# Supplementary material for: Cryptic Genetic Variation for Arabidopsis thaliana Seed Germination Speed in a Novel Salt Stress Environment
Source: G3 (Bethesda). 2016 Aug 18;6(10):3129–38. doi: 10.1534/g3.116.033944 (PMC5068935; doi:10.1534/g3.116.033944)
Supplement: Supplemental Material [file supp_g3.116.033944_FileS1.zip]

Archive with 16 entries (16 files):
- AllSalt_Rep1-Cy3.txt
- AllSalt_Rep1-Cy5.txt
- AllSalt_Rep2-Cy3.txt
- AllSalt_Rep2-Cy5.txt
- SaltEarly_Rep1-Cy3.txt
- SaltEarly_Rep1-Cy5.txt
- SaltEarly_Rep2-Cy3.txt
- SaltEarly_Rep2-Cy5.txt
- SaltLate_Rep1-Cy3.txt
- SaltLate_Rep1-Cy5.txt
- SaltLate_Rep2-Cy3.txt
- SaltLate_Rep2-Cy5.txt
- SaltMedium-Rep2-Cy5.txt
- SaltMedium_Rep1-Cy3.txt
- SaltMedium_Rep1-Cy5.txt
- SaltMedium_Rep2-Cy3.txt
