# Supplementary material for: Cryptic Genetic Variation for Arabidopsis thaliana Seed Germination Speed in a Novel Salt Stress Environment
Source: G3 (Bethesda). 2016 Aug 18;6(10):3129–38. doi: 10.1534/g3.116.033944 (PMC5068935; doi:10.1534/g3.116.033944)
Supplement: Supplemental Material [file supp_g3.116.033944_FileS1.zip › AllSalt_Rep1-Cy3.txt]

TYPE	text	text	text	integer	text	float	float	text	integer	text	text	integer	integer	integer	integer	float	float	float	float	float	float	text	text	text	text	text	text	text	text	text	text	text	integer	integer	integer
FEPARAMS	Protocol_Name	Protocol_date	Scan_ScannerName	Scan_NumChannels	Scan_Date	Scan_MicronsPerPixelX	Scan_MicronsPerPixelY	Scan_OriginalGUID	Scan_NumScanPass	Grid_Name	Grid_Date	Grid_NumSubGridRows	Grid_NumSubGridCols	Grid_NumRows	Grid_NumCols	Grid_RowSpacing	Grid_ColSpacing	Grid_OffsetX	Grid_OffsetY	Grid_NomSpotWidth	Grid_NomSpotHeight	Grid_GenomicBuild	FeatureExtractor_Barcode	FeatureExtractor_Sample	FeatureExtractor_ScanFileName	FeatureExtractor_ArrayName	FeatureExtractor_ScanFileGUID	FeatureExtractor_DesignFileName	FeatureExtractor_ExtractionTime	FeatureExtractor_UserName	FeatureExtractor_ComputerName	FeatureExtractor_Version	FeatureExtractor_IsXDRExtraction	FeatureExtractor_ColorMode	FeatureExtractor_QCReportType
DATA	Wei_temp (Editable)	09-Jul-2012 13:40	Agilent Technologies Scanner G2505C US93503718	2	02-23-2012 14:47:38	3	3	25cac1ba-d2b2-451f-a503-ece72ee0d6db	1	036067_D_F_20110818	18-Aug-2011 00:00	1	1	384	164	36.6617	31.745	0	18.3309	30	30	ath1:Jan2004	253606710005_1_4		D:\ScanData\Wei Yuan\salt250-rep1&2-ranknormed\\salt250-rep1-1-cy3.tif	salt250-rep1-1-cy3	12355032-5759-4b70-bc32-7f4ad11506cb	036067_D_F_20110818.xml	09-Jul-2012 13:51:29	Administrator	SCANNER1	10.7.3.1	0	1	4
*
TYPE	float	float	float	integer	integer	float	float	float	integer	integer	float	float	integer	float	float	float	integer	float	float	integer	integer	float	float	float	integer	float	float	integer	integer	integer	integer	integer	float	float	float	integer	integer	integer	integer	integer	float	float	float	integer	float	float	float	float	float	float	float	integer	integer	float	float	integer	integer	float	float	float	float	float	float	float	float	float	float	float	float	integer	float	float	float	float	integer	float	float	float	float	integer	float	float	float	float	integer	float	float	float	float	float	float	float	integer	float	float	float	integer	float	float	float	float	float	integer	integer	integer	integer	float	float	float	float	integer	float	float	float	float	float	float	float	float	float	float	float	float	float	float	float	float	float	float	float	float	float	float	float	integer	integer	integer	integer	float	float	integer	text	integer	integer	float	float	float	float	boolean	float	float	float	boolean	float	boolean	float	boolean	float	boolean	float	boolean	float	boolean	float	boolean	float	boolean	float	boolean	float	boolean	float	boolean
STATS	gDarkOffsetAverage	gDarkOffsetMedian	gDarkOffsetStdDev	gDarkOffsetNumPts	gSaturationValue	rDarkOffsetAverage	rDarkOffsetMedian	rDarkOffsetStdDev	rDarkOffsetNumPts	rSaturationValue	gAvgSig2BkgNegCtrl	rAvgSig2BkgNegCtrl	gNumSatFeat	gLocalBGInlierNetAve	gLocalBGInlierAve	gLocalBGInlierSDev	gLocalBGInlierNum	gGlobalBGInlierAve	gGlobalBGInlierSDev	gGlobalBGInlierNum	rNumSatFeat	rLocalBGInlierNetAve	rLocalBGInlierAve	rLocalBGInlierSDev	rLocalBGInlierNum	rGlobalBGInlierAve	rGlobalBGInlierSDev	rGlobalBGInlierNum	gNumFeatureNonUnifOL	gNumPopnOL	gNumNonUnifBGOL	gNumPopnBGOL	gOffsetUsed	gGlobalFeatInlierAve	gGlobalFeatInlierSDev	gGlobalFeatInlierNum	rNumFeatureNonUnifOL	rNumPopnOL	rNumNonUnifBGOL	rNumPopnBGOL	rOffsetUsed	rGlobalFeatInlierAve	rGlobalFeatInlierSDev	rGlobalFeatInlierNum	AllColorPrcntSat	AnyColorPrcntSat	AnyColorPrcntFeatNonUnifOL	AnyColorPrcntBGNonUnifOL	AnyColorPrcntFeatPopnOL	AnyColorPrcntBGPopnOL	TotalPrcntFeatOL	gNumNegBGSubFeat	gNonCtrlNumNegFeatBGSubSig	gLinearDyeNormFactor	gRMSLowessDNF	rNumNegBGSubFeat	rNonCtrlNumNegFeatBGSubSig	rLinearDyeNormFactor	rRMSLowessDNF	gSpatialDetrendRMSFit	gSpatialDetrendRMSFilteredMinusFit	gSpatialDetrendSurfaceArea	gSpatialDetrendVolume	gSpatialDetrendAveFit	rSpatialDetrendRMSFit	rSpatialDetrendRMSFilteredMinusFit	rSpatialDetrendSurfaceArea	rSpatialDetrendVolume	rSpatialDetrendAveFit	gNonCtrlNumSatFeat	gNonCtrl99PrcntNetSig	gNonCtrl50PrcntNetSig	gNonCtrl1PrcntNetSig	gNonCtrlMedPrcntCVBGSubSig	rNonCtrlNumSatFeat	rNonCtrl99PrcntNetSig	rNonCtrl50PrcntNetSig	rNonCtrl1PrcntNetSig	rNonCtrlMedPrcntCVBGSubSig	gNegCtrlNumInliers	gNegCtrlAveNetSig	gNegCtrlSDevNetSig	gNegCtrlAveBGSubSig	gNegCtrlSDevBGSubSig	rNegCtrlNumInliers	rNegCtrlAveNetSig	rNegCtrlSDevNetSig	rNegCtrlAveBGSubSig	rNegCtrlSDevBGSubSig	gAveNumPixOLLo	gAveNumPixOLHi	gPixCVofHighSignalFeat	gNumHighSignalFeat	rAveNumPixOLLo	rAveNumPixOLHi	rPixCVofHighSignalFeat	rNumHighSignalFeat	NonCtrlAbsAveLogRatio	NonCtrlSDevLogRatio	NonCtrlSNRLogRatio	AddErrorEstimateGreen	AddErrorEstimateRed	TotalNumFeatures	NonCtrlNumUpReg	NonCtrlNumDownReg	NumIsNorm	ROIHeight	ROIWidth	CentroidDiffX	CentroidDiffY	NumFoundFeat	MaxNonUnifEdges	MaxSpotNotFoundEdges	gMultDetrendRMSFit	rMultDetrendRMSFit	gMultDetrendSurfaceAverage	rMultDetrendSurfaceAverage	DerivativeOfLogRatioSD	gNonCtrl50PrcntBGSubSig	rNonCtrl50PrcntBGSubSig	gMedPrcntCVProcSignal	rMedPrcntCVProcSignal	geQCMedPrcntCVProcSignal	reQCMedPrcntCVProcSignal	gOutlierFlagger_Auto_FeatB_Term	rOutlierFlagger_Auto_FeatB_Term	gOutlierFlagger_Auto_FeatC_Term	rOutlierFlagger_Auto_FeatC_Term	gOutlierFlagger_Auto_BgndB_Term	rOutlierFlagger_Auto_BgndB_Term	gOutlierFlagger_Auto_BgndC_Term	rOutlierFlagger_Auto_BgndC_Term	OutlierFlagger_FeatChiSq	OutlierFlagger_BgndChiSq	GriddingStatus	IsGoodGrid	NumGeneNonUnifOL	TotalNumberOfReplicatedGenes	gPercentileIntensityProcessedSignal	rPercentileIntensityProcessedSignal	ExtractionStatus	QCMetricResults	gNonCtrlNumWellAboveBG	rNonCtrlNumWellAboveBG	UpRandomnessRatio	DownRandomnessRatio	UpRandomnessSDRatio	DownRandomnessSDRatio	GridHasBeenOptimized	gNegCtrlSpread	rNegCtrlSpread	Metric_IsGoodGrid	Metric_IsGoodGrid_IsInRange	Metric_AnyColorPrcntFeatNonUnifOL	Metric_AnyColorPrcntFeatNonUnifOL_IsInRange	Metric_DerivativeLR_Spread	Metric_DerivativeLR_Spread_IsInRange	Metric_gRepro	Metric_gRepro_IsInRange	Metric_g_BGNoise	Metric_g_BGNoise_IsInRange	Metric_g_Signal2Noise	Metric_g_Signal2Noise_IsInRange	Metric_g_SignalIntensity	Metric_g_SignalIntensity_IsInRange	Metric_rRepro	Metric_rRepro_IsInRange	Metric_r_BGNoise	Metric_r_BGNoise_IsInRange	Metric_r_Signal2Noise	Metric_r_Signal2Noise_IsInRange	Metric_r_SignalIntensity	Metric_r_SignalIntensity_IsInRange
DATA	8.88164	8.88164	4.74133	0	65526	9.23781	9.23781	2.89711	0	65525	3.39206	1.47654	0	13.8307	22.7124	0.871145	61533	22.7124	0.871145	61533	162	41.6613	50.8991	1.31506	62336	50.8991	1.31506	62336	1886	45	0	1443	8.88164	415.615	3298.72	61051	1595	49	0	640	9.23781	386.54	3310.01	61336	0	0.257241	3.1901	0	0.131796	3.20916	3.23658	1873	1462	5.14508	0	1720	1294	8.80427	0	1.50187	5.29355	1.00341	4.655	43.2086	1.20239	4.67956	1.00023	2.58633	61.6604	0	6805.44	151.793	30.166	11.2092	162	6390.19	121.104	49.8066	14.7483	598	36.5117	9.54034	2.06226	9.05006	602	53.8855	7.9588	1.28348	7.33271	0.128954	1.24635	0.173364	455	0.0776327	1.33227	0.151845	204	0.0956827	0.0805537	1.43851	46.5633	64.5592	62976	3527	476	1205	3.72707	6.34672	0.792566	0.872707	61830	0.0304878	0.0213415	0.0411931	0.0278484	204.519	154.101	0.383946	117.632	68.6731	9.10701	14.1363	0	0	201.739	293.659	96.0343	285.264	66.3061	149.782	44.4725	239.785	2.33596	1.28833	0	1	1926	60778	1108.15	1188.4	1	ExtractionEvaluate	49874	44860	1.30806	1.10341	0.411086	1.04048	1	35.257	27.0077	1	1	3.1901	1	0.383946	0	0.112092	1	9.05006	1	12.9979	0	117.632	1	0.147483	1	7.33271	1	9.36532	0	68.6731	1
*
TYPE	integer	integer	integer	integer	integer	text	text	float	float	float	float	float	float	float	float	float	float	float	float	float	float	float	boolean	boolean	boolean	boolean	boolean	boolean	boolean	boolean	boolean	boolean	boolean	float	float	boolean	boolean	boolean	boolean	float	float	float
FEATURES	FeatureNum	Row	Col	SubTypeMask	ControlType	ProbeName	SystematicName	PositionX	PositionY	LogRatio	LogRatioError	PValueLogRatio	gProcessedSignal	rProcessedSignal	gProcessedSigError	rProcessedSigError	gMedianSignal	rMedianSignal	gBGMedianSignal	rBGMedianSignal	gBGPixSDev	rBGPixSDev	gIsSaturated	rIsSaturated	gIsFeatNonUnifOL	rIsFeatNonUnifOL	gIsBGNonUnifOL	rIsBGNonUnifOL	gIsFeatPopnOL	rIsFeatPopnOL	gIsBGPopnOL	rIsBGPopnOL	IsManualFlag	gBGSubSignal	rBGSubSignal	gIsPosAndSignif	rIsPosAndSignif	gIsWellAboveBG	rIsWellAboveBG	SpotExtentX	gBGMeanSignal	rBGMeanSignal
DATA	1	1	1	66	1	DarkCorner	DarkCorner	16597.9	405.329	0.000000000e+000	6.330454998e-001	1.000000000e+000	4.417509e+001	6.147525e+001	4.445716e+001	6.201861e+001	39.5	68.5	19	48	6.633529e+000	1.550038e+001	0	0	0	0	0	0	0	0	1	0	0	-6.48164	5.12334	0	0	0	0	27.7085	20.049	49.192
DATA	2	1	2	66	1	DarkCorner	DarkCorner	16618.8	405.765	0.000000000e+000	6.319074128e-001	1.000000000e+000	4.445544e+001	6.177514e+001	4.473930e+001	6.216958e+001	38.5	53	20	48	6.831994e+000	1.543914e+001	0	0	0	0	0	0	0	0	1	0	0	-7.4536	-8.85982	0	0	0	0	24.1747	20.1149	49.2697
DATA	3	1	3	66	1	DarkCorner	DarkCorner	16639.8	405.493	0.000000000e+000	6.318013169e-001	1.000000000e+000	4.471894e+001	6.206182e+001	4.500448e+001	6.245810e+001	41	63	20	48	6.798016e+000	1.544186e+001	0	0	0	0	0	0	0	0	1	0	0	-3.3542	-0.314984	0	0	0	0	27.501	20.2049	48.854
DATA	4	1	4	0	0	NC_3_8920405	NC_3_8920405	16661.6	405.208	-1.477623168e-001	7.868638748e-002	6.039978764e-002	8.381069e+002	5.963993e+002	9.525393e+001	8.656801e+001	202.5	126.5	20	48	6.702264e+000	1.539377e+001	0	0	0	0	0	0	0	0	1	0	0	167.56	69.6969	1	1	1	1	24.8756	20.0951	48.5053
DATA	5	1	5	0	0	Col_1_6376497	Col_1_6376497	16683	405.393	-2.524492242e-001	1.205880912e-001	3.630597821e-002	4.400304e+002	2.460557e+002	6.330887e+001	6.765499e+001	123.5	85.5	20	47	6.703536e+000	1.538320e+001	0	0	0	0	0	0	0	0	1	0	0	87.4915	28.629	1	1	1	0	25.5572	20.0476	48.2013
DATA	6	1	6	0	0	Col_5_14562608	Col_5_14562608	16704.3	405.717	8.127442542e-002	6.338990515e-002	1.997952461e-001	2.231695e+003	2.690972e+003	2.278114e+002	2.764390e+002	476	355	19	47	6.431840e+000	1.536636e+001	0	0	0	0	0	0	0	0	1	0	0	441.425	311.79	1	1	1	1	24.6442	19.8022	48.1425
DATA	7	1	7	0	0	Col_4_9264603	Col_4_9264603	16725	405.5	-7.615642177e-002	6.308493749e-002	2.273533912e-001	2.943440e+003	2.470010e+003	2.979122e+002	2.550409e+002	636	340.5	19	47	6.509082e+000	1.536629e+001	0	0	0	0	0	0	0	0	1	0	0	579.469	285.082	1	1	1	1	25.3321	19.7803	48.2896
DATA	8	1	8	0	0	NC_4_10666687	NC_4_10666687	16746	405.5	9.152134034e-002	1.077430451e-001	3.956360498e-001	3.485660e+002	4.303347e+002	5.785800e+001	7.693363e+001	85	96	19	47	6.752024e+000	1.540292e+001	0	0	0	0	0	0	0	0	1	0	0	68.3102	49.481	1	1	1	1	26.2212	19.9776	48.253
DATA	9	1	9	0	0	Col_3_1593400	Col_3_1593400	16766.9	405.4	1.450031121e-001	6.790933835e-002	3.274095585e-002	1.122028e+003	1.566775e+003	1.214093e+002	1.692453e+002	261	241	19	47	6.748184e+000	1.548237e+001	0	0	0	0	0	0	0	0	1	0	0	218.957	179.508	1	1	1	1	20.0267	19.9994	48.0702
DATA	10	1	10	0	0	Col_2_11834384	Col_2_11834384	16788.3	405.391	1.387535267e-001	1.304796072e-001	2.875953409e-001	2.555703e+002	3.517741e+002	5.312011e+001	7.322952e+001	88	105.5	19	47	6.470401e+000	1.557091e+001	0	0	0	0	0	0	0	0	1	0	0	49.6677	40.1615	1	1	1	1	27.2919	19.7413	47.9011
DATA	11	1	11	0	0	NC_3_3371939	NC_3_3371939	16809.8	404.943	-2.149624042e-001	1.125558388e-001	5.615522405e-002	4.751551e+002	2.896496e+002	6.665514e+001	7.065206e+001	128	91	19	47	6.413312e+000	1.549955e+001	0	0	0	0	0	0	0	0	1	0	0	91.9905	32.9587	1	1	1	0	20.3108	19.7694	47.9399
DATA	12	1	12	0	0	Col_2_5781099	Col_2_5781099	16830.5	404.432	-1.541673542e-002	6.364980974e-002	8.086160469e-001	2.120925e+003	2.046956e+003	2.172176e+002	2.146592e+002	441	290	19	47	6.378515e+000	1.560752e+001	0	0	0	0	0	0	0	0	1	0	0	409.205	232.206	1	1	1	1	22.4545	19.6638	48.2618
DATA	13	1	13	0	0	NC_5_21487777	NC_5_21487777	16851.6	404.447	-1.802192085e-001	7.556030942e-002	1.707428428e-002	1.041500e+003	6.877649e+002	1.142901e+002	9.451801e+001	236.5	138.5	19	47	6.353098e+000	1.547479e+001	0	0	0	0	0	0	0	0	1	0	0	200.274	77.786	1	1	1	1	23.9365	19.6377	48.0153
DATA	14	1	14	0	0	NC_3_15212414	NC_3_15212414	16872.8	405	4.881740155e-003	3.721972296e-001	9.895352434e-001	9.453403e+001	9.560265e+001	4.815244e+001	6.572206e+001	61.5	73	19	47	6.318802e+000	1.546861e+001	0	0	0	0	0	0	0	0	1	0	0	18.1199	10.7812	1	1	0	0	28.1191	19.5876	48.021
DATA	15	1	15	0	0	NC_5_694888	NC_5_694888	16894.3	404.273	1.190077225e-002	8.713985067e-002	8.913699393e-001	5.584990e+002	5.740149e+002	7.322091e+001	8.686810e+001	145	113	19	47	6.367548e+000	1.552242e+001	0	0	0	0	0	0	0	0	1	0	0	106.745	64.5558	1	1	1	1	22.7082	19.4264	48.2496
DATA	16	1	16	0	0	NC_3_20678165	NC_3_20678165	16915.9	404.405	-9.503392386e-002	6.419668986e-002	1.387784029e-001	2.361606e+003	1.897464e+003	2.408866e+002	2.006922e+002	508	277	19	47	6.273291e+000	1.541884e+001	0	0	0	0	0	0	0	0	1	0	0	450.123	212.833	1	1	1	1	20.8674	19.355	48.341
DATA	17	1	17	0	0	Col_2_15227541	Col_2_15227541	16936.6	404.395	-2.389667742e-001	8.936668982e-002	7.495183235e-003	7.481544e+002	4.315434e+002	8.867297e+001	7.846318e+001	183	107	19	47	6.036188e+000	1.545839e+001	0	0	0	0	0	0	0	0	1	0	0	142.251	48.2891	1	1	1	1	22.9591	18.9893	48.169
DATA	18	1	18	0	0	Col_1_27085104	Col_1_27085104	16957.4	404.65	1.131996031e-003	6.468518454e-002	9.860376675e-001	1.734773e+003	1.739301e+003	1.799175e+002	1.859181e+002	382	254.5	19	47	6.030977e+000	1.512492e+001	0	0	0	0	0	0	0	0	1	0	0	329.091	194.181	1	1	1	1	20.8674	18.9983	48.1761
DATA	19	1	19	0	0	Col_1_18964698	Col_1_18964698	16978.3	405.51	-1.244879293e-001	9.314274616e-002	1.813766223e-001	5.881405e+002	4.415635e+002	7.579518e+001	7.926279e+001	144	110	19	47	6.007059e+000	1.523441e+001	0	0	0	0	0	0	0	0	1	0	0	111.33	49.1895	1	1	1	1	23.9365	19.0705	47.9805
DATA	20	1	20	0	0	NC_5_3820111	NC_5_3820111	16999.6	405.057	-3.938399581e-002	6.997495124e-002	5.735507112e-001	1.110859e+003	1.014554e+003	1.209734e+002	1.210120e+002	248.5	171.5	19	47	6.190588e+000	1.522865e+001	0	0	0	0	0	0	0	0	1	0	0	209.879	112.787	1	1	1	1	20.0267	19.1316	47.9649
DATA	21	1	21	0	0	Col_3_3191507	Col_3_3191507	17021.1	405.065	-2.101064288e-002	6.567091045e-002	7.490150640e-001	1.568333e+003	1.494265e+003	1.640100e+002	1.633897e+002	332	232	19	47	6.241437e+000	1.533747e+001	0	0	0	0	0	0	0	0	1	0	0	295.788	165.789	1	1	1	1	22.7082	19.0811	48.1312
DATA	22	1	22	0	0	Col_5_17316191	Col_5_17316191	17042.2	405.306	1.241223432e-002	7.655442102e-002	8.711986884e-001	7.667093e+002	7.889381e+002	9.048949e+001	1.029955e+002	186	144	19	47	6.167156e+000	1.539030e+001	0	0	0	0	0	0	0	0	1	0	0	144.372	87.3736	1	1	1	1	23.2073	19.2001	48.3587
DATA	23	1	23	0	0	NC_2_6044749	NC_2_6044749	17063.9	403.857	-3.432247264e-001	3.382238220e-001	3.102079526e-001	1.554871e+002	7.054557e+001	5.057406e+001	6.669793e+001	70.5	67	19	48	6.083511e+000	1.554505e+001	0	0	0	0	0	0	0	0	1	0	0	29.2401	7.79946	1	1	0	0	22.9591	19.2074	48.6446
DATA	24	1	24	0	0	Col_3_12130389	Col_3_12130389	17085.1	404.233	6.403794099e-002	1.080576438e-001	5.534304111e-001	3.728653e+002	4.321056e+002	6.092796e+001	7.924779e+001	109	107	19	47	6.202357e+000	1.548988e+001	0	0	0	0	0	0	0	0	1	0	0	70.0292	47.6963	1	1	1	1	21.9382	19.4442	48.3552
DATA	25	1	25	0	0	Col_4_6933923	Col_4_6933923	17105.6	404.586	-2.757004673e-001	1.929033139e-001	1.529422169e-001	2.661636e+002	1.410744e+002	5.509455e+001	6.800631e+001	95	72	19	47	6.230044e+000	1.546145e+001	0	0	0	0	0	0	0	0	1	0	0	49.9349	15.5494	1	1	1	0	27.501	19.4215	48.0919
DATA	26	1	26	0	0	Col_1_13605351	Col_1_13605351	17127.6	404.771	-4.962110289e-002	6.566890414e-002	4.498737274e-001	1.658841e+003	1.479734e+003	1.727691e+002	1.622798e+002	343	205.5	19	47	6.352172e+000	1.526262e+001	0	0	0	0	0	0	0	0	1	0	0	310.905	162.864	1	1	1	1	20.0267	19.4209	47.7232
DATA	27	1	27	0	0	NC_5_14917947	NC_5_14917947	17148.6	404.714	0.000000000e+000	6.313603117e-001	1.000000000e+000	4.801846e+001	6.628395e+001	4.832507e+001	6.670719e+001	39.5	52.5	19	47	6.418889e+000	1.521565e+001	0	0	0	0	0	0	0	0	1	0	0	-2.9346	-9.9946	0	0	0	0	25.1049	19.463	47.5924
DATA	28	1	28	0	0	NC_5_15082596	NC_5_15082596	17169.4	405.135	-2.222211005e-001	3.487119842e-001	5.239538180e-001	1.335118e+002	8.003842e+001	5.016742e+001	6.726286e+001	65	68.5	19	47	6.117486e+000	1.503378e+001	0	0	0	0	0	0	0	0	1	0	0	24.9862	8.78788	1	1	0	0	20.8674	19.0827	47.6123
DATA	29	1	29	0	0	Col_1_9386982	Col_1_9386982	17190.6	404.792	-1.359470114e-001	7.841724224e-002	8.298254232e-002	8.853809e+002	6.474156e+002	1.008957e+002	9.306654e+001	207	135	19	47	6.096866e+000	1.516213e+001	0	0	0	0	0	0	0	0	1	0	0	165.61	71.0065	1	1	1	1	24.6442	18.9806	47.9573
DATA	30	1	30	0	0	NC_2_16383520	NC_2_16383520	17211.6	404.86	1.579175330e+000	1.624573731e-001	2.464420313e-022	4.281732e+002	1.624781e+004	6.462365e+001	1.626158e+003	119	1870	19	47	6.302070e+000	1.514944e+001	0	0	0	0	0	0	0	0	1	0	0	80.0561	1780.25	1	1	1	1	23.9365	18.9488	47.9817
DATA	31	1	31	0	0	Col_3_11858154	Col_3_11858154	17232.1	404.255	-1.534310038e-001	8.373917023e-002	6.691433261e-002	7.722899e+002	5.424371e+002	9.115046e+001	8.619116e+001	186	121	19	47	6.279343e+000	1.524240e+001	0	0	0	0	0	0	0	0	1	0	0	144.359	59.3824	1	1	1	1	25.1049	18.9183	48.2164
DATA	32	1	32	0	0	Col_1_26132086	Col_1_26132086	17252.7	403.486	-5.762695729e-003	6.174033643e-002	9.256353503e-001	5.762637e+003	5.686677e+003	5.782946e+002	5.726051e+002	993	651	19	47	6.548606e+000	1.532187e+001	0	0	1	0	0	0	0	0	1	0	0	1077.02	622.046	1	1	1	1	19.7386	19.0835	47.978
DATA	33	1	33	0	0	Col_1_21422549	Col_1_21422549	17274.3	403.355	9.366529399e-002	7.068497244e-002	1.851350071e-001	9.490303e+002	1.177458e+003	1.065445e+002	1.355157e+002	213	188	19	47	6.362302e+000	1.533463e+001	0	0	0	0	0	0	0	0	1	0	0	177.356	128.701	1	1	1	1	18.5412	19.1722	48.1158
DATA	34	1	34	0	0	NC_1_9375461	NC_1_9375461	17296.3	404.116	-2.306309230e-001	4.123993306e-001	5.759967466e-001	1.134474e+002	6.670579e+001	4.973896e+001	6.716919e+001	62	66	19	47	6.279950e+000	1.539738e+001	0	0	0	0	0	0	0	0	1	0	0	21.2007	2.45033	1	0	0	0	21.9382	19.2276	48.0159
DATA	35	1	35	0	0	NC_4_6481906	NC_4_6481906	17318.2	404	0.000000000e+000	6.317657088e-001	1.000000000e+000	4.811450e+001	6.674550e+001	4.842172e+001	6.717169e+001	37	59	19	47	6.263004e+000	1.551810e+001	0	0	0	0	0	0	0	0	1	0	0	-7.34532	-1.4575	0	0	0	0	21.6755	19.2795	47.9189
DATA	36	1	36	0	0	Col_3_11712043	Col_3_11712043	17338.6	404.7	-9.351581955e-002	6.440658614e-002	1.465125915e-001	2.296726e+003	1.851797e+003	2.347197e+002	1.969974e+002	474	258	19	47	6.229405e+000	1.536618e+001	0	0	0	0	0	0	0	0	1	0	0	429.332	202.05	1	1	1	1	24.1747	19.3455	47.7591
DATA	37	1	37	0	0	NC_2_17420970	NC_2_17420970	17359.5	404	1.412115726e-001	8.457158568e-002	9.497313611e-002	9.071822e+002	1.255758e+003	9.897630e+001	1.838079e+002	178	156	19	47	6.272263e+000	1.518686e+001	0	0	0	0	0	0	0	0	1	0	0	169.636	136.958	1	1	1	1	29.1201	19.4321	47.7361
DATA	38	1	38	0	0	Col_2_10562847	Col_2_10562847	17380.6	404	4.625863293e-001	8.571638229e-002	6.787452519e-008	4.788011e+002	1.389125e+003	6.806707e+001	1.543382e+002	132	201	19	47	6.349897e+000	1.530918e+001	0	0	0	0	0	0	0	0	1	0	0	89.5656	151.448	1	1	1	1	29.1201	19.519	47.7507
DATA	39	1	39	0	0	Col_4_15892311	Col_4_15892311	17401.7	404.192	-6.213879183e-002	8.987503829e-002	4.893198651e-001	5.907824e+002	5.120222e+002	7.634660e+001	8.454567e+001	140.5	122	19	47	6.423623e+000	1.538361e+001	0	0	0	0	0	0	0	0	1	0	0	110.562	55.8061	1	1	1	1	24.4106	19.5738	47.8242
DATA	40	1	40	0	0	Col_4_8446036	Col_4_8446036	17422.8	403.855	4.816531095e-001	7.624182320e-002	2.659324019e-010	2.134862e+003	6.471766e+003	2.188891e+002	6.506658e+002	443.5	779.5	19	47	6.398868e+000	1.561758e+001	0	0	0	0	0	0	0	0	1	0	0	399.74	705.201	1	1	1	1	24.6442	19.4313	48.2079
DATA	41	1	41	0	0	Col_4_2254157	Col_4_2254157	17444.5	402.111	-8.004302432e-002	7.216493974e-002	2.673578244e-001	1.059678e+003	8.813148e+002	1.164567e+002	1.108928e+002	250	153	19	47	6.321370e+000	1.536144e+001	0	0	0	0	0	0	0	0	1	0	0	198.55	96.0161	1	1	1	1	17.5897	19.3837	47.9188
DATA	42	1	42	0	0	NC_4_15666867	NC_4_15666867	17465.7	403.952	8.185427000e-003	1.386753979e-001	9.529315545e-001	2.866247e+002	2.920781e+002	5.614073e+001	7.337742e+001	93	92	19	47	6.356320e+000	1.553648e+001	0	0	0	0	0	0	0	0	1	0	0	53.7359	31.817	1	1	1	0	27.0811	19.4073	48.4294
DATA	43	1	43	0	0	NC_2_4627379	NC_2_4627379	17486.8	403.13	-1.081521044e-001	6.965614194e-002	1.205050936e-001	1.296442e+003	1.010651e+003	1.383274e+002	1.214326e+002	261	167	19	47	6.327514e+000	1.548662e+001	0	0	0	0	0	0	0	0	1	0	0	243.232	110.086	1	1	1	1	24.4106	19.349	48.5212
DATA	44	1	44	0	0	NC_3_20501853	NC_3_20501853	17507.5	403.676	0.000000000e+000	6.323767730e-001	1.000000000e+000	4.789651e+001	6.689173e+001	4.821345e+001	6.731885e+001	46	57.5	19	47	6.100295e+000	1.533062e+001	0	0	0	0	0	0	0	0	1	0	0	1.94334	-5.67233	0	0	0	0	27.0811	19.023	48.4096
DATA	45	1	45	0	0	Col_5_19575067	Col_5_19575067	17529	403.533	-1.829105294e-001	1.029621627e-001	7.565332437e-002	5.442590e+002	3.571866e+002	7.267618e+001	7.620569e+001	153.5	98.5	19	47	6.342941e+000	1.533649e+001	0	0	0	0	0	0	0	0	1	0	0	102.269	38.908	1	1	1	1	26.2212	19.1626	48.4046
DATA	46	1	46	0	0	NC_1_27549240	NC_1_27549240	17549.8	403.554	4.217795880e-001	1.709071209e-001	1.359129278e-002	1.374426e+002	3.629954e+002	5.004668e+001	7.647474e+001	68.5	97.5	19	47	6.129451e+000	1.523871e+001	0	0	0	0	0	0	0	0	1	0	0	25.8479	39.5441	1	1	0	1	25.3321	18.9623	48.1164
DATA	47	1	47	0	0	Col_1_5266188	Col_1_5266188	17571.2	403.623	-9.244502008e-004	6.237907784e-002	9.881758825e-001	3.297653e+003	3.290641e+003	3.332518e+002	3.358761e+002	616	421	19	47	6.286546e+000	1.522070e+001	0	0	0	0	0	0	0	0	1	0	0	620.726	358.523	1	1	1	1	26.0017	19.2433	48.0635
DATA	48	1	48	0	0	NC_5_8838406	NC_5_8838406	17592.2	403.437	-2.374910969e-001	2.845227336e-001	4.038866994e-001	1.683012e+002	9.740836e+001	5.089777e+001	6.799186e+001	73.5	62	19	47	6.275111e+000	1.529500e+001	0	0	0	0	0	0	0	0	1	0	0	31.7091	10.6147	1	1	0	0	23.696	19.1866	48.1799
DATA	49	1	49	0	0	Col_1_23605883	Col_1_23605883	17614.2	401.731	-1.465985827e-001	7.246561273e-002	4.307221744e-002	1.970477e+003	1.405959e+003	2.349942e+002	1.504851e+002	326	192	19	47	6.275948e+000	1.551645e+001	0	0	1	0	0	0	0	0	1	0	0	371.633	153.241	1	1	1	1	16.9257	19.2553	48.3509
DATA	50	1	50	0	0	Col_4_9084613	Col_4_9084613	17634.7	403.4	-4.763217131e-002	9.742467780e-002	6.249034389e-001	5.016383e+002	4.495298e+002	6.938837e+001	8.089878e+001	132.5	110.5	19	47	6.332579e+000	1.537621e+001	0	0	0	0	0	0	0	0	1	0	0	94.6968	49.0082	1	1	1	1	24.8756	19.3451	48.3745
DATA	51	1	51	0	0	NC_1_13805998	NC_1_13805998	17655.6	403.545	-1.721548848e-001	1.609181948e-001	2.846964754e-001	2.936179e+002	1.975276e+002	5.617721e+001	7.008196e+001	97	85	19	47	6.375749e+000	1.531509e+001	0	0	0	0	0	0	0	0	1	0	0	55.483	21.5407	1	1	1	0	24.4106	19.3775	48.1806
DATA	52	1	52	0	0	Col_1_17892276	Col_1_17892276	17677.3	403.389	8.016811783e-002	9.156172479e-002	3.812672962e-001	4.832771e+002	5.812518e+002	6.800346e+001	8.886463e+001	129	116	19	47	6.319030e+000	1.545864e+001	0	0	0	0	0	0	0	0	1	0	0	91.4185	63.407	1	1	1	1	24.8756	19.3768	48.3586
DATA	53	1	53	0	0	NC_3_4110748	NC_3_4110748	17698	403.463	7.480038983e-002	7.917124418e-002	3.447648784e-001	6.630926e+002	7.877249e+002	8.173824e+001	1.035395e+002	169	145	19	47	6.328061e+000	1.522946e+001	0	0	0	0	0	0	0	0	1	0	0	125.562	85.9596	1	1	1	1	25.3321	19.2752	48.2877
DATA	54	1	54	0	0	Col_4_6551024	Col_4_6551024	17719.2	403.478	-1.826373473e-001	1.040845372e-001	7.931027774e-002	5.323246e+002	3.495740e+002	7.150569e+001	7.572291e+001	142	103.5	19	47	6.300298e+000	1.523782e+001	0	0	0	0	0	0	0	0	1	0	0	100.907	38.1612	1	1	1	1	27.0811	19.2922	48.2718
DATA	55	1	55	0	0	Col_4_9018820	Col_4_9018820	17740.5	403.324	-6.083476012e-002	9.072533756e-002	5.025150762e-001	5.760323e+002	5.007398e+002	7.478370e+001	8.375994e+001	154	118	19	47	6.361542e+000	1.532131e+001	0	0	0	0	0	0	0	0	1	0	0	109.31	54.6851	1	1	1	1	27.0811	19.338	48.3154
DATA	56	1	56	0	0	Col_1_8266222	Col_1_8266222	17761.5	403.324	1.023621733e-001	9.891139283e-002	3.007214107e-001	4.118354e+002	5.212977e+002	6.297384e+001	8.498266e+001	109	107	19	47	6.551821e+000	1.523455e+001	0	0	0	0	0	0	0	0	1	0	0	78.2345	56.9541	1	1	1	1	27.0811	19.2838	48.344
DATA	57	1	57	0	0	Col_2_10163285	Col_2_10163285	17782.7	402.831	2.184396554e-002	7.898273954e-002	7.821131298e-001	7.019552e+002	7.381649e+002	8.480638e+001	9.974683e+001	184	144	19	47	6.352142e+000	1.516724e+001	0	0	0	0	0	0	0	0	1	0	0	133.492	80.6835	1	1	1	1	27.501	19.1309	48.5416
DATA	58	1	58	0	0	Col_3_17039089	Col_3_17039089	17803.5	403.085	-1.126976044e-001	8.583587270e-002	1.892021789e-001	6.860894e+002	5.292771e+002	8.346923e+001	8.542705e+001	177	112	19	48	6.325661e+000	1.502330e+001	0	0	0	0	0	0	0	0	1	0	0	130.613	57.8779	1	1	1	1	25.7804	19.1664	48.6729
DATA	59	1	59	0	0	NC_5_9180253	NC_5_9180253	17825.1	402.729	-1.609901216e-001	4.326131849e-001	7.097930027e-001	9.975407e+001	6.885580e+001	4.852320e+001	6.737560e+001	61	73	19	48	6.362993e+000	1.500313e+001	0	0	0	0	0	0	0	0	1	0	0	19.0112	7.53324	1	1	0	0	26.2212	19.3568	48.632
DATA	60	1	60	0	0	Col_3_16643950	Col_3_16643950	17846	403.328	3.215058849e-002	1.030874068e-001	7.551340225e-001	4.150945e+002	4.469898e+002	6.303393e+001	8.053330e+001	120	107	19	47	6.377766e+000	1.513680e+001	0	0	0	0	0	0	0	0	1	0	0	79.1925	48.9276	1	1	1	1	25.7804	19.5574	48.434
DATA	61	1	61	0	0	NC_5_1810996	NC_5_1810996	17867.4	402.643	-8.383008913e-002	9.570836488e-002	3.810893302e-001	5.366002e+002	4.424057e+002	7.158811e+001	8.025135e+001	152	101	19	47	6.422929e+000	1.526698e+001	0	0	0	0	0	0	0	0	1	0	0	102.482	48.4505	1	1	1	1	18.2295	19.7641	48.2361
DATA	62	1	62	0	0	NC_5_18060942	NC_5_18060942	17889.3	402.974	-6.769351112e-002	6.871519731e-002	3.245594530e-001	6.261803e+003	5.358039e+003	7.416645e+002	5.399667e+002	1070.5	543.5	20	47	6.656407e+000	1.534925e+001	0	0	1	1	0	0	0	0	1	0	0	1197.2	587.109	1	1	1	1	21.6755	20.0788	48.3311
DATA	63	1	63	0	0	NC_1_19652627	NC_1_19652627	17909.6	403.143	-2.962859043e-003	6.728166622e-002	9.648751914e-001	1.299533e+003	1.290698e+003	1.382898e+002	1.453707e+002	239	183	20	48	6.629552e+000	1.573001e+001	0	0	0	0	0	0	0	0	1	0	0	248.704	141.501	1	1	1	1	23.696	20.1763	48.8226
DATA	64	1	64	0	0	NC_5_3548384	NC_5_3548384	17930.2	403.264	-1.339509507e-002	1.109985762e-001	9.039460217e-001	3.905004e+002	3.786400e+002	6.129212e+001	7.682865e+001	119	104	20	48	6.451810e+000	1.555924e+001	0	0	0	0	0	0	0	0	1	0	0	74.8072	41.5325	1	1	1	1	24.4106	20.2398	48.7983
DATA	65	1	65	0	0	NC_1_21932077	NC_1_21932077	17952	402.924	-2.568126465e-003	7.855404721e-002	9.739198223e-001	7.275397e+002	7.232502e+002	8.672038e+001	9.846265e+001	175	141	20	48	6.444940e+000	1.558322e+001	0	0	0	0	0	0	0	0	0	0	0	139.515	79.3764	1	1	1	1	28.1191	20.4356	48.7572
DATA	66	1	66	0	0	Col_3_16861661	Col_3_16861661	17973.4	403.13	2.225935947e-003	6.665027517e-002	9.733578021e-001	1.368016e+003	1.375046e+003	1.446984e+002	1.528612e+002	306.5	212	20	48	6.403822e+000	1.539789e+001	0	0	0	0	0	0	0	0	0	0	0	262.59	150.994	1	1	1	1	25.1049	20.4833	48.5106
DATA	67	1	67	0	0	NC_5_15282588	NC_5_15282588	17994.3	402.891	1.047172502e-001	6.590074170e-002	1.120570673e-001	1.433049e+003	1.823805e+003	1.508481e+002	1.942084e+002	316	265	20	47	6.458749e+000	1.499602e+001	0	0	0	0	0	0	0	0	0	0	0	275.327	200.381	1	1	1	1	24.8756	20.5734	48.4082
DATA	68	1	68	0	0	NC_3_2806469	NC_3_2806469	18016.1	402.875	2.841564066e-001	7.081105984e-002	5.998197610e-005	1.055218e+003	2.030012e+003	1.155403e+002	2.136790e+002	241	281	20	47	6.515303e+000	1.508026e+001	0	0	0	0	0	0	0	0	0	0	0	202.925	223.162	1	1	1	1	25.1049	20.4999	48.2551
DATA	69	1	69	0	0	NC_5_17277576	NC_5_17277576	18036.5	402.758	0.000000000e+000	6.337325161e-001	1.000000000e+000	4.672258e+001	6.624436e+001	4.704455e+001	6.666735e+001	46	59	20	48	6.565116e+000	1.561538e+001	0	0	0	0	0	0	0	0	0	0	0	2.8698	-2.69824	0	0	0	0	26.8687	20.5285	48.9687
DATA	70	1	70	0	0	Col_4_1635992	Col_4_1635992	18057.9	402.964	-2.524453012e-002	8.201124115e-002	7.582208810e-001	6.712236e+002	6.333193e+002	8.193047e+001	9.192704e+001	167	127	20	48	6.553456e+000	1.580817e+001	0	0	0	0	0	0	0	0	0	0	0	129.3	69.6968	1	1	1	1	24.6442	20.6043	49.2869
DATA	71	1	71	0	0	Col_5_4404652	Col_5_4404652	18079.1	402.717	-3.550304258e-002	1.545179781e-001	8.182732799e-001	2.599727e+002	2.395657e+002	5.366093e+001	7.077292e+001	92	86	21	48	6.868617e+000	1.577366e+001	0	0	0	0	0	0	0	0	0	0	0	50.1198	26.3783	1	1	1	0	26.0017	20.9733	49.1202
DATA	72	1	72	0	0	NC_4_9792380	NC_4_9792380	18100.5	402.5	-7.530072071e-002	3.363276933e-001	8.228421718e-001	1.165080e+002	9.796144e+001	4.833182e+001	6.727636e+001	66	72	21	49	6.820777e+000	1.600136e+001	0	0	0	0	0	0	0	0	0	0	0	22.4788	10.7922	1	1	0	0	26.2212	21.1044	49.5725
DATA	73	1	73	0	0	NC_5_16089096	NC_5_16089096	18121	402.585	-1.059301116e-001	1.199075879e-001	3.770033086e-001	3.884626e+002	3.043821e+002	6.087803e+001	7.315827e+001	116	100	20	48	6.822198e+000	1.570217e+001	0	0	0	0	0	0	0	0	0	0	0	75.0025	33.5502	1	1	1	0	25.3321	21.0165	49.0773
DATA	74	1	74	0	0	NC_1_1482896	NC_1_1482896	18142	402.347	8.978059572e-002	8.905347990e-002	3.133752897e-001	4.971358e+002	6.113018e+002	6.830483e+001	9.032193e+001	138	127.5	20	48	6.820017e+000	1.544963e+001	0	0	0	0	0	0	0	0	0	0	0	96.05	67.4143	1	1	1	1	23.4529	20.9395	48.7229
DATA	75	1	75	0	0	Col_1_17712643	Col_1_17712643	18163.9	402.525	3.548166771e-003	1.113206442e-001	9.745730162e-001	3.786883e+002	3.817948e+002	6.020968e+001	7.664343e+001	112	103	20	48	6.914138e+000	1.504141e+001	0	0	0	0	0	0	0	0	0	0	0	73.2144	42.1263	1	1	1	1	26.0017	20.8804	48.3516
DATA	76	1	76	0	0	NC_2_10898894	NC_2_10898894	18184.9	402.796	0.000000000e+000	6.351061370e-001	1.000000000e+000	4.648493e+001	6.600335e+001	4.682713e+001	6.660469e+001	46	66	20	47	6.897952e+000	1.514445e+001	0	0	0	0	0	0	0	0	0	0	0	3.98709	5.40024	0	0	0	0	23.696	20.8405	48.3042
DATA	77	1	77	0	0	NC_4_517605	NC_4_517605	18206.2	402.333	-5.892491758e-002	8.904698336e-002	5.081453027e-001	5.869675e+002	5.124944e+002	7.504285e+001	8.387229e+001	158	113	20	48	6.533479e+000	1.512843e+001	0	0	0	0	0	0	0	0	0	0	0	113.613	56.6018	1	1	1	1	22.4545	20.6674	48.5466
DATA	78	1	78	0	0	NC_1_22569402	NC_1_22569402	18226.4	402.755	0.000000000e+000	6.333330959e-001	1.000000000e+000	4.693440e+001	6.594284e+001	4.696805e+001	6.663046e+001	50	66	21	48	6.765657e+000	1.506149e+001	0	0	0	0	0	0	0	0	0	0	0	9.08907	6.57886	1	0	0	0	24.8756	20.8289	48.4217
DATA	79	1	79	0	0	NC_2_13833769	NC_2_13833769	18249	402.429	2.137393917e-002	1.578554756e-001	8.922940827e-001	2.364022e+002	2.483278e+002	5.235181e+001	7.082846e+001	85.5	82.5	20	48	6.501835e+000	1.538684e+001	0	0	0	0	0	0	0	0	0	0	0	45.8026	27.4513	1	1	1	0	23.4529	20.6795	49.0067
DATA	80	1	80	0	0	Col_1_17772747	Col_1_17772747	18269.7	402.887	1.741244128e-001	9.829472780e-002	7.648551118e-002	3.813334e+002	5.694154e+002	6.028460e+001	8.739949e+001	113.5	119	20	47	6.827684e+000	1.508727e+001	0	0	0	0	0	0	0	0	0	0	0	73.9128	62.9721	1	1	1	1	24.4106	20.8226	48.4163
DATA	81	1	81	0	0	NC_3_9003917	NC_3_9003917	18290.5	402.437	-7.282058062e-002	4.932669220e-001	8.826354421e-001	7.788074e+001	6.585815e+001	4.732078e+001	6.627867e+001	58.5	60	20	47	6.861488e+000	1.503387e+001	0	0	0	0	0	0	0	0	0	0	0	15.1005	-0.370127	1	0	0	0	26.8687	20.8574	48.1926
DATA	82	1	82	0	0	Col_3_19786306	Col_3_19786306	18311.9	402.879	-1.482126117e-002	1.038657330e-001	8.865299982e-001	4.274272e+002	4.130864e+002	6.327852e+001	7.807576e+001	120	100.5	20	47	6.904635e+000	1.549237e+001	0	0	0	0	0	0	0	0	0	0	0	82.9013	45.7195	1	1	1	1	25.5572	20.9231	48.5079
DATA	83	1	83	0	0	NC_3_2055493	NC_3_2055493	18332.7	402.863	1.112490306e-001	8.980336171e-002	2.154169937e-001	4.769146e+002	6.161545e+002	6.671316e+001	9.045859e+001	136.5	129.5	20	48	6.859190e+000	1.552724e+001	0	0	0	0	0	0	0	0	0	0	0	92.5221	68.219	1	1	1	1	24.1747	20.897	48.6626
DATA	84	1	84	0	0	Col_1_23208151	Col_1_23208151	18353.5	401.5	-8.423281723e-002	6.376711856e-002	1.865199178e-001	2.822487e+003	2.324873e+003	2.860766e+002	2.450950e+002	497	253	20	48	6.825361e+000	1.553108e+001	0	0	1	0	0	0	0	0	0	0	0	547.655	257.488	1	1	1	1	19.1492	20.895	49.015
DATA	85	1	85	0	0	NC_5_26371181	NC_5_26371181	18374.9	403.02	-8.678127722e-002	2.148026692e-001	6.862092998e-001	1.886044e+002	1.544438e+002	5.030349e+001	6.796390e+001	82	75	21	48	6.805832e+000	1.560783e+001	0	0	0	0	0	0	0	0	0	0	0	36.6017	17.1108	1	1	0	0	22.9591	20.9779	49.1488
DATA	86	1	86	0	0	NC_1_16184588	NC_1_16184588	18396.9	402.86	-1.303738301e-001	1.397311271e-001	3.508026491e-001	3.257069e+002	2.412421e+002	5.687912e+001	7.042665e+001	102	90.5	20	48	6.707834e+000	1.558713e+001	0	0	0	0	0	0	0	0	0	0	0	63.2136	26.7352	1	1	1	0	25.3321	20.8529	48.9864
DATA	87	1	87	0	0	Col_5_2904105	Col_5_2904105	18417.6	401.729	3.868449105e-002	6.803457913e-002	5.696273319e-001	1.156785e+003	1.264553e+003	1.247233e+002	1.427118e+002	245	181	20	48	6.412906e+000	1.561967e+001	0	0	0	0	0	0	0	0	0	0	0	224.509	140.177	1	1	1	1	23.696	20.5394	48.8258
DATA	88	1	88	0	0	Col_5_14778682	Col_5_14778682	18438.5	401.66	4.142434025e-002	7.790021470e-002	5.948911458e-001	7.011662e+002	7.713390e+002	8.420754e+001	1.016037e+002	177	142	20	48	6.407170e+000	1.553307e+001	0	0	0	0	0	0	0	0	0	0	0	136.077	85.5237	1	1	1	1	24.4106	20.4264	48.699
DATA	89	1	89	0	0	NC_3_19639423	NC_3_19639423	18459	402.046	0.000000000e+000	6.340818593e-001	1.000000000e+000	4.634030e+001	6.570087e+001	4.663620e+001	6.619182e+001	38	62	20	48	6.490999e+000	1.539711e+001	0	0	0	0	0	0	0	0	1	0	0	-1.53044	3.40922	0	0	0	0	28.1191	20.3345	48.9219
DATA	90	1	90	0	0	Col_5_16050106	Col_5_16050106	18480.7	401.128	-2.068445333e-001	1.206005005e-001	8.632293848e-002	4.327837e+002	2.687982e+002	6.362961e+001	7.136419e+001	123	87	20	47	6.544295e+000	1.551833e+001	0	0	0	0	0	0	0	0	0	0	0	83.9696	29.8149	1	1	1	0	21.4095	20.3972	48.5993
DATA	91	1	91	0	0	Col_3_1303722	Col_3_1303722	18502.5	402.5	5.005703240e-002	6.554175250e-002	4.450206184e-001	1.478681e+003	1.659325e+003	1.550533e+002	1.786129e+002	324.5	248	20	48	6.609489e+000	1.543615e+001	0	0	0	0	0	0	0	0	1	0	0	286.841	184.08	1	1	1	1	23.4529	20.2687	48.8116
DATA	92	1	92	0	0	NC_2_18805193	NC_2_18805193	18523.6	402.306	9.847829777e-002	1.070251114e-001	3.574985737e-001	3.590466e+002	4.504319e+002	5.888051e+001	7.998032e+001	108.5	110.5	20	48	6.776042e+000	1.573255e+001	0	0	0	0	0	0	0	0	1	0	0	69.63	49.9751	1	1	1	1	23.4529	20.3382	48.9138
DATA	93	1	93	0	0	Col_5_17412122	Col_5_17412122	18544.6	401.44	-1.767300166e-002	6.452057182e-002	7.841517398e-001	1.820303e+003	1.747716e+003	1.879211e+002	1.868485e+002	401	255	20	48	6.788426e+000	1.556691e+001	0	0	0	0	0	0	0	0	1	0	0	352.887	193.924	1	1	1	1	16.5837	20.1897	48.825
DATA	94	1	94	0	0	Col_5_490033	Col_5_490033	18565.9	401.842	6.993798508e-001	8.918316242e-002	4.432089399e-015	4.569944e+003	2.287129e+004	4.593744e+002	2.288084e+003	947	2518.5	20	48	6.841375e+000	1.567854e+001	0	0	0	0	0	0	0	0	1	0	0	885.589	2537.9	1	1	1	1	25.1049	20.1274	48.8284
DATA	95	1	95	0	0	Col_4_15609530	Col_4_15609530	18586.8	401.558	-3.254870633e-001	2.193871010e-001	1.379098017e-001	2.395642e+002	1.132230e+002	5.250654e+001	6.704354e+001	84	72	20	47	6.799123e+000	1.541624e+001	0	0	0	0	0	0	0	0	1	0	0	46.4028	12.5639	1	1	1	0	22.4545	20.0871	48.2501
DATA	96	1	96	0	0	NC_4_10138710	NC_4_10138710	18607.9	401.769	8.238459275e-002	7.926790988e-002	2.986567082e-001	6.443779e+002	7.789780e+002	7.960841e+001	1.021511e+002	163.5	139	20	47	6.831049e+000	1.541430e+001	0	0	0	0	0	0	0	0	1	0	0	124.75	86.4388	1	1	1	1	24.1747	20.0493	48.2048
DATA	97	1	97	0	0	NC_5_17185953	NC_5_17185953	18629.2	401.667	-1.239578881e-001	8.170516748e-002	1.292322487e-001	7.672207e+002	5.767166e+002	8.985609e+001	8.771126e+001	188	120	20	48	6.845595e+000	1.570814e+001	0	0	0	0	0	0	0	0	1	0	0	148.444	63.9916	1	1	1	1	23.696	20.186	48.7628
DATA	98	1	98	0	0	Col_2_4431859	Col_2_4431859	18650.7	401.5	-1.349209818e-001	8.291128002e-002	1.036747970e-001	7.533269e+002	5.521569e+002	8.868887e+001	8.612083e+001	185.5	119.5	20	48	6.692550e+000	1.572497e+001	0	0	0	0	0	0	0	0	1	0	0	145.661	61.261	1	1	1	1	24.4106	20.2862	49.0547
DATA	99	1	99	0	0	NC_1_9046154	NC_1_9046154	18671.3	401.5	-1.642472267e-002	1.315933332e-001	9.006706089e-001	3.080832e+002	2.966493e+002	5.606108e+001	7.245061e+001	106	85.5	20	48	6.653525e+000	1.568904e+001	0	0	0	0	0	0	0	0	1	0	0	59.5294	32.9088	1	1	1	0	27.0811	20.3496	49.3364
DATA	100	1	100	0	0	NC_3_21315495	NC_3_21315495	18692.5	401.324	6.741214766e-002	3.056102997e-001	8.254178756e-001	1.086976e+002	1.269499e+002	4.811657e+001	6.731757e+001	61	71	20	48	6.613143e+000	1.569316e+001	0	0	0	0	0	0	0	0	1	0	0	20.987	14.0809	1	1	0	0	30	20.2685	49.3622
DATA	101	1	101	0	0	Col_5_7457801	Col_5_7457801	18714.1	401.431	-5.670964851e-002	6.556853399e-002	3.870985055e-001	1.679355e+003	1.473780e+003	1.743647e+002	1.615319e+002	370.5	225.5	20	48	6.561517e+000	1.555037e+001	0	0	0	0	0	0	0	0	1	0	0	323.975	163.435	1	1	1	1	25.7804	20.1501	49.3957
DATA	102	1	102	0	0	Col_1_5878011	Col_1_5878011	18735.1	401.184	-3.319381606e-002	7.245302453e-002	6.468500049e-001	9.549617e+002	8.846921e+002	1.064148e+002	1.104587e+002	223	156	20	48	6.690486e+000	1.550638e+001	0	0	0	0	0	0	0	0	1	0	0	184.066	98.0846	1	1	1	1	23.4529	20.1415	49.2827
DATA	103	1	103	0	0	NC_4_10644148	NC_4_10644148	18756.5	401.818	5.986962588e-002	1.053190070e-001	5.697227678e-001	3.849784e+002	4.418816e+002	6.075189e+001	7.955735e+001	114	103	20	48	6.732178e+000	1.540511e+001	0	0	0	0	0	0	0	0	1	0	0	74.1342	48.9771	1	1	1	1	25.3321	20.1576	49.3448
DATA	104	1	104	0	0	Col_2_15211730	Col_2_15211730	18777.7	401.291	6.331542769e-002	7.254492954e-002	3.827855289e-001	8.580781e+002	9.927554e+002	9.785782e+001	1.193113e+002	208	158	20	48.5	6.571013e+000	1.541369e+001	0	0	0	0	0	0	0	0	1	0	0	165.071	110	1	1	1	1	24.8756	20.2059	49.4514
DATA	105	1	105	0	0	Col_3_15748518	Col_3_15748518	18798.9	401.411	-6.224464767e-002	8.301184069e-002	4.533579789e-001	6.817016e+002	5.906764e+002	8.285527e+001	8.872232e+001	174.5	122	20	48	6.663525e+000	1.533856e+001	0	0	0	0	0	0	0	0	0	0	0	131.003	65.4252	1	1	1	1	25.7804	20.4455	49.3355
DATA	106	1	106	0	0	Col_1_2963260	Col_1_2963260	18819.8	401.534	9.709666060e-002	1.544229281e-001	5.294989814e-001	2.228048e+002	2.786257e+002	5.214490e+001	7.184991e+001	90	89	20	48	6.675349e+000	1.532736e+001	0	0	0	0	0	0	0	0	1	0	0	42.7699	30.8494	1	1	0	0	25.7804	20.3587	49.1406
DATA	107	1	107	0	0	Col_3_2928563	Col_3_2928563	18840.9	400.554	-1.101309461e-001	6.706562288e-002	1.005616057e-001	1.600674e+003	1.242144e+003	1.668816e+002	1.407803e+002	339	177.5	20	48	6.679027e+000	1.521505e+001	0	0	0	0	0	0	0	0	0	0	0	306.906	137.471	1	1	1	1	25.7804	20.4498	48.6741
DATA	108	1	108	0	0	NC_1_23259236	NC_1_23259236	18861.7	401.031	3.010008945e-001	7.674270041e-002	8.774090572e-005	6.648731e+002	1.329657e+003	8.157055e+001	1.485728e+002	168.5	204.5	20	48	6.583240e+000	1.544001e+001	0	0	0	0	0	0	0	0	1	0	0	127.329	147.087	1	1	1	1	27.2919	20.265	48.6482
DATA	109	1	109	0	0	NC_1_19983943	NC_1_19983943	18882	400.925	0.000000000e+000	6.326364184e-001	1.000000000e+000	4.701394e+001	6.589909e+001	4.731413e+001	6.631987e+001	39	55	20	47	6.520485e+000	1.527603e+001	0	0	0	0	0	0	0	0	1	0	0	-3.66721	-2.423	0	0	0	0	24.4106	20.2023	48.1067
DATA	110	1	110	0	0	NC_3_10182835	NC_3_10182835	18903.8	400.114	-3.186955345e-001	1.968920556e-001	1.055267411e-001	2.704753e+002	1.298470e+002	5.455593e+001	6.761625e+001	85	73	20	47	6.573468e+000	1.490848e+001	0	0	0	0	0	0	0	0	1	0	0	51.6645	14.3484	1	1	1	0	22.1978	20.1484	47.6035
DATA	111	1	111	0	0	Col_5_1926129	Col_5_1926129	18926.5	401.648	-7.362320862e-002	7.168102778e-002	3.043758432e-001	1.060260e+003	8.949306e+002	1.161585e+002	1.114363e+002	258.5	154.5	20	46	6.756647e+000	1.497174e+001	0	0	0	0	0	0	0	0	1	0	0	202.232	98.8283	1	1	1	1	24.4106	20.0943	47.5064
DATA	112	1	112	0	0	NC_2_4328789	NC_2_4328789	18947.8	401.568	6.628340148e-002	1.080231987e-001	5.394774395e-001	3.703801e+002	4.314506e+002	6.024542e+001	7.922267e+001	110	107	20	47	6.486842e+000	1.532198e+001	0	0	0	0	0	0	0	0	1	0	0	70.545	47.6149	1	1	1	1	20.3108	20.176	47.8368
DATA	113	1	113	0	0	NC_1_6792936	NC_1_6792936	18967.6	400.973	-1.582420805e-001	1.248297474e-001	2.049182462e-001	3.933514e+002	2.732365e+002	6.173486e+001	7.188149e+001	121	87.5	20	47	6.534699e+000	1.553087e+001	0	0	0	0	0	0	0	0	1	0	0	74.8169	30.1352	1	1	1	0	29.1201	20.1229	47.8754
DATA	114	1	114	0	0	Col_2_6112062	Col_2_6112062	18989.5	400.891	-6.584340652e-002	8.563412078e-002	4.419573211e-001	6.452006e+002	5.544359e+002	8.021146e+001	8.660827e+001	175	122	20	47	6.505325e+000	1.539739e+001	0	0	0	0	0	0	0	0	1	0	0	122.528	61.1028	1	1	1	1	25.3321	20.1936	47.8491
DATA	115	1	115	0	0	NC_5_17864875	NC_5_17864875	19009.8	400.5	-5.127684624e-002	7.326801273e-002	4.840190475e-001	9.507507e+002	8.448699e+002	1.063820e+002	1.075712e+002	197	146	20	47	6.444072e+000	1.543248e+001	0	0	0	0	0	0	0	0	1	0	0	180.283	93.0422	1	1	1	1	26.6546	20.1258	48.0203
DATA	116	1	116	0	0	NC_1_26366146	NC_1_26366146	19030.9	400.228	-1.540615577e-001	1.139298302e-001	1.762955229e-001	4.457130e+002	3.126034e+002	6.535847e+001	7.360603e+001	122.5	96	20	47	6.567080e+000	1.550891e+001	0	0	0	0	0	0	0	0	1	0	0	84.3823	34.3982	1	1	1	0	25.5572	20.0966	48.435
DATA	117	1	117	0	0	Col_3_23201470	Col_3_23201470	19051.7	400.393	4.340254490e-002	7.492941945e-002	5.624233909e-001	7.933073e+002	8.766859e+002	9.265983e+001	1.101537e+002	196	161	20	47	6.596383e+000	1.507992e+001	0	0	0	0	0	0	0	0	1	0	0	149.948	96.3881	1	1	1	1	25.1049	19.9873	48.2669
DATA	118	1	118	0	0	Col_4_17093413	Col_4_17093413	19073.2	400.125	-1.424871755e-001	6.954183775e-002	4.046780390e-002	1.400090e+003	1.008483e+003	1.479959e+002	1.209399e+002	293.5	154	19	47	6.719443e+000	1.520416e+001	0	0	0	0	0	0	0	0	1	0	0	264.191	110.779	1	1	1	1	23.2073	19.8985	48.3399
DATA	119	1	119	0	0	NC_3_11822873	NC_3_11822873	19094.6	400.833	-1.380242854e-001	6.375950002e-002	3.040573980e-002	3.602447e+003	2.621641e+003	3.634342e+002	2.705449e+002	698	326	20	48	6.750095e+000	1.528912e+001	0	0	0	0	0	0	0	0	1	0	0	678.596	287.708	1	1	1	1	25.3321	19.9114	48.3988
DATA	120	1	120	0	0	Col_3_18027238	Col_3_18027238	19115.6	400.846	1.247154239e-001	6.991960107e-002	7.447279884e-002	9.834125e+002	1.310543e+003	1.094861e+002	1.471338e+002	238	175.5	20	48	6.665400e+000	1.505489e+001	0	0	0	0	0	0	0	0	1	0	0	184.926	143.684	1	1	1	1	24.4106	19.9406	48.4524
DATA	121	1	121	0	0	NC_5_20522256	NC_5_20522256	19136	399.9	1.117650886e-001	9.517178817e-002	2.402544604e-001	4.364487e+002	5.645447e+002	6.503126e+001	8.757262e+001	124	117	20	48	6.687287e+000	1.581110e+001	0	0	0	0	0	0	0	0	1	0	0	81.9311	61.8349	1	1	1	1	18.5412	20.0184	49.4202
DATA	122	1	122	0	0	NC_5_15044549	NC_5_15044549	19157.9	400.597	-1.340727172e-001	9.048722603e-002	1.384266335e-001	6.384625e+002	4.688810e+002	8.005751e+001	8.179343e+001	156.5	105	20	48	6.772461e+000	1.577455e+001	0	0	0	0	0	0	0	0	1	0	0	119.631	51.3007	1	1	1	1	25.7804	20.1771	49.7271
DATA	123	1	123	0	0	NC_1_1147965	NC_1_1147965	19179	400.255	2.602880001e-002	7.058626030e-002	7.123128457e-001	1.004419e+003	1.066458e+003	1.114899e+002	1.259954e+002	208	177	20	48	6.835079e+000	1.571517e+001	0	0	0	0	0	0	0	0	1	0	0	187.857	116.555	1	1	1	1	25.1049	20.2947	49.9833
DATA	124	1	124	0	0	NC_5_9219665	NC_5_9219665	19200.1	400.431	-7.132375626e-002	8.442265786e-002	3.981993985e-001	6.777893e+002	5.751365e+002	8.333096e+001	8.842797e+001	156.5	120	20	49	6.914884e+000	1.591575e+001	0	0	0	0	0	0	0	0	0	0	0	126.534	62.7864	1	1	1	1	25.7804	20.4739	50.1054
DATA	125	1	125	0	0	Col_3_7437590	Col_3_7437590	19221.8	400.607	-2.046508983e-001	2.226485262e-001	3.580088896e-001	2.119245e+002	1.322910e+002	5.299324e+001	6.853932e+001	81.5	72	20	49	6.872661e+000	1.584479e+001	0	0	0	0	0	0	0	0	0	0	0	39.487	14.4244	1	1	0	0	25.7804	20.4894	49.8172
DATA	126	1	126	0	0	NC_2_8518626	NC_2_8518626	19243.1	399.881	-1.285964260e-001	6.264821541e-002	4.010410154e-002	1.089614e+004	8.103568e+003	1.090700e+003	8.131494e+002	1736	857	20	49	6.615804e+000	1.553284e+001	0	0	0	0	0	0	0	0	0	0	0	2026.35	882.498	1	1	1	1	22.1978	20.4827	49.7112
DATA	127	1	127	0	0	Col_3_13179746	Col_3_13179746	19264.1	400.25	-3.247033607e-002	1.273697981e-001	7.987774472e-001	3.361982e+002	3.119787e+002	5.922410e+001	7.428547e+001	100	95	20	49	6.622190e+000	1.539695e+001	0	0	0	0	0	0	0	0	0	0	0	62.4042	33.9329	1	1	1	0	27.2919	20.6071	49.6631
DATA	128	1	128	0	0	NC_5_22710122	NC_5_22710122	19285	400.016	0.000000000e+000	6.322897099e-001	1.000000000e+000	4.853986e+001	6.707507e+001	4.892986e+001	6.758266e+001	48	65.5	20	49	6.596487e+000	1.541016e+001	0	0	0	0	0	0	0	0	0	0	0	5.18344	3.55533	0	0	0	0	26.4388	20.6328	50.1091
DATA	129	1	129	0	0	Col_1_5852327	Col_1_5852327	19306.4	400.048	-9.021356653e-002	9.613499275e-002	3.480362764e-001	5.461240e+002	4.436880e+002	7.333626e+001	8.085558e+001	140	106.5	20	49	6.599293e+000	1.533484e+001	0	0	0	0	0	0	0	0	0	0	0	100.978	48.1315	1	1	1	1	26.4388	20.6541	49.9302
DATA	130	1	130	0	0	NC_1_11326107	NC_1_11326107	19327.8	400.081	-2.291941943e-001	1.780732202e-001	1.980669708e-001	2.817325e+002	1.662045e+002	5.655855e+001	6.969911e+001	83	80	20	49	6.591256e+000	1.561512e+001	0	0	0	0	0	0	0	0	0	0	0	51.9898	18.005	1	1	1	0	26.8687	20.6235	49.7391
DATA	131	1	131	0	0	Col_1_30370577	Col_1_30370577	19349.1	399.667	-9.166963712e-002	6.748144044e-002	1.743234237e-001	1.512109e+003	1.224372e+003	1.589950e+002	1.399489e+002	277	163	20	48	6.555629e+000	1.596763e+001	0	0	0	0	0	0	0	0	0	0	0	278.488	132.447	1	1	1	1	25.7804	20.5969	49.4763
DATA	132	1	132	0	0	Col_2_8706116	Col_2_8706116	19370.3	400	5.806539690e-002	6.851924644e-002	3.967544173e-001	1.138078e+003	1.300881e+003	1.240013e+002	1.467346e+002	233	198	20	48	6.571563e+000	1.556076e+001	0	0	0	0	0	0	0	0	0	0	0	209.194	140.52	1	1	1	1	26.0017	20.5157	48.9931
DATA	133	1	133	0	0	Col_2_3931415	Col_2_3931415	19390.4	400.038	-8.707423675e-002	1.814236169e-001	6.312630575e-001	2.360646e+002	1.931775e+002	5.468453e+001	7.067068e+001	83	70	20	48	6.551485e+000	1.551915e+001	0	0	0	0	0	0	0	0	1	0	0	43.3111	20.8375	1	1	0	0	25.1049	20.3207	48.5832
DATA	134	1	134	0	0	NC_1_13710994	NC_1_13710994	19412.1	399.873	-1.276611119e-001	7.388063158e-002	8.399945690e-002	1.071104e+003	7.983080e+002	1.179641e+002	1.049218e+002	229	147	20	48	6.486224e+000	1.556442e+001	0	0	0	0	0	0	0	0	1	0	0	196.124	85.9767	1	1	1	1	24.8756	20.2699	48.5994
DATA	135	1	135	0	0	Col_1_27913533	Col_1_27913533	19433	400	8.782021439e-002	9.566502728e-002	3.586204054e-001	4.529687e+002	5.544833e+002	6.711258e+001	8.788867e+001	120	113	20	48	6.413422e+000	1.572302e+001	0	0	0	0	0	0	0	0	1	0	0	82.7816	59.6253	1	1	1	1	28.1191	20.2016	48.7273
DATA	136	1	136	0	0	Col_5_23430433	Col_5_23430433	19454.7	399.321	-9.258690751e-002	6.799494889e-002	1.733010224e-001	1.458051e+003	1.178110e+003	1.540166e+002	1.361783e+002	294.5	182.5	20	47	6.384860e+000	1.553212e+001	0	0	0	0	0	0	0	0	1	0	0	265.939	126.479	1	1	1	1	24.8756	20.1684	48.6187
DATA	137	1	137	0	0	NC_2_4140707	NC_2_4140707	19475.7	399.293	-9.820483319e-002	6.215386634e-002	1.141005429e-001	1.268821e+004	1.012035e+004	1.269794e+003	1.014345e+003	1826.5	900	20	48	6.415844e+000	1.563712e+001	0	0	1	1	0	0	0	0	1	0	0	2309.83	1084.74	1	1	1	1	21.6755	20.2009	48.8482
DATA	138	1	138	0	0	NC_2_16268643	NC_2_16268643	19496.7	399.435	-5.839921875e-002	8.548310610e-002	4.945014595e-001	6.639870e+002	5.804441e+002	8.300305e+001	8.980423e+001	154	117	20	48	6.482526e+000	1.545837e+001	0	0	0	0	0	0	0	0	1	0	0	120.649	62.1122	1	1	1	1	26.0017	20.1527	48.6006
DATA	139	1	139	0	0	Col_3_10715295	Col_3_10715295	19517.4	399.389	6.677663634e-001	8.757080711e-002	2.431941965e-014	1.549227e+003	7.209108e+003	1.627602e+002	7.241710e+002	323	814	20	47	6.495033e+000	1.543889e+001	0	0	0	0	0	0	0	0	1	0	0	280.984	770.159	1	1	1	1	24.4106	20.2024	48.3379
DATA	140	1	140	0	0	NC_5_16373118	NC_5_16373118	19538.8	399.522	2.863719726e-001	5.285320426e-001	5.879389407e-001	4.967422e+001	9.605125e+001	5.006495e+001	6.942513e+001	49	63	20	47	6.642984e+000	1.531312e+001	0	0	0	0	0	0	0	0	1	0	0	4.91097	10.2435	0	1	0	0	27.0811	20.2172	48.126
DATA	141	1	141	0	0	Col_2_1192159	Col_2_1192159	19560	399.213	1.871106206e-001	6.869682536e-002	6.455204766e-003	1.156346e+003	1.779092e+003	1.260143e+002	1.907772e+002	247	252	20	47	6.730752e+000	1.535649e+001	0	0	0	0	0	0	0	0	1	0	0	208.956	189.4	1	1	1	1	22.9591	20.2457	48.1442
DATA	142	1	142	0	0	NC_3_13038465	NC_3_13038465	19580.9	399.071	4.522492401e-002	8.315505282e-002	5.865360226e-001	6.288209e+002	6.978336e+002	8.044419e+001	9.813631e+001	160	134	20	47	6.846154e+000	1.511575e+001	0	0	0	0	0	0	0	0	0	0	0	113.43	74.1594	1	1	1	1	25.1049	20.3752	48.3105
DATA	143	1	143	0	0	Col_3_18805359	Col_3_18805359	19602.2	399.828	1.110914665e-003	7.026037657e-002	9.873848566e-001	1.086404e+003	1.089186e+003	1.197028e+002	1.290023e+002	229	179	20	47	6.682304e+000	1.513272e+001	0	0	0	0	0	0	0	0	0	0	0	195.625	115.539	1	1	1	1	25.5572	20.3822	48.1771
DATA	144	1	144	0	0	Col_3_18983780	Col_3_18983780	19623.7	399.828	4.909645040e-003	7.723313518e-002	9.493132938e-001	7.896507e+002	7.986282e+002	9.364957e+001	1.057083e+002	194.5	141	20	47	6.592198e+000	1.540210e+001	0	0	0	0	0	0	0	0	1	0	0	141.944	84.5593	1	1	1	1	25.3321	20.346	48.0732
DATA	145	1	145	0	0	NC_3_19906268	NC_3_19906268	19644.3	399.836	-1.647787765e-002	9.989298110e-002	8.689791578e-001	4.819433e+002	4.640001e+002	6.975424e+001	8.346616e+001	122	104	20	47	6.627086e+000	1.551042e+001	0	0	0	0	0	0	0	0	0	0	0	86.4923	49.0395	1	1	1	1	24.8756	20.4222	48.2757
DATA	146	1	146	0	0	NC_3_22827275	NC_3_22827275	19665.5	399.794	-1.756610944e-001	4.416885508e-001	6.908487375e-001	1.035038e+002	6.907088e+001	5.155858e+001	6.955343e+001	62	61	20	48	6.633020e+000	1.541377e+001	0	0	0	0	0	0	0	0	0	0	0	18.5455	2.53444	1	0	0	0	25.5572	20.5187	48.4758
DATA	147	1	147	0	0	NC_3_8396659	NC_3_8396659	19687.4	399.194	-4.110640854e-001	3.321092899e-001	2.158134533e-001	1.783297e+002	6.920851e+001	5.364067e+001	6.996558e+001	75	67	20	48	6.608144e+000	1.555702e+001	0	0	0	0	0	0	0	0	0	0	0	31.9017	6.98342	1	0	0	0	25.7804	20.405	48.7894
DATA	148	1	148	0	0	Col_3_10187103	Col_3_10187103	19708.4	399.442	1.125929944e-001	1.287724480e-001	3.819242781e-001	2.910629e+002	3.772071e+002	5.843010e+001	7.932656e+001	93	94	20	48	6.593075e+000	1.548295e+001	0	0	0	0	0	0	0	0	1	0	0	51.9917	39.6357	1	1	1	1	24.4106	20.3467	49.0225
DATA	149	1	149	0	0	NC_3_5667804	NC_3_5667804	19729.5	399.216	1.824033656e-001	2.391340179e-001	4.456027988e-001	1.309690e+002	1.993297e+002	5.239978e+001	7.270741e+001	63.5	78.5	20	48	6.573464e+000	1.569282e+001	0	0	0	0	0	0	0	0	1	0	0	23.3614	20.9038	1	1	0	0	23.9365	20.2868	49.0366
DATA	150	1	150	0	0	NC_4_5641267	NC_4_5641267	19750.7	398.812	-2.585800053e-001	1.602050839e-001	1.065152464e-001	3.414865e+002	1.882754e+002	6.121523e+001	7.254709e+001	101	78	20	48	6.504400e+000	1.605040e+001	0	0	0	0	0	0	0	0	1	0	0	60.8298	19.7051	1	1	1	0	27.0811	20.2528	49.1972
DATA	151	1	151	0	0	NC_2_7928470	NC_2_7928470	19772	399	2.368588254e-001	6.870532441e-002	5.658851589e-004	1.293249e+003	2.231213e+003	1.389704e+002	2.339048e+002	260	295	20	48	6.618222e+000	1.600752e+001	0	0	0	0	0	0	0	0	1	0	0	230.073	233.053	1	1	1	1	28.1191	20.2843	49.3226
DATA	152	1	152	0	0	NC_1_25003357	NC_1_25003357	19793.2	398.75	0.000000000e+000	6.314313541e-001	1.000000000e+000	5.060853e+001	6.989849e+001	5.093684e+001	7.034537e+001	41	59	20	49	6.694818e+000	1.598719e+001	0	0	0	0	0	0	0	0	1	0	0	1.28797	0.291675	0	0	0	0	22.1978	20.2387	49.6577
DATA	153	1	153	0	0	NC_3_1720150	NC_3_1720150	19814.1	399.2	1.539523135e-001	6.243655120e-001	8.052379137e-001	5.066487e+001	7.222030e+001	5.120331e+001	7.085495e+001	51	68	20	49	6.578516e+000	1.597206e+001	0	0	0	0	0	0	0	0	1	0	0	8.3183	7.51314	0	1	0	0	24.6442	20.2441	49.8292
DATA	154	1	154	0	0	Col_4_9176873	Col_4_9176873	19835.3	398.781	-1.157562552e-002	1.638418843e-001	9.436753615e-001	2.525001e+002	2.458589e+002	5.694457e+001	7.478832e+001	85.5	78	20	49	6.523016e+000	1.561641e+001	0	0	0	0	0	0	0	0	1	0	0	44.7712	25.5241	1	1	0	0	27.0811	20.2977	49.673
DATA	155	1	155	0	0	NC_3_15539085	NC_3_15539085	19856.6	399.909	0.000000000e+000	6.338827393e-001	1.000000000e+000	5.076529e+001	7.032704e+001	5.113500e+001	7.112294e+001	46	65.5	20	49	6.534818e+000	1.585659e+001	0	0	0	0	0	0	0	0	0	0	0	3.82299	7.26834	0	0	0	0	22.4545	20.3821	49.9035
DATA	156	1	156	0	0	Col_5_10581863	Col_5_10581863	19877.6	399.071	1.739240838e-002	9.331932519e-002	8.521505352e-001	5.298485e+002	5.514982e+002	7.363271e+001	8.984342e+001	137.5	108	20	49	6.485781e+000	1.559948e+001	0	0	0	0	0	0	0	0	0	0	0	93.7818	57.0177	1	1	1	1	25.5572	20.5055	49.9772
DATA	157	1	157	0	0	Col_1_1517038	Col_1_1517038	19898.9	398.373	-1.472261053e-001	7.491027207e-002	4.937188008e-002	1.101191e+003	7.845791e+002	1.214264e+002	1.058655e+002	219	140.5	20	49	6.481105e+000	1.569492e+001	0	0	0	0	0	0	0	0	0	0	0	194.768	80.9422	1	1	1	1	24.1747	20.6231	50.0643
DATA	158	1	158	0	0	Col_3_11748343	Col_3_11748343	19920	398.481	-1.423102109e-001	1.125369932e-001	2.060277307e-001	4.783467e+002	3.446931e+002	7.006808e+001	7.912746e+001	126.5	95.5	20	49	6.477585e+000	1.543974e+001	0	0	0	0	0	0	0	0	0	0	0	84.5531	35.4865	1	1	1	0	25.3321	20.661	49.7696
DATA	159	1	159	0	0	Col_3_16709942	Col_3_16709942	19941.2	398.354	-1.735192617e-001	7.608135431e-002	2.256580113e-002	1.101731e+003	7.388498e+002	1.214994e+002	1.027305e+002	235.5	137	21	49	6.809655e+000	1.571989e+001	0	0	0	0	0	0	0	0	0	0	0	194.646	75.9044	1	1	1	1	23.696	20.9112	49.6603
DATA	160	1	160	0	0	NC_4_3327266	NC_4_3327266	19962.8	398.833	-7.890964733e-002	8.181337856e-002	3.347913740e-001	7.801844e+002	6.505604e+002	9.334330e+001	9.668899e+001	173.5	114	21	49	6.743548e+000	1.595311e+001	0	0	0	0	0	0	0	0	0	0	0	137.782	66.6909	1	1	1	1	21.9382	20.9671	49.6959
DATA	161	1	161	0	0	NC_3_550512	NC_3_550512	19983.3	398.302	-2.252493600e-001	1.154097676e-001	5.096958827e-002	5.135123e+002	3.057043e+002	7.255523e+001	7.792520e+001	131	94	21	48	6.779231e+000	1.548513e+001	0	0	0	0	0	0	0	0	0	0	0	90.6664	31.2736	1	1	1	0	24.8756	20.9642	49.36
DATA	162	1	162	66	1	DarkCorner	DarkCorner	20004.2	398.522	0.000000000e+000	6.334044610e-001	1.000000000e+000	5.093858e+001	7.137309e+001	5.126384e+001	7.196596e+001	37	61	21	48	6.512558e+000	1.552141e+001	0	0	0	0	0	0	0	0	0	0	0	-4.89534	4.53316	0	0	0	0	30	20.7248	49.2966
DATA	163	1	163	66	1	DarkCorner	DarkCorner	20025.7	398.439	0.000000000e+000	6.329552991e-001	1.000000000e+000	5.093764e+001	7.152818e+001	5.126289e+001	7.201310e+001	42.5	58	20	48	6.504571e+000	1.544601e+001	0	0	0	0	0	0	0	0	0	0	0	-0.979013	2.05235	0	0	0	0	27.0811	20.7019	49.1014
DATA	164	1	164	66	1	DarkCorner	DarkCorner	20046.7	398.544	0.000000000e+000	6.330729846e-001	1.000000000e+000	5.092968e+001	7.167860e+001	5.125488e+001	7.215143e+001	39	60	20	48	6.508551e+000	1.538374e+001	0	0	0	0	0	0	0	0	0	0	0	-1.95397	1.50257	0	0	0	0	25.3321	20.5776	49.1224
DATA	165	2	1	66	1	DarkCorner	DarkCorner	16608.2	411.088	0.000000000e+000	6.321355147e-001	1.000000000e+000	4.435980e+001	6.165429e+001	4.464305e+001	6.207954e+001	35.5	58	20	49	6.573688e+000	1.551090e+001	0	0	0	0	0	0	0	0	1	0	0	-7.16473	2.33927	0	0	0	0	25.1049	20.139	49.4566
DATA	166	2	2	66	1	DarkCorner	DarkCorner	16629.2	411.661	0.000000000e+000	6.318069707e-001	1.000000000e+000	4.463451e+001	6.194888e+001	4.491951e+001	6.234444e+001	42	62	20	48	6.676095e+000	1.544644e+001	0	0	0	0	0	0	0	0	1	0	0	-3.09854	0.00205594	0	0	0	0	25.7804	20.2889	49.2765
DATA	167	2	3	0	0	Col_4_15182583	Col_4_15182583	16651.3	411.087	1.216541862e-001	1.051785311e-001	2.474175793e-001	3.433279e+002	4.543214e+002	5.675196e+001	7.738128e+001	111.5	110.5	20	47	6.625231e+000	1.536421e+001	0	0	0	0	0	0	0	0	1	0	0	68.7587	53.1833	1	1	1	1	22.7082	20.3621	48.4846
DATA	168	2	4	0	0	Col_5_2157408	Col_5_2157408	16672.3	411.63	7.459799861e-002	1.042331467e-001	4.741864755e-001	3.680490e+002	4.370224e+002	5.847706e+001	7.660539e+001	110.5	108	20	48	6.688048e+000	1.557432e+001	0	0	0	0	0	0	0	0	1	0	0	73.2995	50.9334	1	1	1	1	23.4529	20.2526	48.5077
DATA	169	2	5	0	0	Col_5_2285311	Col_5_2285311	16693.4	411.976	-1.078379726e-001	7.576562808e-002	1.546463260e-001	8.839602e+002	6.895960e+002	9.950204e+001	9.352752e+001	213	146	20	47	6.630826e+000	1.532414e+001	0	0	0	0	0	0	0	0	1	0	0	175.123	80.0323	1	1	1	1	21.9382	20.1425	48.1452
DATA	170	2	6	0	0	Col_4_8300133	Col_4_8300133	16714.2	411.5	-4.993267235e-002	6.458777337e-002	4.394644466e-001	1.850044e+003	1.649109e+003	1.906135e+002	1.766892e+002	332	243	20	47	6.442040e+000	1.534053e+001	0	0	1	0	0	0	0	0	1	0	0	364.765	190.64	1	1	1	1	26.6546	19.8725	48.0656
DATA	171	2	7	0	0	NC_3_15118031	NC_3_15118031	16735.4	411.414	-6.067009930e-002	7.387530412e-002	4.115038375e-001	8.994172e+002	7.821519e+002	1.010756e+002	1.008582e+002	217	147.5	20	47	6.780662e+000	1.534289e+001	0	0	0	0	0	0	0	0	1	0	0	176.504	90.0684	1	1	1	1	27.501	20.1471	48.3168
DATA	172	2	8	0	0	NC_5_2484148	NC_5_2484148	16756.5	411.3	1.582218765e-003	1.006203604e-001	9.874540710e-001	4.293227e+002	4.308896e+002	6.315618e+001	7.708044e+001	131	119	20	47	6.788052e+000	1.551096e+001	0	0	0	0	0	0	0	0	1	0	0	83.882	49.4366	1	1	1	1	23.9365	20.207	48.4326
DATA	173	2	9	0	0	NC_4_2536851	NC_4_2536851	16777.5	411.324	7.147485480e-002	8.166948153e-002	3.814802522e-001	5.924059e+002	6.983840e+002	7.531804e+001	9.482052e+001	152	138	19	47	6.710735e+000	1.563222e+001	0	0	0	0	0	0	0	0	1	0	0	115.267	79.8457	1	1	1	1	27.0811	20.1125	48.0154
DATA	174	2	10	0	0	NC_4_4318032	NC_4_4318032	16798.9	411.512	6.893389929e-002	8.481705440e-002	4.163692625e-001	5.479158e+002	6.421666e+002	7.199167e+001	9.091538e+001	153	132	20	47	6.698206e+000	1.542133e+001	0	0	0	0	0	0	0	0	1	0	0	106.186	73.1671	1	1	1	1	22.4545	20.121	48.0032
DATA	175	2	11	0	0	Col_4_16689198	Col_4_16689198	16820.4	410.842	-1.895087993e-001	1.214726228e-001	1.187375185e-001	4.136659e+002	2.673874e+002	6.251230e+001	6.988300e+001	119	91.5	20	47	6.398349e+000	1.543637e+001	0	0	0	0	0	0	0	0	1	0	0	79.8779	30.3673	1	1	1	0	21.1402	19.8154	48.0328
DATA	176	2	12	0	0	NC_2_6063046	NC_2_6063046	16841	411.203	0.000000000e+000	6.322981783e-001	1.000000000e+000	4.672905e+001	6.434913e+001	4.702875e+001	6.493653e+001	44.5	63.5	20	47	6.208395e+000	1.543605e+001	0	0	0	0	0	0	0	0	1	0	0	0.678876	5.41772	0	0	0	0	28.1191	19.7553	47.9908
DATA	177	2	13	0	0	Col_3_7532007	Col_3_7532007	16862.4	410.816	-1.245379491e-001	8.463758815e-002	1.411759489e-001	7.021321e+002	5.270852e+002	8.459125e+001	8.364670e+001	175	117	20	47	6.287985e+000	1.512990e+001	0	0	0	0	0	0	0	0	1	0	0	134.688	59.5062	1	1	1	1	23.696	19.7888	47.7307
DATA	178	2	14	0	0	Col_5_1971000	Col_5_1971000	16882.9	410.857	8.073986800e-002	6.198778750e-002	1.927412550e-001	7.975617e+003	9.605150e+003	7.989639e+002	9.627203e+002	1555	1169	19	47	6.281399e+000	1.545581e+001	0	0	0	0	0	0	0	0	1	0	0	1525.5	1081.47	1	1	1	1	23.2073	19.6293	48.1371
DATA	179	2	15	0	0	Col_1_24728856	Col_1_24728856	16904.4	410.5	-3.383794059e-001	1.919741419e-001	7.796288030e-002	2.815867e+002	1.291911e+002	5.517411e+001	6.656582e+001	97	75	19	47	6.297060e+000	1.551656e+001	0	0	0	0	0	0	0	0	1	0	0	53.7093	14.5072	1	1	1	0	26.2212	19.56	48.4573
DATA	180	2	16	0	0	NC_5_8638567	NC_5_8638567	16925.4	411.34	-1.308829096e-001	1.505475206e-001	3.846396610e-001	2.972840e+002	2.199321e+002	5.609810e+001	6.906028e+001	97	87	19	47	6.282817e+000	1.524933e+001	0	0	0	0	0	0	0	0	1	0	0	56.5535	24.6346	1	1	1	0	23.696	19.4699	48.3102
DATA	181	2	17	0	0	NC_3_21066331	NC_3_21066331	16947	410.864	6.860938696e-001	9.739933327e-002	1.866196624e-012	3.499677e+002	1.698720e+003	5.914998e+001	1.821063e+002	110	251.5	19	47	6.206658e+000	1.521593e+001	0	0	0	0	0	0	0	0	1	0	0	66.4185	189.819	1	1	1	1	26.0017	19.3479	48.3479
DATA	182	2	18	0	0	NC_1_13468108	NC_1_13468108	16967.9	410.508	-2.061953294e-001	1.761297435e-001	2.417188535e-001	2.704196e+002	1.682065e+002	5.490743e+001	6.788283e+001	95	81	19	47	6.194723e+000	1.535970e+001	0	0	0	0	0	0	0	0	1	0	0	51.2134	18.7546	1	1	1	0	25.7804	19.3556	48.196
DATA	183	2	19	0	0	NC_5_20389249	NC_5_20389249	16989.3	410.721	-6.357988475e-002	2.007433515e-001	7.514543691e-001	1.990957e+002	1.719816e+002	5.185821e+001	6.811410e+001	79	83	19	47	6.128551e+000	1.519252e+001	0	0	0	0	0	0	0	0	1	0	0	37.629	19.1344	1	1	0	0	21.9382	19.2024	48.1634
DATA	184	2	20	0	0	NC_4_7719162	NC_4_7719162	17010.7	411.068	-3.018264448e-001	1.932956657e-001	1.184116253e-001	2.714538e+002	1.354782e+002	5.512078e+001	6.741574e+001	94.5	79	19	47	6.229101e+000	1.527005e+001	0	0	0	0	0	0	0	0	1	0	0	51.2093	15.0426	1	1	1	0	22.1978	19.2746	48.035
DATA	185	2	21	0	0	Col_5_25576250	Col_5_25576250	17031.6	411.325	-1.961686053e-002	6.624567305e-002	7.671362295e-001	1.466925e+003	1.402139e+003	1.543621e+002	1.550402e+002	327.5	221	19	47	6.202361e+000	1.541749e+001	0	0	0	0	0	0	0	0	1	0	0	276.28	155.396	1	1	1	1	20.8674	19.2604	48.3176
DATA	186	2	22	0	0	NC_1_4549878	NC_1_4549878	17052.5	411.422	-1.323678788e-001	1.040886052e-001	2.034852001e-001	4.962137e+002	3.658481e+002	6.912288e+001	7.570441e+001	140	101	19	48	6.152913e+000	1.529198e+001	0	0	0	0	0	0	0	0	1	0	0	93.3211	40.4761	1	1	1	1	22.7082	19.3284	48.4604
DATA	187	2	23	0	0	NC_3_9393524	NC_3_9393524	17074.4	410.227	-2.077591936e-001	3.114017917e-001	5.046609674e-001	1.471078e+002	9.117513e+001	5.037720e+001	6.701096e+001	69	71	19	48	6.184009e+000	1.557461e+001	0	0	0	0	0	0	0	0	1	0	0	27.6317	10.0705	1	1	0	0	22.4545	19.3669	48.7027
DATA	188	2	24	0	0	Col_5_24812453	Col_5_24812453	17095.4	409.721	2.282495659e-002	6.430094291e-002	7.226114741e-001	1.836204e+003	1.935290e+003	1.898500e+002	2.046317e+002	388.5	277	19	47	6.185678e+000	1.537566e+001	0	0	0	0	0	0	0	0	1	0	0	344.52	213.436	1	1	1	1	22.4545	19.464	48.3007
DATA	189	2	25	0	0	NC_1_7390329	NC_1_7390329	17116.9	410.34	-2.773624285e-001	1.884229256e-001	1.410153209e-001	2.741291e+002	1.447414e+002	5.552465e+001	6.814012e+001	95.5	75.5	19	47	6.317842e+000	1.549235e+001	0	0	0	0	0	0	0	0	1	0	0	51.3792	15.9397	1	1	1	0	24.1747	19.4283	48.1392
DATA	190	2	26	0	0	NC_1_22707823	NC_1_22707823	17138.1	410.536	-5.966758475e-002	2.788532753e-001	8.305666782e-001	1.407436e+002	1.226764e+002	5.033536e+001	6.779230e+001	69.5	77	19	47	6.409451e+000	1.533020e+001	0	0	0	0	0	0	0	0	1	0	0	26.3563	13.492	1	1	0	0	25.7804	19.4334	47.612
DATA	191	2	27	0	0	Col_4_7791589	Col_4_7791589	17159	410.818	-5.024996477e-002	8.270053102e-002	5.434437997e-001	6.868939e+002	6.118426e+002	8.400704e+001	9.055141e+001	173	124.5	19	47	6.453973e+000	1.512146e+001	0	0	0	0	0	0	0	0	1	0	0	128.538	67.2093	1	1	1	1	22.1978	19.329	47.439
DATA	192	2	28	0	0	Col_5_20803023	Col_5_20803023	17180	410.2	2.688424468e-002	6.272325649e-002	6.682020805e-001	2.781443e+003	2.959064e+003	2.823220e+002	3.033587e+002	573.5	377	19	47	6.353420e+000	1.517365e+001	0	0	0	0	0	0	0	0	1	0	0	520.209	324.687	1	1	1	1	21.6755	19.2717	47.7963
DATA	193	2	29	0	0	Col_1_24658350	Col_1_24658350	17200.9	409.878	-6.686772954e-002	1.336757239e-001	6.169177608e-001	3.263214e+002	2.797550e+002	5.838121e+001	7.250940e+001	99.5	90.5	19	47	6.310836e+000	1.509848e+001	0	0	0	0	0	0	0	0	1	0	0	61.0048	30.6652	1	1	1	0	21.6755	19.0585	48.2095
DATA	194	2	30	0	0	Col_1_15893579	Col_1_15893579	17222	410.5	-1.262556377e-001	1.157168093e-001	2.752401904e-001	4.246500e+002	3.175232e+002	6.440934e+001	7.410579e+001	121	95	19	47	6.330605e+000	1.524482e+001	0	0	0	0	0	0	0	0	1	0	0	79.3569	34.7723	1	1	1	0	26.2212	18.9627	48.0602
DATA	195	2	31	0	0	Col_4_17258333	Col_4_17258333	17242.4	410.222	-1.377884302e-001	7.449606457e-002	6.437022735e-002	1.041508e+003	7.583576e+002	1.148635e+002	1.012022e+002	233.5	141.5	19	47	6.560910e+000	1.540348e+001	0	0	0	0	0	0	0	0	1	0	0	194.593	82.9803	1	1	1	1	22.4545	19.1556	48.2054
DATA	196	2	32	0	0	Col_5_19323057	Col_5_19323057	17263.4	409.771	-3.813766616e-002	7.556194489e-002	6.137551282e-001	8.553366e+002	7.834285e+002	9.829903e+001	1.031276e+002	195	138	19	47	6.584629e+000	1.544047e+001	0	0	0	0	0	0	0	0	1	0	0	159.794	85.6582	1	1	1	1	20.0267	19.2228	48.1574
DATA	197	2	33	0	0	NC_3_22060384	NC_3_22060384	17284.8	410.292	2.403409550e+000	2.418352583e-001	2.838826586e-023	4.887133e+001	1.237268e+004	4.869077e+001	1.239087e+003	52.5	1398.5	19	47	6.407111e+000	1.545549e+001	0	0	0	0	0	0	0	0	1	0	0	9.12972	1351.85	1	1	0	1	23.696	19.2373	48.1264
DATA	198	2	34	0	0	Col_1_367914	Col_1_367914	17305.9	409.761	1.091892286e-002	7.260593781e-002	8.804600177e-001	9.173442e+002	9.407002e+002	1.037381e+002	1.155797e+002	213	162.5	19	47	6.326358e+000	1.565502e+001	0	0	0	0	0	0	0	0	1	0	0	171.389	102.719	1	1	1	1	22.7082	19.2457	48.1925
DATA	199	2	35	0	0	Col_3_14273897	Col_3_14273897	17327.5	410.65	2.672312674e-002	7.629843532e-002	7.261550228e-001	7.715442e+002	8.205102e+002	9.109645e+001	1.060511e+002	175.5	140.5	19	47	6.226996e+000	1.545204e+001	0	0	0	0	0	0	0	0	1	0	0	144.169	89.5458	1	1	1	1	21.1402	19.2631	47.7509
DATA	200	2	36	0	0	NC_5_13776843	NC_5_13776843	17349	410.224	1.070460174e-003	7.310374532e-002	9.883169717e-001	9.063467e+002	9.085835e+002	1.027572e+002	1.130218e+002	206	172	19	47	6.283577e+000	1.515032e+001	0	0	0	0	0	0	0	0	1	0	0	169.407	99.1112	1	1	1	1	23.4529	19.3513	47.8484
DATA	201	2	37	0	0	Col_3_19652883	Col_3_19652883	17370.2	410	3.132724336e-001	6.778091745e-002	3.803546228e-006	1.754212e+005	3.608732e+005	1.754219e+004	3.608738e+004	31981	39224	19	47	6.297724e+000	1.533842e+001	0	0	1	1	0	0	0	0	1	0	0	32800.1	39349.8	1	1	1	1	28.1191	19.4416	47.6711
DATA	202	2	38	0	0	NC_5_2424130	NC_5_2424130	17391.9	410.393	-1.806377697e-001	7.726922891e-002	1.939912303e-002	1.002328e+003	6.612596e+002	1.112983e+002	9.432874e+001	214	131	19	47	6.350369e+000	1.526071e+001	0	0	0	0	0	0	0	0	1	0	0	187.494	72.0799	1	1	1	1	25.5572	19.4858	47.6252
DATA	203	2	39	0	0	NC_5_20260964	NC_5_20260964	17412.6	409.842	-1.265397812e-001	1.650482655e-001	4.432697242e-001	2.715576e+002	2.029188e+002	5.545946e+001	7.028036e+001	92.5	84.5	19	47	6.441624e+000	1.519451e+001	0	0	0	0	0	0	0	0	1	0	0	50.8232	22.1133	1	1	1	0	25.7804	19.3687	47.776
DATA	204	2	40	0	0	NC_2_11345416	NC_2_11345416	17433.4	409.95	7.373580802e-002	9.616261122e-002	4.432108449e-001	4.480535e+002	5.309647e+002	6.590328e+001	8.572389e+001	124	124	19	47	6.424549e+000	1.525124e+001	0	0	0	0	0	0	0	0	1	0	0	83.9017	57.8512	1	1	1	1	26.2212	19.314	48.0851
DATA	205	2	41	0	0	Col_2_14771214	Col_2_14771214	17454.9	410.078	-7.237763378e-002	1.094721224e-001	5.085153030e-001	4.321910e+002	3.658458e+002	6.481222e+001	7.660998e+001	125.5	102	19	47	6.372874e+000	1.565408e+001	0	0	0	0	0	0	0	0	1	0	0	80.9831	39.8549	1	1	1	1	27.501	19.2922	48.33
DATA	206	2	42	0	0	Col_1_21892049	Col_1_21892049	17475.9	409.831	-9.940579673e-002	6.893836255e-002	1.493159729e-001	1.343145e+003	1.068359e+003	1.427231e+002	1.262749e+002	285	158	19	47	6.352665e+000	1.556461e+001	0	0	0	0	0	0	0	0	1	0	0	251.851	116.376	1	1	1	1	26.4388	19.3285	48.5072
DATA	207	2	43	0	0	Col_5_20113290	Col_5_20113290	17497.1	409.656	-2.315793068e-001	1.073174616e-001	3.093635840e-002	5.432119e+002	3.187058e+002	7.264141e+001	7.448135e+001	142	89	19	47	6.134945e+000	1.537232e+001	0	0	0	0	0	0	0	0	1	0	0	101.934	34.7154	1	1	1	0	26.4388	19.0087	48.2425
DATA	208	2	44	0	0	NC_4_18432724	NC_4_18432724	17518.5	409.818	4.944646188e-001	9.663224991e-002	3.104779586e-007	3.259044e+002	1.017548e+003	5.817547e+001	1.220066e+002	105	172	19	48	6.384526e+000	1.539343e+001	0	0	0	0	0	0	0	0	1	0	0	61.2051	110.84	1	1	1	1	25.3321	19.1984	48.7697
DATA	209	2	45	0	0	Col_2_1760075	Col_2_1760075	17539.7	409.698	-1.066878213e-001	8.079618688e-002	1.866827783e-001	7.858624e+002	6.146936e+002	9.216350e+001	9.115618e+001	164	118	19	47	6.355574e+000	1.518555e+001	0	0	0	0	0	0	0	0	1	0	0	147.711	66.9619	1	1	1	1	24.8756	19.0126	48.3763
DATA	210	2	46	0	0	NC_1_16406166	NC_1_16406166	17560.8	409.655	-1.362656436e-001	6.789869000e-002	4.476067488e-002	1.601595e+003	1.170273e+003	1.672283e+002	1.350013e+002	338	183	19	47	6.212018e+000	1.512409e+001	0	0	0	0	0	0	0	0	1	0	0	301.301	127.498	1	1	1	1	25.1049	18.9977	48.3589
DATA	211	2	47	0	0	NC_4_7599175	NC_4_7599175	17581.6	409.586	5.868404926e-002	6.614871235e-002	3.749963668e-001	1.399168e+003	1.601600e+003	1.479417e+002	1.737233e+002	288.5	237	19	47	6.278028e+000	1.523874e+001	0	0	0	0	0	0	0	0	1	0	0	263.459	174.517	1	1	1	1	27.501	19.1785	47.9269
DATA	212	2	48	0	0	Col_2_17490035	Col_2_17490035	17602.8	410.096	-1.631704635e-001	1.076682716e-001	1.296477282e-001	4.940316e+002	3.393003e+002	6.889344e+001	7.535274e+001	133	96	19	47	6.301261e+000	1.523084e+001	0	0	0	0	0	0	0	0	1	0	0	93.1132	36.9789	1	1	1	1	23.696	19.1035	48.2221
DATA	213	2	49	0	0	Col_5_17317565	Col_5_17317565	17624.1	409.509	1.215199279e-002	9.167869086e-002	8.945494302e-001	5.198844e+002	5.346367e+002	7.073770e+001	8.592474e+001	134	121	19	47	6.353201e+000	1.541756e+001	0	0	0	0	0	0	0	0	1	0	0	98.0839	58.2812	1	1	1	1	25.7804	19.2256	48.3347
DATA	214	2	50	0	0	Col_3_13427253	Col_3_13427253	17645.4	409.611	-1.145092193e-001	7.234686283e-002	1.134714847e-001	1.109334e+003	8.522230e+002	1.208412e+002	1.085591e+002	238	155	19	47.5	6.368984e+000	1.541121e+001	0	0	0	0	0	0	0	0	1	0	0	209.505	92.9267	1	1	1	1	24.4106	19.2361	48.306
DATA	215	2	51	0	-1	NC1_00000067	NC1_00000067	17666.3	409.5	0.000000000e+000	6.349671649e-001	1.000000000e+000	4.756775e+001	6.680107e+001	4.802849e+001	6.746322e+001	50	72	19	48	6.361842e+000	1.543742e+001	0	0	0	0	0	0	0	0	1	0	0	7.33589	6.14446	0	0	0	0	27.0811	19.2593	48.3539
DATA	216	2	52	0	0	Col_3_16066198	Col_3_16066198	17687.4	409.389	8.792134013e-003	7.902648198e-002	9.114137095e-001	7.131709e+002	7.277559e+002	8.586620e+001	9.905978e+001	179.5	142	19	47	6.328884e+000	1.530287e+001	0	0	0	0	0	0	0	0	1	0	0	134.966	79.4048	1	1	1	1	24.4106	19.2604	48.2744
DATA	217	2	53	0	0	NC_4_5754942	NC_4_5754942	17708.9	409.5	8.214666887e-002	6.739081154e-002	2.228595725e-001	1.217893e+003	1.471485e+003	1.308228e+002	1.617588e+002	275	213	19	48	6.345210e+000	1.500504e+001	0	0	0	0	0	0	0	0	1	0	0	230.732	160.611	1	1	1	1	25.3321	19.1844	48.2852
DATA	218	2	54	0	0	NC_1_7851338	NC_1_7851338	17730.4	408.656	-9.601538274e-002	6.212715964e-002	1.222337229e-001	1.219801e+004	9.778528e+003	1.220734e+003	9.801560e+002	2007.5	955	19	47	6.360883e+000	1.528881e+001	0	0	1	1	0	0	0	0	1	0	0	2313.47	1067.73	1	1	1	1	19.1492	19.1688	48.3086
DATA	219	2	55	0	0	Col_5_14550911	Col_5_14550911	17751	409.3	1.610193982e+000	1.651277794e-001	1.823006702e-022	1.986364e+003	8.095669e+004	2.042757e+002	8.095948e+003	421	9023	19	47	6.237732e+000	1.538250e+001	0	0	0	0	0	0	0	0	1	0	0	377.13	8843.41	1	1	1	1	26.2212	18.9627	48.4209
DATA	220	2	56	0	0	NC_1_10365177	NC_1_10365177	17771.6	409.353	-3.681265252e-002	7.470176336e-002	6.221574725e-001	8.792002e+002	8.077466e+002	9.998640e+001	1.050083e+002	214	148	19	48	6.221366e+000	1.527913e+001	0	0	0	0	0	0	0	0	1	0	0	167.101	88.2728	1	1	1	1	24.4106	18.8577	48.4633
DATA	221	2	57	0	0	Col_3_17968225	Col_3_17968225	17793.2	408.857	-5.495267779e-002	8.792690266e-002	5.319832730e-001	6.061145e+002	5.340747e+002	7.704598e+001	8.573464e+001	152	121	19	48	6.273789e+000	1.506753e+001	0	0	0	0	0	0	0	0	1	0	0	115.326	58.392	1	1	1	1	27.0811	18.9054	48.6243
DATA	222	2	58	0	0	Col_3_18279546	Col_3_18279546	17814.8	409.533	-1.445518370e-001	1.651164455e-001	3.813269823e-001	2.747299e+002	1.969491e+002	5.488256e+001	6.986811e+001	95	83.5	19	48	6.249141e+000	1.493705e+001	0	0	0	0	0	0	0	0	1	0	0	52.3311	21.5436	1	1	1	0	25.7804	18.943	48.6707
DATA	223	2	59	0	0	Col_5_3359201	Col_5_3359201	17835.9	409.642	1.831999251e-001	9.494600748e-002	5.366671631e-002	4.069236e+002	6.204585e+002	6.251684e+001	9.131790e+001	121.5	124.5	19	47	6.405947e+000	1.522717e+001	0	0	0	0	0	0	0	0	1	0	0	77.5949	67.903	1	1	1	1	24.6442	19.3108	48.4289
DATA	224	2	60	0	0	Col_4_1123843	Col_4_1123843	17857	409.23	-9.699307558e-003	6.403999806e-002	8.796152092e-001	1.989332e+003	1.945396e+003	2.045046e+002	2.057437e+002	421.5	283	19	47	6.360152e+000	1.518941e+001	0	0	0	0	0	0	0	0	1	0	0	379.744	213.011	1	1	1	1	26.8687	19.4705	48.2283
DATA	225	2	61	0	0	NC_1_12181859	NC_1_12181859	17877.8	409	-5.539109431e-002	8.002326728e-002	4.888196753e-001	7.430126e+002	6.540412e+002	8.811187e+001	9.358400e+001	180.5	131	19	47	6.429677e+000	1.540082e+001	0	0	0	0	0	0	0	0	1	0	0	141.981	71.6502	1	1	1	1	28.1191	19.6683	48.3685
DATA	226	2	62	0	0	Col_2_16029136	Col_2_16029136	17898.8	409.27	-4.653040521e-002	6.664680174e-002	4.850745682e-001	1.470170e+003	1.320800e+003	1.544421e+002	1.480564e+002	302	195	19	48	6.659175e+000	1.552244e+001	0	0	0	0	0	0	0	0	1	0	0	281.224	144.77	1	1	1	1	27.0811	19.9276	48.7056
DATA	227	2	63	0	0	NC_2_19052335	NC_2_19052335	17920.5	408.949	4.416417176e-001	7.943718809e-002	2.703404621e-008	6.844078e+002	1.892155e+003	8.317349e+001	2.006818e+002	171	265	20	48	6.637733e+000	1.547403e+001	0	0	0	0	0	0	0	0	1	0	0	131.055	207.507	1	1	1	1	26.2212	20.1427	48.8419
DATA	228	2	64	0	0	Col_1_25748487	Col_1_25748487	17941.8	409.39	-6.421111823e-002	7.580510368e-002	3.969642747e-001	8.679378e+002	7.486477e+002	9.880445e+001	1.003521e+002	205.5	146.5	20	48	6.463482e+000	1.562534e+001	0	0	0	0	0	0	0	0	1	0	0	166.368	82.147	1	1	1	1	25.7804	20.1099	48.8257
DATA	229	2	65	0	0	NC_4_15388966	NC_4_15388966	17962.7	409.017	-1.052133227e-001	1.440066965e-001	4.650149013e-001	3.078281e+002	2.415989e+002	5.632442e+001	7.102636e+001	100	92	20	48	6.417523e+000	1.560191e+001	0	0	0	0	0	0	0	0	0	0	0	59.062	26.5241	1	1	1	0	26.4388	20.3816	48.704
DATA	230	2	66	0	0	NC_2_9374070	NC_2_9374070	17983.4	408.8	2.665259585e-001	3.509759264e-001	4.476221104e-001	7.457229e+001	1.377537e+002	4.771079e+001	6.816196e+001	57	73	20	47	6.460632e+000	1.530680e+001	0	0	0	0	0	0	0	0	0	0	0	14.3213	15.1315	1	1	0	0	23.696	20.4818	48.4358
DATA	231	2	67	0	0	NC_4_17093806	NC_4_17093806	18004.8	408.522	-1.355802480e-001	1.864626264e-001	4.671539517e-001	2.350889e+002	1.720489e+002	5.262350e+001	6.890138e+001	89	76	20	47.5	6.481499e+000	1.545403e+001	0	0	0	0	0	0	0	0	0	0	0	45.1901	18.909	1	1	0	0	27.0811	20.4522	48.6247
DATA	232	2	68	0	0	Col_4_7102999	Col_4_7102999	18026.3	408.611	7.331998650e-003	7.268939802e-002	9.196556341e-001	9.040132e+002	9.194048e+002	1.019064e+002	1.135760e+002	206	159	20	47	6.550581e+000	1.557439e+001	0	0	0	0	0	0	0	0	0	0	0	173.933	101.103	1	1	1	1	24.8756	20.4396	48.7754
DATA	233	2	69	0	0	NC_1_4473876	NC_1_4473876	18047.3	409	6.684668562e-001	9.720052425e-002	6.104298343e-012	3.442169e+002	1.604350e+003	5.825418e+001	1.737268e+002	106.5	243	20	48	6.586475e+000	1.565191e+001	0	0	0	0	0	0	0	0	1	0	0	66.285	176.52	1	1	1	1	24.4106	20.3387	49.3144
DATA	234	2	70	0	0	NC_5_16995148	NC_5_16995148	18068.3	409.432	2.398348763e-002	8.845836132e-002	7.862930301e-001	5.410893e+002	5.718109e+002	7.164355e+001	8.778662e+001	137	118	20	48	6.873790e+000	1.573448e+001	0	0	0	0	0	0	0	0	0	0	0	104.283	62.9479	1	1	1	1	22.4545	20.7689	49.3352
DATA	235	2	71	0	0	Col_5_17678408	Col_5_17678408	18089.4	408.491	-6.941311823e-003	6.472425296e-002	9.145951151e-001	1.746923e+003	1.719224e+003	1.808839e+002	1.843623e+002	376.5	250	21	48	6.854491e+000	1.604552e+001	0	0	0	0	0	0	0	0	0	0	0	336.944	189.36	1	1	1	1	25.1049	20.9487	49.5122
DATA	236	2	72	0	0	Col_3_21901574	Col_3_21901574	18110.6	408.509	-2.596525365e-002	1.535943179e-001	8.657566258e-001	2.587266e+002	2.437114e+002	5.355051e+001	7.086222e+001	90	82	20	48	6.812929e+000	1.586893e+001	0	0	0	0	0	0	0	0	0	0	0	49.9405	26.8572	1	1	1	0	24.4106	20.9812	49.3246
DATA	237	2	73	0	0	NC_3_20864992	NC_3_20864992	18131.9	408.468	-3.785788464e-002	1.231492997e-001	7.585278667e-001	3.458100e+002	3.169419e+002	5.823181e+001	7.367096e+001	108	97	20	48	6.805522e+000	1.557919e+001	0	0	0	0	0	0	0	0	0	0	0	66.7978	34.9455	1	1	1	0	22.9591	20.9459	48.8092
DATA	238	2	74	0	0	Col_1_5394000	Col_1_5394000	18152.8	408.353	8.965836225e-002	9.294079885e-002	3.347038711e-001	4.589257e+002	5.641580e+002	6.556152e+001	8.718488e+001	129	116	20	48	6.901192e+000	1.530829e+001	0	0	0	0	0	0	0	0	0	0	0	88.7065	62.2343	1	1	1	1	24.1747	20.7827	48.628
DATA	239	2	75	0	0	NC_3_16781987	NC_3_16781987	18174.3	408.534	-1.445891701e-002	1.094930403e-001	8.949421357e-001	3.958947e+002	3.829312e+002	6.129191e+001	7.668356e+001	117	104.5	20	48	6.961042e+000	1.510018e+001	0	0	0	0	0	0	0	0	0	0	0	76.5722	42.2638	1	1	1	1	25.3321	20.9048	48.3627
DATA	240	2	76	0	0	Col_3_18459744	Col_3_18459744	18195.6	408.46	2.670597560e-003	9.062745616e-002	9.764914486e-001	5.276735e+002	5.309283e+002	7.050686e+001	8.502119e+001	149.5	116	20	48	6.604415e+000	1.508995e+001	0	0	0	0	0	0	0	0	0	0	0	102.12	58.6264	1	1	1	1	24.4106	20.589	48.3387
DATA	241	2	77	0	0	Col_5_15545974	Col_5_15545974	18216.6	408.63	2.391212193e-003	1.646909348e-001	9.884156085e-001	2.300832e+002	2.313535e+002	5.209484e+001	7.029160e+001	86	89	20	48	6.572901e+000	1.513694e+001	0	0	0	0	0	0	0	0	0	0	0	44.5514	25.5585	1	1	0	0	24.4106	20.6245	48.4568
DATA	242	2	78	0	0	NC_2_4630892	NC_2_4630892	18237.8	408.854	-1.773046786e-002	1.062277403e-001	8.674408964e-001	4.150113e+002	3.984093e+002	6.248748e+001	7.738848e+001	120	103	20	47	6.509542e+000	1.506371e+001	0	0	0	0	0	0	0	0	0	0	0	80.3989	44.0337	1	1	1	1	23.4529	20.4997	48.4274
DATA	243	2	79	0	0	Col_1_11163918	Col_1_11163918	18258.7	408.706	5.660979695e-002	7.504206023e-002	4.506245411e-001	7.704164e+002	8.776783e+002	9.008821e+001	1.100050e+002	191	160	20	48	6.509841e+000	1.512524e+001	0	0	0	0	0	0	0	0	0	0	0	149.314	97.0457	1	1	1	1	24.4106	20.5628	48.5828
DATA	244	2	80	0	0	Col_2_6917292	Col_2_6917292	18280	408.74	-1.705607311e-002	8.866326249e-002	8.474530853e-001	5.616825e+002	5.400511e+002	7.303186e+001	8.550327e+001	146	116	20	47	6.826044e+000	1.512796e+001	0	0	0	0	0	0	0	0	0	0	0	108.902	59.7388	1	1	1	1	23.696	20.6935	48.253
DATA	245	2	81	0	0	Col_3_21283394	Col_3_21283394	18301.3	409.059	3.485216397e-002	7.898178156e-002	6.590187040e-001	6.821298e+002	7.391272e+002	8.264568e+001	9.926658e+001	178	137	20	47	6.959833e+000	1.513465e+001	0	0	0	0	0	0	0	0	0	0	0	132.3	81.7925	1	1	1	1	23.696	20.8121	48.0598
DATA	246	2	82	0	0	Col_3_6782603	Col_3_6782603	18322.4	408.812	4.317089390e-002	6.234785408e-002	4.886736834e-001	3.355107e+003	3.705760e+003	3.387382e+002	3.764493e+002	676	485	20	47	6.950460e+000	1.514904e+001	0	0	0	0	0	0	0	0	0	0	0	650.903	410.234	1	1	1	1	23.696	20.9014	48.3892
DATA	247	2	83	0	0	NC_3_2606872	NC_3_2606872	18344.4	408.645	-9.740855827e-003	7.317608825e-002	8.941022072e-001	8.943680e+002	8.745314e+002	1.008666e+002	1.096923e+002	205	157	20	48	6.829703e+000	1.556083e+001	0	0	0	0	0	0	0	0	0	0	0	173.55	96.8472	1	1	1	1	26.0017	20.8314	49.1012
DATA	248	2	84	0	0	Col_3_9154819	Col_3_9154819	18364.9	408.667	-2.009462459e-002	6.526519268e-002	7.581645849e-001	1.635741e+003	1.561780e+003	1.700909e+002	1.696265e+002	363	226	21	48	6.830974e+000	1.554815e+001	0	0	0	0	0	0	0	0	0	0	0	317.463	173.009	1	1	1	1	24.1747	21.0087	49.1702
DATA	249	2	85	0	0	NC_3_6776084	NC_3_6776084	18385.9	408.788	-2.697903981e-001	1.551779791e-001	8.210744052e-002	3.362893e+002	1.806852e+002	5.748792e+001	6.859623e+001	105	79	21	48	6.761758e+000	1.565932e+001	0	0	0	0	0	0	0	0	0	0	0	65.2738	20.0217	1	1	1	0	24.1747	20.9511	49.0721
DATA	250	2	86	0	0	Col_1_24702093	Col_1_24702093	18406.9	408.782	-1.155414054e-001	1.011512756e-001	2.533445359e-001	5.024437e+002	3.850756e+002	6.854365e+001	7.654688e+001	130.5	98	20	48	6.393390e+000	1.560297e+001	0	0	0	0	0	0	0	0	0	0	0	97.5294	42.6818	1	1	1	1	24.6442	20.5771	49.0876
DATA	251	2	87	0	0	NC_4_1843031	NC_4_1843031	18428	408	-4.802683825e-002	6.519467821e-002	4.613242275e-001	1.732955e+003	1.551531e+003	1.794580e+002	1.686623e+002	368	234	20	48	6.432799e+000	1.552300e+001	0	0	0	0	0	0	0	0	0	0	0	336.376	172.014	1	1	1	1	25.5572	20.6067	49.0182
DATA	252	2	88	0	0	Col_3_14712406	Col_3_14712406	18449	407.354	5.181465098e-002	6.464125530e-002	4.228003055e-001	1.688628e+003	1.902605e+003	1.751823e+002	2.014240e+002	372	271	20	48	6.429563e+000	1.544068e+001	0	0	0	0	0	0	0	0	0	0	0	327.745	210.982	1	1	1	1	23.4529	20.4448	48.8101
DATA	253	2	89	0	0	Col_3_14785184	Col_3_14785184	18470.9	407.208	-4.189776368e-002	9.142420579e-002	6.467522447e-001	5.451422e+002	4.950078e+002	7.173961e+001	8.259041e+001	143	120	20	48	6.563646e+000	1.540268e+001	0	0	0	0	0	0	0	0	0	0	0	105.792	54.9027	1	1	1	1	23.4529	20.4382	48.8636
DATA	254	2	90	0	0	Col_4_12060675	Col_4_12060675	18491.7	407.5	7.814353670e-002	6.987295607e-002	2.634107254e-001	9.854044e+002	1.179663e+003	1.090218e+002	1.352239e+002	230.5	195	20	48	6.568425e+000	1.539862e+001	0	0	0	0	0	0	0	0	1	0	0	191.198	130.861	1	1	1	1	24.4106	20.3626	48.7776
DATA	255	2	91	0	0	Col_1_22569402	Col_1_22569402	18512.9	408.216	5.556155374e-002	6.351473520e-002	3.816924777e-001	2.143165e+003	2.435663e+003	2.193356e+002	2.523744e+002	436	307	20	48	6.596029e+000	1.560967e+001	0	0	0	0	0	0	0	0	1	0	0	415.742	270.225	1	1	1	1	23.4529	20.2123	48.7818
DATA	256	2	92	0	0	Col_5_808132	Col_5_808132	18533.9	408.135	5.308112636e-002	1.252168795e-001	6.716288942e-001	3.030161e+002	3.424103e+002	5.564227e+001	7.443044e+001	98	92	20	48	6.667434e+000	1.583959e+001	0	0	0	0	0	0	0	0	1	0	0	58.7626	37.9925	1	1	1	1	23.4529	20.2817	49.3485
DATA	257	2	93	0	0	NC_4_2158688	NC_4_2158688	18555.5	408.114	-2.467338695e-001	1.390287195e-001	7.594788835e-002	3.754824e+002	2.127432e+002	5.991143e+001	6.942229e+001	112	82.5	20	48	6.847326e+000	1.572622e+001	0	0	0	0	0	0	0	0	1	0	0	72.7883	23.6067	1	1	1	0	22.4545	20.2602	48.6493
DATA	258	2	94	0	0	Col_1_22805032	Col_1_22805032	18576	407.5	-8.188962122e-002	1.287194516e-001	5.246546497e-001	3.416217e+002	2.829149e+002	5.786572e+001	7.188187e+001	114.5	89	20	48	6.814048e+000	1.556392e+001	0	0	0	0	0	0	0	0	1	0	0	66.1958	31.3941	1	1	1	0	26.2212	20.1215	48.6182
DATA	259	2	95	0	0	Col_2_10918123	Col_2_10918123	18597.7	407.88	1.145172295e-001	7.461881909e-002	1.248584485e-001	7.480259e+002	9.737195e+002	8.819846e+001	1.176771e+002	186	157	20	47	6.895709e+000	1.535706e+001	0	0	0	0	0	0	0	0	1	0	0	144.873	108.05	1	1	1	1	24.1747	20.1569	48.1846
DATA	260	2	96	0	0	Col_3_9137150	Col_3_9137150	18618.5	407.8	2.947091655e-001	1.123427024e-001	8.708128720e-003	2.725976e+002	5.373177e+002	5.412027e+001	8.517049e+001	89	116	20	47	6.836188e+000	1.574276e+001	0	0	0	0	0	0	0	0	1	0	0	52.7664	59.6223	1	1	1	1	22.9591	20.1731	48.5782
DATA	261	2	97	0	0	Col_1_25003932	Col_1_25003932	18639.9	407.464	-3.956066465e-002	8.563979539e-002	6.441225266e-001	6.175812e+002	5.638108e+002	7.747723e+001	8.686987e+001	148	121	20	48	6.812455e+000	1.575556e+001	0	0	0	0	0	0	0	0	0	0	0	119.469	62.5574	1	1	1	1	25.5572	20.3744	48.8747
DATA	262	2	98	0	0	NC_5_25618804	NC_5_25618804	18661.1	407.597	4.977789035e-003	6.164649878e-002	9.356429106e-001	6.627226e+003	6.703623e+003	6.643741e+002	6.736127e+002	1271	724.5	20	48	6.689734e+000	1.599893e+001	0	0	0	0	0	0	0	0	0	0	0	1281.16	743.718	1	1	1	1	26.2212	20.4756	49.4547
DATA	263	2	99	0	0	Col_3_21534932	Col_3_21534932	18682.5	407.5	2.213452063e-002	6.206260984e-002	7.213551591e-001	3.948599e+003	4.155063e+003	3.976295e+002	4.207318e+002	779	495	20	48	6.669050e+000	1.572754e+001	0	0	0	0	0	0	0	0	0	0	0	762.768	460.906	1	1	1	1	24.4106	20.4957	49.2419
DATA	264	2	100	0	0	Col_3_5436019	Col_3_5436019	18703.5	407.5	5.219757240e-002	6.246430107e-002	4.033583258e-001	3.204900e+003	3.614199e+003	3.239014e+002	3.674176e+002	656	464	20	49	6.530988e+000	1.576351e+001	0	0	0	0	0	0	0	0	1	0	0	618.618	400.838	1	1	1	1	24.4106	20.3245	49.6099
DATA	265	2	101	1028	1	SM_08	SM_08	18724.2	407.478	0.000000000e+000	6.330993375e-001	1.000000000e+000	4.662741e+001	6.571081e+001	4.692514e+001	6.613039e+001	41	53	20	49	6.663558e+000	1.552797e+001	0	0	0	0	0	0	0	0	1	0	0	-1.53805	-2.70016	0	0	0	0	27.0811	20.2378	49.4217
DATA	266	2	102	0	0	Col_2_1571380	Col_2_1571380	18745.6	407.467	5.919300743e-002	6.435094160e-002	3.576528291e-001	1.784543e+003	2.045126e+003	1.845317e+002	2.149440e+002	377.5	282.5	20	49	6.487434e+000	1.548602e+001	0	0	0	0	0	0	0	0	1	0	0	343.854	226.71	1	1	1	1	23.2073	20.1107	49.449
DATA	267	2	103	0	0	NC_2_13618106	NC_2_13618106	18766.6	407.027	1.137820379e-001	2.304353265e-001	6.214686638e-001	1.389853e+002	1.806138e+002	4.902510e+001	6.858783e+001	71.5	75.5	20	49	6.571963e+000	1.532473e+001	0	0	0	0	0	0	0	0	1	0	0	26.7544	20.0158	1	1	0	0	30	20.2435	49.5005
DATA	268	2	104	0	0	NC_2_17986644	NC_2_17986644	18787.5	407.361	2.540225771e-001	1.508617202e-001	9.221827297e-002	1.911009e+002	3.429930e+002	5.079312e+001	7.454815e+001	84	97	20	48	6.645522e+000	1.519240e+001	0	0	0	0	0	0	0	0	0	0	0	36.7496	37.9983	1	1	0	1	26.4388	20.4072	49.4368
DATA	269	2	105	0	0	NC_4_6586630	NC_4_6586630	18809	407.538	-2.109045085e-001	3.664187748e-001	5.648969069e-001	1.235116e+002	7.599819e+001	4.870463e+001	6.664892e+001	60.5	66	20	48	6.658330e+000	1.509853e+001	0	0	0	0	0	0	0	0	0	0	0	23.7259	8.41621	1	1	0	0	25.3321	20.5548	49.0198
DATA	270	2	106	0	0	NC_2_8761594	NC_2_8761594	18830.3	407.87	8.999121632e-003	7.099184062e-002	8.991281714e-001	9.819461e+002	1.002505e+003	1.089350e+002	1.201589e+002	228	171	20	48	6.877678e+000	1.526481e+001	0	0	0	0	0	0	0	0	0	0	0	188.412	110.973	1	1	1	1	24.8756	20.7078	48.91
DATA	271	2	107	0	0	NC_5_21798279	NC_5_21798279	18851.4	406.618	8.150423924e-001	9.962886999e-002	2.820000299e-016	5.669791e+002	3.703475e+003	7.378823e+001	3.762303e+002	142	453	20	47	6.634623e+000	1.525314e+001	0	0	0	0	0	0	0	0	0	0	0	108.658	409.773	1	1	1	1	24.8756	20.4581	48.4594
DATA	272	2	108	0	0	Col_3_20208243	Col_3_20208243	18872.4	406.726	3.502490262e-003	9.464290639e-002	9.704790855e-001	4.891902e+002	4.931514e+002	6.803400e+001	8.263350e+001	131	112	20	48	6.550474e+000	1.518075e+001	0	0	0	0	0	0	0	0	1	0	0	93.6347	54.5381	1	1	1	1	26.0017	20.3453	48.3293
DATA	273	2	109	0	0	Col_3_7305271	Col_3_7305271	18894	406.754	-5.093351629e-002	1.288659564e-001	6.926627076e-001	3.314000e+002	2.947264e+002	5.779030e+001	7.259312e+001	104	90	20	47	6.586615e+000	1.487630e+001	0	0	0	0	0	0	0	0	1	0	0	63.3488	32.5763	1	1	1	0	26.8687	20.3616	47.6015
DATA	274	2	110	0	0	Col_3_23278447	Col_3_23278447	18914.9	407.091	-8.957425564e-002	1.079335275e-001	4.065941670e-001	4.435981e+002	3.609237e+002	6.492462e+001	7.555680e+001	118	96.5	20	47	6.544630e+000	1.504072e+001	0	0	0	0	0	0	0	0	1	0	0	84.6837	39.8703	1	1	1	1	27.9146	20.1556	47.5098
DATA	275	2	111	0	0	Col_1_18371899	Col_1_18371899	18935.7	406.9	-5.686762926e-002	9.118946613e-002	5.328767812e-001	5.628843e+002	4.938005e+002	7.363412e+001	8.276424e+001	151	114	20	47	6.542066e+000	1.505339e+001	0	0	0	0	0	0	0	0	1	0	0	107.308	54.5157	1	1	1	1	28.3221	20.2817	47.717
DATA	276	2	112	0	0	Col_2_17124882	Col_2_17124882	18957	406.797	-2.707605497e-002	7.946987761e-002	7.333231138e-001	7.225179e+003	6.788480e+003	7.781398e+002	1.018504e+003	1085	575	20	47	6.542628e+000	1.551502e+001	0	0	1	1	0	0	0	0	0	0	0	1375.4	748.951	1	1	1	1	28.1191	20.4346	47.9757
DATA	277	2	113	0	0	Col_3_6471900	Col_3_6471900	18978.8	406.98	-1.143646309e-001	1.095759270e-001	2.966232150e-001	4.482566e+002	3.444784e+002	6.539438e+001	7.490287e+001	125	99	20	47	6.515379e+000	1.537287e+001	0	0	0	0	0	0	0	0	0	0	0	85.2009	37.9778	1	1	1	1	23.696	20.3734	48.0888
DATA	278	2	114	0	0	Col_3_7785681	Col_3_7785681	19000.1	406.314	-1.827333163e-002	6.330040977e-002	7.728290579e-001	2.653356e+003	2.544030e+003	2.695870e+002	2.659855e+002	386	245	20	47	6.498441e+000	1.550677e+001	0	0	1	1	0	0	0	0	0	0	0	503.541	280.261	1	1	1	1	20.3108	20.3878	47.9341
DATA	279	2	115	0	0	Col_1_25679407	Col_1_25679407	19020.3	406.525	-1.730071605e-002	1.048328109e-001	8.689191885e-001	4.274691e+002	4.107750e+002	6.409604e+001	7.825878e+001	128	100	20	47	6.362519e+000	1.554459e+001	0	0	0	0	0	0	0	0	1	0	0	81.0015	45.2189	1	1	1	1	25.7804	20.3128	48.0371
DATA	280	2	116	0	0	NC_1_11485320	NC_1_11485320	19041.4	406.057	-7.881977598e-002	9.513802388e-002	4.073997532e-001	5.389647e+002	4.495112e+002	7.206408e+001	8.040514e+001	142.5	111.5	20	48	6.370760e+000	1.530336e+001	0	0	0	0	0	0	0	0	1	0	0	101.964	49.4423	1	1	1	1	24.4106	20.1204	48.4782
DATA	281	2	117	0	0	Col_5_6820989	Col_5_6820989	19062.9	406.328	-1.759887256e-001	7.906893961e-002	2.603005292e-002	9.207106e+002	6.139520e+002	1.037941e+002	9.067320e+001	213	122	20	47	6.692516e+000	1.514187e+001	0	0	0	0	0	0	0	0	1	0	0	173.891	67.4697	1	1	1	1	26.0017	20.1538	48.3235
DATA	282	2	118	0	0	NC_2_3544138	NC_2_3544138	19083.8	406.5	4.151956706e-002	6.268390683e-002	5.077379314e-001	2.849666e+003	3.135548e+003	2.889805e+002	3.205883e+002	566.5	383	20	48	6.775951e+000	1.518896e+001	0	0	0	0	0	0	0	0	1	0	0	537.308	344.269	1	1	1	1	24.4106	20.075	48.4889
DATA	283	2	119	0	0	NC_1_27783753	NC_1_27783753	19104.7	406.789	-2.217642895e-003	1.129629496e-001	9.843372594e-001	3.781613e+002	3.762352e+002	6.116967e+001	7.670830e+001	114.5	94.5	20	48	6.781947e+000	1.545731e+001	0	0	0	0	0	0	0	0	1	0	0	71.1813	41.2702	1	1	1	1	25.1049	20.3126	48.9318
DATA	284	2	120	0	0	NC_4_2326680	NC_4_2326680	19126.1	406.655	-3.832717682e-002	6.313396684e-002	5.437998382e-001	2.635901e+003	2.413248e+003	2.679546e+002	2.504302e+002	522.5	286	20	48	6.768544e+000	1.557823e+001	0	0	0	0	0	0	0	0	1	0	0	495.272	264.45	1	1	1	1	26.0017	20.2286	48.8875
DATA	285	2	121	0	0	NC_1_26305348	NC_1_26305348	19147.6	406.717	2.817532160e-001	2.987945560e-001	3.456981136e-001	8.745000e+001	1.673066e+002	4.903960e+001	6.904298e+001	57.5	77	20	48	6.721067e+000	1.588176e+001	0	0	0	0	0	0	0	0	1	0	0	16.4014	18.3146	1	1	0	0	23.696	20.2946	49.8137
DATA	286	2	122	0	0	Col_3_607305	Col_3_607305	19168.7	406.5	-7.949836787e-003	7.047030560e-002	9.101802719e-001	1.048817e+003	1.029793e+003	1.154862e+002	1.228876e+002	244	162	20	49	6.816960e+000	1.573119e+001	0	0	0	0	0	0	0	0	1	0	0	196.351	112.608	1	1	1	1	25.3321	20.3412	50.0415
DATA	287	2	123	0	0	Col_3_18609790	Col_3_18609790	19189.6	406.414	-6.538593567e-002	6.770752714e-002	3.341885861e-001	1.389705e+003	1.195465e+003	1.471675e+002	1.371055e+002	281	184	20	49	7.086678e+000	1.590742e+001	0	0	0	0	0	0	0	0	0	0	0	259.693	130.581	1	1	1	1	27.501	20.6351	50.0477
DATA	288	2	124	0	0	Col_2_2441608	Col_2_2441608	19211	406.5	-3.603475640e-002	8.227489208e-002	6.614007891e-001	6.865136e+002	6.318506e+002	8.406763e+001	9.224669e+001	146	120	20	49	6.976151e+000	1.607152e+001	0	0	0	0	0	0	0	0	0	0	0	128.046	68.9364	1	1	1	1	26.2212	20.7254	50.2904
DATA	289	2	125	0	0	NC_3_2616994	NC_3_2616994	19232	406.5	1.047944383e-001	7.705474464e-002	1.738299991e-001	7.000207e+002	8.910567e+002	8.522624e+001	1.116586e+002	155	139	20	49	6.676015e+000	1.556920e+001	0	0	0	0	0	0	0	0	0	0	0	130.32	97.1013	1	1	1	1	26.2212	20.5215	49.6927
DATA	290	2	126	0	0	NC_1_4271217	NC_1_4271217	19253.2	406.194	1.992869989e-001	5.913547001e-001	7.361163078e-001	4.839734e+001	7.657878e+001	4.894209e+001	6.780628e+001	52	68	20.5	49	6.840889e+000	1.551839e+001	0	0	0	0	0	0	0	0	0	0	0	8.91457	8.33471	0	1	0	0	28.5237	20.9092	49.9124
DATA	291	2	127	0	0	Col_1_22523812	Col_1_22523812	19274.7	406.172	-1.597515638e-001	1.070693059e-001	1.356889708e-001	4.997413e+002	3.459343e+002	6.985002e+001	7.581233e+001	134	97	20	49	6.920581e+000	1.547895e+001	0	0	0	0	0	0	0	0	0	0	0	92.6747	37.6023	1	1	1	1	27.2919	20.9789	50.1005
DATA	292	2	128	0	0	NC_2_421707	NC_2_421707	19296	406.092	-3.960879622e-002	8.464625650e-002	6.398323393e-001	6.517936e+002	5.949786e+002	8.148172e+001	9.001571e+001	161	114	21	49	6.898535e+000	1.539240e+001	0	0	0	0	0	0	0	0	0	0	0	120.637	64.5875	1	1	1	1	27.7085	21.0462	50.1825
DATA	293	2	129	0	0	Col_5_8923386	Col_5_8923386	19317	406.19	1.028341885e-001	7.003476254e-002	1.420144355e-001	9.946922e+002	1.260442e+003	1.108798e+002	1.430463e+002	222	198.5	20	49	6.905798e+000	1.557628e+001	0	0	0	0	0	0	0	0	0	0	0	183.745	136.643	1	1	1	1	27.2919	20.9538	50.0429
DATA	294	2	130	0	0	Col_2_18304785	Col_2_18304785	19337.2	405.912	6.315348061e-002	1.282340556e-001	6.223757978e-001	3.002043e+002	3.471925e+002	5.753635e+001	7.610975e+001	95.5	94.5	21	49	6.865822e+000	1.586021e+001	0	0	0	0	0	0	0	0	0	0	0	55.3518	37.5887	1	1	1	1	19.7386	20.9965	49.8237
DATA	295	2	131	0	0	NC_4_3557490	NC_4_3557490	19359.3	406.431	-3.495597196e-002	9.396423748e-002	7.098827418e-001	5.330933e+002	4.918665e+002	7.253252e+001	8.378696e+001	140	114.5	20	48	6.606913e+000	1.579943e+001	0	0	0	0	0	0	0	0	0	0	0	98.0911	53.1727	1	1	1	1	25.3321	20.5929	49.3915
DATA	296	2	132	0	0	NC_5_20922657	NC_5_20922657	19380.5	406.019	-1.585285456e-001	8.176057870e-002	5.250909939e-002	8.367764e+002	5.808726e+002	9.711106e+001	8.937883e+001	180	119	20	48	6.614230e+000	1.550346e+001	0	0	0	0	0	0	0	0	0	0	0	153.668	62.7026	1	1	1	1	25.3321	20.4672	48.9229
DATA	297	2	133	0	0	Col_4_14184094	Col_4_14184094	19401.9	406.41	2.050110672e-002	6.446027171e-002	7.504526903e-001	1.830451e+003	1.918930e+003	1.895884e+002	2.035961e+002	367	270	20	48	6.445883e+000	1.563872e+001	0	0	0	0	0	0	0	0	1	0	0	335.483	206.827	1	1	1	1	26.2212	20.3693	48.5893
DATA	298	2	134	0	0	Col_3_18879086	Col_3_18879086	19422.6	406.03	5.744294771e-002	6.696707166e-002	3.910145094e-001	1.306980e+003	1.491805e+003	1.397482e+002	1.640036e+002	275	212	20	48	6.458594e+000	1.578375e+001	0	0	0	0	0	0	0	0	1	0	0	239.085	160.549	1	1	1	1	27.2919	20.2421	48.8322
DATA	299	2	135	0	0	NC_3_10257014	NC_3_10257014	19443.3	406	1.254960915e-001	9.430114623e-002	1.832543984e-001	4.472571e+002	5.971086e+002	6.676292e+001	9.067541e+001	123	126	20	48	6.420535e+000	1.556309e+001	0	0	0	0	0	0	0	0	1	0	0	81.6611	64.1625	1	1	1	1	27.2919	20.2308	48.9348
DATA	300	2	136	0	0	NC_1_11824678	NC_1_11824678	19464.8	405.806	-1.655564938e-001	1.260060242e-001	1.888874033e-001	4.049401e+002	2.765886e+002	6.408050e+001	7.373497e+001	116	92	20	48	6.371442e+000	1.561657e+001	0	0	0	0	0	0	0	0	1	0	0	73.79	29.6726	1	1	1	0	28.5237	20.2312	48.9449
DATA	301	2	137	0	0	Col_3_9637959	Col_3_9637959	19486	405.5	7.881219636e-003	6.758674119e-002	9.071699367e-001	1.291663e+003	1.315318e+003	1.384195e+002	1.482829e+002	284.5	190	20	48	6.435555e+000	1.551788e+001	0	0	0	0	0	0	0	0	1	0	0	234.922	140.876	1	1	1	1	26.2212	20.1569	48.8742
DATA	302	2	138	0	0	NC_4_2992483	NC_4_2992483	19507	405.5	0.000000000e+000	6.322163019e-001	1.000000000e+000	4.953680e+001	6.814151e+001	4.991663e+001	6.871957e+001	44	67	20	48	6.417730e+000	1.551858e+001	0	0	0	0	0	0	0	0	1	0	0	4.57041	4.7374	0	0	0	0	26.2212	20.221	48.5423
DATA	303	2	139	0	0	Col_3_11427598	Col_3_11427598	19528	405	-8.340338756e-002	6.595076743e-002	2.060036248e-001	1.779027e+003	1.468179e+003	1.847807e+002	1.620931e+002	347	185	20	47	6.531086e+000	1.540036e+001	0	0	0	0	0	0	0	0	1	0	0	322.358	156.723	1	1	1	1	22.7082	20.2142	48.2236
DATA	304	2	140	0	0	Col_3_2167717	Col_3_2167717	19549.1	405.397	2.075185889e-004	6.390208570e-002	9.974089173e-001	2.093927e+003	2.094928e+003	2.152882e+002	2.205044e+002	368	265	20	48	6.661202e+000	1.545253e+001	0	0	0	0	0	0	0	0	1	0	0	378.721	223.241	1	1	1	1	25.7804	20.3429	48.3423
DATA	305	2	141	0	0	Col_4_7673035	Col_4_7673035	19570.5	405.269	6.488629758e-002	6.687368285e-002	3.319062032e-001	1.331113e+003	1.545614e+003	1.422375e+002	1.692368e+002	276.5	208	20	47.5	6.751849e+000	1.537387e+001	0	0	0	0	0	0	0	0	1	0	0	240.314	164.412	1	1	1	1	24.4106	20.3449	48.2822
DATA	306	2	142	0	0	Col_4_15030031	Col_4_15030031	19591.8	405.093	-2.044676402e-001	9.510010440e-002	3.155319969e-002	6.626814e+002	4.138445e+002	8.314635e+001	8.050889e+001	158	103.5	20	47	6.909474e+000	1.512997e+001	0	0	0	0	0	0	0	0	0	0	0	119.425	43.9428	1	1	1	1	24.6442	20.4639	48.482
DATA	307	2	143	0	0	NC_5_22578738	NC_5_22578738	19613.2	405.795	-1.286753846e-001	4.620662022e-001	7.806452636e-001	9.375984e+001	6.971744e+001	5.117254e+001	6.953479e+001	61	65	20	47	6.628297e+000	1.509760e+001	0	0	0	0	0	0	0	0	0	0	0	16.8673	7.3892	1	1	0	0	22.1978	20.4354	48.1168
DATA	308	2	144	0	0	Col_2_3154250	Col_2_3154250	19634.2	405.714	-1.995959081e-002	6.361255451e-002	7.536971691e-001	2.313037e+003	2.209138e+003	2.367289e+002	2.315318e+002	458	270	20	47	6.557559e+000	1.551328e+001	0	0	0	0	0	0	0	0	0	0	0	415.418	233.714	1	1	1	1	25.3321	20.441	48.2035
DATA	309	2	145	0	0	NC_4_10636017	NC_4_10636017	19655.2	405.623	0.000000000e+000	6.310908261e-001	1.000000000e+000	5.015214e+001	6.899944e+001	5.047237e+001	6.944001e+001	37	57	20	47	6.648085e+000	1.544304e+001	0	0	0	0	0	0	0	0	0	0	0	-5.67883	-4.13168	0	0	0	0	26.2212	20.5147	48.4132
DATA	310	2	146	0	0	NC_3_14352387	NC_3_14352387	19676.4	405.415	1.209883428e-001	2.116067884e-001	5.674844344e-001	1.601808e+002	2.116405e+002	5.302969e+001	7.272039e+001	70	83.5	20	48	6.636287e+000	1.551771e+001	0	0	0	0	0	0	0	0	0	0	0	28.676	22.3062	1	1	0	0	24.4106	20.5516	48.4824
DATA	311	2	147	0	0	Col_5_14632308	Col_5_14632308	19697.8	405.579	1.264386139e-001	6.597793106e-002	5.531706919e-002	1.523717e+003	2.038652e+003	1.605634e+002	2.154533e+002	296	280	20	48	6.570316e+000	1.555250e+001	0	0	0	0	0	0	0	0	0	0	0	272.359	214.451	1	1	1	1	25.7804	20.3735	48.9673
DATA	312	2	148	0	0	Col_1_4640897	Col_1_4640897	19719.1	405.082	8.564844005e-002	7.344086052e-002	2.435242013e-001	8.584725e+002	1.045622e+003	9.970332e+001	1.257438e+002	209.5	169	20	48	6.530826e+000	1.555084e+001	0	0	0	0	0	0	0	0	1	0	0	153.224	109.776	1	1	1	1	23.2073	20.3431	49.2266
DATA	313	2	149	0	0	NC_5_14149118	NC_5_14149118	19740.2	405.718	5.902100995e-001	2.727266573e-001	3.045601192e-002	6.783065e+001	2.640196e+002	5.122702e+001	7.479478e+001	53	82.5	20	48	6.518724e+000	1.608957e+001	0	0	0	0	0	0	0	0	1	0	0	12.0898	27.6647	1	1	0	0	21.4095	20.3404	49.2534
DATA	314	2	150	0	0	NC_1_26267745	NC_1_26267745	19761.2	405.511	-1.069035865e-001	7.665444610e-002	1.631313960e-001	9.468746e+002	7.402678e+002	1.074741e+002	1.019633e+002	219	138	20	48	6.548646e+000	1.594160e+001	0	0	0	0	0	0	0	0	0	0	0	168.545	77.4146	1	1	1	1	23.4529	20.4192	49.1853
DATA	315	2	151	0	0	Col_3_19582717	Col_3_19582717	19782.1	405.196	6.433511046e-002	9.556705586e-002	5.008242657e-001	4.789929e+002	5.554745e+002	6.989756e+001	8.956350e+001	125.5	113.5	20	49	6.566386e+000	1.609264e+001	0	0	0	0	0	0	0	0	1	0	0	85.1568	57.9744	1	1	1	1	25.3321	20.2707	49.5656
DATA	316	2	152	0	0	NC_3_1744221	NC_3_1744221	19803	405.179	8.639225570e-002	5.113713490e-001	8.658420210e-001	6.720566e+001	8.199703e+001	5.140490e+001	7.087329e+001	55	70	20	49	6.494397e+000	1.597150e+001	0	0	0	0	0	0	0	0	1	0	0	11.9343	8.54095	1	1	0	0	21.4095	20.0947	49.8417
DATA	317	2	153	0	0	Col_5_25071448	Col_5_25071448	19824.8	405.368	1.610064794e-001	6.842854320e-002	1.862693755e-002	1.185690e+003	1.717819e+003	1.290803e+002	1.857031e+002	239	236	20	49	6.545523e+000	1.572811e+001	0	0	0	0	0	0	0	0	1	0	0	210.318	178.557	1	1	1	1	25.7804	20.2937	49.62
DATA	318	2	154	0	0	NC_4_6875499	NC_4_6875499	19845.6	405.298	-2.435641647e-001	1.839244792e-001	1.854161170e-001	2.877941e+002	1.642547e+002	5.862095e+001	7.257048e+001	94	77	20	49	6.521772e+000	1.582391e+001	0	0	0	0	0	0	0	0	1	0	0	50.9995	17.0389	1	1	1	0	27.7085	20.369	50.0455
DATA	319	2	155	0	0	Col_2_14662026	Col_2_14662026	19867.1	405.293	-8.556363861e-002	8.795881939e-002	3.306679866e-001	6.689848e+002	5.493544e+002	8.419202e+001	8.964143e+001	156	122	20	50	6.522207e+000	1.570160e+001	0	0	0	0	0	0	0	0	0	0	0	118.442	56.8676	1	1	1	1	26.0017	20.4949	50.1362
DATA	320	2	156	0	0	NC_4_2294185	NC_4_2294185	19888.1	404.558	-2.214912412e-001	1.162476034e-001	5.673584113e-002	5.021655e+002	3.015474e+002	7.168402e+001	7.712273e+001	127	85	20	49	6.503866e+000	1.559905e+001	0	0	0	0	0	0	0	0	0	0	0	88.8393	31.1505	1	1	1	0	24.6442	20.5789	50.2292
DATA	321	2	157	0	0	Col_4_2440170	Col_4_2440170	19908.9	404.549	-9.909231807e-002	2.589336722e-001	7.019467917e-001	1.693284e+002	1.347837e+002	5.391782e+001	7.239489e+001	74	80	20	49	6.810608e+000	1.559744e+001	0	0	0	0	0	0	0	0	0	0	0	29.9362	13.8949	1	1	0	0	24.4106	20.8551	49.8926
DATA	322	2	158	0	0	Col_5_23089709	Col_5_23089709	19931.4	404.772	-3.143566163e-002	1.345200681e-001	8.152275741e-001	3.302977e+002	3.072344e+002	6.094708e+001	7.762548e+001	97.5	92.5	21	49	6.799008e+000	1.561933e+001	0	0	0	0	0	0	0	0	0	0	0	58.3593	31.6028	1	1	1	0	25.3321	20.9491	49.7813
DATA	323	2	159	0	0	Col_5_8762121	Col_5_8762121	19951.6	404.569	-4.771706155e-002	7.128172837e-002	5.032307565e-001	1.122502e+003	1.005704e+003	1.233933e+002	1.233560e+002	235	162	21	49	6.784068e+000	1.568585e+001	0	0	0	0	0	0	0	0	0	0	0	198.248	103.241	1	1	1	1	24.4106	21.0174	49.8009
DATA	324	2	160	0	0	Col_3_645720	Col_3_645720	19972.6	404.627	-3.351428285e-001	1.969598395e-001	8.883423563e-002	2.972156e+002	1.373817e+002	5.925261e+001	7.288675e+001	91	70	21	49	6.811851e+000	1.587607e+001	0	0	0	0	0	0	0	0	0	0	0	52.4749	14.0734	1	1	1	0	24.4106	21.0373	49.7193
DATA	325	2	161	0	0	NC_2_16896608	NC_2_16896608	19993.7	404.609	3.894700521e-002	6.239767293e-002	5.325133191e-001	3.512199e+003	3.841723e+003	3.549421e+002	3.908115e+002	638	395	21	49	6.802388e+000	1.556352e+001	0	0	0	0	0	0	0	0	0	0	0	619.976	392.722	1	1	1	1	27.2919	20.977	49.4314
DATA	326	2	162	66	1	DarkCorner	DarkCorner	20015.5	404.932	0.000000000e+000	6.326888533e-001	1.000000000e+000	5.094727e+001	7.142982e+001	5.127258e+001	7.189135e+001	41.5	59	21	49	6.773503e+000	1.560214e+001	0	0	0	0	0	0	0	0	0	0	0	-1.48099	0.901174	0	0	0	0	25.3321	21.0878	49.5851
DATA	327	2	163	66	1	DarkCorner	DarkCorner	20036.6	405.41	1.859050565e-001	6.065082141e-001	7.592110657e-001	5.094357e+001	7.816178e+001	5.133185e+001	7.245822e+001	45	68	20	49	6.496198e+000	1.538110e+001	0	0	0	0	0	0	1	0	0	0	0	4.48748	7.95633	0	1	0	0	20.8674	20.6703	49.3036
DATA	328	2	164	66	1	DarkCorner	DarkCorner	20056.7	404.685	0.000000000e+000	6.333705687e-001	1.000000000e+000	5.093156e+001	7.172537e+001	5.125756e+001	7.223987e+001	40	63	20	48	6.801183e+000	1.541286e+001	0	0	0	0	0	0	0	0	0	0	0	0.504346	2.9022	0	0	0	0	24.8756	20.7534	48.9948
DATA	329	3	1	66	1	DarkCorner	DarkCorner	16597.8	418.774	0.000000000e+000	6.320909025e-001	1.000000000e+000	4.428203e+001	6.154546e+001	4.459955e+001	6.193844e+001	49	63	20	48	6.470757e+000	1.546960e+001	0	0	0	0	0	0	1	0	1	0	0	3.57581	-0.891669	0	0	0	0	24.4106	20.1159	49.1922
DATA	330	3	2	66	1	DarkCorner	DarkCorner	16618.9	417.733	0.000000000e+000	6.318137008e-001	1.000000000e+000	4.455074e+001	6.183764e+001	4.483520e+001	6.223249e+001	39	59	20	48	6.607019e+000	1.543365e+001	0	0	0	0	0	0	0	0	1	0	0	-3.49142	-2.33082	0	0	0	0	28.7238	20.1983	49.4361
DATA	331	3	3	0	0	Col_4_6792843	Col_4_6792843	16641	417.868	-1.422379266e-001	1.161789815e-001	2.208390805e-001	4.017275e+002	2.895301e+002	6.040906e+001	6.891318e+001	110.5	95.5	20	48	6.780019e+000	1.559544e+001	0	0	0	0	0	0	0	0	1	0	0	80.5857	33.9491	1	1	1	0	20.591	20.2244	48.8311
DATA	332	3	4	0	0	NC_1_5390149	NC_1_5390149	16661.4	417.508	-4.753902587e-002	1.329668304e-001	7.206984781e-001	3.013929e+002	2.701432e+002	5.445858e+001	6.836668e+001	105	92.5	20	48	6.704404e+000	1.581334e+001	0	0	0	0	0	0	0	0	1	0	0	60.1353	31.5411	1	1	1	0	26.6546	20.2095	48.9031
DATA	333	3	5	0	0	NC_5_10643669	NC_5_10643669	16682.5	417.727	-2.984531710e-002	1.242046458e-001	8.101043062e-001	3.240908e+002	3.025669e+002	5.594570e+001	6.995442e+001	104	97.5	20	48	6.662696e+000	1.546824e+001	0	0	0	0	0	0	0	0	1	0	0	64.3178	35.1759	1	1	1	0	25.3321	20.1175	48.5072
DATA	334	3	6	0	0	Col_4_13331099	Col_4_13331099	16703.9	417.761	1.912061976e-002	6.986730473e-002	7.843378553e-001	9.985769e+002	1.043523e+003	1.098752e+002	1.220684e+002	236	179	20	47	6.442157e+000	1.525711e+001	0	0	0	0	0	0	0	0	1	0	0	197.161	120.816	1	1	1	1	22.4545	19.8784	48.0622
DATA	335	3	7	0	0	NC_5_1452901	NC_5_1452901	16724.8	417.522	-2.384253710e-002	6.221598873e-002	7.015551498e-001	3.616768e+003	3.423561e+003	3.645969e+002	3.482099e+002	781	453	20	47	6.757332e+000	1.530991e+001	0	0	0	0	0	0	0	0	1	0	0	710.755	394.84	1	1	1	1	27.0811	20.1163	48.0248
DATA	336	3	8	0	0	Col_4_7586796	Col_4_7586796	16745.9	417.736	1.174815602e-001	6.859288584e-002	8.676098886e-002	1.042543e+003	1.366393e+003	1.140577e+002	1.508088e+002	242	214.5	20	47	6.823037e+000	1.538799e+001	0	0	0	0	0	0	0	0	1	0	0	203.948	156.994	1	1	1	1	24.4106	20.0826	48.0641
DATA	337	3	9	0	0	Col_1_27740394	Col_1_27740394	16767.3	417.5	7.862671999e-002	7.160095411e-002	2.721503884e-001	8.684580e+002	1.040820e+003	9.849260e+001	1.222118e+002	205	170	20	47	6.782150e+000	1.539661e+001	0	0	0	0	0	0	0	0	1	0	0	169.167	119.154	1	1	1	1	23.4529	20.2079	47.9632
DATA	338	3	10	0	0	NC_5_24456137	NC_5_24456137	16788.3	417.5	0.000000000e+000	6.243159774e-001	1.000000000e+000	4.775181e+001	6.386302e+001	4.688970e+001	6.440408e+001	54	63.5	19	47	6.708977e+000	1.556468e+001	0	0	0	0	0	0	0	0	1	0	0	9.26462	4.72479	1	0	0	0	30	20.0698	48.1091
DATA	339	3	11	0	0	NC_3_16083971	NC_3_16083971	16809	416.859	0.000000000e+000	6.315604298e-001	1.000000000e+000	4.651740e+001	6.406649e+001	4.689691e+001	6.447557e+001	49	58	20	47	6.370044e+000	1.549625e+001	0	0	0	0	0	0	0	0	1	0	0	5.37492	-2.74931	0	0	0	0	26.2212	19.9187	48.048
DATA	340	3	12	0	0	Col_5_7828815	Col_5_7828815	16830.7	416.667	7.194609429e-002	6.253808652e-002	2.499641640e-001	3.264401e+003	3.852562e+003	3.298038e+002	3.906483e+002	655	467	20	47	6.446364e+000	1.537421e+001	0	0	0	0	0	0	0	0	1	0	0	628.806	436.749	1	1	1	1	22.9591	19.8144	47.878
DATA	341	3	13	0	0	NC_2_6893966	NC_2_6893966	16852.3	416.967	0.000000000e+000	6.312283784e-001	1.000000000e+000	4.684425e+001	6.446862e+001	4.716763e+001	6.488027e+001	43.5	61.5	20	47	6.371177e+000	1.555638e+001	0	0	0	0	0	0	0	0	1	0	0	2.90429	-2.37877	0	0	0	0	18.5412	19.7965	47.8354
DATA	342	3	14	0	0	NC_5_23707859	NC_5_23707859	16873.2	417.179	-1.276884060e-001	9.721567559e-002	1.890297148e-001	5.415433e+002	4.035941e+002	7.189449e+001	7.656378e+001	139	106	19	47	6.279396e+000	1.509761e+001	0	0	0	0	0	0	0	0	1	0	0	103.642	45.4861	1	1	1	1	21.1402	19.684	47.7687
DATA	343	3	15	0	0	NC_4_6351369	NC_4_6351369	16894.4	417.7	-3.262946700e-001	3.434785005e-001	3.421269127e-001	1.479993e+002	6.981760e+001	4.968130e+001	6.561168e+001	72	70	19	47	6.300110e+000	1.553591e+001	0	0	0	0	0	0	0	0	1	0	0	28.2421	7.84731	1	1	0	0	20.8674	19.6426	48.4801
DATA	344	3	16	0	0	NC_4_4914754	NC_4_4914754	16915.5	416.761	-1.478586031e-002	5.335496016e-001	9.778916528e-001	6.723891e+001	6.498824e+001	4.801916e+001	6.549905e+001	56.5	63	19	47	6.336141e+000	1.517328e+001	0	0	0	0	0	0	0	0	1	0	0	12.7985	3.97119	1	0	0	0	23.4529	19.5439	48.4968
DATA	345	3	17	0	0	NC_4_8009104	NC_4_8009104	16936.5	416.75	1.164050544e-002	6.530951125e-002	8.585376457e-001	1.565860e+003	1.608398e+003	1.636788e+002	1.736880e+002	327.5	250	19	47	6.267035e+000	1.517150e+001	0	0	0	0	0	0	0	0	1	0	0	297.332	179.896	1	1	1	1	25.3321	19.3236	48.1986
DATA	346	3	18	0	0	Col_3_18401779	Col_3_18401779	16957.5	417	-1.043783823e-001	7.553908172e-002	1.670393242e-001	9.245187e+002	7.270049e+002	1.040635e+002	9.799540e+001	209	141.5	19	47	6.014865e+000	1.507754e+001	0	0	0	0	0	0	0	0	1	0	0	175.155	81.1285	1	1	1	1	29.1201	19.2108	48.2173
DATA	347	3	19	66	-1	(-)3xSLv1	NegativeControl	16978	417.237	0.000000000e+000	6.311964418e-001	1.000000000e+000	4.756155e+001	6.542981e+001	4.786524e+001	6.586552e+001	39	62	19	47	6.160680e+000	1.510306e+001	0	0	0	0	0	0	0	0	1	0	0	-3.14372	1.71084	0	0	0	0	26.0017	19.3512	48.0439
DATA	348	3	20	0	0	NC_5_4425576	NC_5_4425576	17000.1	417.556	-7.655588507e-002	2.133583070e-001	7.197344587e-001	1.892309e+002	1.586486e+002	5.155862e+001	6.786870e+001	80.5	79	19	47	6.145640e+000	1.524452e+001	0	0	0	0	0	0	0	0	1	0	0	35.7075	17.6292	1	1	0	0	22.4545	19.378	48.1453
DATA	349	3	21	0	0	NC_5_6302487	NC_5_6302487	17021	417.489	-1.543439589e-001	7.673680748e-002	4.428934299e-002	9.630522e+002	6.750033e+002	1.076223e+002	9.448385e+001	219	132	19	47	6.189129e+000	1.542358e+001	0	0	0	0	0	0	0	0	1	0	0	181.424	74.866	1	1	1	1	22.4545	19.3318	48.188
DATA	350	3	22	0	0	NC_2_18903954	NC_2_18903954	17042.8	417.519	-6.927044192e-002	1.250851798e-001	5.797252008e-001	3.535935e+002	3.014628e+002	5.971129e+001	7.277326e+001	107	100	19	47	6.205388e+000	1.521709e+001	0	0	0	0	0	0	0	0	1	0	0	66.5067	33.3739	1	1	1	0	24.4106	19.3455	48.2991
DATA	351	3	23	0	0	NC_4_3002968	NC_4_3002968	17063.5	416.227	-3.539149145e-002	1.368747783e-001	7.959682729e-001	3.032243e+002	2.794940e+002	5.692329e+001	7.198966e+001	100.5	88.5	19	48	6.227737e+000	1.522210e+001	0	0	0	0	0	0	0	0	1	0	0	56.9634	30.8919	1	1	1	0	22.4545	19.322	48.4946
DATA	352	3	24	0	0	NC_5_10964726	NC_5_10964726	17085.1	416.017	-1.348626571e-001	1.344509432e-001	3.158308586e-001	3.486855e+002	2.556061e+002	5.951663e+001	7.119498e+001	109	90.5	19	48	6.191866e+000	1.511316e+001	0	0	0	0	0	0	0	0	1	0	0	65.4247	28.2066	1	1	1	0	25.7804	19.4524	48.6091
DATA	353	3	25	0	0	NC_3_1563859	NC_3_1563859	17105.9	416.255	1.144591695e-001	3.217002810e-001	7.219945182e-001	9.887905e+001	1.286955e+002	4.928576e+001	6.777743e+001	62.5	76	19	47	6.316405e+000	1.551611e+001	0	0	0	0	0	0	0	0	1	0	0	18.5334	14.1813	1	1	0	0	24.1747	19.5567	48.3699
DATA	354	3	26	66	-1	(-)3xSLv1	NegativeControl	17126.7	416.609	0.000000000e+000	6.312659613e-001	1.000000000e+000	4.802139e+001	6.621112e+001	4.832801e+001	6.663389e+001	43	61	19	47	6.463642e+000	1.511898e+001	0	0	0	0	0	0	0	0	1	0	0	-2.35823	-2.24309	0	0	0	0	27.2919	19.5335	47.5957
DATA	355	3	27	0	0	Col_1_24216823	Col_1_24216823	17148.5	417.1	-7.431567459e-002	6.494473605e-002	2.525029984e-001	1.948046e+003	1.641661e+003	2.007194e+002	1.772067e+002	404	248	19	47	6.434655e+000	1.537119e+001	0	0	0	0	0	0	0	0	1	0	0	364.497	180.42	1	1	1	1	21.4095	19.48	47.5486
DATA	356	3	28	0	0	NC_1_6369009	NC_1_6369009	17169	416.5	-5.074698581e-001	2.293715464e-001	2.693655307e-002	2.811671e+002	8.739661e+001	5.597018e+001	6.736480e+001	88	70	19	46	6.398734e+000	1.489152e+001	0	0	0	0	0	0	0	0	1	1	0	52.579	9.59427	1	1	1	0	26.2212	19.3911	47.3431
DATA	357	3	29	0	0	NC_1_12654759	NC_1_12654759	17190.2	416.522	-2.611916404e-001	3.272109133e-001	4.247333557e-001	1.488583e+002	8.157959e+001	5.065645e+001	6.736288e+001	70	72	19	47	6.331761e+000	1.508451e+001	0	0	0	0	0	0	0	0	1	0	0	27.8228	8.9461	1	1	0	0	27.0811	19.2893	48.1236
DATA	358	3	30	0	0	NC_4_2368089	NC_4_2368089	17211.6	415.933	0.000000000e+000	6.314513003e-001	1.000000000e+000	4.812953e+001	6.650799e+001	4.843685e+001	6.693334e+001	39	61	19	47	6.515011e+000	1.510205e+001	0	0	0	0	0	0	0	0	1	0	0	-4.80076	0.330524	0	0	0	0	22.7082	19.1484	48.2344
DATA	359	3	31	0	0	NC_1_22522	NC_1_22522	17231.8	416.587	-2.273592143e-001	1.369250402e-001	9.682098552e-002	3.824223e+002	2.265604e+002	6.172493e+001	7.071731e+001	116	89.5	19	47	6.502863e+000	1.540494e+001	0	0	0	0	0	0	0	0	1	0	0	71.4319	24.7993	1	1	1	0	22.9591	19.1219	48.6754
DATA	360	3	32	0	0	NC_3_22002411	NC_3_22002411	17253.1	416.206	0.000000000e+000	6.321916421e-001	1.000000000e+000	4.815016e+001	6.661868e+001	4.859927e+001	6.704557e+001	50	58	19	47	6.574294e+000	1.543946e+001	0	0	0	0	0	0	0	0	1	0	0	6.92512	0.492958	0	0	0	0	26.4388	19.3094	48.2053
DATA	361	3	33	0	0	NC_1_13202988	NC_1_13202988	17274.7	416.345	-1.568507821e-001	1.006206764e-001	1.190360485e-001	5.462144e+002	3.806382e+002	7.301993e+001	7.713867e+001	144	108	19	46	6.443065e+000	1.539887e+001	0	0	0	0	0	0	0	0	1	0	0	102.007	41.6004	1	1	1	1	24.8756	19.3245	47.8834
DATA	362	3	34	0	0	Col_4_14725221	Col_4_14725221	17295.2	416.596	8.880214330e-002	9.598870004e-002	3.548976587e-001	4.419965e+002	5.422768e+002	6.558839e+001	8.630058e+001	124	115	19	47	6.411591e+000	1.563358e+001	0	0	0	0	0	0	0	0	1	0	0	82.5468	59.229	1	1	1	1	23.696	19.5032	48.0449
DATA	363	3	35	0	0	NC_3_16147323	NC_3_16147323	17317.3	416.42	-2.608572206e-001	1.195745421e-001	2.914314027e-002	4.795178e+002	2.629950e+002	6.816768e+001	7.213970e+001	134	92	19	47	6.286896e+000	1.564985e+001	0	0	0	0	0	0	0	0	1	0	0	89.5689	28.7081	1	1	1	0	24.4106	19.4127	47.9494
DATA	364	3	36	0	0	NC_1_17014755	NC_1_17014755	17338.4	416.414	0.000000000e+000	6.320155316e-001	1.000000000e+000	4.813164e+001	6.678131e+001	4.849163e+001	6.720772e+001	43	59	19	47	6.237970e+000	1.540007e+001	0	0	0	0	0	0	0	0	1	0	0	4.22139	-2.88636	0	0	0	0	27.501	19.3769	47.6311
DATA	365	3	37	0	0	NC_5_15392061	NC_5_15392061	17359.8	416.268	-2.424661767e-002	8.672696815e-002	7.798042484e-001	6.046348e+002	5.718031e+002	7.746349e+001	8.826264e+001	152.5	124.5	19	47	6.329664e+000	1.535787e+001	0	0	0	0	0	0	0	0	1	0	0	113.004	62.3602	1	1	1	1	25.1049	19.482	47.5442
DATA	366	3	38	0	0	Col_1_16868905	Col_1_16868905	17380.6	416.298	2.328553758e-002	6.623409550e-002	7.251651094e-001	1.418167e+003	1.496280e+003	1.498495e+002	1.640499e+002	305	216	19	47	6.271132e+000	1.530481e+001	0	0	0	0	0	0	0	0	1	0	0	265.157	163.126	1	1	1	1	26.8687	19.4806	47.5364
DATA	367	3	39	0	0	Col_1_21694732	Col_1_21694732	17401.9	416.237	-8.305182353e-002	7.086941680e-002	2.412374811e-001	1.144884e+003	9.456049e+002	1.242908e+002	1.160523e+002	251	162	19	47	6.334338e+000	1.512159e+001	0	0	0	0	0	0	0	0	1	0	0	214.165	103.061	1	1	1	1	26.6546	19.4616	47.5934
DATA	368	3	40	0	0	Col_3_15304665	Col_3_15304665	17423	416.203	-1.171342519e-001	1.352529607e-001	3.864691289e-001	3.420753e+002	2.612086e+002	5.922998e+001	7.218573e+001	109	86	19	47	6.506753e+000	1.516852e+001	0	0	0	0	0	0	0	0	1	0	0	64.0247	28.4627	1	1	1	0	28.1191	19.3755	47.8296
DATA	369	3	41	0	0	Col_1_24983939	Col_1_24983939	17444.4	415.949	-3.405678310e-001	1.212958063e-001	4.988953737e-003	5.200125e+002	2.373810e+002	7.098743e+001	7.136871e+001	142	90	19	47	6.366092e+000	1.551444e+001	0	0	0	0	0	0	0	0	1	0	0	97.3899	25.862	1	1	1	0	26.0017	19.3376	48.222
DATA	370	3	42	0	0	Col_3_21780540	Col_3_21780540	17465.1	415.855	8.195222772e-002	6.392630032e-002	1.998497263e-001	2.033830e+003	2.456218e+003	2.090374e+002	2.546783e+002	408	339	19	47	6.380667e+000	1.565316e+001	0	0	0	0	0	0	0	0	1	0	0	381.158	267.569	1	1	1	1	27.2919	19.5042	48.5102
DATA	371	3	43	0	0	Col_2_11147130	Col_2_11147130	17486.4	415.953	-2.149161945e-001	1.106774153e-001	5.215825683e-002	5.069553e+002	3.090676e+002	6.998982e+001	7.407215e+001	133	98	19	47	6.324085e+000	1.563376e+001	0	0	0	0	0	0	0	0	1	0	0	95.0779	33.6666	1	1	1	0	26.4388	19.3841	48.493
DATA	372	3	44	0	0	Col_1_6490997	Col_1_6490997	17507.8	415.214	-4.629478155e-002	7.087840838e-002	5.136545873e-001	1.079378e+003	9.702390e+002	1.182173e+002	1.180896e+002	255	171	19	48	6.271694e+000	1.551799e+001	0	0	0	0	0	0	0	0	1	0	0	202.599	105.687	1	1	1	1	25.1049	19.2781	48.7624
DATA	373	3	45	0	0	NC_5_24109464	NC_5_24109464	17528.6	416	0.000000000e+000	6.334227617e-001	1.000000000e+000	4.787137e+001	6.688607e+001	4.829048e+001	6.740230e+001	50	64	19	48	6.450907e+000	1.513375e+001	0	0	0	0	0	0	0	0	1	0	0	6.21428	3.77505	0	0	0	0	30	19.208	48.6758
DATA	374	3	46	0	0	NC_3_10135984	NC_3_10135984	17549.9	415.532	3.549874094e-001	8.014740317e-002	9.459131621e-006	5.817312e+002	1.317376e+003	7.550500e+001	1.479359e+002	146	206.5	19	47.5	6.392931e+000	1.512590e+001	0	0	0	0	0	0	0	0	1	0	0	109.376	143.52	1	1	1	1	26.2212	19.1973	48.3435
DATA	375	3	47	0	0	Col_5_6713890	Col_5_6713890	17571.3	415.931	5.287189300e-002	8.641405052e-002	5.406411694e-001	5.574629e+002	6.296336e+002	7.362254e+001	9.215935e+001	150.5	129	19	47	6.309170e+000	1.514117e+001	0	0	0	0	0	0	0	0	1	0	0	104.909	68.6045	1	1	1	1	26.0017	19.2946	48.1884
DATA	376	3	48	0	0	Col_2_10351618	Col_2_10351618	17592.4	416.125	-9.200345811e-002	7.285822227e-002	2.066704675e-001	1.040800e+003	8.421002e+002	1.146338e+002	1.077899e+002	226	160	19	47	6.260582e+000	1.523875e+001	0	0	0	0	0	0	0	0	1	0	0	196.054	91.7713	1	1	1	1	27.0811	19.2351	48.0436
DATA	377	3	49	0	0	NC_1_28145517	NC_1_28145517	17613.5	415.676	-9.551524733e-002	6.996868053e-002	1.722171409e-001	1.235405e+003	9.915030e+002	1.325366e+002	1.198173e+002	276	165	19	47	6.310428e+000	1.532848e+001	0	0	0	0	0	0	0	0	1	0	0	232.942	108.076	1	1	1	1	27.0811	19.2245	48.1811
DATA	378	3	50	0	0	Col_5_4824682	Col_5_4824682	17634.4	415.75	1.639418597e-002	2.425788335e-001	9.461176519e-001	1.499915e+002	1.557618e+002	5.024024e+001	6.903429e+001	67	74	19	47	6.346038e+000	1.528055e+001	0	0	0	0	0	0	0	0	1	0	0	28.3099	16.9827	1	1	0	0	24.6442	19.3064	48.3864
DATA	379	3	51	0	0	NC_2_8869485	NC_2_8869485	17655.8	415.561	-1.994426808e-001	7.714877192e-002	9.733102036e-003	1.040226e+003	6.571811e+002	1.145208e+002	9.401794e+001	238	143	19	48	6.356889e+000	1.532962e+001	0	0	0	0	0	0	0	0	1	0	0	196.541	71.6731	1	1	1	1	27.0811	19.5	48.5167
DATA	380	3	52	0	0	Col_5_24738542	Col_5_24738542	17677.2	415.55	4.917670398e-002	6.994631766e-002	4.820161695e-001	1.020296e+003	1.142623e+003	1.126920e+002	1.325649e+002	235	175.5	19	47	6.318018e+000	1.545148e+001	0	0	0	0	0	0	0	0	1	0	0	192.981	124.656	1	1	1	1	25.7804	19.3419	48.3658
DATA	381	3	53	0	0	Col_5_9171730	Col_5_9171730	17697.8	415.635	-6.893576891e-002	1.640324835e-001	6.742978548e-001	2.548395e+002	2.174358e+002	5.416742e+001	7.062055e+001	86.5	87.5	19	48	6.384329e+000	1.510965e+001	0	0	0	0	0	0	0	0	1	0	0	48.2509	23.7297	1	1	1	0	24.6442	19.4125	48.3351
DATA	382	3	54	0	0	NC_3_757361	NC_3_757361	17719.2	415.522	0.000000000e+000	6.344375304e-001	1.000000000e+000	4.744301e+001	6.673808e+001	4.793205e+001	6.727081e+001	50	66	19	47	6.439366e+000	1.533531e+001	0	0	0	0	0	0	0	0	1	0	0	7.99845	4.13274	0	0	0	0	27.0811	19.3661	48.4598
DATA	383	3	55	0	0	NC_4_3505779	NC_4_3505779	17740.3	415.5	-1.077858201e-001	7.602964015e-002	1.562837545e-001	9.237858e+002	7.207514e+002	1.039641e+002	9.849995e+001	222	133	19	47	6.362222e+000	1.537499e+001	0	0	0	0	0	0	0	0	1	0	0	175.29	78.7202	1	1	1	1	27.0811	19.1868	48.4056
DATA	384	3	56	0	0	NC_1_16080980	NC_1_16080980	17761.6	415.414	3.358706100e-002	1.451826585e-001	8.170479730e-001	2.613994e+002	2.824176e+002	5.434173e+001	7.280900e+001	93.5	94	19	48	6.090050e+000	1.522315e+001	0	0	0	0	0	0	0	0	1	0	0	49.6557	30.8588	1	1	1	0	27.501	18.9283	48.6039
DATA	385	3	57	0	0	Col_1_12103833	Col_1_12103833	17782.7	415.5	-3.676393159e-002	6.838029942e-002	5.908261420e-001	1.247028e+003	1.145809e+003	1.334749e+002	1.327716e+002	272	192	19	48	6.127874e+000	1.552190e+001	0	0	0	0	0	0	0	0	1	0	0	237.146	125.254	1	1	1	1	27.0811	18.9613	49.0293
DATA	386	3	58	0	0	NC_4_9558911	NC_4_9558911	17804.2	415.333	-1.347073388e-001	2.322992494e-001	5.619907535e-001	1.855907e+002	1.360971e+002	5.103119e+001	6.841427e+001	79	80	19	47	6.497918e+000	1.503370e+001	0	0	0	0	0	0	0	0	1	0	0	35.3328	14.8845	1	1	0	0	26.0017	19.1669	48.6571
DATA	387	3	59	0	0	NC_1_27616924	NC_1_27616924	17824.7	415.963	4.934211058e-001	1.171736346e-001	2.542145912e-005	2.155608e+002	6.714146e+002	5.214992e+001	9.486297e+001	84	128	19	47	6.311021e+000	1.530316e+001	0	0	0	0	0	0	0	0	1	0	0	41.0821	73.4655	1	1	0	1	24.4106	19.2689	48.5477
DATA	388	3	60	0	0	NC_1_16566906	NC_1_16566906	17846.2	415.5	0.000000000e+000	5.430994023e-001	1.000000000e+000	6.512781e+001	6.655662e+001	4.787943e+001	6.698169e+001	53	60	19	47	6.432540e+000	1.532327e+001	0	0	0	0	0	0	0	0	1	0	0	12.4258	0.120234	1	0	0	0	26.6546	19.5605	48.4427
DATA	389	3	61	0	0	Col_4_13461466	Col_4_13461466	17867.3	415.889	-4.529167815e-002	8.682067206e-002	6.019006131e-001	6.126598e+002	5.519855e+002	7.745141e+001	8.676867e+001	156	124	19	47	6.450381e+000	1.536103e+001	0	0	0	0	0	0	0	0	1	0	0	117.015	60.4588	1	1	1	1	24.6442	19.7717	48.5453
DATA	390	3	62	0	0	NC_2_15898149	NC_2_15898149	17888.4	415.593	5.563279471e-002	1.141452807e-001	6.259849194e-001	3.472609e+002	3.947196e+002	5.870576e+001	7.768734e+001	107	101	19	48	6.719137e+000	1.560986e+001	0	0	0	0	0	0	0	0	1	0	0	66.3955	43.2559	1	1	1	1	25.5572	19.9294	48.7276
DATA	391	3	63	0	0	NC_1_24458883	NC_1_24458883	17909.6	415.661	-4.550973710e-002	7.759611247e-002	5.575428764e-001	7.931107e+002	7.142069e+002	9.233659e+001	9.784403e+001	191	133	20	47	6.639192e+000	1.551040e+001	0	0	0	0	0	0	0	0	1	0	0	151.799	78.3089	1	1	1	1	25.1049	20.189	48.6084
DATA	392	3	64	0	0	NC_4_8530177	NC_4_8530177	17930.6	415	1.774213890e-001	6.158732548e-001	7.732847290e-001	4.693676e+001	7.062111e+001	4.734416e+001	6.721386e+001	45.5	65.5	20	48	6.527828e+000	1.553244e+001	0	0	0	0	0	0	0	0	1	0	0	6.11456	7.7473	0	1	0	0	29.1201	20.2759	48.8879
DATA	393	3	65	0	0	NC_1_2228125	NC_1_2228125	17952	415.35	-3.953793417e-002	1.169891036e-001	7.353914206e-001	3.734752e+002	3.409760e+002	6.017971e+001	7.500365e+001	115	93	20	47	6.436806e+000	1.567131e+001	0	0	0	0	0	0	0	0	0	0	0	71.627	37.4265	1	1	1	1	26.4388	20.4478	48.5579
DATA	394	3	66	0	0	NC_5_19692464	NC_5_19692464	17973.2	415.25	0.000000000e+000	6.192997748e-001	1.000000000e+000	4.937643e+001	6.634481e+001	4.740025e+001	6.680649e+001	53.5	64	20	47	6.439640e+000	1.538671e+001	0	0	0	0	0	0	0	0	0	0	0	9.47894	2.47609	1	0	0	0	23.4529	20.6059	48.4753
DATA	395	3	67	0	0	Col_3_10166896	Col_3_10166896	17994.4	415	1.108255451e-001	9.103288957e-002	2.234432699e-001	4.687787e+002	6.050530e+002	6.645107e+001	9.007815e+001	122	128	20	47	6.496800e+000	1.505590e+001	0	0	0	0	0	0	0	0	0	0	0	90.0778	66.4848	1	1	1	1	30	20.6648	48.3134
DATA	396	3	68	0	0	Col_4_7813348	Col_4_7813348	18015.6	415.964	1.019434597e+000	1.135657312e-001	2.792528080e-019	1.018269e+003	1.064871e+004	1.121730e+002	1.066957e+003	242.5	1224.5	20	47	6.505483e+000	1.534599e+001	0	0	0	0	0	0	0	0	0	0	0	195.848	1170.76	1	1	1	1	25.1049	20.5524	48.6637
DATA	397	3	69	0	0	Col_3_17395513	Col_3_17395513	18036.9	415.145	4.619243860e-002	6.442358345e-002	4.733671142e-001	1.768602e+003	1.967082e+003	1.830018e+002	2.076958e+002	354	269	20	47.5	6.573843e+000	1.555302e+001	0	0	0	0	0	0	0	0	0	0	0	340.463	216.386	1	1	1	1	27.2919	20.4122	48.8796
DATA	398	3	70	0	0	NC_5_12634917	NC_5_12634917	18056.9	415.078	0.000000000e+000	6.357594921e-001	1.000000000e+000	4.667637e+001	6.620216e+001	4.710805e+001	6.686149e+001	48	69	20	48	6.912814e+000	1.580105e+001	0	0	0	0	0	0	0	0	0	0	0	6.8314	6.1855	0	0	0	0	27.501	20.7685	49.2925
DATA	399	3	71	0	0	Col_2_12958510	Col_2_12958510	18078.9	415	-2.336494411e-001	8.797041837e-002	7.907358224e-003	7.721275e+002	4.508578e+002	9.035847e+001	8.041556e+001	192	107.5	21	48	6.915875e+000	1.585619e+001	0	0	0	0	0	0	0	0	0	0	0	148.884	49.6489	1	1	1	1	27.2919	20.9777	49.591
DATA	400	3	72	0	0	Col_1_23112784	Col_1_23112784	18099.9	414.836	-1.232182455e-001	1.104434135e-001	2.645640332e-001	4.458035e+002	3.356798e+002	6.470592e+001	7.453930e+001	133	100.5	21	48	6.825010e+000	1.596578e+001	0	0	0	0	0	0	0	0	0	0	0	86.0276	36.9847	1	1	1	1	24.6442	21.1712	49.2992
DATA	401	3	73	0	0	NC_1_4415895	NC_1_4415895	18121.1	414.964	-1.529855389e-001	7.480665192e-002	4.084702955e-002	1.038947e+003	7.304791e+002	1.139749e+002	9.879604e+001	236	149	21	48	6.797168e+000	1.575241e+001	0	0	0	0	0	0	0	0	0	0	0	200.637	80.5253	1	1	1	1	24.6442	21.1496	49.0863
DATA	402	3	74	0	0	Col_1_12276300	Col_1_12276300	18142.3	414.959	5.047159859e-002	8.899588993e-002	5.706307543e-001	5.184461e+002	5.823381e+002	6.986385e+001	8.838156e+001	143	124	20	48	6.827275e+000	1.511814e+001	0	0	0	0	0	0	0	0	0	0	0	100.191	64.2277	1	1	1	1	23.4529	20.9656	48.4885
DATA	403	3	75	0	0	Col_3_2234435	Col_3_2234435	18163.4	415.02	1.198110109e-001	1.046780004e-001	2.523884748e-001	3.646675e+002	4.805163e+002	5.932997e+001	8.200410e+001	116	116	20	48	7.028626e+000	1.517322e+001	0	0	0	0	0	0	0	0	0	0	0	70.5187	53.0239	1	1	1	1	23.9365	20.8454	48.3519
DATA	404	3	76	0	0	Col_3_8583961	Col_3_8583961	18184.7	414.7	7.341892906e-002	1.063273674e-001	4.898805097e-001	3.741999e+002	4.431212e+002	5.989842e+001	7.984352e+001	116	109	21	48	6.892097e+000	1.501881e+001	0	0	0	0	0	0	0	0	0	0	0	72.406	48.9213	1	1	1	1	26.0017	21.0012	48.405
DATA	405	3	77	0	0	NC_1_12148448	NC_1_12148448	18206.2	414.783	0.000000000e+000	6.344182190e-001	1.000000000e+000	4.644806e+001	6.596546e+001	4.675563e+001	6.647982e+001	44.5	66.5	21	48	6.839883e+000	1.516816e+001	0	0	0	0	0	0	0	0	0	0	0	1.96247	3.88594	0	0	0	0	26.2212	20.897	48.4787
DATA	406	3	78	0	0	Col_4_13466224	Col_4_13466224	18227.3	415.204	-3.130644577e-002	6.983162666e-002	6.539271161e-001	1.103405e+003	1.026665e+003	1.198241e+002	1.222437e+002	254.5	175	20	48	6.480773e+000	1.517939e+001	0	0	0	0	0	0	0	0	0	0	0	213.738	113.452	1	1	1	1	23.9365	20.6389	48.3974
DATA	407	3	79	0	0	Col_2_10550775	Col_2_10550775	18248.6	415	9.815580628e-003	7.056236148e-002	8.893671399e-001	1.003010e+003	1.025938e+003	1.106393e+002	1.221669e+002	224	173	20	48	6.476834e+000	1.508300e+001	0	0	0	0	0	0	0	0	0	0	0	194.381	113.422	1	1	1	1	22.9591	20.6826	48.5736
DATA	408	3	80	0	0	Col_4_13607293	Col_4_13607293	18269.7	414.769	-8.945486384e-002	7.373778933e-002	2.250731795e-001	9.746467e+002	7.932176e+002	1.080664e+002	1.033805e+002	225	142	20	47	6.574286e+000	1.518608e+001	0	0	0	0	0	0	0	0	0	0	0	188.96	87.73	1	1	1	1	24.6442	20.5671	48.3266
DATA	409	3	81	0	0	Col_5_1018176	Col_5_1018176	18290.5	414.324	-7.050560328e-002	6.551266698e-002	2.818318774e-001	1.743847e+003	1.482527e+003	1.805201e+002	1.623915e+002	351	217	21	47	6.826910e+000	1.526623e+001	0	0	0	0	0	0	0	0	0	0	0	338.206	164.032	1	1	1	1	27.0811	20.8578	48.1522
DATA	410	3	82	0	0	Col_5_1757431	Col_5_1757431	18311.6	414.414	1.590546681e-001	8.214602262e-002	5.283792778e-002	5.541526e+002	7.992525e+002	7.243617e+001	1.038116e+002	138	145	21	47	6.920669e+000	1.539586e+001	0	0	0	0	0	0	0	0	0	0	0	107.507	88.4658	1	1	1	1	27.501	21.0382	48.3022
DATA	411	3	83	0	0	Col_2_13722714	Col_2_13722714	18332.8	414.478	-2.038751291e-001	8.576940841e-002	1.745339907e-002	7.747166e+002	4.844710e+002	9.042622e+001	8.205341e+001	180.5	112.5	21	48	6.954009e+000	1.562910e+001	0	0	0	0	0	0	0	0	0	0	0	150.335	53.6433	1	1	1	1	27.0811	21.0233	48.7631
DATA	412	3	84	0	0	Col_2_13558412	Col_2_13558412	18354.1	414.685	1.900244146e-002	7.882881621e-002	8.095089382e-001	6.966459e+002	7.278042e+002	8.382907e+001	9.838517e+001	172	137	21	48	6.831062e+000	1.549089e+001	0	0	0	0	0	0	0	0	0	0	0	135.213	80.614	1	1	1	1	24.8756	20.9853	49.0758
DATA	413	3	85	0	0	NC_1_6715702	NC_1_6715702	18375.2	414.731	-7.539577247e-002	1.021497738e-001	4.604594902e-001	4.708793e+002	3.958347e+002	6.626329e+001	7.711541e+001	132.5	105	21	48.5	6.802585e+000	1.543320e+001	0	0	0	0	0	0	0	0	0	0	0	91.4063	43.8575	1	1	1	1	24.4106	21.0846	49.268
DATA	414	3	86	0	0	Col_5_5799300	Col_5_5799300	18396.8	414.963	-4.412909100e-002	7.026421220e-002	5.299744258e-001	1.090729e+003	9.853434e+002	1.186173e+002	1.186861e+002	261	166.5	21	48	6.687156e+000	1.566186e+001	0	0	0	0	0	0	0	0	0	0	0	211.749	109.206	1	1	1	1	24.4106	21.0048	49.2172
DATA	415	3	87	0	0	NC_2_12338870	NC_2_12338870	18417.4	414.027	0.000000000e+000	6.342513111e-001	1.000000000e+000	4.632145e+001	6.572568e+001	4.674071e+001	6.614536e+001	49.5	57	20	48	6.478443e+000	1.573112e+001	0	0	0	0	0	0	0	0	0	0	0	6.59161	-3.72633	0	0	0	0	30	20.6119	49.4523
DATA	416	3	88	0	0	NC_5_26831865	NC_5_26831865	18438.6	414.027	0.000000000e+000	6.336708217e-001	1.000000000e+000	4.632307e+001	6.571044e+001	4.661885e+001	6.613011e+001	32	62	20	48	6.400501e+000	1.534801e+001	0	0	0	0	0	0	0	0	0	0	0	-6.5033	0.12182	0	0	0	0	30	20.5372	48.8158
DATA	417	3	89	0	0	Col_3_8435609	Col_3_8435609	18459.9	413.714	3.268444487e-003	8.202160730e-002	9.682138466e-001	6.438940e+002	6.487581e+002	7.949693e+001	9.262974e+001	159	130	20	48	6.418090e+000	1.552550e+001	0	0	0	0	0	0	0	0	0	0	0	124.985	71.951	1	1	1	1	23.696	20.5072	48.8524
DATA	418	3	90	0	0	Col_3_13576782	Col_3_13576782	18481.2	413.392	4.210966550e-002	7.071000799e-002	5.514917617e-001	9.606869e+002	1.058502e+003	1.067880e+002	1.247964e+002	229	170	20	48	6.573687e+000	1.534477e+001	0	0	0	0	0	0	0	0	0	0	0	186.447	117.414	1	1	1	1	24.1747	20.4655	48.8125
DATA	419	3	91	0	0	Col_3_4144884	Col_3_4144884	18502.5	414.92	3.131303218e-001	7.459220895e-002	2.694065088e-005	7.696031e+002	1.582695e+003	8.998971e+001	1.715161e+002	186	235	20	48	6.553100e+000	1.538742e+001	0	0	0	0	0	0	0	0	1	0	0	149.335	175.587	1	1	1	1	23.9365	20.3534	48.8374
DATA	420	3	92	0	0	Col_4_17264221	Col_4_17264221	18523.6	414.778	1.380869675e-001	6.491364493e-002	3.340006059e-002	1.775566e+003	2.440191e+003	1.835833e+002	2.528100e+002	395	332.5	20	48	6.627893e+000	1.553046e+001	0	0	0	0	0	0	0	0	0	0	0	344.438	270.75	1	1	1	1	22.4545	20.4446	48.8145
DATA	421	3	93	0	0	Col_2_700017	Col_2_700017	18544.8	414.714	2.819920459e-002	6.506778308e-002	6.647372905e-001	1.594312e+003	1.701267e+003	1.661213e+002	1.825102e+002	347	259	20	48	6.728851e+000	1.558740e+001	0	0	0	0	0	0	0	0	0	0	0	309.172	188.778	1	1	1	1	21.9382	20.407	49.1349
DATA	422	3	94	0	0	NC_4_15878790	NC_4_15878790	18565.7	414.66	1.869136683e-001	8.028880059e-002	1.991121604e-002	5.760606e+002	8.858942e+002	7.414944e+001	1.105195e+002	146	157.5	20	48	6.833281e+000	1.571499e+001	0	0	0	0	0	0	0	0	1	0	0	111.667	98.3062	1	1	1	1	23.4529	20.3083	48.8256
DATA	423	3	95	0	0	Col_1_25862962	Col_1_25862962	18586.9	414.596	-7.049351446e-002	7.481002720e-002	3.460388972e-001	9.016726e+002	7.665763e+002	1.015472e+002	1.012065e+002	220.5	143	20	47	6.849300e+000	1.531579e+001	0	0	0	0	0	0	0	0	1	0	0	174.704	85.0668	1	1	1	1	22.7082	20.2712	48.3297
DATA	424	3	96	0	0	NC_3_18029723	NC_3_18029723	18608.3	414.118	2.888715480e-002	6.278466739e-002	6.454452521e-001	2.664847e+003	2.848128e+003	2.705516e+002	2.923780e+002	554	365	20	48	6.877074e+000	1.572541e+001	0	0	0	0	0	0	0	0	1	0	0	516.052	316.049	1	1	1	1	23.696	20.2849	48.5774
DATA	425	3	97	0	0	Col_1_19519098	Col_1_19519098	18629.4	414.467	1.120241175e-001	9.530044869e-002	2.398012960e-001	4.271551e+002	5.528531e+002	6.333374e+001	8.615973e+001	126.5	121.5	20	47	6.632362e+000	1.573255e+001	0	0	0	0	0	0	0	0	1	0	0	82.6718	61.3452	1	1	1	1	22.7082	20.3239	48.6106
DATA	426	3	98	0	0	NC_5_21021567	NC_5_21021567	18650.2	413.5	0.000000000e+000	6.333127312e-001	1.000000000e+000	4.649423e+001	6.567033e+001	4.679111e+001	6.609259e+001	40.5	55	20	48	6.681816e+000	1.592774e+001	0	0	0	0	0	0	0	0	0	0	0	-3.61196	0.691298	0	0	0	0	26.6546	20.3947	49.0358
DATA	427	3	99	0	0	Col_4_16244940	Col_4_16244940	18671.4	413.586	-9.174561445e-002	9.531484348e-002	3.357717651e-001	5.389890e+002	4.363493e+002	7.139734e+001	7.920204e+001	150.5	107	20	49	6.871737e+000	1.605706e+001	0	0	0	0	0	0	0	0	0	0	0	104.175	48.4072	1	1	1	1	27.501	20.7628	49.6939
DATA	428	3	100	0	0	NC_3_14257946	NC_3_14257946	18692.5	413.5	3.691196682e-002	1.644420861e-001	8.223932555e-001	2.210919e+002	2.407048e+002	5.181362e+001	7.035464e+001	83.5	83	20	49	6.546097e+000	1.609749e+001	0	0	0	0	0	0	0	0	0	0	0	42.6997	26.6986	1	1	0	0	27.9146	20.492	49.5573
DATA	429	3	101	0	0	Col_5_180764	Col_5_180764	18713.9	413.625	-3.884282885e-002	8.184377117e-002	6.350740660e-001	6.818412e+002	6.235057e+002	8.275595e+001	9.088322e+001	168.5	123.5	20	49	6.488568e+000	1.596036e+001	0	0	0	0	0	0	0	0	1	0	0	131.576	69.1443	1	1	1	1	23.4529	20.3323	49.9041
DATA	430	3	102	0	0	Col_5_18414231	Col_5_18414231	18735.1	414.128	-2.492520907e-001	1.382780302e-001	7.146000533e-002	3.801375e+002	2.141355e+002	6.040165e+001	6.951837e+001	115	85	20	48	6.476963e+000	1.545598e+001	0	0	0	0	0	0	0	0	1	0	0	73.2916	23.7411	1	1	1	0	22.7082	20.2659	49.3481
DATA	431	3	103	0	0	Col_1_12164630	Col_1_12164630	18756	413.5	-1.074827511e-001	7.250447670e-002	1.382261455e-001	1.067630e+003	8.335622e+002	1.166440e+002	1.064187e+002	255	146	20	49	6.511291e+000	1.551399e+001	0	0	0	0	0	0	0	0	1	0	0	205.648	92.3911	1	1	1	1	26.2212	20.3257	49.382
DATA	432	3	104	0	0	Col_1_16359715	Col_1_16359715	18777.7	413.776	6.022480052e-002	6.864773913e-002	3.803226146e-001	1.089643e+003	1.251725e+003	1.186811e+002	1.415899e+002	251	197.5	20	49	6.671432e+000	1.513235e+001	0	0	0	0	0	0	0	0	0	0	0	209.675	138.695	1	1	1	1	23.696	20.5052	49.3839
DATA	433	3	105	0	0	NC_2_18735639	NC_2_18735639	18798.9	413.821	2.746001205e-002	7.097899610e-002	6.988486150e-001	9.630142e+002	1.025871e+003	1.071943e+002	1.220933e+002	231	170.5	20	48	6.844745e+000	1.513597e+001	0	0	0	0	0	0	0	0	0	0	0	185.112	113.629	1	1	1	1	25.1049	20.7895	49.1167
DATA	434	3	106	0	0	NC_1_19106989	NC_1_19106989	18819.9	413.843	4.997357043e-002	7.851237403e-002	5.244468936e-001	6.840734e+002	7.674963e+002	8.307289e+001	1.013737e+002	174	142.5	20	48	6.894841e+000	1.497101e+001	0	0	0	0	0	0	0	0	0	0	0	131.349	84.9768	1	1	1	1	23.9365	20.8079	48.9642
DATA	435	3	107	0	0	Col_5_25347707	Col_5_25347707	18840.5	413.333	-9.888794608e-002	1.112515076e-001	3.740738291e-001	4.278628e+002	3.407349e+002	6.369696e+001	7.450403e+001	116	93	20	48	6.855530e+000	1.536628e+001	0	0	0	0	0	0	0	0	0	0	0	82.06	37.71	1	1	1	1	25.3321	20.7956	49.0496
DATA	436	3	108	0	0	Col_1_2051838	Col_1_2051838	18861.8	413.31	2.021805364e-002	8.783029203e-002	8.179406047e-001	5.503018e+002	5.765261e+002	7.252884e+001	8.785148e+001	161	121	20	47	6.864913e+000	1.522299e+001	0	0	0	0	0	0	0	0	0	0	0	105.413	63.775	1	1	1	1	25.5572	20.756	48.2528
DATA	437	3	109	0	0	Col_1_10290940	Col_1_10290940	18882.8	413.017	1.803714089e-002	9.086234835e-002	8.426455784e-001	5.176194e+002	5.395698e+002	7.012186e+001	8.549809e+001	142	108	20	47	6.595371e+000	1.484453e+001	0	0	0	0	0	0	0	0	0	0	0	99.027	59.6563	1	1	1	1	26.0017	20.4044	47.8095
DATA	438	3	110	0	0	NC_2_14471139	NC_2_14471139	18903.9	413.179	-3.600995241e-002	9.984974242e-002	7.183675261e-001	4.690780e+002	4.317527e+002	6.666353e+001	7.916799e+001	139	105	20	47	6.825972e+000	1.500655e+001	0	0	0	0	0	0	0	0	0	0	0	89.6222	47.7092	1	1	1	1	25.3321	20.6243	47.5589
DATA	439	3	111	0	0	NC_2_9438025	NC_2_9438025	18925.9	413.967	1.339103645e-001	6.262501450e-002	3.249331184e-002	1.045497e+005	1.423093e+005	1.045508e+004	1.423108e+004	21543	16439.5	20	47	6.547481e+000	1.502812e+001	0	0	1	1	0	0	0	0	1	0	0	19947.1	15715.5	1	1	1	1	25.7804	20.2581	47.704
DATA	440	3	112	0	0	Col_1_7295841	Col_1_7295841	18947.5	413.735	1.029784752e-001	6.535849612e-002	1.151193542e-001	1.550325e+003	1.965175e+003	1.621471e+002	2.074461e+002	340	263.5	20	47	6.886015e+000	1.524674e+001	0	0	0	0	0	0	0	0	0	0	0	295.356	216.877	1	1	1	1	23.9365	20.7503	47.8111
DATA	441	3	113	0	0	NC_2_10552929	NC_2_10552929	18967.8	413.458	-5.394011191e-002	6.227341045e-002	3.863903228e-001	4.182306e+003	3.693820e+003	4.209274e+002	3.753180e+002	813	452	20	47	6.889025e+000	1.556595e+001	0	0	0	0	0	0	0	0	0	0	0	795.653	407.384	1	1	1	1	23.696	20.8131	48.3469
DATA	442	3	114	0	0	Col_4_13587885	Col_4_13587885	18989.4	413.923	9.220699019e-002	6.528497614e-002	1.578390264e-001	1.558456e+003	1.927088e+003	1.629658e+002	2.038719e+002	337	274	20	47	6.740837e+000	1.550442e+001	0	0	0	0	0	0	0	0	0	0	0	296.028	212.377	1	1	1	1	24.6442	20.8116	48.0665
DATA	443	3	115	0	0	NC_3_2940259	NC_3_2940259	19009.8	413	3.614126219e-001	3.665549938e-001	3.241473180e-001	6.336802e+001	1.456407e+002	4.813601e+001	6.815943e+001	59	78	20	47	6.391142e+000	1.549088e+001	0	0	0	0	0	0	0	0	0	0	0	12.0184	16.0387	1	1	0	0	28.1191	20.5215	47.8731
DATA	444	3	116	0	0	Col_5_3908213	Col_5_3908213	19031	412.797	1.375915885e-002	7.157233531e-002	8.475531958e-001	9.544667e+002	9.851898e+002	1.067441e+002	1.189401e+002	224	172	20	47	6.327348e+000	1.555374e+001	0	0	0	0	0	0	0	0	1	0	0	180.734	108.407	1	1	1	1	28.1191	20.3444	48.3276
DATA	445	3	117	0	0	Col_5_19498734	Col_5_19498734	19052.5	413.29	-4.905460643e-002	8.273569420e-002	5.532431167e-001	6.824363e+002	6.095474e+002	8.336092e+001	9.035420e+001	170	116	20	48	6.472471e+000	1.548604e+001	0	0	0	0	0	0	0	0	0	0	0	129.009	67.0147	1	1	1	1	26.2212	20.3887	48.8218
DATA	446	3	118	0	0	Col_4_9352980	Col_4_9352980	19073.1	412.339	8.652156346e-002	6.595615612e-002	1.895862110e-001	1.420660e+003	1.733850e+003	1.499405e+002	1.857915e+002	314	260	20	47	6.524070e+000	1.514524e+001	0	0	0	0	0	0	0	0	1	0	0	268.122	190.458	1	1	1	1	25.5572	20.2567	48.4838
DATA	447	3	119	0	0	NC_5_492982	NC_5_492982	19094.5	412.676	2.458826829e-001	4.340038439e-001	5.710233934e-001	6.193089e+001	1.090913e+002	4.843300e+001	6.770147e+001	53.5	71.5	20	48	6.522958e+000	1.513174e+001	0	0	0	0	0	0	0	0	1	0	0	11.668	11.9721	1	1	0	0	27.0811	20.3462	48.3777
DATA	448	3	120	0	0	Col_1_26486746	Col_1_26486746	19116	412.5	8.182250579e-001	1.103964498e-001	1.246932052e-013	2.341374e+002	1.540621e+003	5.351476e+001	1.679536e+002	81	226	20	48	6.551025e+000	1.556404e+001	0	0	0	0	0	0	0	0	1	0	0	44.034	168.907	1	1	0	1	25.7804	20.369	48.8147
DATA	449	3	121	0	0	Col_1_25508650	Col_1_25508650	19136.8	412.5	1.796974459e-003	6.491975017e-002	9.779174272e-001	1.700071e+003	1.707120e+003	1.767094e+002	1.833707e+002	364	210	20	48	6.620001e+000	1.586320e+001	0	0	0	0	0	0	0	0	1	0	0	319.168	186.974	1	1	1	1	26.6546	20.2892	49.4049
DATA	450	3	122	0	0	NC_1_20713472	NC_1_20713472	19157.9	412.412	2.360095544e-001	3.987028552e-001	5.538884389e-001	6.865646e+001	1.182200e+002	4.877857e+001	6.805436e+001	56	65	20	49	6.610524e+000	1.583125e+001	0	0	0	0	0	0	0	0	1	0	0	12.8662	12.9346	1	1	0	0	24.4106	20.2933	50.0436
DATA	451	3	123	0	0	Col_5_8736807	Col_5_8736807	19179.2	412.5	1.005350825e-001	6.291634596e-002	1.100615115e-001	3.161806e+003	3.985385e+003	3.198609e+002	4.041465e+002	646	494	20	49	6.772906e+000	1.599029e+001	0	0	0	0	0	0	0	0	0	0	0	591.426	435.568	1	1	1	1	25.7804	20.5247	50.3413
DATA	452	3	124	0	0	NC_1_24833719	NC_1_24833719	19200.5	412.667	1.229928817e-001	4.653638127e-001	7.915533531e-001	6.748335e+001	8.957556e+001	4.894063e+001	6.776444e+001	53	68	20	49	7.095731e+000	1.601890e+001	0	0	0	0	0	0	0	0	0	0	0	12.5993	9.77867	1	1	0	0	23.9365	20.7587	50.0337
DATA	453	3	125	0	0	NC_3_8793953	NC_3_8793953	19221.4	412.321	-2.349862659e-001	1.149994967e-001	4.101603822e-002	4.919259e+002	2.863607e+002	6.912552e+001	7.309075e+001	138	86	21	49	6.909254e+000	1.576520e+001	0	0	0	0	0	0	0	0	0	0	0	91.6727	31.2249	1	1	1	0	24.8756	20.8187	49.9069
DATA	454	3	126	0	0	Col_4_5938166	Col_4_5938166	19242.6	412.414	2.509565281e-002	7.414925639e-002	7.350257573e-001	8.448499e+002	8.951075e+002	9.749453e+001	1.120064e+002	208	157	21	49	6.902455e+000	1.551807e+001	0	0	0	0	0	0	0	0	0	0	0	157.141	97.4843	1	1	1	1	27.501	20.9159	49.734
DATA	455	3	127	0	0	NC_5_9417838	NC_5_9417838	19264.4	412.533	-1.320943983e-001	1.782920425e-001	4.587614795e-001	2.510137e+002	1.851838e+002	5.483556e+001	6.991327e+001	87	77	21	50	6.832386e+000	1.552666e+001	0	0	0	0	0	0	0	0	0	0	0	46.5958	20.142	1	1	1	0	25.5572	21.0724	50.257
DATA	456	3	128	0	0	Col_1_22287975	Col_1_22287975	19285.3	412.667	1.224647861e-002	9.526880799e-002	8.977164454e-001	4.899588e+002	5.039715e+002	6.918523e+001	8.424033e+001	138	106.5	21	49	6.873745e+000	1.535950e+001	0	0	0	0	0	0	0	0	0	0	0	90.777	54.7459	1	1	1	1	25.1049	21.2458	50.2172
DATA	457	3	129	0	0	NC_1_30300968	NC_1_30300968	19306	412.5	-1.652940097e-001	1.598394651e-001	3.010776648e-001	2.968387e+002	2.028741e+002	5.723858e+001	7.056907e+001	95.5	81	20	49	6.844792e+000	1.533390e+001	0	0	0	0	0	0	0	0	0	0	0	54.8919	22.0094	1	1	1	0	26.2212	21.0754	50.2326
DATA	458	3	130	0	0	Col_5_23817747	Col_5_23817747	19327.7	412.466	6.552122702e-002	6.432358237e-002	3.083838530e-001	1.852649e+003	2.154341e+003	1.916451e+002	2.258164e+002	393.5	292.5	21	49	6.944106e+000	1.573751e+001	0	0	0	0	0	0	0	0	0	0	0	341.909	233.393	1	1	1	1	25.3321	21.0501	49.9685
DATA	459	3	131	66	-1	(-)3xSLv1	NegativeControl	19348.4	412.528	0.000000000e+000	6.313070991e-001	1.000000000e+000	4.882115e+001	6.734792e+001	4.913288e+001	6.777795e+001	39	54	21	48	6.897696e+000	1.589891e+001	0	0	0	0	0	0	0	0	0	0	0	-3.42097	-3.86776	0	0	0	0	24.4106	21.0975	49.5887
DATA	460	3	132	0	0	Col_2_14794088	Col_2_14794088	19370	412.304	-9.380061890e-002	8.041454088e-002	2.434271497e-001	7.909094e+002	6.372739e+002	9.316179e+001	9.310504e+001	176.5	125	20	48	6.644180e+000	1.564475e+001	0	0	0	0	0	0	0	0	0	0	0	145.39	68.8437	1	1	1	1	25.7804	20.5922	49.2198
DATA	461	3	133	0	0	Col_1_4508210	Col_1_4508210	19390.9	412.288	-1.318259064e-002	9.145420425e-002	8.853866239e-001	5.465912e+002	5.302492e+002	7.362614e+001	8.621192e+001	134	112	20	48	6.541267e+000	1.563652e+001	0	0	0	0	0	0	0	0	0	0	0	100.283	57.1983	1	1	1	1	24.4106	20.4692	48.9698
DATA	462	3	134	0	0	Col_4_4786970	Col_4_4786970	19411.9	412.104	-1.164587043e-001	6.597363180e-002	7.752492779e-002	1.927109e+003	1.473831e+003	1.989477e+002	1.623469e+002	372	205	20	48	6.403682e+000	1.559640e+001	0	0	0	0	0	0	0	0	1	0	0	352.879	158.745	1	1	1	1	28.1191	20.3627	48.6611
DATA	463	3	135	0	0	Col_2_9759831	Col_2_9759831	19433	411.8	-2.677845520e-001	9.038352537e-002	3.048957271e-003	7.957135e+002	4.295089e+002	9.372184e+001	8.058421e+001	178.5	107.5	20	48	6.432112e+000	1.559572e+001	0	0	0	0	0	0	0	0	1	0	0	145.423	46.1908	1	1	1	1	26.8687	20.2889	49.1253
DATA	464	3	136	0	0	NC_1_13035032	NC_1_13035032	19454.3	412.155	0.000000000e+000	6.311260726e-001	1.000000000e+000	4.930163e+001	6.785893e+001	4.961643e+001	6.829223e+001	41	59.5	20	48	6.331197e+000	1.565310e+001	0	0	0	0	0	0	0	0	1	0	0	-2.52628	-0.508016	0	0	0	0	28.5237	20.2366	49.0463
DATA	465	3	137	0	0	NC_3_2371961	NC_3_2371961	19474.6	412.088	-1.666726067e-002	6.285767140e-002	7.908871817e-001	2.817100e+003	2.711034e+003	2.860620e+002	2.795986e+002	524	329	20	49	6.418572e+000	1.570601e+001	0	0	0	0	0	0	0	0	1	0	0	512.89	290.639	1	1	1	1	19.7386	20.2316	49.4816
DATA	466	3	138	0	0	Col_1_4960684	Col_1_4960684	19496.9	411.919	-7.535015253e-002	6.607434570e-002	2.541262009e-001	1.714509e+003	1.441417e+003	1.785393e+002	1.595975e+002	355	215	20	48	6.442748e+000	1.539536e+001	0	0	0	0	0	0	0	0	1	0	0	311.523	154.261	1	1	1	1	27.0811	20.3155	48.9012
DATA	467	3	139	66	-1	(-)3xSLv1	NegativeControl	19516.9	411.64	0.000000000e+000	6.311492974e-001	1.000000000e+000	4.958069e+001	6.819049e+001	4.989727e+001	6.864009e+001	37	61	20	47	6.383270e+000	1.524851e+001	0	0	0	0	0	0	0	0	1	0	0	-4.36834	1.49109	0	0	0	0	24.1747	20.2782	48.3081
DATA	468	3	140	0	0	NC_3_5433066	NC_3_5433066	19538.7	411.07	-7.258093544e-002	1.527695118e-001	6.347150439e-001	2.869032e+002	2.427473e+002	5.764037e+001	7.290697e+001	96	87	20	48	6.575656e+000	1.520335e+001	0	0	0	0	0	0	0	0	0	0	0	51.9373	25.8919	1	1	1	0	25.1049	20.5445	48.3544
DATA	469	3	141	0	0	NC_4_8787208	NC_4_8787208	19560	411.582	-2.894284899e-001	2.026787885e-001	1.532873463e-001	2.648039e+002	1.359865e+002	5.665447e+001	7.019698e+001	85	75	20	48	6.700166e+000	1.553803e+001	0	0	0	0	0	0	0	0	0	0	0	47.8484	14.4793	1	1	1	0	25.3321	20.5063	48.5551
DATA	470	3	142	0	0	Col_5_15015270	Col_5_15015270	19581	411.5	-6.762785266e-002	7.531177020e-002	3.692005382e-001	9.272541e+002	7.935438e+002	1.054299e+002	1.051498e+002	193	138	20	48	6.998115e+000	1.540257e+001	0	0	0	0	0	0	0	0	0	0	0	167.251	84.3452	1	1	1	1	26.2212	20.631	48.6583
DATA	471	3	143	0	0	Col_3_5263953	Col_3_5263953	19602.2	412.522	-5.587312428e-003	6.586345056e-002	9.323951438e-001	1.570723e+003	1.550644e+003	1.649183e+002	1.697683e+002	328	229	20	47	6.956445e+000	1.512959e+001	0	0	0	0	0	0	0	0	0	0	0	282.816	164.524	1	1	1	1	22.1978	20.5786	48.3136
DATA	472	3	144	0	0	NC_3_15309129	NC_3_15309129	19623.5	412.222	-7.196754234e-002	1.323958497e-001	5.867315343e-001	3.445294e+002	2.919166e+002	6.100921e+001	7.514077e+001	104	92	20	47	6.568140e+000	1.524174e+001	0	0	0	0	0	0	0	0	0	0	0	61.9268	30.9154	1	1	1	0	22.9591	20.4589	48.1315
DATA	473	3	145	0	0	Col_3_21053491	Col_3_21053491	19644.5	411.981	-8.087232646e-002	1.016771579e-001	4.263904969e-001	5.058796e+002	4.199280e+002	7.143277e+001	8.108632e+001	129	103	21	47	6.867191e+000	1.544209e+001	0	0	0	0	0	0	0	0	0	0	0	90.7785	44.391	1	1	1	1	24.8756	20.8329	48.2096
DATA	474	3	146	0	0	NC_2_17053097	NC_2_17053097	19665.8	411.522	-2.064165737e-001	1.836402154e-001	2.610015477e-001	2.725053e+002	1.694175e+002	5.739657e+001	7.153239e+001	87.5	76	20	48	6.911907e+000	1.563084e+001	0	0	0	0	0	0	0	0	0	0	0	48.8208	17.8754	1	1	1	0	27.0811	20.7134	48.7268
DATA	475	3	147	0	0	NC_5_17836969	NC_5_17836969	19687.1	411.691	1.587645130e+000	1.724388761e-001	3.353594779e-020	6.452958e+001	2.496916e+003	5.100458e+001	2.592185e+002	52.5	322.5	20	48	6.630606e+000	1.570352e+001	0	0	0	0	0	0	0	0	0	0	0	11.5426	262.949	1	1	0	1	25.3321	20.5526	48.9416
DATA	476	3	148	0	0	Col_5_4458075	Col_5_4458075	19708.2	411.18	1.007649399e-001	7.210200623e-002	1.622533239e-001	9.082616e+002	1.145449e+003	1.040042e+002	1.341179e+002	208	172	20	48	6.611430e+000	1.552605e+001	0	0	0	0	0	0	0	0	0	0	0	162.221	120.394	1	1	1	1	24.1747	20.5038	48.9163
DATA	477	3	149	0	0	NC_4_9218177	NC_4_9218177	19729.7	411.396	-2.140808991e-002	1.014522094e-001	8.328743980e-001	4.762569e+002	4.533495e+002	6.959298e+001	8.331549e+001	124.5	103.5	20	48	6.505399e+000	1.602749e+001	0	0	0	0	0	0	0	0	0	0	0	84.9388	47.5567	1	1	1	1	24.6442	20.4206	49.2304
DATA	478	3	150	0	0	NC_1_11367500	NC_1_11367500	19750.7	411.492	-1.546834691e-002	6.813793876e-002	8.204119329e-001	1.297955e+003	1.252539e+003	1.393875e+002	1.435055e+002	279	188	20	48	6.464178e+000	1.607235e+001	0	0	0	0	0	0	0	0	0	0	0	231.172	131.136	1	1	1	1	25.7804	20.4386	49.3116
DATA	479	3	151	0	0	NC_5_15517177	NC_5_15517177	19771.4	411.18	2.380209683e-001	8.640470772e-002	5.874198162e-003	4.981103e+002	8.616809e+002	7.120133e+001	1.111275e+002	129.5	149	20	49	6.511153e+000	1.590043e+001	0	0	0	0	0	0	0	0	0	0	0	88.6041	90.0399	1	1	1	1	23.9365	20.4236	49.6988
DATA	480	3	152	0	0	NC_3_2051390	NC_3_2051390	19792.7	411.391	-5.898407228e-002	9.244670173e-002	5.234520172e-001	5.854282e+002	5.110808e+002	7.760217e+001	8.692635e+001	145	108	20	49	6.561378e+000	1.589862e+001	0	0	0	0	0	0	0	0	1	0	0	104.009	53.2976	1	1	1	1	27.2919	20.2544	49.9404
DATA	481	3	153	0	0	NC_5_13007101	NC_5_13007101	19814.6	411.081	-1.430459204e-001	4.584737661e-001	7.550370336e-001	9.732872e+001	7.001565e+001	5.191946e+001	7.048213e+001	55.5	60	20	49	6.567519e+000	1.600758e+001	0	0	0	0	0	0	0	0	1	0	0	17.2715	1.72147	1	0	0	0	20.8674	20.2553	50.0105
DATA	482	3	154	0	0	Col_5_13951047	Col_5_13951047	19835.1	411.19	3.156159877e-002	7.292674311e-002	6.651709891e-001	9.302485e+002	1.000370e+003	1.061120e+002	1.224412e+002	201	158	20	49	6.539876e+000	1.602210e+001	0	0	0	0	0	0	0	0	1	0	0	164.912	103.9	1	1	1	1	25.5572	20.3638	49.9065
DATA	483	3	155	0	0	NC_2_1599654	NC_2_1599654	19856.2	411.194	2.642390183e-001	2.316850320e-001	2.540740366e-001	1.239732e+002	2.278068e+002	5.258090e+001	7.432223e+001	65	85	20	50	6.560073e+000	1.601165e+001	0	0	0	0	0	0	0	0	0	0	0	21.9569	23.6122	1	1	0	0	28.5237	20.4802	50.244
DATA	484	3	156	0	0	Col_5_16685892	Col_5_16685892	19877.7	410.646	1.014259758e-001	7.286991527e-002	1.639596030e-001	8.844804e+002	1.117157e+003	1.021693e+002	1.323117e+002	202	170	20	49	6.931645e+000	1.561083e+001	0	0	0	0	0	0	0	0	0	0	0	156.517	115.549	1	1	1	1	23.696	20.9585	49.9375
DATA	485	3	157	1028	1	SM_04	SM_04	19898.4	411.415	4.773946954e-002	2.099497922e-001	8.201242496e-001	1.792166e+002	2.000404e+002	5.422687e+001	7.379860e+001	72	80	20	49	6.838600e+000	1.551225e+001	0	0	0	0	0	0	0	0	0	0	0	31.6907	20.6493	1	1	0	0	24.4106	20.9478	50.0228
DATA	486	3	158	0	0	Col_1_7206961	Col_1_7206961	19919.9	410.714	-2.085498293e-001	8.093861697e-002	9.976525262e-003	9.757910e+002	6.036802e+002	1.102013e+002	9.333767e+001	216.5	122.5	21	49	6.863478e+000	1.582439e+001	0	0	0	0	0	0	0	0	0	0	0	172.44	62.1826	1	1	1	1	21.6755	20.9438	50.1861
DATA	487	3	159	0	0	NC_4_7000934	NC_4_7000934	19940.9	410.44	-1.623659338e-002	1.144532595e-001	8.871888373e-001	4.024323e+002	3.876647e+002	6.515233e+001	8.118888e+001	106	98	21	49	6.808290e+000	1.574260e+001	0	0	0	0	0	0	0	0	0	0	0	71.0811	39.8486	1	1	1	1	23.9365	21.1071	49.9722
DATA	488	3	160	0	0	NC_4_9783394	NC_4_9783394	19962.1	410.556	1.363024788e-001	5.284375027e-001	7.964571433e-001	6.197753e+001	8.482752e+001	5.163141e+001	7.198656e+001	52	69	21	49	6.768014e+000	1.602316e+001	0	0	0	0	0	0	0	0	0	0	0	10.9427	8.70134	1	1	0	0	22.7082	20.9782	49.4593
DATA	489	3	161	0	0	Col_2_11618182	Col_2_11618182	19983.4	411.233	-1.087657907e-001	8.339768987e-002	1.921714417e-001	7.787391e+002	6.062143e+002	9.323742e+001	9.384195e+001	173	121	21	49	6.847927e+000	1.575365e+001	0	0	0	0	0	0	0	0	0	0	0	137.454	62.0547	1	1	1	1	22.4545	21.144	49.6499
DATA	490	3	162	0	0	Col_3_4772851	Col_3_4772851	20004.5	410.725	3.972272342e-003	6.260879935e-002	9.494114288e-001	3.140278e+003	3.169132e+003	3.181870e+002	3.249416e+002	585	384.5	21	49	6.817176e+000	1.565643e+001	0	0	0	0	0	0	0	0	0	0	0	554.22	323.721	1	1	1	1	21.1402	21.1634	49.8366
DATA	491	3	163	66	1	DarkCorner	DarkCorner	20024.9	410.567	0.000000000e+000	6.327477166e-001	1.000000000e+000	5.095307e+001	7.147445e+001	5.127842e+001	7.193889e+001	40	61	21	48	6.803494e+000	1.550619e+001	0	0	0	0	0	0	0	0	0	0	0	-1.09645	1.09726	0	0	0	0	25.7804	20.9548	49.2406
DATA	492	3	164	66	1	DarkCorner	DarkCorner	20046.5	411.078	0.000000000e+000	6.329555054e-001	1.000000000e+000	5.094608e+001	7.162540e+001	5.128643e+001	7.208275e+001	42	54	20	48	6.534741e+000	1.547414e+001	0	0	0	0	0	0	0	0	0	0	0	2.1924	-3.64367	0	0	0	0	26.4388	20.5793	49.1667
DATA	493	4	1	66	1	DarkCorner	DarkCorner	16608.3	423.813	0.000000000e+000	6.318327596e-001	1.000000000e+000	4.446091e+001	6.172050e+001	4.474665e+001	6.211460e+001	44	56	20	48	6.571090e+000	1.550324e+001	0	0	0	0	0	0	0	0	1	0	0	0.823215	-7.27003	0	0	0	0	29.3162	20.2269	49.3155
DATA	494	4	2	0	0	Col_1_5622396	Col_1_5622396	16629.2	424.536	2.595920922e-002	1.043455031e-001	8.035299619e-001	3.846109e+002	4.083014e+002	5.921171e+001	7.457851e+001	123	109	20	48	6.668880e+000	1.556929e+001	0	0	0	0	0	0	0	0	1	0	0	77.3162	47.9733	1	1	1	1	25.3321	20.3276	49.5189
DATA	495	4	3	0	0	NC_3_6230384	NC_3_6230384	16651.2	423.632	5.374683552e-001	8.789706928e-002	9.671016999e-010	4.368789e+002	1.506015e+003	6.292146e+001	1.631314e+002	131.5	229	20	48	6.828967e+000	1.571086e+001	0	0	0	0	0	0	0	0	1	0	0	87.3142	176.133	1	1	1	1	25.7804	20.0658	49.0246
DATA	496	4	4	0	0	Col_2_11883333	Col_2_11883333	16672.1	423.964	-2.093688294e-001	7.848560267e-002	7.639330398e-003	9.459535e+002	5.841185e+002	1.049820e+002	8.588980e+001	229	138	20	48	6.682637e+000	1.562723e+001	0	0	0	0	0	0	0	0	1	0	0	188.031	68.0201	1	1	1	1	24.6442	20.0488	48.6756
DATA	497	4	5	0	0	NC_5_1481090	NC_5_1481090	16693	423.5	-1.924141047e-001	3.241365854e-001	5.527660022e-001	1.320349e+002	8.477635e+001	4.762670e+001	6.379318e+001	70	75	20	47	6.652939e+000	1.536504e+001	0	0	0	0	0	0	0	0	1	0	0	26.1129	9.83182	1	1	0	0	26.2212	20.0153	48.1631
DATA	498	4	6	0	0	NC_4_1837010	NC_4_1837010	16714.9	423.736	2.554784923e-002	6.724751739e-002	7.040139361e-001	1.211465e+003	1.284868e+003	1.295836e+002	1.433173e+002	284	215	20	47	6.742339e+000	1.513902e+001	0	0	0	0	0	0	0	0	1	0	0	238.376	148.394	1	1	1	1	24.4106	20.0219	48.1639
DATA	499	4	7	0	0	NC_1_26982294	NC_1_26982294	16735.6	423.765	-1.932707416e-001	6.452882682e-002	2.743485606e-003	4.739941e+003	3.037401e+003	4.762406e+002	3.103535e+002	976	392	20	47	6.895725e+000	1.520696e+001	0	0	0	0	0	0	0	0	1	0	0	928.453	349.492	1	1	1	1	24.1747	20.2224	47.983
DATA	500	4	8	0	0	NC_4_2534825	NC_4_2534825	16756.3	423.415	-1.306751950e-001	9.231863297e-002	1.569277591e-001	5.853680e+002	4.332652e+002	7.469522e+001	7.725001e+001	154	113	19	47	6.833244e+000	1.515567e+001	0	0	0	0	0	0	0	0	1	0	0	114.176	49.6748	1	1	1	1	21.4095	20.113	47.8752
DATA	501	4	9	0	0	NC_2_18168947	NC_2_18168947	16777.7	423.5	3.549201640e-001	8.236926954e-002	1.640755616e-005	8.059271e+004	1.824803e+005	8.400063e+003	2.210356e+004	12185	14834	19	47	6.715487e+000	1.544216e+001	0	0	1	1	0	0	0	0	1	0	0	15654.4	20847.9	1	1	1	1	27.0811	20.1227	48.224
DATA	502	4	10	0	-1	NC2_00119395	NC2_00119395	16799	423.5	-4.630896155e-002	1.796102553e-001	7.965378980e-001	2.159798e+002	1.941352e+002	5.151908e+001	6.726142e+001	80	81	19	47	6.759847e+000	1.546608e+001	0	0	0	0	0	0	0	0	1	0	0	41.7894	22.105	1	1	0	0	26.2212	20.1231	47.96
DATA	503	4	11	0	0	NC_2_4530188	NC_2_4530188	16820	423.5	-2.860525811e-001	2.045931095e-001	1.620669662e-001	2.448241e+002	1.267073e+002	5.294242e+001	6.583364e+001	92	71	20	47	6.670390e+000	1.550898e+001	0	0	0	0	0	0	0	0	1	0	0	47.2007	14.3818	1	1	1	0	26.2212	20.1477	48.1348
DATA	504	4	12	0	0	Col_1_21432892	Col_1_21432892	16841.2	423.5	-1.725402316e-001	1.077812705e-001	1.094130590e-001	4.837114e+002	3.251218e+002	6.751475e+001	7.249806e+001	127.5	98	20	47	6.544817e+000	1.546432e+001	0	0	0	0	0	0	0	0	1	0	0	92.9417	36.791	1	1	1	1	26.6546	19.9884	47.7704
DATA	505	4	13	0	0	NC_3_15055975	NC_3_15055975	16862.6	422.955	1.683911406e-001	6.431603728e-002	8.839943510e-003	2.528154e+003	3.725587e+003	2.571926e+002	3.781843e+002	518.5	471	20	47	6.401079e+000	1.558399e+001	0	0	0	0	0	0	0	0	1	0	0	484.247	420.368	1	1	1	1	22.4545	19.8023	48.0785
DATA	506	4	14	0	0	NC_3_20774325	NC_3_20774325	16883.3	422.973	-2.675230752e-003	7.080536069e-002	9.698607910e-001	9.962976e+002	9.901793e+002	1.103241e+002	1.185357e+002	233	168.5	19	47	6.349395e+000	1.551305e+001	0	0	0	0	0	0	0	0	1	0	0	190.283	111.424	1	1	1	1	20.8674	19.6663	48.4997
DATA	507	4	15	0	0	NC_3_18085934	NC_3_18085934	16905	423.167	1.305859418e-002	8.018931296e-002	8.706388512e-001	6.705369e+002	6.910051e+002	8.218373e+001	9.509887e+001	169.5	140.5	19	47	6.332602e+000	1.495860e+001	0	0	0	0	0	0	0	0	1	0	0	127.707	77.5509	1	1	1	1	16.2346	19.653	48.2593
DATA	508	4	16	0	0	Col_2_12172337	Col_2_12172337	16925.6	423.154	-3.149870524e-002	8.226758938e-002	7.018079245e-001	6.671056e+002	6.204345e+002	8.197189e+001	9.021603e+001	164.5	123.5	19	47	6.313419e+000	1.548923e+001	0	0	0	0	0	0	0	0	1	0	0	126.742	69.4632	1	1	1	1	24.4106	19.4439	48.7021
DATA	509	4	17	0	0	Col_1_7315721	Col_1_7315721	16947	423.623	-2.062636736e-001	9.929808644e-002	3.778153046e-002	5.849402e+002	3.637875e+002	7.550856e+001	7.505623e+001	154	99.5	19	47	6.262212e+000	1.494827e+001	0	0	0	0	0	0	0	0	1	0	0	110.865	40.6324	1	1	1	1	24.8756	19.427	48.0198
DATA	510	4	18	0	0	Col_1_7890249	Col_1_7890249	16967.9	423.536	-1.962630247e-001	9.658219774e-002	4.214526507e-002	6.069808e+002	3.862887e+002	7.729034e+001	7.629558e+001	161	102	19	47	6.231274e+000	1.487688e+001	0	0	0	0	0	0	0	0	1	0	0	114.803	43.0518	1	1	1	1	25.7804	19.3481	48.1524
DATA	511	4	19	0	0	Col_2_5526045	Col_2_5526045	16988.4	423.811	3.184389890e-002	6.943056723e-002	6.464899812e-001	1.058043e+003	1.138537e+003	1.161587e+002	1.315640e+002	237.5	181	19	47	6.112692e+000	1.522656e+001	0	0	0	0	0	0	0	0	1	0	0	199.734	126.633	1	1	1	1	20.3108	19.3263	48.002
DATA	512	4	20	0	0	NC_4_13868550	NC_4_13868550	17010.7	423.863	4.835888480e-001	9.727847849e-002	6.654655456e-007	3.167148e+002	9.643999e+002	5.753189e+001	1.168976e+002	105.5	168.5	19	47.5	6.186700e+000	1.553130e+001	0	0	0	0	0	0	0	0	1	0	0	59.6776	107.044	1	1	1	1	24.1747	19.2503	48.381
DATA	513	4	21	0	0	NC_1_8649929	NC_1_8649929	17031.1	423.111	-1.083133275e-002	2.293905851e-001	9.623395924e-001	1.627769e+002	1.587675e+002	5.077964e+001	6.805755e+001	73.5	83.5	19	48	6.269790e+000	1.539243e+001	0	0	0	0	0	0	0	0	1	0	0	30.6266	17.5914	1	1	0	0	24.8756	19.3525	48.4758
DATA	514	4	22	0	0	Col_5_16530847	Col_5_16530847	17052.7	423.638	8.639593065e-001	1.025984510e-001	3.739759316e-017	6.254763e+002	4.572673e+003	7.894781e+001	4.620485e+002	152.5	575.5	19	47	6.181059e+000	1.506866e+001	0	0	0	0	0	0	0	0	1	0	0	117.508	505.751	1	1	1	1	23.696	19.2745	48.2662
DATA	515	4	23	0	0	NC_4_2502291	NC_4_2502291	17073.9	422.357	-1.559911617e-001	1.105767621e-001	1.583316975e-001	4.670329e+002	3.261042e+002	6.713511e+001	7.397836e+001	126	104	19	48	6.108201e+000	1.527765e+001	0	0	0	0	0	0	0	0	1	0	0	87.6398	36.0108	1	1	1	0	21.9382	19.4072	48.7202
DATA	516	4	24	0	0	NC_2_11051445	NC_2_11051445	17095	422.797	-4.417767288e-002	5.158090247e-001	9.317467618e-001	7.315720e+001	6.608143e+001	4.883381e+001	6.663734e+001	57	66	19	48	6.250507e+000	1.535835e+001	0	0	0	0	0	0	0	0	1	0	0	13.7125	4.65671	1	0	0	0	28.1191	19.6296	48.6311
DATA	517	4	25	0	0	Col_1_19859496	Col_1_19859496	17116.4	421.979	-8.225855770e-002	7.211762222e-002	2.540295108e-001	1.058891e+003	8.761786e+002	1.163957e+002	1.100546e+002	244	160	19	47	6.405535e+000	1.545735e+001	0	0	0	0	0	0	0	0	1	0	0	198.297	96.4727	1	1	1	1	22.9591	19.5572	48.062
DATA	518	4	26	0	0	Col_1_1491468	Col_1_1491468	17137.6	422.38	4.705217309e-002	6.363881787e-002	4.596867423e-001	2.103917e+003	2.344665e+003	2.158798e+002	2.437648e+002	424	302.5	19	47	6.495346e+000	1.574264e+001	0	0	0	0	0	0	0	0	1	0	0	393.665	257.824	1	1	1	1	24.4106	19.6444	47.9695
DATA	519	4	27	0	0	NC_1_3347760	NC_1_3347760	17158.5	422.676	0.000000000e+000	6.313012021e-001	1.000000000e+000	4.809373e+001	6.633964e+001	4.840082e+001	6.676324e+001	33.5	60.5	19	47	6.435219e+000	1.535071e+001	0	0	0	0	0	0	0	0	1	0	0	-8.98404	-3.97465	0	0	0	0	30	19.524	47.5034
DATA	520	4	28	0	0	Col_2_8185937	Col_2_8185937	17179.9	423.222	-1.247623291e-001	1.448034447e-001	3.889088845e-001	3.156955e+002	2.368678e+002	5.781027e+001	7.091130e+001	101	89	19	47	6.315193e+000	1.523885e+001	0	0	0	0	0	0	0	0	1	0	0	58.9946	25.9864	1	1	1	0	22.1978	19.3921	48.0846
DATA	521	4	29	0	0	NC_4_90048	NC_4_90048	17200.9	422.962	-2.282258473e-001	1.146043993e-001	4.643438770e-002	4.881704e+002	2.886328e+002	6.877772e+001	7.286543e+001	136	91	19	47	6.460100e+000	1.503602e+001	0	0	0	0	0	0	0	0	1	0	0	91.1888	31.6338	1	1	1	0	23.9365	19.2485	47.9487
DATA	522	4	30	0	0	NC_5_23506813	NC_5_23506813	17222	422.5	1.091838169e-001	6.687770563e-002	1.025554400e-001	1.288023e+003	1.656180e+003	1.376176e+002	1.786444e+002	255	223.5	19	47.5	6.527116e+000	1.533763e+001	0	0	0	0	0	0	0	0	1	0	0	240.533	181.349	1	1	1	1	26.2212	19.2547	48.7061
DATA	523	4	31	0	0	NC_1_13118740	NC_1_13118740	17242.7	422.4	0.000000000e+000	6.327102542e-001	1.000000000e+000	4.816323e+001	6.659597e+001	4.865094e+001	6.708677e+001	52	68	19	47	6.632240e+000	1.581302e+001	0	0	0	0	0	0	0	0	1	0	0	7.81039	3.24434	0	0	0	0	25.1049	19.3987	48.6768
DATA	524	4	32	0	0	Col_4_2353425	Col_4_2353425	17264.3	422.5	-1.127269600e-001	1.607977709e-001	4.832730454e-001	2.752569e+002	2.123299e+002	5.574492e+001	7.035330e+001	93	85	19	47	6.440947e+000	1.547572e+001	0	0	0	0	0	0	0	0	1	0	0	51.3891	23.2129	1	1	1	0	27.0811	19.398	48.1374
DATA	525	4	33	0	0	NC_5_26171577	NC_5_26171577	17285	422.73	-2.207843176e-001	9.338049403e-002	1.806166112e-002	6.806877e+002	4.094149e+002	8.356521e+001	7.861856e+001	171	104	19	47	6.461584e+000	1.546972e+001	0	0	0	0	0	0	0	0	1	0	0	127.082	44.7297	1	1	1	1	21.1402	19.5622	48.0121
DATA	526	4	34	0	0	Col_2_9547415	Col_2_9547415	17305.9	422.228	-2.995923466e-001	1.146094961e-001	8.948188946e-003	5.365301e+002	2.691546e+002	7.230338e+001	7.234933e+001	145	86.5	19	47	6.343129e+000	1.568845e+001	0	0	0	0	0	0	0	0	1	0	0	100.183	29.3886	1	1	1	0	25.5572	19.6906	47.9555
DATA	527	4	35	0	0	NC_1_18204290	NC_1_18204290	17328	422.527	-2.996936909e-001	2.923439431e-001	3.052967785e-001	1.750745e+002	8.780702e+001	5.152345e+001	6.776426e+001	77	69.5	19	46	6.238956e+000	1.566807e+001	0	0	0	0	0	0	0	0	1	0	0	32.6972	9.5823	1	1	0	0	25.3321	19.4573	47.6571
DATA	528	4	36	0	0	Col_3_20288385	Col_3_20288385	17349	422.357	-8.182012892e-003	6.593864364e-002	9.012477790e-001	1.514720e+003	1.486450e+003	1.590298e+002	1.631387e+002	323	213	19	47	6.254080e+000	1.555652e+001	0	0	0	0	0	0	0	0	1	0	0	282.978	162.143	1	1	1	1	25.5572	19.5232	47.8833
DATA	529	4	37	0	0	Col_4_8284086	Col_4_8284086	17370.6	423.234	-6.785170432e-002	1.468455315e-001	6.440370341e-001	2.917623e+002	2.495615e+002	5.653570e+001	7.172998e+001	96	93	19	47	6.301554e+000	1.548971e+001	0	0	0	0	0	0	0	0	1	0	0	54.5263	27.2119	1	1	1	0	23.2073	19.7033	47.9244
DATA	530	4	38	0	0	Col_5_17347019	Col_5_17347019	17391.9	422.649	-1.847755641e-001	9.248480142e-002	4.572728785e-002	6.590129e+002	4.306439e+002	8.176633e+001	7.987339e+001	164.5	105	19	47	6.262132e+000	1.528716e+001	0	0	0	0	0	0	0	0	1	0	0	123.22	46.9422	1	1	1	1	25.5572	19.6578	47.6075
DATA	531	4	39	0	0	NC_3_4278117	NC_3_4278117	17412	422.211	-5.656627702e-002	9.867239498e-002	5.664594718e-001	4.981611e+002	4.373242e+002	6.944038e+001	8.024892e+001	140	110.5	19	47	6.385902e+000	1.543092e+001	0	0	0	0	0	0	0	0	1	0	0	93.1931	47.659	1	1	1	1	25.5572	19.4676	48.1369
DATA	532	4	40	0	0	Col_2_5883989	Col_2_5883989	17433.5	422.016	-1.663222846e-002	1.083772076e-001	8.780307140e-001	4.108517e+002	3.954148e+002	6.344637e+001	7.805540e+001	115.5	101	19	47	6.347459e+000	1.548562e+001	0	0	0	0	0	0	0	0	1	0	0	76.9069	43.0834	1	1	1	1	26.4388	19.5898	48.4092
DATA	533	4	41	0	0	Col_2_16837953	Col_2_16837953	17454.8	422.259	6.744266957e-002	6.437190720e-002	2.947752572e-001	1.821070e+003	2.127009e+003	1.884073e+002	2.230963e+002	397.5	302.5	19	47	6.392675e+000	1.527139e+001	0	0	0	0	0	0	0	0	1	0	0	341.11	231.723	1	1	1	1	26.0017	19.7378	48.1471
DATA	534	4	42	0	0	Col_4_6752550	Col_4_6752550	17476.2	422.279	-6.213168675e-002	8.066449826e-002	4.411526673e-001	7.427332e+002	6.437262e+002	8.858605e+001	9.313875e+001	176	128	20	47	6.402359e+000	1.547829e+001	0	0	0	0	0	0	0	0	1	0	0	139.225	70.1243	1	1	1	1	26.6546	19.6827	48.6079
DATA	535	4	43	0	0	Col_3_14809891	Col_3_14809891	17497.2	422	2.938965439e-001	2.239560987e-001	1.894205130e-001	1.177399e+002	2.316436e+002	4.965854e+001	7.118848e+001	56	85.5	19	47	6.269484e+000	1.560378e+001	0	0	0	0	0	0	0	0	1	0	0	22.0874	25.2335	1	1	0	0	28.1191	19.5988	48.4821
DATA	536	4	44	0	0	Col_2_17082242	Col_2_17082242	17518.6	422.029	-3.835889079e-002	6.633817609e-002	5.631071455e-001	1.513308e+003	1.385378e+003	1.588221e+002	1.540250e+002	329	197	19	48	6.349503e+000	1.545510e+001	0	0	0	0	0	0	0	0	1	0	0	284.126	150.917	1	1	1	1	28.5237	19.4682	49.026
DATA	537	4	45	0	0	NC_3_706567	NC_3_706567	17540.1	422.232	3.662977284e-002	2.175414276e-001	8.662838088e-001	1.650918e+002	1.796203e+002	5.091096e+001	6.966265e+001	75	83.5	19	48	6.443474e+000	1.504159e+001	0	0	0	0	0	0	0	0	1	0	0	31.0236	19.5685	1	1	0	0	25.1049	19.4921	48.6445
DATA	538	4	46	0	0	Col_4_2127707	Col_4_2127707	17560.7	422.274	-1.640713681e-001	1.557695147e-001	2.922054675e-001	3.030485e+002	2.077020e+002	5.686515e+001	7.043144e+001	97.5	80.5	19	47	6.347295e+000	1.501615e+001	0	0	0	0	0	0	0	0	1	0	0	56.9985	22.6305	1	1	1	0	26.6546	19.4448	47.6983
DATA	539	4	47	0	0	NC_1_2135036	NC_1_2135036	17581.9	422.274	5.697358866e-002	9.795708862e-002	5.608241349e-001	4.414623e+002	5.033467e+002	6.526681e+001	8.403151e+001	125	110	19	47	6.239991e+000	1.516884e+001	0	0	0	0	0	0	0	0	1	0	0	83.1108	54.8519	1	1	1	1	26.8687	19.3943	48.0494
DATA	540	4	48	0	0	NC_1_17785608	NC_1_17785608	17603.4	421.509	-1.337162117e-001	2.795848600e-001	6.324601826e-001	1.530627e+002	1.125001e+002	5.040340e+001	6.820910e+001	67	73	19	47	6.240145e+000	1.529642e+001	0	0	0	0	0	0	0	0	1	0	0	28.845	12.2621	1	1	0	0	24.4106	19.4872	48.3762
DATA	541	4	49	0	0	Col_1_26565144	Col_1_26565144	17623.9	421.964	3.679119829e-002	6.747737038e-002	5.855901286e-001	1.239283e+003	1.348844e+003	1.328908e+002	1.507235e+002	275	207	19	47	6.309277e+000	1.570233e+001	0	0	0	0	0	0	0	0	1	0	0	233.774	147.054	1	1	1	1	24.6442	19.555	48.6501
DATA	542	4	50	0	0	NC_3_20382740	NC_3_20382740	17645.2	421.522	0.000000000e+000	6.331000102e-001	1.000000000e+000	4.762215e+001	6.681407e+001	4.801249e+001	6.724069e+001	49	62	20	48	6.312800e+000	1.542032e+001	0	0	0	0	0	0	0	0	1	0	0	5.43211	-3.51907	0	0	0	0	30	19.6974	48.7069
DATA	543	4	51	0	0	NC_5_26831082	NC_5_26831082	17666.9	421.842	1.525286895e+000	1.580194970e-001	4.796075818e-022	2.550757e+002	8.549799e+003	5.424592e+001	8.576183e+002	86	989	19	48	6.345162e+000	1.550172e+001	0	0	0	0	0	0	0	0	1	0	0	48.2186	932.666	1	1	1	1	25.1049	19.6207	48.5069
DATA	544	4	52	0	0	Col_1_24833719	Col_1_24833719	17687.7	421.893	-2.569396431e-002	6.986398651e-002	7.130438223e-001	1.110629e+003	1.046827e+003	1.209219e+002	1.243941e+002	252	181.5	19	47	6.361098e+000	1.531305e+001	0	0	0	0	0	0	0	0	1	0	0	210.171	114.233	1	1	1	1	24.8756	19.6696	48.3085
DATA	545	4	53	0	0	NC_5_17041994	NC_5_17041994	17709	421.714	1.875750900e-001	8.888067482e-002	3.482264088e-002	4.622556e+002	7.119628e+002	6.647515e+001	9.788258e+001	132	135	19	48	6.388863e+000	1.541132e+001	0	0	0	0	0	0	0	0	1	0	0	87.5714	77.72	1	1	1	1	25.3321	19.6812	48.5832
DATA	546	4	54	0	0	Col_1_27688425	Col_1_27688425	17730.1	421.603	-1.180408851e-001	6.560001850e-002	7.195490273e-002	2.005766e+003	1.528409e+003	2.061751e+002	1.669398e+002	420.5	204.5	19	48	6.397097e+000	1.581288e+001	0	0	0	0	0	0	0	0	1	0	0	380.394	166.911	1	1	1	1	25.7804	19.5483	48.8082
DATA	547	4	55	0	0	NC_1_9558047	NC_1_9558047	17750.3	421.915	1.362400519e-002	1.105035220e-001	9.018772732e-001	3.831635e+002	3.953740e+002	6.115992e+001	7.789843e+001	119	106	19	48	6.322110e+000	1.528926e+001	0	0	0	0	0	0	0	0	1	0	0	72.7434	43.1944	1	1	1	1	23.2073	19.2907	48.4052
DATA	548	4	56	0	0	Col_3_18059995	Col_3_18059995	17772	421.5	4.928651710e-002	6.158737351e-002	4.235544778e-001	4.656451e+004	5.216048e+004	4.656695e+003	5.216479e+003	8421	5431	19	48	6.193258e+000	1.537111e+001	0	0	0	0	0	0	0	0	1	0	0	8850.3	5701.04	1	1	1	1	26.2212	19.2634	49.2218
DATA	549	4	57	0	0	Col_3_6684305	Col_3_6684305	17793.2	421.566	-1.091978527e-001	1.037269238e-001	2.924585331e-001	4.865731e+002	3.783993e+002	6.804235e+001	7.699789e+001	130.5	103.5	19	48	6.301610e+000	1.494706e+001	0	0	0	0	0	0	0	0	1	0	0	92.5831	41.3773	1	1	1	1	24.8756	19.2614	48.7466
DATA	550	4	58	0	0	NC_2_7707127	NC_2_7707127	17813.9	422.208	-7.764102795e-002	3.548517010e-001	8.268069977e-001	1.115121e+002	9.325686e+001	4.880248e+001	6.767214e+001	62	69.5	19	47	6.295872e+000	1.513883e+001	0	0	0	0	0	0	0	0	1	0	0	21.241	10.2023	1	1	0	0	16.2346	19.3183	48.3891
DATA	551	4	59	0	0	Col_3_290174	Col_3_290174	17835.5	421.324	2.746075301e-001	9.166346308e-002	2.737050547e-003	4.042362e+002	7.607514e+002	6.234090e+001	1.013685e+002	120	139	19	47	6.333488e+000	1.499728e+001	0	0	0	0	0	0	0	0	1	0	0	77.0853	83.267	1	1	1	1	27.0811	19.5565	48.4564
DATA	552	4	60	0	0	NC_3_22983692	NC_3_22983692	17856.7	421.391	0.000000000e+000	6.031988829e-001	1.000000000e+000	5.246763e+001	6.653496e+001	4.769652e+001	6.701556e+001	53	64	19	47	6.616975e+000	1.544737e+001	0	0	0	0	0	0	0	0	1	0	0	10.0161	2.9931	1	0	0	0	30	20.0256	48.5234
DATA	553	4	61	0	0	Col_5_1951800	Col_5_1951800	17877.9	421.741	-1.783938412e-001	7.521175047e-002	1.769745685e-002	1.079077e+003	7.155810e+002	1.178417e+002	9.797702e+001	246.5	131	20	48	6.675206e+000	1.545044e+001	0	0	0	0	0	0	0	0	1	0	0	206.219	78.4035	1	1	1	1	25.5572	20.113	48.9007
DATA	554	4	62	0	0	NC_1_16329998	NC_1_16329998	17898.3	421.417	6.182959932e-002	3.357532305e-001	8.538942830e-001	1.003174e+002	1.156661e+002	4.835956e+001	6.788373e+001	62	74.5	20	48	6.551277e+000	1.606320e+001	0	0	0	0	0	0	0	0	1	0	0	19.191	12.6795	1	1	0	0	25.7804	20.3221	48.9018
DATA	555	4	63	0	0	NC_4_10447031	NC_4_10447031	17920.2	421.255	0.000000000e+000	6.346752168e-001	1.000000000e+000	4.695707e+001	6.643014e+001	4.725690e+001	6.705078e+001	40.5	64	20	48	6.345185e+000	1.560822e+001	0	0	0	0	0	0	0	0	0	0	0	-0.503476	5.62569	0	0	0	0	23.2073	20.4576	48.8662
DATA	556	4	64	0	0	Col_1_2509045	Col_1_2509045	17941.7	421.8	3.002842711e-002	9.633165319e-002	7.552539254e-001	4.627161e+002	4.958417e+002	6.610319e+001	8.320534e+001	131.5	116.5	20	48	6.368410e+000	1.584903e+001	0	0	0	0	0	0	0	0	0	0	0	88.706	54.4151	1	1	1	1	22.7082	20.6733	48.8538
DATA	557	4	65	0	0	NC_1_24560027	NC_1_24560027	17962.3	421.326	0.000000000e+000	6.339248741e-001	1.000000000e+000	4.686303e+001	6.635851e+001	4.724529e+001	6.678842e+001	50.5	62.5	21	47	6.437527e+000	1.532918e+001	0	0	0	0	0	0	0	0	0	0	0	5.37232	0.998907	0	0	0	0	23.4529	20.7392	48.3432
DATA	558	4	66	0	0	Col_5_8754964	Col_5_8754964	17984.1	421.927	-1.738468498e-001	8.788259571e-002	4.790935253e-002	7.079301e+002	4.743987e+002	8.503797e+001	8.188605e+001	182	113	20	47	6.383253e+000	1.495578e+001	0	0	0	0	0	0	0	0	0	0	0	135.983	52.1188	1	1	1	1	24.8756	20.7346	48.3384
DATA	559	4	67	0	0	NC_5_23714656	NC_5_23714656	18004.8	421	8.943106061e-002	6.196346414e-002	1.489396524e-001	4.269256e+004	5.245457e+004	4.269516e+003	5.245881e+003	8060	5453	20	47	6.413656e+000	1.505735e+001	0	0	1	1	0	0	0	0	0	0	0	8208.06	5765.83	1	1	1	1	28.1191	20.7326	48.2389
DATA	560	4	68	0	0	Col_1_11017892	Col_1_11017892	18026	421.773	3.815606631e-002	6.388072475e-002	5.503059612e-001	1.969142e+003	2.149973e+003	2.024522e+002	2.250978e+002	401	285	20	48	6.759848e+000	1.542506e+001	0	0	0	0	0	0	0	0	0	0	0	378.937	236.457	1	1	1	1	22.1978	20.8426	49.003
DATA	561	4	69	0	0	NC_5_13073866	NC_5_13073866	18047.5	421.633	1.090878576e-001	1.021524578e-001	2.855689464e-001	3.844792e+002	4.942659e+002	6.071237e+001	8.296548e+001	117	114	20	48	6.865380e+000	1.550333e+001	0	0	0	0	0	0	0	0	0	0	0	74.0541	54.3901	1	1	1	1	24.4106	20.7913	49.31
DATA	562	4	70	0	0	Col_3_10966950	Col_3_10966950	18068.9	421.839	-5.875312851e-002	1.113320617e-001	5.976876249e-001	4.081328e+002	3.564908e+002	6.220694e+001	7.554000e+001	121.5	96.5	21	48	6.878637e+000	1.571787e+001	0	0	0	0	0	0	0	0	0	0	0	78.6772	39.2504	1	1	1	1	25.1049	21.0763	49.153
DATA	563	4	71	0	0	NC_4_2635362	NC_4_2635362	18089.5	421.433	8.673607795e-003	8.046844707e-002	9.141631244e-001	6.735618e+002	6.871492e+002	8.208181e+001	9.566942e+001	167	135	21	48	6.899934e+000	1.611109e+001	0	0	0	0	0	0	0	0	0	0	0	129.946	75.6954	1	1	1	1	26.2212	21.2834	49.6342
DATA	564	4	72	0	0	NC_3_11343813	NC_3_11343813	18110.5	420.793	-1.741436425e-001	1.205286064e-001	1.485049565e-001	4.186654e+002	2.803648e+002	6.284971e+001	7.219696e+001	122	94	21	48	6.828076e+000	1.578957e+001	0	0	0	0	0	0	0	0	0	0	0	80.8306	30.9004	1	1	1	0	25.3321	21.3894	48.9193
DATA	565	4	73	0	0	Col_3_2287270	Col_3_2287270	18131.6	420.51	-1.929407729e-002	7.894481643e-002	8.069213934e-001	7.286085e+002	6.969477e+002	8.661889e+001	9.632859e+001	177.5	136	21	48	6.848935e+000	1.564088e+001	0	0	0	0	0	0	0	0	0	0	0	140.772	76.8534	1	1	1	1	24.4106	21.2048	48.7809
DATA	566	4	74	0	0	NC_5_19230403	NC_5_19230403	18152.8	420.63	-8.400354330e-002	1.290889610e-001	5.152133738e-001	3.427663e+002	2.824845e+002	5.801738e+001	7.221731e+001	106	88.5	21	48	6.929635e+000	1.526601e+001	0	0	0	0	0	0	0	0	0	0	0	66.2698	31.1657	1	1	1	0	22.9591	21.0833	48.61
DATA	567	4	75	0	0	Col_3_12912741	Col_3_12912741	18174	420.736	-8.639633809e-002	6.778551716e-002	2.024669641e-001	1.411096e+003	1.156539e+003	1.486615e+002	1.333747e+002	312.5	178	21	47	6.977770e+000	1.532012e+001	0	0	0	0	0	0	0	0	0	0	0	272.994	127.661	1	1	1	1	24.8756	21.1374	48.4171
DATA	568	4	76	0	0	NC_3_11479431	NC_3_11479431	18195.3	420.5	9.851839356e-002	2.240593934e-001	6.601560893e-001	1.459364e+002	1.830973e+002	4.897673e+001	6.887684e+001	67.5	81	21	48	6.838638e+000	1.536921e+001	0	0	0	0	0	0	0	0	0	0	0	28.2498	20.2203	1	1	0	0	27.0811	21.0451	48.9123
DATA	569	4	77	0	0	Col_5_15050356	Col_5_15050356	18216.9	420.891	-1.433952939e-001	1.656855169e-001	3.867826991e-001	2.699452e+002	1.940351e+002	5.396287e+001	6.914519e+001	91	83.5	21	48	6.765879e+000	1.527972e+001	0	0	0	0	0	0	0	0	0	0	0	52.2844	21.4385	1	1	1	0	24.8756	20.9791	48.9447
DATA	570	4	78	0	0	Col_2_18735639	Col_2_18735639	18237.7	420.75	3.721997189e-002	7.782993680e-002	6.324923537e-001	7.076996e+002	7.710259e+002	8.479140e+001	1.017130e+002	176	138	21	48	6.593283e+000	1.509153e+001	0	0	0	0	0	0	0	0	0	0	0	137.137	85.2259	1	1	1	1	25.1049	20.9776	48.7507
DATA	571	4	79	0	0	Col_5_6677044	Col_5_6677044	18258.5	420.746	3.100161786e-002	8.074944699e-002	7.010350789e-001	6.490659e+002	6.970925e+002	7.995101e+001	9.621011e+001	168	141.5	21	47	6.707405e+000	1.503618e+001	0	0	0	0	0	0	0	0	0	0	0	125.829	77.0861	1	1	1	1	25.3321	20.986	48.3662
DATA	572	4	80	0	0	NC_5_22894545	NC_5_22894545	18280.1	421.196	7.233436321e-002	1.100746460e-001	5.110914253e-001	3.551160e+002	4.194735e+002	5.863948e+001	7.844021e+001	110	107.5	21	47	6.763625e+000	1.532509e+001	0	0	0	0	0	0	0	0	0	0	0	68.8717	46.406	1	1	1	1	22.7082	20.8826	48.3086
DATA	573	4	81	0	0	NC_4_9064696	NC_4_9064696	18301.3	420.917	-5.172057362e-002	2.417313749e-001	8.305791256e-001	1.596922e+002	1.417631e+002	4.930613e+001	6.775580e+001	73	78	21	47	6.920497e+000	1.558846e+001	0	0	0	0	0	0	0	0	0	0	0	30.9812	15.6892	1	1	0	0	23.4529	21.1193	48.418
DATA	574	4	82	0	0	Col_1_3313453	Col_1_3313453	18322.6	421.054	-1.067562334e-001	6.878110183e-002	1.206345439e-001	1.350267e+003	1.055999e+003	1.428532e+002	1.246513e+002	305	178	21	47.5	7.004640e+000	1.578062e+001	0	0	0	0	0	0	0	0	0	0	0	262.034	116.913	1	1	1	1	24.8756	21.2422	48.6527
DATA	575	4	83	0	0	NC_5_15643009	NC_5_15643009	18343.2	421.16	6.400379916e-002	9.563868359e-002	5.033519542e-001	4.466560e+002	5.175794e+002	6.456683e+001	8.403895e+001	125	117	21	48	7.007499e+000	1.559523e+001	0	0	0	0	0	0	0	0	0	0	0	86.698	57.3222	1	1	1	1	23.2073	21.1653	48.9985
DATA	576	4	84	0	0	NC_2_2516097	NC_2_2516097	18364.9	421.296	1.750286318e-001	7.046932814e-002	1.300047662e-002	9.321457e+002	1.394802e+003	1.042211e+002	1.543874e+002	219	218	21	49	6.821792e+000	1.526964e+001	0	0	0	0	0	0	0	0	0	0	0	180.966	154.526	1	1	1	1	24.1747	21.3174	49.2963
DATA	577	4	85	0	0	NC_1_3622913	NC_1_3622913	18385.7	420.1	-2.274700413e-002	6.321526662e-002	7.189712544e-001	2.434575e+003	2.310341e+003	2.478796e+002	2.403228e+002	525	285	21	48	6.769294e+000	1.561805e+001	0	0	0	0	0	0	0	0	0	0	0	472.684	256.028	1	1	1	1	28.3221	21.1058	49.2034
DATA	578	4	86	0	0	NC_2_17223122	NC_2_17223122	18407.1	420.84	-9.160381742e-002	1.022669023e-001	3.703954975e-001	4.792208e+002	3.880894e+002	6.685016e+001	7.669398e+001	130	105	21	49	6.675107e+000	1.590679e+001	0	0	0	0	0	0	0	0	0	0	0	93.0498	43.0195	1	1	1	1	23.696	20.9708	49.5672
DATA	579	4	87	0	0	NC_5_7361139	NC_5_7361139	18427.7	420.214	-1.007459352e-001	3.920482840e-001	7.971993967e-001	1.017094e+002	8.065198e+001	4.770699e+001	6.662466e+001	62	68	20	48	6.663605e+000	1.542951e+001	0	0	0	0	0	0	0	0	0	0	0	19.7484	8.94232	1	1	0	0	21.9382	20.8712	49.1045
DATA	580	4	88	0	0	NC_3_5494407	NC_3_5494407	18449.4	420	-3.023875200e-001	2.714859934e-001	2.653548545e-001	1.854541e+002	9.243765e+001	5.016721e+001	6.676320e+001	78	70.5	20	48	6.740630e+000	1.542890e+001	0	0	0	0	0	0	0	0	0	0	0	36.0061	10.2513	1	1	0	0	29.1201	20.8855	49.0184
DATA	581	4	89	0	0	NC_5_22082747	NC_5_22082747	18470.4	420.121	6.332260048e-001	8.558015863e-002	1.369917604e-013	1.290837e+003	5.547502e+003	1.372441e+002	5.586752e+002	290	678	20	49	6.540010e+000	1.568533e+001	0	0	0	0	0	0	0	0	0	0	0	250.587	615.331	1	1	1	1	25.7804	20.5282	49.4039
DATA	582	4	90	0	0	NC_1_4061574	NC_1_4061574	18491.6	420.595	-1.964502359e-001	7.118371422e-002	5.784316775e-003	1.400314e+003	8.907900e+002	1.475903e+002	1.109230e+002	310.5	140.5	20	48	6.597406e+000	1.534249e+001	0	0	0	0	0	0	0	0	0	0	0	271.793	98.8227	1	1	1	1	19.4461	20.5453	49.0881
DATA	583	4	91	0	0	Col_3_20164489	Col_3_20164489	18512.8	420.904	1.442442868e-001	6.449991210e-002	2.532894404e-002	2.022602e+003	2.819388e+003	2.075676e+002	2.895811e+002	439	371	20	48	6.602467e+000	1.563300e+001	0	0	0	0	0	0	0	0	1	0	0	392.483	312.818	1	1	1	1	24.1747	20.2959	48.7093
DATA	584	4	92	0	0	NC_5_4276520	NC_5_4276520	18533.6	420	5.299084509e-001	3.945149722e-001	1.792105654e-001	4.635737e+001	1.570461e+002	4.666252e+001	6.792339e+001	43	74.5	20	48	6.696299e+000	1.561946e+001	0	0	0	0	0	0	0	0	0	0	0	1.79251	17.4262	0	1	0	0	30	20.451	49.2883
DATA	585	4	93	0	0	Col_1_6369009	Col_1_6369009	18555.4	420.863	-2.974952781e-002	7.140749699e-002	6.769590785e-001	1.000733e+003	9.344774e+002	1.104208e+002	1.144501e+002	234	165	20	48	6.683129e+000	1.558528e+001	0	0	0	0	0	0	0	0	1	0	0	194.058	103.699	1	1	1	1	24.1747	20.3081	49.2167
DATA	586	4	94	0	0	Col_5_8187262	Col_5_8187262	18576.6	420.644	6.666901400e-002	7.943145056e-002	4.012854632e-001	6.501868e+002	7.580663e+002	8.004631e+001	1.005622e+002	163	145	20	48	6.935713e+000	1.518220e+001	0	0	0	0	0	0	0	0	1	0	0	126.027	84.1248	1	1	1	1	23.2073	20.3391	48.3145
DATA	587	4	95	0	0	Col_3_22810355	Col_3_22810355	18597.5	420.208	-1.746007146e-001	7.266428687e-002	1.626826552e-002	1.205542e+003	8.064578e+002	1.292883e+002	1.042589e+002	282	153.5	20	47.5	6.858408e+000	1.589196e+001	0	0	0	0	0	0	0	0	1	0	0	233.556	89.4943	1	1	1	1	23.2073	20.2515	48.5285
DATA	588	4	96	0	0	Col_2_18900952	Col_2_18900952	18618.7	420.111	2.776307853e-002	7.370674879e-002	7.064192890e-001	8.369799e+002	8.922326e+002	9.586416e+001	1.110285e+002	208	157	20	47	6.849505e+000	1.578400e+001	0	0	0	0	0	0	0	0	1	0	0	162.062	99.0089	1	1	1	1	23.9365	20.2432	48.3164
DATA	589	4	97	0	0	NC_4_5811075	NC_4_5811075	18639.5	419.676	-1.084982291e-001	4.747957908e-001	8.192454559e-001	8.430144e+001	6.566542e+001	4.752188e+001	6.627579e+001	57	63	20	48	6.685294e+000	1.592825e+001	0	0	0	0	0	0	0	0	0	0	0	16.3131	5.5801	1	0	0	0	27.0811	20.4124	48.9317
DATA	590	4	98	0	0	NC_3_1920371	NC_3_1920371	18660.8	419.522	-1.976034995e-001	3.513069540e-001	5.737883236e-001	1.267337e+002	8.040601e+001	4.848563e+001	6.657940e+001	68	65	20	49	6.870192e+000	1.610184e+001	0	0	0	0	0	0	0	0	0	0	0	24.5074	8.92079	1	1	0	0	27.0811	20.7248	49.4813
DATA	591	4	99	0	0	Col_1_4973956	Col_1_4973956	18682.3	420.065	3.099147615e-002	1.231609552e-001	8.013240238e-001	3.180636e+002	3.415902e+002	5.661364e+001	7.440631e+001	99	93	20	49	6.629057e+000	1.607559e+001	0	0	0	0	0	0	0	0	0	0	0	61.4611	37.8927	1	1	1	1	22.7082	20.5657	49.6821
DATA	592	4	100	0	0	NC_5_8468398	NC_5_8468398	18703.4	419.833	-1.994652756e-001	8.096910358e-002	1.375978932e-002	8.865571e+002	5.600689e+002	1.002835e+002	8.664783e+001	211	119	20	48.5	6.544465e+000	1.615604e+001	0	0	0	0	0	0	0	0	0	0	0	171.178	62.1172	1	1	1	1	24.8756	20.4494	49.5235
DATA	593	4	101	0	0	NC_1_26991585	NC_1_26991585	18724.9	419.756	-4.325968014e-002	6.953722323e-002	5.338706918e-001	1.143004e+003	1.034637e+003	1.235531e+002	1.227917e+002	265	157	20	49	6.510395e+000	1.585212e+001	0	0	0	0	0	0	0	0	1	0	0	220.501	114.725	1	1	1	1	22.4545	20.2798	49.9751
DATA	594	4	102	0	0	Col_3_15563082	Col_3_15563082	18745.2	419.756	-1.866542994e-002	6.300477289e-002	7.670359436e-001	2.580914e+003	2.472339e+003	2.623277e+002	2.559294e+002	539	333	20	48	6.410023e+000	1.545840e+001	0	0	0	0	0	0	0	0	1	0	0	497.457	274.076	1	1	1	1	22.4545	20.2841	49.3527
DATA	595	4	103	0	0	Col_1_9055851	Col_1_9055851	18766.6	419.414	-6.893610790e-002	1.125387111e-001	5.401708695e-001	4.051253e+002	3.456633e+002	6.205061e+001	7.465073e+001	117.5	96	20	49	6.543990e+000	1.520854e+001	0	0	0	0	0	0	0	0	1	0	0	78.0085	38.3076	1	1	1	1	27.501	20.2749	49.2293
DATA	596	4	104	0	0	NC_1_7508020	NC_1_7508020	18787.7	419.5	2.184373375e-002	2.082550567e-001	9.164636242e-001	1.728182e+002	1.817327e+002	5.012184e+001	6.863757e+001	60	75	20	48	6.929834e+000	1.505522e+001	0	0	0	0	0	0	0	0	0	0	0	33.2428	20.1335	1	1	0	0	27.0811	20.7613	49.2043
DATA	597	4	105	0	0	NC_2_8796449	NC_2_8796449	18808.5	420.148	1.730684157e-001	2.641102784e-001	5.122820546e-001	1.120310e+002	1.668808e+002	4.841171e+001	6.828299e+001	64	76	20	48	6.977597e+000	1.525111e+001	0	0	0	0	0	0	0	0	0	0	0	21.5274	18.4813	1	1	0	0	17.9125	20.8727	49.1484
DATA	598	4	106	0	0	NC_1_18217660	NC_1_18217660	18830.5	419.731	3.500278170e-002	7.042831905e-002	6.191899818e-001	9.880839e+002	1.071018e+003	1.094833e+002	1.259312e+002	233	168	20	48	6.950520e+000	1.536432e+001	0	0	0	0	0	0	0	0	0	0	0	189.639	118.559	1	1	1	1	24.4106	20.7806	49.294
DATA	599	4	107	0	0	NC_3_11240862	NC_3_11240862	18851.2	419.478	0.000000000e+000	6.327751988e-001	1.000000000e+000	4.691001e+001	6.585042e+001	4.721241e+001	6.627089e+001	42	56	20	47	6.862330e+000	1.497895e+001	0	0	0	0	0	0	0	0	0	0	0	0.99848	-2.22091	0	0	0	0	27.0811	20.7356	48.2849
DATA	600	4	108	0	0	NC_3_10078157	NC_3_10078157	18872.8	419.525	-4.784394099e-003	6.839134076e-002	9.442285706e-001	1.182065e+003	1.169114e+003	1.273075e+002	1.344045e+002	260	167	20	47	6.886346e+000	1.527042e+001	0	0	0	0	0	0	0	0	0	0	0	226.314	129.294	1	1	1	1	25.7804	20.5628	48.1286
DATA	601	4	109	0	0	Col_5_22508528	Col_5_22508528	18893.6	418.896	2.870258197e-002	7.035173979e-002	6.832833578e-001	1.000767e+003	1.069142e+003	1.107047e+002	1.258237e+002	226	170	20	47	6.925496e+000	1.509687e+001	0	0	0	0	0	0	0	0	0	0	0	191.356	118.175	1	1	1	1	27.7085	20.5537	47.7421
DATA	602	4	110	0	0	Col_3_7603858	Col_3_7603858	18914.8	419.274	-4.087751957e-002	6.259827668e-002	5.137475777e-001	3.225751e+003	2.935981e+003	3.260382e+002	3.010082e+002	679.5	387.5	20	47	6.933920e+000	1.532150e+001	0	0	0	0	0	0	0	0	0	0	0	615.961	324.334	1	1	1	1	27.0811	20.5059	47.9642
DATA	603	4	111	0	0	Col_4_10816941	Col_4_10816941	18936.1	419.2	-4.159145042e-003	6.854763592e-002	9.516178419e-001	1.170402e+003	1.159246e+003	1.262972e+002	1.336042e+002	276	174.5	20	47	6.875584e+000	1.536703e+001	0	0	0	0	0	0	0	0	0	0	0	223.175	127.981	1	1	1	1	33.3397	20.5955	48.1277
DATA	604	4	112	0	0	NC_5_23801678	NC_5_23801678	18957	419.203	1.168817654e-001	1.006412417e-001	2.454912872e-001	3.914039e+002	5.122795e+002	6.157137e+001	8.391443e+001	121	114.5	20	47	6.971875e+000	1.536896e+001	0	0	0	0	0	0	0	0	0	0	0	74.5268	56.5186	1	1	1	1	28.1191	20.6321	48.1353
DATA	605	4	113	0	0	NC_3_17497166	NC_3_17497166	18978.2	419	1.008176264e-001	6.623020594e-002	1.279513986e-001	1.371444e+003	1.729799e+003	1.451704e+002	1.853257e+002	315	262	20	47	6.903143e+000	1.569193e+001	0	0	0	0	0	0	0	0	0	0	0	260.743	190.711	1	1	1	1	28.1191	20.6809	48.4069
DATA	606	4	114	0	0	Col_1_247065	Col_1_247065	18999.9	419.185	-1.507468847e-001	1.842622971e-001	4.132942039e-001	2.430136e+002	1.717448e+002	5.351237e+001	6.874048e+001	91.5	78	20	47	6.479478e+000	1.567927e+001	0	0	0	0	0	0	0	0	0	0	0	46.1297	18.9205	1	1	1	0	27.501	20.5379	48.1967
DATA	607	4	115	0	0	NC_5_18565813	NC_5_18565813	19020.4	418.973	1.446289077e-001	2.465817347e-001	5.575158035e-001	1.257965e+002	1.755082e+002	4.937910e+001	6.888461e+001	61	81	20	47	6.393654e+000	1.588470e+001	0	0	0	0	0	0	0	0	0	0	0	23.8423	19.3203	1	1	0	0	29.1201	20.4919	48.3076
DATA	608	4	116	0	0	Col_4_12003073	Col_4_12003073	19041.3	419.303	-1.426819607e-001	9.072256961e-002	1.157817506e-001	6.383811e+002	4.596191e+002	7.976619e+001	8.097392e+001	157	108	20	48	6.428370e+000	1.517932e+001	0	0	0	0	0	0	0	0	0	0	0	120.8	50.5547	1	1	1	1	27.501	20.4078	48.4041
DATA	609	4	117	0	0	NC_4_7631818	NC_4_7631818	19062.6	418.87	1.526999177e+000	1.575335685e-001	3.223742966e-022	7.318977e+002	2.462916e+004	8.747446e+001	2.463819e+003	181	2762	20	48	6.523947e+000	1.517716e+001	0	0	0	0	0	0	0	0	1	0	0	138.263	2706.67	1	1	1	1	25.1049	20.3043	48.7079
DATA	610	4	118	0	0	NC_5_18401303	NC_5_18401303	19083.7	418.947	6.846379970e-002	1.003299479e-001	4.949946052e-001	4.169320e+002	4.881227e+002	6.357032e+001	8.272092e+001	118	114	20	48	6.992991e+000	1.542916e+001	0	0	0	0	0	0	0	0	0	0	0	78.629	53.5945	1	1	1	1	25.7804	20.576	49.2792
DATA	611	4	119	0	0	Col_3_4895435	Col_3_4895435	19104.9	418.81	4.466376890e-002	6.538142525e-002	4.945270604e-001	1.540280e+003	1.707118e+003	1.613553e+002	1.833334e+002	327	259	20	48	6.929520e+000	1.550804e+001	0	0	0	0	0	0	0	0	0	0	0	289.974	187.259	1	1	1	1	25.5572	20.6888	48.8874
DATA	612	4	120	0	0	NC_3_10807618	NC_3_10807618	19126.3	419.204	4.815175131e-002	6.424504627e-002	4.535550668e-001	1.847357e+003	2.063966e+003	1.909095e+002	2.169726e+002	391	288	20	48	6.718684e+000	1.562627e+001	0	0	0	0	0	0	0	0	0	0	0	347.165	226.176	1	1	1	1	23.4529	20.485	49.0943
DATA	613	4	121	0	0	NC_2_19016719	NC_2_19016719	19147.4	418.586	0.000000000e+000	6.319361521e-001	1.000000000e+000	4.793874e+001	6.655829e+001	4.824838e+001	6.699683e+001	42	57	20	49	6.670575e+000	1.594245e+001	0	0	0	0	0	0	0	0	1	0	0	1.09634	1.47543	0	0	0	0	27.501	20.2762	50.1979
DATA	614	4	122	0	0	Col_5_16652922	Col_5_16652922	19168.5	419.217	1.849401644e-001	1.028517854e-001	7.215749619e-002	3.565957e+002	5.459041e+002	6.006372e+001	8.646648e+001	105.5	120.5	20	49	6.764023e+000	1.603894e+001	0	0	0	0	0	0	0	0	0	0	0	66.7709	59.6968	1	1	1	1	22.9591	20.3946	50.5117
DATA	615	4	123	0	0	Col_2_7341223	Col_2_7341223	19189.9	418.371	-1.024893910e-001	1.010621895e-001	3.105245362e-001	5.062845e+002	3.998575e+002	7.005800e+001	7.813657e+001	120	101	20	49	6.836271e+000	1.620920e+001	0	0	0	0	0	0	0	0	0	0	0	94.6206	43.6769	1	1	1	1	20.0267	20.5388	50.6121
DATA	616	4	124	0	0	Col_1_12266842	Col_1_12266842	19211	418.745	-1.874705179e-001	1.807266780e-001	2.995890172e-001	2.621136e+002	1.702233e+002	5.514255e+001	6.932930e+001	92	74	20	49	7.026929e+000	1.625549e+001	0	0	0	0	0	0	0	0	0	0	0	48.8955	18.5724	1	1	1	0	25.1049	20.7014	50.2626
DATA	617	4	125	0	0	Col_1_12908256	Col_1_12908256	19232.2	418.5	-1.071235719e-001	7.144990363e-002	1.338004364e-001	1.156512e+003	9.037049e+002	1.254508e+002	1.126696e+002	233.5	160	21	49	7.006858e+000	1.591034e+001	0	0	0	0	0	0	0	0	0	0	0	215.327	98.482	1	1	1	1	25.7804	20.9277	49.7332
DATA	618	4	126	0	0	NC_1_9038164	NC_1_9038164	19253.2	418.5	3.217503831e-001	2.181126530e-001	1.401703753e-001	1.175907e+002	2.466740e+002	5.009960e+001	7.174344e+001	62	84.5	21	49	6.983112e+000	1.560473e+001	0	0	0	0	0	0	0	0	0	0	0	21.8522	26.8488	1	1	0	0	26.6546	21.0698	50.0136
DATA	619	4	127	0	0	Col_3_7729940	Col_3_7729940	19274.7	418.403	-9.285920602e-002	7.818406416e-002	2.349516759e-001	8.431740e+002	6.808603e+002	9.741914e+001	9.584402e+001	184	134	21	50	6.905463e+000	1.538484e+001	0	0	0	0	0	0	0	0	0	0	0	156.381	74.0115	1	1	1	1	26.2212	21.3548	50.2787
DATA	620	4	128	0	0	Col_3_18338573	Col_3_18338573	19296.1	418.632	3.652475507e-002	7.257023436e-002	6.147518549e-001	9.013510e+002	9.804347e+002	1.025418e+002	1.190586e+002	209	167	21	49	6.965449e+000	1.537880e+001	0	0	0	0	0	0	0	0	0	0	0	166.841	106.435	1	1	1	1	25.7804	21.3387	50.186
DATA	621	4	129	0	0	Col_1_18691142	Col_1_18691142	19316.9	418.561	5.736593041e-002	8.575212904e-002	5.035121711e-001	5.690988e+002	6.494618e+002	7.508949e+001	9.376825e+001	144.5	133	21	49	6.932765e+000	1.536166e+001	0	0	0	0	0	0	0	0	0	0	0	105.138	70.4121	1	1	1	1	25.7804	21.0956	50.0986
DATA	622	4	130	0	0	Col_5_1192509	Col_5_1192509	19338	418.7	9.373066640e-002	6.293718408e-002	1.364154303e-001	3.027000e+003	3.756151e+003	3.066536e+002	3.816724e+002	549	471.5	21	48	6.994508e+000	1.584909e+001	0	0	0	0	0	0	0	0	0	0	0	558.128	406.666	1	1	1	1	26.2212	21.1102	49.5528
DATA	623	4	131	0	0	NC_5_17967249	NC_5_17967249	19359.5	418.103	2.999659054e-001	2.711667963e-001	2.686380601e-001	9.613975e+001	1.918090e+002	5.011232e+001	7.048598e+001	59	74.5	21	48	6.938269e+000	1.567870e+001	0	0	0	0	0	0	0	0	0	0	0	17.691	20.7366	1	1	0	0	25.7804	21.0382	49.4097
DATA	624	4	132	0	-1	NC2_00075021	NC2_00075021	19380	418.203	0.000000000e+000	6.312773054e-001	1.000000000e+000	4.896287e+001	6.749070e+001	4.927568e+001	6.792704e+001	44	60	20	47	6.599307e+000	1.567328e+001	0	0	0	0	0	0	0	0	0	0	0	0.238995	0.924064	0	0	0	0	30	20.496	48.8529
DATA	625	4	133	0	0	Col_1_20179776	Col_1_20179776	19402	418.297	-7.684022145e-002	8.493228177e-002	3.656119521e-001	6.838894e+002	5.729882e+002	8.435101e+001	8.894285e+001	169.5	122.5	20	47	6.500133e+000	1.553677e+001	0	0	0	0	0	0	0	0	1	0	0	125.348	61.763	1	1	1	1	27.2919	20.3645	48.5512
DATA	626	4	134	0	0	NC_1_26696142	NC_1_26696142	19422.5	418	-7.182508734e-002	1.286448913e-001	5.766255127e-001	3.515590e+002	2.979704e+002	6.068991e+001	7.435882e+001	102	92	20	48	6.327074e+000	1.555231e+001	0	0	0	0	0	0	0	0	1	0	0	64.3137	32.0711	1	1	1	0	29.1201	20.1013	49.0887
DATA	627	4	135	0	0	NC_5_17147414	NC_5_17147414	19443.8	417.984	0.000000000e+000	6.311369662e-001	1.000000000e+000	4.925351e+001	6.780185e+001	4.956800e+001	6.823478e+001	42	60	20	48	6.359889e+000	1.565703e+001	0	0	0	0	0	0	0	0	1	0	0	-0.29955	-0.591824	0	0	0	0	27.2919	20.2966	49.6707
DATA	628	4	136	0	0	Col_1_7851338	Col_1_7851338	19465.2	418.638	-4.530332704e-002	6.525653082e-002	4.875352383e-001	1.783981e+003	1.607263e+003	1.851823e+002	1.746534e+002	336	216	20	48	6.438664e+000	1.563292e+001	0	0	0	0	0	0	0	0	1	0	0	325.081	172.445	1	1	1	1	25.7804	20.2279	49.298
DATA	629	4	137	0	0	Col_1_12902649	Col_1_12902649	19486.1	418.302	-6.116160339e-002	7.739193474e-002	4.293619620e-001	8.427253e+002	7.320225e+002	9.786650e+001	1.002222e+002	197.5	132.5	20	49	6.460688e+000	1.558635e+001	0	0	0	0	0	0	0	0	1	0	0	153.272	78.4136	1	1	1	1	27.0811	20.2259	49.4683
DATA	630	4	138	0	0	NC_1_25657376	NC_1_25657376	19507	417.797	-4.241188067e-002	2.335982309e-001	8.559287618e-001	1.714874e+002	1.555322e+002	5.272019e+001	7.030835e+001	74	74	20	48	6.436066e+000	1.545186e+001	0	0	0	0	0	0	0	0	1	0	0	31.1308	16.6331	1	1	0	0	28.1191	20.2191	48.9995
DATA	631	4	139	0	0	Col_5_6263014	Col_5_6263014	19528	417.902	1.727192393e-001	1.907435127e-001	3.651978185e-001	1.669442e+002	2.484795e+002	5.266260e+001	7.303814e+001	67	90	20	48	6.555019e+000	1.563611e+001	0	0	0	0	0	0	0	0	0	0	0	30.2495	26.5286	1	1	0	0	26.8687	20.4401	48.5996
DATA	632	4	140	0	0	NC_2_16603684	NC_2_16603684	19549.3	417.677	-1.624802281e-001	1.800257099e-001	3.667706051e-001	2.627245e+002	1.807259e+002	5.651720e+001	7.113453e+001	87	76	20	48	6.963473e+000	1.567215e+001	0	0	0	0	0	0	0	0	0	0	0	47.5159	19.2616	1	1	1	0	26.6546	20.7879	48.8176
DATA	633	4	141	0	0	Col_5_18424909	Col_5_18424909	19570.2	417.559	-1.887910019e-001	9.192835772e-002	4.000711829e-002	6.894915e+002	4.464141e+002	8.524623e+001	8.211379e+001	171	97	20	48	7.033891e+000	1.547839e+001	0	0	0	0	0	0	0	0	0	0	0	124.477	47.4967	1	1	1	1	25.7804	20.7729	48.7021
DATA	634	4	142	0	0	Col_5_14091533	Col_5_14091533	19591.8	417.609	-7.176223730e-002	7.724377548e-002	3.528705075e-001	8.672539e+002	7.351636e+002	1.002168e+002	1.008550e+002	196	140.5	20	47	6.993792e+000	1.519050e+001	0	0	0	0	0	0	0	0	0	0	0	156.284	78.0769	1	1	1	1	22.9591	20.5262	48.395
DATA	635	4	143	0	0	Col_2_2838281	Col_2_2838281	19613.1	417.889	-5.362893362e-002	5.098603124e-001	9.162301387e-001	7.776355e+001	6.873013e+001	5.090625e+001	6.916899e+001	58	55	20	47	6.672493e+000	1.510092e+001	0	0	0	0	0	0	0	0	0	0	0	13.9889	-3.26919	1	0	0	0	20.591	20.4594	48.2084
DATA	636	4	144	0	0	NC_4_4651085	NC_4_4651085	19634	418.152	-6.350958626e-002	1.715757881e-001	7.112672191e-001	2.498256e+002	2.158378e+002	5.624592e+001	7.257717e+001	91.5	80.5	21	47	6.869339e+000	1.529902e+001	0	0	0	0	0	0	0	0	0	0	0	44.8659	22.8402	1	1	0	0	22.7082	20.9402	48.2046
DATA	637	4	145	0	0	NC_5_11675695	NC_5_11675695	19655.6	418.189	7.950384480e-002	7.934563992e-002	3.163465543e-001	6.834007e+002	8.206902e+002	8.496114e+001	1.074946e+002	171	149	21	48	6.981283e+000	1.571827e+001	0	0	0	0	0	0	0	0	0	0	0	122.525	86.6824	1	1	1	1	24.1747	20.872	48.7236
DATA	638	4	146	0	0	NC_1_16988558	NC_1_16988558	19676.4	417.947	-3.766406447e-001	1.546573836e-001	1.487851086e-002	4.056369e+002	1.704107e+002	6.481862e+001	7.161037e+001	117.5	76	20	48	6.926817e+000	1.573896e+001	0	0	0	0	0	0	0	0	0	0	0	72.6114	17.9657	1	1	1	0	25.3321	21.0005	48.8676
DATA	639	4	147	0	0	Col_5_10526004	Col_5_10526004	19697.5	417.5	-1.128600636e-001	7.223853830e-002	1.182115041e-001	1.160509e+003	8.949285e+002	1.266162e+002	1.134242e+002	249	153	20	48	6.870889e+000	1.559279e+001	0	0	0	0	0	0	0	0	0	0	0	207.421	94.1693	1	1	1	1	27.9146	20.8058	49.0754
DATA	640	4	148	0	0	NC_5_2057083	NC_5_2057083	19718.8	417.679	-1.369852690e-001	9.603781815e-002	1.537621538e-001	6.005325e+002	4.380778e+002	7.859948e+001	8.242544e+001	152	105.5	20	48	6.823324e+000	1.565474e+001	0	0	0	0	0	0	0	0	0	0	0	107.176	46.0082	1	1	1	1	25.1049	20.8173	49.0757
DATA	641	4	149	0	0	Col_3_21482638	Col_3_21482638	19740.1	417.842	1.115553289e-004	6.571600109e-002	9.986455623e-001	1.605943e+003	1.606355e+003	1.684320e+002	1.752076e+002	334	226	20	49	6.535431e+000	1.617339e+001	0	0	0	0	0	0	0	0	0	0	0	286.201	168.375	1	1	1	1	25.1049	20.4773	49.6573
DATA	642	4	150	0	0	NC_2_10759982	NC_2_10759982	19761.2	417.82	1.057008662e-001	6.348001854e-002	9.589191362e-002	2.591279e+003	3.305332e+003	2.640700e+002	3.378835e+002	453	391	20	49	6.426613e+000	1.580115e+001	0	0	0	0	0	0	0	0	0	0	0	461.189	345.782	1	1	1	1	26.4388	20.6055	49.7501
DATA	643	4	151	0	0	NC_2_11688186	NC_2_11688186	19782.6	417.39	7.904790940e-002	7.992378856e-002	3.226430483e-001	6.784274e+002	8.138630e+002	8.482268e+001	1.075019e+002	142	148	20	50	6.535243e+000	1.607023e+001	0	0	0	0	0	0	0	0	0	0	0	120.591	84.9696	1	1	1	1	25.7804	20.382	50.4992
DATA	644	4	152	0	0	NC_5_21719787	NC_5_21719787	19803.5	417.426	-6.261423307e-002	9.973713419e-002	5.301398260e-001	5.170489e+002	4.476282e+002	7.260627e+001	8.340309e+001	134.5	100.5	20	49	6.549659e+000	1.588298e+001	0	0	0	0	0	0	0	0	0	0	0	91.7996	46.6418	1	1	1	1	24.4106	20.4791	50.0076
DATA	645	4	153	0	0	NC_4_5292677	NC_4_5292677	19824.7	417.492	-1.991891888e-002	1.182540297e-001	8.662357445e-001	3.827851e+002	3.656252e+002	6.379041e+001	7.943040e+001	101	99	20	49	6.887208e+000	1.584830e+001	0	0	0	0	0	0	0	0	0	0	0	67.8873	38.0206	1	1	1	1	25.7804	20.8252	49.7798
DATA	646	4	154	0	0	Col_1_26819018	Col_1_26819018	19845.7	417.333	-1.301829380e-001	8.550941070e-002	1.278989094e-001	7.517504e+002	5.570456e+002	9.088682e+001	8.997465e+001	168	113	20	49	6.862342e+000	1.574007e+001	0	0	0	0	0	0	0	0	0	0	0	133.192	57.8094	1	1	1	1	26.6546	20.7839	49.681
DATA	647	4	155	0	0	NC_1_24647141	NC_1_24647141	19866.7	417.304	1.631508526e-001	2.128042062e-001	4.432770466e-001	1.537771e+002	2.238940e+002	5.338801e+001	7.425616e+001	68.5	87.5	20	49	6.949645e+000	1.577620e+001	0	0	0	0	0	0	0	0	0	0	0	27.2211	23.1884	1	1	0	0	24.8756	21.0703	50.3265
DATA	648	4	156	0	0	NC_1_24375571	NC_1_24375571	19888	416.879	2.822873265e-002	8.282201637e-002	7.332269762e-001	6.624437e+002	7.069321e+002	8.370363e+001	1.001552e+002	165	128	21	49	6.901999e+000	1.564345e+001	0	0	0	0	0	0	0	0	0	0	0	117.17	73.0643	1	1	1	1	20.0267	21.2125	49.9714
DATA	649	4	157	0	0	NC_5_8360992	NC_5_8360992	19909.4	417.197	0.000000000e+000	6.318882686e-001	1.000000000e+000	5.087736e+001	7.064308e+001	5.120795e+001	7.109798e+001	43	61	21	50	6.886034e+000	1.580652e+001	0	0	0	0	0	0	0	0	0	0	0	1.35332	0.760798	0	0	0	0	26.2212	21.2291	50.5338
DATA	650	4	158	0	0	NC_3_23379946	NC_3_23379946	19930.8	417.456	2.643877379e-001	2.396825905e-001	2.699948467e-001	1.201288e+002	2.208181e+002	5.262198e+001	7.458611e+001	63	82	21	50	6.583308e+000	1.581860e+001	0	0	0	0	0	0	0	0	0	0	0	21.2204	22.728	1	1	0	0	25.7804	21.2112	50.7014
DATA	651	4	159	0	0	Col_5_8166684	Col_5_8166684	19951.7	417.146	3.329588891e-001	7.314737609e-002	5.316585799e-006	9.964453e+002	2.144926e+003	1.120542e+002	2.260607e+002	219	282	21	49	6.627278e+000	1.569398e+001	0	0	0	0	0	0	0	0	0	0	0	175.941	220.316	1	1	1	1	23.4529	21.2617	49.627
DATA	652	4	160	0	0	Col_5_5864526	Col_5_5864526	19972.7	417.073	-2.494013679e-001	1.438286702e-001	8.291503951e-002	3.924039e+002	2.209693e+002	6.456517e+001	7.487149e+001	102	84	21	49	6.529696e+000	1.584153e+001	0	0	0	0	0	0	0	0	0	0	0	69.2631	22.65	1	1	1	0	21.6755	21.2633	49.5695
DATA	653	4	161	0	0	NC_4_8828273	NC_4_8828273	19994.2	417.44	-1.802846400e-001	1.055252226e-001	8.755276452e-002	5.554052e+002	3.667121e+002	7.559589e+001	8.052188e+001	140	98	21	49	6.647120e+000	1.560814e+001	0	0	0	0	0	0	0	0	0	0	0	98.0132	37.5103	1	1	1	1	23.9365	21.4476	49.8544
DATA	654	4	162	0	0	Col_1_3858758	Col_1_3858758	20015.2	417.174	6.312985164e-002	1.247311377e-001	6.127671880e-001	3.285202e+002	3.799198e+002	6.090628e+001	8.126362e+001	101	102.5	21	49	6.620267e+000	1.568597e+001	0	0	0	0	0	0	0	0	0	0	0	57.9708	38.7807	1	1	1	1	22.4545	21.3206	49.7545
DATA	655	4	163	66	1	DarkCorner	DarkCorner	20036.7	417.551	0.000000000e+000	6.327579438e-001	1.000000000e+000	5.095787e+001	7.152905e+001	5.128324e+001	7.198578e+001	41	62	21	49	6.735153e+000	1.553943e+001	0	0	0	0	0	0	0	0	0	0	0	-0.0632438	-0.0490185	0	0	0	0	24.1747	20.8966	49.2847
DATA	656	4	164	66	1	DarkCorner	DarkCorner	20058.3	417.074	0.000000000e+000	6.330510636e-001	1.000000000e+000	5.094564e+001	7.168357e+001	5.127094e+001	7.215628e+001	38	61	20	48	6.513773e+000	1.552597e+001	0	0	0	0	0	0	0	0	0	0	0	-1.66709	1.49501	0	0	0	0	27.501	20.5317	48.8601
DATA	657	5	1	66	1	DarkCorner	DarkCorner	16597.1	429.627	0.000000000e+000	6.318414814e-001	1.000000000e+000	4.435857e+001	6.159156e+001	4.464181e+001	6.198483e+001	39	56	20	48	6.490056e+000	1.544040e+001	0	0	0	0	0	0	0	0	1	0	0	-5.98613	-6.13606	0	0	0	0	25.7804	20.2733	49.1516
DATA	658	5	2	0	0	NC_1_4069419	NC_1_4069419	16619.3	430.64	-1.466800032e-001	4.572917678e-001	7.483937732e-001	8.677886e+001	6.190617e+001	4.576998e+001	6.259472e+001	58.5	70	20	48	6.810938e+000	1.550240e+001	0	0	0	0	0	0	0	0	0	0	0	17.4757	7.12311	1	0	0	0	23.9365	20.749	49.5327
DATA	659	5	3	0	0	NC_3_17873654	NC_3_17873654	16640.4	430.267	4.371919108e-002	1.811523937e-001	8.092921574e-001	1.870528e+002	2.068632e+002	4.891886e+001	6.591652e+001	85	89	20	48	6.882877e+000	1.608423e+001	0	0	0	0	0	0	0	0	0	0	0	37.451	24.2364	1	1	0	0	23.4529	20.9271	49.5507
DATA	660	5	4	1028	1	SM_12	SM_12	16661.2	430.092	0.000000000e+000	6.322916669e-001	1.000000000e+000	4.516001e+001	6.245877e+001	4.561034e+001	6.285758e+001	52.5	57	20	48	6.563079e+000	1.585081e+001	0	0	0	0	0	0	1	0	0	0	0	7.64722	-6.70049	0	0	0	0	29.3162	20.6306	48.9486
DATA	661	5	5	0	0	Col_1_21372968	Col_1_21372968	16683.4	429.562	-1.204903592e-001	6.267562501e-002	5.454994424e-002	6.558671e+003	4.969646e+003	6.574571e+002	5.009589e+002	1396	610.5	20	48	6.477311e+000	1.590908e+001	0	0	0	0	0	0	0	0	0	0	0	1298.92	577.195	1	1	1	1	23.9365	20.4067	48.8188
DATA	662	5	6	0	0	Col_5_19364941	Col_5_19364941	16703.8	429.778	-9.685995454e-002	7.585919983e-002	2.016592394e-001	8.690722e+002	6.953379e+002	9.829293e+001	9.408747e+001	194	135.5	20	47	6.436090e+000	1.527005e+001	0	0	0	0	0	0	0	0	0	0	0	171.28	80.4419	1	1	1	1	22.4545	20.4419	48.4128
DATA	663	5	7	0	0	NC_3_4310999	NC_3_4310999	16725.1	429.636	1.810135115e-001	6.396625897e-002	4.657303121e-003	4.059866e+003	6.159213e+003	4.085999e+002	6.191995e+002	742	759.5	20	47	6.502600e+000	1.506854e+001	0	0	0	1	0	0	0	0	0	0	0	796.353	709.769	1	1	1	1	19.7386	20.3966	48.0289
DATA	664	5	8	0	0	Col_3_20860990	Col_3_20860990	16745.7	429.85	4.720050067e-002	8.924053927e-002	5.968656545e-001	5.021646e+002	5.598177e+002	6.833097e+001	8.492647e+001	144	126	20	47	6.988322e+000	1.506298e+001	0	0	0	0	0	0	0	0	0	0	0	98.0705	64.2774	1	1	1	1	21.4095	20.8051	48.2384
DATA	665	5	9	0	0	Col_1_11540721	Col_1_11540721	16767.5	429.318	-1.140631728e-001	1.404947601e-001	4.168674890e-001	3.106125e+002	2.388668e+002	5.595167e+001	6.840230e+001	97	88	20	47	6.697816e+000	1.523424e+001	0	0	0	0	0	0	0	0	0	0	0	60.4035	27.3268	1	1	1	0	23.4529	20.505	47.8107
DATA	666	5	10	0	0	Col_3_17106819	Col_3_17106819	16788.4	429.586	4.303042881e-002	6.275345783e-002	4.928984607e-001	2.678505e+003	2.957487e+003	2.718949e+002	3.026605e+002	524	352	20	47	6.564319e+000	1.545285e+001	0	0	0	0	0	0	0	0	0	0	0	518.829	337.203	1	1	1	1	27.501	20.4316	47.9447
DATA	667	5	11	0	0	Col_1_21178922	Col_1_21178922	16809.5	429.676	-1.945482608e-001	7.463786910e-002	9.145615813e-003	1.116176e+003	7.131556e+002	1.210689e+002	9.617116e+001	264.5	146	20	47	6.408133e+000	1.544053e+001	0	0	0	0	0	0	0	0	1	0	0	215.404	81.0487	1	1	1	1	27.0811	20.3322	48.3839
DATA	668	5	12	0	0	NC_2_18395786	NC_2_18395786	16830.6	429.586	-2.799943870e-001	3.814750072e-001	4.629619512e-001	1.255239e+002	6.587671e+001	4.870306e+001	6.505460e+001	68	68	20	47	6.468825e+000	1.552583e+001	0	0	0	0	0	0	0	0	1	0	0	24.1406	7.46374	1	1	0	0	27.501	20.2589	47.7193
DATA	669	5	13	0	0	Col_4_18116062	Col_4_18116062	16851.5	428.794	1.101013581e-001	6.389507800e-002	8.485985501e-002	2.116917e+003	2.727754e+003	2.168908e+002	2.803913e+002	427	369	20	47	6.472231e+000	1.569026e+001	0	0	0	0	0	0	0	0	1	0	0	405.859	308.164	1	1	1	1	19.7386	20.2122	47.9727
DATA	670	5	14	0	0	NC_2_2393980	NC_2_2393980	16873	429.5	-7.384170031e-002	7.233288189e-002	3.073210718e-001	1.010818e+003	8.527691e+002	1.116239e+002	1.072815e+002	235	147	20	47	6.409394e+000	1.491665e+001	0	0	0	0	0	0	0	0	1	0	0	193.185	96.0635	1	1	1	1	26.2212	20.1897	47.7675
DATA	671	5	15	0	0	Col_5_8817021	Col_5_8817021	16893.9	429.207	1.027701954e-001	2.621231994e-001	6.950077541e-001	1.220013e+002	1.545733e+002	4.902576e+001	6.706972e+001	68	86	20	48	6.427849e+000	1.504188e+001	0	0	0	0	0	0	0	0	1	0	0	23.2527	17.367	1	1	0	0	25.5572	20.0491	48.7377
DATA	672	5	16	0	0	NC_5_5431515	NC_5_5431515	16915.2	428.825	1.881434704e-001	4.067394703e-001	6.436761530e-001	6.989404e+001	1.077913e+002	4.811593e+001	6.631084e+001	58	74	19	47	6.233436e+000	1.532130e+001	0	0	0	0	0	0	0	0	1	0	0	13.2872	12.0803	1	1	0	0	21.6755	19.7417	48.8158
DATA	673	5	17	0	0	NC_2_17351522	NC_2_17351522	16936.4	429.414	7.431166281e-001	2.947878460e-001	1.170709656e-002	4.742014e+001	2.624699e+002	4.782201e+001	7.064397e+001	49	93	19	48	6.398042e+000	1.515501e+001	0	0	0	0	0	0	0	0	1	0	0	5.8346	29.3444	0	1	0	0	27.501	19.7826	49.0123
DATA	674	5	18	0	0	Col_1_9669866	Col_1_9669866	16957.5	429.324	-1.664310573e-001	1.474704105e-001	2.590782025e-001	3.190579e+002	2.174896e+002	5.749278e+001	6.923921e+001	107	84.5	19	48	6.076888e+000	1.565230e+001	0	0	0	0	0	0	0	0	1	0	0	60.3735	24.261	1	1	1	0	27.0811	19.6863	48.616
DATA	675	5	19	0	0	NC_3_6188683	NC_3_6188683	16978.7	429.391	0.000000000e+000	6.329942473e-001	1.000000000e+000	4.761963e+001	6.545713e+001	4.807358e+001	6.608131e+001	50	65	19	48	6.008875e+000	1.517922e+001	0	0	0	0	0	0	0	0	1	0	0	7.16342	5.80672	0	0	0	0	27.2919	19.5972	48.2918
DATA	676	5	20	0	0	NC_1_11396812	NC_1_11396812	16999.5	429.468	-5.061646001e-001	1.639880511e-001	2.024636421e-003	4.146528e+002	1.292766e+002	6.343787e+001	6.725972e+001	113.5	69	19	48	6.059754e+000	1.524077e+001	0	0	0	0	0	0	0	0	1	0	0	78.163	14.3616	1	1	1	0	24.4106	19.6748	48.22
DATA	677	5	21	0	0	NC_2_13126249	NC_2_13126249	17021.3	429.837	1.011510593e+000	1.137530142e-001	5.992951144e-019	5.511024e+002	5.659041e+003	7.314462e+001	5.697555e+002	147	692	19	48	6.272810e+000	1.541753e+001	0	0	0	0	0	0	0	0	1	0	0	103.704	627.447	1	1	1	1	23.9365	19.6649	48.2842
DATA	678	5	22	0	0	NC_1_23835070	NC_1_23835070	17042.2	429.577	4.158133492e-001	7.663123471e-002	5.757931192e-008	8.345232e+002	2.173961e+003	9.635314e+001	2.272666e+002	204.5	296.5	19	48	6.228469e+000	1.549331e+001	0	0	0	0	0	0	0	0	1	0	0	156.812	240.62	1	1	1	1	24.6442	19.5491	48.7422
DATA	679	5	23	0	0	NC_3_19771889	NC_3_19771889	17063.7	428.143	-2.573180614e-002	7.546142115e-002	7.331089542e-001	8.380825e+002	7.898688e+002	9.669103e+001	1.031628e+002	182.5	134	19	48	6.178440e+000	1.517461e+001	0	0	0	0	0	0	0	0	1	0	0	157.288	87.2798	1	1	1	1	21.9382	19.4242	48.4223
DATA	680	5	24	0	0	NC_5_1122251	NC_5_1122251	17084.5	429	7.374365341e-002	7.450358453e-002	3.222718497e-001	6.967067e+003	8.256456e+003	6.983775e+002	1.099651e+003	1190	679	19	48	6.192542e+000	1.541657e+001	0	0	1	1	0	0	0	0	1	0	0	1305.98	910.933	1	1	1	1	29.1201	19.6439	49.0858
DATA	681	5	25	0	0	Col_3_3931595	Col_3_3931595	17105.1	428.946	-6.480140068e-002	1.573463657e-001	6.804572905e-001	2.656567e+002	2.288333e+002	5.514752e+001	7.037922e+001	94.5	91	20	47	6.582389e+000	1.517839e+001	0	0	0	0	0	0	0	0	1	0	0	49.7486	25.2117	1	1	1	0	20.591	20.0915	48.5144
DATA	682	5	26	0	0	NC_3_1898495	NC_3_1898495	17126.6	429	0.000000000e+000	6.312103243e-001	1.000000000e+000	4.806304e+001	6.622310e+001	4.836994e+001	6.664595e+001	35	56	20	47	6.305915e+000	1.582784e+001	0	0	0	0	0	0	0	0	1	0	0	-3.91632	-2.15623	0	0	0	0	29.1201	19.8668	48.0455
DATA	683	5	27	0	0	NC_2_1591994	NC_2_1591994	17147.9	429.412	1.012024691e-001	1.029533488e-001	3.256106665e-001	3.872043e+002	4.888129e+002	6.198758e+001	8.271742e+001	115	110	20	47	6.471553e+000	1.584475e+001	0	0	0	0	0	0	0	0	1	0	0	72.3916	53.7144	1	1	1	1	24.1747	19.7485	47.9524
DATA	684	5	28	0	0	NC_4_8011714	NC_4_8011714	17169.4	429.273	1.319083101e-001	1.286293180e-001	3.051311965e-001	2.729205e+002	3.697809e+002	5.559508e+001	7.635763e+001	94	106	19	47	6.421130e+000	1.560354e+001	0	0	0	0	0	0	0	0	1	0	0	50.995	40.5873	1	1	1	1	22.4545	19.5958	48.1173
DATA	685	5	29	0	0	Col_5_19587785	Col_5_19587785	17190.5	429.314	-9.479543136e-002	7.381112793e-002	1.990379609e-001	9.978011e+002	8.021370e+002	1.109243e+002	1.044350e+002	230.5	147	19	47	6.423969e+000	1.504580e+001	0	0	0	0	0	0	0	0	1	0	0	186.352	87.9511	1	1	1	1	24.4106	19.6011	47.8814
DATA	686	5	30	0	0	Col_1_17386958	Col_1_17386958	17211.8	429.364	-1.348151450e-001	6.832423057e-002	4.847648658e-002	1.530359e+003	1.121962e+003	1.605295e+002	1.306485e+002	322	178	19	47	6.326626e+000	1.490412e+001	0	0	0	0	0	0	0	0	1	0	0	285.716	122.9	1	1	1	1	25.1049	19.3043	48.2157
DATA	687	5	31	0	0	NC_5_7973203	NC_5_7973203	17231.6	428.367	-2.400431976e-003	1.088636713e-001	9.824081587e-001	4.006773e+002	3.984688e+002	6.289612e+001	7.794920e+001	114	112	19	47	6.441149e+000	1.492281e+001	0	0	0	0	0	0	0	0	1	0	0	74.7939	43.6132	1	1	1	1	23.9365	19.2451	48.264
DATA	688	5	32	0	0	NC_1_24411333	NC_1_24411333	17253.7	428.731	-2.143621472e-001	1.471547733e-001	1.451958580e-001	3.442004e+002	2.101112e+002	5.946349e+001	7.026486e+001	104.5	85	19	48	6.484846e+000	1.581056e+001	0	0	0	0	0	0	0	0	1	0	0	64.2423	22.9782	1	1	1	0	24.6442	19.4208	48.9733
DATA	689	5	33	0	0	Col_2_1689010	Col_2_1689010	17274.5	428.5	-7.213127954e-002	6.273146372e-002	2.502089111e-001	3.567538e+003	3.021603e+003	3.600340e+002	3.095202e+002	718	393	19	47	6.513734e+000	1.562851e+001	0	0	0	0	0	0	0	0	1	0	0	665.853	330.22	1	1	1	1	24.4106	19.5309	48.2698
DATA	690	5	34	0	0	Col_1_27374550	Col_1_27374550	17295.4	428.389	-2.926749343e-002	6.640201550e-002	6.593852163e-001	1.481910e+003	1.385334e+003	1.559209e+002	1.539448e+002	323	208	19	47	6.349630e+000	1.556396e+001	0	0	0	0	0	0	0	0	1	0	0	276.612	151.304	1	1	1	1	24.4106	19.6754	48.282
DATA	691	5	35	0	0	NC_2_9903557	NC_2_9903557	17317.3	429.655	0.000000000e+000	6.316756939e-001	1.000000000e+000	4.817021e+001	6.674992e+001	4.847778e+001	6.717614e+001	37.5	57	19	47	6.273605e+000	1.564472e+001	0	0	0	0	0	0	0	0	1	0	0	-7.38537	-3.12616	0	0	0	0	18.5412	19.5344	47.893
DATA	692	5	36	0	0	NC_2_17683812	NC_2_17683812	17338.4	428.611	-4.143633914e-002	6.904849453e-002	5.484363347e-001	1.204500e+003	1.094890e+003	1.298338e+002	1.284709e+002	275	181.5	19	47	6.198323e+000	1.578626e+001	0	0	0	0	0	0	0	0	1	0	0	224.933	119.458	1	1	1	1	24.4106	19.4536	47.9211
DATA	693	5	37	0	0	NC_3_16087568	NC_3_16087568	17359.5	428.5	-8.808734821e-002	2.189663239e-001	6.874726775e-001	1.893293e+002	1.545719e+002	5.201324e+001	6.898913e+001	78.5	72	19	48	6.210620e+000	1.588016e+001	0	0	0	0	0	0	0	0	1	0	0	35.3688	16.8577	1	1	0	0	27.9146	19.5451	48.6577
DATA	694	5	38	0	0	NC_5_8795649	NC_5_8795649	17380.7	428.5	0.000000000e+000	6.320195950e-001	1.000000000e+000	4.811656e+001	6.683133e+001	4.845769e+001	6.725807e+001	47	62	19	47	6.300831e+000	1.552998e+001	0	0	0	0	0	0	0	0	1	0	0	3.38672	-1.37268	0	0	0	0	27.0811	19.7117	47.9889
DATA	695	5	39	0	0	NC_3_22789305	NC_3_22789305	17401.7	428.385	1.337560699e-001	7.157901134e-002	6.167161327e-002	8.864539e+002	1.206180e+003	1.009974e+002	1.381117e+002	207	194	19	47	6.373892e+000	1.550304e+001	0	0	0	0	0	0	0	0	1	0	0	165.757	131.466	1	1	1	1	24.6442	19.5221	48.2841
DATA	696	5	40	0	0	Col_4_13327071	Col_4_13327071	17423	428.327	-8.368866448e-002	7.539618262e-002	2.670053084e-001	9.189981e+002	7.579245e+002	1.038523e+002	1.013536e+002	210	146	19	48	6.545071e+000	1.549231e+001	0	0	0	0	0	0	0	0	1	0	0	171.943	82.5912	1	1	1	1	25.3321	19.6123	48.7342
DATA	697	5	41	0	0	NC_1_24038385	NC_1_24038385	17444.2	428.478	-2.233708072e-001	4.162601276e-001	5.915346133e-001	1.118483e+002	6.687423e+001	4.961656e+001	6.754616e+001	64	72	19	47	6.374864e+000	1.537927e+001	0	0	0	0	0	0	0	0	1	0	0	20.9401	6.26149	1	0	0	0	27.0811	19.5967	48.487
DATA	698	5	42	0	0	NC_5_15312045	NC_5_15312045	17465	427.691	-1.266851871e-001	4.663565521e-001	7.858920905e-001	8.953405e+001	6.688104e+001	4.912785e+001	6.738307e+001	59	64.5	19	47	6.377155e+000	1.559917e+001	0	0	0	0	0	0	0	0	1	0	0	16.7744	3.46206	1	0	0	0	24.4106	19.6822	48.5688
DATA	699	5	43	0	0	Col_3_800538	Col_3_800538	17486.5	428.324	-1.542214276e-001	7.130446057e-002	3.055209287e-002	1.280629e+003	8.978458e+002	1.368573e+002	1.122142e+002	265	145	19	47	6.320520e+000	1.526123e+001	0	0	0	0	0	0	0	0	1	0	0	240.111	97.8095	1	1	1	1	27.0811	19.5305	48.5988
DATA	700	5	44	0	0	NC_5_6809570	NC_5_6809570	17508.1	427.393	-4.504845346e-002	8.312160177e-002	5.878471397e-001	6.777793e+002	6.109981e+002	8.318489e+001	9.090622e+001	168	124	19	48	6.392315e+000	1.533788e+001	0	0	0	0	0	0	0	0	1	0	0	127.188	66.5609	1	1	1	1	25.5572	19.594	48.9656
DATA	701	5	45	0	0	NC_2_9062152	NC_2_9062152	17528.8	428.194	0.000000000e+000	6.331170021e-001	1.000000000e+000	4.788169e+001	6.687969e+001	4.818742e+001	6.743207e+001	41.5	69	19	49	6.516600e+000	1.552973e+001	0	0	0	0	0	0	0	0	1	0	0	-1.1574	4.47695	0	0	0	0	28.5237	19.3924	49.2483
DATA	702	5	46	0	0	NC_5_5935235	NC_5_5935235	17549.9	427.967	2.442326995e-001	7.627053320e-002	1.363872490e-003	6.808688e+002	1.194803e+003	8.338852e+001	1.371307e+002	170	192	19	48	6.363765e+000	1.537719e+001	0	0	0	0	0	0	0	0	1	0	0	127.99	130.18	1	1	1	1	26.4388	19.4779	48.5723
DATA	703	5	47	0	0	NC_5_18448479	NC_5_18448479	17571.1	428.765	3.500534920e-001	1.088105555e-001	1.294973780e-003	2.785184e+002	6.236017e+002	5.558073e+001	9.174259e+001	99	124.5	19	47	6.256191e+000	1.512628e+001	0	0	0	0	0	0	0	0	1	0	0	52.4048	67.9552	1	1	1	1	24.1747	19.3178	47.5516
DATA	704	5	48	0	0	NC_4_3355228	NC_4_3355228	17592.5	428.643	-9.753376685e-002	8.639763647e-002	2.589425911e-001	6.669270e+002	5.327759e+002	8.219996e+001	8.581795e+001	167	124	19	47	6.279881e+000	1.530821e+001	0	0	0	0	0	0	0	0	1	0	0	125.61	58.0686	1	1	1	1	25.1049	19.2734	48.3281
DATA	705	5	49	0	0	Col_3_291089	Col_3_291089	17613.8	428.345	1.965074912e-004	8.151974822e-002	9.980766606e-001	6.693615e+002	6.696645e+002	8.236912e+001	9.491421e+001	161	132.5	19	47	6.363105e+000	1.535661e+001	0	0	0	0	0	0	0	0	1	0	0	126.197	73.0047	1	1	1	1	25.1049	19.452	48.4022
DATA	706	5	50	0	0	NC_1_24607844	NC_1_24607844	17634.6	428	-1.069864538e-001	1.804399014e-001	5.532345910e-001	2.389166e+002	1.867497e+002	5.357558e+001	6.979022e+001	87	82	19	48	6.341749e+000	1.562337e+001	0	0	0	0	0	0	0	0	1	0	0	45.0898	20.364	1	1	0	0	29.1201	19.4696	48.7751
DATA	707	5	51	0	0	Col_3_15773845	Col_3_15773845	17656.1	427.333	-2.637407366e-002	6.812136646e-002	6.986355285e-001	1.258128e+003	1.183998e+003	1.346234e+002	1.361536e+002	278.5	187	19	48	6.318114e+000	1.557130e+001	0	0	0	0	0	0	0	0	1	0	0	237.697	129.146	1	1	1	1	25.1049	19.3901	48.9446
DATA	708	5	52	0	0	NC_5_17508043	NC_5_17508043	17676.9	427.712	-1.704223872e-001	8.637947734e-002	4.850125690e-002	7.378281e+002	4.983481e+002	8.794119e+001	8.366517e+001	175.5	103.5	19	47	6.332024e+000	1.536701e+001	0	0	0	0	0	0	0	0	1	0	0	139.544	54.3755	1	1	1	1	26.2212	19.485	48.1696
DATA	709	5	53	0	0	Col_4_17361162	Col_4_17361162	17698.3	428.294	-2.723273410e-002	1.018440006e-001	7.891638578e-001	4.549311e+002	4.272804e+002	6.598753e+001	7.961617e+001	134	109	19	48	6.504619e+000	1.551931e+001	0	0	0	0	0	0	0	0	1	0	0	86.135	46.6382	1	1	1	1	24.4106	19.4732	48.6556
DATA	710	5	54	0	0	NC_1_9074875	NC_1_9074875	17719.3	427.808	-2.274323164e-002	2.180336826e-001	9.169228394e-001	1.755793e+002	1.666212e+002	5.087257e+001	6.919040e+001	74	78	19	48	6.781467e+000	1.575423e+001	0	0	0	0	0	0	0	0	1	0	0	33.2799	18.1937	1	1	0	0	24.4106	19.8432	48.6843
DATA	711	5	55	0	0	NC_5_17811895	NC_5_17811895	17740.5	427.676	-2.414756965e-001	4.054820424e-001	5.514909399e-001	1.163076e+002	6.670100e+001	4.909119e+001	6.729567e+001	64	66	19	48	6.419570e+000	1.563565e+001	0	0	0	0	0	0	0	0	1	0	0	22.0699	5.20295	1	0	0	0	27.0811	19.3179	48.8077
DATA	712	5	56	0	0	NC_3_990303	NC_3_990303	17761.5	427.676	1.273594911e-001	6.559774014e-002	5.219492004e-002	1.546342e+003	2.073313e+003	1.618066e+002	2.179185e+002	337	292.5	19	48	6.142324e+000	1.534496e+001	0	0	0	0	0	0	0	0	1	0	0	293.75	226.578	1	1	1	1	30	18.9557	48.9544
DATA	713	5	57	0	0	Col_2_10299594	Col_2_10299594	17782.7	427.5	-3.935127681e-002	6.236789101e-002	5.280705343e-001	3.652386e+003	3.335995e+003	3.683257e+002	3.402745e+002	752	408.5	19	48	6.181448e+000	1.525633e+001	0	0	0	0	0	0	0	0	1	0	0	694.598	364.731	1	1	1	1	27.0811	18.8895	48.9494
DATA	714	5	58	0	0	NC_1_12520389	NC_1_12520389	17803.6	427.98	-1.814600438e-001	1.243446298e-001	1.444738760e-001	4.086928e+002	2.691144e+002	6.268892e+001	7.223676e+001	121	92	19	47	6.662581e+000	1.479024e+001	0	0	0	0	0	0	0	0	1	0	0	77.8095	29.4367	1	1	1	0	23.9365	19.3019	48.3094
DATA	715	5	59	0	0	Col_2_2937035	Col_2_2937035	17824.9	427.821	2.901800841e-003	6.604718101e-002	9.649559997e-001	1.463513e+003	1.473324e+003	1.538612e+002	1.618530e+002	329	210	19	47	6.489123e+000	1.442490e+001	0	0	0	0	0	0	0	0	1	0	0	278.944	161.236	1	1	1	1	25.1049	19.2395	48.1354
DATA	716	5	60	0	0	NC_5_19729522	NC_5_19729522	17846.5	427.5	-9.680630675e-002	6.284086906e-002	1.234387421e-001	4.003966e+003	3.203937e+003	4.031959e+002	3.273182e+002	788	422	19	47	6.370889e+000	1.503095e+001	0	0	0	0	0	0	0	0	1	0	0	764.004	350.805	1	1	1	1	26.2212	19.6658	48.4361
DATA	717	5	61	0	0	Col_1_13163339	Col_1_13163339	17867.3	427.864	-6.319939922e-002	6.361589218e-002	3.204892426e-001	2.462826e+003	2.129288e+003	2.507984e+002	2.232020e+002	511	264	19	47.5	6.596893e+000	1.549087e+001	0	0	0	0	0	0	0	0	1	0	0	470.441	233.258	1	1	1	1	25.5572	19.7045	48.731
DATA	718	5	62	0	0	Col_1_27634939	Col_1_27634939	17888.7	427.75	-3.070539773e-002	8.761749475e-002	7.260023216e-001	5.905249e+002	5.502155e+002	7.567717e+001	8.662056e+001	155	112.5	19	48	6.799016e+000	1.573205e+001	0	0	0	0	0	0	0	0	1	0	0	112.923	60.3065	1	1	1	1	26.0017	20.0699	49.1459
DATA	719	5	63	0	0	NC_5_12550249	NC_5_12550249	17909.6	427.414	-1.422049021e-001	8.645467314e-002	1.000009154e-001	7.015990e+002	5.056896e+002	8.460264e+001	8.383516e+001	173	119	20	48	6.502566e+000	1.559739e+001	0	0	0	0	0	0	0	0	1	0	0	134.302	55.455	1	1	1	1	27.501	20.2437	48.7014
DATA	720	5	64	0	0	NC_3_10447175	NC_3_10447175	17930.8	427.5	1.508017085e-001	3.723589375e-001	6.854847384e-001	8.099754e+001	1.146235e+002	4.791813e+001	6.780610e+001	53.5	75	20	48	6.404532e+000	1.596004e+001	0	0	0	0	0	0	0	0	0	0	0	15.5209	12.5766	1	1	0	0	26.6546	20.3904	49.3714
DATA	721	5	65	0	0	NC_5_17640918	NC_5_17640918	17952.1	427.531	-1.159657051e-001	9.779317928e-002	2.356909955e-001	5.369903e+002	4.111504e+002	7.148139e+001	7.843384e+001	142	108	20	47	6.448566e+000	1.560433e+001	0	0	0	0	0	0	0	0	0	0	0	103.004	45.1366	1	1	1	1	23.4529	20.7068	48.4081
DATA	722	5	66	0	0	NC_1_25500489	NC_1_25500489	17973.4	427.959	7.245193315e-002	1.015230932e-001	4.754437695e-001	4.047844e+002	4.782728e+002	6.212919e+001	8.212130e+001	110	111.5	20	48	6.502579e+000	1.502823e+001	0	0	0	0	0	0	0	0	0	0	0	77.7229	52.5345	1	1	1	1	23.4529	20.6293	48.5772
DATA	723	5	67	0	0	Col_3_16675402	Col_3_16675402	17994.9	427.563	1.182262014e-001	6.254300147e-002	5.871534423e-002	6.458281e+003	8.478971e+003	6.475424e+002	8.505181e+002	1276	939.5	20	48	6.398633e+000	1.539000e+001	0	0	0	0	0	0	0	0	0	0	0	1241.26	931.861	1	1	1	1	28.3221	20.5115	49.0231
DATA	724	5	68	0	0	Col_4_14753508	Col_4_14753508	18015.4	427.027	-4.800288964e-002	7.021929193e-002	4.942189555e-001	1.109143e+003	9.930806e+002	1.204792e+002	1.196203e+002	245	170	20	48	6.700753e+000	1.542770e+001	0	0	0	0	0	0	0	0	0	0	0	213.364	109.199	1	1	1	1	30	20.7713	48.8612
DATA	725	5	69	0	0	Col_2_18687518	Col_2_18687518	18037	427.815	4.484400141e-001	7.508632346e-002	2.338943174e-009	1.538718e+003	4.321147e+003	1.608903e+002	4.372243e+002	331.5	531.5	20	48	6.808639e+000	1.507419e+001	0	0	0	0	0	0	0	0	0	0	0	296.278	475.422	1	1	1	1	25.1049	20.6446	49.1392
DATA	726	5	70	0	0	NC_1_17936313	NC_1_17936313	18056.9	427.552	-1.293749197e-001	3.306028784e-001	6.955531137e-001	1.260831e+002	9.360135e+001	4.862657e+001	6.726844e+001	69	72	20	48	6.946409e+000	1.573712e+001	0	0	0	0	0	0	0	0	0	0	0	24.2967	10.3034	1	1	0	0	25.7804	20.7934	49.1509
DATA	727	5	71	0	0	Col_3_1568024	Col_3_1568024	18078.6	427.902	-4.365328330e-002	7.236282376e-002	5.463386226e-001	9.770184e+002	8.835873e+002	1.083856e+002	1.106336e+002	255	159	20	48	6.893278e+000	1.607785e+001	0	0	0	0	0	0	0	0	0	0	0	188.437	97.3168	1	1	1	1	24.1747	20.9127	49.2442
DATA	728	5	72	0	0	Col_3_12433747	Col_3_12433747	18100.1	427.75	-3.733653551e-002	7.632628247e-002	6.247212739e-001	8.164604e+002	7.492014e+002	9.415066e+001	1.002040e+002	195	136	21	48	6.924012e+000	1.596487e+001	0	0	0	0	0	0	0	0	0	0	0	157.596	82.5598	1	1	1	1	23.4529	21.3418	49.0889
DATA	729	5	73	0	0	Col_3_8043292	Col_3_8043292	18121.1	427.551	1.107797356e-001	1.051204750e-001	2.919580335e-001	3.661478e+002	4.725374e+002	5.946135e+001	8.158540e+001	114	112.5	21	48	6.931290e+000	1.552719e+001	0	0	0	0	0	0	0	0	0	0	0	70.7277	52.099	1	1	1	1	23.696	21.3322	48.7109
DATA	730	5	74	0	0	Col_1_5740181	Col_1_5740181	18142.6	427.34	1.431135578e-002	7.077130558e-002	8.397449332e-001	9.884636e+002	1.021579e+003	1.093732e+002	1.218810e+002	238	169.5	21	48	6.933206e+000	1.536788e+001	0	0	0	0	0	0	0	0	0	0	0	191.075	112.69	1	1	1	1	24.4106	21.2437	48.54
DATA	731	5	75	0	0	Col_5_26587636	Col_5_26587636	18163.7	427.557	-5.652551591e-002	9.618285984e-002	5.567417082e-001	5.097196e+002	4.475132e+002	6.918887e+001	8.010618e+001	140	108	21	48	7.101030e+000	1.532534e+001	0	0	0	0	0	0	0	0	0	0	0	98.5971	49.3899	1	1	1	1	26.0017	21.1555	49.0187
DATA	732	5	76	0	0	NC_4_1280285	NC_4_1280285	18184	426.34	-8.325265708e-002	1.119220159e-001	4.569701200e-001	4.156632e+002	3.431539e+002	6.256398e+001	7.475234e+001	122	96.5	21	48	6.916420e+000	1.536940e+001	0	0	0	0	0	0	0	0	0	0	0	80.4487	37.8892	1	1	1	1	23.9365	21.1716	48.8585
DATA	733	5	77	0	0	Col_4_8296909	Col_4_8296909	18205.7	427.544	-1.947579850e-001	7.377251888e-002	8.291087813e-003	1.189182e+003	7.594348e+002	1.277707e+002	1.008633e+002	274	138	21	48.5	6.841770e+000	1.527245e+001	0	0	0	0	0	0	0	0	0	0	0	230.299	83.8944	1	1	1	1	25.3321	20.936	49.2025
DATA	734	5	78	0	0	NC_3_5568975	NC_3_5568975	18227.1	426.792	-1.375571968e-001	1.067536384e-001	1.975552457e-001	4.758057e+002	3.466350e+002	6.667457e+001	7.485711e+001	128	95.5	20	48	6.442959e+000	1.507107e+001	0	0	0	0	0	0	0	0	0	0	0	92.1923	38.3098	1	1	1	1	24.4106	20.6655	48.5124
DATA	735	5	79	0	0	NC_1_24773008	NC_1_24773008	18248.5	427.143	-1.462731262e-001	7.799471945e-002	6.073447544e-002	8.983889e+002	6.414920e+002	1.012447e+002	9.226713e+001	214	131.5	21	48	6.519843e+000	1.499520e+001	0	0	0	0	0	0	0	0	0	0	0	174.157	70.9288	1	1	1	1	23.2073	21.0302	48.4712
DATA	736	5	80	0	0	NC_1_24461605	NC_1_24461605	18269.1	427.409	7.750666662e-003	8.691231656e-002	9.289404483e-001	5.674835e+002	5.777020e+002	7.347136e+001	8.793121e+001	152	122	20	48	6.507437e+000	1.563522e+001	0	0	0	0	0	0	0	0	0	0	0	110.055	63.9019	1	1	1	1	21.6755	20.6113	48.7188
DATA	737	5	81	0	0	NC_1_24190879	NC_1_24190879	18290.5	426.676	4.411892637e-002	8.966065617e-002	6.226729560e-001	5.128657e+002	5.677048e+002	6.932858e+001	8.725783e+001	137	120	21	47	6.828370e+000	1.551827e+001	0	0	0	0	0	0	0	0	0	0	0	99.4974	62.8208	1	1	1	1	27.0811	20.8451	48.255
DATA	738	5	82	0	0	Col_1_11631076	Col_1_11631076	18311.7	426.5	-1.810765695e-001	7.874539632e-002	2.147545942e-002	9.268395e+002	6.108407e+002	1.037551e+002	9.010550e+001	228.5	123.5	21	48	6.921535e+000	1.579911e+001	0	0	0	0	0	0	0	0	0	0	0	179.865	67.6195	1	1	1	1	30	21.1909	48.6312
DATA	739	5	83	0	0	Col_4_7130292	Col_4_7130292	18332.8	426.5	-6.742222108e-002	6.258783597e-002	2.813723442e-001	3.668889e+003	3.141321e+003	3.698394e+002	3.210352e+002	712	422	21	48	7.077045e+000	1.570536e+001	0	0	0	0	0	0	0	0	0	0	0	712.176	347.865	1	1	1	1	26.6546	21.2485	48.7159
DATA	740	5	84	0	0	Col_1_5273967	Col_1_5273967	18354.5	426.962	-7.238832758e-002	6.472928923e-002	2.634285806e-001	1.973893e+003	1.670842e+003	2.028184e+002	1.797185e+002	421.5	240	21	48	6.654681e+000	1.539987e+001	0	0	0	0	0	0	0	0	0	0	0	383.24	185.09	1	1	1	1	24.8756	21.4347	49.1467
DATA	741	5	85	0	0	NC_2_3809693	NC_2_3809693	18375	426.5	7.986913850e-001	2.806333956e-001	4.426786347e-003	4.631116e+001	2.913245e+002	4.672968e+001	7.230309e+001	49	96	21	49	6.783566e+000	1.560031e+001	0	0	0	0	0	0	0	0	0	0	0	6.5743	32.2814	0	1	0	0	26.2212	21.3156	49.5289
DATA	742	5	86	0	0	Col_5_17360586	Col_5_17360586	18396.3	426.5	7.027488461e-002	1.537401406e-001	6.475979253e-001	2.299637e+002	2.703549e+002	5.196788e+001	7.146654e+001	87	91	21	49	6.715594e+000	1.579310e+001	0	0	0	0	0	0	0	0	0	0	0	44.6579	29.9663	1	1	0	0	30	21.1408	50.0129
DATA	743	5	87	0	0	NC_1_4143161	NC_1_4143161	18417.5	426.292	-1.185852395e-001	2.501198927e-001	6.354189106e-001	1.657712e+002	1.261606e+002	4.946251e+001	6.733119e+001	76	77	21	49	6.732568e+000	1.587105e+001	0	0	0	0	0	0	0	0	0	0	0	32.1926	13.9873	1	1	0	0	23.9365	21.0991	49.4825
DATA	744	5	88	0	0	NC_4_15444954	NC_4_15444954	18438.6	425.898	8.289984522e-002	1.130816904e-001	4.634992876e-001	3.369012e+002	4.077580e+002	5.750613e+001	7.768547e+001	109	102	21	49	6.669678e+000	1.563128e+001	0	0	0	0	0	0	0	0	0	0	0	65.4231	45.2177	1	1	1	1	23.4529	21.1227	49.5052
DATA	745	5	89	0	0	Col_2_11675576	Col_2_11675576	18459.7	426.038	-8.052075109e-002	6.808280146e-002	2.369326115e-001	1.353127e+003	1.124133e+003	1.431148e+002	1.304123e+002	311	184	21	49	6.841071e+000	1.568917e+001	0	0	0	0	0	0	0	0	0	0	0	262.741	124.684	1	1	1	1	24.4106	20.996	49.4562
DATA	746	5	90	0	0	NC_5_1761061	NC_5_1761061	18481	426.203	0.000000000e+000	6.356232074e-001	1.000000000e+000	4.631933e+001	6.567978e+001	4.661509e+001	6.640928e+001	40	67	20	49	6.554864e+000	1.554042e+001	0	0	0	0	0	0	0	0	0	0	0	-1.853	7.11136	0	0	0	0	28.1191	20.453	49.5931
DATA	747	5	91	0	0	Col_1_21980704	Col_1_21980704	18502.3	427.125	-3.764836977e-002	6.622508973e-002	5.697015918e-001	1.494922e+003	1.370787e+003	1.565940e+002	1.521788e+002	328	212	21	48	6.828434e+000	1.584355e+001	0	0	0	0	0	0	0	0	0	0	0	290.176	152.091	1	1	1	1	24.6442	20.7932	49.2041
DATA	748	5	92	0	0	NC_3_5963886	NC_3_5963886	18523.2	426.82	1.739405239e-002	1.094087528e-001	8.736828390e-001	3.802962e+002	3.958366e+002	6.017695e+001	7.703086e+001	116	106	20	48	6.735851e+000	1.586219e+001	0	0	0	0	0	0	0	0	0	0	0	73.7976	43.9232	1	1	1	1	24.1747	20.5206	49.3433
DATA	749	5	93	0	0	Col_1_27041088	Col_1_27041088	18544.8	427.038	8.474676201e-002	7.856954849e-002	2.807567356e-001	6.574955e+002	7.991707e+002	8.061938e+001	1.036963e+002	178.5	138	20	48	7.034460e+000	1.583210e+001	0	0	0	0	0	0	0	0	0	0	0	127.546	88.6855	1	1	1	1	23.9365	20.7629	49.4797
DATA	750	5	94	0	0	Col_2_14937131	Col_2_14937131	18565.8	426.5	-1.991390066e-002	7.551736306e-002	7.920113811e-001	8.187490e+002	7.820542e+002	9.424319e+001	1.023813e+002	199	136	20	49	6.736492e+000	1.556044e+001	0	0	0	0	0	0	0	0	0	0	0	158.762	86.7894	1	1	1	1	20.3108	20.3782	49.2
DATA	751	5	95	0	0	NC_5_17733155	NC_5_17733155	18586.9	426.979	8.253671786e-002	7.164557706e-002	2.493152726e-001	8.834852e+002	1.068405e+003	9.992836e+001	1.256210e+002	222	173.5	20	48	6.951033e+000	1.610092e+001	0	0	0	0	0	0	0	0	0	0	0	171.238	118.569	1	1	1	1	22.7082	20.5584	48.9162
DATA	752	5	96	0	0	Col_3_10805232	Col_3_10805232	18608.5	426.576	2.074606081e-001	1.419061198e-001	1.437530709e-001	2.167053e+002	3.494059e+002	5.149962e+001	7.474506e+001	80	94	20	47	7.077202e+000	1.607477e+001	0	0	0	0	0	0	0	0	0	0	0	41.9792	38.7752	1	1	0	1	25.5572	20.5142	48.6051
DATA	753	5	97	0	0	Col_1_11008010	Col_1_11008010	18629	425.797	2.675259587e-001	6.611278773e-002	5.198723351e-005	1.824960e+005	3.378931e+005	1.824966e+004	3.378938e+004	33622	33096	20	48	6.919129e+000	1.602901e+001	0	0	1	1	0	0	0	0	0	0	0	35331.6	37495.2	1	1	1	1	28.1191	20.7066	48.627
DATA	754	5	98	0	0	Col_5_19604346	Col_5_19604346	18650.7	426.262	-7.874297359e-002	7.204190224e-002	2.743866460e-001	1.040196e+003	8.677054e+002	1.140529e+002	1.090710e+002	228	159	21	48	6.991062e+000	1.608070e+001	0	0	0	0	0	0	0	0	0	0	0	201.254	96.2781	1	1	1	1	27.0811	20.9733	49.3153
DATA	755	5	99	0	0	Col_1_4847244	Col_1_4847244	18671.9	426.021	9.169047946e-002	6.749209307e-002	1.742934890e-001	1.183234e+003	1.461373e+003	1.272460e+002	1.603890e+002	255	212	21	49	7.006490e+000	1.664719e+001	0	0	0	0	0	0	0	0	0	0	0	228.765	162.128	1	1	1	1	22.9591	21.1085	50.1346
DATA	756	5	100	0	0	Col_3_16213145	Col_3_16213145	18692.7	425.528	-4.464158695e-003	8.557290232e-002	9.583949094e-001	5.935817e+002	5.875115e+002	7.561668e+001	8.844026e+001	148	114	21	49	6.904371e+000	1.614439e+001	0	0	0	0	0	0	0	0	0	0	0	114.674	65.169	1	1	1	1	24.6442	20.9709	49.583
DATA	757	5	101	0	0	NC_5_7186123	NC_5_7186123	18713.5	425.676	-5.708024768e-002	1.404583463e-001	6.844593074e-001	2.976392e+002	2.609816e+002	5.553305e+001	7.108336e+001	94.5	92	20	49	6.547487e+000	1.597929e+001	0	0	0	0	0	0	0	0	0	0	0	57.4546	28.9433	1	1	1	0	27.0811	20.5427	49.6462
DATA	758	5	102	0	0	Col_1_23109972	Col_1_23109972	18734.8	425.383	-7.596105886e-002	8.262584416e-002	3.579189345e-001	7.000722e+002	5.877353e+002	8.427926e+001	8.847715e+001	182	129.5	20	49	6.476201e+000	1.572348e+001	0	0	0	0	0	0	0	0	0	0	0	135.017	65.1648	1	1	1	1	25.7804	20.3911	49.9189
DATA	759	5	103	0	0	NC_5_2943184	NC_5_2943184	18756	425.5	-6.525399400e-002	7.763682424e-002	4.006263467e-001	8.054618e+002	6.930922e+002	9.324065e+001	9.581283e+001	191	125	20	48	6.428636e+000	1.540091e+001	0	0	0	0	0	0	0	0	0	0	0	155.196	76.8246	1	1	1	1	26.2212	20.4937	49.1683
DATA	760	5	104	0	0	Col_1_6989145	Col_1_6989145	18778.1	425.842	-3.517006321e-002	8.007251591e-002	6.604965902e-001	7.158004e+002	6.601184e+002	8.564126e+001	9.347094e+001	176	124	20	48	6.961371e+000	1.489400e+001	0	0	0	0	0	0	0	0	0	0	0	137.777	73.1453	1	1	1	1	25.1049	20.9612	49.1807
DATA	761	5	105	0	0	Col_1_7529332	Col_1_7529332	18798.8	425.667	3.125735806e-001	1.446488020e-001	3.070199973e-002	1.885080e+002	3.871714e+002	5.070184e+001	7.668999e+001	77	102	20	48	7.061611e+000	1.519180e+001	0	0	0	0	0	0	0	0	0	0	0	36.2462	42.8859	1	1	0	1	24.4106	21.0392	48.9954
DATA	762	5	106	0	0	NC_2_1094519	NC_2_1094519	18820.4	426.098	7.257245494e-003	9.891194664e-002	9.415110786e-001	4.515005e+002	4.591087e+002	6.526001e+001	8.058357e+001	131.5	103.5	21	48	7.131344e+000	1.523305e+001	0	0	0	0	0	0	0	0	0	0	0	86.7161	50.8335	1	1	1	1	23.9365	21.1194	49.1737
DATA	763	5	107	0	0	Col_2_10550212	Col_2_10550212	18840.7	425.5	-2.216128271e-002	6.620092967e-002	7.378077381e-001	1.588219e+003	1.509208e+003	1.656798e+002	1.681001e+002	329	187	20	48	7.002324e+000	1.522338e+001	0	0	0	0	0	0	0	0	0	0	0	304.69	167.032	1	1	1	1	27.0811	20.8685	48.9456
DATA	764	5	108	0	0	NC_1_21462946	NC_1_21462946	18861.4	426.054	0.000000000e+000	6.348827384e-001	1.000000000e+000	4.693042e+001	6.586449e+001	4.732810e+001	6.655308e+001	50	67	21	47	6.904674e+000	1.542680e+001	0	0	0	0	0	0	0	0	0	0	0	5.83347	6.60089	0	0	0	0	20.591	21.1944	48.6646
DATA	765	5	109	0	0	Col_2_11537823	Col_2_11537823	18883	425.5	1.431939202e-002	6.176685392e-002	8.166702780e-001	5.420834e+003	5.602547e+003	5.441424e+002	5.641664e+002	960	613.5	21	47	7.006188e+000	1.538339e+001	0	0	1	1	0	0	0	0	0	0	0	1037.36	619.447	1	1	1	1	26.2212	20.8321	48.0086
DATA	766	5	110	0	0	Col_3_10128175	Col_3_10128175	18904.3	425.373	-6.711888271e-002	7.205148946e-002	3.515740339e-001	1.027998e+003	8.807919e+002	1.131829e+002	1.102782e+002	241	151	20	47	7.010753e+000	1.576682e+001	0	0	0	0	0	0	0	0	0	0	0	196.458	97.3301	1	1	1	1	24.1747	20.7334	48.457
DATA	767	5	111	0	0	NC_5_7349436	NC_5_7349436	18925.3	425.391	-2.076685063e-002	1.410838767e-001	8.829780544e-001	2.857421e+002	2.724001e+002	5.536435e+001	7.176767e+001	96	90	20	47	7.052520e+000	1.569654e+001	0	0	0	0	0	0	0	0	0	0	0	54.5327	30.0831	1	1	1	0	27.2919	20.6921	48.1102
DATA	768	5	112	0	0	NC_3_15251839	NC_3_15251839	18946.5	425.324	1.056639341e-001	5.525260567e-001	8.483391955e-001	5.706102e+001	7.277856e+001	4.783023e+001	6.683714e+001	52	68	20	47	7.043616e+000	1.525542e+001	0	0	0	0	0	0	0	0	0	0	0	10.8743	8.0323	1	1	0	0	30	20.8258	48.1872
DATA	769	5	113	0	0	NC_5_12105241	NC_5_12105241	18968.3	425.5	-3.099430343e-002	1.013379133e-001	7.597180858e-001	4.566297e+002	4.251771e+002	6.593278e+001	7.891889e+001	128	105.5	20	47	7.043003e+000	1.570031e+001	0	0	0	0	0	0	0	0	0	0	0	86.8894	46.8923	1	1	1	1	24.4106	20.9226	48.4853
DATA	770	5	114	0	0	Col_2_2283403	Col_2_2283403	18988.3	425.554	-4.634747136e-003	1.708717472e-001	9.783607305e-001	2.240509e+002	2.216726e+002	5.263574e+001	7.012744e+001	85	81	20	48	6.910744e+000	1.575195e+001	0	0	0	0	0	0	0	0	0	0	0	42.5722	24.4314	1	1	0	0	30	20.8821	48.6964
DATA	771	5	115	0	0	Col_4_12698343	Col_4_12698343	19010	425.203	-5.491173675e-002	9.446216263e-002	5.610319917e-001	5.289463e+002	4.661223e+002	7.123005e+001	8.127808e+001	134	113	21	48	6.770550e+000	1.570686e+001	0	0	0	0	0	0	0	0	0	0	0	100.343	51.3327	1	1	1	1	28.1191	21.0544	48.7332
DATA	772	5	116	0	0	NC_3_7505138	NC_3_7505138	19031	425.203	1.021661448e-001	6.495902319e-002	1.157701792e-001	1.663815e+003	2.105092e+003	1.731068e+002	2.208046e+002	360	298	20	47	6.738984e+000	1.555443e+001	0	0	0	0	0	0	0	0	0	0	0	315.129	231.643	1	1	1	1	28.1191	20.9842	48.1908
DATA	773	5	117	0	0	NC_1_12963589	NC_1_12963589	19052.2	424.286	-6.399219124e-002	6.442128171e-002	3.205446296e-001	2.068092e+003	1.784751e+003	2.122755e+002	1.905294e+002	435	249.5	20	48	6.918569e+000	1.534524e+001	0	0	0	0	0	0	0	0	0	0	0	391.045	196.226	1	1	1	1	20.3108	20.7434	48.5298
DATA	774	5	118	0	0	NC_1_18330465	NC_1_18330465	19073.1	424.823	7.211087462e-002	6.793867744e-002	2.885030616e-001	1.159980e+003	1.369498e+003	1.255147e+002	1.523519e+002	274	198	20	49	7.082295e+000	1.564440e+001	0	0	0	0	0	0	0	0	0	0	0	218.972	150.439	1	1	1	1	27.0811	20.9058	49.7615
DATA	775	5	119	0	0	Col_1_21435320	Col_1_21435320	19094.5	425	3.991186962e-002	1.907463135e-001	8.342604338e-001	1.889688e+002	2.071581e+002	5.160921e+001	6.995249e+001	77	77	20	49	7.122946e+000	1.554637e+001	0	0	0	0	0	0	0	0	0	0	0	35.61	22.735	1	1	0	0	29.1201	20.8482	49.7596
DATA	776	5	120	0	0	NC_3_21835456	NC_3_21835456	19115.6	425	8.169110363e-002	9.420891521e-002	3.858723739e-001	4.577343e+002	5.524648e+002	6.640589e+001	8.674685e+001	135	118	21	48	7.124411e+000	1.597737e+001	0	0	0	0	0	0	0	0	0	0	0	86.1059	60.5727	1	1	1	1	29.1201	21.082	49.3401
DATA	777	5	121	0	0	Col_4_5658439	Col_4_5658439	19136.5	425.263	-1.611526260e-001	7.910883662e-002	4.163999600e-002	9.001740e+002	6.211176e+002	1.021070e+002	9.132148e+001	205	131	20	48	6.804500e+000	1.582908e+001	0	0	0	0	0	0	0	0	0	0	0	169.036	68.0322	1	1	1	1	25.3321	20.6997	49.7713
DATA	778	5	122	0	0	Col_5_22241888	Col_5_22241888	19157.9	425.232	-1.227958865e-002	8.085177058e-002	8.792833220e-001	6.920736e+002	6.727794e+002	8.438576e+001	9.496098e+001	174.5	125.5	20	49	7.035151e+000	1.594402e+001	0	0	0	0	0	0	0	0	0	0	0	129.719	73.6127	1	1	1	1	25.1049	20.8668	50.891
DATA	779	5	123	0	0	NC_1_28006942	NC_1_28006942	19179.5	424.265	-3.755881384e-002	1.229064318e-001	7.599178433e-001	3.524039e+002	3.232078e+002	5.985024e+001	7.447087e+001	110	91	20	49	7.072673e+000	1.629532e+001	0	0	0	0	0	0	0	0	0	0	0	65.9278	35.3247	1	1	1	0	23.9365	20.814	51.0644
DATA	780	5	124	0	0	Col_2_6733701	Col_2_6733701	19200.4	424.863	1.203954754e-001	6.917999466e-002	8.180245544e-002	1.044711e+003	1.378452e+003	1.151651e+002	1.533381e+002	237	209	20	49	7.224874e+000	1.626993e+001	0	0	0	0	0	0	0	0	0	0	0	195.085	150.489	1	1	1	1	24.1747	20.7863	50.5925
DATA	781	5	125	0	0	NC_3_16150225	NC_3_16150225	19221.7	424.745	-5.432815941e-001	8.208401925e-002	3.626074827e-011	2.913024e+003	8.338010e+002	2.953217e+002	1.071177e+002	564.5	146.5	20	50	7.128617e+000	1.633937e+001	0	0	0	0	0	0	0	0	0	0	0	542.924	90.9207	1	1	1	1	24.8756	20.8293	50.4672
DATA	782	5	126	0	0	Col_5_18055254	Col_5_18055254	19242.7	424.447	3.867757591e-002	6.899961320e-002	5.751059021e-001	2.225517e+003	2.432812e+003	2.278071e+002	2.913098e+002	440	249	21	49	6.992314e+000	1.577490e+001	0	0	0	1	0	0	0	0	0	0	0	413.999	264.965	1	1	1	1	20.591	21.1084	49.9786
DATA	783	5	127	0	0	Col_2_7505563	Col_2_7505563	19264.2	424.733	-1.642628825e-001	7.590567182e-002	3.046130235e-002	1.033032e+003	7.077027e+002	1.142264e+002	9.773797e+001	236	130	21	50	6.763087e+000	1.534177e+001	0	0	0	0	0	0	0	0	0	0	0	191.792	76.9808	1	1	1	1	26.0017	21.5773	50.1871
DATA	784	5	128	0	0	Col_1_27909008	Col_1_27909008	19285.4	424.611	-1.228652363e-001	7.700757927e-002	1.106015078e-001	9.215715e+002	6.944865e+002	1.042994e+002	9.684590e+001	208	132.5	21	49	6.777421e+000	1.536607e+001	0	0	0	0	0	0	0	0	0	0	0	170.764	75.4459	1	1	1	1	24.4106	21.4693	50.2063
DATA	785	5	129	0	0	NC_2_18597084	NC_2_18597084	19306.4	424.722	3.741992767e-002	9.725713128e-002	7.004207695e-001	4.606216e+002	5.020700e+002	6.720454e+001	8.419454e+001	131	110	21	49	6.725010e+000	1.555789e+001	0	0	0	0	0	0	0	0	0	0	0	85.1859	54.4712	1	1	1	1	24.8756	21.3047	50.4447
DATA	786	5	130	0	0	NC_2_10268074	NC_2_10268074	19327.3	424.5	1.486074775e-001	2.478867301e-001	5.488411702e-001	1.269478e+002	1.787444e+002	5.064802e+001	6.999830e+001	65	78	21	49	7.098165e+000	1.571159e+001	0	0	0	0	0	0	0	0	0	0	0	23.4317	19.3665	1	1	0	0	27.0811	21.2493	50.2881
DATA	787	5	131	0	0	NC_5_17685069	NC_5_17685069	19348.4	424.414	8.042220303e-002	2.122279372e-001	7.047305004e-001	1.629976e+002	1.961568e+002	5.176135e+001	7.055365e+001	75	76	21	48	7.118154e+000	1.572203e+001	0	0	0	0	0	0	0	0	0	0	0	30.0265	21.2235	1	1	0	0	27.501	21.2373	49.5853
DATA	788	5	132	0	0	NC_2_339420	NC_2_339420	19370.4	424.566	-1.662057832e-001	1.305318207e-001	2.029126550e-001	3.838438e+002	2.617874e+002	6.242460e+001	7.274635e+001	110.5	86	21	48	6.964559e+000	1.535222e+001	0	0	0	0	0	0	0	0	0	0	0	70.5647	28.2825	1	1	1	0	24.4106	21.0402	49.1206
DATA	789	5	133	0	0	Col_1_1131272	Col_1_1131272	19391.5	424.5	1.888691872e-002	1.244121805e-001	8.793373932e-001	3.298761e+002	3.445385e+002	5.934004e+001	7.620573e+001	102	95.5	20	47	6.579607e+000	1.573392e+001	0	0	0	0	0	0	0	0	0	0	0	60.5238	37.168	1	1	1	1	24.4106	20.5135	48.6284
DATA	790	5	134	0	0	Col_2_16872199	Col_2_16872199	19412.4	424.389	-3.853570279e-002	6.368400544e-002	5.451072223e-001	2.319006e+003	2.122102e+003	2.371085e+002	2.228613e+002	456.5	264	20	48	6.574933e+000	1.550355e+001	0	0	0	0	0	0	0	0	1	0	0	424.65	228.588	1	1	1	1	24.4106	20.2719	49.0283
DATA	791	5	135	0	0	NC_5_17235421	NC_5_17235421	19433	424.5	-2.314163261e-001	1.878779709e-001	2.180471913e-001	2.677686e+002	1.571605e+002	5.629304e+001	6.996327e+001	87	69	20	48	6.372466e+000	1.557730e+001	0	0	0	0	0	0	0	0	1	0	0	48.9395	16.9037	1	1	1	0	26.2212	20.2382	49.7753
DATA	792	5	136	0	0	NC_2_6460632	NC_2_6460632	19454.5	424.314	4.305961168e-002	7.107645913e-002	5.446336222e-001	9.807261e+002	1.082947e+003	1.099086e+002	1.280254e+002	220	173	20	48	6.391208e+000	1.577336e+001	0	0	0	0	0	0	0	0	1	0	0	178.889	116.292	1	1	1	1	24.4106	20.3313	49.6124
DATA	793	5	137	0	0	NC_5_2082892	NC_5_2082892	19475.5	423.895	8.518391567e-002	1.437529634e-001	5.534679269e-001	2.561782e+002	3.116923e+002	5.592334e+001	7.516085e+001	88	87	20	48	6.420206e+000	1.576858e+001	0	0	0	0	0	0	0	0	1	0	0	46.6385	33.4178	1	1	1	0	25.7804	20.3236	49.568
DATA	794	5	138	0	0	Col_3_22194176	Col_3_22194176	19496.2	424.175	3.129585879e-002	2.605993634e-001	9.044103911e-001	1.400736e+002	1.505401e+002	5.173621e+001	7.013691e+001	67.5	76.5	20	48	6.502364e+000	1.535823e+001	0	0	0	0	0	0	0	0	1	0	0	25.4533	16.1143	1	1	0	0	27.0811	20.3375	49.1979
DATA	795	5	139	0	0	NC_4_16881536	NC_4_16881536	19517.7	423.73	-1.520848716e-001	2.406697144e-001	5.274368035e-001	1.880222e+002	1.324721e+002	5.332481e+001	6.988569e+001	73	67.5	20	48	6.497884e+000	1.545739e+001	0	0	0	0	0	0	0	0	0	0	0	34.1004	14.1562	1	1	0	0	26.8687	20.5188	48.8403
DATA	796	5	140	0	0	NC_5_23869198	NC_5_23869198	19538.6	423.642	-1.493856079e-001	4.557162597e-001	7.430598712e-001	9.633692e+001	6.829787e+001	5.091222e+001	6.873397e+001	59	57	20	48	6.847902e+000	1.587359e+001	0	0	0	0	0	0	0	0	0	0	0	17.4397	-0.576861	1	0	0	0	24.4106	20.7814	49.0272
DATA	797	5	141	0	0	NC_5_18549151	NC_5_18549151	19559.8	423.745	8.241288254e-001	1.053853281e-001	5.276141721e-015	3.199585e+002	2.134138e+003	5.943249e+001	2.242458e+002	99	273	20	48	7.053006e+000	1.582487e+001	0	0	0	0	0	0	0	0	0	0	0	57.8148	227.282	1	1	1	1	24.6442	20.7904	49.276
DATA	798	5	142	0	0	NC_3_22939809	NC_3_22939809	19581.1	423.226	1.750592359e-001	7.220334975e-002	1.532818722e-002	8.736242e+002	1.307326e+003	1.007462e+002	1.478124e+002	201	190	20	48	7.175061e+000	1.571649e+001	0	0	0	0	0	0	0	0	0	0	0	157.573	138.982	1	1	1	1	24.4106	20.6354	48.8675
DATA	799	5	143	0	0	Col_1_8848230	Col_1_8848230	19602.7	425	-9.882528263e-002	9.010466005e-002	2.727361545e-001	6.353174e+002	5.060174e+002	8.101241e+001	8.564511e+001	155	112	20	48	7.026177e+000	1.528435e+001	0	0	0	0	0	0	0	0	0	0	0	114.383	53.6987	1	1	1	1	24.4106	20.838	48.6592
DATA	800	5	144	0	0	NC_1_27614739	NC_1_27614739	19623.5	424	-6.173937701e-002	3.003951325e-001	8.371602321e-001	1.356475e+002	1.176718e+002	5.214698e+001	7.021525e+001	66.5	72.5	21	47	6.835081e+000	1.527944e+001	0	0	0	0	0	0	0	0	0	0	0	24.3808	12.465	1	1	0	0	29.1201	21.0248	48.1234
DATA	801	5	145	0	0	NC_4_12096145	NC_4_12096145	19644.6	423.973	-2.279478168e-001	1.732646695e-001	1.883067572e-001	2.979118e+002	1.762544e+002	5.857738e+001	7.155332e+001	86.5	78	21	47	6.909980e+000	1.562062e+001	0	0	0	0	0	0	0	0	0	0	0	53.4562	18.6366	1	1	1	0	29.1201	21.1564	48.5766
DATA	802	5	146	0	0	Col_1_22494197	Col_1_22494197	19665.7	424.685	4.582895791e-002	7.713799121e-002	5.524341564e-001	7.610024e+002	8.456974e+002	9.134184e+001	1.094483e+002	176	151	21	48	6.950502e+000	1.567628e+001	0	0	0	0	0	0	0	0	0	0	0	136.33	89.2577	1	1	1	1	24.8756	21.0237	48.7675
DATA	803	5	147	0	0	Col_5_3198697	Col_5_3198697	19687.2	423.655	5.953953910e-002	8.485672310e-002	4.828987914e-001	5.981293e+002	6.860165e+002	7.834435e+001	9.773344e+001	152.5	123.5	21	48	6.890107e+000	1.570175e+001	0	0	0	0	0	0	0	0	0	0	0	106.981	72.2642	1	1	1	1	25.1049	21.1615	49.1079
DATA	804	5	148	0	0	NC_3_3279457	NC_3_3279457	19708	423.5	-4.256187097e-003	4.938758073e-001	9.931239719e-001	7.677516e+001	7.602642e+001	5.125238e+001	7.015415e+001	55	67	20	48	6.854680e+000	1.569929e+001	0	0	0	0	0	0	0	0	0	0	0	13.7115	7.99357	1	1	0	0	26.2212	20.9136	48.7729
DATA	805	5	149	0	0	Col_5_26142482	Col_5_26142482	19729.5	423.5	1.378380176e-001	6.569062771e-002	3.587949064e-002	1.625149e+003	2.232190e+003	1.702543e+002	2.339007e+002	334	297	20	48	6.757622e+000	1.618115e+001	0	0	0	0	0	0	0	0	0	0	0	289.815	234.239	1	1	1	1	24.4106	20.8517	49.4803
DATA	806	5	150	0	0	Col_5_17064143	Col_5_17064143	19750.4	423.586	5.545495200e-002	3.372398001e-001	8.693865524e-001	1.062345e+002	1.207037e+002	5.191634e+001	7.104411e+001	54.5	73	20	49	6.446065e+000	1.625563e+001	0	0	0	0	0	0	0	0	0	0	0	18.9191	12.642	1	1	0	0	27.501	20.7239	50.1212
DATA	807	5	151	0	0	Col_1_24304027	Col_1_24304027	19771.6	423.586	4.506345028e-003	8.131125500e-002	9.558031251e-001	7.026824e+002	7.100116e+002	8.675731e+001	9.980989e+001	161	132.5	20	50	6.433070e+000	1.611014e+001	0	0	0	0	0	0	0	0	0	0	0	124.976	74.2181	1	1	1	1	27.501	20.6275	50.3794
DATA	808	5	152	0	0	Col_2_17431021	Col_2_17431021	19792.7	423.189	1.131783527e-001	1.107707667e-001	3.069064131e-001	3.602672e+002	4.675231e+002	6.239741e+001	8.441664e+001	103	99	20	50	6.568777e+000	1.618197e+001	0	0	0	0	0	0	0	0	0	0	0	63.9978	48.7738	1	1	1	1	24.6442	20.5567	50.7911
DATA	809	5	153	0	0	NC_2_12703309	NC_2_12703309	19814.2	423.49	2.469722113e-002	1.646324434e-001	8.807533314e-001	2.403077e+002	2.543694e+002	5.638291e+001	7.488248e+001	85	84	21	49	6.687755e+000	1.551985e+001	0	0	0	0	0	0	0	0	0	0	0	42.6386	26.4834	1	1	0	0	23.9365	20.8855	49.6207
DATA	810	5	154	0	0	NC_3_15881103	NC_3_15881103	19835.2	423.863	6.783439073e-002	2.104881099e-001	7.472467638e-001	1.736842e+002	2.030462e+002	5.393197e+001	7.343179e+001	72	76	20	49	6.879587e+000	1.592142e+001	0	0	0	0	0	0	0	0	0	0	0	30.7852	21.0983	1	1	0	0	23.9365	20.9519	49.6059
DATA	811	5	155	0	0	Col_5_16495415	Col_5_16495415	19856.2	423.478	-4.175405264e-002	6.801088814e-002	5.392603406e-001	1.372266e+003	1.246477e+003	1.464346e+002	1.433081e+002	287	183	21	49	6.898378e+000	1.574701e+001	0	0	0	0	0	0	0	0	0	0	0	243.001	129.258	1	1	1	1	27.0811	21.3203	49.8382
DATA	812	5	156	0	0	NC_5_23126916	NC_5_23126916	19878	423.8	1.232826323e-002	2.064246572e-001	9.523763942e-001	1.898692e+002	1.953363e+002	5.456256e+001	7.350161e+001	75	85	21	49	6.651432e+000	1.569978e+001	0	0	0	0	0	0	0	0	0	0	0	33.5923	20.2141	1	1	0	0	22.4545	21.459	50.2104
DATA	813	5	157	0	0	Col_2_8606488	Col_2_8606488	19898.7	423.205	2.488704043e-001	6.808431357e-002	2.568547402e-004	1.514978e+003	2.687055e+003	1.599123e+002	2.779280e+002	319	334	21	50	6.873975e+000	1.595868e+001	0	0	0	0	0	0	0	0	0	0	0	267.84	277.504	1	1	1	1	22.1978	21.3679	50.7263
DATA	814	5	158	0	0	Col_1_23405545	Col_1_23405545	19920.6	423.167	-3.732065930e-002	7.586156092e-002	6.227494313e-001	8.949932e+002	8.212948e+002	1.031212e+002	1.086646e+002	197	138.5	21	50	6.596112e+000	1.585409e+001	0	0	0	0	0	0	0	0	0	0	0	158.125	84.639	1	1	1	1	24.8756	21.3819	51.1253
DATA	815	5	159	0	0	Col_2_9759081	Col_2_9759081	19941.4	423.102	5.379868788e-002	1.473314867e-001	7.149964222e-001	2.676559e+002	3.029531e+002	5.781808e+001	7.746618e+001	87	88	21	50	6.554423e+000	1.581680e+001	0	0	0	0	0	0	0	0	0	0	0	47.2647	31.1581	1	1	1	0	23.9365	21.5357	50.605
DATA	816	5	160	0	0	NC_3_1646071	NC_3_1646071	19962.1	423.698	7.939828727e-002	8.402248065e-002	3.446768490e-001	6.119167e+002	7.346671e+002	7.983157e+001	1.024733e+002	153.5	133.5	21	49	6.604130e+000	1.625010e+001	0	0	0	0	0	0	0	0	0	0	0	108.013	75.4091	1	1	1	1	21.9382	21.4687	50.42
DATA	817	5	161	0	0	NC_1_4616112	NC_1_4616112	19983.4	423.042	-5.496830603e-003	1.126304222e-001	9.610753849e-001	4.076706e+002	4.025432e+002	6.551354e+001	8.213081e+001	113	103	21	49	6.873834e+000	1.588122e+001	0	0	0	0	0	0	0	0	0	0	0	71.9411	41.2313	1	1	1	1	22.9591	21.8414	50.1619
DATA	818	5	162	0	0	NC_2_11910217	NC_2_11910217	20004.7	423.279	-2.301432583e-002	1.513951493e-001	8.791751455e-001	2.842077e+002	2.695390e+002	5.863951e+001	7.663416e+001	90	84	22	49	6.903858e+000	1.589493e+001	0	0	0	0	0	0	0	0	0	0	0	50.1463	27.5511	1	1	1	0	21.6755	21.8814	49.7095
DATA	819	5	163	0	0	Col_2_8304497	Col_2_8304497	20025.8	424.098	-4.502318297e-002	7.072475195e-002	5.243872138e-001	1.159276e+003	1.045114e+003	1.267681e+002	1.268450e+002	244	156	21	49	6.558052e+000	1.563340e+001	0	0	0	0	0	0	0	0	0	0	0	204.541	106.612	1	1	1	1	23.4529	21.2416	49.6073
DATA	820	5	164	66	1	DarkCorner	DarkCorner	20046.7	423.607	0.000000000e+000	6.328365377e-001	1.000000000e+000	5.095995e+001	7.157327e+001	5.128535e+001	7.203529e+001	39	63.5	20	48	6.505793e+000	1.550838e+001	0	0	0	0	0	0	0	0	0	0	0	-1.71343	0.865063	0	0	0	0	26.2212	20.6442	49.0981
DATA	821	6	1	0	0	NC_2_16525467	NC_2_16525467	16608	436.5	-8.661765184e-003	2.689262668e-001	9.743056190e-001	1.284233e+002	1.258873e+002	4.664097e+001	6.343385e+001	66.5	84.5	21	48	6.723557e+000	1.555088e+001	0	0	0	0	0	0	0	0	0	0	0	25.9208	14.8474	1	1	0	0	25.3321	20.8739	48.9741
DATA	822	6	2	0	0	Col_3_9995799	Col_3_9995799	16629.3	435.925	-4.389187854e-002	7.245007271e-002	5.446326789e-001	9.204796e+002	8.319981e+002	1.025054e+002	1.040376e+002	227	161	21	49	6.788432e+000	1.572025e+001	0	0	0	0	0	0	0	0	0	0	0	184.686	97.6707	1	1	1	1	21.6755	21.3723	49.8736
DATA	823	6	3	0	0	Col_1_12920374	Col_1_12920374	16651	435.674	7.289132626e-002	8.735189479e-002	4.040239854e-001	5.001132e+002	5.915067e+002	6.752309e+001	8.623381e+001	134.5	124.5	21	49	6.512608e+000	1.625377e+001	0	0	0	0	0	0	0	0	0	0	0	99.7637	69.1219	1	1	1	1	21.9382	21.4424	49.7514
DATA	824	6	4	0	0	NC_5_16277427	NC_5_16277427	16672.4	436.489	-3.035787592e-001	6.939951178e-002	1.217867519e-005	2.845762e+003	1.414555e+003	2.882100e+002	1.548615e+002	624	222.5	21	47	6.371358e+000	1.554192e+001	0	0	0	0	0	0	0	0	0	0	0	564.506	164.572	1	1	1	1	24.4106	21.3515	48.6242
DATA	825	6	5	0	0	Col_1_24607844	Col_1_24607844	16693.3	435.885	-4.028049230e-002	6.793680075e-002	5.532405602e-001	1.233744e+003	1.124462e+003	1.316184e+002	1.290299e+002	294.5	199.5	21	48	6.428562e+000	1.544640e+001	0	0	0	0	0	0	0	0	0	0	0	243.526	130.296	1	1	1	1	24.1747	21.2413	49.4171
DATA	826	6	6	0	0	NC_2_12759619	NC_2_12759619	16714.7	435.94	-2.631807977e-001	3.971054518e-001	5.074920376e-001	1.157256e+002	6.313188e+001	4.750511e+001	6.356738e+001	65	63	21	48	6.414607e+000	1.472590e+001	0	0	0	0	0	0	0	0	0	0	0	22.7314	2.34162	1	0	0	0	27.501	21.4934	48.2704
DATA	827	6	7	0	0	Col_2_15838068	Col_2_15838068	16734.9	435.523	7.466709260e-002	7.696073404e-002	3.319481899e-001	6.836054e+002	8.118439e+002	8.254883e+001	1.032312e+002	171.5	159	21	47	6.790208e+000	1.491507e+001	0	0	0	0	0	0	0	0	0	0	0	133.701	93.361	1	1	1	1	22.4545	21.4555	48.3133
DATA	828	6	8	0	0	NC_2_19017688	NC_2_19017688	16756.9	435.326	2.214274690e-001	5.729342850e-001	6.991414361e-001	4.618469e+001	7.689985e+001	4.648124e+001	6.446426e+001	46	71	21	47	6.922438e+000	1.492208e+001	0	0	0	0	0	0	0	0	0	0	0	0.763244	8.81015	0	1	0	0	22.4545	21.3665	47.5847
DATA	829	6	9	0	0	NC_1_28634252	NC_1_28634252	16778	435.721	-4.955948968e-002	1.196403085e-001	6.787002582e-001	3.556957e+002	3.173359e+002	5.867982e+001	7.163868e+001	109	102	21	48	6.875305e+000	1.533548e+001	0	0	0	0	0	0	0	0	0	0	0	68.9745	36.2299	1	1	1	0	26.2212	21.4231	48.431
DATA	830	6	10	0	0	Col_3_6750615	Col_3_6750615	16799	436.135	-1.025729508e-001	7.111192785e-002	1.491851829e-001	1.122834e+003	8.866301e+002	1.216651e+002	1.096060e+002	257.5	149.5	20	48	6.781004e+000	1.535435e+001	0	0	0	0	0	0	0	0	0	0	0	216.903	100.893	1	1	1	1	23.4529	21.1179	48.7917
DATA	831	6	11	0	0	Col_5_15747374	Col_5_15747374	16820	435.5	4.086300213e-001	7.194365428e-002	1.348035332e-008	4.031725e+004	1.033049e+005	4.031999e+003	1.033069e+004	7267	11739	20	47	6.228325e+000	1.532503e+001	0	0	1	1	0	0	0	0	0	0	0	7761.42	11719.1	1	1	1	1	26.2212	20.7151	47.9683
DATA	832	6	12	0	0	NC_4_9160843	NC_4_9160843	16841.2	435.5	0.000000000e+000	6.310146656e-001	1.000000000e+000	4.686876e+001	6.442119e+001	4.716803e+001	6.483254e+001	42	59	20	47	6.347788e+000	1.550939e+001	0	0	0	0	0	0	0	0	0	0	0	-2.20458	-3.52335	0	0	0	0	26.6546	20.5121	47.9406
DATA	833	6	13	0	0	Col_2_15230018	Col_2_15230018	16862.3	435.186	5.164823012e-002	7.376190870e-002	4.838012141e-001	8.105033e+002	9.128576e+002	9.384939e+001	1.120730e+002	199.5	161	20	47	6.432578e+000	1.546780e+001	0	0	0	0	0	0	0	0	0	0	0	155.032	102.953	1	1	1	1	22.1978	20.6995	48.2236
DATA	834	6	14	0	0	Col_5_5901094	Col_5_5901094	16883.4	435.408	9.114202581e-002	7.617475605e-002	2.315069772e-001	7.106948e+002	8.766479e+002	8.545430e+001	1.092490e+002	175	161	21	48	6.769977e+000	1.501542e+001	0	0	0	0	0	0	0	0	0	0	0	135.548	98.6013	1	1	1	1	24.4106	20.9841	48.4652
DATA	835	6	15	0	0	Col_4_16028697	Col_4_16028697	16904.7	435.5	-8.745001657e-002	7.416964125e-002	2.383766653e-001	9.499689e+002	7.767108e+002	1.062458e+002	1.015143e+002	226	149	20	48	6.547458e+000	1.549648e+001	0	0	0	0	0	0	0	0	1	0	0	180.695	87.1345	1	1	1	1	27.0811	20.34	49.4173
DATA	836	6	16	0	0	Col_1_24353942	Col_1_24353942	16925.8	435.914	-2.068512526e-001	1.653148572e-001	2.108409954e-001	2.904711e+002	1.804063e+002	5.584661e+001	6.796118e+001	97	81	20	48	6.540493e+000	1.504620e+001	0	0	0	0	0	0	0	0	1	0	0	55.1129	20.1894	1	1	1	0	25.1049	20.2578	49.1263
DATA	837	6	17	0	0	NC_3_22560532	NC_3_22560532	16947	435.5	3.524384654e-001	8.139979945e-002	1.492980023e-005	6.043040e+004	1.360485e+005	6.541878e+003	1.619341e+004	9569	11951	20	48	6.381936e+000	1.569189e+001	0	0	1	1	0	0	0	0	0	0	0	11440.2	15190.3	1	1	1	1	26.2212	20.4089	49.4286
DATA	838	6	18	0	0	Col_3_14773854	Col_3_14773854	16968.5	435.186	-1.286763187e-001	6.976714963e-002	6.512947452e-002	1.320412e+003	9.818228e+002	1.404625e+002	1.182028e+002	291	172	20	48	5.957924e+000	1.538455e+001	0	0	0	0	0	0	0	0	1	0	0	249.451	109.382	1	1	1	1	25.3321	19.9536	48.2902
DATA	839	6	19	0	0	Col_3_20243333	Col_3_20243333	16989.4	435.882	-5.285212473e-002	6.774688249e-002	4.353078506e-001	1.335132e+003	1.182149e+003	1.418783e+002	1.353684e+002	287	187	20	48	5.941372e+000	1.532911e+001	0	0	0	0	0	0	0	0	1	0	0	251.747	131.432	1	1	1	1	24.1747	20.1184	48.2492
DATA	840	6	20	0	0	Col_3_15676898	Col_3_15676898	17011	435.591	-8.285200550e-002	1.503114994e-001	5.814951824e-001	2.845975e+002	2.351684e+002	5.587118e+001	7.014281e+001	96	82	20	48	6.328372e+000	1.567584e+001	0	0	0	0	0	0	0	0	1	0	0	53.5702	26.0948	1	1	1	0	22.4545	20.2417	48.7818
DATA	841	6	21	0	0	NC_3_20946122	NC_3_20946122	17031.6	435.027	1.980115103e-001	1.049037822e-001	5.908589227e-002	1.269857e+003	2.003394e+003	1.749245e+002	3.470234e+002	213	184	19.5	48	6.760217e+000	1.555268e+001	0	0	1	1	0	0	0	0	1	0	0	238.68	221.911	1	1	1	1	29.1201	20.0807	48.5629
DATA	842	6	22	0	0	NC_2_12106278	NC_2_12106278	17052.6	435	-1.902941580e-001	1.752117751e-001	2.774432163e-001	2.695057e+002	1.738897e+002	5.523630e+001	6.855351e+001	89	78	20	47	6.764129e+000	1.502503e+001	0	0	0	0	0	0	0	0	1	0	0	50.5865	19.2287	1	1	1	0	29.1201	20.1207	48.3418
DATA	843	6	23	0	0	Col_3_17492446	Col_3_17492446	17074	435.203	-4.033604703e-002	7.889534743e-002	6.091689070e-001	9.059412e+002	8.255891e+002	1.067670e+002	1.153324e+002	161.5	125.5	19	47	6.743018e+000	1.503582e+001	0	0	1	0	0	0	0	0	1	0	0	169.835	91.1466	1	1	1	1	28.1191	20.0679	48.5315
DATA	844	6	24	0	0	Col_1_8930659	Col_1_8930659	17095.4	434.413	1.506092263e-001	6.860918524e-002	2.815098234e-002	1.093905e+003	1.547351e+003	1.195890e+002	1.684264e+002	243	218.5	20	49	6.653734e+000	1.582042e+001	0	0	0	0	0	0	0	0	1	0	0	204.863	170.577	1	1	1	1	23.4529	20.3469	49.7051
DATA	845	6	25	0	0	NC_3_10526420	NC_3_10526420	17116.6	434.232	1.130325743e-001	9.131509542e-002	2.157790651e-001	4.686902e+002	6.080209e+002	6.735124e+001	9.018675e+001	128	132	20	49	6.329953e+000	1.622204e+001	0	0	0	0	0	0	0	0	1	0	0	87.6955	66.9345	1	1	1	1	25.1049	20.1938	49.1442
DATA	846	6	26	0	0	Col_1_7604416	Col_1_7604416	17137.8	434.208	-7.840645195e-003	1.830830312e-001	9.658405371e-001	2.093890e+002	2.056426e+002	5.274034e+001	6.979261e+001	84	84	20	48	6.488603e+000	1.573057e+001	0	0	0	0	0	0	0	0	1	0	0	39.148	22.6094	1	1	0	0	23.696	20.0966	48.4859
DATA	847	6	27	0	0	Col_5_17287573	Col_5_17287573	17158.9	435.833	1.040722836e-001	7.162866885e-002	1.462399325e-001	8.903279e+002	1.131416e+003	1.013577e+002	1.313762e+002	216	186	20	48	6.653153e+000	1.580983e+001	0	0	0	0	0	0	0	0	1	0	0	166.337	124.246	1	1	1	1	23.2073	20.017	48.7994
DATA	848	6	28	0	0	Col_4_10192403	Col_4_10192403	17179.7	435.592	-4.779249746e-002	1.219893972e-001	6.952238544e-001	3.595748e+002	3.221045e+002	6.034690e+001	7.420039e+001	109	90	19	48	6.467284e+000	1.565245e+001	0	0	0	0	0	0	0	0	1	0	0	67.1455	35.3342	1	1	1	0	23.696	19.64	49.1052
DATA	849	6	29	0	0	NC_1_12326949	NC_1_12326949	17201.3	435.638	-6.906370449e-002	6.597742719e-002	2.952020845e-001	1.668746e+003	1.423399e+003	1.737751e+002	1.572827e+002	345	220	19	48	6.413693e+000	1.564545e+001	0	0	0	0	0	0	0	0	1	0	0	311.493	155.987	1	1	1	1	23.696	19.5213	49.0509
DATA	850	6	30	0	0	NC_4_7634401	NC_4_7634401	17222.2	435.35	2.903779487e-002	6.675557232e-002	6.635719863e-001	1.334468e+003	1.426744e+003	1.419854e+002	1.576109e+002	293	211	19	47	6.408522e+000	1.499359e+001	0	0	0	0	0	0	0	0	1	0	0	249.035	156.214	1	1	1	1	21.1402	19.2342	48.4559
DATA	851	6	31	0	0	NC_4_6836913	NC_4_6836913	17242.8	434.481	1.008402906e-001	7.776283278e-002	1.947113073e-001	6.820828e+002	8.603544e+002	8.369379e+001	1.090615e+002	168.5	145	19	48	6.400933e+000	1.564484e+001	0	0	0	0	0	0	0	0	1	0	0	127.275	94.1253	1	1	1	1	25.1049	19.2584	49.3877
DATA	852	6	32	0	0	NC_5_21028166	NC_5_21028166	17264.5	434.676	3.150849781e-002	9.975676297e-002	7.521138979e-001	4.412229e+002	4.744238e+002	6.556920e+001	8.215769e+001	131	111	19	47	6.511815e+000	1.556314e+001	0	0	0	0	0	0	0	0	1	0	0	82.3267	51.8642	1	1	1	1	27.0811	19.3479	48.5923
DATA	853	6	33	0	0	NC_2_2350037	NC_2_2350037	17285.2	434.061	9.795003742e-002	1.254424775e-001	4.348987934e-001	2.940922e+002	3.684966e+002	5.671914e+001	7.656873e+001	92	97	19	46	6.465867e+000	1.507270e+001	0	0	0	0	0	0	0	0	1	0	0	54.8784	40.2584	1	1	1	1	19.7386	19.4332	47.4171
DATA	854	6	34	0	0	Col_3_10578994	Col_3_10578994	17306.6	434.586	-8.034150495e-002	8.391047202e-002	3.383316203e-001	6.949704e+002	5.775968e+002	8.474297e+001	8.857961e+001	171.5	109.5	19	47	6.396167e+000	1.553265e+001	0	0	0	0	0	0	0	0	1	0	0	129.701	63.0656	1	1	1	1	27.501	19.3368	47.9163
DATA	855	6	35	0	0	Col_5_1911246	Col_5_1911246	17327.6	434.98	-1.562158966e-001	1.475359275e-001	2.896758815e-001	3.212017e+002	2.241620e+002	5.815634e+001	7.083195e+001	95	86	19	48	6.311402e+000	1.577233e+001	0	0	0	0	0	0	0	0	1	0	0	59.9589	24.4632	1	1	1	0	23.4529	19.3392	48.7765
DATA	856	6	36	0	0	NC_4_701440	NC_4_701440	17348.8	434.623	-5.402443091e-002	9.243009802e-002	5.588909612e-001	5.555404e+002	4.905589e+002	7.372297e+001	8.321723e+001	144.5	122	19	48	6.229622e+000	1.605912e+001	0	0	0	0	0	0	0	0	1	0	0	103.739	53.5121	1	1	1	1	26.0017	19.3311	48.8203
DATA	857	6	37	0	0	Col_1_443677	Col_1_443677	17370	434.5	3.416063224e-001	6.892446459e-002	7.186971205e-007	1.740766e+005	3.822494e+005	1.740773e+004	3.822500e+004	34348	42691	19	47	6.166698e+000	1.552526e+001	0	0	1	1	0	0	0	0	1	0	0	32519.8	41682	1	1	1	1	26.2212	19.3621	48.211
DATA	858	6	38	0	0	Col_5_17637196	Col_5_17637196	17391.7	434.538	-1.019895180e-001	9.788913609e-002	2.974636013e-001	5.338404e+002	4.221064e+002	7.207191e+001	7.941321e+001	144.5	104	19	48	6.365827e+000	1.560347e+001	0	0	0	0	0	0	0	0	1	0	0	99.7786	46.014	1	1	1	1	24.4106	19.2725	48.6918
DATA	859	6	39	0	0	NC_4_8548200	NC_4_8548200	17412.3	434.475	6.146852658e-002	7.400405875e-002	4.061938673e-001	8.192087e+002	9.437633e+002	9.514704e+001	1.159038e+002	199.5	154	19	48	6.594252e+000	1.544668e+001	0	0	0	0	0	0	0	0	1	0	0	153.2	102.856	1	1	1	1	25.7804	19.4274	48.6395
DATA	860	6	40	0	0	Col_1_17879752	Col_1_17879752	17433.8	434.579	1.515885316e-001	6.557641268e-002	2.079797234e-002	1.639891e+003	2.324895e+003	1.709718e+002	2.420327e+002	360	315.5	19	48	6.508112e+000	1.499517e+001	0	0	0	0	0	0	0	0	1	0	0	306.872	253.334	1	1	1	1	25.7804	19.2438	48.7284
DATA	861	6	41	0	0	Col_5_26017637	Col_5_26017637	17454.6	434.228	9.268713924e-002	1.381253978e-001	5.021974826e-001	2.615335e+002	3.237535e+002	5.495196e+001	7.468400e+001	91	93	19	47	6.420168e+000	1.527409e+001	0	0	0	0	0	0	0	0	1	0	0	48.9743	35.2738	1	1	1	0	25.1049	19.4016	48.8232
DATA	862	6	42	0	0	Col_4_12616647	Col_4_12616647	17476.1	434.293	-1.084864191e-001	8.919487830e-002	2.238762622e-001	6.360908e+002	4.954875e+002	7.986417e+001	8.357759e+001	164	119	19	47	6.519846e+000	1.536668e+001	0	0	0	0	0	0	0	0	1	0	0	119.204	53.9811	1	1	1	1	25.7804	19.4425	48.5458
DATA	863	6	43	0	0	NC_2_18076754	NC_2_18076754	17496.4	434.389	0.000000000e+000	6.326369620e-001	1.000000000e+000	4.794944e+001	6.688008e+001	4.834933e+001	6.730713e+001	48	58	19	48	6.330065e+000	1.492400e+001	0	0	0	0	0	0	0	0	1	0	0	5.64323	-3.61931	0	0	0	0	19.7386	19.2781	48.5978
DATA	864	6	44	0	0	Col_1_22051947	Col_1_22051947	17518.5	434.219	1.006507196e-001	7.237425371e-002	1.643170921e-001	8.596516e+002	1.083860e+003	9.856194e+001	1.275831e+002	201	162	19	48	6.636834e+000	1.533866e+001	0	0	0	0	0	0	0	0	1	0	0	161.367	118.084	1	1	1	1	27.0811	19.2401	48.6796
DATA	865	6	45	0	0	NC_5_14708468	NC_5_14708468	17540	434.612	-1.406964330e-001	1.015740435e-001	1.660031772e-001	5.268077e+002	3.810269e+002	7.138273e+001	7.733650e+001	131	105	19	48	6.522767e+000	1.558413e+001	0	0	0	0	0	0	0	0	1	0	0	98.9778	41.5158	1	1	1	1	26.8687	19.4884	48.8298
DATA	866	6	46	0	0	Col_5_4858191	Col_5_4858191	17560.7	434.279	8.538045246e-003	7.041124247e-002	9.034853492e-001	1.033527e+003	1.054046e+003	1.140076e+002	1.250526e+002	229	165	19	47	6.313300e+000	1.557835e+001	0	0	0	0	0	0	0	0	1	0	0	194.36	114.86	1	1	1	1	28.1191	19.0238	48.0888
DATA	867	6	47	0	0	NC_5_12974888	NC_5_12974888	17581.8	434.78	-6.122466431e-002	8.305731327e-002	4.610387100e-001	6.920960e+002	6.010930e+002	8.427020e+001	9.021952e+001	150	121	19	48	6.482353e+000	1.521840e+001	0	0	0	0	0	0	0	0	1	0	0	130.278	65.5131	1	1	1	1	24.1747	19.1084	48.1547
DATA	868	6	48	0	0	NC_3_18658615	NC_3_18658615	17603.1	434.544	-1.555667870e-001	1.494170810e-001	2.978022331e-001	3.152597e+002	2.203442e+002	5.745165e+001	7.078185e+001	99	85	19	48	6.637186e+000	1.533834e+001	0	0	0	0	0	0	0	0	1	0	0	59.4038	24.0203	1	1	1	0	25.7804	19.06	48.2421
DATA	869	6	49	0	0	NC_2_14640270	NC_2_14640270	17624.3	434.796	7.370912955e-002	6.179583742e-002	2.329537210e-001	3.000954e+004	3.556055e+004	3.001338e+003	3.556691e+003	5566	3706	18	47	6.520633e+000	1.450469e+001	0	0	1	1	0	0	0	0	1	0	0	5660.5	3877.52	1	1	1	1	24.6442	19.0829	47.9256
DATA	870	6	50	0	0	NC_3_7440842	NC_3_7440842	17645.8	433.7	-1.505143010e-001	2.104700165e-001	4.745261424e-001	2.112594e+002	1.493832e+002	5.237732e+001	6.886945e+001	84	79	19	48	6.495714e+000	1.574212e+001	0	0	0	0	0	0	0	0	1	0	0	39.8914	16.2931	1	1	0	0	24.1747	19.0196	48.4637
DATA	871	6	51	0	0	Col_4_12076037	Col_4_12076037	17666.5	434.029	-1.581891914e-001	9.005392235e-002	7.898510701e-002	6.654670e+002	4.623143e+002	8.197995e+001	8.157438e+001	162	112	19	48	6.335109e+000	1.514745e+001	0	0	0	0	0	0	0	0	1	0	0	125.79	50.44	1	1	1	1	28.3221	19.1078	48.3979
DATA	872	6	52	0	0	Col_1_19640176	Col_1_19640176	17687.5	434.383	-2.332923049e-001	1.475286574e-001	1.138013745e-001	3.495656e+002	2.042849e+002	5.923890e+001	7.022278e+001	108.5	88	19	47	6.503332e+000	1.562941e+001	0	0	0	0	0	0	0	0	1	0	0	66.1485	22.2958	1	1	1	0	25.7804	18.9424	48.156
DATA	873	6	53	0	0	Col_3_21838840	Col_3_21838840	17709	434.361	-4.627779687e-002	7.686927827e-002	5.471525639e-001	8.197696e+002	7.369093e+002	9.488075e+001	9.970386e+001	201	145	19	47.5	6.655628e+000	1.584013e+001	0	0	0	0	0	0	0	0	1	0	0	155.3	80.4573	1	1	1	1	26.4388	18.9979	48.8912
DATA	874	6	54	0	0	NC_1_22927968	NC_1_22927968	17730.1	433.754	-1.402713229e-001	7.969565984e-002	7.839298425e-002	8.517643e+002	6.166633e+002	9.763251e+001	9.115793e+001	199	121.5	19	49	6.722371e+000	1.561596e+001	0	0	0	0	0	0	0	0	1	0	0	161.541	67.3546	1	1	1	1	26.2212	19.1073	49.337
DATA	875	6	55	0	0	NC_1_2829159	NC_1_2829159	17750.9	433.804	-1.175443806e-001	1.189870130e-001	3.232135326e-001	4.026280e+002	3.071564e+002	6.239527e+001	7.380218e+001	119	89	19	48	6.257275e+000	1.527812e+001	0	0	0	0	0	0	0	0	1	0	0	76.4441	33.5628	1	1	1	0	25.1049	18.7811	49.0394
DATA	876	6	56	0	0	NC_3_1671716	NC_3_1671716	17772	433.3	-2.465902046e-002	7.082240031e-002	7.277041898e-001	1.044202e+003	9.865644e+002	1.147631e+002	1.193001e+002	245.5	160	18	48.5	6.157287e+000	1.531282e+001	0	0	0	0	0	0	0	0	1	0	0	198.477	107.848	1	1	1	1	26.2212	18.4446	49.3069
DATA	877	6	57	0	0	Col_1_2752247	Col_1_2752247	17793.2	433.533	1.372519793e-004	6.707139187e-002	9.983672449e-001	1.324427e+003	1.324845e+003	1.407230e+002	1.484836e+002	286	194	18	48	6.254056e+000	1.473457e+001	0	0	0	0	0	0	0	0	1	0	0	252.024	144.895	1	1	1	1	25.7804	18.5114	48.8801
DATA	878	6	58	0	0	NC_5_8981938	NC_5_8981938	17814.8	433.925	-3.315729323e-001	1.737758542e-001	5.638480725e-002	3.194014e+002	1.488552e+002	5.724401e+001	6.864661e+001	104	81.5	18	48.5	6.786393e+000	1.498570e+001	0	0	0	0	0	0	0	0	1	0	0	60.8487	16.288	1	1	1	0	24.4106	18.9324	49.5726
DATA	879	6	59	0	0	NC_1_21676158	NC_1_21676158	17835.7	433.5	-1.300235400e-001	3.082156677e-001	6.731279695e-001	1.366876e+002	1.013224e+002	4.938236e+001	6.774319e+001	69	73	18	48	6.600623e+000	1.470587e+001	0	0	0	0	0	0	0	0	1	0	0	26.0686	11.0922	1	1	0	0	27.0811	19.0204	48.9514
DATA	880	6	60	0	0	NC_1_29373177	NC_1_29373177	17856.8	433.5	-3.413558408e-001	3.586415862e-001	3.411973269e-001	1.459905e+002	6.652253e+001	4.959802e+001	6.716375e+001	71	67	19	47	6.422829e+000	1.510566e+001	0	0	0	0	0	0	0	0	1	0	0	27.8735	5.90128	1	0	0	0	30	19.093	48.6726
DATA	881	6	61	0	0	NC_3_19546098	NC_3_19546098	17877.9	434.475	-1.094033088e-001	1.350667100e-001	4.179432667e-001	3.359309e+002	2.611239e+002	5.805515e+001	7.182639e+001	105	96	19	48	6.689475e+000	1.541699e+001	0	0	0	0	0	0	0	0	1	0	0	64.2085	28.616	1	1	1	0	21.1402	19.1526	48.84
DATA	882	6	62	0	0	Col_5_16529919	Col_5_16529919	17899.2	433.788	-2.981916345e-002	6.753742565e-002	6.588361649e-001	1.316588e+003	1.229223e+003	1.398969e+002	1.399372e+002	284	194	19	49	6.550328e+000	1.569944e+001	0	0	0	0	0	0	0	0	1	0	0	251.917	134.778	1	1	1	1	24.4106	19.5263	49.3566
DATA	883	6	63	0	0	NC_4_10173746	NC_4_10173746	17920.5	433.804	2.858769485e-001	1.619926463e-001	7.760533705e-002	1.702122e+002	3.287515e+002	5.022047e+001	7.448829e+001	77	94	19	48	6.687770e+000	1.632622e+001	0	0	0	0	0	0	0	0	1	0	0	32.6031	36.0652	1	1	0	0	23.9365	19.908	49.288
DATA	884	6	64	0	0	Col_4_2604509	Col_4_2604509	17941.8	433.653	-1.529215556e-001	7.421333937e-002	3.934436533e-002	1.073838e+003	7.551222e+002	1.172989e+002	1.008216e+002	238.5	147	20	48	6.728282e+000	1.637560e+001	0	0	0	0	0	0	0	0	1	0	0	205.901	82.8845	1	1	1	1	23.9365	20.3431	49.3078
DATA	885	6	65	0	0	NC_3_21290330	NC_3_21290330	17962.5	433.5	-4.017414322e-002	7.070439504e-002	5.699000746e-001	1.066960e+003	9.726892e+002	1.166508e+002	1.179806e+002	247	164	20	47	6.691252e+000	1.530100e+001	0	0	0	0	0	0	0	0	1	0	0	204.783	106.822	1	1	1	1	24.4106	20.2212	48.2458
DATA	886	6	66	0	0	NC_5_25307002	NC_5_25307002	17983.7	433.391	-2.847448527e-001	1.811570500e-001	1.159941491e-001	2.871687e+002	1.490707e+002	5.516947e+001	6.837801e+001	91	75	20	49	6.568802e+000	1.499586e+001	0	0	0	0	0	0	0	0	1	0	0	55.1707	16.38	1	1	1	0	27.2919	20.2871	49.207
DATA	887	6	67	0	0	NC_5_12092361	NC_5_12092361	18005	433.203	2.880079230e-001	8.064619955e-002	3.552784856e-004	5.535550e+002	1.074407e+003	7.265673e+001	1.264593e+002	146.5	176.5	20	49	6.611110e+000	1.524359e+001	0	0	0	0	0	0	0	0	1	0	0	106.451	118.121	1	1	1	1	28.1191	20.3204	49.3136
DATA	888	6	68	0	0	NC_5_18785158	NC_5_18785158	18026	433.203	5.456013539e-001	3.870204382e-001	1.586140589e-001	4.671999e+001	1.640983e+002	4.711264e+001	6.865087e+001	48.5	79.5	20	48	6.744436e+000	1.563678e+001	0	0	0	0	0	0	0	0	1	0	0	5.73575	18.0509	0	1	0	0	28.1191	20.2382	49.5937
DATA	889	6	69	0	0	Col_3_12698157	Col_3_12698157	18047.6	434.019	-2.235776971e-003	6.193314247e-002	9.712027443e-001	4.456369e+003	4.433486e+003	4.481058e+002	4.483264e+002	913	536	20	48	7.102048e+000	1.555191e+001	0	0	0	0	0	0	0	0	0	0	0	858.554	487.961	1	1	1	1	24.1747	20.447	49.164
DATA	890	6	70	0	0	Col_1_4968880	Col_1_4968880	18068.9	433.897	-1.425464427e-001	1.146109193e-001	2.135944434e-001	4.328493e+002	3.117384e+002	6.384711e+001	7.352329e+001	125	101	20	48	6.719762e+000	1.618660e+001	0	0	0	0	0	0	0	0	1	0	0	83.463	34.3292	1	1	1	0	25.5572	19.9682	49.3678
DATA	891	6	71	0	0	Col_2_10729409	Col_2_10729409	18089.4	433.673	-8.457945500e-002	7.308116019e-002	2.471351360e-001	1.001756e+003	8.244849e+002	1.106100e+002	1.059581e+002	233	154	20	48	6.564134e+000	1.586928e+001	0	0	0	0	0	0	0	0	0	0	0	193.312	90.8399	1	1	1	1	24.4106	20.4405	49.3235
DATA	892	6	72	0	0	NC_2_17155762	NC_2_17155762	18110.3	433.673	6.930414765e-003	9.105467655e-002	9.393294583e-001	5.215329e+002	5.299223e+002	7.011424e+001	8.504676e+001	141	117	21	48	7.069073e+000	1.601089e+001	0	0	0	0	0	0	0	0	0	0	0	100.719	58.4159	1	1	1	1	24.8756	21.1187	49.1952
DATA	893	6	73	0	0	Col_2_5001470	Col_2_5001470	18132	433.271	1.632332157e-001	8.129926208e-002	4.466381092e-002	5.689566e+002	8.285379e+002	7.368794e+001	1.062307e+002	156.5	143	21	48	7.065408e+000	1.523500e+001	0	0	0	0	0	0	0	0	0	0	0	109.959	91.381	1	1	1	1	23.4529	21.0949	48.3487
DATA	894	6	74	0	0	NC_4_10857102	NC_4_10857102	18153.3	433.235	0.000000000e+000	6.337650389e-001	1.000000000e+000	4.649796e+001	6.602948e+001	4.679486e+001	6.645109e+001	34.5	61	20	48	7.169091e+000	1.555599e+001	0	0	0	0	0	0	0	0	0	0	0	-5.62157	-0.0371672	0	0	0	0	24.4106	21.0503	49.2352
DATA	895	6	75	0	0	NC_2_15023482	NC_2_15023482	18174.5	433.878	-6.020764589e-002	7.782999226e-002	4.391798139e-001	7.955606e+002	6.925731e+002	9.228227e+001	9.595779e+001	188	128	20	49	6.965380e+000	1.533061e+001	0	0	0	0	0	0	0	0	0	0	0	153.963	76.462	1	1	1	1	23.696	20.4345	49.7349
DATA	896	6	76	0	0	Col_3_16636079	Col_3_16636079	18195.4	433.228	-6.781227612e-002	7.151773376e-002	3.430336248e-001	1.054556e+003	9.021054e+002	1.153483e+002	1.120054e+002	246	156.5	20	49	6.917249e+000	1.545379e+001	0	0	0	0	0	0	0	0	0	0	0	204.202	99.6407	1	1	1	1	25.5572	20.789	49.759
DATA	897	6	77	0	0	Col_5_16986597	Col_5_16986597	18216.6	432.66	2.871149628e-002	1.490054045e-001	8.472036221e-001	2.511604e+002	2.683259e+002	5.303613e+001	7.157705e+001	88	89.5	20	48	6.598980e+000	1.527547e+001	0	0	0	0	0	0	0	0	0	0	0	48.6602	29.6509	1	1	1	0	24.6442	20.5024	49.1977
DATA	898	6	78	0	0	NC_4_16079742	NC_4_16079742	18237.6	433.289	6.561220296e-002	6.577684621e-002	3.185233581e-001	1.433126e+003	1.666851e+003	1.507259e+002	1.793969e+002	321	247	21	47	6.785984e+000	1.497320e+001	0	0	0	0	0	0	0	0	0	0	0	277.798	184.275	1	1	1	1	22.7082	20.8898	48.5319
DATA	899	6	79	0	0	Col_4_18112314	Col_4_18112314	18258.8	433.52	-4.853393601e-002	6.946417196e-002	4.847456629e-001	1.157666e+003	1.035260e+003	1.248187e+002	1.229357e+002	265	170	20.5	48	6.604471e+000	1.551215e+001	0	0	0	0	0	0	0	0	0	0	0	224.505	114.5	1	1	1	1	22.9591	20.5472	48.7598
DATA	900	6	80	0	0	NC_3_10288890	NC_3_10288890	18279.8	432.981	-2.213943579e-001	1.095615591e-001	4.330768735e-002	5.079891e+002	3.051126e+002	6.896871e+001	7.295895e+001	135.5	97.5	21	48	6.385492e+000	1.602963e+001	0	0	0	0	0	0	0	0	0	0	0	98.5511	33.759	1	1	1	0	23.696	20.5391	49.1308
DATA	901	6	81	0	0	NC_1_25794166	NC_1_25794166	18301.1	432.79	1.038392546e-001	6.214688108e-002	9.474770137e-002	1.012021e+005	1.285372e+005	1.012032e+004	1.285389e+004	18148	12669	21	48	6.608735e+000	1.582477e+001	0	0	0	1	0	0	0	0	0	0	0	19640.1	14227.4	1	1	1	1	26.2212	20.6442	48.7956
DATA	902	6	82	0	0	NC_1_6723944	NC_1_6723944	18322.4	432.848	1.330665654e-002	7.156432674e-002	8.524919711e-001	9.434640e+002	9.728189e+002	1.052362e+002	1.176827e+002	217.5	158	21	48	7.116097e+000	1.574804e+001	0	0	0	0	0	0	0	0	0	0	0	183.149	107.718	1	1	1	1	22.7082	21.0259	48.6648
DATA	903	6	83	0	0	NC_2_13895635	NC_2_13895635	18343.4	432.586	2.216323527e-001	5.849937603e-001	7.047897769e-001	4.631398e+001	7.715151e+001	4.672371e+001	6.664863e+001	47	69	21	48	7.292372e+000	1.519888e+001	0	0	0	0	0	0	0	0	0	0	0	6.33375	8.54569	0	1	0	0	27.501	21.5536	48.8609
DATA	904	6	84	0	0	Col_1_2297400	Col_1_2297400	18364.6	432.414	1.491521885e-002	6.237860191e-002	8.110218870e-001	3.194317e+003	3.305927e+003	3.228132e+002	3.371517e+002	628	389	22	49	6.959688e+000	1.533277e+001	0	0	1	0	0	0	0	0	0	0	0	620.335	366.297	1	1	1	1	27.501	21.6519	49.2836
DATA	905	6	85	0	0	NC_5_25197332	NC_5_25197332	18386.1	433.157	-4.437262896e-002	8.799704598e-002	6.140847628e-001	5.878654e+002	5.307687e+002	7.501323e+001	8.481870e+001	153	119.5	21	49	6.809873e+000	1.568954e+001	0	0	0	0	0	0	0	0	0	0	0	114.179	58.8272	1	1	1	1	23.2073	21.4062	49.744
DATA	906	6	86	0	0	Col_2_14201988	Col_2_14201988	18407.3	433.25	-1.429473146e-001	8.130933354e-002	7.873597459e-002	7.982504e+002	5.743701e+002	9.242786e+001	8.759977e+001	189	123	21	49	6.917834e+000	1.578137e+001	0	0	0	0	0	0	0	0	0	0	0	155.051	63.6769	1	1	1	1	23.9365	21.4762	50.3363
DATA	907	6	87	0	0	Col_5_8977879	Col_5_8977879	18428.3	432.885	6.127829040e-002	9.387731768e-002	5.139183472e-001	4.621679e+002	5.322040e+002	6.562717e+001	8.488276e+001	125	114	21	49	6.944148e+000	1.584232e+001	0	0	0	0	0	0	0	0	0	0	0	89.7694	59.0159	1	1	1	1	24.1747	21.1294	49.5145
DATA	908	6	88	0	0	NC_1_8522870	NC_1_8522870	18449.6	432.043	-1.096387879e-001	1.517620100e-001	4.700246465e-001	2.871601e+002	2.230927e+002	5.473509e+001	6.977530e+001	101	85	21	49	6.880810e+000	1.595820e+001	0	0	0	0	0	0	0	0	0	0	0	55.7717	24.7437	1	1	1	0	22.9591	21.4079	49.6793
DATA	909	6	89	0	0	NC_1_19205946	NC_1_19205946	18470.6	432.566	-8.423100490e-002	1.035108196e-001	4.157933027e-001	4.657473e+002	3.836360e+002	6.588619e+001	7.642658e+001	125.5	97	21	50	6.902350e+000	1.552193e+001	0	0	0	0	0	0	0	0	0	0	0	90.4469	42.5579	1	1	1	1	24.4106	21.0336	50.0386
DATA	910	6	90	0	0	Col_4_12124873	Col_4_12124873	18491.7	432.316	-1.130300011e-001	7.010256463e-002	1.068853970e-001	1.239613e+003	9.555557e+002	1.324349e+002	1.161844e+002	277.5	172	21	49	6.693370e+000	1.576361e+001	0	0	0	0	0	0	0	0	0	0	0	240.683	106.018	1	1	1	1	25.1049	20.7624	49.7176
DATA	911	6	91	0	0	Col_5_24635421	Col_5_24635421	18511.9	432.415	7.992589459e-002	1.613793192e-001	6.204114730e-001	2.146172e+002	2.579826e+002	5.132460e+001	7.093987e+001	89	89.5	21	49	6.959182e+000	1.550323e+001	0	0	0	0	0	0	0	0	0	0	0	41.6606	28.6264	1	1	0	0	24.6442	21.0676	49.8938
DATA	912	6	92	0	0	NC_2_16144871	NC_2_16144871	18533.9	432.78	1.854080394e-001	1.188868313e-001	1.188700987e-001	2.805366e+002	4.299299e+002	5.442377e+001	7.883180e+001	99	106	21	49	7.018904e+000	1.567646e+001	0	0	0	0	0	0	0	0	0	0	0	54.4399	47.7109	1	1	1	1	24.1747	21.1368	49.4341
DATA	913	6	93	0	0	NC_5_967208	NC_5_967208	18555.2	432.769	-1.009612401e-002	1.131517422e-001	9.289019750e-001	3.739656e+002	3.653722e+002	5.979177e+001	7.550174e+001	118	103	21	49	7.127124e+000	1.553091e+001	0	0	0	0	0	0	0	0	0	0	0	72.5435	40.549	1	1	1	1	24.4106	20.9409	49.9128
DATA	914	6	94	0	0	Col_1_16248122	Col_1_16248122	18576.3	433.02	1.034114869e-002	8.203881280e-002	8.996908375e-001	6.383688e+002	6.537516e+002	7.907930e+001	9.294740e+001	171	129.5	20	48	7.153367e+000	1.600312e+001	0	0	0	0	0	0	0	0	0	0	0	123.781	72.5554	1	1	1	1	23.4529	20.782	49.2231
DATA	915	6	95	0	0	NC_2_1540582	NC_2_1540582	18597.8	432.467	-2.053167892e-001	1.773498695e-001	2.469891526e-001	2.667392e+002	1.662532e+002	5.377858e+001	6.813099e+001	95	73	21	48	7.210337e+000	1.607468e+001	0	0	0	0	0	0	0	0	0	0	0	51.6948	18.451	1	1	1	0	23.2073	20.9872	48.8342
DATA	916	6	96	0	0	NC_3_5670579	NC_3_5670579	18618.5	432	-5.500376647e-002	7.190427544e-002	4.442964299e-001	1.009905e+003	8.897680e+002	1.112751e+002	1.108274e+002	236	169	20	47	7.127137e+000	1.624301e+001	0	0	0	0	0	0	0	0	0	0	0	195.613	98.7432	1	1	1	1	29.1201	21.0698	48.5593
DATA	917	6	97	0	0	NC_1_7831018	NC_1_7831018	18639.6	432	-1.227131807e-001	1.057791433e-001	2.460127368e-001	4.725929e+002	3.562657e+002	6.647696e+001	7.507178e+001	132.5	94	21	48	7.252325e+000	1.619142e+001	0	0	0	0	0	0	0	0	0	0	0	91.4827	39.534	1	1	1	1	29.1201	21.4695	49.364
DATA	918	6	98	0	0	NC_1_7778705	NC_1_7778705	18660.7	431.885	3.233511171e-001	5.136250052e-001	5.289909635e-001	4.648670e+001	9.787681e+001	4.690618e+001	6.680805e+001	50	72	21	49	7.079147e+000	1.645307e+001	0	0	0	0	0	0	0	0	0	0	0	6.55754	10.8599	0	1	0	0	26.4388	21.4138	49.9301
DATA	919	6	99	0	0	NC_2_14218414	NC_2_14218414	18682.1	432.214	3.852282757e-001	7.546338267e-002	3.310795874e-007	8.402447e+002	2.040018e+003	9.618746e+001	2.144425e+002	210	282	21	50	6.616619e+000	1.654487e+001	0	0	0	0	0	0	0	0	0	0	0	162.422	226.316	1	1	1	1	25.3321	21.5024	50.6072
DATA	920	6	100	0	0	Col_3_14095993	Col_3_14095993	18703.5	431.976	-1.136280603e-001	1.291802620e-001	3.790714185e-001	3.534076e+002	2.720495e+002	5.868949e+001	7.148855e+001	115	86.5	21	49	6.607476e+000	1.642264e+001	0	0	0	0	0	0	0	0	0	0	0	68.2593	30.1749	1	1	1	0	21.9382	21.4061	49.9587
DATA	921	6	101	0	0	Col_1_1237311	Col_1_1237311	18724.5	431.731	-7.104203193e-002	6.761188547e-002	2.933812869e-001	1.387060e+003	1.177750e+003	1.464193e+002	1.350682e+002	301	189	21	49	6.895297e+000	1.616004e+001	0	0	0	0	0	0	0	0	0	0	0	267.675	130.603	1	1	1	1	24.4106	21.2823	50.1021
DATA	922	6	102	0	0	NC_1_6527057	NC_1_6527057	18745.6	431.824	-1.121535280e-001	2.049662230e-001	5.842547082e-001	2.046664e+002	1.580859e+002	5.120693e+001	6.800499e+001	75.5	75.5	21	48	6.577099e+000	1.503263e+001	0	0	0	0	0	0	0	0	0	0	0	39.4607	17.5259	1	1	0	0	24.1747	21.0977	49.4038
DATA	923	6	103	0	0	NC_1_11220637	NC_1_11220637	18766.6	431.586	2.291607633e-001	4.137855768e-001	5.797052917e-001	6.547663e+001	1.109806e+002	4.743881e+001	6.708629e+001	53.5	69	21	48	6.870791e+000	1.501856e+001	0	0	0	0	0	0	0	0	0	0	0	12.6119	12.2999	1	1	0	0	27.501	21.7298	49.3456
DATA	924	6	104	0	0	Col_2_6101052	Col_2_6101052	18788.4	432.419	3.685207342e-003	6.480161986e-002	9.546494993e-001	1.699434e+003	1.713916e+003	1.763319e+002	1.837267e+002	358.5	248	21	48	7.143541e+000	1.481501e+001	0	0	0	0	0	0	0	0	0	0	0	326.999	189.887	1	1	1	1	22.4545	21.7705	49.1417
DATA	925	6	105	0	0	Col_3_16401601	Col_3_16401601	18809.3	432.02	4.925373939e-002	7.830476427e-002	5.293486999e-001	6.889519e+002	7.716896e+002	8.344781e+001	1.016799e+002	171.5	151.5	21	48	7.199446e+000	1.507272e+001	0	0	0	0	0	0	0	0	0	0	0	132.422	85.4642	1	1	1	1	23.4529	21.7127	48.951
DATA	926	6	106	0	0	NC_2_10811853	NC_2_10811853	18831	431.824	2.170083040e-001	5.836913769e-001	7.100521603e-001	4.684154e+001	7.720394e+001	4.714063e+001	6.668695e+001	37	68.5	21	47.5	7.051552e+000	1.488077e+001	0	0	0	0	0	0	0	0	0	0	0	-5.56436	8.54659	0	1	0	0	23.9365	21.6319	48.9325
DATA	927	6	107	0	0	Col_1_9097278	Col_1_9097278	18851.4	431.4	5.801100773e-003	9.297373979e-002	9.502482400e-001	5.028487e+002	5.096106e+002	6.896382e+001	8.359715e+001	145	115	22	48	7.111856e+000	1.482160e+001	0	0	0	0	0	0	0	0	0	0	0	96.4242	56.3895	1	1	1	1	25.7804	21.8541	48.7568
DATA	928	6	108	0	0	Col_1_17150144	Col_1_17150144	18872.7	432.022	2.974107494e-002	7.906230159e-002	7.067885521e-001	6.872106e+002	7.359206e+002	8.340012e+001	9.905368e+001	167	137	21	47	6.918770e+000	1.577139e+001	0	0	0	0	0	0	0	0	0	0	0	131.613	81.3906	1	1	1	1	22.1978	21.7992	48.7254
DATA	929	6	109	0	0	NC_1_17486688	NC_1_17486688	18893.5	431.324	-5.983067059e-004	1.231990459e-001	9.961251501e-001	3.315770e+002	3.311205e+002	5.777766e+001	7.414141e+001	112	97	21	48	7.007359e+000	1.579547e+001	0	0	0	0	0	0	0	0	0	0	0	63.42	36.6014	1	1	1	0	27.0811	21.3825	48.5823
DATA	930	6	110	0	0	NC_5_12213611	NC_5_12213611	18914.5	431.389	1.509067224e+000	1.767570742e-001	1.371321174e-017	4.707937e+001	1.520190e+003	4.750324e+001	1.658776e+002	46	228	21	47	6.970473e+000	1.613717e+001	0	0	0	0	0	0	0	0	0	0	0	6.53216	167.942	0	1	0	1	24.4106	21.3183	48.5427
DATA	931	6	111	0	0	Col_1_27288017	Col_1_27288017	18937.1	432.214	1.057897641e-001	6.691591197e-002	1.138927367e-001	1.265342e+003	1.614350e+003	1.351386e+002	1.745643e+002	280	241	21	46	7.175850e+000	1.530548e+001	0	0	0	0	0	0	0	0	0	0	0	241.334	178.227	1	1	1	1	21.9382	21.815	47.689
DATA	932	6	112	0	0	NC_5_22232354	NC_5_22232354	18957	431.5	0.000000000e+000	6.332799282e-001	1.000000000e+000	4.721474e+001	6.603845e+001	4.769944e+001	6.646013e+001	51	56	22	47	7.145967e+000	1.541585e+001	0	0	0	0	0	0	0	0	0	0	0	7.95532	-4.97674	0	0	0	0	26.2212	22.0567	48.4769
DATA	933	6	113	0	0	Col_3_10922312	Col_3_10922312	18979.1	431.717	-8.410819265e-002	7.007265822e-002	2.300229565e-001	1.189360e+003	9.799527e+002	1.281040e+002	1.184335e+002	259	171	22	48	7.176259e+000	1.643433e+001	0	0	0	0	0	0	0	0	0	0	0	226.174	108.041	1	1	1	1	22.7082	21.9018	49.0727
DATA	934	6	114	0	0	Col_3_10489785	Col_3_10489785	18999.4	431	-3.606055581e-002	8.034295956e-002	6.535522730e-001	7.167415e+002	6.596324e+002	8.607477e+001	9.370656e+001	162.5	135	21	48	6.596493e+000	1.550997e+001	0	0	0	0	0	0	0	0	0	0	0	136.094	72.6734	1	1	1	1	29.1201	21.4202	48.7453
DATA	935	6	115	0	0	NC_5_22090344	NC_5_22090344	19020.5	431	-1.149428633e-001	7.467449289e-002	1.237428022e-001	9.842194e+002	7.553514e+002	1.093883e+002	1.007088e+002	232.5	148	21	48	6.257345e+000	1.596832e+001	0	0	0	0	0	0	0	0	0	0	0	186.586	83.154	1	1	1	1	29.1201	21.672	48.9478
DATA	936	6	116	0	0	NC_4_14893352	NC_4_14893352	19041.1	431.083	-1.699964311e-002	9.403882503e-002	8.565460690e-001	5.102905e+002	4.907020e+002	6.992946e+001	8.277512e+001	136	109	21	48	6.412203e+000	1.585238e+001	0	0	0	0	0	0	0	0	0	0	0	96.5862	53.9763	1	1	1	1	26.6546	21.5633	48.7827
DATA	937	6	117	0	0	Col_2_10910967	Col_2_10910967	19062.6	431.39	6.965602358e-002	7.199944734e-002	3.333180354e-001	8.880618e+002	1.042556e+003	1.008983e+002	1.237775e+002	205	174	21	49	7.043487e+000	1.615556e+001	0	0	0	0	0	0	0	0	0	0	0	167.805	114.578	1	1	1	1	25.5572	21.8579	50.0906
DATA	938	6	118	0	0	NC_1_17002162	NC_1_17002162	19084.3	431.148	-2.268816004e-001	4.144311093e-001	5.840674771e-001	1.118873e+002	6.635890e+001	4.926640e+001	6.700055e+001	61	62.5	21	49	7.092708e+000	1.561940e+001	0	0	0	0	0	0	0	0	0	0	0	21.1048	5.92879	1	0	0	0	26.6546	21.7462	49.9285
DATA	939	6	119	0	0	Col_1_27392912	Col_1_27392912	19105	431.431	2.315890076e-001	6.496493316e-002	3.640907035e-004	3.410015e+005	5.812264e+005	3.410018e+004	5.812267e+004	65525	65525	22	49	7.052901e+000	1.617774e+001	0	1	0	0	0	0	0	0	0	0	0	64211.9	63759.4	1	1	1	1	26.8687	21.9084	49.8169
DATA	940	6	120	0	0	NC_4_7948914	NC_4_7948914	19126.5	431.435	-3.693301814e-002	1.504049336e-001	8.060250048e-001	2.720877e+002	2.499056e+002	5.530408e+001	7.142607e+001	92.5	80	22	48	7.026094e+000	1.621299e+001	0	0	0	0	0	0	0	0	0	0	0	51.1426	27.3867	1	1	1	0	23.4529	21.9295	49.4864
DATA	941	6	121	0	0	Col_4_6643037	Col_4_6643037	19147.6	431.667	-3.131304035e-002	6.890846217e-002	6.495301426e-001	1.194212e+003	1.111139e+003	1.287944e+002	1.297405e+002	264.5	183	21	49	6.701205e+000	1.566462e+001	0	0	0	0	0	0	0	0	0	0	0	224.065	121.643	1	1	1	1	25.3321	21.625	50.2
DATA	942	6	122	0	0	NC_1_25804732	NC_1_25804732	19167.9	431.346	2.998157830e-001	5.229595239e-001	5.664375881e-001	4.801383e+001	9.575955e+001	4.846181e+001	6.772921e+001	48	76	21	50	6.674224e+000	1.548587e+001	0	0	0	0	0	0	0	0	0	0	0	6.92862	10.4726	0	1	0	0	17.2609	21.497	51.3547
DATA	943	6	123	0	0	NC_2_1945019	NC_2_1945019	19189.6	431.143	3.869777812e-001	4.679161533e-001	4.082235894e-001	4.810577e+001	1.172668e+002	4.847793e+001	6.814147e+001	47	73	21	50	6.686326e+000	1.614617e+001	0	0	0	0	0	0	0	0	0	0	0	4.69103	12.8102	0	1	0	0	25.7804	21.4515	51.298
DATA	944	6	124	0	0	NC_4_10616165	NC_4_10616165	19211.2	430.776	-1.404238398e-002	1.045753392e-001	8.931811115e-001	4.322368e+002	4.184845e+002	6.497093e+001	7.916850e+001	123	108	21	50	7.219302e+000	1.623914e+001	0	0	0	0	0	0	0	0	0	0	0	80.6433	45.6614	1	1	1	1	25.5572	21.3007	50.572
DATA	945	6	125	0	0	NC_2_10866691	NC_2_10866691	19231.9	430.827	3.404675658e-001	4.960231770e-001	4.924643918e-001	4.828951e+001	1.057597e+002	4.869941e+001	6.810796e+001	43	71	22	50	7.251561e+000	1.643579e+001	0	0	0	0	0	0	0	0	0	0	0	5.85391	11.5262	0	1	0	0	24.1747	21.9488	50.6956
DATA	946	6	126	0	0	Col_1_4069419	Col_1_4069419	19253.5	430.536	-1.541062647e-001	7.953974118e-002	5.268729105e-002	8.834281e+002	6.195337e+002	1.008738e+002	9.152250e+001	205.5	128	22	50	6.894354e+000	1.613032e+001	0	0	0	0	0	0	0	0	0	0	0	164.192	67.4357	1	1	1	1	24.4106	22.2256	50.8748
DATA	947	6	127	0	0	Col_1_4275677	Col_1_4275677	19274.5	430.831	1.900653991e-002	7.182627969e-002	7.913036083e-001	9.507683e+002	9.933018e+002	1.068637e+002	1.200668e+002	207	167.5	22	50	6.584625e+000	1.540958e+001	0	0	0	0	0	0	0	0	0	0	0	176.366	107.985	1	1	1	1	25.3321	22.1459	50.446
DATA	948	6	128	0	0	Col_1_8471966	Col_1_8471966	19295.9	430.729	-2.080902452e-002	6.238067759e-002	7.386955679e-001	3.450450e+003	3.289021e+003	3.484907e+002	3.357650e+002	652	404	22	49	7.001989e+000	1.537755e+001	0	0	0	0	0	0	0	0	0	0	0	638.784	357.088	1	1	1	1	26.0017	22.0934	50.4183
DATA	949	6	129	0	0	NC_3_19880367	NC_3_19880367	19316.8	430.58	-5.607295022e-002	7.374683415e-002	4.470490950e-001	9.544961e+002	8.388826e+002	1.072830e+002	1.077535e+002	213	141	22	49	7.003068e+000	1.556908e+001	0	0	0	0	0	0	0	0	0	0	0	176.364	90.9572	1	1	1	1	23.696	22.2354	50.7071
DATA	950	6	130	0	0	NC_3_15653208	NC_3_15653208	19338	430.5	-1.460069064e-001	3.449264660e-001	6.720773814e-001	1.261062e+002	9.010099e+001	5.067130e+001	6.831834e+001	63	66	22	49	7.127690e+000	1.531123e+001	0	0	0	0	0	0	0	0	0	0	0	23.2547	9.75589	1	1	0	0	26.2212	22.1462	50.3674
DATA	951	6	131	0	0	Col_2_3734180	Col_2_3734180	19359.5	430.577	-2.574257368e-001	1.410458265e-001	6.798271990e-002	3.864949e+002	2.136575e+002	6.254642e+001	7.110469e+001	114	79	21	48	7.021230e+000	1.522570e+001	0	0	0	0	0	0	0	0	0	0	0	71.1284	23.1011	1	1	1	0	24.4106	21.8719	49.3294
DATA	952	6	132	0	0	Col_3_10179727	Col_3_10179727	19380.5	430.865	4.657513345e-002	1.296311634e-001	7.193784280e-001	3.026086e+002	3.368654e+002	5.782299e+001	7.581124e+001	96	99	21	47	6.651187e+000	1.563294e+001	0	0	0	0	0	0	0	0	0	0	0	55.5812	36.3705	1	1	1	0	24.4106	21.543	48.7442
DATA	953	6	133	0	0	Col_1_2739245	Col_1_2739245	19402	430.825	2.338054764e-001	1.492335606e-001	1.171828861e-001	2.051344e+002	3.514342e+002	5.346368e+001	7.656060e+001	80	91	21	47	6.708167e+000	1.574794e+001	0	0	0	0	0	0	0	0	0	0	0	37.6021	37.8864	1	1	0	1	25.3321	21.2249	48.9417
DATA	954	6	134	0	0	NC_3_18609790	NC_3_18609790	19422.5	430.324	-1.086449084e-001	1.424303973e-001	4.455868686e-001	3.225350e+002	2.511493e+002	5.905261e+001	7.260082e+001	100	85	20	48	6.425575e+000	1.529421e+001	0	0	0	0	0	0	0	0	0	0	0	59.009	27.0353	1	1	1	0	27.0811	20.69	49.3386
DATA	955	6	135	0	0	Col_1_27114553	Col_1_27114553	19443.9	430.463	5.775805067e-002	7.791598770e-002	4.585198978e-001	7.185599e+002	8.207692e+002	8.729213e+001	1.067298e+002	174	152	20	48	6.248463e+000	1.575171e+001	0	0	0	0	0	0	0	0	0	0	0	131.203	88.2151	1	1	1	1	25.1049	20.6728	49.7495
DATA	956	6	136	0	0	Col_3_22034753	Col_3_22034753	19464.3	430.661	-3.608441544e-002	1.142435269e-001	7.521123952e-001	3.970870e+002	3.654275e+002	6.358208e+001	7.748677e+001	108	101	21	48	6.356670e+000	1.563729e+001	0	0	0	0	0	0	0	0	0	0	0	72.3685	39.2159	1	1	1	1	26.2212	20.8031	49.5378
DATA	957	6	137	0	0	Col_5_9539055	Col_5_9539055	19486.2	430.786	-9.171012087e-003	7.795993550e-002	9.063548888e-001	7.735811e+002	7.574167e+002	9.197861e+001	1.020843e+002	171.5	147.5	21	48	6.436047e+000	1.581905e+001	0	0	0	0	0	0	0	0	0	0	0	140.702	81.1469	1	1	1	1	25.1049	21.0257	49.6103
DATA	958	6	138	0	0	NC_2_14213311	NC_2_14213311	19507.3	430.83	-3.271419150e-002	1.203159914e-001	7.856971638e-001	3.695460e+002	3.427317e+002	6.205574e+001	7.664501e+001	103	94	21	48	6.857870e+000	1.548631e+001	0	0	0	0	0	0	0	0	0	0	0	67.0862	36.6588	1	1	1	0	24.4106	21.2641	48.918
DATA	959	6	139	0	0	NC_4_12830927	NC_4_12830927	19528.2	430.224	5.210487527e-002	1.036726969e-001	6.152524634e-001	4.162428e+002	4.693012e+002	6.501640e+001	8.317362e+001	110	107	21	48	6.781725e+000	1.566935e+001	0	0	0	0	0	0	0	0	0	0	0	75.4227	50.1136	1	1	1	1	25.7804	21.2112	48.9168
DATA	960	6	140	0	0	NC_4_2235365	NC_4_2235365	19550	430.067	0.000000000e+000	6.312861149e-001	1.000000000e+000	4.972399e+001	6.835340e+001	5.010160e+001	6.878985e+001	46	55.5	21	48	6.820870e+000	1.617214e+001	0	0	0	0	0	0	0	0	0	0	0	4.43711	-3.05063	0	0	0	0	26.4388	21.3635	50.0223
DATA	961	6	141	0	0	Col_2_10339998	Col_2_10339998	19570.3	429.917	-7.775478226e-002	8.393921035e-002	3.542783916e-001	7.119242e+002	5.952220e+002	8.707084e+001	9.105350e+001	169	123.5	21	48	7.076078e+000	1.590480e+001	0	0	0	0	0	0	0	0	0	0	0	128.526	63.3425	1	1	1	1	26.2212	21.1688	49.6872
DATA	962	6	142	0	0	NC_1_24127207	NC_1_24127207	19590.7	430.077	3.252688460e-001	4.505109452e-001	4.702945568e-001	5.592640e+001	1.182730e+002	5.052680e+001	7.002734e+001	51.5	67	21	48	7.171308e+000	1.607593e+001	0	0	0	0	0	0	0	0	0	0	0	10.0791	12.5651	1	1	0	0	21.4095	21.3222	49.3823
DATA	963	6	143	0	0	Col_3_14614783	Col_3_14614783	19613	429.797	7.561097894e-002	6.185148706e-002	2.215336620e-001	1.422071e+004	1.692513e+004	1.422960e+003	1.693926e+003	2535	1698	21	48	6.886313e+000	1.574454e+001	0	0	0	0	0	0	0	0	0	0	0	2558.15	1794.71	1	1	1	1	28.1191	21.2268	48.8744
DATA	964	6	144	0	0	NC_4_2124934	NC_4_2124934	19634.1	430.879	4.297496577e-002	6.187640996e-002	4.873504751e-001	5.523253e+003	6.097754e+003	5.546196e+002	6.136979e+002	1015	703	21	47	6.626245e+000	1.601889e+001	0	0	0	0	0	0	0	0	0	0	0	991.883	645.446	1	1	1	1	25.5572	21.4218	48.524
DATA	965	6	145	0	0	Col_1_21429668	Col_1_21429668	19655.7	430.4	-1.573461036e-001	7.867149883e-002	4.549599093e-002	9.450354e+002	6.578123e+002	1.071409e+002	9.562575e+001	221	139	21	48	6.859966e+000	1.519699e+001	0	0	0	0	0	0	0	0	0	0	0	169.425	69.4981	1	1	1	1	26.0017	21.9448	48.2515
DATA	966	6	146	0	0	Col_5_17248665	Col_5_17248665	19676.7	430.754	4.158618828e-003	6.425078422e-002	9.483931208e-001	1.970016e+003	1.988970e+003	2.033864e+002	2.107010e+002	411	254.5	21	48	6.637193e+000	1.546472e+001	0	0	0	0	0	0	0	0	0	0	0	352.618	209.749	1	1	1	1	25.1049	21.5459	49.2325
DATA	967	6	147	0	0	Col_2_16777645	Col_2_16777645	19697.8	430.521	5.696956518e-003	8.349108611e-002	9.455991164e-001	6.570524e+002	6.657282e+002	8.295469e+001	9.635857e+001	148	127	21	49	6.737069e+000	1.569280e+001	0	0	0	0	0	0	0	0	0	0	0	117.427	70.0736	1	1	1	1	22.7082	21.3259	49.4491
DATA	968	6	148	0	0	NC_5_14213339	NC_5_14213339	19719.4	430.133	-6.596808191e-002	1.995679144e-001	7.409809829e-001	2.128109e+002	1.828209e+002	5.499987e+001	7.215465e+001	76	79	21	48	6.776443e+000	1.612761e+001	0	0	0	0	0	0	0	0	0	0	0	37.9753	19.2059	1	1	0	0	22.7082	21.1879	49.4061
DATA	969	6	149	0	0	NC_3_7941369	NC_3_7941369	19740.1	429.842	-1.784633205e-001	8.085218030e-002	2.729456941e-002	9.156632e+002	6.071171e+002	1.047074e+002	9.260896e+001	200	122	21	49	6.696394e+000	1.635202e+001	0	0	0	0	0	0	0	0	0	0	0	163.17	63.659	1	1	1	1	25.1049	21.2537	50.0809
DATA	970	6	150	0	0	Col_3_2557898	Col_3_2557898	19761.6	429.917	8.592962114e-002	1.530760945e-001	5.745573823e-001	2.428935e+002	2.960367e+002	5.635836e+001	7.606659e+001	82	89	20	51	6.644279e+000	1.652040e+001	0	0	0	0	0	0	0	0	0	0	0	43.2244	30.9799	1	1	0	0	22.9591	21.0621	51.5015
DATA	971	6	151	0	0	Col_2_15007064	Col_2_15007064	19782.5	429.618	6.198835600e-002	7.634005426e-002	4.167898886e-001	7.789720e+002	8.984837e+002	9.306315e+001	1.140246e+002	174	141	20	51	6.648285e+000	1.635838e+001	0	0	0	0	0	0	0	0	0	0	0	138.449	93.8428	1	1	1	1	24.4106	21.138	51.3192
DATA	972	6	152	0	0	NC_3_7513304	NC_3_7513304	19803.5	429.66	-1.545056424e-001	1.388636598e-001	2.658619035e-001	3.623503e+002	2.538768e+002	6.254508e+001	7.478477e+001	107.5	86.5	21	50	6.743527e+000	1.566089e+001	0	0	0	0	0	0	0	0	0	0	0	64.3257	26.4644	1	1	1	0	24.4106	21.0735	50.1951
DATA	973	6	153	0	0	NC_5_20768857	NC_5_20768857	19824.9	429.5	-4.409165296e-002	8.514894907e-002	6.045853049e-001	6.754836e+002	6.102716e+002	8.466084e+001	9.323336e+001	161.5	124	20	50	6.867817e+000	1.599449e+001	0	0	0	0	0	0	0	0	0	0	0	119.781	63.4878	1	1	1	1	25.3321	20.8308	50.282
DATA	974	6	154	0	0	Col_1_20799155	Col_1_20799155	19845.6	429.4	1.533629280e-002	6.738308783e-002	8.199583506e-001	1.343495e+003	1.391786e+003	1.437346e+002	1.560719e+002	279	199	21	49	6.954185e+000	1.576133e+001	0	0	0	0	0	0	0	0	0	0	0	238.002	144.505	1	1	1	1	23.4529	21.2599	49.6749
DATA	975	6	155	0	0	NC_3_5041056	NC_3_5041056	19866.7	429.413	-4.701966142e-002	9.558658535e-002	6.227854527e-001	5.471510e+002	4.910068e+002	7.488886e+001	8.613159e+001	136	105	21	48	6.651581e+000	1.582408e+001	0	0	0	0	0	0	0	0	0	0	0	96.8403	50.8779	1	1	1	1	23.696	21.3354	49.0673
DATA	976	6	156	0	0	Col_1_5987156	Col_1_5987156	19888.4	429.357	3.586954665e-003	6.306409137e-002	9.546424391e-001	2.643331e+003	2.665254e+003	2.692414e+002	2.757977e+002	527	326	21	50	7.005466e+000	1.584715e+001	0	0	0	0	0	0	0	0	0	0	0	467.455	275.6	1	1	1	1	21.9382	21.9361	50.6041
DATA	977	6	157	0	0	NC_5_20274716	NC_5_20274716	19909.6	429.214	-7.487757065e-002	1.268045032e-001	5.548580679e-001	3.740085e+002	3.147776e+002	6.341484e+001	7.771763e+001	109	93	21	50	6.978379e+000	1.626496e+001	0	0	0	0	0	0	0	0	0	0	0	66.0945	32.4831	1	1	1	0	21.9382	21.8378	51.3662
DATA	978	6	158	0	0	NC_3_8175699	NC_3_8175699	19930.6	429.541	1.421085247e-001	1.772606046e-001	4.227307659e-001	1.942630e+002	2.694626e+002	5.480040e+001	7.612860e+001	74	92	21	50	6.493222e+000	1.592849e+001	0	0	0	0	0	0	0	0	0	0	0	34.3098	27.7512	1	1	0	0	19.1492	21.524	51.2722
DATA	979	6	159	0	0	Col_1_21493068	Col_1_21493068	19951.5	429.961	-6.918410799e-002	1.004702792e-001	4.910733074e-001	5.207323e+002	4.440485e+002	7.307397e+001	8.403313e+001	136	105	21	50	6.500143e+000	1.608458e+001	0	0	0	0	0	0	0	0	0	0	0	91.926	45.64	1	1	1	1	24.4106	21.6376	51.2998
DATA	980	6	160	0	0	Col_2_7788831	Col_2_7788831	19972.8	429.067	-5.551002675e-002	6.712223997e-002	4.082376170e-001	1.530346e+003	1.346727e+003	1.613986e+002	1.524727e+002	310	196	21	49	6.641618e+000	1.641762e+001	0	0	0	0	0	0	0	0	0	0	0	270.065	138.128	1	1	1	1	18.8476	21.792	50.8199
DATA	981	6	161	0	0	Col_5_16213876	Col_5_16213876	19993.6	429	-7.060791947e-002	7.218199828e-002	3.279789292e-001	1.109461e+003	9.429835e+002	1.222297e+002	1.184234e+002	243	154	22	49	7.103873e+000	1.571040e+001	0	0	0	0	0	0	0	0	0	0	0	195.748	96.5224	1	1	1	1	29.1201	21.9425	50.0623
DATA	982	6	162	0	0	Col_3_22094329	Col_3_22094329	20014.9	429.267	2.506297835e-002	6.245357230e-002	6.881950228e-001	3.356538e+003	3.555941e+003	3.395512e+002	3.627674e+002	621.5	436	21	49	6.949887e+000	1.601488e+001	0	0	0	0	0	0	0	0	0	0	0	592.16	363.236	1	1	1	1	26.4388	21.7232	49.8891
DATA	983	6	163	0	0	Col_4_4745961	Col_4_4745961	20036.4	429.543	-8.092986568e-002	6.786427224e-002	2.330553312e-001	1.507059e+003	1.250836e+003	1.591964e+002	1.442922e+002	305	195	21	49	6.772178e+000	1.560861e+001	0	0	0	0	0	0	0	0	0	0	0	265.89	127.508	1	1	1	1	19.1492	20.8747	49.0979
DATA	984	6	164	66	1	DarkCorner	DarkCorner	20057	428.917	0.000000000e+000	6.328662980e-001	1.000000000e+000	5.095913e+001	7.162136e+001	5.128451e+001	7.207868e+001	42	57.5	20	48	6.458192e+000	1.556303e+001	0	0	0	0	0	0	0	0	1	0	0	-0.76688	-3.0411	0	0	0	0	22.7082	20.3429	48.9748
DATA	985	7	1	0	0	NC_1_16779823	NC_1_16779823	16597.9	442.465	-8.193469275e-002	9.307839850e-002	3.787097403e-001	5.243402e+002	4.341887e+002	6.893431e+001	7.573934e+001	156	112.5	20	48	6.420680e+000	1.558270e+001	0	0	0	0	0	0	0	0	0	0	0	106.039	51.3029	1	1	1	1	22.4545	20.5281	48.9882
DATA	986	7	2	0	0	NC_3_16026703	NC_3_16026703	16619.2	442.327	-2.610364236e-001	1.566619205e-001	9.566554881e-002	3.126709e+002	1.714159e+002	5.481703e+001	6.466715e+001	106	81	21	49	6.820106e+000	1.582921e+001	0	0	0	0	0	0	0	0	0	0	0	62.8467	20.1582	1	1	1	0	25.1049	21.1702	49.7705
DATA	987	7	3	0	0	NC_4_13834056	NC_4_13834056	16640.5	442.12	-3.564630257e-002	7.180942491e-002	6.196112036e-001	9.433829e+002	8.690439e+002	1.046457e+002	1.071265e+002	233.5	160.5	22	49	6.955795e+000	1.621962e+001	0	0	0	0	0	0	0	0	0	0	0	188.519	101.732	1	1	1	1	23.9365	22.033	50.0776
DATA	988	7	4	0	0	Col_3_17247072	Col_3_17247072	16661.8	442.347	1.117132783e-001	7.678558743e-002	1.457044279e-001	6.581629e+002	8.512296e+002	8.003631e+001	1.058508e+002	178	158	21	49	6.827078e+000	1.615849e+001	0	0	0	0	0	0	0	0	0	0	0	130.791	99.2081	1	1	1	1	23.696	21.5868	49.8756
DATA	989	7	5	0	0	NC_5_25356316	NC_5_25356316	16682.2	442.4	-3.918656950e-001	3.398788943e-001	2.489281112e-001	1.547465e+002	6.277042e+001	4.831681e+001	6.347744e+001	78	70.5	21	48	6.407866e+000	1.591278e+001	0	0	0	0	0	0	0	0	0	0	0	30.5967	7.22871	1	0	0	0	22.7082	21.3214	49.3117
DATA	990	7	6	0	0	NC_5_18897267	NC_5_18897267	16703.3	441.558	8.372761529e-002	1.182359559e-001	4.788582949e-001	3.062241e+002	3.713360e+002	5.525474e+001	7.349349e+001	111	102	21	48	6.451548e+000	1.488353e+001	0	0	0	0	0	0	0	0	0	0	0	60.2559	42.9328	1	1	1	1	22.4545	21.4311	48.8326
DATA	991	7	7	0	0	Col_3_13200445	Col_3_13200445	16724.7	442.646	4.282511837e-002	6.365686577e-002	5.011067336e-001	1.998471e+003	2.205581e+003	2.051218e+002	2.295652e+002	428	318	21	47.5	7.138307e+000	1.491041e+001	0	0	0	0	0	0	0	0	0	0	0	391.325	253.996	1	1	1	1	23.9365	21.8185	48.2574
DATA	992	7	8	0	0	NC_2_9503613	NC_2_9503613	16746	441.797	4.295649874e-001	2.471917981e-001	8.224955250e-002	8.506619e+001	2.287294e+002	4.719158e+001	6.787762e+001	59	90	21	47	7.068244e+000	1.515442e+001	0	0	0	0	0	0	0	0	0	0	0	16.5851	26.2442	1	1	0	0	28.1191	21.8206	48.1902
DATA	993	7	9	0	0	Col_4_1115257	Col_4_1115257	16767	442.296	1.898631721e-002	6.462279689e-002	7.689090857e-001	1.682445e+003	1.757629e+003	1.745825e+002	1.870981e+002	370	262	21	47	7.137444e+000	1.466528e+001	0	0	0	0	0	0	0	0	0	0	0	326.648	200.958	1	1	1	1	24.8756	21.7617	47.6779
DATA	994	7	10	0	0	NC_5_26729673	NC_5_26729673	16788.7	442.204	-1.511868591e-001	1.037222706e-001	1.449474385e-001	4.964099e+002	3.504722e+002	6.822330e+001	7.327898e+001	134	107	21	48	7.131484e+000	1.523427e+001	0	0	0	0	0	0	0	0	0	0	0	95.9955	39.9336	1	1	1	1	23.9365	21.9189	49.0366
DATA	995	7	11	0	0	Col_1_16895094	Col_1_16895094	16809.7	441.348	2.272898331e-002	7.271442975e-002	7.546007485e-001	8.688385e+002	9.155204e+002	9.876457e+001	1.120239e+002	212.5	162	20	48	6.393184e+000	1.529039e+001	0	0	0	0	0	0	0	0	0	0	0	167.426	103.99	1	1	1	1	23.4529	21.2606	48.7182
DATA	996	7	12	0	0	Col_2_18796279	Col_2_18796279	16830.2	441	-3.260136466e-002	7.212903618e-002	6.512785678e-001	9.574586e+002	8.882161e+002	1.067119e+002	1.099161e+002	242	164	20	47	6.166847e+000	1.550907e+001	0	0	0	0	0	0	0	0	0	0	0	183.899	100.591	1	1	1	1	22.7082	20.7903	48.1569
DATA	997	7	13	0	0	Col_5_17221993	Col_5_17221993	16852.3	441.091	7.300586352e-002	9.533892639e-002	4.438245723e-001	4.411892e+002	5.219523e+002	6.466468e+001	8.331986e+001	126	107	21	47	6.624612e+000	1.462189e+001	0	0	0	0	0	0	0	0	0	0	0	84.4566	58.9317	1	1	1	1	22.1978	21.2297	47.9835
DATA	998	7	14	0	0	Col_1_4735503	Col_1_4735503	16873.2	441.511	5.373709819e-002	8.005150114e-002	5.020411674e-001	6.430796e+002	7.277828e+002	7.989949e+001	9.766178e+001	170	145.5	21	49	6.770641e+000	1.495988e+001	0	0	0	0	0	0	0	0	0	0	0	122.738	81.9454	1	1	1	1	22.9591	21.2181	49.4209
DATA	999	7	15	0	0	Col_1_15735214	Col_1_15735214	16894	441.5	2.117315159e-001	1.114624113e-001	5.748854292e-002	3.108830e+003	5.062075e+003	4.666171e+002	9.162807e+002	390.5	340.5	21	49	6.893980e+000	1.611746e+001	0	0	1	1	0	0	0	0	0	0	0	591.748	568.501	1	1	1	1	26.2212	21.1481	50.3618
DATA	1000	7	16	0	0	Col_3_16537924	Col_3_16537924	16915.2	441.567	5.148708251e-002	1.141494873e-001	6.519537892e-001	3.446606e+002	3.880420e+002	5.882281e+001	7.609355e+001	107	100	20	49	6.655129e+000	1.593738e+001	0	0	0	0	0	0	0	0	0	0	0	65.4363	43.4705	1	1	1	1	25.7804	20.7059	50.8315
DATA	1001	7	17	0	0	NC_4_8410886	NC_4_8410886	16936.2	441.411	2.946134874e-002	6.807490259e-002	6.651757529e-001	1.165221e+003	1.247009e+003	1.259370e+002	1.409071e+002	250.5	202	20	48	6.502964e+000	1.555999e+001	0	0	0	0	0	0	0	0	0	0	0	220.715	139.371	1	1	1	1	25.5572	20.7563	49.772
DATA	1002	7	18	0	0	Col_3_19764430	Col_3_19764430	16957.6	441.586	-3.602214182e-002	7.091770948e-002	6.114934401e-001	1.042765e+003	9.597633e+002	1.147447e+002	1.163419e+002	244	159	20	48	6.441823e+000	1.570452e+001	0	0	0	0	0	0	0	0	0	0	0	197.087	107.025	1	1	1	1	27.501	20.5606	48.8621
DATA	1003	7	19	0	0	NC_5_1484823	NC_5_1484823	16978.3	442	-1.006414559e-002	6.420872059e-002	8.754488932e-001	1.915024e+003	1.871157e+003	1.974207e+002	1.983789e+002	400	273	20	48	6.271509e+000	1.554336e+001	0	0	0	0	0	0	0	0	0	0	0	361.241	208.225	1	1	1	1	23.4529	20.4405	48.5269
DATA	1004	7	20	0	0	NC_5_5882936	NC_5_5882936	17000	441.5	-2.460464169e-002	1.846306821e-001	8.939845184e-001	2.095423e+002	1.980008e+002	5.243130e+001	6.893129e+001	74	74	20	48	6.233859e+000	1.509421e+001	0	0	0	0	0	0	0	0	0	0	0	39.4567	21.9894	1	1	0	0	26.2212	20.6018	49.0578
DATA	1005	7	21	0	0	Col_1_27915877	Col_1_27915877	17020.7	441.787	2.823159667e-002	6.299984404e-002	6.540653743e-001	2.494023e+003	2.661534e+003	2.540056e+002	2.742501e+002	530	350	20	48	6.329733e+000	1.500559e+001	0	0	0	0	0	0	0	0	0	0	0	468.874	295.042	1	1	1	1	23.2073	20.472	49.0467
DATA	1006	7	22	0	0	Col_1_430076	Col_1_430076	17042.1	441.535	-1.209711337e-001	8.394204831e-002	1.495488738e-001	7.262609e+002	5.496947e+002	8.716955e+001	8.609595e+001	178	120	20	48	7.025506e+000	1.565073e+001	0	0	0	0	0	0	0	0	0	0	0	136.341	60.829	1	1	1	1	22.1978	20.4977	48.9158
DATA	1007	7	23	0	0	NC_3_7513783	NC_3_7513783	17063.4	441.414	-4.541307500e-002	9.109735211e-002	6.181235868e-001	5.590031e+002	5.035020e+002	7.385628e+001	8.330944e+001	154.5	108.5	20	48	6.985701e+000	1.515564e+001	0	0	0	0	0	0	0	0	0	0	0	104.809	55.6259	1	1	1	1	27.501	20.8169	49.0677
DATA	1008	7	24	0	0	NC_5_14952566	NC_5_14952566	17085.4	440.667	-1.062717392e-001	2.304480258e-001	6.446890237e-001	1.813297e+002	1.419702e+002	5.161276e+001	6.797635e+001	77	74	20	49	6.980374e+000	1.532001e+001	0	0	0	0	0	0	0	0	0	0	0	33.9602	15.6599	1	1	0	0	22.7082	20.7186	50.1457
DATA	1009	7	25	0	0	Col_3_15292889	Col_3_15292889	17105.9	440.788	-1.439301442e-001	7.391921354e-002	5.151942584e-002	1.077225e+003	7.733507e+002	1.180831e+002	1.020396e+002	244.5	144.5	21	50	6.810527e+000	1.551951e+001	0	0	0	0	0	0	0	0	0	0	0	201.558	85.1868	1	1	1	1	23.4529	21.0521	49.4821
DATA	1010	7	26	0	0	NC_3_20249915	NC_3_20249915	17127.2	440.593	6.189989818e-001	8.952636469e-002	4.706670255e-012	5.130783e+002	2.133942e+003	7.053925e+001	2.235625e+002	137	294.5	21	49	6.424974e+000	1.596848e+001	0	0	0	0	0	0	0	0	0	0	0	95.9228	234.749	1	1	1	1	25.7804	20.4638	49.2241
DATA	1011	7	27	0	0	Col_4_9480280	Col_4_9480280	17148	441.203	-1.400695649e-001	6.690203992e-002	3.629102066e-002	1.803080e+003	1.306007e+003	1.867019e+002	1.466640e+002	333.5	198.5	20	49	6.507413e+000	1.568463e+001	0	0	0	0	0	0	0	0	1	0	0	336.857	143.498	1	1	1	1	28.1191	20.3544	49.0015
DATA	1012	7	28	0	0	Col_4_4845253	Col_4_4845253	17169.3	441.687	-1.410482166e-001	1.004713104e-001	1.603588772e-001	5.350795e+002	3.866964e+002	7.219732e+001	7.719596e+001	146.5	103.5	20	48	6.594229e+000	1.585686e+001	0	0	0	0	0	0	0	0	1	0	0	99.907	42.4403	1	1	1	1	23.696	20.2435	49.6425
DATA	1013	7	29	0	0	NC_4_2364764	NC_4_2364764	17190.4	441	3.308272378e-002	7.248785850e-002	6.481096544e-001	8.995813e+002	9.707852e+002	1.021940e+002	1.178864e+002	197	173	20	49	6.507685e+000	1.595291e+001	0	0	0	0	0	0	0	0	1	0	0	167.9	106.436	1	1	1	1	29.1201	20.1629	49.9117
DATA	1014	7	30	0	0	NC_4_13256410	NC_4_13256410	17211.3	441.173	-1.006490607e-001	4.832392198e-001	8.350103533e-001	8.386607e+001	6.651770e+001	4.922348e+001	6.719268e+001	58	70	19	47	6.153912e+000	1.557965e+001	0	0	0	0	0	0	0	0	1	0	0	15.6481	6.34623	1	0	0	0	24.4106	19.7403	48.6964
DATA	1015	7	31	0	0	Col_3_6820571	Col_3_6820571	17231.7	440.8	1.403240891e-002	1.018614331e-001	8.904302699e-001	4.350200e+002	4.493054e+002	6.516000e+001	8.066859e+001	127	106.5	19	48	6.417611e+000	1.566067e+001	0	0	0	0	0	0	0	0	1	0	0	81.1545	49.1753	1	1	1	1	24.1747	19.4828	49.3182
DATA	1016	7	32	0	0	Col_4_14681656	Col_4_14681656	17253.1	440.68	-1.125418876e-001	8.071731697e-002	1.632355125e-001	7.944694e+002	6.131056e+002	9.308915e+001	9.085503e+001	188.5	125	19	49	6.565796e+000	1.563664e+001	0	0	0	0	0	0	0	0	1	0	0	148.199	67.0507	1	1	1	1	23.9365	19.3333	49.8857
DATA	1017	7	33	0	0	Col_1_11020685	Col_1_11020685	17275	440.797	-1.502436342e-001	8.002356215e-002	6.045061522e-002	8.605785e+002	6.089012e+002	9.879089e+001	9.060727e+001	196	123	20	47	7.024058e+000	1.505153e+001	0	0	0	0	0	0	0	0	1	0	0	160.534	66.5434	1	1	1	1	28.1191	20.1744	48.3812
DATA	1018	7	34	0	-1	NC2_00122731	NC2_00122731	17296.2	441.085	0.000000000e+000	6.315758830e-001	1.000000000e+000	4.820152e+001	6.671230e+001	4.850930e+001	6.713827e+001	40	58	19	47	6.581666e+000	1.538758e+001	0	0	0	0	0	0	0	0	1	0	0	-4.07965	-2.85015	0	0	0	0	26.6546	19.4984	47.9669
DATA	1019	7	35	0	0	Col_5_6794712	Col_5_6794712	17317.9	440.803	1.682045060e-001	1.386301202e-001	2.250025151e-001	2.388979e+002	3.518980e+002	5.406259e+001	7.583406e+001	90	100	19	47	6.490362e+000	1.524595e+001	0	0	0	0	0	0	0	0	1	0	0	44.5801	38.4126	1	1	0	1	26.8687	19.5531	48.2003
DATA	1020	7	36	0	0	NC_2_13650530	NC_2_13650530	17339	440.614	-7.485939719e-002	2.868582416e-001	7.941210140e-001	1.398679e+002	1.177223e+002	5.045975e+001	6.822924e+001	69	77	19	48	6.620429e+000	1.586783e+001	0	0	0	0	0	0	0	0	1	0	0	26.1086	12.8444	1	1	0	0	22.1978	19.8476	48.9586
DATA	1021	7	37	0	0	Col_5_1794491	Col_5_1794491	17359.5	440.676	-1.847557025e-001	7.573780374e-002	1.471118663e-002	1.078467e+003	7.047762e+002	1.182358e+002	9.740204e+001	238.5	132.5	19	48	6.599827e+000	1.645644e+001	0	0	0	0	0	0	0	0	1	0	0	201.389	76.8676	1	1	1	1	27.0811	19.6006	49.4659
DATA	1022	7	38	0	0	Col_1_10430357	Col_1_10430357	17380.8	440.522	3.513185708e-001	8.184644752e-002	1.767436030e-005	5.375375e+002	1.207056e+003	7.236034e+001	1.381770e+002	144	204.5	19	48	6.702582e+000	1.587907e+001	0	0	0	0	0	0	0	0	1	0	0	100.426	131.606	1	1	1	1	27.0811	19.4062	49.4356
DATA	1023	7	39	0	0	NC_4_1581054	NC_4_1581054	17402.1	440.603	-1.502007110e-001	7.072470774e-002	3.369210030e-002	1.319312e+003	9.335698e+002	1.405341e+002	1.150693e+002	282	160	19	49	6.845799e+000	1.657968e+001	0	0	0	0	0	0	0	0	1	0	0	246.616	101.761	1	1	1	1	25.7804	19.598	49.8308
DATA	1024	7	40	0	0	Col_5_4244399	Col_5_4244399	17423.1	440.607	-1.890990069e-001	1.429618026e-001	1.859271895e-001	3.470140e+002	2.245164e+002	5.954276e+001	7.093164e+001	107	92	19	48	6.871875e+000	1.550702e+001	0	0	0	0	0	0	0	0	1	0	0	64.9058	24.4679	1	1	1	0	25.5572	19.6562	49.0496
DATA	1025	7	41	0	0	NC_3_23202656	NC_3_23202656	17444.1	440.508	3.128157104e-002	1.195666298e-001	7.936108806e-001	3.384520e+002	3.637297e+002	5.902122e+001	7.649516e+001	104	96	19	47	6.686201e+000	1.503959e+001	0	0	0	0	0	0	0	0	1	0	0	63.347	39.6337	1	1	1	1	26.2212	19.3541	48.623
DATA	1026	7	42	0	0	Col_1_24483717	Col_1_24483717	17465.3	440.466	6.009710642e-002	9.155073179e-002	5.115442649e-001	4.957684e+002	5.693456e+002	6.922722e+001	8.815250e+001	130	124	19	47	6.633742e+000	1.494924e+001	0	0	0	0	0	0	0	0	1	0	0	92.8601	62.0331	1	1	1	1	25.3321	19.3641	48.2969
DATA	1027	7	43	0	0	NC_4_9469051	NC_4_9469051	17487.1	440.271	5.269477713e-002	9.338724082e-002	5.725765276e-001	4.820663e+002	5.442538e+002	6.822477e+001	8.655506e+001	130	120	19	48	6.572616e+000	1.517830e+001	0	0	0	0	0	0	0	0	1	0	0	90.3673	59.2971	1	1	1	1	26.0017	19.158	48.6304
DATA	1028	7	44	0	0	NC_4_9090884	NC_4_9090884	17507.7	440.5	0.000000000e+000	6.322428850e-001	1.000000000e+000	4.793221e+001	6.687442e+001	4.823827e+001	6.730143e+001	38.5	58.5	19	49	6.735908e+000	1.526253e+001	0	0	0	0	0	0	0	0	1	0	0	-4.74661	-2.06005	0	0	0	0	30	19.1487	49.3228
DATA	1029	7	45	0	0	NC_3_1407634	NC_3_1407634	17529	440.5	9.730928298e-003	7.074474260e-002	8.905961974e-001	1.012835e+003	1.035785e+003	1.121656e+002	1.235209e+002	224.5	167.5	19	48.5	6.696025e+000	1.553153e+001	0	0	0	0	0	0	0	0	1	0	0	190.19	112.859	1	1	1	1	26.2212	19.5751	48.9808
DATA	1030	7	46	0	0	NC_5_23383576	NC_5_23383576	17550.4	440.259	1.425783515e+000	1.483399554e-001	7.143400751e-022	8.446646e+002	2.251479e+004	9.722646e+001	2.252484e+003	206	2440.5	19	48	6.567858e+000	1.576841e+001	0	0	0	0	0	0	0	0	1	0	0	158.76	2453.48	1	1	1	1	25.3321	19.4665	48.7644
DATA	1031	7	47	0	0	NC_1_10770519	NC_1_10770519	17571.1	440.51	-3.399055410e-002	6.187216936e-002	5.827533295e-001	5.487956e+003	5.074813e+003	5.508998e+002	5.119217e+002	1122.5	535	19	48	6.348640e+000	1.558505e+001	0	0	0	1	0	0	0	0	1	0	0	1032.47	553.097	1	1	1	1	23.4529	19.2326	48.5748
DATA	1032	7	48	0	0	NC_5_22920189	NC_5_22920189	17592.4	440.607	4.802475691e-002	6.486562509e-002	4.590737056e-001	1.664550e+003	1.859181e+003	1.732531e+002	1.977127e+002	358	271	19	48	6.916190e+000	1.618413e+001	0	0	0	0	0	0	0	0	1	0	0	313.475	202.669	1	1	1	1	24.8756	19.3227	48.8361
DATA	1033	7	49	0	0	NC_2_3556342	NC_2_3556342	17613.4	440.027	-7.891566178e-002	3.081185608e-001	7.978573372e-001	1.300117e+002	1.084094e+002	4.973582e+001	6.811977e+001	69	74	18	48	6.915883e+000	1.544021e+001	0	0	0	0	0	0	0	0	1	0	0	24.5095	11.8203	1	1	0	0	29.1201	19.1282	49.0353
DATA	1034	7	50	0	0	Col_1_13157951	Col_1_13157951	17634.6	440.027	-1.084729455e-001	8.213192202e-002	1.865960780e-001	7.558703e+002	5.888089e+002	8.951629e+001	8.937189e+001	186.5	118	19	48	6.644323e+000	1.458655e+001	0	0	0	0	0	0	0	0	1	0	0	142.645	64.2172	1	1	1	1	29.1201	19.0163	48.4886
DATA	1035	7	51	0	0	NC_1_28607852	NC_1_28607852	17655.9	439.917	-5.975551203e-002	5.029902302e-001	9.054333792e-001	7.663871e+001	6.678711e+001	4.851299e+001	6.725423e+001	57	62.5	19	47	6.208987e+000	1.520254e+001	0	0	0	0	0	0	0	0	1	0	0	14.4787	2.55098	1	0	0	0	20.591	18.7104	48.1377
DATA	1036	7	52	0	0	NC_2_5717111	NC_2_5717111	17677.6	439.937	0.000000000e+000	6.327887240e-001	1.000000000e+000	4.754639e+001	6.676442e+001	4.784999e+001	6.719072e+001	42	60	19	47	6.466946e+000	1.554084e+001	0	0	0	0	0	0	0	0	1	0	0	-1.88345	-1.99127	0	0	0	0	26.8687	18.8683	48.2455
DATA	1037	7	53	0	0	Col_2_8362209	Col_2_8362209	17698.3	439.981	-3.613031496e-002	7.309818278e-002	6.211147740e-001	9.446217e+002	8.692158e+002	1.058666e+002	1.098488e+002	223	158	18	47	6.443855e+000	1.603251e+001	0	0	0	0	0	0	0	0	1	0	0	178.855	94.8934	1	1	1	1	24.6442	18.608	48.5316
DATA	1038	7	54	0	0	Col_5_2466265	Col_5_2466265	17719.5	440.282	5.351878565e-002	1.396330809e-001	7.015110071e-001	2.683078e+002	3.034954e+002	5.476675e+001	7.368148e+001	93	91	18	47	6.526900e+000	1.504187e+001	0	0	0	0	0	0	0	0	1	0	0	50.8586	33.146	1	1	1	0	28.3221	18.4874	48.3866
DATA	1039	7	55	0	0	Col_5_16297923	Col_5_16297923	17740.1	439.952	1.269153247e+000	1.344258492e-001	3.682224978e-021	1.151598e+003	2.140198e+004	1.246446e+002	2.141250e+003	249.5	2374	18	49	6.415463e+000	1.498077e+001	0	0	0	0	0	0	0	0	1	0	0	218.529	2338.32	1	1	1	1	27.2919	18.5474	49.5125
DATA	1040	7	56	0	0	NC_4_1121477	NC_4_1121477	17761.5	439.423	-2.198196582e-002	9.800392534e-002	8.225263741e-001	4.799965e+002	4.563059e+002	6.762615e+001	8.113335e+001	134.5	105.5	18	48	6.641641e+000	1.537679e+001	0	0	0	0	0	0	0	0	1	0	0	91.1887	49.876	1	1	1	1	24.4106	18.6871	49.4969
DATA	1041	7	57	0	0	Col_5_8947649	Col_5_8947649	17782.9	439.839	1.118734428e+000	1.216824541e-001	3.789054361e-020	9.774134e+002	1.284732e+004	1.087083e+002	1.286481e+003	230	1438	18	48	6.370922e+000	1.461267e+001	0	0	0	0	0	0	0	0	1	0	0	185.9	1404.91	1	1	1	1	24.8756	18.3994	48.4364
DATA	1042	7	58	0	0	NC_4_15742570	NC_4_15742570	17803.7	440	-2.340939668e-001	3.233932974e-001	4.691469556e-001	1.457173e+002	8.499967e+001	4.971340e+001	6.755996e+001	72.5	73	18	48	6.210932e+000	1.440998e+001	0	0	0	0	0	0	0	0	1	0	0	27.7457	9.29944	1	1	0	0	26.8687	18.1281	49.023
DATA	1043	7	59	0	0	Col_4_15232584	Col_4_15232584	17825.2	441.091	-4.714266331e-002	7.064190609e-002	5.045505194e-001	1.086456e+003	9.746965e+002	1.185653e+002	1.182701e+002	258	160	18	49	6.607336e+000	1.471719e+001	0	0	0	0	0	0	0	0	1	0	0	207.109	106.692	1	1	1	1	19.7386	19.0613	49.764
DATA	1044	7	60	0	0	Col_5_2272146	Col_5_2272146	17846.2	439.62	-1.830104126e-003	9.196121260e-002	9.841224859e-001	5.217254e+002	5.195314e+002	7.050487e+001	8.474899e+001	145	110	18	48	6.420602e+000	1.515015e+001	0	0	0	0	0	0	0	0	1	0	0	99.564	56.8957	1	1	1	1	23.696	18.4224	49.3571
DATA	1045	7	61	0	0	NC_3_483956	NC_3_483956	17867.7	439.481	-8.158707297e-002	1.267130254e-001	5.196579087e-001	3.532004e+002	2.927077e+002	5.908852e+001	7.304385e+001	107.5	92	18	48	6.650200e+000	1.565624e+001	0	0	0	0	0	0	0	0	1	0	0	67.4786	32.072	1	1	1	0	24.4106	18.9102	49.3135
DATA	1046	7	62	0	0	NC_3_19880653	NC_3_19880653	17888.5	439.684	-9.707120615e-002	7.969846326e-002	2.232312323e-001	7.939959e+002	6.349610e+002	9.243073e+001	9.222665e+001	185	126	19	48	6.458162e+000	1.557816e+001	0	0	0	0	0	0	0	0	1	0	0	151.855	69.6087	1	1	1	1	25.3321	18.9157	49.2862
DATA	1047	7	63	0	0	NC_5_19157683	NC_5_19157683	17909.7	439.54	-1.590782633e-001	9.064620653e-002	7.927029466e-002	6.526971e+002	4.525155e+002	8.058840e+001	8.072776e+001	160	112	19	49	6.687305e+000	1.642018e+001	0	0	0	0	0	0	0	0	1	0	0	124.965	49.634	1	1	1	1	24.4106	19.2917	49.7238
DATA	1048	7	64	0	0	Col_3_10727799	Col_3_10727799	17931.3	440	3.925782867e-002	1.770963881e-001	8.245669509e-001	2.044383e+002	2.237794e+002	5.145358e+001	7.046314e+001	79	81	19	47	6.318082e+000	1.658533e+001	0	0	0	0	0	0	0	0	1	0	0	39.1839	24.5589	1	1	0	0	24.4106	19.5008	48.7577
DATA	1049	7	65	0	0	Col_1_9394737	Col_1_9394737	17952.2	439.796	-1.019672230e-001	8.718534873e-002	2.421839763e-001	6.512307e+002	5.149530e+002	8.041167e+001	8.432860e+001	160	117	19	47	6.273102e+000	1.605148e+001	0	0	0	0	0	0	0	0	1	0	0	124.945	56.544	1	1	1	1	24.4106	19.6236	48.4661
DATA	1050	7	66	0	0	Col_5_2394034	Col_5_2394034	17973.3	439.733	-8.848781757e-002	7.621217042e-002	2.456126294e-001	8.834723e+002	7.206181e+002	1.001290e+002	9.822228e+001	208	139	19	49	6.441469e+000	1.541942e+001	0	0	0	0	0	0	0	0	1	0	0	169.672	79.1698	1	1	1	1	25.7804	19.8	49.154
DATA	1051	7	67	0	0	NC_5_22741423	NC_5_22741423	17994.8	439.653	0.000000000e+000	6.342419320e-001	1.000000000e+000	4.677796e+001	6.628363e+001	4.708540e+001	6.680592e+001	43	66	20	49	6.566512e+000	1.462696e+001	0	0	0	0	0	0	0	0	1	0	0	1.74503	3.99738	0	0	0	0	23.696	20.0597	49.3501
DATA	1052	7	68	0	0	NC_4_8547234	NC_4_8547234	18015.3	439.66	2.084402608e-001	1.731128251e-001	2.285618525e-001	1.717767e+002	2.775905e+002	5.007217e+001	7.221955e+001	73	89	20	50	6.775107e+000	1.531612e+001	0	0	0	0	0	0	0	0	1	0	0	33.0528	30.5301	1	1	0	0	23.9365	19.9799	50.3493
DATA	1053	7	69	0	-1	NC2_00083254	NC2_00083254	18036.6	439.414	0.000000000e+000	6.336412751e-001	1.000000000e+000	4.669254e+001	6.621276e+001	4.699069e+001	6.663554e+001	35	61	20	49	7.083829e+000	1.559291e+001	0	0	0	0	0	0	0	0	1	0	0	-7.59343	-1.57955	0	0	0	0	27.501	20.0224	49.7399
DATA	1054	7	70	0	0	NC_4_7461525	NC_4_7461525	18057.8	439.478	2.239712541e-002	1.329294069e-001	8.661986999e-001	2.925520e+002	3.080350e+002	5.531832e+001	7.337822e+001	100.5	91	19	48	6.901655e+000	1.607507e+001	0	0	0	0	0	0	0	0	1	0	0	56.3929	33.9151	1	1	1	0	27.0811	19.8415	49.3598
DATA	1055	7	71	0	0	Col_4_6584842	Col_4_6584842	18078.5	439.373	9.660527292e-002	9.063477967e-002	2.864805175e-001	4.779923e+002	5.970712e+002	6.697319e+001	8.941948e+001	131	120	20	49	6.807049e+000	1.625248e+001	0	0	0	0	0	0	0	0	1	0	0	92.2142	65.7725	1	1	1	1	24.4106	20.0901	50.2718
DATA	1056	7	72	0	0	Col_5_26954978	Col_5_26954978	18099.9	439.78	8.142384502e-002	6.400224148e-002	2.033009986e-001	1.960048e+003	2.364235e+003	2.015314e+002	2.456058e+002	423	309	20	48	6.678114e+000	1.602616e+001	0	0	0	0	0	0	0	0	0	0	0	378.443	260.581	1	1	1	1	23.696	20.6404	49.5313
DATA	1057	7	73	0	-1	NC2_00089003	NC2_00089003	18121.4	439	0.000000000e+000	6.354148098e-001	1.000000000e+000	4.654023e+001	6.607338e+001	4.683740e+001	6.675747e+001	37	68	20	48	7.112375e+000	1.583608e+001	0	0	0	0	0	0	0	0	0	0	0	-4.78432	6.51816	0	0	0	0	30	21.0106	49.3389
DATA	1058	7	74	0	0	NC_4_5113847	NC_4_5113847	18142.4	439.776	-4.694858601e-002	7.127082171e-002	5.100659427e-001	1.037420e+003	9.311207e+002	1.138109e+002	1.143980e+002	250.5	166	21	50	7.356874e+000	1.571928e+001	0	0	0	0	0	0	0	0	0	0	0	200.6	102.732	1	1	1	1	23.696	21.3937	50.3871
DATA	1059	7	75	0	0	Col_5_17089471	Col_5_17089471	18163.6	439.027	5.361616882e-002	9.988338873e-002	5.914143098e-001	4.216741e+002	4.770821e+002	6.297439e+001	8.178561e+001	122	113	20	50	7.118709e+000	1.564911e+001	0	0	0	0	0	0	0	0	0	0	0	81.5899	52.6623	1	1	1	1	29.1201	20.5948	50.8118
DATA	1060	7	76	0	0	Col_5_23908540	Col_5_23908540	18184.7	439.659	1.449920833e-001	6.577725454e-002	2.750401760e-002	1.525775e+003	2.130504e+003	1.595768e+002	2.231569e+002	338	287	20	49	7.079547e+000	1.537175e+001	0	0	0	0	0	0	0	0	0	0	0	295.412	235.289	1	1	1	1	23.2073	20.4036	50.6585
DATA	1061	7	77	0	0	NC_3_18179568	NC_3_18179568	18205.8	439	7.470624676e-002	1.205517161e-001	5.354534136e-001	3.176331e+003	3.772524e+003	4.767912e+002	8.356044e+002	417	197	20	49	6.546280e+000	1.529447e+001	0	0	1	1	0	0	0	0	0	0	0	615.327	416.821	1	1	1	1	28.1191	20.406	49.8495
DATA	1062	7	78	0	0	Col_4_10872615	Col_4_10872615	18227.3	439.291	1.729746822e-002	6.440317737e-002	7.882521537e-001	1.787957e+003	1.860606e+003	1.847917e+002	1.975322e+002	394	261	21	48	6.897716e+000	1.517205e+001	0	0	0	0	0	0	0	0	0	0	0	346.556	205.671	1	1	1	1	24.8756	20.9857	49.3254
DATA	1063	7	79	0	0	Col_1_3480566	Col_1_3480566	18248.6	439.28	-1.295848701e-002	7.131401846e-002	8.558101338e-001	9.867448e+002	9.577372e+002	1.091542e+002	1.164869e+002	229	164	20	48	6.767530e+000	1.533225e+001	0	0	0	0	0	0	0	0	1	0	0	191.35	105.914	1	1	1	1	23.9365	20.2057	48.8995
DATA	1064	7	80	0	0	NC_1_27903186	NC_1_27903186	18269.9	439.875	4.126004218e-001	3.659441889e-001	2.595330538e-001	5.877720e+001	1.519880e+002	4.701699e+001	6.799885e+001	55	75	21	49	6.594912e+000	1.585770e+001	0	0	0	0	0	0	0	0	0	0	0	11.4032	16.8152	1	1	0	0	19.4461	20.571	49.9098
DATA	1065	7	81	0	0	NC_5_13908400	NC_5_13908400	18290.6	438.973	0.000000000e+000	6.230742293e-001	1.000000000e+000	4.829682e+001	6.583355e+001	4.688201e+001	6.632557e+001	52.5	63	21	49	6.791597e+000	1.584197e+001	0	0	0	0	0	0	0	0	0	0	0	9.37304	3.41115	1	0	0	0	29.1201	21.0919	49.3343
DATA	1066	7	82	0	0	Col_4_5918254	Col_4_5918254	18311.7	438.9	-1.850948619e-002	6.773065049e-002	7.846373750e-001	1.260582e+003	1.207985e+003	1.344020e+002	1.377628e+002	279	195	21	48	7.158009e+000	1.591110e+001	0	0	0	0	0	0	0	0	0	0	0	244.72	133.745	1	1	1	1	28.3221	20.8643	48.8879
DATA	1067	7	83	0	0	Col_5_4173728	Col_5_4173728	18333.3	439.562	1.052164328e-001	6.593510937e-002	1.105429915e-001	1.414087e+003	1.801742e+003	1.488906e+002	1.919527e+002	313	265	21	50	7.461369e+000	1.500278e+001	0	0	0	0	0	0	0	0	0	0	0	274.599	199.557	1	1	1	1	22.7082	21.6836	49.6774
DATA	1068	7	84	0	0	Col_2_9770486	Col_2_9770486	18354.3	439.467	1.199147848e-001	8.159896466e-002	1.416802685e-001	5.803236e+002	7.648654e+002	7.442369e+001	1.011457e+002	152.5	147	22	49	7.193869e+000	1.481668e+001	0	0	0	0	0	0	0	0	0	0	0	112.714	84.7422	1	1	1	1	22.7082	21.8464	49.2181
DATA	1069	7	85	0	0	NC_3_1831563	NC_3_1831563	18375.2	438.5	8.272699826e-002	1.477541677e-001	5.755502379e-001	2.377778e+002	2.876724e+002	5.230698e+001	7.214782e+001	88	90	22	50	6.906871e+000	1.563311e+001	0	0	0	0	0	0	0	0	0	0	0	46.188	31.8814	1	1	1	0	26.6546	21.8609	49.936
DATA	1070	7	86	0	0	Col_5_26409568	Col_5_26409568	18396.4	438.586	-9.746525948e-002	6.506068788e-002	1.341158938e-001	2.008426e+003	1.604688e+003	2.061747e+002	1.735671e+002	437.5	239	22	50	6.981015e+000	1.589610e+001	0	0	0	0	0	0	0	0	0	0	0	390.169	177.89	1	1	1	1	27.501	21.8451	50.3874
DATA	1071	7	87	0	0	Col_3_15322203	Col_3_15322203	18417.4	438.294	5.883054036e-003	7.033712408e-002	9.333420189e-001	1.018024e+003	1.031909e+003	1.119549e+002	1.225622e+002	233.5	187	21	50	7.207233e+000	1.585589e+001	0	0	0	0	0	0	0	0	0	0	0	197.771	114.422	1	1	1	1	24.4106	21.6369	50.549
DATA	1072	7	88	66	-1	(-)3xSLv1	NegativeControl	18438.7	438.5	0.000000000e+000	6.337116221e-001	1.000000000e+000	4.629058e+001	6.569520e+001	4.658615e+001	6.611468e+001	41	55	21	50	7.108725e+000	1.577249e+001	0	0	0	0	0	0	0	0	0	0	0	-0.691216	-6.13	0	0	0	0	27.0811	21.4807	50.4777
DATA	1073	7	89	0	0	NC_4_1371031	NC_4_1371031	18459.8	438.5	-5.873967560e-003	1.125232153e-001	9.583675221e-001	3.750466e+002	3.700082e+002	5.981027e+001	7.575292e+001	109.5	97.5	21	51	6.739154e+000	1.583988e+001	0	0	0	0	0	0	0	0	0	0	0	72.8518	41.0452	1	1	1	1	26.6546	21.3604	51.1292
DATA	1074	7	90	0	0	Col_5_16282429	Col_5_16282429	18481	438.5	2.023228422e-001	6.497387767e-002	1.846254573e-003	2.659090e+003	4.236975e+003	2.699610e+002	4.288212e+002	530	517	21	51	6.986518e+000	1.583853e+001	0	0	0	0	0	0	0	0	0	0	0	516.442	470.088	1	1	1	1	26.2212	21.0355	50.7573
DATA	1075	7	91	0	0	NC_1_27345181	NC_1_27345181	18502.5	439.094	-8.629412286e-003	6.623052042e-002	8.963341511e-001	1.431834e+003	1.403664e+003	1.505778e+002	1.551434e+002	326.5	219.5	21	50	6.751899e+000	1.554254e+001	0	0	0	0	0	0	0	0	0	0	0	278.032	155.758	1	1	1	1	24.4106	21.25	50.6053
DATA	1076	7	92	0	0	NC_1_13658095	NC_1_13658095	18523.7	439.467	-9.912266471e-003	8.825162719e-002	9.105710886e-001	5.605730e+002	5.479235e+002	7.290930e+001	8.583697e+001	144	119	21.5	49	7.217237e+000	1.547579e+001	0	0	0	0	0	0	0	0	0	0	0	108.823	60.8069	1	1	1	1	22.7082	21.918	50.1787
DATA	1077	7	93	0	0	NC_5_8877028	NC_5_8877028	18544.8	439.14	4.299111485e-001	7.325656048e-002	4.395735940e-009	3.268575e+003	8.795685e+003	3.301677e+002	8.820465e+002	678	1029	21	48	7.320599e+000	1.516232e+001	0	0	0	0	0	0	0	0	0	0	0	634.3	976.185	1	1	1	1	23.4529	21.711	49.0893
DATA	1078	7	94	0	0	Col_3_14303111	Col_3_14303111	18565.7	438.769	-1.584748259e-002	6.228176210e-002	7.991493136e-001	3.495974e+003	3.370704e+003	3.526967e+002	3.434841e+002	726	408	21	49	7.322725e+000	1.610498e+001	0	0	0	0	0	0	0	0	0	0	0	678.154	374.109	1	1	1	1	24.6442	21.7538	50.3058
DATA	1079	7	95	0	0	NC_4_14263080	NC_4_14263080	18586.5	438.807	-4.640599433e-002	1.052883719e-001	6.593930017e-001	4.336675e+002	3.897184e+002	6.371241e+001	7.670484e+001	127	102	21	49	7.060423e+000	1.655403e+001	0	0	0	0	0	0	0	0	0	0	0	84.0853	43.2545	1	1	1	1	25.3321	21.185	50.0439
DATA	1080	7	96	0	0	Col_1_23196735	Col_1_23196735	18608.3	439.059	1.126033812e-001	9.109361574e-002	2.164109412e-001	4.629548e+002	5.999871e+002	6.575847e+001	8.924631e+001	136.5	127.5	21	48	7.143116e+000	1.628985e+001	0	0	0	0	0	0	0	0	0	0	0	89.7164	66.5903	1	1	1	1	23.696	21.5247	49.2105
DATA	1081	7	97	0	0	NC_1_16716022	NC_1_16716022	18629	438.203	-1.760718072e-001	1.349485627e-001	1.919838780e-001	3.590078e+002	2.393493e+002	5.892698e+001	7.027481e+001	114	86	22	49	7.126496e+000	1.646876e+001	0	0	0	0	0	0	0	0	0	0	0	69.5307	26.5626	1	1	1	0	28.1191	22.1088	49.6511
DATA	1082	7	98	0	0	NC_2_5623064	NC_2_5623064	18650.9	438.254	0.000000000e+000	6.333402551e-001	1.000000000e+000	4.646267e+001	6.566064e+001	4.675935e+001	6.607989e+001	38	60	21	50	7.112133e+000	1.699853e+001	0	0	0	0	0	0	0	0	0	0	0	-6.24017	-0.214663	0	0	0	0	27.501	22.1507	51.0639
DATA	1083	7	99	0	0	NC_1_25786572	NC_1_25786572	18671.9	437.681	-2.630994178e-002	9.491820287e-002	7.816377356e-001	5.011021e+002	4.716461e+002	6.856117e+001	8.119280e+001	140	113.5	22	50	6.800456e+000	1.672441e+001	0	0	0	0	0	0	0	0	0	0	0	96.9159	52.33	1	1	1	1	23.2073	22.116	50.7822
DATA	1084	7	100	0	0	NC_5_10037273	NC_5_10037273	18692.4	437.727	-1.408490926e-001	9.824041936e-002	1.516526555e-001	5.449774e+002	3.940301e+002	7.185307e+001	7.695332e+001	148	102	22	50	6.595719e+000	1.676644e+001	0	0	0	0	0	0	0	0	0	0	0	105.323	43.7111	1	1	1	1	22.4545	22.2384	50.657
DATA	1085	7	101	0	0	Col_1_29590256	Col_1_29590256	18714.1	438.224	-4.991015787e-002	8.688495298e-002	5.656703604e-001	6.079100e+002	5.419124e+002	7.675972e+001	8.548526e+001	161	120	22	48	6.780842e+000	1.597711e+001	0	0	0	0	0	0	0	0	0	0	0	117.388	60.1037	1	1	1	1	23.696	22.1576	49.468
DATA	1086	7	102	0	0	Col_5_1980770	Col_5_1980770	18735	438	1.325648658e-001	8.771337318e-002	1.307014634e-001	4.900834e+002	6.650202e+002	6.783963e+001	9.378538e+001	132	127.5	22	48	6.430982e+000	1.519966e+001	0	0	0	0	0	0	0	0	0	0	0	94.552	73.7395	1	1	1	1	23.696	21.8843	49.2855
DATA	1087	7	103	0	-1	NC2_00091486	NC2_00091486	18757	437.934	0.000000000e+000	6.331079012e-001	1.000000000e+000	4.665703e+001	6.573000e+001	4.696331e+001	6.614976e+001	43	59	22	49	6.512550e+000	1.494817e+001	0	0	0	0	0	0	0	0	0	0	0	1.70911	0.0991241	0	0	0	0	26.6546	22.2726	49.9449
DATA	1088	7	104	0	0	Col_5_18634552	Col_5_18634552	18777.4	438.804	2.647337176e-001	7.129286512e-002	2.045523452e-004	9.508709e+002	1.749264e+003	1.060683e+002	1.870232e+002	226	246	22	48	6.987727e+000	1.464426e+001	0	0	0	0	0	0	0	0	0	0	0	183.097	193.847	1	1	1	1	22.9591	22.7749	49.2284
DATA	1089	7	105	0	0	NC_5_14158060	NC_5_14158060	18798.4	438.721	-9.843120968e-003	7.089747360e-002	8.895797531e-001	1.007544e+003	9.849649e+002	1.111982e+002	1.186725e+002	229	166	23	48	7.004610e+000	1.483735e+001	0	0	0	0	0	0	0	0	0	0	0	193.805	109.111	1	1	1	1	25.7804	22.9231	49.1997
DATA	1090	7	106	0	0	NC_3_10961767	NC_3_10961767	18820.1	438.348	4.296277484e-002	1.182641439e-001	7.163971427e-001	3.324712e+002	3.670428e+002	5.765513e+001	7.571280e+001	98	101	22	48	6.965245e+000	1.498227e+001	0	0	0	0	0	0	0	0	0	0	0	63.8781	40.6429	1	1	1	1	21.9382	22.4197	49.6328
DATA	1091	7	107	0	0	Col_3_11295598	Col_3_11295598	18840.8	437.474	-5.405781661e-002	6.761541459e-002	4.240066107e-001	1.348998e+003	1.191114e+003	1.429053e+002	1.362960e+002	296	188	23	48	7.005010e+000	1.509889e+001	0	0	0	0	0	0	0	0	0	0	0	258.88	131.835	1	1	1	1	25.7804	22.9452	49.4247
DATA	1092	7	108	0	0	Col_1_1884303	Col_1_1884303	18861.8	437.5	1.798852204e-002	1.208970223e-001	8.817176832e-001	3.324589e+002	3.465186e+002	5.774696e+001	7.479311e+001	109	97.5	23	47	6.780927e+000	1.534927e+001	0	0	0	0	0	0	0	0	0	0	0	63.7226	38.3352	1	1	1	1	26.6546	23.1322	48.4559
DATA	1093	7	109	0	0	Col_4_12876674	Col_4_12876674	18883.1	437.525	-1.273453146e-001	7.249292563e-002	7.897602064e-002	1.111617e+003	8.291056e+002	1.207977e+002	1.061697e+002	257.5	147	23	47	6.705159e+000	1.608264e+001	0	0	0	0	0	0	0	0	0	0	0	212.79	91.6758	1	1	1	1	26.0017	22.9679	48.5979
DATA	1094	7	110	0	0	Col_5_21909903	Col_5_21909903	18904.1	437.475	-1.295947381e-001	8.158918459e-002	1.122001385e-001	7.815396e+002	5.799042e+002	9.137364e+001	8.812278e+001	186	128	22	48	6.907274e+000	1.608589e+001	0	0	0	0	0	0	0	0	0	0	0	149.407	64.0854	1	1	1	1	26.0017	22.441	48.5881
DATA	1095	7	111	0	0	NC_2_4514543	NC_2_4514543	18925.3	437.5	-9.840113429e-002	1.077502652e-001	3.611198376e-001	4.495639e+002	3.584184e+002	6.533311e+001	7.544985e+001	123.5	95	22	47	7.333455e+000	1.542541e+001	0	0	0	0	0	0	0	0	0	0	0	85.824	39.5851	1	1	1	1	27.0811	22.7941	48.6742
DATA	1096	7	112	0	0	Col_4_12795702	Col_4_12795702	18946.8	437.578	-4.271117776e-002	7.198206667e-002	5.529411944e-001	9.972972e+002	9.038855e+002	1.104533e+002	1.121779e+002	220	162	22	47	7.281323e+000	1.554932e+001	0	0	0	0	0	0	0	0	0	0	0	190.111	99.7635	1	1	1	1	26.4388	22.8205	48.7635
DATA	1097	7	113	0	0	NC_5_26060131	NC_5_26060131	18968.5	437.731	1.401280336e-001	6.930374658e-002	4.318251840e-002	1.021520e+003	1.410505e+003	1.126755e+002	1.559334e+002	233	216	23	49	7.124130e+000	1.683742e+001	0	0	0	0	0	0	0	0	0	0	0	194.434	155.571	1	1	1	1	24.4106	23.5867	50.163
DATA	1098	7	114	0	0	NC_5_10939977	NC_5_10939977	18988.8	437.75	2.289139698e-002	1.979784063e-001	9.079491732e-001	1.838648e+002	1.938161e+002	5.104380e+001	6.929476e+001	79.5	79.5	23	49	6.426133e+000	1.643723e+001	0	0	0	0	0	0	0	0	0	0	0	34.945	21.362	1	1	0	0	23.696	23.2149	49.3861
DATA	1099	7	115	0	0	Col_3_3993580	Col_3_3993580	19010	437.5	2.019307272e-001	6.413092156e-002	1.639836296e-003	2.484429e+005	3.955098e+005	2.484433e+004	3.955104e+004	46446	45882.5	22	49	6.074105e+000	1.634370e+001	0	0	1	1	0	0	0	0	0	0	0	47144	43559	1	1	1	1	26.2212	22.7608	49.3892
DATA	1100	7	116	0	0	NC_2_11769533	NC_2_11769533	19031	437.5	-8.728614340e-003	9.498958425e-002	9.267852573e-001	4.963642e+002	4.864877e+002	6.888883e+001	8.250259e+001	137	110	23	49	6.393312e+000	1.682867e+001	0	0	0	0	0	0	0	0	0	0	0	94.0381	53.536	1	1	1	1	26.2212	23.4878	50.1517
DATA	1101	7	117	0	0	NC_2_18171946	NC_2_18171946	19052.7	437.568	1.006592288e-002	4.255640256e-001	9.811292893e-001	8.367450e+001	8.563653e+001	4.857658e+001	6.723852e+001	58.5	64.5	23	49	6.705691e+000	1.657860e+001	0	0	0	0	0	0	0	0	0	0	0	15.8255	9.41578	1	1	0	0	22.4545	23.1692	50.4657
DATA	1102	7	118	0	0	Col_1_25776152	Col_1_25776152	19073.5	437.324	3.392579689e-003	6.630423464e-002	9.591925567e-001	1.423190e+003	1.434351e+003	1.501734e+002	1.582058e+002	301	207	23	50	6.870242e+000	1.611362e+001	0	0	0	0	0	0	0	0	0	0	0	268.721	157.57	1	1	1	1	27.0811	23.2594	51.3719
DATA	1103	7	119	0	0	Col_5_22082060	Col_5_22082060	19094.6	437.027	-2.481330124e-002	8.285933646e-002	7.645868382e-001	6.615055e+002	6.247700e+002	8.173862e+001	9.147158e+001	165.5	122.5	23	49	6.591594e+000	1.611427e+001	0	0	0	0	0	0	0	0	0	0	0	124.687	68.5706	1	1	1	1	29.1201	23.132	50.545
DATA	1104	7	120	0	0	Col_1_30275866	Col_1_30275866	19115.6	437	2.007617557e-002	8.597606478e-002	8.153662661e-001	5.812638e+002	6.087647e+002	7.544608e+001	9.043346e+001	153	115	23	48	6.667260e+000	1.619163e+001	0	0	0	0	0	0	0	0	0	0	0	109.369	66.7498	1	1	1	1	29.1201	23.1309	49.8813
DATA	1105	7	121	0	0	NC_4_16274034	NC_4_16274034	19137	437.203	-5.638954288e-002	4.697739485e-001	9.044550397e-001	8.201854e+001	7.203150e+001	4.887857e+001	6.732934e+001	59	64	23	48	6.649472e+000	1.592865e+001	0	0	0	0	0	0	0	0	0	0	0	15.4045	7.89009	1	1	0	0	28.1191	23.2367	50.4357
DATA	1106	7	122	0	0	NC_2_14763240	NC_2_14763240	19157.7	437.674	3.281124232e-002	7.027249708e-002	6.405611071e-001	1.015118e+003	1.094782e+003	1.124044e+002	1.283587e+002	235	176	22	49	6.742342e+000	1.587370e+001	0	0	0	0	0	0	0	0	0	0	0	190.318	119.797	1	1	1	1	23.4529	23.1615	51.1191
DATA	1107	7	123	0	0	Col_4_14802367	Col_4_14802367	19179.4	437	-6.313105177e-003	8.212829647e-002	9.387279028e-001	6.635791e+002	6.540028e+002	8.211243e+001	9.368958e+001	157	121	22	50	6.879826e+000	1.644190e+001	0	0	0	0	0	0	0	0	0	0	0	124.171	71.4845	1	1	1	1	29.1201	23.0534	51.9786
DATA	1108	7	124	0	0	NC_4_1409108	NC_4_1409108	19200.8	436.955	-5.038551352e-002	3.893225808e-001	8.970265727e-001	9.909537e+001	8.824047e+001	4.945937e+001	6.773983e+001	60	67	23	50	7.128509e+000	1.656178e+001	0	0	0	0	0	0	0	0	0	0	0	18.5077	9.63395	1	1	0	0	22.1978	23.0592	51.4795
DATA	1109	7	125	0	0	NC_2_2835228	NC_2_2835228	19221.6	436.462	-4.871715847e-002	8.130433824e-002	5.490428115e-001	7.172124e+002	6.411072e+002	8.660720e+001	9.290509e+001	184.5	125	23	50	7.270572e+000	1.673951e+001	0	0	0	0	0	0	0	0	0	0	0	133.7	69.9149	1	1	1	1	24.4106	23.2723	50.9605
DATA	1110	7	126	0	0	Col_1_7508020	Col_1_7508020	19243.1	436.896	4.152925461e-002	2.448378183e-001	8.653094302e-001	1.450494e+002	1.596046e+002	5.075908e+001	6.918782e+001	67	78	23	50	7.097281e+000	1.656758e+001	0	0	0	0	0	0	0	0	0	0	0	26.9868	17.3842	1	1	0	0	23.2073	23.5101	51.4574
DATA	1111	7	127	0	0	NC_3_14750528	NC_3_14750528	19263.8	436.806	-8.596806138e-004	6.745015426e-002	9.898309007e-001	1.296957e+003	1.294392e+003	1.385499e+002	1.459375e+002	275	186	23	50	6.725059e+000	1.608593e+001	0	0	0	0	0	0	0	0	0	0	0	240.844	140.815	1	1	1	1	28.5237	23.3082	51.7223
DATA	1112	7	128	0	0	Col_3_19226555	Col_3_19226555	19285.5	436.71	4.014437521e-002	7.298613103e-002	5.823005514e-001	8.796060e+002	9.647895e+002	1.006069e+002	1.177428e+002	205	152.5	23	51	6.941978e+000	1.515296e+001	0	0	0	0	0	0	0	0	0	0	0	163.014	104.82	1	1	1	1	26.2212	23.164	51.612
DATA	1113	7	129	0	0	NC_1_19769894	NC_1_19769894	19306.2	436.407	-1.625379410e-001	8.020472074e-002	4.270964095e-002	8.793243e+002	6.047991e+002	1.006281e+002	9.069051e+001	203.5	120	23	51	6.869786e+000	1.570787e+001	0	0	0	0	0	0	0	0	0	0	0	162.647	65.624	1	1	1	1	25.7804	23.1695	51.7481
DATA	1114	7	130	0	0	NC_2_11136978	NC_2_11136978	19327.3	436.609	1.846026542e-001	7.464085902e-002	1.339047448e-002	3.185680e+004	4.873095e+004	3.196283e+003	6.027761e+003	5076	4196	23	49	7.021087e+000	1.510309e+001	0	0	1	1	0	0	0	0	0	0	0	5880.89	5280.45	1	1	1	1	27.2919	23.3673	50.7786
DATA	1115	7	131	0	0	Col_1_7724864	Col_1_7724864	19349.1	436.673	-7.149945916e-002	7.436118950e-002	3.362928892e-001	9.520632e+002	8.075442e+002	1.071328e+002	1.054212e+002	211	143	22	49	6.874651e+000	1.504689e+001	0	0	0	0	0	0	0	0	0	0	0	175.397	87.3801	1	1	1	1	24.1747	22.784	50.591
DATA	1116	7	132	0	0	NC_1_5255154	NC_1_5255154	19370.1	436.696	-1.916937895e-002	1.016075886e-001	8.503585998e-001	4.599075e+002	4.400491e+002	6.736366e+001	8.088127e+001	128	107	22	48	6.662079e+000	1.540768e+001	0	0	0	0	0	0	0	0	0	0	0	84.5612	47.5482	1	1	1	1	25.3321	22.5503	49.2752
DATA	1117	7	133	0	0	Col_1_17595157	Col_1_17595157	19391.5	436.618	2.701328699e-002	8.112276701e-002	7.391398147e-001	6.676806e+002	7.105294e+002	8.300884e+001	9.832359e+001	157.5	129	22	48	6.796629e+000	1.473906e+001	0	0	0	0	0	0	0	0	0	0	0	122.516	76.6606	1	1	1	1	24.4106	22.3735	48.6559
DATA	1118	7	134	0	0	Col_2_5105804	Col_2_5105804	19412.3	436.5	-6.367191514e-002	7.194504949e-002	3.761525377e-001	1.060994e+003	9.163071e+002	1.170431e+002	1.141438e+002	238	151	22	48	7.052693e+000	1.533307e+001	0	0	0	0	0	0	0	0	0	0	0	194.308	98.7169	1	1	1	1	25.3321	22.0801	49.2296
DATA	1119	7	135	0	-1	NC2_00147876	NC2_00147876	19433	436.5	0.000000000e+000	6.312292756e-001	1.000000000e+000	4.919786e+001	6.773243e+001	4.953102e+001	6.816492e+001	45	59	21	47	6.148444e+000	1.560023e+001	0	0	0	0	0	0	0	0	0	0	0	2.50863	-5.37754	0	0	0	0	30	21.5845	48.9937
DATA	1120	7	136	0	0	Col_4_17031622	Col_4_17031622	19454.3	436.5	-1.352978947e-002	8.500805587e-002	8.735436766e-001	6.335268e+002	6.140945e+002	8.046555e+001	9.182690e+001	154.5	128.5	21	49	6.303616e+000	1.573708e+001	0	0	0	0	0	0	0	0	0	0	0	115.571	65.9564	1	1	1	1	27.0811	21.4571	50.3582
DATA	1121	7	137	0	0	Col_5_12658744	Col_5_12658744	19475.8	436.421	-1.577591158e-001	7.351330426e-002	3.187344853e-002	1.160228e+003	8.068339e+002	1.262228e+002	1.057639e+002	242	141	21	48	6.372415e+000	1.529432e+001	0	0	0	0	0	0	0	0	0	0	0	211.235	86.5172	1	1	1	1	25.7804	21.5033	49.7167
DATA	1122	7	138	0	0	NC_3_19656109	NC_3_19656109	19496.5	436.55	-2.349770362e-002	6.855709987e-002	7.317892044e-001	1.243431e+003	1.177942e+003	1.339458e+002	1.362590e+002	271.5	176.5	22	48	6.785965e+000	1.539853e+001	0	0	0	0	0	0	0	0	0	0	0	225.956	126.111	1	1	1	1	21.6755	22.0948	49.1963
DATA	1123	7	139	0	0	Col_1_22726664	Col_1_22726664	19517.7	436.391	-4.185268164e-002	7.290220727e-002	5.659045474e-001	9.886680e+002	8.978376e+002	1.107447e+002	1.129943e+002	222	159	22	48	7.066080e+000	1.563845e+001	0	0	0	0	0	0	0	0	0	0	0	179.318	95.9642	1	1	1	1	27.2919	22.1005	48.8945
DATA	1124	7	140	0	0	NC_2_232004	NC_2_232004	19538.6	435.689	-5.312224405e-002	8.657652897e-002	5.394881896e-001	6.446156e+002	5.703988e+002	8.157412e+001	8.930812e+001	153	114.5	22	48	6.906085e+000	1.623685e+001	0	0	0	0	0	0	0	0	0	0	0	116.699	60.8642	1	1	1	1	22.7082	21.9094	49.4817
DATA	1125	7	141	0	0	Col_1_11379524	Col_1_11379524	19559.9	435.8	8.643420594e-002	7.012525657e-002	2.177366719e-001	1.015333e+003	1.238918e+003	1.132138e+002	1.417315e+002	220	180	22	50	6.951670e+000	1.646092e+001	0	0	0	0	0	0	0	0	0	0	0	183.47	131.971	1	1	1	1	22.1978	21.9042	51.2779
DATA	1126	7	142	0	0	NC_5_13917609	NC_5_13917609	19580.9	435.763	-1.646692309e-001	7.382569273e-002	2.571334553e-002	1.167941e+003	7.993772e+002	1.271153e+002	1.055702e+002	265	137.5	22	50	7.270048e+000	1.619098e+001	0	0	0	0	0	0	0	0	0	0	0	210.666	85.004	1	1	1	1	26.6546	21.9762	50.3982
DATA	1127	7	143	0	0	NC_1_6251158	NC_1_6251158	19602.4	436	-7.557486474e-002	9.265617047e-002	4.147012130e-001	5.855960e+002	4.920659e+002	7.717363e+001	8.481369e+001	143.5	108.5	22	49	7.214995e+000	1.634040e+001	0	0	0	0	0	0	0	0	0	0	0	105.435	52.2317	1	1	1	1	30	21.7852	50.2933
DATA	1128	7	144	0	0	NC_2_6769255	NC_2_6769255	19623.5	436	-2.295652148e-003	7.578719059e-002	9.758351599e-001	8.393258e+002	8.349009e+002	9.787747e+001	1.084424e+002	195	143	21	49	7.215799e+000	1.611213e+001	0	0	0	0	0	0	0	0	0	0	0	150.857	88.4646	1	1	1	1	30	21.8003	49.7654
DATA	1129	7	145	0	0	NC_3_8299053	NC_3_8299053	19644.2	436.574	-4.830657064e-002	8.824873777e-002	5.841100939e-001	6.223441e+002	5.568318e+002	8.010524e+001	8.891964e+001	153	118	22	48	6.780231e+000	1.666493e+001	0	0	0	0	0	0	0	0	0	0	0	111.673	58.8969	1	1	1	1	25.1049	22.2463	49.8094
DATA	1130	7	146	0	0	NC_3_12338622	NC_3_12338622	19665.6	436	-1.023965104e-001	7.358435977e-002	1.640579324e-001	1.061772e+003	8.387545e+002	1.175831e+002	1.089000e+002	224.5	143.5	22	48	6.533783e+000	1.578077e+001	0	0	0	0	0	0	0	0	0	0	0	190.207	88.5503	1	1	1	1	29.1201	21.8488	49.1131
DATA	1131	7	147	0	0	Col_4_16553387	Col_4_16553387	19687	435.908	1.914283040e-001	6.854183601e-002	5.224299568e-003	1.194352e+003	1.855925e+003	1.297116e+002	1.982092e+002	245	267	21	50	6.541413e+000	1.529879e+001	0	0	0	0	0	0	0	0	0	0	0	213.616	195.569	1	1	1	1	27.9146	21.6076	50.0337
DATA	1132	7	148	0	0	NC_2_14370926	NC_2_14370926	19707.7	435.59	0.000000000e+000	6.317713963e-001	1.000000000e+000	5.035383e+001	6.927310e+001	5.067535e+001	6.983105e+001	43	59	21	50	6.534263e+000	1.611683e+001	0	0	0	0	0	0	0	0	0	0	0	-0.638916	4.22491	0	0	0	0	20.8674	21.2436	50.0301
DATA	1133	7	149	0	0	Col_5_5036770	Col_5_5036770	19729.7	436.146	1.096859994e-002	1.741426117e-001	9.497774084e-001	2.272293e+002	2.330413e+002	5.560696e+001	7.363708e+001	86	84	21	49	6.302275e+000	1.623321e+001	0	0	0	0	0	0	0	0	0	0	0	40.5191	24.4634	1	1	0	0	23.4529	21.1914	50.2789
DATA	1134	7	150	0	0	Col_5_7991482	Col_5_7991482	19750.6	435.368	-3.575234906e-002	8.503363991e-002	6.741571336e-001	6.664157e+002	6.137519e+002	8.380913e+001	9.308634e+001	158	126	21	51	6.733688e+000	1.628350e+001	0	0	0	0	0	0	0	0	0	0	0	118.671	64.3045	1	1	1	1	25.1049	21.3752	51.7369
DATA	1135	7	151	0	0	Col_1_30204978	Col_1_30204978	19771.9	435.545	-8.748548378e-002	8.925833580e-002	3.270180309e-001	6.463935e+002	5.284592e+002	8.226762e+001	8.780624e+001	156	121	21	52	6.902659e+000	1.699636e+001	0	0	0	0	0	0	0	0	0	0	0	114.954	55.2605	1	1	1	1	25.5572	21.2273	52.6313
DATA	1136	7	152	0	0	NC_4_9389223	NC_4_9389223	19792.7	435.609	-1.647242727e-002	2.105679814e-001	9.376462542e-001	1.907134e+002	1.836152e+002	5.440335e+001	7.261731e+001	72	79	21	51	6.663957e+000	1.672106e+001	0	0	0	0	0	0	0	0	0	0	0	33.875	19.1637	1	1	0	0	27.2919	21.4349	51.2857
DATA	1137	7	153	0	0	Col_2_5167828	Col_2_5167828	19814.5	435.6	-3.103131679e-003	7.982739326e-002	9.689916290e-001	7.431130e+002	7.378222e+002	9.013516e+001	1.019806e+002	168.5	136.5	21	50	6.844390e+000	1.627387e+001	0	0	0	0	0	0	0	0	0	0	0	131.837	76.8495	1	1	1	1	23.4529	21.0675	50.0981
DATA	1138	7	154	0	0	Col_4_11431960	Col_4_11431960	19835.4	435.625	-1.605674023e-001	8.261769534e-002	5.195589703e-002	8.491760e+002	5.867192e+002	9.908908e+001	9.175013e+001	193.5	113.5	20	50	6.916652e+000	1.583381e+001	0	0	0	0	0	0	0	0	0	0	0	150.496	60.9913	1	1	1	1	24.8756	20.7386	49.663
DATA	1139	7	155	0	0	Col_3_10190924	Col_3_10190924	19856.6	435.389	2.308237550e-001	6.941657522e-002	8.835622843e-004	1.170610e+003	1.991756e+003	1.277340e+002	2.113447e+002	259	274	21	49	7.214046e+000	1.619368e+001	0	0	0	0	0	0	0	0	0	0	0	207.262	206.635	1	1	1	1	24.4106	21.4265	49.594
DATA	1140	7	156	0	0	Col_2_17084458	Col_2_17084458	19877.8	435.333	-1.071842324e-001	7.244240456e-002	1.389857454e-001	1.152664e+003	9.005717e+002	1.261093e+002	1.145691e+002	249	151	21	49	7.156526e+000	1.561156e+001	0	0	0	0	0	0	0	0	0	0	0	203.908	93.2425	1	1	1	1	22.9591	21.3792	49.8945
DATA	1141	7	157	0	0	NC_1_10301346	NC_1_10301346	19898.6	434.979	-3.021316153e-001	1.025440004e-001	3.215371616e-003	6.821079e+002	3.401899e+002	8.528684e+001	7.869682e+001	158	92.5	21	50	7.267604e+000	1.584788e+001	0	0	0	0	0	0	0	0	0	0	0	120.576	35.1518	1	1	1	0	22.9591	21.8063	51.5796
DATA	1142	7	158	0	0	NC_3_22636698	NC_3_22636698	19920.4	435.213	-1.122010948e-001	1.850061365e-001	5.442011794e-001	2.479242e+002	1.914775e+002	5.691504e+001	7.364377e+001	84	84	21	51	6.545844e+000	1.559701e+001	0	0	0	0	0	0	0	0	0	0	0	43.796	19.7445	1	1	0	0	23.696	21.2145	51.6893
DATA	1143	7	159	0	0	NC_4_12514103	NC_4_12514103	19941.2	435.353	2.969811344e-002	7.019976263e-002	6.722577020e-001	1.086841e+003	1.163762e+003	1.201651e+002	1.364561e+002	233	171.5	21	52	7.003653e+000	1.604961e+001	0	0	0	0	0	0	0	0	0	0	0	191.89	119.765	1	1	1	1	24.1747	21.4155	52.3957
DATA	1144	7	160	0	0	Col_1_1157177	Col_1_1157177	19962.5	435.5	-6.461672227e-002	9.311141585e-002	4.876997242e-001	5.892043e+002	5.077492e+002	7.811047e+001	8.761116e+001	144	120	21	50	6.637282e+000	1.611821e+001	0	0	0	0	0	0	0	0	0	0	0	103.985	52.147	1	1	1	1	24.4106	21.3161	51.7355
DATA	1145	7	161	66	-1	(-)3xSLv1	NegativeControl	19983.2	435.478	0.000000000e+000	6.322585336e-001	1.000000000e+000	5.096886e+001	7.108612e+001	5.129431e+001	7.154776e+001	34	61	21	49	7.301936e+000	1.683412e+001	0	0	0	0	0	0	0	0	0	0	0	-4.94826	1.07868	0	0	0	0	30	21.4864	51.4184
DATA	1146	7	162	0	0	Col_3_6704617	Col_3_6704617	20004.6	435.36	-2.327323110e-001	8.610609505e-002	6.874667370e-003	8.756953e+002	5.124137e+002	1.014906e+002	8.811807e+001	198	117	21	49	7.034956e+000	1.613519e+001	0	0	0	0	0	0	0	0	0	0	0	154.479	52.4132	1	1	1	1	24.4106	21.529	50.6582
DATA	1147	7	163	0	0	Col_1_16493594	Col_1_16493594	20025.7	435.714	-2.263836952e-002	1.415501971e-001	8.729348443e-001	3.085415e+002	2.928702e+002	5.986661e+001	7.757252e+001	92.5	89	20	49	6.624578e+000	1.598150e+001	0	0	0	0	0	0	0	0	0	0	0	54.4276	29.8968	1	1	1	0	21.6755	20.5585	49.5534
DATA	1148	7	164	0	0	NC_5_11476187	NC_5_11476187	20047.1	435.064	-1.029171270e-001	1.855755868e-001	5.791796960e-001	2.465619e+002	1.945399e+002	5.691407e+001	7.456479e+001	83	80.5	20	49	6.504737e+000	1.580038e+001	0	0	0	0	0	0	0	0	1	0	0	43.5004	19.8174	1	1	0	0	22.7082	20.2612	49.0522
DATA	1149	8	1	0	0	Col_3_9987998	Col_3_9987998	16608.5	448.789	-2.626035688e-001	2.573469134e-001	3.075263084e-001	1.785971e+002	9.755980e+001	4.835536e+001	6.299625e+001	78	73	20	48	6.416131e+000	1.566802e+001	0	0	0	0	0	0	0	0	0	0	0	35.969	11.4945	1	1	0	0	25.3321	20.5604	49.3548
DATA	1150	8	2	0	0	NC_1_4326096	NC_1_4326096	16629.6	448.027	2.135428626e-001	3.661449938e-001	5.597456149e-001	7.196752e+001	1.176737e+002	4.576584e+001	6.361721e+001	56	76.5	21	49	7.005503e+000	1.569304e+001	0	0	0	0	0	0	0	0	0	0	0	14.4107	13.8016	1	1	0	0	29.1201	21.5796	50.2473
DATA	1151	8	3	0	0	NC_1_17666204	NC_1_17666204	16650	448.492	1.243745212e-001	1.239645226e-001	3.157125743e-001	2.715002e+002	3.615303e+002	5.293835e+001	7.245410e+001	103	104	21	49	7.204158e+000	1.594357e+001	0	0	0	0	0	0	0	0	0	0	0	54.0661	42.2202	1	1	1	1	26.4388	21.3438	50.4777
DATA	1152	8	4	0	0	Col_2_11431397	Col_2_11431397	16671.9	447.633	5.576086378e-002	6.459197543e-002	3.879843626e-001	1.639071e+003	1.863625e+003	1.701568e+002	1.967437e+002	351	267	21	49	6.947327e+000	1.641638e+001	0	0	0	0	0	0	0	0	0	0	0	324.641	216.69	1	1	1	1	18.2295	21.0444	50.4765
DATA	1153	8	5	0	0	Col_3_14934827	Col_3_14934827	16693.1	448.143	-1.502130403e-002	8.156381095e-002	8.538830079e-001	6.442449e+002	6.223428e+002	7.912013e+001	8.878791e+001	162.5	135.5	20	48	6.798115e+000	1.551794e+001	0	0	0	0	0	0	0	0	0	0	0	126.945	72.0629	1	1	1	1	17.9125	20.9669	48.989
DATA	1154	8	6	0	0	NC_3_17290102	NC_3_17290102	16714.4	448	2.347670182e-001	5.639447794e-001	6.771946359e-001	4.585619e+001	7.873448e+001	4.619371e+001	6.406045e+001	48	73	20	48	7.386025e+000	1.538237e+001	0	0	0	0	0	0	0	0	0	0	0	3.98496	9.08123	0	1	0	0	29.1201	21.1611	48.3667
DATA	1155	8	7	0	0	Col_5_9122375	Col_5_9122375	16735.5	448	3.438795673e-003	1.837306574e-001	9.850672619e-001	1.970372e+002	1.986035e+002	5.037099e+001	6.683215e+001	80	83	21	48	7.355029e+000	1.549317e+001	0	0	0	0	0	0	0	0	0	0	0	38.4664	22.8214	1	1	0	0	29.1201	21.4208	48.5984
DATA	1156	8	8	0	0	NC_1_23209995	NC_1_23209995	16756.6	448.489	-1.364563392e-001	6.536734144e-002	3.684017482e-002	2.156285e+003	1.574888e+003	2.205973e+002	1.700123e+002	442	248	20	47	7.237651e+000	1.454998e+001	0	0	0	0	0	0	0	0	0	1	0	419.156	180.321	1	1	1	1	24.4106	20.9884	47.3072
DATA	1157	8	9	0	0	NC_1_27909008	NC_1_27909008	16777.2	448.122	0.000000000e+000	6.208499561e-001	1.000000000e+000	4.824464e+001	6.384812e+001	4.698491e+001	6.425580e+001	53	64	21	49	7.712656e+000	1.494845e+001	0	0	0	0	0	0	0	0	0	0	0	9.34208	-0.592715	1	0	0	0	23.4529	21.8476	48.7978
DATA	1158	8	10	0	0	NC_4_1562000	NC_4_1562000	16798.4	448.065	0.000000000e+000	5.534460646e-001	1.000000000e+000	6.173548e+001	6.405764e+001	4.731695e+001	6.468458e+001	58	72	21	47	7.628805e+000	1.601413e+001	0	0	0	0	0	0	0	0	0	0	0	11.9096	6.03423	1	0	0	0	22.7082	21.8106	48.3733
DATA	1159	8	11	0	0	Col_2_1583000	Col_2_1583000	16820	448.154	2.633640937e-002	8.603456048e-002	7.595176195e-001	5.597811e+002	5.947776e+002	7.314490e+001	8.786382e+001	155	134.5	20	48	6.667995e+000	1.505402e+001	0	0	0	0	0	0	0	0	0	0	0	107.603	67.4378	1	1	1	1	24.1747	21.1582	49.0734
DATA	1160	8	12	0	0	NC_2_1694733	NC_2_1694733	16841.8	448.043	0.000000000e+000	6.310545498e-001	1.000000000e+000	4.694002e+001	6.445799e+001	4.724513e+001	6.488390e+001	46	69	20	48	6.949387e+000	1.484468e+001	0	0	0	0	0	0	0	0	0	0	0	1.36703	1.54136	0	0	0	0	22.9591	20.9419	48.593
DATA	1161	8	13	0	0	NC_2_4655863	NC_2_4655863	16862.8	447.822	0.000000000e+000	6.319322948e-001	1.000000000e+000	4.708133e+001	6.463836e+001	4.760060e+001	6.505109e+001	51	62	21	50	7.047994e+000	1.614238e+001	0	0	0	0	0	0	0	0	0	0	0	8.70427	-0.822177	0	0	0	0	22.1978	21.2617	50.3342
DATA	1162	8	14	0	0	Col_5_14954078	Col_5_14954078	16883.4	447.63	7.756723186e-002	7.461816767e-002	2.985620024e-001	7.661148e+002	9.159275e+002	9.014823e+001	1.124410e+002	197	170	21	50	7.254972e+000	1.557202e+001	0	0	0	0	0	0	0	0	0	0	0	145.929	102.977	1	1	1	1	23.696	21.1466	50.9843
DATA	1163	8	15	0	0	Col_2_6442423	Col_2_6442423	16904.4	447.52	7.555049791e-002	1.023445321e-001	4.603943254e-001	3.943069e+002	4.692290e+002	6.183771e+001	8.047975e+001	119	116	21	50	7.256437e+000	1.568066e+001	0	0	0	0	0	0	0	0	0	0	0	74.9129	52.6222	1	1	1	1	24.4106	21.1079	51.3816
DATA	1164	8	16	0	0	NC_3_20220404	NC_3_20220404	16925.7	447.222	-1.502573464e-001	9.633491433e-002	1.188215371e-001	5.711914e+002	4.041330e+002	7.444908e+001	7.700106e+001	155	104	21	49	7.416151e+000	1.618493e+001	0	0	0	0	0	0	0	0	0	0	0	108.258	45.2127	1	1	1	1	22.7082	20.9424	50.8613
DATA	1165	8	17	0	0	Col_4_14303187	Col_4_14303187	16947	447.408	1.667691829e-002	7.770301651e-002	8.300606204e-001	7.278337e+002	7.563260e+002	8.710810e+001	1.001802e+002	179.5	148.5	20	49	6.537002e+000	1.689714e+001	0	0	0	0	0	0	0	0	0	0	0	137.635	84.4197	1	1	1	1	23.4529	20.5219	51.112
DATA	1166	8	18	0	0	NC_1_29245885	NC_1_29245885	16968.4	447.154	-8.578524603e-002	7.710575759e-002	2.658948653e-001	8.482963e+002	6.962454e+002	9.744623e+001	9.582311e+001	209	139	20	47	6.618265e+000	1.656279e+001	0	0	0	0	0	0	0	0	0	0	0	160.09	77.5457	1	1	1	1	24.4106	20.6472	48.8782
DATA	1167	8	19	0	0	Col_4_7141716	Col_4_7141716	16988.9	448.304	-4.589762920e-001	3.128319400e-001	1.423309916e-001	1.886013e+002	6.554934e+001	5.161493e+001	6.610719e+001	74	70	20	47	6.431172e+000	1.571173e+001	0	0	0	0	0	0	0	0	0	0	0	35.5256	4.7678	1	0	0	0	22.1978	20.7109	48.5398
DATA	1168	8	20	0	0	NC_1_18645117	NC_1_18645117	17010.5	447.714	-8.050772133e-002	7.404404194e-002	2.769064328e-001	9.558628e+002	7.941231e+002	1.070178e+002	1.033199e+002	211.5	139.5	20	48	6.833023e+000	1.500125e+001	0	0	0	0	0	0	0	0	0	0	0	179.751	88.1002	1	1	1	1	19.7386	21.1935	49.1048
DATA	1169	8	21	0	0	Col_5_17693071	Col_5_17693071	17031	447.971	-3.215092749e-002	7.122954599e-002	6.517224229e-001	1.026247e+003	9.530181e+002	1.133787e+002	1.160445e+002	232	172	20	48	7.078608e+000	1.580172e+001	0	0	0	0	0	0	0	0	0	0	0	192.703	105.544	1	1	1	1	20.591	21.2532	49.7313
DATA	1170	8	22	0	0	Col_3_1210390	Col_3_1210390	17052.4	447.958	-1.048620022e-001	1.016824902e-001	3.024146824e-001	4.982750e+002	3.913876e+002	6.936815e+001	7.701070e+001	126	108	21	48	7.172535e+000	1.529264e+001	0	0	0	0	0	0	0	0	0	0	0	93.4375	43.2717	1	1	1	1	22.9591	21.4882	49.2073
DATA	1171	8	23	0	0	Col_1_9004147	Col_1_9004147	17074.1	447.267	-1.378247895e-001	7.854766179e-002	7.931670749e-002	8.798570e+002	6.406006e+002	1.003794e+002	9.228514e+001	200	131	21	48	7.309741e+000	1.517399e+001	0	0	0	0	0	0	0	0	0	0	0	164.803	70.7118	1	1	1	1	22.4545	21.4617	49.9926
DATA	1172	8	24	0	0	NC_5_20995844	NC_5_20995844	17095.4	447.783	0.000000000e+000	6.316792027e-001	1.000000000e+000	4.806125e+001	6.610508e+001	4.850320e+001	6.652717e+001	50.5	64.5	21	49	7.029471e+000	1.561820e+001	0	0	0	0	0	0	0	0	0	0	0	6.76817	-0.121125	0	0	0	0	22.9591	21.6658	50.3342
DATA	1173	8	25	0	0	Col_5_17176006	Col_5_17176006	17116.3	447.391	-2.998869565e-002	7.420642024e-002	6.861205435e-001	8.906651e+002	8.312387e+002	1.013718e+002	1.065237e+002	205	148	21	51	7.086671e+000	1.633020e+001	0	0	0	0	0	0	0	0	0	0	0	166.511	91.4976	1	1	1	1	27.2919	21.6872	49.9947
DATA	1174	8	26	0	0	Col_4_14570188	Col_4_14570188	17137.7	446.467	-3.441688340e-002	7.200564193e-002	6.326681307e-001	9.942777e+002	9.185247e+002	1.106006e+002	1.135157e+002	228	164	21	51	6.849410e+000	1.632941e+001	0	0	0	0	0	0	0	0	0	0	0	185.754	100.978	1	1	1	1	23.4529	21.3578	50.5118
DATA	1175	8	27	0	0	NC_4_18298466	NC_4_18298466	17158.2	447.442	8.748444367e-003	6.616710404e-002	8.948123160e-001	1.442038e+003	1.471381e+003	1.521326e+002	1.615816e+002	317	223	21	51	6.698720e+000	1.613088e+001	0	0	0	0	0	0	0	0	0	0	0	269.235	161.574	1	1	1	1	22.1978	20.941	51.1233
DATA	1176	8	28	0	0	Col_5_10483806	Col_5_10483806	17179.8	447.733	4.007625572e-002	9.484936051e-002	6.726416287e-001	4.742986e+002	5.201495e+002	6.783441e+001	8.470087e+001	135	113	21	51	6.878415e+000	1.626326e+001	0	0	0	0	0	0	0	0	0	0	0	88.51	57.0562	1	1	1	1	22.4545	20.9552	50.5658
DATA	1177	8	29	0	0	NC_5_18260853	NC_5_18260853	17201	446.967	1.388801648e-001	2.272949448e-001	5.411909780e-001	1.394230e+002	1.919617e+002	5.047519e+001	6.961242e+001	67.5	80.5	21	50	7.153025e+000	1.544630e+001	0	0	0	0	0	0	0	0	0	0	0	26.0101	21.0361	1	1	0	0	26.4388	20.97	50.5368
DATA	1178	8	30	0	0	NC_3_6810841	NC_3_6810841	17222.4	447.537	-5.118217782e-002	7.302398037e-002	4.833682466e-001	9.707598e+002	8.628387e+002	1.085279e+002	1.092260e+002	225.5	151	20	49	6.460935e+000	1.520237e+001	0	0	0	0	0	0	0	0	1	0	0	181.054	94.4697	1	1	1	1	24.4106	20.3294	49.9971
DATA	1179	8	31	0	0	Col_4_17281034	Col_4_17281034	17243.2	446.768	-8.870339471e-002	9.865699336e-002	3.685945854e-001	5.174739e+002	4.218762e+002	7.094166e+001	7.919762e+001	147	105	20	49	6.676631e+000	1.524276e+001	0	0	0	0	0	0	0	0	0	0	0	96.5053	46.1537	1	1	1	1	25.3321	20.5187	49.7193
DATA	1180	8	32	0	0	NC_5_9457189	NC_5_9457189	17264	446.65	-1.428069704e-001	6.838300693e-002	3.676716921e-002	1.557358e+003	1.120938e+003	1.631214e+002	1.306287e+002	319.5	184	21	49	6.889911e+000	1.557742e+001	0	0	0	0	0	0	0	0	0	0	0	290.435	122.545	1	1	1	1	26.4388	20.9947	49.7942
DATA	1181	8	33	0	0	NC_1_13881867	NC_1_13881867	17285.1	447.078	-8.236440430e-002	7.346730261e-002	2.622440804e-001	9.969836e+002	8.247524e+002	1.108800e+002	1.063332e+002	220	156	20	48	6.776150e+000	1.499440e+001	0	0	0	0	0	0	0	0	0	0	0	185.943	90.1075	1	1	1	1	23.696	20.7154	48.341
DATA	1182	8	34	0	0	NC_1_29318716	NC_1_29318716	17306.2	447.02	-4.367900909e-002	5.154474267e-001	9.324681039e-001	7.378807e+001	6.672785e+001	4.907306e+001	6.733077e+001	56.5	65	20	47	6.752844e+000	1.433430e+001	0	0	0	0	0	0	0	0	1	1	0	13.7645	5.32506	1	0	0	0	23.9365	20.2612	47.1741
DATA	1183	8	35	0	-1	NC2_00147876	NC2_00147876	17327.9	446.746	0.000000000e+000	6.324956452e-001	1.000000000e+000	4.819308e+001	6.676163e+001	4.868987e+001	6.718792e+001	51	57	20	47	6.784956e+000	1.522291e+001	0	0	0	0	0	0	0	0	0	0	0	7.9987	-3.23672	0	0	0	0	27.0811	20.4988	48.1945
DATA	1184	8	36	0	0	NC_4_4163087	NC_4_4163087	17349.4	446.441	7.590791392e-003	1.950006044e-001	9.689485783e-001	1.927844e+002	1.961836e+002	5.217463e+001	7.002119e+001	75.5	79.5	20	49	7.049291e+000	1.615791e+001	0	0	0	0	0	0	0	0	0	0	0	35.9865	21.4018	1	1	0	0	25.7804	21.0027	49.4613
DATA	1185	8	37	0	0	NC_3_15285536	NC_3_15285536	17370.6	446.759	7.123803477e-001	1.415244885e-001	4.813059176e-007	1.300735e+002	6.707634e+002	5.017635e+001	9.497616e+001	66	125	21	50.5	6.884620e+000	1.658880e+001	0	0	0	0	0	0	0	0	0	0	0	24.2911	73.1484	1	1	0	1	24.8756	21.0621	51.1894
DATA	1186	8	38	0	0	Col_3_20740722	Col_3_20740722	17391.4	446.586	3.586566685e-002	2.215431771e-001	8.713923288e-001	1.622407e+002	1.762080e+002	5.108093e+001	6.952910e+001	74	79	21	51	7.102149e+000	1.620092e+001	0	0	0	0	0	0	0	0	0	0	0	30.314	19.2105	1	1	0	0	27.501	20.8902	52.186
DATA	1187	8	39	0	0	NC_2_18978930	NC_2_18978930	17412.3	446.467	-8.156146025e-002	6.429115498e-002	2.045743272e-001	2.258164e+003	1.871518e+003	2.309466e+002	1.988760e+002	449	261.5	21	50	6.852264e+000	1.575951e+001	0	0	0	0	0	0	0	0	0	0	0	422.178	203.99	1	1	1	1	25.5572	21.0888	50.3846
DATA	1188	8	40	0	0	Col_3_978513	Col_3_978513	17433.5	446.536	1.383262345e-001	1.011201134e-001	1.713309172e-001	3.852510e+002	5.297489e+002	6.184159e+001	8.563690e+001	113.5	121	21	48	6.698276e+000	1.462920e+001	0	0	0	0	0	0	0	0	0	0	0	72.0724	57.7315	1	1	1	1	24.4106	20.9101	48.9362
DATA	1189	8	41	0	0	Col_5_19352954	Col_5_19352954	17455.3	446.745	-1.331843798e-001	9.756290002e-002	1.722175645e-001	5.584313e+002	4.109465e+002	7.385937e+001	7.884861e+001	150	98	20.5	48	6.904024e+000	1.412557e+001	0	0	0	0	0	0	0	0	0	0	0	104.548	44.7796	1	1	1	1	24.8756	20.7361	48.85
DATA	1190	8	42	0	0	NC_3_6676088	NC_3_6676088	17475.8	446.9	0.000000000e+000	6.330316046e-001	1.000000000e+000	4.799702e+001	6.686938e+001	4.850735e+001	6.729635e+001	50	58	20	48	6.617358e+000	1.478874e+001	0	0	0	0	0	0	0	0	0	0	0	8.32337	-2.00004	0	0	0	0	21.4095	20.5702	48.7809
DATA	1191	8	43	0	0	Col_5_8224502	Col_5_8224502	17497.4	446.351	3.189499628e-002	6.877129148e-002	6.428028035e-001	1.125280e+003	1.211032e+003	1.224410e+002	1.385456e+002	248.5	181	20	48	7.207132e+000	1.513957e+001	0	0	0	0	0	0	0	0	1	0	0	211.01	131.954	1	1	1	1	24.8756	20.3081	48.9135
DATA	1192	8	44	0	0	NC_2_6770075	NC_2_6770075	17518.8	446.903	-7.086481416e-002	1.255872368e-001	5.725720014e-001	3.563383e+002	3.026897e+002	5.995753e+001	7.378770e+001	107	92	21	49	7.086696e+000	1.515806e+001	0	0	0	0	0	0	0	0	0	0	0	66.879	32.9829	1	1	1	0	26.2212	20.9601	49.1652
DATA	1193	8	45	0	0	NC_1_11089576	NC_1_11089576	17539.5	446.324	7.475212501e-002	1.794596766e-001	6.770149392e-001	1.954851e+002	2.322019e+002	5.199094e+001	7.118188e+001	80	82	21	48	6.973882e+000	1.542474e+001	0	0	0	0	0	0	0	0	0	0	0	36.7228	25.3042	1	1	0	0	27.0811	20.8883	48.7956
DATA	1194	8	46	0	0	NC_4_5662040	NC_4_5662040	17560.5	446.324	1.119255548e-001	1.747071950e-001	5.217523746e-001	1.929422e+002	2.496621e+002	5.185322e+001	7.176200e+001	81.5	89.5	20	49	6.425916e+000	1.583887e+001	0	0	0	0	0	0	0	0	0	0	0	36.2797	27.2105	1	1	0	0	27.0811	20.5714	49.3265
DATA	1195	8	47	0	0	NC_1_13142438	NC_1_13142438	17581.7	446.391	-1.407047051e-001	1.863444592e-001	4.502018536e-001	2.395967e+002	1.732911e+002	5.372097e+001	6.946343e+001	84.5	80	22	50	7.201405e+000	1.686122e+001	0	0	0	0	0	0	0	0	0	0	0	45.0973	18.8902	1	1	0	0	27.2919	21.338	50.5223
DATA	1196	8	48	0	0	Col_1_22706432	Col_1_22706432	17603.1	446.385	-5.982376667e-002	6.932645470e-002	3.881768359e-001	1.212482e+003	1.056456e+003	1.304155e+002	1.252354e+002	264	168.5	22	48	7.391291e+000	1.594960e+001	0	0	0	0	0	0	0	0	0	0	0	228.453	115.188	1	1	1	1	24.4106	21.341	48.5145
DATA	1197	8	49	0	0	NC_1_9626955	NC_1_9626955	17624.3	446.764	-8.127819042e-002	6.334943082e-002	1.994872661e-001	2.885315e+003	2.392848e+003	2.924939e+002	2.485514e+002	580	348	21	50	7.405703e+000	1.547300e+001	0	0	0	0	0	0	0	0	0	0	0	544.218	260.966	1	1	1	1	24.8756	21.1089	49.4384
DATA	1198	8	50	0	0	Col_2_14141517	Col_2_14141517	17645.6	446.389	-8.164629807e-002	7.275343767e-002	2.617634528e-001	1.027427e+003	8.513431e+002	1.133722e+002	1.084706e+002	233.5	152.5	20	47	6.452837e+000	1.468742e+001	0	0	0	0	0	0	0	0	1	0	0	194	92.8742	1	1	1	1	24.4106	20.317	47.928
DATA	1199	8	51	0	0	NC_3_17433516	NC_3_17433516	17666.2	446.682	0.000000000e+000	6.327443550e-001	1.000000000e+000	4.757410e+001	6.676869e+001	4.787788e+001	6.719502e+001	42	58	20	47	6.542607e+000	1.573667e+001	0	0	0	0	0	0	0	0	0	0	0	-2.91894	-6.39839	0	0	0	0	26.8687	20.4225	48.7021
DATA	1200	8	52	0	0	Col_5_22027492	Col_5_22027492	17688	446.582	3.532641061e-001	8.178399161e-002	1.563990988e-005	5.365099e+002	1.210157e+003	7.187106e+001	1.384079e+002	141	190	20	47	7.083909e+000	1.548283e+001	0	0	0	0	0	0	0	0	0	0	0	101.53	132.107	1	1	1	1	25.3321	20.893	48.2813
DATA	1201	8	53	0	0	NC_1_7645684	NC_1_7645684	17709.3	445.982	1.921498225e-002	7.032855199e-002	7.846861259e-001	1.022944e+003	1.069220e+003	1.128982e+002	1.262575e+002	232.5	178	20	48	7.011992e+000	1.577197e+001	0	0	0	0	0	0	0	0	1	0	0	193.802	116.764	1	1	1	1	25.7804	20.1239	48.7139
DATA	1202	8	54	0	0	NC_3_6640408	NC_3_6640408	17729.8	446	-5.443054042e-002	7.672034860e-002	4.780348472e-001	8.325592e+002	7.344878e+002	9.596031e+001	9.949803e+001	197	141	20	49	6.984758e+000	1.551842e+001	0	0	0	0	0	0	0	0	1	0	0	157.907	80.2408	1	1	1	1	28.1191	20.3215	49.3363
DATA	1203	8	55	0	0	NC_4_9013063	NC_4_9013063	17750.5	445.528	4.387925176e-003	1.403190632e-001	9.750533737e-001	2.818747e+002	2.847371e+002	5.537424e+001	7.288512e+001	99.5	95	20	49	6.956239e+000	1.520294e+001	0	0	0	0	0	0	0	0	1	0	0	53.5211	31.1193	1	1	1	0	24.4106	20.1625	50.0728
DATA	1204	8	56	0	0	Col_4_4192341	Col_4_4192341	17772.3	445.815	-1.163771348e-001	8.107956793e-002	1.511888763e-001	7.852276e+002	6.006458e+002	9.182729e+001	9.002822e+001	190	133	20	48	7.076207e+000	1.495978e+001	0	0	0	0	0	0	0	0	1	0	0	149.271	65.6758	1	1	1	1	27.2919	20.1517	49.264
DATA	1205	8	57	0	0	NC_5_10921629	NC_5_10921629	17793	445.833	-2.881653254e-001	1.029628465e-001	5.130383324e-003	6.235240e+002	3.211351e+002	7.841678e+001	7.432716e+001	169	92	19	48	6.179641e+000	1.492234e+001	0	0	0	0	0	0	0	0	1	0	0	118.664	35.1295	1	1	1	0	27.501	19.5402	48.6731
DATA	1206	8	58	0	0	NC_1_29256027	NC_1_29256027	17814.6	445.635	-6.936229677e-002	1.960646246e-001	7.235092919e-001	2.073849e+002	1.767726e+002	5.182903e+001	6.929206e+001	79.5	80.5	20	48	6.406953e+000	1.535141e+001	0	0	0	0	0	0	0	0	1	0	0	39.5133	19.3468	1	1	0	0	24.4106	20.1947	50.1105
DATA	1207	8	59	0	0	Col_2_8862824	Col_2_8862824	17835.5	445.676	-4.398400902e-003	7.862065496e-002	9.553859427e-001	7.299102e+002	7.225552e+002	8.705640e+001	9.851581e+001	182.5	136.5	19	49	6.708319e+000	1.494716e+001	0	0	0	0	0	0	0	0	1	0	0	139.226	79.1185	1	1	1	1	27.0811	20.0622	50.2486
DATA	1208	8	60	0	0	Col_1_16271383	Col_1_16271383	17856.3	445.922	-4.061798448e-002	7.416439568e-002	5.839150917e-001	9.010849e+002	8.206306e+002	1.018121e+002	1.058978e+002	195.5	152	19	48	6.854281e+000	1.523162e+001	0	0	0	0	0	0	0	0	1	0	0	172.066	89.9029	1	1	1	1	24.1747	20.0696	49.8691
DATA	1209	8	61	0	0	NC_1_10701219	NC_1_10701219	17877.9	446.306	1.754142583e-001	7.093915305e-002	1.340807062e-002	9.119665e+002	1.365819e+003	1.027517e+002	1.520849e+002	223	198	20	48	7.103759e+000	1.544091e+001	0	0	0	0	0	0	0	0	0	0	0	174.342	149.71	1	1	1	1	23.4529	20.619	49.5893
DATA	1210	8	62	0	0	NC_3_2937666	NC_3_2937666	17898.9	446.579	-3.355372090e-002	7.348353103e-002	6.479474205e-001	9.187329e+002	8.504241e+002	1.033292e+002	1.081789e+002	213.5	154	20	47	6.796765e+000	1.636625e+001	0	0	0	0	0	0	0	0	1	0	0	175.826	93.2661	1	1	1	1	20.591	20.1988	48.8524
DATA	1211	8	63	0	0	Col_5_9508153	Col_5_9508153	17920.5	446.021	4.290826270e-002	1.175028415e-001	7.149860984e-001	3.378132e+002	3.728935e+002	5.807383e+001	7.652567e+001	110	100	19	47	6.534999e+000	1.723705e+001	0	0	0	0	0	0	0	0	1	0	0	64.7202	40.9171	1	1	1	1	23.2073	19.9568	49.1182
DATA	1212	8	64	0	0	NC_1_8329521	NC_1_8329521	17941.4	445.586	1.126359901e-001	1.560349566e-001	4.703782084e-001	2.174431e+002	2.818264e+002	5.195811e+001	7.249325e+001	84	95	20	47	5.906893e+000	1.633011e+001	0	0	0	0	0	0	0	0	1	0	0	41.7017	30.9407	1	1	0	0	27.501	19.9434	48.6792
DATA	1213	8	65	0	0	NC_1_3372978	NC_1_3372978	17963.1	446.18	1.728019498e-001	1.048953679e-001	9.948110961e-002	3.458362e+002	5.148402e+002	5.846487e+001	8.430031e+001	108	113	20	49	6.227932e+000	1.562174e+001	0	0	0	0	0	0	0	0	0	0	0	66.3955	56.5545	1	1	1	1	23.2073	20.6416	49.5954
DATA	1214	8	66	0	0	NC_4_6047408	NC_4_6047408	17983.2	445.744	-2.132541300e-001	2.331194629e-001	3.603046448e-001	2.003458e+002	1.226101e+002	5.117962e+001	6.783621e+001	79.5	68	21	49	6.877818e+000	1.483381e+001	0	0	0	0	0	0	0	0	0	0	0	38.4994	13.4754	1	1	0	0	21.9382	21.0752	49.8607
DATA	1215	8	67	0	0	NC_5_12090751	NC_5_12090751	18005.3	446.708	5.511238679e-002	1.511929079e-001	7.154719738e-001	2.407569e+002	2.733324e+002	5.284915e+001	7.206446e+001	87	88	21	51.5	7.140611e+000	1.488485e+001	0	0	0	0	0	0	0	0	0	0	0	46.3128	30.0581	1	1	1	0	16.5837	21.4349	51.1183
DATA	1216	8	68	0	0	Col_2_2766002	Col_2_2766002	18026	445.5	-1.217147200e-001	1.020639347e-001	2.330519160e-001	5.029261e+002	3.800052e+002	6.883917e+001	7.671842e+001	134.5	98.5	20	50	7.210162e+000	1.505478e+001	0	0	0	0	0	0	0	0	0	0	0	96.8301	41.81	1	1	1	1	26.2212	21.0185	49.7203
DATA	1217	8	69	0	0	NC_2_17867801	NC_2_17867801	18047.4	445.736	2.898231575e-002	7.275089204e-002	6.903519685e-001	8.798009e+002	9.405171e+002	9.972933e+001	1.152498e+002	206	162.5	20	49	7.337182e+000	1.536861e+001	0	0	0	0	0	0	0	0	0	0	0	169.546	103.537	1	1	1	1	24.8756	20.628	49.9434
DATA	1218	8	70	0	0	Col_5_16696916	Col_5_16696916	18068.6	445.787	5.939332751e-002	8.015106576e-002	4.586829454e-001	6.445606e+002	7.390215e+002	7.972588e+001	9.946641e+001	167	140	21	48	7.174537e+000	1.533693e+001	0	0	0	0	0	0	0	0	0	0	0	124.321	81.3991	1	1	1	1	23.696	21.3431	49.4282
DATA	1219	8	71	0	0	NC_1_19312031	NC_1_19312031	18089.5	445.324	0.000000000e+000	6.337306015e-001	1.000000000e+000	4.658648e+001	6.611730e+001	4.688753e+001	6.653948e+001	42	59	21	48	7.208591e+000	1.641506e+001	0	0	0	0	0	0	0	0	0	0	0	1.11986	-4.23193	0	0	0	0	27.0811	21.6951	50.4393
DATA	1220	8	72	0	0	Col_2_14047850	Col_2_14047850	18110.5	445.4	1.293491075e-001	9.609538713e-002	1.782867018e-001	4.157164e+002	5.599462e+002	6.263294e+001	8.693868e+001	122	116	21	50	6.783138e+000	1.626778e+001	0	0	0	0	0	0	0	0	0	0	0	80.3087	61.7384	1	1	1	1	24.4106	21.8512	50.7025
DATA	1221	8	73	0	0	NC_3_13455538	NC_3_13455538	18132	445.41	1.131629077e-001	6.255227519e-002	7.043648066e-002	5.318991e+003	6.902274e+003	5.339551e+002	6.934207e+002	964	802	22	51	7.344920e+000	1.642167e+001	0	0	0	0	0	0	0	0	0	0	0	1028.31	761.424	1	1	1	1	26.2212	22.4245	51.6752
DATA	1222	8	74	0	0	NC_5_8777236	NC_5_8777236	18152.8	445.759	4.618311053e-002	7.247701623e-002	5.239877864e-001	8.744328e+002	9.725447e+002	9.916978e+001	1.177811e+002	208	165	22	52	7.074844e+000	1.593539e+001	0	0	0	0	0	0	0	0	0	0	0	169.17	107.34	1	1	1	1	24.4106	22.2052	52.6358
DATA	1223	8	75	0	0	Col_2_4652064	Col_2_4652064	18174.3	445.782	-1.897258024e-001	7.316040344e-002	9.506385016e-003	1.216906e+003	7.861966e+002	1.303611e+002	1.029109e+002	277.5	140.5	22	50	7.080992e+000	1.567114e+001	0	0	0	0	0	0	0	0	0	0	0	235.582	86.8152	1	1	1	1	24.8756	21.6842	51.5585
DATA	1224	8	76	0	0	Col_5_14751314	Col_5_14751314	18195.6	445.564	-8.745367792e-002	6.508785929e-002	1.790696789e-001	1.944895e+003	1.590166e+003	2.000224e+002	1.723129e+002	407	242	21	50	6.985001e+000	1.531761e+001	0	0	0	0	0	0	0	0	0	0	0	376.74	175.676	1	1	1	1	24.6442	21.6761	51.3014
DATA	1225	8	77	0	0	Col_4_4594032	Col_4_4594032	18216.8	445.547	1.084829323e-001	6.773427009e-002	1.092449922e-001	1.157858e+003	1.486409e+003	1.248468e+002	1.627745e+002	270	228	22	50	6.862103e+000	1.549734e+001	0	0	0	0	0	0	0	0	0	0	0	224.41	164.288	1	1	1	1	24.8756	22.1671	50.9235
DATA	1226	8	78	0	0	Col_4_10485736	Col_4_10485736	18238	445.714	4.124339058e-002	6.387702058e-002	5.184939586e-001	1.958378e+003	2.153475e+003	2.013221e+002	2.253266e+002	417	307	21	49	7.218340e+000	1.617501e+001	0	0	0	0	0	0	0	0	0	0	0	379.756	238.122	1	1	1	1	23.4529	21.2443	49.7989
DATA	1227	8	79	0	0	Col_2_8113336	Col_2_8113336	18258.5	445.633	9.876071409e-002	1.478459505e-001	5.041352375e-001	2.336483e+002	2.933076e+002	5.217428e+001	7.248616e+001	84.5	88	21	50	6.370686e+000	1.605666e+001	0	0	0	0	0	0	0	0	0	0	0	45.3274	32.4459	1	1	1	0	24.4106	20.8803	51.1709
DATA	1228	8	80	0	0	Col_5_10087582	Col_5_10087582	18280.1	445.811	3.080784510e-001	8.076626874e-002	1.364895952e-004	5.464975e+002	1.110879e+003	7.184029e+001	1.293477e+002	147.5	187	22	52	6.774381e+000	1.615363e+001	0	0	0	0	0	0	0	0	0	0	0	106.064	122.937	1	1	1	1	24.4106	22.1025	52.5734
DATA	1229	8	81	0	0	Col_3_14669038	Col_3_14669038	18301.3	445.609	-1.154172330e-001	6.600055815e-002	8.033748570e-002	1.842249e+003	1.412314e+003	1.900310e+002	1.559913e+002	405.5	213.5	22	50	7.161105e+000	1.598245e+001	0	0	0	0	0	0	0	0	0	0	0	357.664	156.355	1	1	1	1	23.4529	21.7077	50.8634
DATA	1230	8	82	0	0	NC_5_26681810	NC_5_26681810	18322.8	444.764	-8.745609706e-002	8.351011302e-002	2.949835675e-001	6.930516e+002	5.666429e+002	8.351648e+001	8.714776e+001	172	123	22	50	7.443438e+000	1.541060e+001	0	0	0	0	0	0	0	0	0	0	0	134.588	62.7544	1	1	1	1	24.6442	22.4795	50.1253
DATA	1231	8	83	0	0	NC_4_18134567	NC_4_18134567	18343.5	444.676	-1.178575679e-001	1.698243397e-001	4.876841448e-001	2.541018e+002	1.937092e+002	5.307067e+001	6.896551e+001	91	81.5	22	51	7.535274e+000	1.456334e+001	0	0	0	0	0	0	0	0	0	0	0	49.3569	21.4599	1	1	1	0	27.0811	22.54	50.315
DATA	1232	8	84	0	0	NC_5_18424369	NC_5_18424369	18364.5	444.676	-4.759887907e-002	2.264985186e-001	8.335498602e-001	1.702305e+002	1.525592e+002	4.959680e+001	6.790452e+001	76.5	75.5	22	50.5	7.431976e+000	1.507655e+001	0	0	0	0	0	0	0	0	0	0	0	33.0714	16.9064	1	1	0	0	27.0811	22.7177	50.1292
DATA	1233	8	85	0	0	NC_1_5625329	NC_1_5625329	18386.3	444.932	5.625799132e-002	6.166763741e-002	3.616227167e-001	1.589876e+004	1.809761e+004	1.590558e+003	1.810969e+003	2987	2046	22	51	6.957319e+000	1.530470e+001	0	0	0	0	0	0	0	0	0	0	0	3089.12	2006.15	1	1	1	1	25.5572	22.8313	51
DATA	1234	8	86	0	0	NC_5_22710624	NC_5_22710624	18407	444.5	-9.312757346e-002	4.831718580e-001	8.471609264e-001	8.142834e+001	6.571250e+001	4.728229e+001	6.642932e+001	58	66	22	50	7.358553e+000	1.547698e+001	0	0	0	0	0	0	0	0	0	0	0	15.8222	6.95998	1	0	0	0	26.2212	23.0219	50.3552
DATA	1235	8	87	0	0	Col_5_22239852	Col_5_22239852	18428.3	444.778	7.405891301e-001	9.456701454e-002	4.825882823e-015	6.064382e+002	3.337150e+003	7.646532e+001	3.402015e+002	160	427	22	51	7.303997e+000	1.568687e+001	0	0	0	0	0	0	0	0	0	0	0	117.837	370.111	1	1	1	1	24.8756	22.7473	51.4866
DATA	1236	8	88	0	0	Col_4_7194966	Col_4_7194966	18449.4	444.38	-1.611085059e-001	7.010086893e-002	2.154822520e-002	1.381882e+003	9.535918e+002	1.458272e+002	1.160300e+002	304.5	165	22	51	7.107629e+000	1.426476e+001	0	0	0	0	0	0	0	0	0	0	0	268.493	105.781	1	1	1	1	24.4106	22.0795	51
DATA	1237	8	89	0	0	Col_1_8215705	Col_1_8215705	18470.4	444.414	-2.653137970e-002	1.167000546e-001	8.201541131e-001	3.649174e+002	3.432916e+002	5.917569e+001	7.447497e+001	110	103	22	52	6.851147e+000	1.588140e+001	0	0	0	0	0	0	0	0	0	0	0	70.8932	38.0877	1	1	1	1	27.501	22.1429	52.3379
DATA	1238	8	90	0	0	NC_5_5480220	NC_5_5480220	18491.9	443.981	3.225190304e-001	8.516137133e-002	1.523840843e-004	4.635434e+002	9.741133e+002	6.572453e+001	1.177103e+002	131	163	22	52	7.034094e+000	1.648671e+001	0	0	0	0	0	0	0	0	0	0	0	90.0354	108.092	1	1	1	1	23.9365	21.934	53.2836
DATA	1239	8	91	0	0	NC_1_27339927	NC_1_27339927	18512.7	444.5	-4.455830712e-002	1.420973956e-001	7.538432281e-001	2.884852e+002	2.603546e+002	5.481053e+001	7.101784e+001	101	86	22	51	6.832685e+000	1.615755e+001	0	0	0	0	0	0	0	0	0	0	0	56.0208	28.8937	1	1	1	0	27.0811	22.2282	52.1692
DATA	1240	8	92	0	0	Col_5_10641137	Col_5_10641137	18534.4	445.043	2.160932165e-001	6.485394145e-002	8.622481134e-004	4.099225e+003	6.742097e+003	4.125648e+002	6.774390e+002	795.5	817.5	22	50	7.471198e+000	1.596234e+001	0	0	0	0	0	0	0	0	0	0	0	795.791	748.298	1	1	1	1	22.7082	22.338	50.8781
DATA	1241	8	93	0	0	NC_4_9599791	NC_4_9599791	18555	444.5	-3.993217008e-002	1.162460048e-001	7.312115522e-001	3.727017e+002	3.399611e+002	5.969885e+001	7.429800e+001	115	96	22	50	7.497378e+000	1.640062e+001	0	0	0	0	0	0	0	0	0	0	0	72.326	37.7336	1	1	1	1	26.2212	22.314	51.1082
DATA	1242	8	94	0	0	NC_4_8007074	NC_4_8007074	18576.2	444.478	1.554727382e-001	1.256080337e-001	2.158046579e-001	2.688749e+002	3.846121e+002	5.384891e+001	7.644304e+001	95	100	21	51	7.397333e+000	1.702315e+001	0	0	0	0	0	0	0	0	0	0	0	52.155	42.6905	1	1	1	1	27.0811	21.4599	52
DATA	1243	8	95	0	0	Col_1_9113459	Col_1_9113459	18597.6	444.922	4.851922488e-002	8.684717637e-002	5.763845008e-001	5.421822e+002	6.062678e+002	7.154359e+001	8.966576e+001	146	125	21	50	7.100038e+000	1.766051e+001	0	0	0	0	0	0	0	0	0	0	0	105.119	67.2929	1	1	1	1	24.4106	21.9916	51.6657
DATA	1244	8	96	0	0	Col_5_26678742	Col_5_26678742	18618.5	444.846	9.995008932e-002	7.119442889e-002	1.603476675e-001	8.971989e+002	1.129377e+003	1.011481e+002	1.308422e+002	214.5	181	22	49	7.108219e+000	1.669283e+001	0	0	0	0	0	0	0	0	0	0	0	173.854	125.35	1	1	1	1	24.4106	22.3624	50.5995
DATA	1245	8	97	0	0	Col_1_27545223	Col_1_27545223	18640	444.736	-3.511378108e-002	7.791311281e-002	6.522211298e-001	7.649009e+002	7.054908e+002	8.963681e+001	9.665751e+001	178	134	22	50	7.217544e+000	1.673107e+001	0	0	0	0	0	0	0	0	0	0	0	148.125	78.2958	1	1	1	1	24.8756	22.8898	50.879
DATA	1246	8	98	0	0	Col_2_13926531	Col_2_13926531	18661.1	445.152	7.886090223e-002	7.622318548e-002	3.008533372e-001	7.194706e+002	8.627281e+002	8.580970e+001	1.086715e+002	180	158	22	47	7.136156e+000	1.670593e+001	0	0	0	0	0	0	0	0	0	0	0	139.235	95.7352	1	1	1	1	22.7082	22.8417	49.3389
DATA	1247	8	99	0	0	Col_2_12998246	Col_2_12998246	18682.4	444.102	2.607234565e-001	7.201309740e-002	2.940336564e-004	8.827638e+002	1.609044e+003	9.991525e+001	1.739488e+002	207	231	22	49	6.960084e+000	1.585809e+001	0	0	0	0	0	0	0	0	0	0	0	170.703	178.523	1	1	1	1	23.9365	22.8843	50.3008
DATA	1248	8	100	0	0	NC_2_10068129	NC_2_10068129	18703.4	443.941	-8.474495123e-002	9.021725517e-002	3.475546501e-001	5.901264e+002	4.855121e+002	7.534148e+001	8.201738e+001	159	111.5	22	47	6.207420e+000	1.572110e+001	0	0	0	0	0	0	0	0	0	0	0	114.023	53.857	1	1	1	1	24.4106	21.8717	49.0838
DATA	1249	8	101	0	0	NC_2_12474892	NC_2_12474892	18724.8	444.604	3.021356454e-002	7.027683317e-002	6.672523001e-001	9.984015e+002	1.070333e+003	1.102979e+002	1.258083e+002	228	174	21	47	6.159128e+000	1.565497e+001	0	0	0	0	0	0	0	0	0	0	0	192.746	118.703	1	1	1	1	23.696	21.6936	49.0173
DATA	1250	8	102	0	0	NC_1_8681324	NC_1_8681324	18745.9	444.512	-2.191828915e-001	3.959843227e-001	5.799114557e-001	1.147949e+002	6.930102e+001	4.830526e+001	6.649781e+001	62	67	22	47	6.287532e+000	1.505912e+001	0	0	0	0	0	0	0	0	0	0	0	22.1413	7.68366	1	1	0	0	22.4545	22.3728	48.6127
DATA	1251	8	103	0	0	Col_5_19501292	Col_5_19501292	18767.2	445.019	1.351192148e-002	6.473338480e-002	8.346575472e-001	1.699484e+003	1.753190e+003	1.763190e+002	1.873856e+002	381	251	22	48	6.912862e+000	1.510805e+001	0	0	0	0	0	0	0	0	0	0	0	327.473	194.324	1	1	1	1	23.696	22.7151	49.2878
DATA	1252	8	104	0	0	Col_3_21845531	Col_3_21845531	18788.5	444.808	3.976934184e-002	6.181349841e-002	5.199799380e-001	5.650957e+003	6.192861e+003	5.670482e+002	6.228121e+002	1112	700	23	49	7.021097e+000	1.453563e+001	0	0	0	0	0	0	0	0	0	0	0	1087.74	686.178	1	1	1	1	24.4106	23.1099	49.9042
DATA	1253	8	105	0	0	NC_3_18515173	NC_3_18515173	18809	443.797	-2.135880194e-002	1.699046742e-001	8.999610882e-001	2.282305e+002	2.172775e+002	5.230939e+001	6.967825e+001	80	83	23	49	7.117027e+000	1.497642e+001	0	0	0	0	0	0	0	0	0	0	0	43.8835	24.0655	1	1	0	0	28.1191	22.7487	50.1633
DATA	1254	8	106	0	0	NC_5_26751557	NC_5_26751557	18830.4	444.383	-3.589360835e-002	7.966926264e-002	6.523263783e-001	7.263330e+002	6.687167e+002	8.657976e+001	9.411949e+001	187	133	23	49	7.043307e+000	1.525151e+001	0	0	0	0	0	0	0	0	0	0	0	139.497	74.0354	1	1	1	1	22.9591	23.0199	50.8148
DATA	1255	8	107	0	0	NC_1_2163519	NC_1_2163519	18851.3	443.609	-1.110232168e-002	6.748092325e-002	8.693176021e-001	3.162892e+003	3.083061e+003	3.197886e+002	3.649343e+002	577.5	294	24	48	7.050189e+000	1.620237e+001	0	0	1	1	0	0	0	0	0	0	0	606.717	341.176	1	1	1	1	27.2919	23.6267	49.6827
DATA	1256	8	108	0	0	NC_1_6749136	NC_1_6749136	18872.4	443.575	0.000000000e+000	5.729392055e-001	1.000000000e+000	5.801601e+001	6.587500e+001	4.759338e+001	6.629691e+001	54	58	23	48	6.805468e+000	1.610353e+001	0	0	0	0	0	0	0	0	0	0	0	11.1149	0.456369	1	0	0	0	21.1402	23.4718	49.1609
DATA	1257	8	109	0	0	Col_1_13730619	Col_1_13730619	18893.5	443.269	-3.195933626e-002	9.519831084e-002	7.370870982e-001	5.049639e+002	4.691384e+002	6.918978e+001	8.124511e+001	137	101	23	48	6.914926e+000	1.618849e+001	0	0	0	0	0	0	0	0	0	0	0	96.6153	51.8616	1	1	1	1	24.4106	22.8842	48.8448
DATA	1258	8	110	0	0	NC_3_4880932	NC_3_4880932	18914.9	443.157	-2.387246458e-002	8.835802274e-002	7.870227014e-001	5.732840e+002	5.426220e+002	7.436458e+001	8.572885e+001	150.5	118	22	48	7.259455e+000	1.601263e+001	0	0	0	0	0	0	0	0	0	0	0	109.535	59.9496	1	1	1	1	23.9365	22.8949	48.962
DATA	1259	8	111	0	0	NC_5_702758	NC_5_702758	18936	443.5	-1.775629772e-001	9.808672236e-002	7.025466087e-002	5.777742e+002	3.838797e+002	7.475337e+001	7.670806e+001	156	100	22	49	7.370548e+000	1.622254e+001	0	0	0	0	0	0	0	0	0	0	0	110.239	42.3854	1	1	1	1	26.2212	23.009	49.9459
DATA	1260	8	112	0	0	NC_5_802226	NC_5_802226	18957	443.5	-2.758342295e-001	2.292810976e-001	2.289610159e-001	2.183876e+002	1.157161e+002	5.228106e+001	6.745510e+001	81	70	23	49	7.568850e+000	1.693349e+001	0	0	0	0	0	0	0	0	0	0	0	41.6077	12.7682	1	1	0	0	26.2212	23.5396	50.6307
DATA	1261	8	113	0	0	Col_1_12381317	Col_1_12381317	18978.8	443.707	-3.091021214e-002	1.109060687e-001	7.804702822e-001	3.985793e+002	3.711970e+002	6.206487e+001	7.616139e+001	120	104	24	50	7.281851e+000	1.723625e+001	0	0	0	0	0	0	0	0	0	0	0	75.8204	40.9285	1	1	1	1	25.7804	24.0206	51.0437
DATA	1262	8	114	0	0	Col_1_22760390	Col_1_22760390	18999.4	443.414	-3.778373045e-003	8.253777924e-002	9.634875938e-001	6.475056e+002	6.418968e+002	8.039231e+001	9.246306e+001	172	114	23	51	7.046602e+000	1.721487e+001	0	0	0	0	0	0	0	0	0	0	0	122.986	70.7248	1	1	1	1	27.501	24.0496	50.7363
DATA	1263	8	115	0	0	Col_5_1903375	Col_5_1903375	19020.5	443.324	-4.627676637e-002	7.352719054e-002	5.290983218e-001	9.331501e+002	8.388316e+002	1.048105e+002	1.071094e+002	219	152	23	50	6.391948e+000	1.655205e+001	0	0	0	0	0	0	0	0	0	0	0	176.958	92.351	1	1	1	1	30	23.4694	51.4139
DATA	1264	8	116	0	0	Col_2_6706130	Col_2_6706130	19041.6	443.38	4.928250177e-002	1.374340942e-001	7.199017757e-001	2.738028e+002	3.067046e+002	5.508798e+001	7.337577e+001	93.5	93.5	24	52	6.936015e+000	1.751547e+001	0	0	0	0	0	0	0	0	0	0	0	51.8377	33.7389	1	1	1	0	24.4106	24.0251	52.5794
DATA	1265	8	117	0	0	Col_3_7125921	Col_3_7125921	19062.5	443.731	3.006118681e-003	6.756263641e-002	9.645107910e-001	1.262552e+003	1.271322e+003	1.350294e+002	1.435739e+002	262	180	23	51	7.223907e+000	1.740274e+001	0	0	0	0	0	0	0	0	0	0	0	238.638	139.732	1	1	1	1	24.4106	23.7563	52.0364
DATA	1266	8	118	0	0	NC_4_5995762	NC_4_5995762	19084	443.203	-1.290647207e-001	1.739201427e-001	4.580316903e-001	2.543325e+002	1.889457e+002	5.429082e+001	6.939828e+001	90	79	23	50.5	7.152213e+000	1.698510e+001	0	0	0	0	0	0	0	0	0	0	0	47.9876	20.748	1	1	1	0	28.1191	24.1383	52.1702
DATA	1267	8	119	0	0	NC_3_21407097	NC_3_21407097	19104.8	443.66	3.586778995e-001	1.783733774e-001	4.434378577e-002	1.400398e+002	3.198375e+002	5.004664e+001	7.409687e+001	70	87	23	49	7.039632e+000	1.767287e+001	0	0	0	0	0	0	0	0	0	0	0	26.3775	35.0887	1	1	0	0	23.2073	23.8085	50.6282
DATA	1268	8	120	0	0	NC_5_12022708	NC_5_12022708	19126.4	443.804	-1.021225937e-002	8.887997710e-002	9.085248310e-001	5.638031e+002	5.507001e+002	7.413299e+001	8.665475e+001	154	119	24	49	7.028888e+000	1.754251e+001	0	0	0	0	0	0	0	0	0	0	0	106.003	60.3557	1	1	1	1	24.1747	23.8039	51.2885
DATA	1269	8	121	0	0	NC_2_17287029	NC_2_17287029	19147.5	443	-5.857842460e-002	7.919438158e-002	4.594947689e-001	1.807522e+003	1.579447e+003	2.459386e+002	1.859822e+002	267.5	190.5	23	49	7.327834e+000	1.622781e+001	0	0	1	0	0	0	0	0	0	0	0	339.218	172.926	1	1	1	1	29.1201	23.8623	51.8494
DATA	1270	8	122	0	0	NC_5_18403208	NC_5_18403208	19168.6	443	-2.532524528e-002	8.864986593e-002	7.751253708e-001	5.783291e+002	5.455691e+002	7.535732e+001	8.643823e+001	150	121	23	50	6.976640e+000	1.650535e+001	0	0	0	0	0	0	0	0	0	0	0	108.335	59.6683	1	1	1	1	30	23.1835	51.7881
DATA	1271	8	123	0	0	Col_1_21906580	Col_1_21906580	19189.5	442.58	4.251469266e-002	8.533109942e-002	6.183204620e-001	5.787077e+002	6.382252e+002	7.544407e+001	9.261891e+001	160.5	123.5	23	50	7.372372e+000	1.683690e+001	0	0	0	0	0	0	0	0	0	0	0	108.204	69.7258	1	1	1	1	24.4106	23.1854	52.0195
DATA	1272	8	124	0	0	Col_3_10546378	Col_3_10546378	19211	443.056	-8.354791484e-002	8.227934806e-002	3.099067112e-001	7.296959e+002	6.019965e+002	8.761469e+001	9.021834e+001	182	113	23	49	7.391350e+000	1.674574e+001	0	0	0	0	0	0	0	0	0	0	0	136.174	65.692	1	1	1	1	24.6442	23.1429	50.9312
DATA	1273	8	125	0	0	NC_3_2306644	NC_3_2306644	19232.1	443.345	-1.064556979e-001	8.090459087e-002	1.882352238e-001	7.851647e+002	6.144762e+002	9.233426e+001	9.111413e+001	190	125	23	50	7.544624e+000	1.694623e+001	0	0	0	0	0	0	0	0	0	0	0	146.246	66.9751	1	1	1	1	25.3321	23.5831	51.5695
DATA	1274	8	126	0	0	NC_1_17010114	NC_1_17010114	19253.4	443	1.023882029e-001	6.605496045e-002	1.211305841e-001	1.426224e+003	1.805410e+003	1.507024e+002	1.926972e+002	279.5	248	23.5	51	7.005088e+000	1.650932e+001	0	0	0	0	0	0	0	0	0	0	0	265.13	196.539	1	1	1	1	26.2212	23.9653	53.2052
DATA	1275	8	127	0	0	NC_5_17768039	NC_5_17768039	19274.2	443.302	4.512560619e-002	9.809214307e-002	6.454926560e-001	4.491330e+002	4.983111e+002	6.630530e+001	8.385403e+001	125	108	23	51	6.608126e+000	1.523103e+001	0	0	0	0	0	0	0	0	0	0	0	83.3321	54.1798	1	1	1	1	24.6442	23.1796	52.9401
DATA	1276	8	128	0	0	NC_5_2215921	NC_5_2215921	19295.6	442.978	0.000000000e+000	6.314383667e-001	1.000000000e+000	4.856414e+001	6.710139e+001	4.887423e+001	6.752985e+001	40	57.5	23	51.5	7.097779e+000	1.555072e+001	0	0	0	0	0	0	0	0	0	0	0	-2.79434	-1.06225	0	0	0	0	30	23.4767	52.9884
DATA	1277	8	129	0	0	NC_1_4968366	NC_1_4968366	19316.7	442.609	0.000000000e+000	6.313854872e-001	1.000000000e+000	4.866023e+001	6.719060e+001	4.897094e+001	6.761963e+001	39	54	24	50	7.311216e+000	1.604663e+001	0	0	0	0	0	0	0	0	0	0	0	-3.91719	-1.44536	0	0	0	0	27.2919	24.3407	51.6346
DATA	1278	8	130	0	0	Col_3_19733864	Col_3_19733864	19338	442.5	7.384987843e-002	1.183489634e-001	5.326268901e-001	3.300667e+002	3.912475e+002	5.913735e+001	7.820352e+001	105	107	24	50	7.358456e+000	1.475678e+001	0	0	0	0	0	0	0	0	0	0	0	60.8757	42.3686	1	1	1	1	26.2212	24.4837	50.894
DATA	1279	8	131	0	0	NC_1_20740890	NC_1_20740890	19359.3	442.98	6.113103556e-002	1.441269406e-001	6.714584785e-001	2.600494e+002	2.993553e+002	5.562094e+001	7.412222e+001	90.5	92.5	23	49	7.197545e+000	1.538615e+001	0	0	0	0	0	0	0	0	0	0	0	47.8664	32.3719	1	1	1	0	23.4529	23.4155	50.5235
DATA	1280	8	132	0	0	NC_1_22715949	NC_1_22715949	19381	442.581	-1.704228093e-001	1.530076128e-001	2.653567850e-001	3.163018e+002	2.136382e+002	5.854746e+001	7.118979e+001	98	83	23	50	7.227947e+000	1.465047e+001	0	0	0	0	0	0	0	0	0	0	0	58.1016	23.0685	1	1	1	0	26.2212	23.2243	50.8417
DATA	1281	8	133	0	0	NC_3_9311948	NC_3_9311948	19401.8	442.292	4.342069923e-003	2.808381680e-001	9.876643102e-001	1.325125e+002	1.338440e+002	5.111217e+001	6.931170e+001	66	72	22	49	6.956400e+000	1.376112e+001	0	0	0	0	0	0	0	0	0	0	0	24.2937	14.4314	1	1	0	0	26.4388	22.5657	49.4772
DATA	1282	8	134	0	0	Col_1_25300901	Col_1_25300901	19422.9	442.615	1.985274826e-002	6.306873622e-002	7.529290418e-001	2.512860e+003	2.630396e+003	2.561078e+002	2.717144e+002	492	334	22	48	6.681320e+000	1.478165e+001	0	0	0	0	0	0	0	0	0	0	0	459.775	283.191	1	1	1	1	24.4106	22.4355	49.4624
DATA	1283	8	135	0	0	Col_4_16853732	Col_4_16853732	19443.9	442.667	3.173412264e-002	1.569566743e-001	8.397729088e-001	2.444146e+002	2.629428e+002	5.525850e+001	7.310562e+001	83.5	91	22	47.5	6.968892e+000	1.498413e+001	0	0	0	0	0	0	0	0	0	0	0	44.6328	28.2655	1	1	0	0	25.7804	22.2415	49.054
DATA	1284	8	136	0	0	NC_5_15889260	NC_5_15889260	19464.8	442.321	-5.189104396e-002	9.518927709e-002	5.856604042e-001	5.362408e+002	4.758486e+002	7.308352e+001	8.325776e+001	144.5	105	22	48	6.509846e+000	1.469951e+001	0	0	0	0	0	0	0	0	0	0	0	97.7338	51.0728	1	1	1	1	24.6442	22.1606	49.8901
DATA	1285	8	137	0	0	NC_1_24418496	NC_1_24418496	19485.9	442.326	3.102804027e-001	3.428604022e-001	3.654781554e-001	7.487614e+001	1.529762e+002	5.031216e+001	7.011773e+001	56	71	22	48	6.545896e+000	1.447098e+001	0	0	0	0	0	0	0	0	0	0	0	13.6203	16.3927	1	1	0	0	22.4545	22.4491	49.8293
DATA	1286	8	138	0	0	Col_5_2201264	Col_5_2201264	19507.3	442.745	1.452669505e-002	6.157545634e-002	8.134971002e-001	8.641247e+003	8.935176e+003	8.655613e+002	8.961426e+002	1505	983	23	48	7.007018e+000	1.544512e+001	0	0	0	0	0	0	0	0	0	0	0	1568.83	955.912	1	1	1	1	24.8756	22.967	50.2312
DATA	1287	8	139	0	0	Col_4_13588707	Col_4_13588707	19528	442.3	-7.499804264e-002	7.164913999e-002	2.952193709e-001	1.107277e+003	9.316620e+002	1.214693e+002	1.157290e+002	247	148	22	49	7.171737e+000	1.524964e+001	0	0	0	0	0	0	0	0	0	0	0	200.653	99.509	1	1	1	1	26.2212	22.0125	50.4138
DATA	1288	8	140	0	0	Col_1_28550041	Col_1_28550041	19549.3	442.039	-8.199843558e-002	7.243615163e-002	2.576303096e-001	1.076091e+003	8.909443e+002	1.186731e+002	1.125485e+002	254	156	23	49	7.023171e+000	1.634381e+001	0	0	0	0	0	0	0	0	0	0	0	194.634	94.9979	1	1	1	1	24.1747	22.4701	51.009
DATA	1289	8	141	0	0	NC_5_8028366	NC_5_8028366	19570.2	441.915	0.000000000e+000	5.999520032e-001	1.000000000e+000	5.592151e+001	6.845019e+001	5.043781e+001	6.918020e+001	53	66	23	51	7.118700e+000	1.672038e+001	0	0	0	0	0	0	0	0	0	0	0	10.0962	6.76959	1	0	0	0	22.9591	23.0792	52.5027
DATA	1290	8	142	0	0	NC_1_932929	NC_1_932929	19590.8	442.175	3.477323613e-001	4.892030527e-001	4.771995278e-001	4.989661e+001	1.111229e+002	5.034122e+001	6.989327e+001	49	73	22	50	7.291171e+000	1.661921e+001	0	0	0	0	0	0	0	0	0	0	0	6.41526	11.8084	0	1	0	0	21.4095	22.2293	51.2187
DATA	1291	8	143	0	0	NC_5_18126979	NC_5_18126979	19612.9	442.873	-9.835710747e-002	4.841335306e-001	8.390091054e-001	8.615110e+001	6.869162e+001	5.103969e+001	6.914103e+001	56	58	23	50	6.989892e+000	1.687186e+001	0	0	0	0	0	0	0	0	0	0	0	15.4982	1.29608	1	0	0	0	26.6546	22.803	51.4713
DATA	1292	8	144	0	0	NC_5_23159716	NC_5_23159716	19634	442.203	-6.867603733e-002	5.021056313e-001	8.912077955e-001	8.060566e+001	6.881601e+001	5.103457e+001	6.946471e+001	54.5	60	22	49	7.098545e+000	1.709611e+001	0	0	0	0	0	0	0	0	0	0	0	14.4757	5.705	1	0	0	0	28.1191	22.75	51.3575
DATA	1293	8	145	0	0	Col_3_7029751	Col_3_7029751	19655.5	442.776	-1.128967958e-001	8.437870015e-002	1.809038082e-001	7.432857e+002	5.731377e+002	8.984944e+001	8.999329e+001	171	116.5	22	50	6.833174e+000	1.626599e+001	0	0	0	0	0	0	0	0	0	0	0	133.258	60.5722	1	1	1	1	25.3321	22.6777	50.8173
DATA	1294	8	146	0	0	NC_5_17562005	NC_5_17562005	19677	442.655	-1.564325853e-001	9.752099370e-002	1.086939161e-001	5.976116e+002	4.168564e+002	7.828135e+001	8.105361e+001	152	97	22	50	6.608614e+000	1.545606e+001	0	0	0	0	0	0	0	0	0	0	0	106.965	43.9731	1	1	1	1	25.7804	22.1436	50.8212
DATA	1295	8	147	0	0	NC_1_27311590	NC_1_27311590	19697.3	442.195	-8.746336990e-002	1.545344692e-001	5.714075951e-001	2.916071e+002	2.384156e+002	5.843457e+001	7.360620e+001	87	82	21	51	6.899385e+000	1.659768e+001	0	0	0	0	0	0	0	0	0	0	0	52.1158	25.1046	1	1	1	0	21.6755	21.8523	51.8653
DATA	1296	8	148	0	0	Col_4_10138710	Col_4_10138710	19718.6	442.311	-7.113482652e-002	1.248175683e-001	5.687384913e-001	3.744136e+002	3.178460e+002	6.303851e+001	7.666870e+001	101.5	93.5	21	51.5	7.070121e+000	1.641259e+001	0	0	0	0	0	0	0	0	0	0	0	66.814	33.4052	1	1	1	0	23.4529	21.9508	51.9126
DATA	1297	8	149	0	0	Col_2_12967589	Col_2_12967589	19740.2	442.215	-1.885171082e-002	7.467604150e-002	8.006959049e-001	9.035056e+002	8.651255e+002	1.036470e+002	1.112256e+002	181	152	22	51	6.918883e+000	1.673039e+001	0	0	0	0	0	0	0	0	0	0	0	160.996	90.7476	1	1	1	1	27.501	21.8049	51.8819
DATA	1298	8	150	0	0	Col_1_26280966	Col_1_26280966	19761.4	442.089	-1.316349349e-001	1.948752330e-001	4.993688586e-001	2.361156e+002	1.743772e+002	5.607174e+001	7.217832e+001	84	74	22	51	6.958255e+000	1.648353e+001	0	0	0	0	0	0	0	0	0	0	0	42.0162	18.256	1	1	0	0	22.4545	21.9836	52.0685
DATA	1299	8	151	0	0	Col_2_12978279	Col_2_12978279	19782.6	442.115	-3.717052260e-002	1.416988261e-001	7.930742732e-001	3.077924e+002	2.825449e+002	5.950233e+001	7.565023e+001	99	89	22	51	6.912988e+000	1.644500e+001	0	0	0	0	0	0	0	0	0	0	0	54.7009	29.5233	1	1	1	0	26.2212	22.3728	51.7367
DATA	1300	8	152	0	0	NC_1_2656873	NC_1_2656873	19803.8	441.74	-1.698255042e-001	1.034579978e-001	1.006952764e-001	5.571701e+002	3.768446e+002	7.552348e+001	7.977619e+001	139.5	97.5	22	50	7.013182e+000	1.576367e+001	0	0	0	0	0	0	0	0	0	0	0	98.9013	39.2991	1	1	1	1	24.1747	22.2551	50.1114
DATA	1301	8	153	0	0	Col_1_11468192	Col_1_11468192	19824.5	441.676	7.467327754e-002	7.684486016e-002	3.311795772e-001	2.525987e+003	2.999884e+003	2.906928e+002	3.915706e+002	365.5	266	21	50	6.481682e+000	1.581336e+001	0	0	1	1	0	0	0	0	0	0	0	447.892	312.241	1	1	1	1	27.0811	21.5289	50.552
DATA	1302	8	154	0	0	NC_1_10779368	NC_1_10779368	19845.9	441.955	-3.472282179e-002	6.820071494e-002	6.106632454e-001	1.335743e+003	1.233105e+003	1.430124e+002	1.420858e+002	279	192.5	21	50	6.983172e+000	1.610992e+001	0	0	0	0	0	0	0	0	0	0	0	236.601	128.092	1	1	1	1	22.7082	21.7076	49.8743
DATA	1303	8	155	0	0	Col_1_177232	Col_1_177232	19866.9	441.822	1.317303157e-001	7.884701785e-002	9.477944804e-002	6.765840e+002	9.163303e+002	8.481103e+001	1.157553e+002	165	161	21	50	7.120036e+000	1.559008e+001	0	0	0	0	0	0	0	0	0	0	0	119.734	94.9981	1	1	1	1	22.4545	21.9053	50.2786
DATA	1304	8	156	0	0	NC_1_8701817	NC_1_8701817	19888.6	442.089	1.657452501e-001	6.153546984e-001	7.876610316e-001	5.085791e+001	7.449099e+001	5.118617e+001	7.126385e+001	40.5	66.5	21	51	8.002981e+000	1.616677e+001	0	0	0	0	0	0	0	0	0	0	0	1.06256	7.70698	0	1	0	0	22.7082	22.2088	52.0382
DATA	1305	8	157	1028	1	SM_06	SM_06	19909.2	441.5	0.000000000e+000	6.322157374e-001	1.000000000e+000	5.089288e+001	7.056290e+001	5.132943e+001	7.101719e+001	46	60.5	21	51	7.904260e+000	1.628299e+001	0	0	0	0	0	0	0	0	0	0	0	5.97746	0.751014	0	0	0	0	26.6546	22.7295	52.8579
DATA	1306	8	158	0	0	Col_3_3837470	Col_3_3837470	19931	441.568	-1.309328044e-001	1.160297810e-001	2.591335735e-001	4.514724e+002	3.339630e+002	6.829927e+001	7.860754e+001	119	92	21	51	7.529036e+000	1.667086e+001	0	0	0	0	0	0	0	0	0	0	0	79.7246	34.413	1	1	1	0	22.4545	22.2193	52.1123
DATA	1307	8	159	0	0	Col_3_19639423	Col_3_19639423	19951.4	441.848	-1.938171844e-001	9.207949742e-002	3.530090814e-002	7.133816e+002	4.565672e+002	8.785276e+001	8.466381e+001	161.5	105	21	51	7.479218e+000	1.631862e+001	0	0	0	0	0	0	0	0	0	0	0	125.916	46.956	1	1	1	1	22.7082	21.9519	52.1043
DATA	1308	8	160	0	0	NC_3_14689623	NC_3_14689623	19972.6	441.562	-3.633543699e-002	9.600579793e-002	7.050805269e-001	5.401315e+002	4.967800e+002	7.448668e+001	8.701735e+001	151	100.5	22	50	7.215774e+000	1.673249e+001	0	0	0	0	0	0	0	0	0	0	0	95.3023	50.988	1	1	1	1	19.1492	22.1811	51.9135
DATA	1309	8	161	0	0	NC_5_19287447	NC_5_19287447	19993.9	441.603	8.615691576e-002	6.267265763e-002	1.692204660e-001	3.571618e+003	4.355339e+003	3.608277e+002	4.413782e+002	672	486	21	50	7.387208e+000	1.644606e+001	0	0	0	0	0	0	0	0	0	0	0	630.041	446.111	1	1	1	1	25.7804	21.3557	51.5
DATA	1310	8	162	0	0	NC_5_17651910	NC_5_17651910	20015	441.455	4.472252295e-001	4.188432938e-001	2.856275881e-001	5.313724e+001	1.488073e+002	5.158261e+001	7.326081e+001	49	75	21	49	7.316715e+000	1.705574e+001	0	0	0	0	0	0	0	0	0	0	0	9.37268	15.2113	1	1	0	0	22.4545	21.4639	50.0606
DATA	1311	8	163	0	0	Col_5_9276766	Col_5_9276766	20036.6	441.833	-4.543096984e-003	8.340535177e-002	9.565606382e-001	6.832542e+002	6.761440e+002	8.544382e+001	9.868321e+001	158.5	133.5	20	48	6.449269e+000	1.591454e+001	0	0	0	0	0	0	0	0	1	0	0	120.522	68.976	1	1	1	1	24.8756	20.3623	48.787
DATA	1312	8	164	0	0	Col_1_29388506	Col_1_29388506	20058	441.885	3.059764300e-001	1.259168689e-001	1.509933815e-002	2.488315e+002	5.033637e+002	5.701219e+001	8.787143e+001	84	114	20	48	6.696938e+000	1.575666e+001	0	0	0	0	0	0	0	0	1	0	0	43.9014	51.2462	1	1	0	1	23.9365	20.0949	48.7169
DATA	1313	9	1	0	0	Col_5_17204735	Col_5_17204735	16597.6	454.717	2.650225590e-001	6.716696140e-002	7.955789283e-005	1.960146e+003	3.608370e+003	2.010772e+002	3.661433e+002	438	493.5	20	48	6.366687e+000	1.582616e+001	0	0	0	0	0	0	0	0	0	0	0	395.647	426.007	1	1	1	1	24.6442	20.6091	48.7814
DATA	1314	9	2	0	0	NC_3_15325594	NC_3_15325594	16618.7	454.393	5.627914881e-001	1.043028045e-001	6.823925203e-008	2.454073e+002	8.967658e+002	5.135045e+001	1.092508e+002	92	167	21	49	6.705804e+000	1.590146e+001	0	0	0	0	0	0	0	0	0	0	0	49.2376	105.379	1	1	1	1	25.1049	21.1724	49.8307
DATA	1315	9	3	0	0	NC_2_14006497	NC_2_14006497	16640.7	454.278	6.814472540e-001	9.428362217e-002	4.914910627e-013	4.071123e+002	1.955066e+003	6.096179e+001	2.053124e+002	131	287	22	49	7.069062e+000	1.586593e+001	0	0	0	0	0	0	0	0	0	0	0	81.1978	228.671	1	1	1	1	24.8756	22.6511	50.3115
DATA	1316	9	4	0	0	NC_1_7923060	NC_1_7923060	16662.7	454.941	0.000000000e+000	6.268994069e-001	1.000000000e+000	4.620631e+001	6.257817e+001	4.587131e+001	6.298469e+001	55	61	23	48	7.253804e+000	1.662120e+001	0	0	0	0	0	0	0	0	0	0	0	9.16276	1.08871	1	0	0	0	19.4461	22.912	49.8944
DATA	1317	9	5	0	0	NC_1_20847520	NC_1_20847520	16682.2	453.833	-1.126341655e-001	8.089479969e-002	1.638153732e-001	7.456899e+002	5.753394e+002	8.753619e+001	8.547659e+001	179.5	134	22	48	7.237463e+000	1.569914e+001	0	0	0	0	0	0	0	0	0	0	0	147.193	66.7376	1	1	1	1	21.9382	22.1323	49.1167
DATA	1318	9	6	0	0	Col_4_11150276	Col_4_11150276	16703.8	454.321	1.446910763e-002	6.845309889e-002	8.325965569e-001	1.109398e+003	1.146982e+003	1.201293e+002	1.310899e+002	257	192	21	48	7.143687e+000	1.537537e+001	0	0	0	0	0	0	0	0	0	0	0	217.882	132.504	1	1	1	1	25.1049	21.9008	48.5458
DATA	1319	9	7	0	0	Col_5_17937039	Col_5_17937039	16725.2	454.523	-3.190319459e-002	1.169092700e-001	7.849389317e-001	3.568016e+002	3.315306e+002	5.845105e+001	7.182813e+001	110	98	22	47	7.706968e+000	1.498193e+001	0	0	0	0	0	0	0	0	0	0	0	69.7463	38.1519	1	1	1	1	22.4545	22.6559	47.3887
DATA	1320	9	8	0	0	NC_3_12809083	NC_3_12809083	16746	454.203	0.000000000e+000	5.662391241e-001	1.000000000e+000	5.814525e+001	6.354146e+001	4.685618e+001	6.394718e+001	55	62	21	48	7.630042e+000	1.543108e+001	0	0	0	0	0	0	0	0	0	0	0	11.318	-1.7082	1	0	0	0	28.1191	22.3175	47.9048
DATA	1321	9	9	0	0	Col_5_12739298	Col_5_12739298	16766.7	454.489	-1.569991054e-002	6.924038103e-002	8.206220295e-001	1.098696e+003	1.059687e+003	1.193759e+002	1.238820e+002	266.5	179	22	48	7.590686e+000	1.466027e+001	0	0	0	0	0	0	0	0	0	0	0	212.997	121.097	1	1	1	1	23.4529	22.4781	47.6534
DATA	1322	9	10	0	0	NC_3_5396103	NC_3_5396103	16788.9	454.642	-3.927873174e-003	9.004963087e-002	9.652081211e-001	5.276290e+002	5.228785e+002	7.057554e+001	8.294737e+001	145	119.5	22	48	7.594638e+000	1.564281e+001	0	0	0	0	0	0	0	0	0	0	0	101.875	59.5439	1	1	1	1	24.6442	22.8458	48.3281
DATA	1323	9	11	0	0	Col_3_11607384	Col_3_11607384	16809.6	454.075	1.999854054e-002	6.369480489e-002	7.535404539e-001	2.021067e+003	2.116310e+003	2.075073e+002	2.212678e+002	420.5	308	22	49	6.871553e+000	1.599472e+001	0	0	0	0	0	0	0	0	0	0	0	388.888	240.261	1	1	1	1	21.4095	22.1779	49.6759
DATA	1324	9	12	0	0	Col_4_5307182	Col_4_5307182	16830.3	453.786	-2.072128563e-001	1.069644612e-001	5.271940464e-002	5.118893e+002	3.176605e+002	6.962004e+001	7.214932e+001	149	96	21.5	48	6.780546e+000	1.569801e+001	0	0	0	0	0	0	0	0	0	0	0	98.1753	35.9573	1	1	1	0	21.9382	22.1423	49.25
DATA	1325	9	13	0	0	Col_2_10218921	Col_2_10218921	16851.6	454	-7.489601506e-002	7.547098124e-002	3.210113994e-001	8.773164e+002	7.383465e+002	9.968830e+001	9.834901e+001	204	133	21	50	6.865006e+000	1.540074e+001	0	0	0	0	0	0	0	0	0	0	0	167.724	83.3332	1	1	1	1	29.1201	22.3282	50.1737
DATA	1326	9	14	0	0	Col_1_29340825	Col_1_29340825	16873.2	453.679	-9.012732649e-002	8.306698198e-002	2.779235192e-001	7.008180e+002	5.694793e+002	8.464974e+001	8.653047e+001	180	122	21.5	51	6.755958e+000	1.616280e+001	0	0	0	0	0	0	0	0	0	0	0	133.588	64.0961	1	1	1	1	24.4106	22.1692	51.703
DATA	1327	9	15	0	0	Col_5_15441801	Col_5_15441801	16894.1	454.132	-6.157311250e-002	8.421409340e-002	4.646876983e-001	6.565689e+002	5.697800e+002	8.110019e+001	8.667707e+001	169.5	132.5	22	51	6.827588e+000	1.614431e+001	0	0	0	0	0	0	0	0	0	0	0	124.814	63.9646	1	1	1	1	24.4106	22.1629	52.2538
DATA	1328	9	16	0	0	Col_1_22218513	Col_1_22218513	16915.4	454	-2.032417329e-001	1.583365561e-001	1.992798999e-001	3.044037e+002	1.906374e+002	5.660707e+001	6.819790e+001	98.5	84.5	21	51	6.889612e+000	1.688797e+001	0	0	0	0	0	0	0	0	0	0	0	57.723	21.3486	1	1	1	0	29.1201	21.803	52.7576
DATA	1329	9	17	0	0	Col_3_8301926	Col_3_8301926	16937	453.839	-9.277038431e-002	1.138065246e-001	4.149814468e-001	4.104711e+002	3.315219e+002	6.303349e+001	7.353204e+001	122	94	21	49	6.954505e+000	1.662673e+001	0	0	0	0	0	0	0	0	0	0	0	77.6555	37.0377	1	1	1	1	18.8476	21.6958	50.749
DATA	1330	9	18	0	0	NC_2_6810166	NC_2_6810166	16957.5	453.676	-2.034863834e-002	7.562020746e-002	7.878604590e-001	8.233611e+002	7.856727e+002	9.548441e+001	1.024651e+002	157	145.5	21	48	6.925738e+000	1.679045e+001	0	0	0	0	0	0	0	0	0	0	0	155.454	87.5888	1	1	1	1	27.0811	21.4249	50.5897
DATA	1331	9	19	0	0	NC_1_28924100	NC_1_28924100	16978.7	453.609	0.000000000e+000	6.315336425e-001	1.000000000e+000	4.772056e+001	6.549286e+001	4.812305e+001	6.594218e+001	49.5	64	21	47	6.578765e+000	1.576650e+001	0	0	0	0	0	0	0	0	0	0	0	5.77809	2.25409	0	0	0	0	27.2919	21.6746	48.7421
DATA	1332	9	20	0	0	NC_4_17030495	NC_4_17030495	17000	453.5	2.146968342e-001	1.429008424e-001	1.329891353e-001	2.151151e+002	3.526693e+002	5.269922e+001	7.486755e+001	85.5	97.5	21	47	6.376276e+000	1.544511e+001	0	0	0	0	0	0	0	0	0	0	0	40.4666	39.1579	1	1	0	1	26.2212	21.5458	48.9761
DATA	1333	9	21	0	0	Col_1_3314589	Col_1_3314589	17020.9	453.915	-1.061513470e-001	8.024778436e-002	1.859036563e-001	7.898076e+002	6.185431e+002	9.251866e+001	9.057165e+001	190.5	133	21	48	6.720800e+000	1.596527e+001	0	0	0	0	0	0	0	0	0	0	0	148.343	68.554	1	1	1	1	22.7082	21.6704	50.2547
DATA	1334	9	22	0	0	Col_4_6204359	Col_4_6204359	17042	453.833	1.571577549e-002	6.855598869e-002	8.186823775e-001	1.149171e+003	1.191517e+003	1.246359e+002	1.363432e+002	247	192	21	49	7.220882e+000	1.621444e+001	0	0	0	0	0	0	0	0	0	0	0	215.54	131.831	1	1	1	1	20.591	22.0141	50.5106
DATA	1335	9	23	0	0	NC_4_18143069	NC_4_18143069	17064.1	452.981	-2.346285048e-001	9.770206673e-002	1.632938167e-002	6.331440e+002	3.688706e+002	7.964037e+001	7.594511e+001	168	103	21	49	6.993954e+000	1.598428e+001	0	0	0	0	0	0	0	0	0	0	0	118.608	40.7443	1	1	1	1	23.9365	22.3021	50.5903
DATA	1336	9	24	0	0	NC_2_17601078	NC_2_17601078	17084.5	453.5	-2.509813090e-001	2.020199327e-001	2.141040886e-001	2.460113e+002	1.380301e+002	5.425947e+001	6.789954e+001	89	74	21.5	49	6.896480e+000	1.600350e+001	0	0	0	0	0	0	0	0	0	0	0	46.0366	15.2242	1	1	1	0	27.9146	22.3655	50.4828
DATA	1337	9	25	0	0	NC_5_4228314	NC_5_4228314	17105.7	453.5	-1.240544545e-001	6.602353642e-002	6.025227626e-002	1.919215e+003	1.442345e+003	1.979320e+002	1.588578e+002	375.5	205.5	22	50	7.058867e+000	1.603803e+001	0	0	1	0	0	0	0	0	0	0	0	358.814	158.863	1	1	1	1	27.0811	22.6566	50.6094
DATA	1338	9	26	0	0	Col_3_14040655	Col_3_14040655	17127	453.5	-1.094983969e-001	3.697248326e-001	7.671064686e-001	1.110968e+002	8.633820e+001	4.970237e+001	6.721837e+001	62	71	22	51	6.688861e+000	1.629503e+001	0	0	0	0	0	0	0	0	0	0	0	20.7542	9.49711	1	1	0	0	30	22.2764	50.6218
DATA	1339	9	27	0	0	NC_1_1758748	NC_1_1758748	17148.1	453.947	-2.263586022e-001	3.440997837e-001	5.106484185e-001	1.360233e+002	8.077087e+001	5.034932e+001	6.722823e+001	67	74	22	52	6.844553e+000	1.600642e+001	0	0	0	0	0	0	0	0	0	0	0	25.3938	8.87411	1	1	0	0	25.3321	22.1767	51.515
DATA	1340	9	28	0	0	NC_1_13584191	NC_1_13584191	17169.4	453.481	0.000000000e+000	6.321189181e-001	1.000000000e+000	4.819307e+001	6.639099e+001	4.870588e+001	6.681491e+001	52	58	21	51	6.679588e+000	1.497003e+001	0	0	0	0	0	0	0	0	0	0	0	8.33142	-2.25406	0	0	0	0	17.9125	21.2773	51.0078
DATA	1341	9	29	0	0	NC_3_5150951	NC_3_5150951	17190.9	454.426	1.034763942e-001	8.772537846e-002	2.381795989e-001	5.132391e+002	6.513225e+002	7.062948e+001	9.335737e+001	139.5	138	21	50.5	6.965714e+000	1.448311e+001	0	0	0	0	0	0	0	0	0	0	0	95.7266	71.4072	1	1	1	1	21.9382	21.1077	51
DATA	1342	9	30	0	0	NC_4_6132040	NC_4_6132040	17211.7	453.804	-6.331377873e-002	9.253880728e-002	4.938575703e-001	5.594804e+002	4.835831e+002	7.406512e+001	8.258328e+001	153	113.5	21	51	6.446831e+000	1.421597e+001	0	0	0	0	0	0	0	0	0	0	0	104.327	52.9694	1	1	1	1	22.9591	21.0797	51.1952
DATA	1343	9	31	0	0	Col_5_4233682	Col_5_4233682	17231.6	453.305	-2.589667669e-002	1.346978170e-001	8.475404426e-001	3.088002e+002	2.909249e+002	5.752922e+001	7.304029e+001	103	94	20.5	49.5	6.184811e+000	1.418971e+001	0	0	0	0	0	0	0	0	0	0	0	57.5756	31.8415	1	1	1	0	25.7804	20.9444	50.3968
DATA	1344	9	32	0	0	Col_2_13784732	Col_2_13784732	17253	452.407	-3.322961689e-002	8.901456554e-002	7.089211671e-001	5.801932e+002	5.374561e+002	7.564612e+001	8.593017e+001	152.5	120	21	49	6.328432e+000	1.484429e+001	0	0	0	0	0	0	0	0	0	0	0	108.175	58.7791	1	1	1	1	25.3321	21.2319	49.924
DATA	1345	9	33	0	0	NC_3_9801317	NC_3_9801317	17274.8	453.293	-6.904491554e-002	3.646902004e-001	8.498382242e-001	1.082243e+002	9.231658e+001	4.973029e+001	6.772589e+001	65	72	21	48	6.600189e+000	1.423986e+001	0	0	0	0	0	0	0	0	0	0	0	20.1786	10.0893	1	1	0	0	21.6755	21.3529	48.301
DATA	1346	9	34	0	0	Col_1_1407440	Col_1_1407440	17296.2	453	4.454769611e-003	6.231648057e-002	9.430107917e-001	3.398076e+003	3.433111e+003	3.432556e+002	3.498136e+002	687	430.5	20	49	6.514687e+000	1.491026e+001	0	0	0	0	0	0	0	0	0	0	0	633.685	374.98	1	1	1	1	28.1191	20.9541	48.7032
DATA	1347	9	35	0	0	Col_5_22710624	Col_5_22710624	17317.3	453.317	-9.195419045e-002	1.043944935e-001	3.784078257e-001	4.753670e+002	3.846581e+002	6.792477e+001	7.740328e+001	129.5	105	20	48	6.544189e+000	1.542034e+001	0	0	0	0	0	0	0	0	0	0	0	88.6694	41.9925	1	1	1	1	26.6546	20.7893	48.6393
DATA	1348	9	36	0	0	NC_3_13086089	NC_3_13086089	17338.5	453	3.269148584e-001	5.044683195e-001	5.169600944e-001	4.819369e+001	1.023069e+002	4.850142e+001	6.797341e+001	35	72	20	48	7.065884e+000	1.628553e+001	0	0	0	0	0	0	0	0	0	0	0	-5.97742	11.1636	0	1	0	0	29.1201	21.0812	48.9889
DATA	1349	9	37	0	0	NC_3_16530689	NC_3_16530689	17359.7	453.333	-2.908509101e-001	9.773628450e-002	2.921544424e-003	6.934171e+002	3.549307e+002	8.460915e+001	7.601890e+001	174	95	22	50	7.290886e+000	1.744389e+001	0	0	0	0	0	0	0	0	0	0	0	129.441	38.7152	1	1	1	1	26.2212	22.2576	51.7904
DATA	1350	9	38	0	0	NC_4_7861305	NC_4_7861305	17381	453.145	-7.493630707e-002	6.211504913e-002	2.276588812e-001	6.256768e+003	5.265186e+003	6.275504e+002	5.307955e+002	1165	624	21	51	7.173112e+000	1.694093e+001	0	0	0	0	0	0	0	0	0	0	0	1168.55	574.135	1	1	1	1	27.2919	21.8527	52.2679
DATA	1351	9	39	0	0	NC_4_1822080	NC_4_1822080	17401.7	452.852	-3.353706456e-002	8.274833000e-002	6.852644105e-001	6.755339e+002	6.253312e+002	8.311941e+001	9.184014e+001	173.5	131	21	51	6.681983e+000	1.672835e+001	0	0	0	0	0	0	0	0	0	0	0	126.239	68.1715	1	1	1	1	24.6442	21.8364	51.8727
DATA	1352	9	40	0	0	NC_3_18571271	NC_3_18571271	17423.1	452.607	0.000000000e+000	6.323603312e-001	1.000000000e+000	4.809044e+001	6.684860e+001	4.849293e+001	6.727545e+001	49	57	22	49	7.133498e+000	1.516861e+001	0	0	0	0	0	0	0	0	0	0	0	5.68596	-6.78005	0	0	0	0	26.4388	21.6577	49.6937
DATA	1353	9	41	0	0	NC_3_6027300	NC_3_6027300	17444.1	452.471	-8.818254298e-002	9.194889469e-002	3.375392870e-001	5.851720e+002	4.776404e+002	7.591634e+001	8.251424e+001	149	111	21	48	6.706812e+000	1.384115e+001	0	0	0	0	0	0	0	0	0	0	0	109.501	52.0536	1	1	1	1	24.4106	21.4091	48.5372
DATA	1354	9	42	0	0	NC_2_17346966	NC_2_17346966	17465.1	452.727	0.000000000e+000	6.323795122e-001	1.000000000e+000	4.802046e+001	6.686246e+001	4.839574e+001	6.728940e+001	47.5	57.5	21	50	6.716413e+000	1.408119e+001	0	0	0	0	0	0	0	0	0	0	0	4.82597	-5.5564	0	0	0	0	25.3321	21.1742	50.0379
DATA	1355	9	43	0	0	Col_3_5620213	Col_3_5620213	17487.1	452.361	2.587507196e-002	6.968618235e-002	7.104077664e-001	1.063050e+003	1.128311e+003	1.167574e+002	1.313736e+002	243.5	175	21	48	6.876819e+000	1.416698e+001	0	0	0	0	0	0	0	0	0	0	0	199.244	122.951	1	1	1	1	26.0017	21.5059	48.917
DATA	1356	9	44	0	0	Col_2_16394806	Col_2_16394806	17507.6	452.19	-8.893237408e-002	7.854997438e-002	2.575605714e-001	8.234841e+002	6.710005e+002	9.544031e+001	9.502823e+001	187.5	136	21	49.5	6.671766e+000	1.468476e+001	0	0	0	0	0	0	0	0	0	0	0	154.473	73.12	1	1	1	1	25.7804	21.2205	49.626
DATA	1357	9	45	0	0	NC_5_13995683	NC_5_13995683	17529.2	452.421	-1.225191066e-001	8.198274379e-002	1.350580661e-001	7.763422e+002	5.855097e+002	9.138015e+001	8.919339e+001	178	119.5	21	50	6.627683e+000	1.554909e+001	0	0	0	0	0	0	0	0	0	0	0	145.766	63.8089	1	1	1	1	25.7804	21.1474	49.3865
DATA	1358	9	46	0	0	NC_2_11957648	NC_2_11957648	17550	452.5	-8.740575044e-002	6.220698453e-002	1.599976814e-001	6.824728e+003	5.580584e+003	6.841696e+002	5.620990e+002	1230.5	606.5	21	49	6.449923e+000	1.668513e+001	0	0	0	0	0	0	0	0	0	0	0	1282.61	608.244	1	1	1	1	26.2212	20.7255	49.7922
DATA	1359	9	47	0	0	Col_5_12372901	Col_5_12372901	17571.2	452.5	-9.164616073e-002	7.155057200e-002	2.002433649e-001	1.114720e+003	9.026501e+002	1.214096e+002	1.125723e+002	248	161	22	50	6.594152e+000	1.658549e+001	0	0	0	0	0	0	0	0	0	0	0	209.704	98.3981	1	1	1	1	25.7804	21.4115	50.2798
DATA	1360	9	48	0	0	NC_3_14797851	NC_3_14797851	17592.6	452.569	-1.756970553e-001	1.311587104e-001	1.803832559e-001	3.802986e+002	2.537626e+002	6.128438e+001	7.188089e+001	109	85	23	50	7.211419e+000	1.696311e+001	0	0	0	0	0	0	0	0	0	0	0	71.6171	27.6683	1	1	1	0	25.3321	22.2795	51.0079
DATA	1361	9	49	0	0	Col_5_26442186	Col_5_26442186	17613.6	452.414	-1.633747397e-002	1.119328061e-001	8.839546470e-001	3.907319e+002	3.763062e+002	6.189827e+001	7.705110e+001	105	95	22	50	6.849342e+000	1.595269e+001	0	0	0	0	0	0	0	0	0	0	0	73.6588	41.0391	1	1	1	1	27.501	21.6094	49.1172
DATA	1362	9	50	0	0	NC_2_11171207	NC_2_11171207	17634.6	452.414	4.435129718e-001	1.141779176e-001	1.025819083e-004	2.363159e+002	6.561541e+002	5.346217e+001	9.393483e+001	92.5	138	21	48	6.448019e+000	1.543602e+001	0	0	0	0	0	0	0	0	0	0	0	44.5968	71.578	1	1	0	1	27.501	20.9414	48.1875
DATA	1363	9	51	0	0	Col_5_10576176	Col_5_10576176	17656	452.7	-8.668318992e-002	6.682546756e-002	1.945768346e-001	1.574162e+003	1.289336e+003	1.645433e+002	1.453940e+002	325	190	21	49	6.607758e+000	1.559916e+001	0	0	0	0	0	0	0	0	0	0	0	297.402	140.694	1	1	1	1	26.2212	20.8814	48.3771
DATA	1364	9	52	0	0	Col_1_5139161	Col_1_5139161	17677.1	452.421	8.848383804e-002	7.123280938e-002	2.141708492e-001	9.183251e+002	1.125849e+003	1.035506e+002	1.311027e+002	204	187	21	46	7.050470e+000	1.543134e+001	0	0	0	0	0	0	0	0	0	0	0	173.69	122.895	1	1	1	1	25.7804	21.4658	47.6154
DATA	1365	9	53	0	0	NC_2_6098966	NC_2_6098966	17698.4	452.529	2.885368966e-002	7.270377584e-002	6.914659435e-001	8.919021e+002	9.531712e+002	1.011890e+002	1.165958e+002	219.5	160	21	46	7.285708e+000	1.535611e+001	0	0	0	0	0	0	0	0	0	0	0	168.885	104.084	1	1	1	1	24.4106	21.3447	48.1021
DATA	1366	9	54	0	0	NC_3_15547849	NC_3_15547849	17719.2	452.229	-1.849806337e-001	3.888587505e-001	6.342871572e-001	1.145219e+002	7.480109e+001	4.909547e+001	6.754108e+001	65	74	21	46	6.992366e+000	1.498669e+001	0	0	0	0	0	0	0	0	0	0	0	21.7094	8.17117	1	1	0	0	23.696	21.1506	47.3933
DATA	1367	9	55	0	0	Col_1_21496660	Col_1_21496660	17740.5	452.056	4.966374229e-002	1.307704293e-001	7.041101566e-001	2.925145e+002	3.279527e+002	5.594295e+001	7.468376e+001	98.5	96.5	21	47	7.031248e+000	1.533359e+001	0	0	0	0	0	0	0	0	0	0	0	55.5146	35.8399	1	1	1	0	25.3321	21.3051	48.3686
DATA	1368	9	56	0	0	NC_1_20247334	NC_1_20247334	17761.4	451.571	0.000000000e+000	6.344099374e-001	1.000000000e+000	4.732994e+001	6.664423e+001	4.773192e+001	6.721950e+001	48	65	21	48	6.935548e+000	1.542511e+001	0	0	0	0	0	0	0	0	0	0	0	5.86055	4.90252	0	0	0	0	24.4106	21.1992	49.4813
DATA	1369	9	57	0	0	Col_3_5931764	Col_3_5931764	17782.9	452.604	-7.734541814e-003	6.804515921e-002	9.095011591e-001	1.230107e+003	1.208394e+003	1.318905e+002	1.381888e+002	275	198	20	49	6.418808e+000	1.590962e+001	0	0	0	0	0	0	0	0	0	0	0	233.996	132.177	1	1	1	1	24.6442	20.5185	50.4486
DATA	1370	9	58	0	0	Col_5_15274523	Col_5_15274523	17803.5	452.769	-5.161114833e-002	6.416312985e-002	4.211810583e-001	2.107091e+003	1.870993e+003	2.160017e+002	1.987360e+002	441	268	20	49	6.264836e+000	1.523143e+001	0	0	0	0	0	0	0	0	0	0	0	401.268	204.749	1	1	1	1	20.591	20.8935	51.1369
DATA	1371	9	59	0	0	NC_4_6728804	NC_4_6728804	17825.9	452.481	-1.759942700e-002	7.328185881e-002	8.102056315e-001	9.107303e+002	8.745615e+002	1.026999e+002	1.101537e+002	193	168	20	49	6.254112e+000	1.532039e+001	0	0	0	0	0	0	0	0	0	0	0	173.646	95.755	1	1	1	1	17.5897	20.6139	50.1351
DATA	1372	9	60	0	0	NC_1_18408382	NC_1_18408382	17846.2	452.215	3.158116033e-002	6.360575831e-002	6.195316926e-001	2.109276e+003	2.268373e+003	2.161910e+002	2.365083e+002	442	291	21	48	7.357284e+000	1.534197e+001	0	0	0	0	0	0	0	0	0	0	0	402.603	248.48	1	1	1	1	27.501	21.9537	49.7761
DATA	1373	9	61	0	0	NC_4_1964684	NC_4_1964684	17867.7	452.07	-1.210593052e-001	7.605807068e-002	1.114590066e-001	9.382055e+002	7.099678e+002	1.050966e+002	9.755449e+001	225.5	142	20	49	7.430209e+000	1.570764e+001	0	0	0	0	0	0	0	0	0	0	0	179.281	77.8111	1	1	1	1	25.5572	21.4427	50.3557
DATA	1374	9	62	0	0	NC_4_16548695	NC_4_16548695	17888.1	452.44	6.771511310e-002	7.438795488e-002	3.626660386e-001	7.919348e+002	9.255599e+002	9.224859e+001	1.141856e+002	189	163	20.5	49	7.195984e+000	1.598770e+001	0	0	0	0	0	0	0	0	0	0	0	151.493	101.492	1	1	1	1	23.9365	21.1951	50.2154
DATA	1375	9	63	0	0	Col_1_63915	Col_1_63915	17910	452.288	-1.449546348e-003	7.983735289e-002	9.855142102e-001	6.980964e+002	6.957702e+002	8.430050e+001	9.647712e+001	179	135	20	49	6.584363e+000	1.575075e+001	0	0	0	0	0	0	0	0	0	0	0	133.692	76.3358	1	1	1	1	26.0017	20.4321	50.0947
DATA	1376	9	64	0	0	Col_5_3645071	Col_5_3645071	17931.1	452.642	1.669406026e+000	1.706725046e-001	1.354039943e-022	8.024007e+002	3.747980e+004	9.309610e+001	3.748576e+003	198	4130	20	48.5	6.244516e+000	1.614223e+001	0	0	0	0	0	0	0	0	1	0	0	153.831	4114.3	1	1	1	1	24.6442	20.2617	49.8867
DATA	1377	9	65	0	0	NC_5_19533449	NC_5_19533449	17952.4	451.778	-1.081528674e-001	4.743049837e-001	8.196276683e-001	8.509940e+001	6.633972e+001	4.791936e+001	6.687451e+001	60	67	20	50	6.351563e+000	1.611893e+001	0	0	0	0	0	0	0	0	0	0	0	16.3315	4.2338	1	0	0	0	22.4545	20.7837	50.1102
DATA	1378	9	66	0	0	Col_4_11434676	Col_4_11434676	17973.6	451.86	1.154905747e-001	6.508019453e-002	7.596581111e-002	1.650554e+003	2.153378e+003	1.716467e+002	2.254392e+002	354.5	305	21	50	6.628132e+000	1.567491e+001	0	0	0	0	0	0	0	0	0	0	0	317.081	236.638	1	1	1	1	23.9365	21.2267	50.9798
DATA	1379	9	67	0	0	Col_5_20562209	Col_5_20562209	17994.5	452.045	-1.453612565e-001	1.377919947e-001	2.914561891e-001	3.401458e+002	2.433906e+002	5.806861e+001	7.099317e+001	109	86	21	52	6.975903e+000	1.539415e+001	0	0	0	0	0	0	0	0	0	0	0	65.4082	26.7611	1	1	1	0	22.4545	21.7757	51.9658
DATA	1380	9	68	0	0	Col_2_12313241	Col_2_12313241	18015.5	451.676	-7.225033961e-002	7.773751135e-002	3.526745248e-001	8.147902e+002	6.899148e+002	9.407263e+001	9.593099e+001	207	131	21	51.5	7.251427e+000	1.501360e+001	0	0	0	0	0	0	0	0	0	0	0	156.827	75.8971	1	1	1	1	27.0811	22.0887	51.3185
DATA	1381	9	69	0	0	Col_5_14139994	Col_5_14139994	18036.6	452	-1.182203104e-001	6.617282124e-002	7.401204761e-002	1.826726e+003	1.391404e+003	1.886161e+002	1.542664e+002	410.5	219.5	21	51	7.103040e+000	1.463552e+001	0	0	0	0	0	0	0	0	0	0	0	351.925	153.151	1	1	1	1	22.9591	21.8717	50.8
DATA	1382	9	70	0	0	Col_4_4864805	Col_4_4864805	18057.7	451.776	-1.382757922e-002	7.328601154e-002	8.503438998e-001	8.994693e+002	8.712820e+002	1.014559e+002	1.096572e+002	215	158	22	48	7.215403e+000	1.563275e+001	0	0	0	0	0	0	0	0	0	0	0	173.438	95.9524	1	1	1	1	25.5572	22.1992	50.0451
DATA	1383	9	71	0	0	NC_3_765985	NC_3_765985	18078.6	451.667	2.579296264e-001	2.625482028e-001	3.258985761e-001	1.018636e+002	1.844798e+002	4.798905e+001	6.905869e+001	60	83	22	49	7.383955e+000	1.611851e+001	0	0	0	0	0	0	0	0	0	0	0	19.658	20.3269	1	1	0	0	24.4106	22.2285	50.5918
DATA	1384	9	72	0	0	Col_1_9478442	Col_1_9478442	18100	451.707	-4.750300938e-002	8.730985753e-002	5.863906639e-001	6.025959e+002	5.401609e+002	7.633345e+001	8.568443e+001	157.5	121	22	50	6.930149e+000	1.685175e+001	0	0	0	0	0	0	0	0	0	0	0	116.387	59.5492	1	1	1	1	25.7804	22.506	51.1355
DATA	1385	9	73	0	0	NC_5_19687590	NC_5_19687590	18121.5	451.466	8.627564344e-002	7.854894377e-002	2.720438497e-001	6.605195e+002	8.056776e+002	8.096327e+001	1.044542e+002	174	151	22	51	7.275890e+000	1.640465e+001	0	0	0	0	0	0	0	0	0	0	0	127.673	88.8665	1	1	1	1	25.3321	22.8346	51.2143
DATA	1386	9	74	0	0	NC_3_18099153	NC_3_18099153	18142.5	451.324	-4.405973574e-002	2.997756699e-001	8.831512090e-001	1.265011e+002	1.142969e+002	4.846737e+001	6.742232e+001	65	68	22.5	53	7.111795e+000	1.662945e+001	0	0	0	0	0	0	0	0	0	0	0	24.469	12.6132	1	1	0	0	27.0811	22.9637	53.004
DATA	1387	9	75	0	0	NC_5_17588534	NC_5_17588534	18163.5	451.324	-1.007981966e-001	1.053498862e-001	3.386709723e-001	4.644743e+002	3.682676e+002	6.590506e+001	7.594104e+001	127.5	97	23	53	6.855780e+000	1.586043e+001	0	0	0	0	0	0	0	0	0	0	0	89.9036	40.66	1	1	1	1	27.0811	22.9535	53.8256
DATA	1388	9	76	0	0	NC_2_4817710	NC_2_4817710	18184.7	451.391	-6.938089906e-002	8.225180991e-002	3.989386895e-001	7.019758e+002	5.983307e+002	8.432699e+001	8.936780e+001	176	130	22	52	7.243047e+000	1.596543e+001	0	0	0	0	0	0	0	0	0	0	0	135.961	66.0927	1	1	1	1	27.2919	22.8379	52.2846
DATA	1389	9	77	0	0	Col_5_3654411	Col_5_3654411	18206.1	451.611	4.532711735e-002	6.849285688e-002	5.081130261e-001	1.113163e+003	1.235623e+003	1.207148e+002	1.402501e+002	262	192	22	51	7.275173e+000	1.587376e+001	0	0	0	0	0	0	0	0	0	0	0	215.729	136.554	1	1	1	1	25.1049	22.8314	51.4157
DATA	1390	9	78	0	0	NC_5_21413714	NC_5_21413714	18227.2	451.259	-3.392972126e-002	1.061101793e-001	7.491507703e-001	4.234236e+002	3.916024e+002	6.301858e+001	7.702021e+001	124	95	22	52	7.234224e+000	1.679819e+001	0	0	0	0	0	0	0	0	0	0	0	82.1015	43.2965	1	1	1	1	24.4106	22.8677	52.3191
DATA	1391	9	79	0	0	NC_5_2201264	NC_5_2201264	18248	451.745	9.193362416e-002	8.001178058e-002	2.505555352e-001	6.248501e+002	7.721639e+002	7.797890e+001	1.017702e+002	159	140	22	52.5	7.274896e+000	1.673149e+001	0	0	0	0	0	0	0	0	0	0	0	121.217	85.4091	1	1	1	1	23.696	22.6822	52.2203
DATA	1392	9	80	0	0	NC_4_6798140	NC_4_6798140	18269.2	451.769	4.551376401e-001	9.257939770e-002	8.824606526e-007	3.603317e+002	1.027638e+003	5.893078e+001	1.222766e+002	109	171.5	22	52	7.085637e+000	1.674160e+001	0	0	0	0	0	0	0	0	0	0	0	69.9326	113.714	1	1	1	1	24.4106	22.7287	52.345
DATA	1393	9	81	0	0	NC_5_13067132	NC_5_13067132	18290.8	451.156	0.000000000e+000	6.338987396e-001	1.000000000e+000	4.631831e+001	6.581998e+001	4.663015e+001	6.624026e+001	45	52	23	50.5	7.224052e+000	1.654430e+001	0	0	0	0	0	0	0	0	0	0	0	2.3776	-5.25276	0	0	0	0	27.2919	22.703	51.594
[truncated: 17,543,568 more chars]
