# Supplementary material for: Cryptic Genetic Variation for Arabidopsis thaliana Seed Germination Speed in a Novel Salt Stress Environment
Source: G3 (Bethesda). 2016 Aug 18;6(10):3129–38. doi: 10.1534/g3.116.033944 (PMC5068935; doi:10.1534/g3.116.033944)
Supplement: Supplemental Material [file supp_g3.116.033944_FileS1.zip › AllSalt_Rep1-Cy5.txt]

TYPE	text	text	text	integer	text	float	float	text	integer	text	text	integer	integer	integer	integer	float	float	float	float	float	float	text	text	text	text	text	text	text	text	text	text	text	integer	integer	integer
FEPARAMS	Protocol_Name	Protocol_date	Scan_ScannerName	Scan_NumChannels	Scan_Date	Scan_MicronsPerPixelX	Scan_MicronsPerPixelY	Scan_OriginalGUID	Scan_NumScanPass	Grid_Name	Grid_Date	Grid_NumSubGridRows	Grid_NumSubGridCols	Grid_NumRows	Grid_NumCols	Grid_RowSpacing	Grid_ColSpacing	Grid_OffsetX	Grid_OffsetY	Grid_NomSpotWidth	Grid_NomSpotHeight	Grid_GenomicBuild	FeatureExtractor_Barcode	FeatureExtractor_Sample	FeatureExtractor_ScanFileName	FeatureExtractor_ArrayName	FeatureExtractor_ScanFileGUID	FeatureExtractor_DesignFileName	FeatureExtractor_ExtractionTime	FeatureExtractor_UserName	FeatureExtractor_ComputerName	FeatureExtractor_Version	FeatureExtractor_IsXDRExtraction	FeatureExtractor_ColorMode	FeatureExtractor_QCReportType
DATA	Wei_temp (Editable)	09-Jul-2012 13:40	Agilent Technologies Scanner G2505C US93503718	2	02-23-2012 15:00:00	3	3	950fb08b-63e5-4bc3-a44f-2e96425e1629	1	036067_D_F_20110818	18-Aug-2011 00:00	1	1	384	164	36.6617	31.745	0	18.3309	30	30	ath1:Jan2004	253606710004_1_4		D:\ScanData\Wei Yuan\salt250-rep1&2-ranknormed\\salt250-rep1-1-cy5.tif	salt250-rep1-1-cy5	05f7d1fd-14aa-4195-a387-c45f7a590b68	036067_D_F_20110818.xml	09-Jul-2012 13:59:37	Administrator	SCANNER1	10.7.3.1	0	1	4
*
TYPE	float	float	float	integer	integer	float	float	float	integer	integer	float	float	integer	float	float	float	integer	float	float	integer	integer	float	float	float	integer	float	float	integer	integer	integer	integer	integer	float	float	float	integer	integer	integer	integer	integer	float	float	float	integer	float	float	float	float	float	float	float	integer	integer	float	float	integer	integer	float	float	float	float	float	float	float	float	float	float	float	float	integer	float	float	float	float	integer	float	float	float	float	integer	float	float	float	float	integer	float	float	float	float	float	float	float	integer	float	float	float	integer	float	float	float	float	float	integer	integer	integer	integer	float	float	float	float	integer	float	float	float	float	float	float	float	float	float	float	float	float	float	float	float	float	float	float	float	float	float	float	float	integer	integer	integer	integer	float	float	integer	text	integer	integer	float	float	float	float	boolean	float	float	float	boolean	float	boolean	float	boolean	float	boolean	float	boolean	float	boolean	float	boolean	float	boolean	float	boolean	float	boolean	float	boolean
STATS	gDarkOffsetAverage	gDarkOffsetMedian	gDarkOffsetStdDev	gDarkOffsetNumPts	gSaturationValue	rDarkOffsetAverage	rDarkOffsetMedian	rDarkOffsetStdDev	rDarkOffsetNumPts	rSaturationValue	gAvgSig2BkgNegCtrl	rAvgSig2BkgNegCtrl	gNumSatFeat	gLocalBGInlierNetAve	gLocalBGInlierAve	gLocalBGInlierSDev	gLocalBGInlierNum	gGlobalBGInlierAve	gGlobalBGInlierSDev	gGlobalBGInlierNum	rNumSatFeat	rLocalBGInlierNetAve	rLocalBGInlierAve	rLocalBGInlierSDev	rLocalBGInlierNum	rGlobalBGInlierAve	rGlobalBGInlierSDev	rGlobalBGInlierNum	gNumFeatureNonUnifOL	gNumPopnOL	gNumNonUnifBGOL	gNumPopnBGOL	gOffsetUsed	gGlobalFeatInlierAve	gGlobalFeatInlierSDev	gGlobalFeatInlierNum	rNumFeatureNonUnifOL	rNumPopnOL	rNumNonUnifBGOL	rNumPopnBGOL	rOffsetUsed	rGlobalFeatInlierAve	rGlobalFeatInlierSDev	rGlobalFeatInlierNum	AllColorPrcntSat	AnyColorPrcntSat	AnyColorPrcntFeatNonUnifOL	AnyColorPrcntBGNonUnifOL	AnyColorPrcntFeatPopnOL	AnyColorPrcntBGPopnOL	TotalPrcntFeatOL	gNumNegBGSubFeat	gNonCtrlNumNegFeatBGSubSig	gLinearDyeNormFactor	gRMSLowessDNF	rNumNegBGSubFeat	rNonCtrlNumNegFeatBGSubSig	rLinearDyeNormFactor	rRMSLowessDNF	gSpatialDetrendRMSFit	gSpatialDetrendRMSFilteredMinusFit	gSpatialDetrendSurfaceArea	gSpatialDetrendVolume	gSpatialDetrendAveFit	rSpatialDetrendRMSFit	rSpatialDetrendRMSFilteredMinusFit	rSpatialDetrendSurfaceArea	rSpatialDetrendVolume	rSpatialDetrendAveFit	gNonCtrlNumSatFeat	gNonCtrl99PrcntNetSig	gNonCtrl50PrcntNetSig	gNonCtrl1PrcntNetSig	gNonCtrlMedPrcntCVBGSubSig	rNonCtrlNumSatFeat	rNonCtrl99PrcntNetSig	rNonCtrl50PrcntNetSig	rNonCtrl1PrcntNetSig	rNonCtrlMedPrcntCVBGSubSig	gNegCtrlNumInliers	gNegCtrlAveNetSig	gNegCtrlSDevNetSig	gNegCtrlAveBGSubSig	gNegCtrlSDevBGSubSig	rNegCtrlNumInliers	rNegCtrlAveNetSig	rNegCtrlSDevNetSig	rNegCtrlAveBGSubSig	rNegCtrlSDevBGSubSig	gAveNumPixOLLo	gAveNumPixOLHi	gPixCVofHighSignalFeat	gNumHighSignalFeat	rAveNumPixOLLo	rAveNumPixOLHi	rPixCVofHighSignalFeat	rNumHighSignalFeat	NonCtrlAbsAveLogRatio	NonCtrlSDevLogRatio	NonCtrlSNRLogRatio	AddErrorEstimateGreen	AddErrorEstimateRed	TotalNumFeatures	NonCtrlNumUpReg	NonCtrlNumDownReg	NumIsNorm	ROIHeight	ROIWidth	CentroidDiffX	CentroidDiffY	NumFoundFeat	MaxNonUnifEdges	MaxSpotNotFoundEdges	gMultDetrendRMSFit	rMultDetrendRMSFit	gMultDetrendSurfaceAverage	rMultDetrendSurfaceAverage	DerivativeOfLogRatioSD	gNonCtrl50PrcntBGSubSig	rNonCtrl50PrcntBGSubSig	gMedPrcntCVProcSignal	rMedPrcntCVProcSignal	geQCMedPrcntCVProcSignal	reQCMedPrcntCVProcSignal	gOutlierFlagger_Auto_FeatB_Term	rOutlierFlagger_Auto_FeatB_Term	gOutlierFlagger_Auto_FeatC_Term	rOutlierFlagger_Auto_FeatC_Term	gOutlierFlagger_Auto_BgndB_Term	rOutlierFlagger_Auto_BgndB_Term	gOutlierFlagger_Auto_BgndC_Term	rOutlierFlagger_Auto_BgndC_Term	OutlierFlagger_FeatChiSq	OutlierFlagger_BgndChiSq	GriddingStatus	IsGoodGrid	NumGeneNonUnifOL	TotalNumberOfReplicatedGenes	gPercentileIntensityProcessedSignal	rPercentileIntensityProcessedSignal	ExtractionStatus	QCMetricResults	gNonCtrlNumWellAboveBG	rNonCtrlNumWellAboveBG	UpRandomnessRatio	DownRandomnessRatio	UpRandomnessSDRatio	DownRandomnessSDRatio	GridHasBeenOptimized	gNegCtrlSpread	rNegCtrlSpread	Metric_IsGoodGrid	Metric_IsGoodGrid_IsInRange	Metric_AnyColorPrcntFeatNonUnifOL	Metric_AnyColorPrcntFeatNonUnifOL_IsInRange	Metric_DerivativeLR_Spread	Metric_DerivativeLR_Spread_IsInRange	Metric_gRepro	Metric_gRepro_IsInRange	Metric_g_BGNoise	Metric_g_BGNoise_IsInRange	Metric_g_Signal2Noise	Metric_g_Signal2Noise_IsInRange	Metric_g_SignalIntensity	Metric_g_SignalIntensity_IsInRange	Metric_rRepro	Metric_rRepro_IsInRange	Metric_r_BGNoise	Metric_r_BGNoise_IsInRange	Metric_r_Signal2Noise	Metric_r_Signal2Noise_IsInRange	Metric_r_SignalIntensity	Metric_r_SignalIntensity_IsInRange
DATA	8.69883	8.69883	3.12226	0	65526	8.62532	8.62532	2.94096	0	65526	3.34045	1.60016	37	13.7721	22.471	0.840277	61783	22.471	0.840277	61783	323	40.1372	48.7625	1.52766	62026	48.7625	1.52766	62026	1943	51	131	1193	8.69883	277.159	1955.72	60993	2559	58	280	950	8.62532	502.917	4057.65	60368	0.0524009	0.519245	4.33975	0.454141	0.150851	2.9154	4.44667	2688	2286	9.2895	0	1118	685	6.16384	0	0.879698	4.02804	1.00062	2.36231	42.5652	0.803202	5.33791	1.00061	1.43113	61.086	37	7210.89	102.179	28.5939	11.6197	323	19531.6	156.326	52.0652	12.1095	605	35.7053	7.16509	1.84916	7.09895	600	54.3626	8.77493	1.90087	8.67113	0.140911	1.31904	0.117594	454	0.0779027	1.51821	0.207201	191	0.107662	0.0754565	1.46331	65.9457	53.4475	62976	586	3596	1408	3.61823	6.34673	0.731833	0.782234	62118	0.0304878	0.0104167	0	0.0337768	0	182.382	0.363708	68.3384	103.881	11.6197	10.3429	0	0	202.159	289.891	90.9487	346.646	65.8487	142.506	41.6024	287.408	2.33572	1.29114	0	1	2633	60778	1284.05	1204	1	ExtractionEvaluate	45189	49956	2.23948	1.58758	1.35422	0.443414	1	28.1269	31.7472	1	1	4.33975	1	0.363708	0	0.116197	1	7.09895	1	9.62655	0	68.3384	1	0.121095	1	8.67113	1	11.9801	0	103.881	1
*
TYPE	integer	integer	integer	integer	integer	text	text	float	float	float	float	float	float	float	float	float	float	float	float	float	float	float	boolean	boolean	boolean	boolean	boolean	boolean	boolean	boolean	boolean	boolean	boolean	float	float	boolean	boolean	boolean	boolean	float	float	float
FEATURES	FeatureNum	Row	Col	SubTypeMask	ControlType	ProbeName	SystematicName	PositionX	PositionY	LogRatio	LogRatioError	PValueLogRatio	gProcessedSignal	rProcessedSignal	gProcessedSigError	rProcessedSigError	gMedianSignal	rMedianSignal	gBGMedianSignal	rBGMedianSignal	gBGPixSDev	rBGPixSDev	gIsSaturated	rIsSaturated	gIsFeatNonUnifOL	rIsFeatNonUnifOL	gIsBGNonUnifOL	rIsBGNonUnifOL	gIsFeatPopnOL	rIsFeatPopnOL	gIsBGPopnOL	rIsBGPopnOL	IsManualFlag	gBGSubSignal	rBGSubSignal	gIsPosAndSignif	rIsPosAndSignif	gIsWellAboveBG	rIsWellAboveBG	SpotExtentX	gBGMeanSignal	rBGMeanSignal
DATA	1	1	1	66	1	DarkCorner	DarkCorner	16591.7	438.413	0.000000000e+000	6.623594702e-001	1.000000000e+000	5.848567e+001	5.218253e+001	6.594570e+001	5.251476e+001	40	54	20	46	6.342849e+000	1.707610e+001	0	0	0	0	0	0	0	0	0	0	0	-5.12104	-3.59257	0	0	0	0	26.6546	20.5417	47.0149
DATA	2	1	2	66	1	DarkCorner	DarkCorner	16613	438.5	0.000000000e+000	6.606165797e-001	1.000000000e+000	5.873684e+001	5.244718e+001	6.594570e+001	5.278931e+001	41.5	57.5	20	46	6.345215e+000	1.710924e+001	0	0	0	0	0	0	0	0	0	0	0	-1.68108	1.52986	0	0	0	0	26.2212	20.6323	47.0162
DATA	3	1	3	66	1	DarkCorner	DarkCorner	16633.6	438.273	0.000000000e+000	6.589571667e-001	1.000000000e+000	5.896768e+001	5.268934e+001	6.594570e+001	5.302480e+001	41.5	53	20	46	6.382272e+000	1.695592e+001	0	0	0	0	0	0	0	0	0	0	0	-0.970572	-1.67222	0	0	0	0	22.4545	20.6114	46.5263
DATA	4	1	4	0	0	NC_3_8920405	NC_3_8920405	16655.1	438.5	-1.259344679e-001	7.675867420e-002	1.008691518e-001	9.513786e+002	7.118999e+002	1.157586e+002	8.891479e+001	139.5	177	20	46	6.324247e+000	1.705907e+001	0	0	0	0	0	0	0	0	0	0	0	102.414	115.878	1	1	1	1	25.3321	20.4792	46.449
DATA	5	1	5	0	0	Col_1_6376497	Col_1_6376497	16675.9	438.607	9.418401588e-002	1.478943379e-001	5.242335362e-001	2.459654e+002	3.055329e+002	7.038342e+001	6.160655e+001	68	108	20	46	6.297670e+000	1.706069e+001	0	0	0	0	0	0	0	0	0	0	0	26.4778	49.5233	1	1	0	1	25.7804	20.4278	46.4836
DATA	6	1	6	0	0	Col_5_14562608	Col_5_14562608	16697.7	438.627	1.939547368e-001	6.481663264e-002	2.768290605e-003	2.734267e+003	4.273617e+003	2.812667e+002	4.307249e+002	332.5	731.5	20	46	6.265199e+000	1.707800e+001	0	0	0	0	0	0	0	0	0	0	0	294.34	689.812	1	1	1	1	25.5572	20.4229	46.7698
DATA	7	1	7	0	0	Col_4_9264603	Col_4_9264603	16718.6	438.611	1.010897864e-001	6.325224605e-002	1.099983133e-001	2.743750e+003	3.462855e+003	2.821887e+002	3.504591e+002	324	638	20	46	6.280404e+000	1.676197e+001	0	0	0	0	0	0	0	0	0	0	0	295.36	556.828	1	1	1	1	24.4106	20.5286	46.7719
DATA	8	1	8	0	0	NC_4_10666687	NC_4_10666687	16739.7	438.213	-5.433521515e-002	1.058734329e-001	6.078050229e-001	4.578109e+002	4.039716e+002	8.027916e+001	6.753318e+001	91.5	119.5	20	46	6.359797e+000	1.699545e+001	0	0	0	0	0	0	0	0	0	0	0	49.2826	64.7265	1	1	1	1	23.2073	20.6396	47.073
DATA	9	1	9	0	0	Col_3_1593400	Col_3_1593400	16761	438.5	1.757268747e-002	6.857510830e-002	7.977542451e-001	1.193595e+003	1.242882e+003	1.363654e+002	1.356344e+002	168	252.5	20	46	6.393594e+000	1.704196e+001	0	0	0	0	0	0	0	0	0	0	0	128.489	198.453	1	1	1	1	26.2212	20.8079	46.8819
DATA	10	1	10	0	0	Col_2_11834384	Col_2_11834384	16782.1	438.636	5.239091565e-002	1.613306731e-001	7.453760154e-001	2.344213e+002	2.644771e+002	6.998835e+001	6.056081e+001	65	98	20	46	6.422018e+000	1.695259e+001	0	0	0	0	0	0	0	0	0	0	0	25.2351	42.0942	1	1	0	0	25.3321	20.8197	46.58
DATA	11	1	11	0	0	NC_3_3371939	NC_3_3371939	16803.7	438.644	2.059582014e-001	1.432816750e-001	1.505942220e-001	2.269800e+002	3.647084e+002	6.974263e+001	6.570045e+001	65	119.5	20	46	6.374326e+000	1.702438e+001	0	0	0	0	0	0	0	0	0	0	0	24.434	57.869	1	1	0	1	25.5572	20.8415	46.5654
DATA	12	1	12	0	0	Col_2_5781099	Col_2_5781099	16824.5	438.731	7.717093143e-002	6.444075764e-002	2.310928442e-001	1.871061e+003	2.234904e+003	1.983873e+002	2.301109e+002	239	389.5	20	46	6.372840e+000	1.724036e+001	0	0	0	0	0	0	0	0	0	0	0	201.417	353.633	1	1	1	1	24.4106	20.7621	46.4827
DATA	13	1	13	0	0	NC_5_21487777	NC_5_21487777	16845.5	438.843	1.139633621e-001	8.320061671e-002	1.707675352e-001	5.910926e+002	7.684558e+002	8.855925e+001	9.446711e+001	104.5	182	20	46	6.381025e+000	1.737848e+001	0	0	0	0	0	0	0	0	0	0	0	63.6302	121.277	1	1	1	1	24.1747	20.706	46.8451
DATA	14	1	14	0	0	NC_3_15212414	NC_3_15212414	16867.1	438.315	4.424359324e-001	2.804099712e-001	1.146074297e-001	7.938945e+001	2.198866e+002	6.642185e+001	5.930586e+001	51	90.5	20	46	6.260052e+000	1.755798e+001	0	0	0	0	0	0	0	0	0	0	0	8.54615	34.617	1	1	0	0	25.1049	20.6682	46.7649
DATA	15	1	15	0	0	NC_5_694888	NC_5_694888	16887.6	438.86	1.249168214e-001	8.992094215e-002	1.647765346e-001	4.983863e+002	6.644816e+002	8.266030e+001	8.638638e+001	93	161	20	46	6.267680e+000	1.734757e+001	0	0	0	0	0	0	0	0	0	0	0	53.6505	104.377	1	1	1	1	23.9365	20.6435	46.7794
DATA	16	1	16	0	0	NC_3_20678165	NC_3_20678165	16909.3	438.609	1.210425740e-001	6.521564045e-002	6.344842330e-002	1.711601e+003	2.261753e+003	1.834247e+002	2.328424e+002	205.5	340.5	20	46	6.273068e+000	1.726139e+001	0	0	0	0	0	0	0	0	0	0	0	184.251	354.518	1	1	1	1	27.2919	20.6232	47.2843
DATA	17	1	17	0	0	Col_2_15227541	Col_2_15227541	16929.4	438.8	1.204376386e-001	8.854713444e-002	1.737815706e-001	5.166958e+002	6.818245e+002	8.377697e+001	8.786619e+001	98	155	20	46	6.266201e+000	1.738118e+001	0	0	0	0	0	0	0	0	0	0	0	55.6215	106.675	1	1	1	1	22.7082	20.723	46.7092
DATA	18	1	18	0	0	Col_1_27085104	Col_1_27085104	16950.9	438.707	-1.565466824e-001	6.559166145e-002	1.700101558e-002	2.471388e+003	1.723432e+003	2.557859e+002	1.810657e+002	310	313.5	20	46	6.253740e+000	1.743008e+001	0	0	0	0	0	0	0	0	0	0	0	266.041	269.16	1	1	1	1	25.7804	20.6388	46.8837
DATA	19	1	19	0	0	Col_1_18964698	Col_1_18964698	16971.9	438.964	-2.020272678e-002	1.148253211e-001	8.603386185e-001	3.952746e+002	3.773082e+002	7.688469e+001	6.720301e+001	83.5	118	20	46	6.318699e+000	1.722173e+001	0	0	0	0	0	0	0	0	0	0	0	42.5507	58.8312	1	1	1	1	24.6442	20.7017	46.7973
DATA	20	1	20	0	0	NC_5_3820111	NC_5_3820111	16992.9	439	7.855707065e-002	7.104989881e-002	2.688734732e-001	9.773300e+002	1.171112e+003	1.179007e+002	1.296789e+002	148	232	20	46	6.336587e+000	1.732773e+001	0	0	0	0	0	0	0	0	0	0	0	105.208	182.34	1	1	1	1	24.1747	20.7487	46.6753
DATA	21	1	21	0	0	Col_3_3191507	Col_3_3191507	17014.5	438.833	1.011190939e-001	6.626922725e-002	1.270389946e-001	1.441303e+003	1.819175e+003	1.585004e+002	1.902731e+002	196.5	335.5	20	46	6.423308e+000	1.736801e+001	0	0	0	0	0	0	0	0	0	0	0	155.154	282.866	1	1	1	1	25.3321	20.6733	47.0989
DATA	22	1	22	0	0	Col_5_17316191	Col_5_17316191	17035.5	438.769	-1.049696869e-001	8.076413089e-002	1.937014990e-001	8.192491e+002	6.433485e+002	1.051690e+002	8.518236e+001	120	161	20	46	6.367812e+000	1.732783e+001	0	0	0	0	0	0	0	0	0	0	0	88.1909	99.9193	1	1	1	1	24.4106	20.6789	47.0824
DATA	23	1	23	0	0	NC_2_6044749	NC_2_6044749	17057.5	438.764	7.227996786e-002	5.545782720e-001	8.963028043e-001	6.250506e+001	7.382359e+001	6.605677e+001	5.637562e+001	50	70.5	20	46	6.350010e+000	1.740179e+001	0	0	0	0	0	0	0	0	0	0	0	4.12186	11.4534	0	1	0	0	25.1049	20.6041	47.2662
DATA	24	1	24	0	0	Col_3_12130389	Col_3_12130389	17078.5	438.786	6.132411199e-002	1.075418194e-001	5.685183039e-001	3.968988e+002	4.570922e+002	7.696832e+001	7.223986e+001	88	133	20	46	6.317920e+000	1.703053e+001	0	0	0	0	0	0	0	0	0	0	0	42.7255	70.853	1	1	1	1	25.3321	20.601	46.6961
DATA	25	1	25	0	0	Col_4_6933923	Col_4_6933923	17099.3	438.729	8.156225992e-002	1.520677810e-001	5.917134760e-001	2.458404e+002	2.966304e+002	7.037905e+001	6.335507e+001	69	108	20	45	6.295826e+000	1.723742e+001	0	0	0	0	0	0	0	0	0	0	0	26.4643	45.9456	1	1	0	1	25.5572	20.3527	46.4693
DATA	26	1	26	0	0	Col_1_13605351	Col_1_13605351	17120.9	438.597	3.525318305e-002	6.628949430e-002	5.948600313e-001	1.458537e+003	1.581870e+003	1.600692e+002	1.678129e+002	208.5	313	20	46	6.322710e+000	1.720939e+001	0	0	0	0	0	0	0	0	0	0	0	157.009	244.86	1	1	1	1	26.2212	20.4003	46.6607
DATA	27	1	27	0	0	NC_5_14917947	NC_5_14917947	17142.2	437.86	0.000000000e+000	6.347501949e-001	1.000000000e+000	6.293565e+001	5.569099e+001	6.594570e+001	5.610426e+001	38	64	20	45	6.327100e+000	1.714311e+001	0	0	0	0	0	0	0	0	0	0	0	-5.90466	3.96987	0	0	0	0	23.696	20.5826	46.6635
DATA	28	1	28	0	0	NC_5_15082596	NC_5_15082596	17163	439.109	3.303929690e-001	4.036338031e-001	4.130452979e-001	6.304363e+001	1.349069e+002	6.619470e+001	5.767157e+001	47	82	20	45	6.303405e+000	1.693785e+001	0	0	0	0	0	0	0	0	0	0	0	6.17477	20.8626	0	1	0	0	22.7082	20.6553	46.5615
DATA	29	1	29	0	0	Col_1_9386982	Col_1_9386982	17183.7	439.245	2.627810864e-002	8.276954318e-002	7.508754343e-001	6.579447e+002	6.989844e+002	9.315443e+001	8.961970e+001	117	158	20	45	6.313898e+000	1.695391e+001	0	0	0	0	0	0	0	0	0	0	0	70.8267	108.061	1	1	1	1	23.696	20.6972	46.2374
DATA	30	1	30	0	0	NC_2_16383520	NC_2_16383520	17205.4	438.717	-1.698077566e+000	1.734457936e-001	1.239897510e-022	2.230149e+004	4.469474e+002	2.231124e+003	7.172590e+001	2424	131	20	45	6.340249e+000	1.701761e+001	0	0	0	0	0	0	0	0	0	0	0	2400.72	69.0852	1	1	1	1	24.6442	20.6647	46.3466
DATA	31	1	31	0	0	Col_3_11858154	Col_3_11858154	17225.5	438.308	8.353260991e-002	8.441324653e-002	3.223855361e-001	5.940604e+002	7.200509e+002	8.875761e+001	9.128064e+001	108	178	20	46	6.314384e+000	1.687060e+001	0	0	0	0	0	0	0	0	0	0	0	63.9497	111.291	1	1	1	1	24.4106	20.5119	46.552
DATA	32	1	32	0	0	Col_1_26132086	Col_1_26132086	17246.6	438.491	1.633064381e-001	6.351103538e-002	1.013151515e-002	4.968526e+003	7.236591e+003	5.012099e+002	7.258305e+002	577	1164	20	46	6.337108e+000	1.694541e+001	0	0	0	0	0	0	0	0	0	0	0	534.854	1118.48	1	1	1	1	25.1049	20.5869	46.7985
DATA	33	1	33	0	0	Col_1_21422549	Col_1_21422549	17267.5	438.532	5.285422081e-002	7.260548590e-002	4.666352819e-001	9.203376e+002	1.039445e+003	1.132212e+002	1.181158e+002	142	224.5	20	46	6.363094e+000	1.721003e+001	0	0	0	0	0	0	0	0	0	0	0	99.0729	160.671	1	1	1	1	24.4106	20.6393	47.0907
DATA	34	1	34	0	0	NC_1_9375461	NC_1_9375461	17289.5	438.182	2.984116534e-001	4.163849296e-001	4.735761631e-001	6.352753e+001	1.262914e+002	6.606503e+001	5.748993e+001	48	79	20	46	6.378779e+000	1.731975e+001	0	0	0	0	0	0	0	0	0	0	0	4.27251	19.5253	0	1	0	0	22.4545	20.5249	47.0773
DATA	35	1	35	0	0	NC_4_6481906	NC_4_6481906	17311.3	438.609	0.000000000e+000	6.310532881e-001	1.000000000e+000	6.360107e+001	5.571614e+001	6.594570e+001	5.607087e+001	41.5	55	20	46	6.382012e+000	1.748693e+001	0	0	0	0	0	0	0	0	0	0	0	-0.802669	-8.00025	0	0	0	0	27.2919	20.4678	47.1933
DATA	36	1	36	0	0	Col_3_11712043	Col_3_11712043	17331.9	438.729	4.195870360e-002	6.438649778e-002	5.146145353e-001	1.890258e+003	2.081996e+003	2.001989e+002	2.156128e+002	242	360	20	46	6.396219e+000	1.737392e+001	0	0	0	0	0	0	0	0	0	0	0	203.483	322.081	1	1	1	1	26.0017	20.4808	47.1015
DATA	37	1	37	0	0	NC_2_17420970	NC_2_17420970	17353.5	438.676	4.203109034e-001	1.492443967e-001	4.858645042e-003	3.003950e+002	7.906852e+002	7.246521e+001	1.582942e+002	68.5	126.5	20	46	6.340210e+000	1.757037e+001	0	0	0	1	0	0	0	0	0	0	0	32.3371	122.372	1	1	0	1	27.0811	20.3288	46.8989
DATA	38	1	38	0	0	Col_2_10562847	Col_2_10562847	17374.5	438.676	-5.666440440e-001	9.295263596e-002	1.087204872e-009	1.450897e+003	3.935433e+002	1.593733e+002	6.844473e+001	195	123.5	20	46	6.306316e+000	1.732310e+001	0	0	0	0	0	0	0	0	0	0	0	156.187	60.9377	1	1	1	1	27.0811	20.3221	47.1908
DATA	39	1	39	0	0	Col_4_15892311	Col_4_15892311	17395.6	438.701	1.193265826e-001	1.103959397e-001	2.797431677e-001	3.583434e+002	4.716567e+002	7.505288e+001	7.319124e+001	82	128	20	46	6.319191e+000	1.749958e+001	0	0	0	0	0	0	0	0	0	0	0	38.5751	73.0746	1	1	1	1	26.8687	20.2903	46.7693
DATA	40	1	40	0	0	Col_4_8446036	Col_4_8446036	17416.7	438.836	-5.797213959e-001	8.174179446e-002	1.320871513e-012	8.622247e+003	2.269337e+003	8.647429e+002	2.337249e+002	973	412	20	45	6.321214e+000	1.722871e+001	0	0	0	0	0	0	0	0	1	0	0	928.171	351.814	1	1	1	1	24.8756	20.2295	46.6832
DATA	41	1	41	0	0	Col_4_2254157	Col_4_2254157	17438	438.5	-8.851680746e-002	7.195749737e-002	2.186498283e-001	1.133514e+003	9.245069e+002	1.311388e+002	1.080327e+002	150	205	20	45	6.044135e+000	1.715573e+001	0	0	0	0	0	0	0	0	1	0	0	122.021	143.428	1	1	1	1	26.2212	19.9479	46.6205
DATA	42	1	42	0	0	NC_4_15666867	NC_4_15666867	17459.3	438.911	7.647402886e-002	1.487075016e-001	6.070715921e-001	2.537758e+002	3.026386e+002	7.066015e+001	6.352310e+001	71	108	20	45	6.039473e+000	1.693295e+001	0	0	0	0	0	0	0	0	1	0	0	27.3186	46.9865	1	1	0	1	24.8756	20.0542	46.5341
DATA	43	1	43	0	0	NC_2_4627379	NC_2_4627379	17480.5	438.676	-1.419973278e-003	6.879200174e-002	9.835315985e-001	1.212817e+003	1.208859e+003	1.380511e+002	1.331449e+002	174	250.5	20	45	6.221203e+000	1.715921e+001	0	0	0	0	0	0	0	0	1	0	0	130.558	187.836	1	1	1	1	27.0811	20.2019	46.5529
DATA	44	1	44	0	0	NC_3_20501853	NC_3_20501853	17501.2	438.735	0.000000000e+000	6.304963047e-001	1.000000000e+000	6.404658e+001	5.540514e+001	6.603896e+001	5.595480e+001	45	68	20	45	6.229022e+000	1.705443e+001	0	0	0	0	0	0	0	0	1	0	0	3.77668	7.29397	0	0	0	0	23.696	20.1618	46.5279
DATA	45	1	45	0	0	Col_5_19575067	Col_5_19575067	17522.6	439.154	5.274733098e-003	8.945134804e-002	9.529778987e-001	5.730111e+002	5.800131e+002	8.736277e+001	8.042074e+001	100	141	20	46	6.283887e+000	1.735973e+001	0	0	0	0	0	0	0	0	1	0	0	61.6838	90.2815	1	1	1	1	23.9365	20.1938	46.7776
DATA	46	1	46	0	0	NC_1_27549240	NC_1_27549240	17544	438.5	-6.007234311e-001	1.397736213e-001	1.724774238e-005	6.138438e+002	1.539340e+002	9.009372e+001	5.774261e+001	107	87	20	46	6.304182e+000	1.717375e+001	0	0	0	0	0	0	0	0	0	0	0	66.0793	23.984	1	1	1	0	25.3321	20.3067	46.681
DATA	47	1	47	0	0	Col_1_5266188	Col_1_5266188	17564.8	438.5	-1.082899880e-002	6.193396752e-002	8.611994712e-001	4.793700e+003	4.675649e+003	4.838847e+002	4.708589e+002	559	754	20	46	6.359596e+000	1.700154e+001	0	0	0	0	0	0	0	0	0	0	0	516.034	729.209	1	1	1	1	25.7804	20.3365	46.9189
DATA	48	1	48	0	0	NC_5_8838406	NC_5_8838406	17585.9	438.607	2.394819155e-001	2.242171625e-001	2.854843313e-001	1.308210e+002	2.270698e+002	6.723077e+001	6.000439e+001	58	95	20	47	6.436069e+000	1.697791e+001	0	0	0	0	0	0	0	0	0	0	0	14.0827	35.4498	1	1	0	0	25.5572	20.3202	47.4943
DATA	49	1	49	0	0	Col_1_23605883	Col_1_23605883	17607.4	438.701	1.380918477e-001	7.241774427e-002	5.653629708e-002	8.773737e+002	1.205803e+003	1.097574e+002	1.327325e+002	135.5	246.5	20	46	6.469551e+000	1.710045e+001	0	0	0	0	0	0	0	0	0	0	0	94.4479	188.45	1	1	1	1	26.8687	20.4249	47.2635
DATA	50	1	50	0	0	Col_4_9084613	Col_4_9084613	17628	438.673	2.183148868e-001	1.004814290e-001	2.980373395e-002	3.740237e+002	6.183210e+002	7.581406e+001	8.303612e+001	85	157	20	46	6.422824e+000	1.732574e+001	0	0	0	0	0	0	0	0	0	0	0	40.2631	96.7373	1	1	1	1	25.3321	20.3846	47.2285
DATA	51	1	51	0	0	NC_1_13805998	NC_1_13805998	17648.9	438.538	2.029418663e-001	1.291531499e-001	1.161066770e-001	2.617101e+002	4.176017e+002	7.094897e+001	6.934625e+001	74	120	20	47	6.417939e+000	1.737679e+001	0	0	0	0	0	0	0	0	0	0	0	28.1727	65.4069	1	1	0	1	24.6442	20.3933	47.647
DATA	52	1	52	0	0	Col_1_17892276	Col_1_17892276	17670.9	438.842	-1.852364500e-002	9.828665020e-002	8.505117393e-001	4.976728e+002	4.768922e+002	8.261729e+001	7.302091e+001	98	135	20	47	6.382239e+000	1.736106e+001	0	0	0	0	0	0	0	0	0	0	0	53.5737	74.7811	1	1	1	1	25.1049	20.4015	47.7291
DATA	53	1	53	0	0	NC_3_4110748	NC_3_4110748	17691.9	438.842	3.736925979e-005	7.872307054e-002	9.996212501e-001	7.585873e+002	7.586526e+002	1.005156e+002	9.384182e+001	130.5	180.5	20	47	6.366429e+000	1.727215e+001	0	0	0	0	0	0	0	0	0	0	0	81.6607	119.101	1	1	1	1	25.1049	20.3822	47.8453
DATA	54	1	54	0	0	Col_4_6551024	Col_4_6551024	17712.7	439.16	1.592679158e-001	1.005390720e-001	1.131620074e-001	3.949951e+002	5.699800e+002	7.687032e+001	7.932517e+001	83	155.5	20	47	6.357973e+000	1.713744e+001	0	0	0	0	0	0	0	0	0	0	0	42.5206	89.5847	1	1	1	1	23.696	20.4777	47.9343
DATA	55	1	55	0	0	Col_4_9018820	Col_4_9018820	17734.4	438.701	1.351433529e-001	1.059236824e-001	2.020064749e-001	3.724927e+002	5.084651e+002	7.573865e+001	7.497706e+001	86	142	20	47	6.315740e+000	1.706149e+001	0	0	0	0	0	0	0	0	0	0	0	40.0983	80.0152	1	1	1	1	26.8687	20.4926	47.961
DATA	56	1	56	0	0	Col_1_8266222	Col_1_8266222	17755.5	438.676	1.577160388e-002	8.468631812e-002	8.522600389e-001	6.284327e+002	6.516740e+002	9.109398e+001	8.529769e+001	108	163	20	47	6.267580e+000	1.701430e+001	0	0	0	0	0	0	0	0	0	0	0	67.6498	102.675	1	1	1	1	27.0811	20.5201	47.8619
DATA	57	1	57	0	0	Col_2_10163285	Col_2_10163285	17775.7	438.932	-4.873339427e-002	8.055961468e-002	5.452216607e-001	7.588787e+002	6.783268e+002	1.005376e+002	8.731089e+001	123	172	20	47	6.272767e+000	1.707887e+001	0	0	0	0	0	0	0	0	0	0	0	81.6921	106.997	1	1	1	1	25.5572	20.4055	47.4016
DATA	58	1	58	0	0	Col_3_17039089	Col_3_17039089	17797	438.627	5.058106750e-002	9.357084260e-002	5.888078547e-001	4.988373e+002	5.604540e+002	8.268749e+001	7.845738e+001	95	151	20	46	6.270820e+000	1.697650e+001	0	0	0	0	0	0	0	0	0	0	0	53.699	88.5136	1	1	1	1	24.4106	20.3174	46.9202
DATA	59	1	59	0	0	NC_5_9180253	NC_5_9180253	17818.2	439.073	-9.194435774e-002	4.319609187e-001	8.314412972e-001	9.668074e+001	7.823402e+001	6.665063e+001	5.539261e+001	57	75	20	46	6.110778e+000	1.690926e+001	0	0	0	0	0	0	0	0	1	0	0	10.4075	12.3707	1	1	0	0	24.4106	20.0067	47.0424
DATA	60	1	60	0	0	Col_3_16643950	Col_3_16643950	17839.6	439.292	-8.666359642e-002	1.101220944e-001	4.312951130e-001	4.509892e+002	3.694048e+002	7.989210e+001	6.606295e+001	93.5	122	20	45	6.282031e+000	1.683575e+001	0	0	0	0	0	0	0	0	1	0	0	48.5483	58.4842	1	1	1	1	23.2073	20.1939	46.7361
DATA	61	1	61	0	0	NC_5_1810996	NC_5_1810996	17861.4	438.701	2.686885418e-001	9.958868164e-002	6.976105835e-003	3.610651e+002	6.703074e+002	7.518321e+001	8.651700e+001	84	159	20	46	6.310021e+000	1.696873e+001	0	0	0	0	0	0	0	0	1	0	0	38.8681	106.259	1	1	1	1	26.8687	20.1638	47.148
DATA	62	1	62	0	0	NC_5_18060942	NC_5_18060942	17882.4	439	1.226877092e-001	6.437712403e-002	5.668061090e-002	2.049387e+003	2.718390e+003	2.152875e+002	2.772748e+002	241.5	425.5	20	46	6.306459e+000	1.656236e+001	0	0	0	0	0	0	0	0	1	0	0	220.613	431.442	1	1	1	1	29.1201	20.2813	46.5585
DATA	63	1	63	0	0	NC_1_19652627	NC_1_19652627	17903.1	438.934	9.877547525e-002	6.716074202e-002	1.413635234e-001	1.291623e+003	1.621479e+003	1.450233e+002	1.710841e+002	177	295	20	46	6.285342e+000	1.718479e+001	0	0	0	0	0	0	0	0	0	0	0	139.041	257.655	1	1	1	1	26.8687	20.3349	46.6082
DATA	64	1	64	0	0	NC_5_3548384	NC_5_3548384	17923.9	439.031	2.692526456e-002	1.180677035e-001	8.196078655e-001	3.572833e+002	3.801352e+002	7.500233e+001	6.645150e+001	80	121	20	46	6.301071e+000	1.714240e+001	0	0	0	0	0	0	0	0	1	0	0	38.461	60.4754	1	1	1	1	27.9146	20.2291	46.7712
DATA	65	1	65	0	0	NC_1_21932077	NC_1_21932077	17945	438.644	-5.979533886e-002	7.701907833e-002	4.375302758e-001	8.613753e+002	7.505801e+002	1.084828e+002	9.272208e+001	135	182	20	45	6.286064e+000	1.718739e+001	0	0	0	0	0	0	0	0	0	0	0	92.7257	119.552	1	1	1	1	26.0017	20.304	46.7034
DATA	66	1	66	0	0	Col_3_16861661	Col_3_16861661	17966.5	439.119	1.664048414e-002	6.633139151e-002	8.019154592e-001	1.456175e+003	1.513053e+003	1.598540e+002	1.607792e+002	192.5	291	20	46	6.296255e+000	1.708973e+001	0	0	0	0	0	0	0	0	1	0	0	156.755	241.285	1	1	1	1	25.7804	20.2332	46.6766
DATA	67	1	67	0	0	NC_5_15282588	NC_5_15282588	17987.9	439.081	5.663212288e-002	6.492730442e-002	3.830780445e-001	1.701862e+003	1.938905e+003	1.825163e+002	2.013535e+002	222.5	354	20	45.5	6.306803e+000	1.706869e+001	0	0	0	0	0	0	0	0	0	0	0	183.203	309.559	1	1	1	1	27.0811	20.3378	46.5786
DATA	68	1	68	0	0	NC_3_2806469	NC_3_2806469	18009.2	439.692	-7.318097122e-001	9.175975441e-002	1.520360407e-015	9.104616e+003	1.688309e+003	9.128467e+002	1.773326e+002	1020	332	20	45	6.336259e+000	1.720855e+001	0	0	0	0	0	0	0	0	1	0	0	980.098	269.857	1	1	1	1	24.4106	20.2271	46.6397
DATA	69	1	69	0	0	NC_5_17277576	NC_5_17277576	18030.4	438.973	0.000000000e+000	5.826093596e-001	1.000000000e+000	6.423756e+001	6.336370e+001	6.594570e+001	5.455656e+001	43	71	20	46	6.406055e+000	1.711479e+001	0	0	0	0	0	0	0	0	0	0	0	-0.288374	10.1395	0	1	0	0	29.1201	20.3823	46.7131
DATA	70	1	70	0	0	Col_4_1635992	Col_4_1635992	18050.7	439.491	1.865518858e-001	9.911520611e-002	5.981262406e-002	3.908043e+002	6.004975e+002	7.665582e+001	8.084627e+001	84	151	20	46	6.364677e+000	1.680441e+001	0	0	0	0	0	0	0	0	0	0	0	42.0695	96.1927	1	1	1	1	25.3321	20.3806	46.4381
DATA	71	1	71	0	0	Col_5_4404652	Col_5_4404652	18072.1	439.143	1.303917100e-002	1.345324856e-001	9.227882583e-001	3.048174e+002	3.141079e+002	7.264965e+001	6.253293e+001	74	117	20	45	6.352726e+000	1.692943e+001	0	0	0	0	0	0	0	0	1	0	0	32.8131	50.3717	1	1	0	1	25.3321	20.261	46.3175
DATA	72	1	72	0	0	NC_4_9792380	NC_4_9792380	18093.8	439.018	4.237248937e-001	3.480467319e-001	2.234380769e-001	6.420558e+001	1.703326e+002	6.626837e+001	5.663517e+001	50.5	85.5	20	45	6.343388e+000	1.718056e+001	0	0	0	0	0	0	0	0	1	0	0	7.03116	27.3448	0	1	0	0	25.5572	20.1851	46.2267
DATA	73	1	73	0	0	NC_5_16089096	NC_5_16089096	18114.4	438.649	-6.308471782e-002	1.281970252e-001	6.226543780e-001	3.537853e+002	3.059532e+002	7.483633e+001	6.202942e+001	79	105	20	45	6.227158e+000	1.732708e+001	0	0	0	0	0	0	0	0	1	0	0	38.0844	49.1662	1	1	1	1	25.1049	20.2113	46.5582
DATA	74	1	74	0	0	NC_1_1482896	NC_1_1482896	18135.8	439.048	1.299988612e-001	8.448039972e-002	1.238519270e-001	5.588461e+002	7.538606e+002	8.644030e+001	9.267613e+001	107	178.5	20	45	6.217036e+000	1.732823e+001	0	0	0	0	0	0	0	0	1	0	0	60.1589	121.264	1	1	1	1	27.2919	20.1605	46.3372
DATA	75	1	75	0	0	Col_1_17712643	Col_1_17712643	18157.1	440.054	-1.090116739e-001	1.150829240e-001	3.435141791e-001	4.318780e+002	3.360079e+002	7.882907e+001	6.347713e+001	92	118	20	45	6.269304e+000	1.710667e+001	0	0	0	0	0	0	0	0	1	0	0	46.491	54.1005	1	1	1	1	24.8756	20.1715	46.4228
DATA	76	1	76	0	0	NC_2_10898894	NC_2_10898894	18178.5	439.579	0.000000000e+000	5.839538484e-001	1.000000000e+000	6.415841e+001	6.295436e+001	6.609212e+001	5.417091e+001	50	72	20	45	6.229117e+000	1.689145e+001	0	0	0	0	0	0	0	0	0	0	0	4.73319	10.1458	0	1	0	0	25.1049	20.3309	46.4333
DATA	77	1	77	0	0	NC_4_517605	NC_4_517605	18199.2	439.5	9.680162518e-003	1.087807483e-001	9.290915836e-001	4.069960e+002	4.161695e+002	7.749382e+001	6.798371e+001	85.5	128.5	20	45	6.275838e+000	1.688279e+001	0	0	0	0	0	0	0	0	0	0	0	43.8125	67.1291	1	1	1	1	24.4106	20.3306	46.8088
DATA	78	1	78	0	0	NC_1_22569402	NC_1_22569402	18221.1	439.533	0.000000000e+000	6.309200011e-001	1.000000000e+000	6.413289e+001	5.336983e+001	6.595053e+001	5.380070e+001	46	68.5	20	45	6.354317e+000	1.707393e+001	0	0	0	0	0	0	0	0	0	0	0	0.859383	5.05203	0	0	0	0	22.4545	20.3933	46.7907
DATA	79	1	79	0	0	NC_2_13833769	NC_2_13833769	18241.5	439.808	1.577665926e-001	1.680718035e-001	3.478921611e-001	1.965794e+002	2.826862e+002	6.881330e+001	6.065765e+001	63	104.5	20	46	6.397616e+000	1.704205e+001	0	0	0	0	0	0	0	0	0	0	0	21.1615	45.6737	1	1	0	1	24.4106	20.4628	46.9152
DATA	80	1	80	0	0	Col_1_17772747	Col_1_17772747	18263	439.527	-8.152797320e-002	9.464047580e-002	3.889906256e-001	5.653155e+002	4.685576e+002	8.685996e+001	7.121185e+001	108	126.5	20	46	6.322702e+000	1.710014e+001	0	0	0	0	0	0	0	0	0	0	0	60.8553	75.7652	1	1	1	1	25.3321	20.3462	47.0315
DATA	81	1	81	0	0	NC_3_9003917	NC_3_9003917	18284.2	439.766	1.940722113e-001	3.336142859e-001	5.607510391e-001	8.939187e+001	1.397559e+002	6.654881e+001	5.537881e+001	53	83.5	20	45	6.295550e+000	1.679666e+001	0	0	0	0	0	0	0	0	0	0	0	9.62289	22.6148	1	1	0	0	22.9591	20.2943	46.6203
DATA	82	1	82	0	0	Col_3_19786306	Col_3_19786306	18305.3	439.417	-4.379807859e-003	9.924342782e-002	9.647992102e-001	4.756540e+002	4.708812e+002	8.130992e+001	7.130777e+001	96	140	20	45	6.256147e+000	1.679375e+001	0	0	0	0	0	0	0	0	0	0	0	51.2034	76.2491	1	1	1	1	25.7804	20.3247	46.3877
DATA	83	1	83	0	0	NC_3_2055493	NC_3_2055493	18326.1	439.947	-1.756044845e-001	8.344058045e-002	3.533090057e-002	8.280364e+002	5.526433e+002	1.058550e+002	7.692917e+001	130	153	20	45	6.214976e+000	1.704816e+001	0	0	0	0	0	0	0	0	1	0	0	89.1368	89.5443	1	1	1	1	25.3321	20.1712	46.1788
DATA	84	1	84	0	0	Col_1_23208151	Col_1_23208151	18347.6	439	2.261039118e-001	6.525444899e-002	5.303146748e-004	3.666964e+003	6.171783e+003	3.725790e+002	6.194912e+002	392	940	20	45	6.207163e+000	1.714627e+001	0	0	0	1	0	0	0	0	1	0	0	394.743	1000.64	1	1	1	1	29.1201	20.1849	46.0594
DATA	85	1	85	0	0	NC_5_26371181	NC_5_26371181	18369	439.642	2.543732065e-001	1.805727884e-001	1.589233744e-001	1.612186e+002	2.895932e+002	6.788777e+001	6.079373e+001	62	109	20	45	6.303300e+000	1.715305e+001	0	0	0	0	0	0	0	0	1	0	0	17.3549	46.9776	1	1	0	1	24.8756	20.1675	46.0697
DATA	86	1	86	0	0	NC_1_16184588	NC_1_16184588	18389.7	439.741	6.058100611e-002	1.408898099e-001	6.672039649e-001	2.711491e+002	3.117376e+002	7.130255e+001	6.185660e+001	75	113	20	45	6.075434e+000	1.744643e+001	0	0	0	0	0	0	0	0	1	0	0	29.1888	50.5947	1	1	0	1	24.8756	19.9187	46.2176
DATA	87	1	87	0	0	Col_5_2904105	Col_5_2904105	18411.3	439.069	-1.913538005e-002	6.762708115e-002	7.772117941e-001	1.333400e+003	1.275924e+003	1.487561e+002	1.383168e+002	181.5	244	20	46	6.207426e+000	1.740351e+001	0	0	0	0	0	0	0	0	1	0	0	143.538	207.181	1	1	1	1	26.0017	19.9068	46.405
DATA	88	1	88	0	0	Col_5_14778682	Col_5_14778682	18431.9	439.155	7.690766792e-002	7.585195084e-002	3.106218220e-001	7.662606e+002	9.147116e+002	1.010959e+002	1.059076e+002	118	209	19	46	6.114800e+000	1.742295e+001	0	0	0	0	0	0	0	0	1	0	0	82.4868	148.586	1	1	1	1	26.0017	19.6912	46.6007
DATA	89	1	89	0	0	NC_3_19639423	NC_3_19639423	18453.7	439.046	-2.337240597e-001	5.275454217e-001	6.577363419e-001	9.082171e+001	5.302316e+001	6.656817e+001	5.336229e+001	52.5	60.5	19	45	6.196971e+000	1.759817e+001	0	0	0	0	0	0	0	0	1	0	0	9.77681	0.661442	1	0	0	0	27.2919	19.8151	46.3818
DATA	90	1	90	0	0	Col_5_16050106	Col_5_16050106	18474.6	439.241	6.003177079e-002	1.015111952e-001	5.542653089e-001	4.259832e+002	4.891300e+002	7.850766e+001	7.237534e+001	94	136	19	46	6.245601e+000	1.754465e+001	0	0	0	0	0	0	0	0	1	0	0	45.8564	79.5069	1	1	1	1	25.7804	19.8123	46.5274
DATA	91	1	91	0	0	Col_3_1303722	Col_3_1303722	18495.9	439.982	-3.215630671e-002	6.435722469e-002	6.173191446e-001	2.011276e+003	1.867736e+003	2.116629e+002	1.942390e+002	257	360	19	45	6.215284e+000	1.730399e+001	0	0	0	0	0	0	0	0	1	0	0	216.511	303.665	1	1	1	1	24.8756	19.8537	46.222
DATA	92	1	92	0	0	NC_2_18805193	NC_2_18805193	18516.9	439.714	-2.209502464e-002	9.864569366e-002	8.227700087e-001	4.895359e+002	4.652534e+002	8.212971e+001	7.076645e+001	94	147	20	45	6.227782e+000	1.733184e+001	0	0	0	0	0	0	0	0	1	0	0	52.6978	75.6581	1	1	1	1	25.5572	19.9438	46.0134
DATA	93	1	93	0	0	Col_5_17412122	Col_5_17412122	18538.4	439	2.909808285e-002	6.499964590e-002	6.543948033e-001	1.686751e+003	1.803636e+003	1.811080e+002	1.880782e+002	215	329	20	45	6.021516e+000	1.736348e+001	0	0	0	0	0	0	0	0	1	0	0	181.576	293.349	1	1	1	1	29.1201	19.8485	46.1711
DATA	94	1	94	0	0	Col_5_490033	Col_5_490033	18559.3	439.849	-1.015410974e+000	1.129207467e-001	2.422319204e-019	6.210073e+004	5.993572e+003	6.210423e+003	6.017235e+002	6691	1001	20	46	5.988592e+000	1.733662e+001	0	0	0	0	0	0	0	0	1	0	0	6685.05	974.87	1	1	1	1	24.4106	19.9904	46.3396
DATA	95	1	95	0	0	Col_4_15609530	Col_4_15609530	18579.9	439.577	7.430879790e-002	1.385732730e-001	5.917913672e-001	2.722364e+002	3.230390e+002	7.134397e+001	6.233279e+001	72	116	20	46	5.946496e+000	1.715646e+001	0	0	0	0	0	0	0	0	1	0	0	29.3058	52.545	1	1	0	1	24.6442	20.009	46.2812
DATA	96	1	96	0	0	NC_4_10138710	NC_4_10138710	18600.9	439.107	-2.375466242e-003	9.138990476e-002	9.792631971e-001	5.456743e+002	5.426978e+002	8.559462e+001	7.607309e+001	98	152	20	46	5.972289e+000	1.758250e+001	0	0	0	0	0	0	0	0	1	0	0	58.741	88.2732	1	1	1	1	25.7804	19.9981	46.748
DATA	97	1	97	0	0	NC_5_17185953	NC_5_17185953	18622.2	439.294	7.154661606e-002	8.227188378e-002	3.844991988e-001	6.233541e+002	7.349900e+002	9.074436e+001	9.079937e+001	106	169.5	20	46	6.059456e+000	1.758305e+001	0	0	0	0	0	0	0	0	1	0	0	67.1031	119.54	1	1	1	1	24.4106	19.843	46.7139
DATA	98	1	98	0	0	Col_2_4431859	Col_2_4431859	18643.5	439.382	7.548135124e-002	8.500649740e-002	3.745687135e-001	5.778009e+002	6.874792e+002	8.767767e+001	8.700303e+001	105	171	19	46	6.169300e+000	1.745212e+001	0	0	0	0	0	0	0	0	1	0	0	62.1994	111.796	1	1	1	1	24.4106	19.7911	46.8176
DATA	99	1	99	0	0	NC_1_9046154	NC_1_9046154	18665.2	439	4.162572260e-002	1.218889636e-001	7.327232437e-001	3.335702e+002	3.671242e+002	7.390214e+001	6.474684e+001	78	120	19	47	6.212081e+000	1.747413e+001	0	0	0	0	0	0	0	0	1	0	0	35.9083	59.6894	1	1	1	1	28.1191	19.776	47.3895
DATA	100	1	100	0	0	NC_3_21315495	NC_3_21315495	18686.4	439	4.855181941e-002	3.017162197e-001	8.721573358e-001	1.178767e+002	1.318195e+002	6.699093e+001	5.495086e+001	55.5	83.5	19	46	6.251101e+000	1.710307e+001	0	0	0	0	0	0	0	0	1	0	0	12.6892	21.4265	1	1	0	0	29.1201	19.8366	47.2671
DATA	101	1	101	0	0	Col_5_7457801	Col_5_7457801	18707.5	439.143	3.362545917e-002	6.491520250e-002	6.044648882e-001	1.704190e+003	1.841380e+003	1.827333e+002	1.917146e+002	230.5	337.5	19	46	6.249526e+000	1.705399e+001	0	0	0	0	0	0	0	0	1	0	0	183.453	299.209	1	1	1	1	25.7804	19.7764	47.0177
DATA	102	1	102	0	0	Col_1_5878011	Col_1_5878011	18728.5	438.75	-7.295348264e-002	7.420083099e-002	3.255141616e-001	9.739514e+002	8.233487e+002	1.176208e+002	9.812622e+001	145.5	197	19	46	6.177594e+000	1.701898e+001	0	0	0	0	0	0	0	0	1	0	0	104.844	133.739	1	1	1	1	25.3321	19.6821	46.9472
DATA	103	1	103	0	0	NC_4_10644148	NC_4_10644148	18750	439.098	-1.393958161e-001	9.491387882e-002	1.419261854e-001	6.048277e+002	4.387690e+002	8.948185e+001	6.911945e+001	108	125	19	46	6.187700e+000	1.708184e+001	0	0	0	0	0	0	0	0	1	0	0	65.1088	71.2382	1	1	1	1	26.8687	19.783	46.7594
DATA	104	1	104	0	0	Col_2_15211730	Col_2_15211730	18771.1	439	-3.321998764e-002	7.583116200e-002	6.613295138e-001	8.628958e+002	7.993525e+002	1.086035e+002	9.614970e+001	136	199	19	46	6.256872e+000	1.726425e+001	0	0	0	0	0	0	0	0	1	0	0	92.8894	129.719	1	1	1	1	27.2919	19.9206	46.7515
DATA	105	1	105	0	0	Col_3_15748518	Col_3_15748518	18792.1	439.017	-2.628045288e-002	9.807364766e-002	7.887250991e-001	4.971821e+002	4.679884e+002	8.258775e+001	7.105209e+001	96	131.5	19	46	6.273704e+000	1.725176e+001	0	0	0	0	0	0	0	0	1	0	0	53.5209	75.9031	1	1	1	1	26.4388	19.9071	46.5293
DATA	106	1	106	0	0	Col_1_2963260	Col_1_2963260	18813.4	439.556	8.337943843e-002	1.780619705e-001	6.395981070e-001	2.003568e+002	2.427635e+002	6.892216e+001	5.874746e+001	63	96	20	46	6.446418e+000	1.719340e+001	0	0	0	0	0	0	0	0	1	0	0	21.5681	39.3487	1	1	0	0	24.4106	20.1249	46.4493
DATA	107	1	107	0	0	Col_3_2928563	Col_3_2928563	18834.6	438.948	-7.067680131e-002	6.631945423e-002	2.865581964e-001	1.653453e+003	1.405125e+003	1.780109e+002	1.503643e+002	220	297.5	19	46	6.174241e+000	1.711653e+001	0	0	0	0	0	0	0	0	1	0	0	177.992	227.604	1	1	1	1	25.7804	19.7819	46.5892
DATA	108	1	108	0	0	NC_1_23259236	NC_1_23259236	18855.6	439.302	-6.884092066e-001	8.987717007e-002	1.867388546e-014	4.507933e+003	9.237794e+002	4.555913e+002	1.067875e+002	526.5	200	19	45	6.114505e+000	1.718639e+001	0	0	0	0	0	0	0	0	1	0	0	485.272	149.524	1	1	1	1	26.6546	19.7712	46.6829
DATA	109	1	109	0	0	NC_1_19983943	NC_1_19983943	18876.4	439.088	0.000000000e+000	6.309088485e-001	1.000000000e+000	6.408443e+001	5.327356e+001	6.594570e+001	5.363393e+001	41	68	19	46	6.067762e+000	1.724558e+001	0	0	0	0	0	0	0	0	1	0	0	-3.10313	2.43879	0	0	0	0	27.9146	19.7795	46.7364
DATA	110	1	110	0	0	NC_3_10182835	NC_3_10182835	18897.5	439.121	2.330726205e-001	1.989318869e-001	2.413495810e-001	1.483809e+002	2.537760e+002	6.759441e+001	5.935663e+001	56	100	19	45	6.078605e+000	1.698188e+001	0	0	0	0	0	0	0	0	1	0	0	15.973	41.0102	1	1	0	0	27.2919	19.7397	46.0951
DATA	111	1	111	0	0	Col_5_1926129	Col_5_1926129	18919.6	439.389	5.107957778e-002	7.958904847e-002	5.210085455e-001	6.905828e+002	7.767752e+002	9.548760e+001	9.443787e+001	118	174	19	45	6.131969e+000	1.710170e+001	0	0	0	0	0	0	0	0	1	0	0	74.3402	125.406	1	1	1	1	24.4106	19.7636	45.9459
DATA	112	1	112	0	0	NC_2_4328789	NC_2_4328789	18940.5	439.54	-8.811163548e-002	8.692681345e-002	3.107592856e-001	6.694315e+002	5.465055e+002	9.396925e+001	7.666118e+001	117	147	19	45	6.064772e+000	1.719927e+001	0	0	0	0	0	0	0	0	1	0	0	72.0633	88.1459	1	1	1	1	24.4106	19.8282	45.7782
DATA	113	1	113	0	0	NC_1_6792936	NC_1_6792936	18961.5	439.226	7.587382634e-002	1.242796205e-001	5.415246860e-001	3.137700e+002	3.736675e+002	7.302980e+001	6.551601e+001	79	122	19	44	6.134350e+000	1.718776e+001	0	0	0	0	0	0	0	0	1	0	0	33.7769	60.2083	1	1	0	1	24.8756	19.7104	45.7298
DATA	114	1	114	0	0	Col_2_6112062	Col_2_6112062	18983.1	439.304	-1.660824756e-002	7.710652500e-002	8.294605043e-001	8.090074e+002	7.786535e+002	1.043732e+002	9.468636e+001	131.5	180	19	44	6.104543e+000	1.724273e+001	0	0	0	0	0	0	0	0	1	0	0	87.0884	125.324	1	1	1	1	25.3321	19.7525	45.5828
DATA	115	1	115	0	0	NC_5_17864875	NC_5_17864875	19002.6	439.197	-6.337721973e-002	6.580304960e-002	3.354797909e-001	1.736508e+003	1.500720e+003	1.857510e+002	1.594684e+002	226	283	19	45	6.079451e+000	1.709192e+001	0	0	0	0	0	0	0	0	1	0	0	186.932	241.288	1	1	1	1	27.501	19.5854	45.9869
DATA	116	1	116	0	0	NC_1_26366146	NC_1_26366146	19024.4	438.797	1.534421159e-003	1.077949811e-001	9.886427958e-001	4.171121e+002	4.185885e+002	7.802987e+001	6.832123e+001	90	131	19	45	6.125194e+000	1.691283e+001	0	0	0	0	0	0	0	0	1	0	0	44.9015	67.2198	1	1	1	1	27.0811	19.6132	45.8955
DATA	117	1	117	0	0	Col_3_23201470	Col_3_23201470	19045.4	439.224	2.133349494e-002	7.022851342e-002	7.613011776e-001	1.062704e+003	1.116210e+003	1.250689e+002	1.240250e+002	162	236	19	45	6.189622e+000	1.689764e+001	0	0	0	0	0	0	0	0	1	0	0	114.398	179.024	1	1	1	1	25.7804	19.6929	46.0019
DATA	118	1	118	0	0	Col_4_17093413	Col_4_17093413	19066.5	439.07	1.082749835e-001	6.774025475e-002	1.099574022e-001	1.216969e+003	1.561544e+003	1.384159e+002	1.652717e+002	175	292	19	45	6.261263e+000	1.692030e+001	0	0	0	0	0	0	0	0	1	0	0	131.005	250.126	1	1	1	1	25.7804	19.813	46.0588
DATA	119	1	119	0	0	NC_3_11822873	NC_3_11822873	19088.4	439	1.813567882e-001	9.850955318e-002	6.562050569e-002	5.686204e+003	8.633348e+003	5.724316e+002	1.494987e+003	506	940	19	45	6.272229e+000	1.701134e+001	0	0	1	1	0	0	1	1	1	0	0	612.111	1380.94	1	1	1	1	29.1201	19.8517	46.3962
DATA	120	1	120	0	0	Col_3_18027238	Col_3_18027238	19109.2	439.83	-7.459618378e-002	6.801101073e-002	2.727178589e-001	1.421298e+003	1.196986e+003	1.566835e+002	1.314339e+002	191.5	257	20	45	6.268747e+000	1.684525e+001	0	0	0	0	0	0	0	0	1	0	0	153.001	191.191	1	1	1	1	24.4106	19.9566	46.2567
DATA	121	1	121	0	0	NC_5_20522256	NC_5_20522256	19130.2	439.577	-7.071898704e-002	1.113358920e-001	5.253071885e-001	4.341798e+002	3.689356e+002	7.895541e+001	6.570196e+001	86.5	123	20	46	6.497370e+000	1.683544e+001	0	0	0	0	0	0	0	0	1	0	0	46.7388	58.8441	1	1	1	1	24.6442	20.0874	46.4996
DATA	122	1	122	0	0	NC_5_15044549	NC_5_15044549	19151.6	439.356	1.914557457e-002	8.514452813e-002	8.220884073e-001	6.163177e+002	6.440954e+002	9.026245e+001	8.433998e+001	113	160	20	46	6.300386e+000	1.681037e+001	0	0	0	0	0	0	0	0	1	0	0	66.3456	102.575	1	1	1	1	25.5572	20.0739	46.5451
DATA	123	1	123	0	0	NC_1_1147965	NC_1_1147965	19172.8	439	1.209845394e-001	9.716092651e-002	2.130591772e-001	2.739643e+003	3.619749e+003	4.952201e+002	5.043058e+002	262	450	19	46	6.115421e+000	1.666930e+001	0	0	1	1	0	0	0	0	1	0	0	294.918	575.563	1	1	1	1	28.1191	19.8473	46.3934
DATA	124	1	124	0	0	NC_5_9219665	NC_5_9219665	19193.8	439.164	1.610986054e-001	8.496662644e-002	5.795710361e-002	5.404196e+002	7.831224e+002	8.526059e+001	9.547910e+001	102	171.5	20	46	6.058705e+000	1.677830e+001	0	0	0	0	0	0	0	0	1	0	0	58.1753	124.321	1	1	1	1	26.8687	19.8638	46.3993
DATA	125	1	125	0	0	Col_3_7437590	Col_3_7437590	19214.9	438.847	3.188867093e-001	1.998225656e-001	1.105224383e-001	1.341593e+002	2.795809e+002	6.729653e+001	6.144039e+001	62	106	20	46	5.997053e+000	1.691405e+001	0	0	0	0	0	0	0	0	1	0	0	14.442	44.3109	1	1	0	1	26.6546	19.9763	46.4577
DATA	126	1	126	0	0	NC_2_8518626	NC_2_8518626	19236.3	439.133	-5.268371697e-002	6.163106501e-002	3.926485597e-001	2.275097e+004	2.015191e+004	2.276052e+003	2.015936e+003	2456	3127	20	46	5.970673e+000	1.697839e+001	0	0	0	0	0	0	0	0	1	0	0	2449.11	3188.33	1	1	1	1	26.6546	20.0268	46.8455
DATA	127	1	127	0	0	Col_3_13179746	Col_3_13179746	19257.7	439.538	-5.950397463e-002	1.451738526e-001	6.818933915e-001	3.034180e+002	2.645680e+002	7.259105e+001	6.094642e+001	76	99	20	46	5.981279e+000	1.682765e+001	0	0	0	0	0	0	0	0	1	0	0	32.6625	41.7835	1	1	0	0	26.6546	19.9672	46.9915
DATA	128	1	128	0	0	NC_5_22710122	NC_5_22710122	19278.7	439.203	1.331818710e-001	4.944965792e-001	7.876771373e-001	6.481901e+001	8.808141e+001	6.600976e+001	5.570301e+001	45.5	77	20	46	6.049844e+000	1.680854e+001	0	0	0	0	0	0	0	0	1	0	0	3.12981	13.8861	0	1	0	0	26.2212	19.9398	46.5706
DATA	129	1	129	0	0	Col_1_5852327	Col_1_5852327	19299.5	439.891	6.453473213e-002	7.931981908e-002	4.158732185e-001	6.944870e+002	8.057473e+002	9.577033e+001	9.761503e+001	107.5	185	20	46	6.096523e+000	1.702795e+001	0	0	0	0	0	0	0	0	1	0	0	74.7604	126.793	1	1	1	1	25.3321	19.9564	46.8152
DATA	130	1	130	0	0	NC_1_11326107	NC_1_11326107	19321.1	439.69	2.073739653e-004	1.421424429e-001	9.988359534e-001	2.913116e+002	2.914507e+002	7.209341e+001	6.243013e+001	75	106.5	20	46	6.171225e+000	1.702208e+001	0	0	0	0	0	0	0	0	1	0	0	31.3592	45.7749	1	1	0	1	25.7804	19.9675	46.7036
DATA	131	1	131	0	0	Col_1_30370577	Col_1_30370577	19342.1	438.537	3.623141800e-002	6.743940317e-002	5.910990499e-001	1.295986e+003	1.408742e+003	1.454119e+002	1.513441e+002	182.5	267.5	20	45	6.143807e+000	1.712611e+001	0	0	0	0	0	0	0	0	1	0	0	139.511	220.843	1	1	1	1	25.1049	19.9264	46.3907
DATA	132	1	132	0	0	Col_2_8706116	Col_2_8706116	19363.7	438.864	-1.188988378e-001	6.501345005e-002	6.742439888e-002	2.330938e+003	1.772686e+003	2.422428e+002	1.857310e+002	297	318	19	45	6.119427e+000	1.719265e+001	0	0	0	0	0	0	0	0	1	0	0	250.922	277.337	1	1	1	1	25.7804	19.8453	46.4684
DATA	133	1	133	0	0	Col_2_3931415	Col_2_3931415	19385	438.691	2.473358943e-001	1.382063408e-001	7.351609402e-002	2.282770e+002	4.034577e+002	6.978495e+001	6.864414e+001	67	122	19	45	6.153363e+000	1.727271e+001	0	0	0	0	0	0	0	0	1	0	0	24.5737	62.9941	1	1	0	1	24.8756	19.869	46.2255
DATA	134	1	134	0	0	NC_1_13710994	NC_1_13710994	19405.7	438.953	1.670422810e-001	6.840718685e-002	1.461091869e-002	1.183217e+003	1.738228e+003	1.354580e+002	1.825131e+002	161	320	20	45	6.325208e+000	1.746105e+001	0	0	0	0	0	0	0	0	1	0	0	127.371	270.854	1	1	1	1	21.6755	20.1988	46.3406
DATA	135	1	135	0	0	Col_1_27913533	Col_1_27913533	19426.1	439.962	1.118860933e-001	8.528592979e-002	1.895559351e-001	5.641638e+002	7.299469e+002	8.678504e+001	9.185622e+001	108	171	20	45	6.351820e+000	1.733401e+001	0	0	0	0	0	0	0	0	0	0	0	60.7313	113.51	1	1	1	1	23.9365	20.3013	46.5143
DATA	136	1	136	0	0	Col_5_23430433	Col_5_23430433	19447.9	439.41	6.065570857e-002	6.877744486e-002	3.778239697e-001	1.148594e+003	1.320755e+003	1.324444e+002	1.434107e+002	165	269	20	45	6.306600e+000	1.753271e+001	0	0	0	0	0	0	0	0	1	0	0	123.644	204.943	1	1	1	1	26.2212	20.2268	46.3921
DATA	137	1	137	0	0	NC_2_4140707	NC_2_4140707	19469	438.797	3.296538130e-001	8.961828515e-002	2.346820364e-004	1.848148e+004	3.948122e+004	1.984163e+003	5.353002e+003	1811	4269	20	45	6.298781e+000	1.767500e+001	0	0	1	1	0	0	0	0	1	0	0	1989.5	6113.43	1	1	1	1	28.1191	20.2646	46.3721
DATA	138	1	138	0	0	NC_2_16268643	NC_2_16268643	19489.9	439.14	-1.363798851e-001	8.176111301e-002	9.531003458e-002	8.344783e+002	6.095862e+002	1.063596e+002	8.285781e+001	132	151	19	44	6.051002e+000	1.754776e+001	0	0	0	0	0	0	0	0	1	0	0	89.8303	94.1874	1	1	1	1	25.7804	19.9598	45.9213
DATA	139	1	139	0	0	Col_3_10715295	Col_3_10715295	19511.3	439.255	-1.471319728e+000	1.523885834e-001	4.679208718e-022	4.723802e+004	1.595776e+003	4.724263e+003	1.691995e+002	5127	305	19	45	6.026527e+000	1.742577e+001	0	0	0	0	0	0	0	0	1	0	0	5085.1	246.018	1	1	1	1	24.8756	20.0315	45.7461
DATA	140	1	140	0	0	NC_5_16373118	NC_5_16373118	19532.3	439.333	2.147018659e-001	4.464912569e-001	6.306126923e-001	6.573904e+001	1.077768e+002	6.594570e+001	5.739010e+001	42	80	20	45	6.073591e+000	1.749002e+001	0	0	0	0	0	0	0	0	1	0	0	-1.37036	16.5791	0	1	0	0	23.696	20.0359	45.5641
DATA	141	1	141	0	0	Col_2_1192159	Col_2_1192159	19553.4	438.964	-2.043515863e-001	6.616994434e-002	2.013159148e-003	2.946452e+003	1.840551e+003	3.019348e+002	1.925303e+002	363.5	340	19	45	6.069277e+000	1.756843e+001	0	0	0	0	0	0	0	0	1	0	0	317.181	282.499	1	1	1	1	25.3321	19.9357	45.9886
DATA	142	1	142	0	0	NC_3_13038465	NC_3_13038465	19574.3	439.058	8.460982285e-002	7.680811062e-002	2.706468919e-001	7.519241e+002	9.136583e+002	1.000137e+002	1.074881e+002	122	201	19	45	6.074646e+000	1.756234e+001	0	0	0	0	0	0	0	0	1	0	0	80.9434	139.92	1	1	1	1	24.4106	19.8687	45.9803
DATA	143	1	143	0	0	Col_3_18805359	Col_3_18805359	19595.6	439.792	7.614934305e-002	7.509658770e-002	3.105738379e-001	8.105616e+002	9.659071e+002	1.044937e+002	1.120297e+002	132	211	19	45	6.068230e+000	1.753802e+001	0	0	0	0	0	0	0	0	1	0	0	87.2557	147.579	1	1	1	1	24.6442	19.8154	46.0385
DATA	144	1	144	0	0	Col_3_18983780	Col_3_18983780	19616.7	439.528	6.898674279e-002	8.603773786e-002	4.226573314e-001	5.823906e+002	6.826547e+002	8.798081e+001	8.885838e+001	103	156	20	45	6.018987e+000	1.764305e+001	0	0	0	0	0	0	0	0	1	0	0	62.6934	104.063	1	1	1	1	24.4106	19.8552	46.4895
DATA	145	1	145	0	0	NC_3_19906268	NC_3_19906268	19637.7	439.355	9.711579753e-003	1.042411806e-001	9.257728592e-001	4.445146e+002	4.545666e+002	7.952841e+001	7.291643e+001	91.5	135.5	20	45	6.022184e+000	1.730809e+001	0	0	0	0	0	0	0	0	1	0	0	47.8513	69.1351	1	1	1	1	26.6546	19.9099	46.4247
DATA	146	1	146	0	0	NC_3_22827275	NC_3_22827275	19659.3	439.571	3.237444652e-003	1.539669794e-001	9.832242161e-001	2.674260e+002	2.694270e+002	7.116180e+001	6.318174e+001	75	101	20	45	6.250221e+000	1.696696e+001	0	0	0	0	0	0	0	0	1	0	0	28.788	40.8797	1	1	0	0	25.1049	20.0394	46.2151
DATA	147	1	147	0	0	NC_3_8396659	NC_3_8396659	19680.9	439.386	1.385690803e-001	2.125751039e-001	5.144918769e-001	1.585592e+002	2.181527e+002	6.782511e+001	6.129849e+001	62	90	20	45	6.264064e+000	1.693638e+001	0	0	0	0	0	0	0	0	1	0	0	17.0686	33.0213	1	1	0	0	25.7804	20.1258	46.1367
DATA	148	1	148	0	0	Col_3_10187103	Col_3_10187103	19700.3	439.903	1.353846606e-001	1.761083572e-001	4.420371537e-001	1.966158e+002	2.685364e+002	6.881434e+001	6.337970e+001	60.5	95.5	20	45	6.280839e+000	1.701101e+001	0	0	0	0	0	0	0	0	1	0	0	21.1654	40.5596	1	1	0	0	18.8476	20.1298	46.0394
DATA	149	1	149	0	0	NC_3_5667804	NC_3_5667804	19723	439.827	3.042876563e-001	2.435678528e-001	2.115578661e-001	1.121094e+002	2.259070e+002	6.689186e+001	6.182875e+001	55	93	20	45	6.285160e+000	1.703770e+001	0	0	0	0	0	0	0	0	1	0	0	12.0684	34.0354	1	1	0	0	24.1747	20.1705	46.0949
DATA	150	1	150	0	0	NC_4_5641267	NC_4_5641267	19744.2	439.098	-8.265950186e-003	1.218878055e-001	9.459320627e-001	3.648838e+002	3.580046e+002	7.536735e+001	6.789399e+001	81.5	108.5	20	45	6.295841e+000	1.667297e+001	0	0	0	0	0	0	0	0	1	0	0	39.2792	53.8119	1	1	1	1	26.8687	20.1691	46.379
DATA	151	1	151	0	0	NC_2_7928470	NC_2_7928470	19765.6	439.7	-5.677102745e-001	8.167194509e-002	3.624357033e-012	5.246033e+003	1.419452e+003	5.287320e+002	1.532723e+002	618	272.5	20	45	6.283588e+000	1.656316e+001	0	0	0	0	0	0	0	0	1	0	0	564.727	212.846	1	1	1	1	24.1747	20.1194	46.4541
DATA	152	1	152	0	0	NC_1_25003357	NC_1_25003357	19787	439.302	0.000000000e+000	5.961925993e-001	1.000000000e+000	6.708140e+001	6.123187e+001	6.594570e+001	5.828641e+001	44	73	20	45	6.280945e+000	1.655813e+001	0	0	0	0	0	0	0	0	1	0	0	-0.549773	9.16001	0	1	0	0	24.8756	20.2358	46.3582
DATA	153	1	153	0	0	NC_3_1720150	NC_3_1720150	19807.7	439.754	2.123968822e-001	4.394487424e-001	6.288644773e-001	6.807681e+001	1.110187e+002	6.629615e+001	5.914853e+001	52	82	20	45	6.349409e+000	1.643075e+001	0	0	0	0	0	0	0	0	0	0	0	7.32836	16.5697	1	1	0	0	25.7804	20.3382	46.0649
DATA	154	1	154	0	0	Col_4_9176873	Col_4_9176873	19829.1	439.109	2.377568132e-001	1.571075945e-001	1.301939656e-001	2.007454e+002	3.470583e+002	6.893347e+001	6.779114e+001	63	115	20	45	6.354529e+000	1.685366e+001	0	0	0	0	0	0	0	0	1	0	0	21.6099	51.6779	1	1	0	1	22.7082	20.1686	46.283
DATA	155	1	155	0	0	NC_3_15539085	NC_3_15539085	19850.2	439.642	1.359288911e-001	4.862192180e-001	7.798128165e-001	6.748020e+001	9.227950e+001	6.615726e+001	5.909500e+001	47	78.5	20	46	6.331599e+000	1.689400e+001	0	0	0	0	0	0	0	0	1	0	0	5.69084	13.7085	0	1	0	0	24.8756	20.1607	46.8675
DATA	156	1	156	0	0	Col_5_10581863	Col_5_10581863	19871	439.756	3.008692228e-001	1.045877017e-001	4.018357515e-003	3.315686e+002	6.628918e+002	7.381201e+001	8.841295e+001	80	156	20	46	6.262841e+000	1.690557e+001	0	0	0	0	0	0	0	0	1	0	0	35.6928	98.2518	1	1	1	1	22.4545	20.1864	46.9025
DATA	157	1	157	0	0	Col_1_1517038	Col_1_1517038	19892.4	439.018	1.108581461e-001	8.042275664e-002	1.680667286e-001	6.606265e+002	8.527351e+002	9.334404e+001	1.034886e+002	116.5	184.5	20	46	6.274495e+000	1.696542e+001	0	0	0	0	0	0	0	0	1	0	0	71.1154	126.101	1	1	1	1	25.5572	20.2492	47.1884
DATA	158	1	158	0	0	Col_3_11748343	Col_3_11748343	19913.5	438.846	4.204776807e-002	9.856190067e-002	6.696613758e-001	4.745458e+002	5.227883e+002	8.124514e+001	7.865707e+001	97	134	20	46	6.273412e+000	1.676533e+001	0	0	0	0	0	0	0	0	0	0	0	51.0841	77.1346	1	1	1	1	24.4106	20.3599	47.2527
DATA	159	1	159	0	0	Col_3_16709942	Col_3_16709942	19934.6	439.039	8.536487030e-003	7.702718755e-002	9.117556457e-001	8.180936e+002	8.343331e+002	1.050790e+002	1.021301e+002	135.5	184.5	20	46	6.525503e+000	1.682589e+001	0	0	0	0	0	0	0	0	0	0	0	88.0665	122.825	1	1	1	1	24.4106	20.362	47.3653
DATA	160	1	160	0	0	NC_4_3327266	NC_4_3327266	19955.6	439.204	1.166734439e-001	1.069034029e-001	2.751007425e-001	3.858038e+002	5.047077e+002	7.640210e+001	7.766718e+001	85	126	20	46	6.509900e+000	1.631590e+001	0	0	0	0	0	0	0	0	1	0	0	41.5312	74.1346	1	1	1	1	24.8756	20.2563	46.6189
DATA	161	1	161	0	0	NC_3_550512	NC_3_550512	19976.3	439.717	-3.274962941e-002	1.153749909e-001	7.765224242e-001	4.091727e+002	3.794521e+002	7.760836e+001	7.028377e+001	86	115	20	45	6.405408e+000	1.633116e+001	0	0	0	0	0	0	0	0	1	0	0	44.0468	55.6161	1	1	1	1	24.8756	20.1818	46.276
DATA	162	1	162	66	1	DarkCorner	DarkCorner	19997.5	439.238	0.000000000e+000	6.055255960e-001	1.000000000e+000	6.853355e+001	5.891293e+001	6.594570e+001	5.928801e+001	39.5	58.5	20	45	6.309042e+000	1.664488e+001	0	0	0	0	0	0	0	0	1	0	0	-4.52371	-4.11915	0	0	0	0	26.2212	20.2437	46.1765
DATA	163	1	163	66	1	DarkCorner	DarkCorner	20018.8	439.404	0.000000000e+000	6.047388027e-001	1.000000000e+000	6.869614e+001	5.903942e+001	6.594570e+001	5.941530e+001	44	58	20	45	6.228534e+000	1.671585e+001	0	0	0	0	0	0	0	0	1	0	0	-0.213369	-4.51528	0	0	0	0	25.5572	20.2642	46.1734
DATA	164	1	164	66	1	DarkCorner	DarkCorner	20040.5	439.195	0.000000000e+000	6.039048948e-001	1.000000000e+000	6.887019e+001	5.916555e+001	6.594570e+001	5.954223e+001	39.5	58	20	46	6.255956e+000	1.691425e+001	0	0	0	0	0	0	0	0	1	0	0	-3.46176	-4.8744	0	0	0	0	29.5109	20.1456	46.3394
DATA	165	2	1	66	1	DarkCorner	DarkCorner	16602.4	444.273	0.000000000e+000	6.608905044e-001	1.000000000e+000	5.870374e+001	5.234909e+001	6.594570e+001	5.268238e+001	38	55	20	46	6.278860e+000	1.709255e+001	0	0	0	0	0	0	0	0	0	0	0	-5.45206	-6.44494	0	0	0	0	19.1492	20.595	46.9295
DATA	166	2	2	66	1	DarkCorner	DarkCorner	16623.3	445.167	0.000000000e+000	6.591795577e-001	1.000000000e+000	5.895738e+001	5.260608e+001	6.594570e+001	5.295357e+001	37	63	20	46	6.429518e+000	1.715318e+001	0	0	0	0	0	0	0	0	0	0	0	-2.5158	1.88944	0	0	0	0	26.0017	20.6559	46.8921
DATA	167	2	3	0	0	Col_4_15182583	Col_4_15182583	16644.4	444.94	-7.974545243e-002	1.145779453e-001	4.864331901e-001	4.175626e+002	3.475170e+002	7.805396e+001	6.353123e+001	85	116	20	46	6.379382e+000	1.701120e+001	0	0	0	0	0	0	0	0	0	0	0	44.95	56.6593	1	1	1	1	27.7085	20.6339	46.6842
DATA	168	2	4	0	0	Col_5_2157408	Col_5_2157408	16665.8	444.955	-1.424785151e-002	1.151602555e-001	9.015354307e-001	3.846344e+002	3.722205e+002	7.634312e+001	6.510977e+001	85	125	20	46	6.306167e+000	1.690229e+001	0	0	0	0	0	0	0	0	0	0	0	41.4053	60.4177	1	1	1	1	27.9146	20.4539	46.1857
DATA	169	2	5	0	0	Col_5_2285311	Col_5_2285311	16686.8	445.067	-1.257900696e-002	8.327502766e-002	8.799332994e-001	6.661802e+002	6.471615e+002	9.373791e+001	8.405730e+001	109	172.5	20	46	6.332148e+000	1.698769e+001	0	0	0	0	0	0	0	0	0	0	0	71.7133	104.613	1	1	1	1	26.8687	20.5556	46.6232
DATA	170	2	6	0	0	Col_4_8300133	Col_4_8300133	16708.2	444.933	-2.807103531e-002	6.503595401e-002	6.660151964e-001	1.798306e+003	1.685748e+003	1.915408e+002	1.769686e+002	230.5	324.5	20	46	6.297641e+000	1.684726e+001	0	0	0	0	0	0	0	0	0	0	0	193.585	271.417	1	1	1	1	26.8687	20.564	46.7882
DATA	171	2	7	0	0	NC_3_15118031	NC_3_15118031	16728.9	445.339	6.575520197e-002	7.215589008e-002	3.621406926e-001	9.172639e+002	1.067209e+003	1.129715e+002	1.196293e+002	133.5	244.5	20	46	6.357315e+000	1.716722e+001	0	0	0	0	0	0	0	0	0	0	0	98.742	171.198	1	1	1	1	26.0017	20.639	46.9354
DATA	172	2	8	0	0	NC_5_2484148	NC_5_2484148	16749.8	445.026	6.560593172e-002	8.316148068e-002	4.301715833e-001	6.162171e+002	7.167038e+002	9.025559e+001	8.988085e+001	107.5	164.5	20	46	6.353025e+000	1.691891e+001	0	0	0	0	0	0	0	0	0	0	0	66.3348	114.578	1	1	1	1	21.6755	20.7991	46.6351
DATA	173	2	9	0	0	NC_4_2536851	NC_4_2536851	16771.1	445.068	-6.029161924e-002	8.675705647e-002	4.870880621e-001	6.516748e+002	5.672041e+002	9.271265e+001	7.860486e+001	110.5	147.5	20	46	6.608135e+000	1.703150e+001	0	0	0	0	0	0	0	0	0	0	0	70.1518	90.377	1	1	1	1	26.4388	21.04	46.8956
DATA	174	2	10	0	0	NC_4_4318032	NC_4_4318032	16792.5	445.304	-1.609039983e-002	8.427251432e-002	8.485781240e-001	6.565585e+002	6.326785e+002	9.305658e+001	8.356490e+001	111.5	158	20	46	6.610101e+000	1.683594e+001	0	0	0	0	0	0	0	0	0	0	0	70.6775	100.492	1	1	1	1	25.3321	20.9997	46.5577
DATA	175	2	11	0	0	Col_4_16689198	Col_4_16689198	16814	445.148	1.101563401e-001	1.257063980e-001	3.808677299e-001	2.994277e+002	3.858765e+002	7.242517e+001	6.698398e+001	73.5	113	20	45	6.354758e+000	1.686758e+001	0	0	0	0	0	0	0	0	0	0	0	32.2329	61.111	1	1	0	1	24.8756	20.7156	46.1492
DATA	176	2	12	0	0	NC_2_6063046	NC_2_6063046	16835.5	445.437	8.688716648e-003	6.060407483e-001	9.885612388e-001	6.103986e+001	6.227335e+001	6.594711e+001	5.525626e+001	43	72	20	46	6.381288e+000	1.735568e+001	0	0	0	0	0	0	0	0	0	0	0	0.464153	9.83495	0	1	0	0	28.3221	20.799	46.5931
DATA	177	2	13	0	0	Col_3_7532007	Col_3_7532007	16856.3	444.729	8.736946699e-002	8.704049572e-002	3.154848989e-001	5.506677e+002	6.733782e+002	8.591382e+001	8.696843e+001	105.5	168.5	20	46	6.292894e+000	1.740769e+001	0	0	0	0	0	0	0	0	0	0	0	59.2785	106.09	1	1	1	1	26.0017	20.6842	46.81
DATA	178	2	14	0	0	Col_5_1971000	Col_5_1971000	16877.2	445.115	1.240574658e-001	6.253417939e-002	4.727428159e-002	1.023578e+004	1.362005e+004	1.025701e+003	1.363122e+003	1075	2130	20	46	6.293611e+000	1.751246e+001	0	0	0	0	0	0	0	0	0	0	0	1101.87	2140.82	1	1	1	1	26.8687	20.5521	46.653
DATA	179	2	15	0	0	Col_1_24728856	Col_1_24728856	16897.7	445.044	-6.733703149e-002	2.115989143e-001	7.503108045e-001	1.993329e+002	1.707033e+002	6.889246e+001	5.785815e+001	64	87	20	46	6.242134e+000	1.742444e+001	0	0	0	0	0	0	0	0	0	0	0	21.4579	26.775	1	1	0	0	27.7085	20.6181	46.8066
DATA	180	2	16	0	0	NC_5_8638567	NC_5_8638567	16919.7	444.775	4.824364130e-002	1.433292314e-001	7.364236011e-001	2.732391e+002	3.053420e+002	7.138229e+001	6.325442e+001	73	108	20	46	6.263150e+000	1.721001e+001	0	0	0	0	0	0	0	0	0	0	0	29.4138	47.7946	1	1	0	1	21.4095	20.7407	46.796
DATA	181	2	17	0	0	NC_3_21066331	NC_3_21066331	16941	444.952	-9.003381308e-001	1.093726838e-001	1.843636564e-016	2.575713e+003	3.240107e+002	2.658793e+002	6.426533e+001	317	114	20	46	6.261091e+000	1.739022e+001	0	0	0	0	0	0	0	0	0	0	0	277.271	50.6227	1	1	1	1	27.2919	20.7187	46.5958
DATA	182	2	18	0	0	NC_1_13468108	NC_1_13468108	16961.4	445.511	-4.817104329e-002	2.122294340e-001	8.204422018e-001	1.948499e+002	1.743930e+002	6.876409e+001	5.826242e+001	61	88.5	20	46	6.305369e+000	1.732512e+001	0	0	0	0	0	0	0	0	0	0	0	20.9753	27.2019	1	1	0	0	23.9365	20.6986	46.7031
DATA	183	2	19	0	0	NC_5_20389249	NC_5_20389249	16983.4	445.034	-1.650538764e-002	3.414523708e-001	9.614462566e-001	1.137288e+002	1.094876e+002	6.691919e+001	5.674373e+001	55	77	20	46	6.345442e+000	1.740375e+001	0	0	0	0	0	0	0	0	0	0	0	12.2427	17.0515	1	1	0	0	26.0017	20.7383	46.7406
DATA	184	2	20	0	0	NC_4_7719162	NC_4_7719162	17004.7	445.211	-3.520397594e-002	2.418313238e-001	8.842589257e-001	1.669433e+002	1.539448e+002	6.802600e+001	5.784103e+001	62	88	20	46	6.378390e+000	1.725025e+001	0	0	0	0	0	0	0	0	0	0	0	17.9712	23.9419	1	1	0	0	25.3321	20.8239	46.7709
DATA	185	2	21	0	0	Col_5_25576250	Col_5_25576250	17024.8	445.537	6.842258384e-003	7.064140386e-002	9.228383392e-001	1.066884e+003	1.083826e+003	1.254243e+002	1.219127e+002	155	224	20	46	6.430690e+000	1.724570e+001	0	0	0	0	0	0	0	0	0	0	0	114.848	168.361	1	1	1	1	25.1049	20.707	47.1103
DATA	186	2	22	0	0	NC_1_4549878	NC_1_4549878	17045.7	445.612	2.724948638e-001	1.179492169e-001	2.087305627e-002	2.766011e+002	5.180226e+002	7.151166e+001	7.619813e+001	69	143	20	47	6.348678e+000	1.737811e+001	0	0	0	0	0	0	0	0	0	0	0	29.7757	80.3824	1	1	0	1	23.9365	20.6636	47.3571
DATA	187	2	23	0	0	NC_3_9393524	NC_3_9393524	17068	444.769	2.781370602e-001	2.817884853e-001	3.236220784e-001	9.788339e+001	1.857146e+002	6.666819e+001	5.893688e+001	54.5	84	20	46	6.294551e+000	1.705196e+001	0	0	0	0	0	0	0	0	0	0	0	10.537	28.7901	1	1	0	0	24.4106	20.6291	46.993
DATA	188	2	24	0	0	Col_5_24812453	Col_5_24812453	17088.8	444.831	-1.137831479e-001	6.647908011e-002	8.697721046e-002	1.838891e+003	1.415053e+003	1.953562e+002	1.521758e+002	233.5	270.5	20	46	6.350580e+000	1.733973e+001	0	0	0	0	0	0	0	0	0	0	0	197.954	219.188	1	1	1	1	26.2212	20.5103	46.8355
DATA	189	2	25	0	0	NC_1_7390329	NC_1_7390329	17110.6	444.447	1.407202647e-001	1.690307365e-001	4.051195138e-001	2.027265e+002	2.803050e+002	6.899142e+001	6.264023e+001	64	109	20	45	6.315648e+000	1.727210e+001	0	0	0	0	0	0	0	0	0	0	0	21.8232	43.3884	1	1	0	1	23.696	20.4399	46.5355
DATA	190	2	26	0	0	NC_1_22707823	NC_1_22707823	17131	444.75	1.845293886e-001	3.372406568e-001	5.842590575e-001	9.108759e+001	1.393120e+002	6.657180e+001	5.775575e+001	51	74.5	20	45	6.344149e+000	1.686187e+001	0	0	0	0	0	0	0	0	0	0	0	9.80544	21.5519	1	1	0	0	17.5897	20.4286	46.2555
DATA	191	2	27	0	0	Col_4_7791589	Col_4_7791589	17152.2	445.359	9.533546806e-002	9.892064256e-002	3.351677456e-001	4.363100e+002	5.434138e+002	7.907275e+001	7.808784e+001	96	145.5	20	46	6.319099e+000	1.718629e+001	0	0	0	0	0	0	0	0	0	0	0	46.9681	84.0263	1	1	1	1	24.6442	20.6957	46.5761
DATA	192	2	28	0	0	Col_5_20803023	Col_5_20803023	17173.4	445.314	-1.325162302e-002	6.283790488e-002	8.329763703e-001	2.886682e+003	2.799931e+003	2.961050e+002	2.855573e+002	355	507	20	45	6.362396e+000	1.694383e+001	0	0	0	0	0	0	0	0	0	0	0	310.747	432.795	1	1	1	1	24.4106	20.7832	46.3502
DATA	193	2	29	0	0	Col_1_24658350	Col_1_24658350	17194.5	445.73	7.046254298e-002	1.671668318e-001	6.733824847e-001	2.229673e+002	2.622429e+002	6.961307e+001	6.193708e+001	68.5	98.5	20	45	6.360427e+000	1.696495e+001	0	0	0	0	0	0	0	0	0	0	0	24.0021	40.5255	1	1	0	0	20.3108	20.7899	46.1352
DATA	194	2	30	0	0	Col_1_15893579	Col_1_15893579	17216	445.203	6.160369594e-002	1.071573103e-001	5.653655052e-001	3.994336e+002	4.603077e+002	7.709933e+001	7.258114e+001	84	133.5	20	45	6.340932e+000	1.695151e+001	0	0	0	0	0	0	0	0	0	0	0	42.9984	71.1254	1	1	1	1	28.1191	20.6452	46.2839
DATA	195	2	31	0	0	Col_4_17258333	Col_4_17258333	17237.2	445	1.395309051e-001	7.929676099e-002	7.847494458e-002	6.573379e+002	9.063994e+002	9.311158e+001	1.066065e+002	108	210	20	46	6.350280e+000	1.709138e+001	0	0	0	0	0	0	0	0	0	0	0	70.7614	140.051	1	1	1	1	28.1191	20.7073	46.7729
DATA	196	2	32	0	0	Col_5_19323057	Col_5_19323057	17257.7	444.161	-4.158428557e-002	8.641870695e-002	6.303776195e-001	6.499146e+002	5.905708e+002	9.258901e+001	8.146469e+001	110.5	151.5	21	46	6.368077e+000	1.718537e+001	0	0	0	0	0	0	0	0	0	0	0	69.9623	91.2595	1	1	1	1	25.1049	20.7175	46.9581
DATA	197	2	33	0	0	NC_3_22060384	NC_3_22060384	17278.4	444.531	-2.288235116e+000	2.307447313e-001	3.520736396e-023	1.082661e+004	5.575159e+001	1.084667e+003	5.632775e+001	1207	72	20	46	6.414763e+000	1.760425e+001	0	0	0	0	0	0	0	0	0	0	0	1165.47	7.70757	1	0	1	0	24.4106	20.6855	47.1363
DATA	198	2	34	0	0	Col_1_367914	Col_1_367914	17299.7	444.825	-6.511370344e-002	8.135166051e-002	4.234802606e-001	7.637266e+002	6.573917e+002	1.009040e+002	8.641863e+001	121	160	20	46	6.386891e+000	1.726956e+001	0	0	0	0	0	0	0	0	0	0	0	82.214	101.621	1	1	1	1	25.5572	20.5427	47.0773
DATA	199	2	35	0	0	Col_3_14273897	Col_3_14273897	17321.4	444.591	1.067413500e-001	8.721776714e-002	2.210093150e-001	5.422984e+002	6.933933e+002	8.537980e+001	8.917610e+001	97	167	20	46	6.445348e+000	1.761062e+001	0	0	0	0	0	0	0	0	0	0	0	58.3776	107.222	1	1	1	1	27.0811	20.5526	47.4098
DATA	200	2	36	0	0	NC_5_13776843	NC_5_13776843	17342.7	444.934	-2.149965518e-003	7.280490004e-002	9.764414895e-001	9.638787e+002	9.591188e+002	1.167881e+002	1.110905e+002	153	206	20	46	6.402041e+000	1.749030e+001	0	0	0	0	0	0	0	0	0	0	0	103.76	148.37	1	1	1	1	26.4388	20.4673	46.9638
DATA	201	2	37	0	0	Col_3_19652883	Col_3_19652883	17363.8	445	4.181073392e-001	7.240209699e-002	7.704637949e-009	1.351485e+005	3.539311e+005	1.351501e+004	3.539315e+004	13859.5	64349	20	46	6.350443e+000	1.781304e+001	0	0	1	0	0	0	0	0	0	0	0	14548.5	54776.7	1	1	1	1	27.7085	20.4528	47.2058
DATA	202	2	38	0	0	NC_5_2424130	NC_5_2424130	17385	445.061	1.447110858e-001	8.442186765e-002	8.650263179e-002	5.614113e+002	7.834157e+002	8.660636e+001	9.629669e+001	99	183	20	46	6.315926e+000	1.738423e+001	0	0	0	0	0	0	0	0	0	0	0	60.435	121.312	1	1	1	1	28.1191	20.2959	46.957
DATA	203	2	39	0	0	NC_5_20260964	NC_5_20260964	17406.4	445	6.241886336e-002	1.297287329e-001	6.304105326e-001	3.060438e+002	3.533478e+002	7.270119e+001	6.618400e+001	77	119	20	46	6.337061e+000	1.743477e+001	0	0	0	0	0	0	0	0	1	0	0	32.9451	54.7499	1	1	0	1	29.1201	20.27	46.8134
DATA	204	2	40	0	0	NC_2_11345416	NC_2_11345416	17427.3	445.475	1.570017070e-003	1.059336800e-001	9.881751817e-001	4.342903e+002	4.358632e+002	7.896149e+001	7.090463e+001	91	129	20	45	6.256586e+000	1.721360e+001	0	0	0	0	0	0	0	0	1	0	0	46.7507	67.5793	1	1	1	1	25.3321	20.1828	46.4764
DATA	205	2	41	0	0	Col_2_14771214	Col_2_14771214	17448.5	445.046	7.817108048e-002	1.022226967e-001	4.444421458e-001	4.209120e+002	5.039210e+002	7.823366e+001	7.524886e+001	84	137	20	45	6.171929e+000	1.671371e+001	0	0	0	0	0	0	0	0	0	0	0	45.3105	78.1898	1	1	1	1	26.6546	20.3124	46.2784
DATA	206	2	42	0	0	Col_1_21892049	Col_1_21892049	17469.5	445.069	-5.082928359e-002	7.003855905e-002	4.680025574e-001	1.192734e+003	1.060997e+003	1.362901e+002	1.198971e+002	174	223.5	20	45	6.232430e+000	1.707578e+001	0	0	0	0	0	0	0	0	1	0	0	128.396	164.756	1	1	1	1	25.7804	20.2207	46.4513
DATA	207	2	43	0	0	Col_5_20113290	Col_5_20113290	17490.9	444.951	1.305427484e-001	9.630563799e-002	1.752568157e-001	4.392367e+002	5.932549e+002	7.923461e+001	8.143924e+001	93	159	20	45	6.263287e+000	1.705387e+001	0	0	0	0	0	0	0	0	1	0	0	47.2831	92.2017	1	1	1	1	26.8687	20.2842	46.5575
DATA	208	2	44	0	0	NC_4_18432724	NC_4_18432724	17512.4	445.13	-3.129397939e-001	1.034953937e-001	2.496977511e-003	6.726988e+002	3.272509e+002	9.420229e+001	6.463887e+001	117	117	20	46	6.223414e+000	1.726163e+001	0	0	0	0	0	0	0	0	1	0	0	72.415	50.9059	1	1	1	1	25.1049	20.2726	46.6805
DATA	209	2	45	0	0	Col_2_1760075	Col_2_1760075	17533.3	445.435	4.724193071e-002	7.814178830e-002	5.454668736e-001	7.374555e+002	8.222005e+002	9.893049e+001	9.930624e+001	117	190.5	20	46	6.250778e+000	1.722170e+001	0	0	0	0	0	0	0	0	1	0	0	79.3859	128.015	1	1	1	1	26.2212	20.2674	46.7385
DATA	210	2	46	0	0	NC_1_16406166	NC_1_16406166	17554.8	445.258	6.050320812e-002	6.727448315e-002	3.684670434e-001	1.298644e+003	1.492771e+003	1.456489e+002	1.593082e+002	174	287	20	45	6.341389e+000	1.709525e+001	0	0	0	0	0	0	0	0	1	0	0	139.797	232.653	1	1	1	1	27.0811	20.2811	46.7082
DATA	211	2	47	0	0	NC_4_7599175	NC_4_7599175	17575.4	445.4	1.270859994e-001	6.565268473e-002	5.290053090e-002	1.605436e+003	2.151192e+003	1.735601e+002	2.221837e+002	221	379	20	46	6.413119e+000	1.694986e+001	0	0	0	0	0	0	0	0	0	0	0	172.823	335.599	1	1	1	1	24.4106	20.445	46.8945
DATA	212	2	48	0	0	Col_2_17490035	Col_2_17490035	17596.6	445.353	-1.174404581e-002	1.230303124e-001	9.239522224e-001	3.559912e+002	3.464936e+002	7.494086e+001	6.544802e+001	83	113	20	46	6.441355e+000	1.711890e+001	0	0	0	0	0	0	0	0	0	0	0	38.3219	54.112	1	1	1	1	24.4106	20.4209	47.3032
DATA	213	2	49	0	0	Col_5_17317565	Col_5_17317565	17617.3	444.893	-1.077720441e-001	1.096894612e-001	3.258439494e-001	4.677258e+002	3.649382e+002	8.084868e+001	6.639334e+001	96	117	20	46	6.496142e+000	1.711083e+001	0	0	0	0	0	0	0	0	0	0	0	50.35	57.0535	1	1	1	1	25.3321	20.4629	46.9052
DATA	214	2	50	0	0	Col_3_13427253	Col_3_13427253	17639	444.924	1.236565022e-002	7.265560938e-002	8.648564724e-001	9.504278e+002	9.778782e+002	1.156804e+002	1.123912e+002	141	213	20	46	6.416154e+000	1.732472e+001	0	0	0	0	0	0	0	0	0	0	0	102.312	153.052	1	1	1	1	28.1191	20.41	47.1666
DATA	215	2	51	0	-1	NC1_00000067	NC1_00000067	17660.4	444.973	0.000000000e+000	6.299521352e-001	1.000000000e+000	6.426423e+001	5.498811e+001	6.604848e+001	5.556733e+001	48	74	20	47	6.416210e+000	1.732631e+001	0	0	0	0	0	0	0	0	0	0	0	3.96499	7.89895	0	0	0	0	29.5109	20.4351	47.7802
DATA	216	2	52	0	0	Col_3_16066198	Col_3_16066198	17681.2	445.729	9.478192701e-002	7.943259252e-002	2.327764945e-001	6.738988e+002	8.382559e+002	9.428802e+001	1.004102e+002	117	199	20	47	6.369085e+000	1.737282e+001	0	0	0	0	0	0	0	0	0	0	0	72.5442	131.496	1	1	1	1	26.0017	20.5306	48.0376
DATA	217	2	53	0	0	NC_4_5754942	NC_4_5754942	17702.5	445.367	4.186601533e-002	6.657055801e-002	5.294165780e-001	1.401203e+003	1.543004e+003	1.548630e+002	1.638806e+002	193	301	20	47	6.412827e+000	1.679607e+001	0	0	0	0	0	0	0	0	0	0	0	150.837	242.337	1	1	1	1	25.5572	20.4336	47.6958
DATA	218	2	54	0	0	NC_1_7851338	NC_1_7851338	17723.9	444.176	3.941839288e-001	7.126596610e-002	3.181080785e-008	1.913632e+004	4.742883e+004	1.914768e+003	4.743203e+003	2170	7580	20	47	6.366528e+000	1.706601e+001	0	0	1	1	0	0	0	0	0	0	0	2060	7458.13	1	1	1	1	20.0267	20.5278	47.9246
DATA	219	2	55	0	0	Col_5_14550911	Col_5_14550911	17744.8	445	-1.913197438e+000	1.937029299e-001	5.239477420e-023	1.455460e+005	1.777472e+003	1.455475e+004	1.860851e+002	15577	337	20	47	6.291549e+000	1.717674e+001	0	0	0	0	0	0	0	0	0	0	0	15667.8	279.833	1	1	1	1	28.1191	20.5861	47.7827
DATA	220	2	56	0	0	NC_1_10365177	NC_1_10365177	17765.4	445.827	2.489226772e-002	7.588110887e-002	7.428791398e-001	8.142913e+002	8.623272e+002	1.047833e+002	1.022872e+002	132	192.5	20	46	6.297539e+000	1.701766e+001	0	0	0	0	0	0	0	0	0	0	0	87.6572	135.916	1	1	1	1	24.4106	20.567	47.5013
DATA	221	2	57	0	0	Col_3_17968225	Col_3_17968225	17786.9	445.078	6.306967188e-002	9.950745772e-002	5.261992506e-001	4.436108e+002	5.129462e+002	7.947793e+001	7.516719e+001	91	145	20	46	6.234893e+000	1.706360e+001	0	0	0	0	0	0	0	0	0	0	0	47.754	80.9503	1	1	1	1	27.7085	20.4596	47.2719
DATA	222	2	58	0	0	Col_3_18279546	Col_3_18279546	17807.7	445.351	1.318286111e-001	1.488300210e-001	3.757434965e-001	2.361721e+002	3.199316e+002	7.004718e+001	6.352404e+001	67.5	111.5	20	46	6.290156e+000	1.690116e+001	0	0	0	0	0	0	0	0	1	0	0	25.4236	50.5504	1	1	0	1	25.1049	20.2754	47.0909
DATA	223	2	59	0	0	Col_5_3359201	Col_5_3359201	17828.9	445.544	-4.648485690e-001	9.341850462e-002	6.491849973e-007	1.083518e+003	3.715246e+002	1.268422e+002	6.621692e+001	158	115.5	20	45	6.276641e+000	1.669006e+001	0	0	0	0	0	0	0	0	1	0	0	116.639	58.7742	1	1	1	1	25.7804	20.2393	46.8164
DATA	224	2	60	0	0	Col_4_1123843	Col_4_1123843	17850.3	445.367	-6.898137268e-003	6.425061017e-002	9.145010188e-001	1.989852e+003	1.958496e+003	2.096281e+002	2.033567e+002	248.5	378	20	46	6.342500e+000	1.682998e+001	0	0	0	0	0	0	0	0	1	0	0	214.204	310.214	1	1	1	1	26.0017	20.2073	46.9818
DATA	225	2	61	0	0	NC_1_12181859	NC_1_12181859	17871.8	445.255	1.483798381e-001	7.369554462e-002	4.407080445e-002	8.125849e+002	1.143533e+003	1.046507e+002	1.267522e+002	116	220	20	46	6.318231e+000	1.676909e+001	0	0	0	0	0	0	0	0	0	0	0	87.4735	181.354	1	1	1	1	22.9591	20.3193	46.9702
DATA	226	2	62	0	0	Col_2_16029136	Col_2_16029136	17892.8	445.655	-3.267520168e-003	7.010743338e-002	9.628261912e-001	1.104157e+003	1.095881e+003	1.286098e+002	1.224412e+002	165.5	240.5	20	46	6.364347e+000	1.714562e+001	0	0	0	0	0	0	0	0	0	0	0	118.861	174.006	1	1	1	1	25.7804	20.4413	46.8018
DATA	227	2	63	0	0	NC_2_19052335	NC_2_19052335	17913.9	445.267	-1.049917835e+000	1.168492928e-001	2.581924205e-019	6.097562e+003	5.435486e+002	6.133119e+002	7.700324e+001	693	149	20	46	6.311727e+000	1.717903e+001	0	0	0	0	0	0	0	0	0	0	0	656.393	86.4106	1	1	1	1	26.4388	20.4195	46.5883
DATA	228	2	64	0	0	Col_1_25748487	Col_1_25748487	17934.9	445.615	7.137008716e-002	7.470104718e-002	3.393706789e-001	8.134531e+002	9.587439e+002	1.047182e+002	1.102720e+002	127	219	20	46	6.302601e+000	1.706901e+001	0	0	0	0	0	0	0	0	0	0	0	87.567	152.597	1	1	1	1	24.4106	20.3634	46.5874
DATA	229	2	65	0	0	NC_4_15388966	NC_4_15388966	17956	444.873	-9.301260369e-002	1.326942182e-001	4.833314391e-001	3.516008e+002	2.838163e+002	7.473331e+001	6.137140e+001	80	115	20	46	6.274866e+000	1.703935e+001	0	0	0	0	0	0	0	0	0	0	0	37.8493	45.2271	1	1	1	1	27.2919	20.3032	46.4954
DATA	230	2	66	0	0	NC_2_9374070	NC_2_9374070	17977.6	445.027	-3.016665472e-001	2.076720972e-001	1.463320970e-001	2.620636e+002	1.308399e+002	7.096202e+001	5.590237e+001	73.5	77.5	20	45.5	6.294509e+000	1.713961e+001	0	0	0	0	0	0	0	0	0	0	0	28.2107	20.8746	1	1	0	0	29.1201	20.4334	46.5013
DATA	231	2	67	0	0	NC_4_17093806	NC_4_17093806	17998.7	445.583	1.618563009e-001	1.790888781e-001	3.661139828e-001	1.826730e+002	2.651739e+002	6.842901e+001	6.041807e+001	64	101	20	45	6.305904e+000	1.714842e+001	0	0	0	0	0	0	0	0	0	0	0	19.6645	42.3549	1	1	0	0	25.7804	20.413	46.5873
DATA	232	2	68	0	0	Col_4_7102999	Col_4_7102999	18018.8	445.365	1.011501001e-001	7.536751903e-002	1.795663703e-001	7.712944e+002	9.735770e+002	1.014780e+002	1.114419e+002	122	216	20	45	6.397337e+000	1.721878e+001	0	0	0	0	0	0	0	0	0	0	0	83.0286	155.674	1	1	1	1	24.6442	20.3833	46.4754
DATA	233	2	69	0	0	NC_1_4473876	NC_1_4473876	18040.9	445.288	-1.603353520e+000	1.646928717e-001	2.129458553e-022	1.696593e+004	4.228869e+002	1.697875e+003	6.871894e+001	1862.5	133	20	46	6.379675e+000	1.714246e+001	0	0	0	0	0	0	0	0	0	0	0	1826.36	67.6976	1	1	1	1	26.2212	20.4406	46.8439
DATA	234	2	70	0	0	NC_5_16995148	NC_5_16995148	18062	445.649	1.170572932e-001	8.515754593e-002	1.692564897e-001	5.564039e+002	7.285300e+002	8.628261e+001	9.074800e+001	101	180	20	46	6.352986e+000	1.703826e+001	0	0	0	0	0	0	0	0	0	0	0	59.896	116.752	1	1	1	1	25.7804	20.4681	46.6897
DATA	235	2	71	0	0	Col_5_17678408	Col_5_17678408	18082.6	444.9	3.170414468e-002	6.537822036e-002	6.277229168e-001	1.606500e+003	1.728163e+003	1.736584e+002	1.810717e+002	212	320	20	45	6.282539e+000	1.703801e+001	0	0	0	0	0	0	0	0	1	0	0	172.937	277.242	1	1	1	1	26.0017	20.2025	46.1462
DATA	236	2	72	0	0	Col_3_21901574	Col_3_21901574	18104.2	445.103	-1.405654030e-002	1.397561788e-001	9.198846473e-001	2.996657e+002	2.901218e+002	7.243501e+001	6.129461e+001	78	101	20	45	6.265440e+000	1.730120e+001	0	0	0	0	0	0	0	0	1	0	0	32.2585	46.5922	1	1	0	1	26.0017	20.2405	46.1894
DATA	237	2	73	0	0	NC_3_20864992	NC_3_20864992	18125.6	444.463	4.824051758e-002	1.278249773e-001	7.058800224e-001	3.123013e+002	3.489911e+002	7.296682e+001	6.424385e+001	76	111	20	45	6.204370e+000	1.735500e+001	0	0	0	0	0	0	0	0	1	0	0	33.6187	56.104	1	1	0	1	24.4106	20.1711	46.4486
DATA	238	2	74	0	0	Col_1_5394000	Col_1_5394000	18146.4	445.8	-2.545950920e-002	8.572679639e-002	7.664785260e-001	6.372084e+002	6.009274e+002	9.170159e+001	8.071596e+001	111	150	20	45	6.243833e+000	1.718767e+001	0	0	0	0	0	0	0	0	1	0	0	68.5945	96.6952	1	1	1	1	23.696	20.1933	46.4889
DATA	239	2	75	0	0	NC_3_16781987	NC_3_16781987	18167.7	445.603	1.284559004e-001	1.201944577e-001	2.851895610e-001	3.095321e+002	4.160654e+002	7.284872e+001	6.804057e+001	76	123	20	45	6.194774e+000	1.716136e+001	0	0	0	0	0	0	0	0	1	0	0	33.3206	67.0127	1	1	0	1	25.3321	20.2504	46.5732
DATA	240	2	76	0	0	Col_3_18459744	Col_3_18459744	18188.8	445.569	-6.955834266e-002	9.207168415e-002	4.499608586e-001	5.856260e+002	4.989557e+002	8.819532e+001	7.336720e+001	105.5	147.5	20	45	6.224733e+000	1.696437e+001	0	0	0	0	0	0	0	0	0	0	0	63.0417	80.436	1	1	1	1	25.7804	20.3775	46.6973
DATA	241	2	77	0	0	Col_5_15545974	Col_5_15545974	18210.3	445.224	1.426813063e-001	1.750303581e-001	4.149690919e-001	1.910134e+002	2.653049e+002	6.865637e+001	5.993234e+001	65	99	20	45	6.322439e+000	1.699582e+001	0	0	0	0	0	0	0	0	0	0	0	20.5623	42.8076	1	1	0	0	26.0017	20.4602	46.7938
DATA	242	2	78	0	0	NC_2_4630892	NC_2_4630892	18231.1	445.741	8.031311182e-002	1.218750046e-001	5.099090270e-001	3.201880e+002	3.852283e+002	7.330784e+001	6.608599e+001	81	122	20	46	6.424734e+000	1.705626e+001	0	0	0	0	0	0	0	0	0	0	0	34.4677	62.2079	1	1	0	1	24.4106	20.5334	47.0798
DATA	243	2	79	0	0	Col_1_11163918	Col_1_11163918	18252.4	445.159	-5.669659571e-002	7.379411269e-002	4.423043208e-001	9.705820e+002	8.517961e+002	1.173419e+002	1.006690e+002	142	197.5	20	46	6.359741e+000	1.714455e+001	0	0	0	0	0	0	0	0	0	0	0	104.482	137.662	1	1	1	1	26.8687	20.5136	46.9734
DATA	244	2	80	0	0	Col_2_6917292	Col_2_6917292	18273.7	445.58	7.652699607e-002	8.357066303e-002	3.598158568e-001	6.001709e+002	7.158169e+002	8.916775e+001	8.943340e+001	105	183	20	46	6.340033e+000	1.679142e+001	0	0	0	0	0	0	0	0	0	0	0	64.6075	115.772	1	1	1	1	24.1747	20.353	46.9539
DATA	245	2	81	0	0	Col_3_21283394	Col_3_21283394	18294.7	445.667	-4.314960630e-002	8.638318356e-002	6.174173537e-001	6.394952e+002	5.790122e+002	9.186064e+001	7.888541e+001	113	161.5	20	45	6.302492e+000	1.673547e+001	0	0	0	0	0	0	0	0	0	0	0	68.8407	93.7121	1	1	1	1	24.8756	20.4207	46.3283
DATA	246	2	82	0	0	Col_3_6782603	Col_3_6782603	18315.4	445.979	4.108628349e-003	6.199628590e-002	9.471611403e-001	4.352404e+003	4.393775e+003	4.402080e+002	4.426277e+002	492.5	756	20	45	6.274287e+000	1.689184e+001	0	0	0	0	0	0	0	0	0	0	0	468.529	711.581	1	1	1	1	23.2073	20.3009	46.1346
DATA	247	2	83	0	0	NC_3_2606872	NC_3_2606872	18337.4	445	1.430154087e-001	6.932176683e-002	3.910631344e-002	1.060274e+003	1.473784e+003	1.248625e+002	1.567904e+002	154	290	20	45	6.219703e+000	1.705290e+001	0	0	0	0	0	0	0	0	1	0	0	114.137	238.842	1	1	1	1	29.1201	20.2168	45.7695
DATA	248	2	84	0	0	Col_3_9154819	Col_3_9154819	18357.8	445.964	-1.506388917e-003	6.458272278e-002	9.813910682e-001	1.849926e+003	1.843520e+003	1.963952e+002	1.919518e+002	239	344.5	20	45	6.315352e+000	1.725080e+001	0	0	0	0	0	0	0	0	1	0	0	199.142	298.92	1	1	1	1	24.8756	20.2195	45.9414
DATA	249	2	85	0	0	NC_3_6776084	NC_3_6776084	18379.2	445.773	1.543774585e-001	1.512517596e-001	3.074129284e-001	2.232779e+002	3.185834e+002	6.962303e+001	6.222290e+001	68	119	20	45	6.030654e+000	1.748333e+001	0	0	0	0	0	0	0	0	1	0	0	24.0355	51.6849	1	1	0	1	22.1978	19.9595	46.5336
DATA	250	2	86	0	0	Col_1_24702093	Col_1_24702093	18400.8	445.667	1.252741067e-001	1.138769598e-001	2.712959679e-001	3.339740e+002	4.456426e+002	7.392037e+001	6.956951e+001	82	134	20	45	6.033000e+000	1.752899e+001	0	0	0	0	0	0	0	0	1	0	0	35.9518	72.3336	1	1	1	1	25.3321	19.9177	46.3709
DATA	251	2	87	0	0	NC_4_1843031	NC_4_1843031	18421.6	445.019	8.396254336e-002	6.464109517e-002	1.939770624e-001	1.792027e+003	2.174238e+003	1.909514e+002	2.238852e+002	236	419	19	46	6.174975e+000	1.736950e+001	0	0	0	0	0	0	0	0	1	0	0	192.909	353.061	1	1	1	1	25.1049	19.7813	46.8531
DATA	252	2	88	0	0	Col_3_14712406	Col_3_14712406	18442.9	444.772	3.264061163e-002	6.491518329e-002	6.150912739e-001	1.705268e+003	1.838371e+003	1.828339e+002	1.914297e+002	218	337	19	46	6.152352e+000	1.758179e+001	0	0	0	0	0	0	0	0	1	0	0	183.569	298.637	1	1	1	1	25.7804	19.7998	46.7321
DATA	253	2	89	0	0	Col_3_14785184	Col_3_14785184	18463.8	444.689	-6.823114692e-002	1.533846396e-001	6.564376289e-001	2.835300e+002	2.423080e+002	7.178250e+001	5.860495e+001	69.5	99.5	19	45	6.207107e+000	1.758023e+001	0	0	0	0	0	0	0	0	1	0	0	30.5216	39.3748	1	1	0	0	26.4388	19.7819	46.475
DATA	254	2	90	0	0	Col_4_12060675	Col_4_12060675	18485.1	445.041	-2.398340270e-003	7.126150024e-002	9.731518776e-001	1.022191e+003	1.016562e+003	1.216453e+002	1.148036e+002	161	221	19	45	6.296962e+000	1.733720e+001	0	0	0	0	0	0	0	0	1	0	0	110.037	165.234	1	1	1	1	22.9591	19.9097	46.3781
DATA	255	2	91	0	0	Col_1_22569402	Col_1_22569402	18506	445.885	-3.934987627e-003	6.307500193e-002	9.502555629e-001	2.577465e+003	2.554217e+003	2.660490e+002	2.609311e+002	317.5	483.5	19	45	6.286321e+000	1.735235e+001	0	0	0	0	0	0	0	0	1	0	0	277.46	415.249	1	1	1	1	24.1747	19.8811	45.9738
DATA	256	2	92	0	0	Col_5_808132	Col_5_808132	18527.9	445.452	2.405340296e-002	1.118084674e-001	8.296656346e-001	3.835174e+002	4.053578e+002	7.628690e+001	6.698439e+001	84	130	20	45	6.206420e+000	1.734771e+001	0	0	0	0	0	0	0	0	1	0	0	41.2851	65.9125	1	1	1	1	26.2212	19.9307	46.1188
DATA	257	2	93	0	0	NC_4_2158688	NC_4_2158688	18548.6	445	1.713872222e-001	1.570776358e-001	2.752294081e-001	2.090141e+002	3.101435e+002	6.917878e+001	6.168445e+001	62	106	20	45	6.150183e+000	1.737650e+001	0	0	0	0	0	0	0	0	1	0	0	22.5	50.4364	1	1	0	1	29.1201	20.1158	46.0667
DATA	258	2	94	0	0	Col_1_22805032	Col_1_22805032	18570	445.203	7.537122724e-002	1.201139814e-001	5.303331517e-001	3.274579e+002	3.895173e+002	7.362827e+001	6.603061e+001	77	124	20	46	6.120020e+000	1.722327e+001	0	0	0	0	0	0	0	0	0	0	0	35.2503	63.3474	1	1	0	1	28.1191	20.309	46.3977
DATA	259	2	95	0	0	Col_2_10918123	Col_2_10918123	18590.6	445.722	-3.865217380e-002	7.445499171e-002	6.036667753e-001	9.178425e+002	8.396842e+002	1.130185e+002	9.946656e+001	141	200	20	46	5.898859e+000	1.757246e+001	0	0	0	0	0	0	0	0	1	0	0	98.8043	136.556	1	1	1	1	24.8756	20.0657	46.7573
DATA	260	2	96	0	0	Col_3_9137150	Col_3_9137150	18612.3	445.484	-5.788797205e-001	1.020716995e-001	1.417139955e-008	1.080537e+003	2.849443e+002	1.265877e+002	6.045773e+001	164	105	20	46	6.014676e+000	1.765264e+001	0	0	0	0	0	0	0	0	1	0	0	116.318	46.3374	1	1	1	1	26.0017	20.0515	46.8684
DATA	261	2	97	0	0	Col_1_25003932	Col_1_25003932	18633.3	444.952	2.053130473e-002	9.500016170e-002	8.288952788e-001	4.964454e+002	5.204785e+002	8.254342e+001	7.451681e+001	96	148.5	20	46	6.062565e+000	1.754902e+001	0	0	0	0	0	0	0	0	1	0	0	53.4416	84.6313	1	1	1	1	27.0811	19.969	46.6229
DATA	262	2	98	0	0	NC_5_25618804	NC_5_25618804	18654.2	445.259	1.516017672e-001	6.305856333e-002	1.621045478e-002	8.744040e+003	1.239692e+004	8.768872e+002	1.240839e+003	948.5	2070.5	19	46	6.193727e+000	1.753741e+001	0	0	0	0	0	0	0	0	1	0	0	941.282	2015.41	1	1	1	1	26.0017	19.7198	47.274
DATA	263	2	99	0	0	Col_3_21534932	Col_3_21534932	18676.2	445.786	4.761932410e-002	6.204953013e-002	4.428196464e-001	4.537410e+003	5.063227e+003	4.585082e+002	5.091256e+002	529	847	20	47	6.199826e+000	1.741089e+001	0	0	0	0	0	0	0	0	1	0	0	488.445	822.934	1	1	1	1	25.1049	19.8653	47.5576
DATA	264	2	100	0	0	Col_3_5436019	Col_3_5436019	18696.6	445.863	3.183710007e-002	6.205940999e-002	6.079443023e-001	4.223368e+003	4.544604e+003	4.274543e+002	4.575829e+002	489	760.5	19	46	6.260596e+000	1.709119e+001	0	0	0	0	0	0	0	0	1	0	0	454.639	738.433	1	1	1	1	24.1747	19.8123	47.1144
DATA	265	2	101	1028	1	SM_08	SM_08	18718.6	444.352	0.000000000e+000	6.319330133e-001	1.000000000e+000	6.398772e+001	5.304490e+001	6.594570e+001	5.346675e+001	36.5	66	19	46	6.247326e+000	1.698385e+001	0	0	0	0	0	0	0	0	1	0	0	-5.938	4.87028	0	0	0	0	24.8756	19.717	47.0426
DATA	266	2	102	0	0	Col_2_1571380	Col_2_1571380	18739.1	445.769	3.568002035e-002	6.453950750e-002	5.803729883e-001	1.808013e+003	1.962825e+003	1.924524e+002	2.034183e+002	231.5	366	19	46	6.398820e+000	1.693928e+001	0	0	0	0	0	0	0	0	1	0	0	194.63	318.689	1	1	1	1	24.1747	20.0042	46.9609
DATA	267	2	103	0	0	NC_2_13618106	NC_2_13618106	18760.2	445.536	8.253318295e-002	2.895230129e-001	7.755935362e-001	1.183344e+002	1.431015e+002	6.699900e+001	5.531379e+001	55	84	20	46	6.430706e+000	1.704906e+001	0	0	0	0	0	0	0	0	1	0	0	12.7385	23.2236	1	1	0	0	25.3321	20.0409	46.833
DATA	268	2	104	0	0	NC_2_17986644	NC_2_17986644	18781.8	445.929	-4.392561042e-002	1.342007025e-001	7.434312971e-001	3.250577e+002	2.937885e+002	7.352184e+001	6.100070e+001	77	107	20	46	6.320777e+000	1.736622e+001	0	0	0	0	0	0	0	0	1	0	0	34.992	47.6521	1	1	0	1	24.6442	20.0926	46.8106
DATA	269	2	105	0	0	NC_4_6586630	NC_4_6586630	18802.6	445.298	2.385152948e-001	4.359100035e-001	5.842644394e-001	6.402123e+001	1.108765e+002	6.594570e+001	5.462681e+001	40	81.5	20	46	6.507435e+000	1.725510e+001	0	0	0	0	0	0	0	0	1	0	0	-2.7647	17.974	0	1	0	0	26.8687	20.1778	46.7078
DATA	270	2	106	0	0	NC_2_8761594	NC_2_8761594	18823.8	445.632	1.090570888e-001	6.843105287e-002	1.110080949e-001	1.139144e+003	1.464319e+003	1.316257e+002	1.559077e+002	167.5	288.5	20	46	6.258575e+000	1.731382e+001	0	0	0	0	0	0	0	0	1	0	0	122.627	237.222	1	1	1	1	25.7804	20.1582	46.5714
DATA	271	2	107	0	0	NC_5_21798279	NC_5_21798279	18845.1	445.271	-1.054977009e+000	1.162065482e-001	1.101174186e-019	2.488470e+004	2.192580e+003	2.489344e+003	2.257055e+002	2678	407.5	19	46	6.130761e+000	1.707688e+001	0	0	0	0	0	0	0	0	1	0	0	2678.8	354.954	1	1	1	1	26.0017	19.834	46.5719
DATA	272	2	108	0	0	Col_3_20208243	Col_3_20208243	18865.8	445.339	-3.424426414e-002	1.160452378e-001	7.679220026e-001	3.900192e+002	3.604473e+002	7.661583e+001	6.459445e+001	88	116	19	46	6.097575e+000	1.717461e+001	0	0	0	0	0	0	0	0	1	0	0	41.985	58.3087	1	1	1	1	25.7804	19.7948	46.7192
DATA	273	2	109	0	0	Col_3_7305271	Col_3_7305271	18887.4	445.294	-2.244394826e-003	1.315994666e-001	9.863929451e-001	3.180337e+002	3.163943e+002	7.321400e+001	6.228227e+001	78	111	19	45	6.059208e+000	1.704302e+001	0	0	0	0	0	0	0	0	1	0	0	34.2358	51.1396	1	1	0	1	24.1747	19.804	46.1609
DATA	274	2	110	0	0	Col_3_23278447	Col_3_23278447	18908.5	445.324	-9.984970911e-002	1.294929874e-001	4.406583473e-001	3.638025e+002	2.890786e+002	7.531506e+001	6.098171e+001	83	110	20	45	6.132782e+000	1.720953e+001	0	0	0	0	0	0	0	0	1	0	0	39.1628	46.6833	1	1	1	1	27.0811	19.8567	46.3523
DATA	275	2	111	0	0	Col_1_18371899	Col_1_18371899	18929.5	445.324	7.608660841e-002	9.441275763e-002	4.203043777e-001	4.736700e+002	5.643682e+002	8.119402e+001	7.793328e+001	92	151	19	45	6.083734e+000	1.704517e+001	0	0	0	0	0	0	0	0	1	0	0	50.9898	91.0549	1	1	1	1	27.0811	19.81	45.7769
DATA	276	2	112	0	0	Col_2_17124882	Col_2_17124882	18950.6	445.298	3.322194565e-001	1.424724121e-001	1.971036954e-002	4.303534e+003	9.247933e+003	6.228134e+002	2.026877e+003	357	652	20	45	6.087245e+000	1.712911e+001	0	0	1	1	0	0	0	0	1	0	0	463.269	1490.58	1	1	1	1	26.8687	19.8513	45.776
DATA	277	2	113	0	0	Col_3_6471900	Col_3_6471900	18972.3	445.686	3.123906946e-003	1.060849853e-001	9.765079202e-001	4.259630e+002	4.290380e+002	7.850656e+001	6.885705e+001	88.5	127	19	44	6.173206e+000	1.719704e+001	0	0	0	0	0	0	0	0	1	0	0	45.8542	69.0766	1	1	1	1	24.4106	19.7841	45.6003
DATA	278	2	114	0	0	Col_3_7785681	Col_3_7785681	18994.2	445.806	1.298659358e-001	6.310561435e-002	3.959837087e-002	3.809388e+003	5.137137e+003	3.866047e+002	5.165356e+002	447	903.5	19	45	6.131341e+000	1.711167e+001	0	0	0	0	0	0	0	0	1	0	0	410.075	826.141	1	1	1	1	20.8674	19.7051	45.7624
DATA	279	2	115	0	0	Col_1_25679407	Col_1_25679407	19013.3	445.957	1.024318735e-001	1.143567442e-001	3.704011574e-001	3.418114e+002	4.327314e+002	7.427776e+001	6.918106e+001	74	130	19	45	6.112964e+000	1.683915e+001	0	0	0	0	0	0	0	0	1	0	0	36.7955	69.5169	1	1	1	1	22.7082	19.6381	45.7701
DATA	280	2	116	0	0	NC_1_11485320	NC_1_11485320	19034.8	445.475	1.889199733e-001	9.689747595e-002	5.121315362e-002	4.052701e+002	6.261301e+002	7.740332e+001	8.271025e+001	86	163	19	45	6.126295e+000	1.692360e+001	0	0	0	0	0	0	0	0	1	0	0	43.6267	100.463	1	1	1	1	25.7804	19.6645	45.915
DATA	281	2	117	0	0	Col_5_6820989	Col_5_6820989	19056.2	445.155	3.339573828e-002	7.566876056e-002	6.589660353e-001	8.083110e+002	8.729196e+002	1.043192e+002	1.027032e+002	130.5	203	19	45	6.219754e+000	1.703729e+001	0	0	0	0	0	0	0	0	1	0	0	87.0134	139.881	1	1	1	1	25.7804	19.7777	46.06
DATA	282	2	118	0	0	NC_2_3544138	NC_2_3544138	19077.3	445.37	-1.997921732e-001	6.445080741e-002	1.935746736e-003	6.651806e+003	4.199014e+003	6.684415e+002	4.233829e+002	759	719	20	45	6.460239e+000	1.714585e+001	0	0	0	0	0	0	0	0	1	0	0	716.056	671.975	1	1	1	1	24.8756	19.9832	46.3548
DATA	283	2	119	0	0	NC_1_27783753	NC_1_27783753	19098.6	445.298	-3.955021729e-002	9.547528399e-002	6.786942420e-001	5.314785e+002	4.852164e+002	8.469669e+001	7.279029e+001	105	131	20	45	6.446753e+000	1.684906e+001	0	0	0	0	0	0	0	0	1	0	0	57.2128	77.5419	1	1	1	1	26.8687	20.0598	46.2117
DATA	284	2	120	0	0	NC_4_2326680	NC_4_2326680	19120	445.5	1.034946845e-001	6.377423572e-002	1.046259522e-001	2.291903e+003	2.908646e+003	2.384890e+002	2.958968e+002	284	540	20	45	6.510984e+000	1.676612e+001	0	0	0	0	0	0	0	0	1	0	0	246.72	464.148	1	1	1	1	26.2212	20.103	46.094
DATA	285	2	121	0	0	NC_1_26305348	NC_1_26305348	19140.9	445.854	3.736068456e-001	3.698741802e-001	3.124513513e-001	6.445176e+001	1.523497e+002	6.617277e+001	5.651199e+001	50	82	20	46	6.530288e+000	1.667544e+001	0	0	0	0	0	0	0	0	1	0	0	5.89619	24.2751	0	1	0	0	22.9591	20.1623	46.4381
DATA	286	2	122	0	0	Col_3_607305	Col_3_607305	19161.7	445.712	-3.352123270e-003	7.212086727e-002	9.629282784e-001	9.866500e+002	9.790638e+002	1.186744e+002	1.120540e+002	144	211	20	46	6.185807e+000	1.684993e+001	0	0	0	0	0	0	0	0	1	0	0	106.211	155.767	1	1	1	1	24.6442	19.9458	46.3595
DATA	287	2	123	0	0	Col_3_18609790	Col_3_18609790	19183.5	445.324	1.713466099e-001	6.888871578e-002	1.287183352e-002	1.123673e+003	1.667196e+003	1.302891e+002	1.754296e+002	159	290	20	46	6.251092e+000	1.638537e+001	0	0	0	0	0	0	0	0	1	0	0	120.962	264.817	1	1	1	1	27.0811	20.1342	46.3736
DATA	288	2	124	0	0	Col_2_2441608	Col_2_2441608	19205	445.245	3.723632735e-002	7.876818845e-002	6.364036321e-001	7.242405e+002	7.890766e+002	9.794937e+001	9.600237e+001	123	194	20	46	6.259553e+000	1.696810e+001	0	0	0	0	0	0	0	0	1	0	0	77.9634	125.129	1	1	1	1	24.6442	20.2552	46.4854
DATA	289	2	125	0	0	NC_3_2616994	NC_3_2616994	19225.6	445.298	0.000000000e+000	6.268683315e-001	1.000000000e+000	6.464862e+001	5.442480e+001	6.594570e+001	5.477131e+001	38.5	56.5	20	46	6.002162e+000	1.710268e+001	0	0	0	0	0	0	0	0	1	0	0	-5.30441	-1.76171	0	0	0	0	30	20.0508	46.7948
DATA	290	2	126	0	0	NC_1_4271217	NC_1_4271217	19247	445.5	3.345888397e-001	3.877810550e-001	3.882313518e-001	6.470323e+001	1.398025e+002	6.610389e+001	5.662110e+001	48	80	20	46	5.980915e+000	1.699865e+001	0	0	0	0	0	0	0	0	1	0	0	4.92007	22.0938	0	1	0	0	26.2212	19.9841	46.824
DATA	291	2	127	0	0	Col_1_22523812	Col_1_22523812	19268.1	445.278	-1.215318395e-002	1.043371017e-001	9.072721485e-001	4.482916e+002	4.359207e+002	7.974014e+001	7.015279e+001	93	123	19	46	6.019416e+000	1.684262e+001	0	0	0	0	0	0	0	0	1	0	0	48.2579	68.7698	1	1	1	1	25.1049	19.9048	46.6775
DATA	292	2	128	0	0	NC_2_421707	NC_2_421707	19289.3	445.278	-2.035668365e-001	7.910685941e-002	1.007295946e-002	1.010403e+003	6.323069e+002	1.206565e+002	8.384724e+001	152.5	143	20	46	6.072101e+000	1.697968e+001	0	0	0	0	0	0	0	0	1	0	0	108.768	99.5685	1	1	1	1	24.8756	20.0359	46.7448
DATA	293	2	129	0	0	Col_5_8923386	Col_5_8923386	19310.4	445.137	-1.034080716e-001	6.792099431e-002	1.278899129e-001	1.530321e+003	1.206075e+003	1.666363e+002	1.326260e+002	210	250	20	46	6.149329e+000	1.694912e+001	0	0	0	0	0	0	0	0	1	0	0	164.737	189.568	1	1	1	1	24.1747	19.9954	46.759
DATA	294	2	130	0	0	Col_2_18304785	Col_2_18304785	19330.8	445.303	-1.212041354e-001	1.226142961e-001	3.229082313e-001	4.057576e+002	3.069464e+002	7.742885e+001	6.322137e+001	90	100	20	46	6.236699e+000	1.710676e+001	0	0	0	0	0	0	0	0	1	0	0	43.6792	48.1558	1	1	1	1	19.4461	19.9398	46.6908
DATA	295	2	131	0	0	NC_4_3557490	NC_4_3557490	19353.1	445.167	-1.352300425e-001	7.831416864e-002	8.421018031e-002	9.261950e+002	6.783790e+002	1.136979e+002	8.757440e+001	143	168	20	45	6.181528e+000	1.716333e+001	0	0	0	0	0	0	0	0	1	0	0	99.7034	106.211	1	1	1	1	24.6442	19.9405	46.2768
DATA	296	2	132	0	0	NC_5_20922657	NC_5_20922657	19373.7	445.474	3.891972005e-002	7.692427363e-002	6.128928118e-001	7.747723e+002	8.474104e+002	1.017426e+002	1.012930e+002	129.5	197	20	45	6.115484e+000	1.728294e+001	0	0	0	0	0	0	0	0	1	0	0	83.403	132.418	1	1	1	1	25.3321	19.8923	46.0145
DATA	297	2	133	0	0	Col_4_14184094	Col_4_14184094	19395.3	445.382	-4.745067365e-002	6.424391907e-002	4.601488400e-001	2.156514e+003	1.933311e+003	2.255091e+002	2.011688e+002	288	360	20	45	6.335760e+000	1.748741e+001	0	0	0	0	0	0	0	0	1	0	0	232.145	301.48	1	1	1	1	24.8756	20.2799	46.4617
DATA	298	2	134	0	0	Col_3_18879086	Col_3_18879086	19416.5	445.269	-2.712425353e-001	6.889210388e-002	8.243518493e-005	2.662871e+003	1.425961e+003	2.743313e+002	1.530959e+002	333	290	20	45	6.389691e+000	1.751751e+001	0	0	0	0	0	0	0	0	1	0	0	286.654	221.908	1	1	1	1	24.4106	20.2825	46.4153
DATA	299	2	135	0	0	NC_3_10257014	NC_3_10257014	19437.6	445.611	-4.466717685e-001	8.040485261e-002	2.771612029e-008	1.887377e+003	6.748182e+002	1.999268e+002	8.758751e+001	250	166	20	45	6.335917e+000	1.732734e+001	0	0	0	0	0	0	0	0	1	0	0	203.173	104.795	1	1	1	1	24.4106	20.2336	46.3475
DATA	300	2	136	0	0	NC_1_11824678	NC_1_11824678	19458.6	445.393	2.645056797e-003	9.863209753e-002	9.786053719e-001	4.852059e+002	4.881700e+002	8.187236e+001	7.425610e+001	91	135	20	45	6.279272e+000	1.762658e+001	0	0	0	0	0	0	0	0	0	0	0	52.2317	75.651	1	1	1	1	24.8756	20.4467	46.3432
DATA	301	2	137	0	0	Col_3_9637959	Col_3_9637959	19479.5	445.324	1.484542149e-002	6.753389056e-002	8.260099398e-001	1.317498e+003	1.363313e+003	1.473325e+002	1.474125e+002	187	266	20	45	6.261215e+000	1.759719e+001	0	0	0	0	0	0	0	0	0	0	0	141.827	210.821	1	1	1	1	27.0811	20.362	46.0684
DATA	302	2	138	0	0	NC_4_2992483	NC_4_2992483	19500.6	445.298	0.000000000e+000	6.229220553e-001	1.000000000e+000	6.556299e+001	5.583968e+001	6.603299e+001	5.645937e+001	47	72	20	45	6.218576e+000	1.727549e+001	0	0	0	0	0	0	0	0	1	0	0	3.65386	8.41779	0	0	0	0	26.8687	20.2801	45.9742
DATA	303	2	139	0	0	Col_3_11427598	Col_3_11427598	19521.7	444.75	3.134022041e-002	6.465475857e-002	6.278665745e-001	1.816406e+003	1.952329e+003	1.932411e+002	2.031935e+002	234	342	19	45	6.050840e+000	1.746047e+001	0	0	0	0	0	0	0	0	1	0	0	195.533	300.596	1	1	1	1	23.2073	19.9916	45.6447
DATA	304	2	140	0	0	Col_3_2167717	Col_3_2167717	19542.4	444.537	-1.366873632e-001	6.349224814e-002	3.133284481e-002	4.325710e+003	3.157694e+003	4.375688e+002	3.207738e+002	510	528	20	45	6.082549e+000	1.734307e+001	0	0	0	0	0	0	0	0	1	0	0	465.656	485.125	1	1	1	1	21.1402	20.0258	45.688
DATA	305	2	141	0	0	Col_4_7673035	Col_4_7673035	19563.9	444.981	6.910444330e-002	6.811381629e-002	3.103233886e-001	1.210178e+003	1.418906e+003	1.378192e+002	1.527520e+002	182	280	19	45	6.060222e+000	1.760489e+001	0	0	0	0	0	0	0	0	1	0	0	130.274	217.49	1	1	1	1	23.696	19.9093	45.8263
DATA	306	2	142	0	0	Col_4_15030031	Col_4_15030031	19585.2	444.979	1.688061455e-001	9.033597813e-002	6.167179416e-002	4.796980e+002	7.075776e+002	8.154715e+001	9.067303e+001	95.5	168	20	45	6.084989e+000	1.760151e+001	0	0	0	0	0	0	0	0	1	0	0	51.6387	108.209	1	1	1	1	22.9591	19.9833	46.0937
DATA	307	2	143	0	0	NC_5_22578738	NC_5_22578738	19606.2	446	3.818054073e-001	2.945335072e-001	1.948702584e-001	8.251386e+001	1.987615e+002	6.645992e+001	6.020703e+001	53	89	20	45	6.043700e+000	1.757548e+001	0	0	0	0	0	0	0	0	1	0	0	8.88249	30.3262	1	1	0	0	22.9591	19.8555	46.0937
DATA	308	2	144	0	0	Col_2_3154250	Col_2_3154250	19627.6	445.298	1.854470352e-001	6.906585786e-002	7.251344314e-003	3.316081e+003	5.082438e+003	3.381017e+002	5.643089e+002	377	624	20	46	5.986972e+000	1.761979e+001	0	0	0	1	0	0	0	0	1	0	0	356.971	773.675	1	1	1	1	26.8687	19.9668	46.6436
DATA	309	2	145	0	0	NC_4_10636017	NC_4_10636017	19648.2	445.605	0.000000000e+000	6.173187013e-001	1.000000000e+000	6.624460e+001	5.673082e+001	6.594570e+001	5.709201e+001	40	57	20	45	6.103813e+000	1.730831e+001	0	0	0	0	0	0	0	0	1	0	0	-5.67723	-0.929521	0	0	0	0	22.4545	19.9529	46.3427
DATA	310	2	146	0	0	NC_3_14352387	NC_3_14352387	19670	446.026	2.325032758e-001	3.822863001e-001	5.430604760e-001	7.610868e+001	1.299982e+002	6.638344e+001	5.868819e+001	53	81	20	46	6.202531e+000	1.699830e+001	0	0	0	0	0	0	0	0	1	0	0	8.19298	19.6964	1	1	0	0	20.591	20.0148	46.3835
DATA	311	2	147	0	0	Col_5_14632308	Col_5_14632308	19691.5	445.618	-2.897404005e-001	6.893725559e-002	2.634493008e-005	3.122888e+003	1.602566e+003	3.191757e+002	1.702145e+002	380.5	299.5	20	45	6.272149e+000	1.705882e+001	0	0	0	0	0	0	0	0	1	0	0	336.174	242.237	1	1	1	1	24.4106	20.199	46.1574
DATA	312	2	148	0	0	Col_1_4640897	Col_1_4640897	19712.6	445.38	-5.364513834e-002	7.383954895e-002	4.675264506e-001	9.925797e+002	8.772437e+002	1.191679e+002	1.048891e+002	153	185	20	45	6.284840e+000	1.696891e+001	0	0	0	0	0	0	0	0	0	0	0	106.85	132.292	1	1	1	1	24.4106	20.2906	46.0077
DATA	313	2	149	0	0	NC_5_14149118	NC_5_14149118	19734	445.827	-7.858292265e-001	1.388084397e-001	1.502746448e-008	8.148899e+002	1.334350e+002	1.048298e+002	5.916151e+001	137	80	20	45	6.317544e+000	1.683064e+001	0	0	0	0	0	0	0	0	1	0	0	87.7216	20.0744	1	1	1	0	24.1747	20.177	46.2582
DATA	314	2	150	0	0	NC_1_26267745	NC_1_26267745	19754.6	445.566	1.222415899e-001	7.526330595e-002	1.043361744e-001	7.841070e+002	1.039003e+003	1.024552e+002	1.188799e+002	125	218	20	45	6.314733e+000	1.661017e+001	0	0	0	0	0	0	0	0	1	0	0	84.4079	155.957	1	1	1	1	24.4106	20.1919	46.3988
DATA	315	2	151	0	0	Col_3_19582717	Col_3_19582717	19775.3	445.48	1.089805604e-001	8.852886787e-002	2.183164280e-001	5.324226e+002	6.842851e+002	8.475597e+001	8.963788e+001	102	163.5	20	46	6.331085e+000	1.662505e+001	0	0	0	0	0	0	0	0	1	0	0	57.3145	102.478	1	1	1	1	23.9365	20.2736	46.5456
DATA	316	2	152	0	0	NC_3_1744221	NC_3_1744221	19797.4	445.25	-3.528339061e-001	3.183593280e-001	2.677373484e-001	1.793588e+002	7.959557e+001	6.834129e+001	5.858569e+001	63	70	20	45	6.344412e+000	1.656939e+001	0	0	0	0	0	0	0	0	0	0	0	19.3077	11.891	1	1	0	0	23.696	20.4125	46.2787
DATA	317	2	153	0	0	Col_5_25071448	Col_5_25071448	19818	445.5	1.878067739e-002	6.433200954e-002	7.703373662e-001	1.960315e+003	2.046947e+003	2.068265e+002	2.128010e+002	238	342.5	20	45	6.364924e+000	1.645201e+001	0	0	0	0	0	0	0	0	1	0	0	211.025	305.103	1	1	1	1	26.2212	20.2697	46.001
DATA	318	2	154	0	0	NC_4_6875499	NC_4_6875499	19839.4	445.836	3.343751562e-001	1.416229907e-001	1.822459170e-002	2.048940e+002	4.424910e+002	6.905542e+001	7.320084e+001	68	124	20	46	6.349149e+000	1.693810e+001	0	0	0	0	0	0	0	0	1	0	0	22.0565	65.7986	1	1	0	1	25.1049	20.1572	46.7129
DATA	319	2	155	0	0	Col_2_14662026	Col_2_14662026	19860.8	445.371	-1.952585011e-003	9.386960841e-002	9.834043721e-001	5.403175e+002	5.378937e+002	8.525412e+001	7.943223e+001	99	131	20	46	6.314168e+000	1.695893e+001	0	0	0	0	0	0	0	0	1	0	0	58.1643	79.7998	1	1	1	1	26.0017	20.2115	46.7933
DATA	320	2	156	0	0	NC_4_2294185	NC_4_2294185	19881.8	445.582	1.301049557e-001	1.031267098e-001	2.070917172e-001	4.007559e+002	5.407355e+002	7.716792e+001	7.972359e+001	88.5	138	20	46	6.249516e+000	1.682837e+001	0	0	0	0	0	0	0	0	1	0	0	43.1407	80.0375	1	1	1	1	25.1049	20.258	46.8906
DATA	321	2	157	0	0	Col_4_2440170	Col_4_2440170	19902.9	445.173	1.447352974e-002	2.057110464e-001	9.439082864e-001	1.920869e+002	1.985963e+002	6.868631e+001	6.198253e+001	67.5	88	20	46	6.297013e+000	1.694454e+001	0	0	0	0	0	0	0	0	0	0	0	20.6778	29.3291	1	1	0	0	24.1747	20.3044	47.278
DATA	322	2	158	0	0	Col_5_23089709	Col_5_23089709	19923.7	445.682	2.099626294e-001	1.606774264e-001	1.913031311e-001	2.027483e+002	3.287910e+002	6.899206e+001	6.740850e+001	65	109	20	47	6.300095e+000	1.686049e+001	0	0	0	0	0	0	0	0	0	0	0	21.8255	48.4482	1	1	0	1	22.7082	20.3029	47.3869
DATA	323	2	159	0	0	Col_5_8762121	Col_5_8762121	19945.2	445.364	7.175536622e-002	7.200295754e-002	3.189774638e-001	9.549394e+002	1.126500e+003	1.160514e+002	1.271557e+002	149	221	20	46	6.418388e+000	1.680447e+001	0	0	0	0	0	0	0	0	0	0	0	102.798	165.618	1	1	1	1	25.1049	20.3023	47.0834
DATA	324	2	160	0	0	Col_3_645720	Col_3_645720	19966.4	445.389	3.321117232e-001	1.546303710e-001	3.173138590e-002	1.847675e+002	3.969514e+002	6.848522e+001	7.120174e+001	61.5	121.5	20	46	6.589189e+000	1.632213e+001	0	0	0	0	0	0	0	0	0	0	0	19.8899	58.2308	1	1	0	1	24.4106	20.2979	46.5041
DATA	325	2	161	0	0	NC_2_16896608	NC_2_16896608	19987.5	445.324	2.506660797e-001	9.126886950e-002	6.024267079e-003	6.666459e+002	1.187302e+003	9.377101e+001	1.647581e+002	114	202	20	45	6.342783e+000	1.667506e+001	0	0	0	0	0	0	0	0	1	0	0	71.7634	173.795	1	1	1	1	27.0811	20.2655	46.2932
DATA	326	2	162	66	1	DarkCorner	DarkCorner	20008.5	445.324	0.000000000e+000	6.054633772e-001	1.000000000e+000	6.854042e+001	5.898836e+001	6.594570e+001	5.936392e+001	38.5	47	20	45	6.332831e+000	1.668179e+001	0	0	0	0	0	0	0	0	0	0	0	-2.61027	-11.3878	0	0	0	0	27.0811	20.3042	45.9882
DATA	327	2	163	66	1	DarkCorner	DarkCorner	20029.7	446.104	0.000000000e+000	6.047173080e-001	1.000000000e+000	6.869428e+001	5.911412e+001	6.594570e+001	5.949048e+001	39	52.5	20	45	6.254508e+000	1.686086e+001	0	0	0	0	0	0	0	0	0	0	0	-5.49705	-8.74236	0	0	0	0	26.4388	20.2876	46.2351
DATA	328	2	164	66	1	DarkCorner	DarkCorner	20050.4	445.82	0.000000000e+000	6.039208999e-001	1.000000000e+000	6.886081e+001	5.923292e+001	6.594570e+001	5.961004e+001	39	56	20	46	6.278311e+000	1.710182e+001	0	0	0	0	0	0	0	0	1	0	0	-6.99342	-8.35361	0	0	0	0	25.3321	20.2601	46.5839
DATA	329	3	1	66	1	DarkCorner	DarkCorner	16591.5	451.078	0.000000000e+000	6.611445889e-001	1.000000000e+000	5.868169e+001	5.224943e+001	6.594570e+001	5.258208e+001	40	61	20	46	6.316934e+000	1.727414e+001	0	0	0	0	0	0	0	0	0	0	0	-1.64568	-0.112604	0	0	0	0	29.7045	20.4863	47.3293
DATA	330	3	2	66	1	DarkCorner	DarkCorner	16613	451.415	0.000000000e+000	6.593595768e-001	1.000000000e+000	5.893484e+001	5.251515e+001	6.594570e+001	5.284950e+001	36	59	21	46	6.700475e+000	1.735916e+001	0	0	0	0	0	0	0	0	0	0	0	-8.12601	-0.286957	0	0	0	0	25.1049	21.0821	47.1088
DATA	331	3	3	0	0	Col_4_6792843	Col_4_6792843	16634.3	451.559	4.052702147e-002	1.193227295e-001	7.341260762e-001	3.431509e+002	3.767143e+002	7.433950e+001	6.510793e+001	78.5	121.5	21	46	6.708504e+000	1.698319e+001	0	0	0	0	0	0	0	0	0	0	0	36.9397	61.5135	1	1	1	1	25.3321	21.0016	46.429
DATA	332	3	4	0	0	NC_1_5390149	NC_1_5390149	16655.6	450.538	9.017593717e-002	1.353476895e-001	5.052487742e-001	2.754381e+002	3.390001e+002	7.146675e+001	6.319874e+001	67	112	20	46	6.342532e+000	1.672198e+001	0	0	0	0	0	0	0	0	0	0	0	29.6505	55.1118	1	1	0	1	24.4106	20.5891	46.4595
DATA	333	3	5	0	0	NC_5_10643669	NC_5_10643669	16676	450.955	9.835068499e-002	1.356205279e-001	4.683353239e-001	2.726398e+002	3.419321e+002	7.135937e+001	6.354331e+001	72	110	20	46	6.370169e+000	1.672246e+001	0	0	0	0	0	0	0	0	0	0	0	29.3492	55.3583	1	1	0	1	28.1191	20.6108	46.3728
DATA	334	3	6	0	0	Col_4_13331099	Col_4_13331099	16697.6	451.566	1.360649495e-001	7.514699452e-002	7.019494214e-002	7.587077e+002	1.037862e+003	1.005247e+002	1.168939e+002	122	225	20	46	6.297318e+000	1.670978e+001	0	0	0	0	0	0	0	0	0	0	0	81.6737	167.328	1	1	1	1	24.4106	20.5946	46.4005
DATA	335	3	7	0	0	NC_5_1452901	NC_5_1452901	16718.6	451.121	4.321959677e-002	6.211976103e-002	4.865876967e-001	4.175740e+003	4.612678e+003	4.227492e+002	4.644160e+002	504.5	807.5	20	46	6.329836e+000	1.711725e+001	0	0	0	0	0	0	0	0	0	0	0	449.512	740.911	1	1	1	1	25.7804	20.668	46.75
DATA	336	3	8	0	0	Col_4_7586796	Col_4_7586796	16739.7	451.017	-1.392745447e-001	6.952422858e-002	4.515024525e-002	1.444540e+003	1.048226e+003	1.587948e+002	1.179957e+002	199.5	230	20	46	6.359411e+000	1.710333e+001	0	0	0	0	0	0	0	0	0	0	0	155.502	167.769	1	1	1	1	25.7804	20.7793	46.7252
DATA	337	3	9	0	0	Col_1_27740394	Col_1_27740394	16761.2	451	-6.531830543e-002	7.029815835e-002	3.528056724e-001	1.187159e+003	1.021388e+003	1.358025e+002	1.157055e+002	158.5	214	20	46	6.567625e+000	1.706245e+001	0	0	0	0	0	0	0	0	0	0	0	127.796	162.913	1	1	1	1	28.1191	21.0445	46.756
DATA	338	3	10	0	0	NC_5_24456137	NC_5_24456137	16782.4	451	0.000000000e+000	6.485626620e-001	1.000000000e+000	6.065290e+001	5.419216e+001	6.605669e+001	5.453982e+001	48	65	20	45	6.622955e+000	1.680724e+001	0	0	0	0	0	0	0	0	0	0	0	4.12034	0.853281	0	0	0	0	29.1201	21.0211	46.4262
DATA	339	3	11	0	0	NC_3_16083971	NC_3_16083971	16804	451.046	5.608290203e-002	5.748030373e-001	9.222746181e-001	6.084462e+001	6.923171e+001	6.594570e+001	5.513993e+001	39	69	20	46	6.404277e+000	1.689085e+001	0	0	0	0	0	0	0	0	0	0	0	-4.35366	10.974	0	1	0	0	22.7082	20.7482	46.5544
DATA	340	3	12	0	0	Col_5_7828815	Col_5_7828815	16824.5	450.741	4.345951188e-002	6.204413470e-002	4.836393009e-001	4.516465e+003	4.991811e+003	4.564355e+002	5.021855e+002	524.5	821.5	20	46	6.399427e+000	1.725793e+001	0	0	0	0	0	0	0	0	0	0	0	486.19	789.142	1	1	1	1	25.7804	20.8263	46.5772
DATA	341	3	13	0	0	NC_2_6893966	NC_2_6893966	16845.5	451.317	0.000000000e+000	6.447617631e-001	1.000000000e+000	6.119701e+001	5.464625e+001	6.594570e+001	5.504491e+001	42	67	20	46	6.360514e+000	1.733214e+001	0	0	0	0	0	0	0	0	0	0	0	-0.560813	3.72567	0	0	0	0	21.4095	20.7627	46.644
DATA	342	3	14	0	0	NC_5_23707859	NC_5_23707859	16866.8	451	5.827310397e-002	1.069402507e-001	5.858135423e-001	3.991693e+002	4.564889e+002	7.708564e+001	7.157397e+001	83	135	20	46	6.245600e+000	1.752748e+001	0	0	0	0	0	0	0	0	0	0	0	42.9699	71.8025	1	1	1	1	28.1191	20.64	46.8774
DATA	343	3	15	0	0	NC_4_6351369	NC_4_6351369	16888	451.203	6.911346505e-002	3.186911868e-001	8.283123297e-001	1.102476e+002	1.292655e+002	6.686091e+001	5.674375e+001	54	82	20	46	6.282347e+000	1.744757e+001	0	0	0	0	0	0	0	0	0	0	0	11.868	20.2867	1	1	0	0	28.1191	20.7087	46.516
DATA	344	3	16	0	0	NC_4_4914754	NC_4_4914754	16909.4	451	4.590446186e-002	5.765670092e-001	9.365419758e-001	6.168612e+001	6.856333e+001	6.594570e+001	5.578948e+001	42.5	71	21	46	6.261976e+000	1.740541e+001	0	0	0	0	0	0	0	0	0	0	0	-1.00985	10.7379	0	1	0	0	29.1201	20.8142	46.9459
DATA	345	3	17	0	0	NC_4_8009104	NC_4_8009104	16929.7	451.123	9.711187185e-002	6.533926194e-002	1.372073748e-001	1.632734e+003	2.041866e+003	1.760881e+002	2.115866e+002	220	367	21	46	6.291596e+000	1.752846e+001	0	0	0	0	0	0	0	0	0	0	0	175.761	319.197	1	1	1	1	25.7804	20.8129	46.4569
DATA	346	3	18	0	0	Col_3_18401779	Col_3_18401779	16951.1	451.078	1.071057260e-001	8.012355125e-002	1.813019482e-001	6.537067e+002	8.365438e+002	9.285559e+001	1.004274e+002	112	178	20	46	6.230684e+000	1.734023e+001	0	0	0	0	0	0	0	0	0	0	0	70.3705	130.543	1	1	1	1	27.501	20.7199	46.5966
DATA	347	3	19	66	-1	(-)3xSLv1	NegativeControl	16972.2	450.957	0.000000000e+000	6.390302982e-001	1.000000000e+000	6.212003e+001	5.530164e+001	6.594570e+001	5.565372e+001	41.5	51.5	20	46	6.352458e+000	1.737682e+001	0	0	0	0	0	0	0	0	0	0	0	-2.16046	-9.91859	0	0	0	0	22.9591	20.7588	46.6414
DATA	348	3	20	0	0	NC_5_4425576	NC_5_4425576	16993.4	451.69	2.013323920e-001	1.948497433e-001	3.014775693e-001	1.601972e+002	2.546756e+002	6.786359e+001	6.127910e+001	56.5	102	20	46	6.339041e+000	1.732058e+001	0	0	0	0	0	0	0	0	0	0	0	17.245	39.621	1	1	0	0	25.3321	20.7936	46.6429
DATA	349	3	21	0	0	NC_5_6302487	NC_5_6302487	17014.6	451.352	4.726808684e-002	7.796691254e-002	5.443432533e-001	7.424623e+002	8.278325e+002	9.930427e+001	9.983745e+001	124.5	193	20	46	6.371990e+000	1.724246e+001	0	0	0	0	0	0	0	0	0	0	0	79.9249	128.626	1	1	1	1	24.8756	20.7813	47.1699
DATA	350	3	22	0	0	NC_2_18903954	NC_2_18903954	17035.8	451.31	8.566270606e-004	1.188310653e-001	9.942482752e-001	3.686277e+002	3.693555e+002	7.554932e+001	6.697625e+001	81.5	123	20	46	6.375460e+000	1.718841e+001	0	0	0	0	0	0	0	0	0	0	0	39.6822	57.3235	1	1	1	1	25.7804	20.7271	46.9785
DATA	351	3	23	0	0	NC_4_3002968	NC_4_3002968	17057.6	450.721	-3.799275138e-002	1.340249771e-001	7.768126231e-001	3.293693e+002	3.017799e+002	7.371348e+001	6.354980e+001	77	110	20	47	6.329904e+000	1.715825e+001	0	0	0	0	0	0	0	0	0	0	0	35.4561	46.7888	1	1	0	1	26.2212	20.6554	47.1366
DATA	352	3	24	0	0	NC_5_10964726	NC_5_10964726	17078.5	450.703	1.477989712e-001	1.225919191e-001	2.279649840e-001	2.996710e+002	4.211566e+002	7.243523e+001	7.004992e+001	78	127.5	20	46	6.347053e+000	1.719374e+001	0	0	0	0	0	0	0	0	0	0	0	32.2591	65.2411	1	1	0	1	26.8687	20.6025	46.8577
DATA	353	3	25	0	0	NC_3_1563859	NC_3_1563859	17099.9	450.524	5.165254022e-002	4.794139215e-001	9.142011374e-001	7.443095e+001	8.383129e+001	6.636441e+001	5.664108e+001	51	70.5	20	46	6.298494e+000	1.729204e+001	0	0	0	0	0	0	0	0	0	0	0	8.01238	12.9766	1	1	0	0	26.4388	20.5352	46.8507
DATA	354	3	26	66	-1	(-)3xSLv1	NegativeControl	17120.9	450.756	0.000000000e+000	6.343385924e-001	1.000000000e+000	6.296039e+001	5.569792e+001	6.594570e+001	5.605253e+001	39.5	54.5	20	46	6.339624e+000	1.718966e+001	0	0	0	0	0	0	0	0	0	0	0	-3.08519	-1.59104	0	0	0	0	30.8401	20.498	46.562
DATA	355	3	27	0	0	Col_1_24216823	Col_1_24216823	17142	451.404	-4.785367881e-002	6.694902742e-002	4.747463544e-001	1.510629e+003	1.353020e+003	1.648297e+002	1.464645e+002	204	265.5	20	45	6.407060e+000	1.690580e+001	0	0	0	0	0	0	0	0	0	0	0	162.617	209.196	1	1	1	1	25.5572	20.5745	46.2286
DATA	356	3	28	0	0	NC_1_6369009	NC_1_6369009	17162.9	451.22	2.334667613e-001	1.676941465e-001	1.638565053e-001	1.837051e+002	3.144764e+002	6.845664e+001	6.431616e+001	60	110	20	45	6.663825e+000	1.714484e+001	0	0	0	0	0	0	0	0	0	0	0	19.7756	48.6041	1	1	0	1	23.696	20.9499	46.6181
DATA	357	3	29	0	0	NC_1_12654759	NC_1_12654759	17184.3	451.026	1.089165605e-001	3.693440816e-001	7.680764960e-001	9.088385e+001	1.167894e+002	6.656902e+001	5.732145e+001	54	81	21	45	6.584418e+000	1.695691e+001	0	0	0	0	0	0	0	0	0	0	0	9.7835	18.0455	1	1	0	0	21.6755	21.0666	46.0315
DATA	358	3	30	0	0	NC_4_2368089	NC_4_2368089	17205.4	451	0.000000000e+000	6.323877225e-001	1.000000000e+000	6.333407e+001	5.577374e+001	6.594570e+001	5.613353e+001	33	63	21	45	6.605086e+000	1.705991e+001	0	0	0	0	0	0	0	0	0	0	0	-9.39825	1.12186	0	0	0	0	30	21.0881	46.2075
DATA	359	3	31	0	0	NC_1_22522	NC_1_22522	17226.5	451	3.631092034e-002	1.869677672e-001	8.460118288e-001	2.042357e+002	2.220458e+002	6.903591e+001	6.036524e+001	61	96	21	46	6.697612e+000	1.697226e+001	0	0	0	0	0	0	0	0	0	0	0	21.9856	34.3004	1	1	0	0	29.1201	21.0211	46.4492
DATA	360	3	32	0	0	NC_3_22002411	NC_3_22002411	17247.6	451	0.000000000e+000	6.323348014e-001	1.000000000e+000	6.349325e+001	5.577675e+001	6.604732e+001	5.617786e+001	46	65	21	46	6.318976e+000	1.678591e+001	0	0	0	0	0	0	0	0	0	0	0	3.94243	3.51097	0	0	0	0	29.1201	20.7688	46.888
DATA	361	3	33	0	0	NC_1_13202988	NC_1_13202988	17268.8	451	4.921862336e-002	1.053845438e-001	6.404724414e-001	4.153168e+002	4.651555e+002	7.793405e+001	7.289557e+001	89.5	132.5	21	46	6.701943e+000	1.722290e+001	0	0	0	0	0	0	0	0	0	0	0	44.7082	71.8644	1	1	1	1	28.1191	21.1095	47.2917
DATA	362	3	34	0	0	Col_4_14725221	Col_4_14725221	17289.2	451.125	9.835981015e-002	9.116443919e-002	2.806201020e-001	5.018434e+002	6.294019e+002	8.286919e+001	8.432287e+001	96	147.5	20	46	6.434801e+000	1.758121e+001	0	0	0	0	0	0	0	0	0	0	0	54.0227	97.2581	1	1	1	1	25.3321	20.7605	47.2128
DATA	363	3	35	0	0	NC_3_16147323	NC_3_16147323	17311.1	451.386	1.356457529e-001	1.246697072e-001	2.765770115e-001	2.972120e+002	4.061740e+002	7.233385e+001	6.925934e+001	75	126	20	46	6.445059e+000	1.738742e+001	0	0	0	0	0	0	0	0	0	0	0	31.9944	62.7818	1	1	0	1	25.7804	20.6279	47.1
DATA	364	3	36	0	0	NC_1_17014755	NC_1_17014755	17333.3	451.127	0.000000000e+000	5.980339702e-001	1.000000000e+000	6.376687e+001	6.229102e+001	6.594570e+001	5.642156e+001	44	77	20	46	6.444251e+000	1.787225e+001	0	0	0	0	0	0	0	0	0	0	0	-0.015326	9.63206	0	1	0	0	30	20.6166	47.3208
DATA	365	3	37	0	0	NC_5_15392061	NC_5_15392061	17353.5	451	2.119289876e-001	8.376083476e-002	1.140079032e-002	5.444472e+002	8.869206e+002	8.551645e+001	1.049199e+002	103	197	20	46	6.433108e+000	1.763955e+001	0	0	0	0	0	0	0	0	0	0	0	58.6089	137.203	1	1	1	1	29.1201	20.6104	47.0184
DATA	366	3	38	0	0	Col_1_16868905	Col_1_16868905	17374.6	451	8.831737419e-002	6.719276121e-002	1.887155990e-001	1.301839e+003	1.595419e+003	1.459339e+002	1.690925e+002	185	295	20	46	6.361485e+000	1.773241e+001	0	0	0	0	0	0	0	0	0	0	0	140.141	246.932	1	1	1	1	30	20.2972	47.4446
DATA	367	3	39	0	0	Col_1_21694732	Col_1_21694732	17395.2	451.286	4.866937725e-002	6.970223129e-002	4.850227095e-001	1.087238e+003	1.216169e+003	1.271601e+002	1.338874e+002	163	245	20	46	6.303337e+000	1.756395e+001	0	0	0	0	0	0	0	0	1	0	0	117.039	188.338	1	1	1	1	25.1049	20.2698	46.8594
DATA	368	3	40	0	0	Col_3_15304665	Col_3_15304665	17417	451.203	-2.098272069e-002	1.512642699e-001	8.896748551e-001	2.783593e+002	2.652303e+002	7.157985e+001	6.192299e+001	72	103	20	45	6.307957e+000	1.723759e+001	0	0	0	0	0	0	0	0	1	0	0	29.9649	41.1016	1	1	0	0	28.1191	20.2705	46.5831
DATA	369	3	41	0	0	Col_1_24983939	Col_1_24983939	17437.7	451.283	1.062464498e-001	1.086879746e-001	3.283036841e-001	3.717963e+002	4.748446e+002	7.570443e+001	7.335833e+001	80	134	20	45	6.217585e+000	1.651595e+001	0	0	0	0	0	0	0	0	1	0	0	40.0233	73.6353	1	1	1	1	24.8756	20.2754	46.0307
DATA	370	3	42	0	0	Col_3_21780540	Col_3_21780540	17458.8	451.436	2.531638621e-003	6.280794995e-002	9.678478834e-001	2.849320e+003	2.865978e+003	2.924638e+002	2.919936e+002	349	498	20	45	6.169805e+000	1.665403e+001	0	0	0	0	0	0	0	0	0	0	0	306.725	444.772	1	1	1	1	25.3321	20.3663	46.3546
DATA	371	3	43	0	0	Col_2_11147130	Col_2_11147130	17480.5	451.156	5.518627742e-003	9.905898966e-002	9.555724194e-001	4.797611e+002	4.858964e+002	8.155086e+001	7.401070e+001	96	139.5	20	46	6.257326e+000	1.706981e+001	0	0	0	0	0	0	0	0	0	0	0	51.6455	75.4704	1	1	1	1	26.6546	20.3491	46.7996
DATA	372	3	44	0	0	Col_1_6490997	Col_1_6490997	17501.1	451.279	6.695847051e-002	7.538831958e-002	3.744434178e-001	8.014754e+002	9.350797e+002	1.037905e+002	1.088813e+002	122	198	20	45	6.218807e+000	1.694014e+001	0	0	0	0	0	0	0	0	0	0	0	86.2776	145.361	1	1	1	1	26.6546	20.3375	46.309
DATA	373	3	45	0	0	NC_5_24109464	NC_5_24109464	17522.5	451.228	0.000000000e+000	6.285062564e-001	1.000000000e+000	6.415977e+001	5.537566e+001	6.594570e+001	5.572821e+001	40	58	20	46	6.215880e+000	1.721832e+001	0	0	0	0	0	0	0	0	0	0	0	-4.27456	-4.83076	0	0	0	0	30	20.3528	46.6278
DATA	374	3	46	0	0	NC_3_10135984	NC_3_10135984	17544.1	451.362	-1.492578856e-001	7.240630661e-002	3.926551448e-002	1.235751e+003	8.763412e+002	1.400702e+002	1.038236e+002	177	193	20	45	6.319685e+000	1.714742e+001	0	0	0	0	0	0	0	0	0	0	0	133.027	136.489	1	1	1	1	26.0017	20.3732	46.7741
DATA	375	3	47	0	0	Col_5_6713890	Col_5_6713890	17564.9	450.571	-1.073733892e-001	9.681351785e-002	2.673981149e-001	5.699773e+002	4.451273e+002	8.716408e+001	7.123725e+001	106	131.5	20	46	6.388523e+000	1.689828e+001	0	0	0	0	0	0	0	0	0	0	0	61.3572	69.3976	1	1	1	1	26.4388	20.4096	46.81
DATA	376	3	48	0	0	Col_2_10351618	Col_2_10351618	17585.6	450.873	9.781223302e-002	6.886581437e-002	1.555114194e-001	1.118958e+003	1.401606e+003	1.298826e+002	1.507719e+002	163	271	20	46	6.408776e+000	1.687142e+001	0	0	0	0	0	0	0	0	0	0	0	120.454	218.737	1	1	1	1	25.3321	20.4702	47.1104
DATA	377	3	49	0	0	NC_1_28145517	NC_1_28145517	17607.1	450.927	-7.560849985e-003	7.022877303e-002	9.142651713e-001	1.108978e+003	1.089839e+003	1.290239e+002	1.223028e+002	160	233.5	20	46	6.488162e+000	1.701049e+001	0	0	0	0	0	0	0	0	0	0	0	119.38	170.266	1	1	1	1	25.1049	20.498	47.2466
DATA	378	3	50	0	0	Col_5_4824682	Col_5_4824682	17627.9	451.017	6.200940809e-002	2.047624027e-001	7.620149173e-001	1.782775e+002	2.056392e+002	6.831299e+001	5.913333e+001	58.5	87.5	20	46	6.441574e+000	1.726755e+001	0	0	0	0	0	0	0	0	0	0	0	19.1913	32.1617	1	1	0	0	26.4388	20.4636	46.9329
DATA	379	3	51	0	0	NC_2_8869485	NC_2_8869485	17650.4	451.24	1.139723650e-002	6.847281488e-002	8.678035587e-001	1.220059e+003	1.252501e+003	1.386877e+002	1.369459e+002	178	267.5	20	46	6.382194e+000	1.709637e+001	0	0	0	0	0	0	0	0	0	0	0	131.337	196.122	1	1	1	1	17.2609	20.4962	47.0169
DATA	380	3	52	0	0	Col_5_24738542	Col_5_24738542	17670.3	452	2.002427461e-002	7.050007601e-002	7.763858901e-001	1.056780e+003	1.106646e+003	1.245659e+002	1.237205e+002	153	238	20	46	6.402052e+000	1.689099e+001	0	0	0	0	0	0	0	0	0	0	0	113.761	173.467	1	1	1	1	26.4388	20.6185	47.267
DATA	381	3	53	0	0	Col_5_9171730	Col_5_9171730	17691.8	451.431	4.055052018e-001	1.949504720e-001	3.752166104e-002	1.246676e+002	3.171456e+002	6.711375e+001	6.370705e+001	60	105	20	47	6.418979e+000	1.710534e+001	0	0	0	0	0	0	0	0	0	0	0	13.4203	49.7722	1	1	0	1	25.7804	20.6095	47.8507
DATA	382	3	54	0	0	NC_3_757361	NC_3_757361	17713	451.203	2.565936438e-001	4.298856117e-001	5.505820342e-001	6.432364e+001	1.161353e+002	6.598778e+001	5.639475e+001	45	76.5	20	47	6.397522e+000	1.716527e+001	0	0	0	0	0	0	0	0	0	0	0	2.53651	18.2478	0	1	0	0	28.1191	20.6063	47.872
DATA	383	3	55	0	0	NC_4_3505779	NC_4_3505779	17734.4	451	1.242898322e-001	8.919621467e-002	1.634859022e-001	5.062916e+002	6.740476e+002	8.313933e+001	8.707182e+001	99	167	20	47	6.337062e+000	1.706133e+001	0	0	0	0	0	0	0	0	0	0	0	54.5015	106.039	1	1	1	1	29.1201	20.697	47.4962
DATA	384	3	56	0	0	NC_1_16080980	NC_1_16080980	17755.4	451.027	1.733722889e-001	2.351559813e-001	4.609611782e-001	1.340546e+002	1.998269e+002	6.729444e+001	5.856706e+001	59	99	20	47	6.297158e+000	1.687912e+001	0	0	0	0	0	0	0	0	0	0	0	14.4308	31.474	1	1	0	0	29.1201	20.7366	47.4956
DATA	385	3	57	0	0	Col_1_12103833	Col_1_12103833	17776.6	451.027	-3.877788669e-003	6.763528498e-002	9.542792871e-001	1.322477e+003	1.310722e+003	1.477779e+002	1.421385e+002	187	275	20	46	6.250061e+000	1.684648e+001	0	0	0	0	0	0	0	0	0	0	0	142.363	206.698	1	1	1	1	29.1201	20.5403	47.1553
DATA	386	3	58	0	0	NC_4_9558911	NC_4_9558911	17797.2	451.453	3.551587642e-002	1.838224203e-001	8.467964391e-001	2.064793e+002	2.240745e+002	6.910262e+001	5.931575e+001	66	92	20	46	6.253994e+000	1.671939e+001	0	0	0	0	0	0	0	0	0	0	0	22.2272	35.378	1	1	0	0	27.0811	20.4216	47.1431
DATA	387	3	59	0	0	NC_1_27616924	NC_1_27616924	17819.1	451.857	-3.198074943e-001	8.514055669e-002	1.724923301e-004	1.028363e+003	4.924237e+002	1.221644e+002	7.371211e+001	157	142	20	46	6.348525e+000	1.670653e+001	0	0	0	0	0	0	0	0	0	0	0	110.702	77.8445	1	1	1	1	25.1049	20.4927	47.0366
DATA	388	3	60	0	0	NC_1_16566906	NC_1_16566906	17840	451.203	8.307796668e-002	5.272762699e-001	8.748030505e-001	6.433956e+001	7.790334e+001	6.594570e+001	5.533515e+001	43	75.5	20	45	6.322882e+000	1.665595e+001	0	0	0	0	0	0	0	0	0	0	0	-0.22971	12.3304	0	1	0	0	28.1191	20.3812	46.9052
DATA	389	3	61	0	0	Col_4_13461466	Col_4_13461466	17861.5	451.492	-9.506212718e-002	1.053951328e-001	3.670784559e-001	4.862859e+002	3.906875e+002	8.193641e+001	6.723268e+001	98	126	20	46	6.325980e+000	1.678798e+001	0	0	0	0	0	0	0	0	0	0	0	52.3479	61.914	1	1	1	1	26.2212	20.3841	47.2282
DATA	390	3	62	0	0	NC_2_15898149	NC_2_15898149	17882.1	451.712	5.814325207e-002	9.664940957e-002	5.474475434e-001	4.670077e+002	5.339091e+002	8.080716e+001	7.640259e+001	93.5	151	20	46	6.408808e+000	1.686719e+001	0	0	0	0	0	0	0	0	0	0	0	50.2726	84.7115	1	1	1	1	24.1747	20.5431	46.8129
DATA	391	3	63	0	0	NC_1_24458883	NC_1_24458883	17903.3	450.791	8.451212304e-002	8.101510387e-002	2.968718695e-001	6.443599e+002	7.827817e+002	9.219996e+001	9.542990e+001	113	181	20	46	6.323579e+000	1.705964e+001	0	0	0	0	0	0	0	0	0	0	0	69.3643	124.352	1	1	1	1	27.501	20.4871	46.8737
DATA	392	3	64	0	0	NC_4_8530177	NC_4_8530177	17924.3	450.588	0.000000000e+000	6.287496972e-001	1.000000000e+000	6.431849e+001	5.417352e+001	6.594570e+001	5.451842e+001	38	55	20	45	6.279657e+000	1.721247e+001	0	0	0	0	0	0	0	0	0	0	0	-6.97511	-5.22496	0	0	0	0	30	20.3966	46.3759
DATA	393	3	65	0	0	NC_1_2228125	NC_1_2228125	17945.3	450.828	-2.204284668e-002	1.124086292e-001	8.445352768e-001	4.047027e+002	3.846743e+002	7.737362e+001	6.667065e+001	87	118	20	46	6.314483e+000	1.715658e+001	0	0	0	0	0	0	0	0	0	0	0	43.5656	61.2547	1	1	1	1	27.2919	20.3649	46.8468
DATA	394	3	66	0	0	NC_5_19692464	NC_5_19692464	17967.2	450.982	0.000000000e+000	5.823343518e-001	1.000000000e+000	6.430347e+001	6.354920e+001	6.594570e+001	5.475792e+001	41.5	74.5	20	45	6.285070e+000	1.702893e+001	0	0	0	0	0	0	0	0	0	0	0	-3.9819	10.1317	0	1	0	0	25.5572	20.4787	46.4201
DATA	395	3	67	0	0	Col_3_10166896	Col_3_10166896	17988.1	451.104	6.996121880e-003	1.466470822e-001	9.619495948e-001	2.764130e+002	2.809018e+002	7.150438e+001	6.115823e+001	73	107	20	45	6.279111e+000	1.699174e+001	0	0	0	0	0	0	0	0	0	0	0	29.7554	44.8359	1	1	0	1	28.1191	20.4838	46.5194
DATA	396	3	68	0	0	Col_4_7813348	Col_4_7813348	18009.2	451.815	-1.721198091e+000	1.755099043e-001	1.052085333e-022	5.117174e+004	9.723713e+002	5.117599e+003	1.113539e+002	5587	216	20	46	6.335367e+000	1.757160e+001	0	0	0	0	0	0	0	0	0	0	0	5508.56	155.379	1	1	1	1	24.4106	20.5008	46.9612
DATA	397	3	69	0	0	Col_3_17395513	Col_3_17395513	18030.3	450.833	-3.032059198e-002	6.415248413e-002	6.364749132e-001	2.094995e+003	1.953720e+003	2.196335e+002	2.027514e+002	277	367	20	46	6.409249e+000	1.718629e+001	0	0	0	0	0	0	0	0	0	0	0	225.523	312.549	1	1	1	1	27.501	20.4682	46.8531
DATA	398	3	70	0	0	NC_5_12634917	NC_5_12634917	18051.6	451.027	1.534473090e-001	4.835169968e-001	7.509730366e-001	6.426124e+001	9.149480e+001	6.594570e+001	5.491050e+001	38	81.5	20	46	6.390355e+000	1.712682e+001	0	0	0	0	0	0	0	0	0	0	0	-4.12717	14.6531	0	1	0	0	29.1201	20.5293	46.6807
DATA	399	3	71	0	0	Col_2_12958510	Col_2_12958510	18072.2	451.446	9.899300506e-003	7.695610263e-002	8.976459332e-001	7.899150e+002	8.081271e+002	1.029004e+002	9.724226e+001	128.5	184.5	20	45	6.362165e+000	1.727732e+001	0	0	0	0	0	0	0	0	0	0	0	85.0331	129.558	1	1	1	1	27.2919	20.3879	46.4601
DATA	400	3	72	0	0	Col_1_23112784	Col_1_23112784	18093.6	451.66	-3.948069704e-002	1.075629822e-001	7.135837719e-001	4.390011e+002	4.008528e+002	7.922156e+001	6.727561e+001	87.5	125.5	20	45	6.315202e+000	1.716845e+001	0	0	0	0	0	0	0	0	1	0	0	47.2578	64.3325	1	1	1	1	24.4106	20.284	46.0432
DATA	401	3	73	0	0	NC_1_4415895	NC_1_4415895	18114.5	451.792	4.113242782e-002	7.546057417e-002	5.856950538e-001	8.077994e+002	8.880470e+002	1.042796e+002	1.039211e+002	132	207	20	45	6.224596e+000	1.741963e+001	0	0	0	0	0	0	0	0	1	0	0	86.9583	142.665	1	1	1	1	24.8756	20.2549	46.509
DATA	402	3	74	0	0	Col_1_12276300	Col_1_12276300	18135.3	451.404	5.750444866e-003	8.802753357e-002	9.479148195e-001	5.828081e+002	5.905763e+002	8.800846e+001	7.997119e+001	110	158	20	45	6.214675e+000	1.765442e+001	0	0	0	0	0	0	0	0	1	0	0	62.7384	94.9698	1	1	1	1	24.4106	20.2462	46.6829
DATA	403	3	75	0	0	Col_3_2234435	Col_3_2234435	18157.1	451.754	4.630082189e-002	1.062801909e-001	6.630916663e-001	4.045140e+002	4.500227e+002	7.736376e+001	7.019347e+001	92	135	20	45	6.203040e+000	1.718955e+001	0	0	0	0	0	0	0	0	0	0	0	43.5453	72.4382	1	1	1	1	25.5572	20.3464	46.5188
DATA	404	3	76	0	0	Col_3_8583961	Col_3_8583961	18178	451.439	-1.428393003e-001	9.522569215e-002	1.336123396e-001	6.059156e+002	4.360867e+002	8.955542e+001	6.926972e+001	108.5	133	20	45	6.174673e+000	1.707982e+001	0	0	0	0	0	0	0	0	0	0	0	65.2259	70.2597	1	1	1	1	25.7804	20.4354	46.602
DATA	405	3	77	0	0	NC_1_12148448	NC_1_12148448	18200.1	451.939	4.617287817e-003	5.744796234e-001	9.935871999e-001	6.416958e+001	6.485545e+001	6.594570e+001	5.416020e+001	38	75	20	46	6.295110e+000	1.711276e+001	0	0	0	0	0	0	0	0	0	0	0	-3.93213	10.4587	0	1	0	0	23.2073	20.4645	46.9777
DATA	406	3	78	0	0	Col_4_13466224	Col_4_13466224	18220.5	451.981	-2.469177079e-002	6.817020357e-002	7.171968462e-001	1.288479e+003	1.217266e+003	1.447433e+002	1.330561e+002	192.5	248	20	46	6.417235e+000	1.713136e+001	0	0	0	0	0	0	0	0	0	0	0	138.703	196.459	1	1	1	1	24.8756	20.7009	46.8324
DATA	407	3	79	0	0	Col_2_10550775	Col_2_10550775	18241.7	451.648	1.415327563e-002	6.996109157e-002	8.396805597e-001	1.085280e+003	1.121231e+003	1.269927e+002	1.243116e+002	160	251	20	46	6.438718e+000	1.719506e+001	0	0	0	0	0	0	0	0	0	0	0	116.829	181.108	1	1	1	1	24.8756	20.6958	47.0266
DATA	408	3	80	0	0	Col_4_13607293	Col_4_13607293	18262.5	451.347	-1.812875976e-002	7.055366403e-002	7.972174177e-001	1.086846e+003	1.042412e+003	1.271266e+002	1.172332e+002	161	224	20	46	6.391653e+000	1.712910e+001	0	0	0	0	0	0	0	0	0	0	0	116.997	168.506	1	1	1	1	24.1747	20.6062	47.108
DATA	409	3	81	0	0	Col_5_1018176	Col_5_1018176	18284.4	451.298	1.031350318e-001	8.913590747e-002	2.472504309e-001	1.246279e+003	1.580339e+003	2.051332e+002	2.031684e+002	128.5	241	20	46	6.301431e+000	1.686900e+001	0	0	1	1	0	0	0	0	0	0	0	134.16	255.655	1	1	1	1	26.8687	20.4402	46.7703
DATA	410	3	82	0	0	Col_5_1757431	Col_5_1757431	18305.8	451.559	-2.215554219e-001	7.705763277e-002	4.037829874e-003	1.124256e+003	6.750094e+002	1.303394e+002	8.617134e+001	166	170	20	45	6.308913e+000	1.679120e+001	0	0	0	0	0	0	0	0	0	0	0	121.024	109.273	1	1	1	1	25.7804	20.4376	46.3605
DATA	411	3	83	0	0	Col_2_13722714	Col_2_13722714	18326.3	451.895	1.002453575e-001	8.627289621e-002	2.452531231e-001	5.475627e+002	6.897302e+002	8.571514e+001	8.730908e+001	104	173	20	45	6.277702e+000	1.722094e+001	0	0	0	0	0	0	0	0	1	0	0	58.9443	111.724	1	1	1	1	25.3321	20.2615	45.9458
DATA	412	3	84	0	0	Col_2_13558412	Col_2_13558412	18347.3	451.94	1.518737941e-001	8.344351596e-002	6.874695637e-002	5.626136e+002	7.981491e+002	8.668435e+001	9.608663e+001	102.5	182	20	45	6.332837e+000	1.743501e+001	0	0	0	0	0	0	0	0	0	0	0	60.5645	129.363	1	1	1	1	23.696	20.3837	45.911
DATA	413	3	85	0	0	NC_1_6715702	NC_1_6715702	18368.7	451.745	5.305379896e-002	9.567073576e-002	5.792054138e-001	4.736105e+002	5.351495e+002	8.119054e+001	7.564958e+001	96	141	20	45	6.354544e+000	1.740843e+001	0	0	0	0	0	0	0	0	1	0	0	50.9834	86.7847	1	1	1	1	24.8756	20.2149	45.9522
DATA	414	3	86	0	0	Col_5_5799300	Col_5_5799300	18389.9	451.875	-3.169290574e-003	7.076170471e-002	9.642761173e-001	1.052856e+003	1.045200e+003	1.242332e+002	1.173908e+002	154	228	20	45	6.023018e+000	1.747780e+001	0	0	0	0	0	0	0	0	1	0	0	113.338	169.584	1	1	1	1	25.1049	19.9947	46.3641
DATA	415	3	87	0	0	NC_2_12338870	NC_2_12338870	18411.5	450.676	2.479119472e-002	5.610548934e-001	9.647555403e-001	6.403817e+001	6.780006e+001	6.594570e+001	5.384557e+001	44	69	20	45.5	6.125100e+000	1.742031e+001	0	0	0	0	0	0	0	0	1	0	0	-0.229605	11.0059	0	1	0	0	20.0267	19.8674	46.5189
DATA	416	3	88	0	0	NC_5_26831865	NC_5_26831865	18431.7	451.357	0.000000000e+000	6.313255834e-001	1.000000000e+000	6.402869e+001	5.305962e+001	6.594570e+001	5.339972e+001	40.5	62	19	46	6.162602e+000	1.755203e+001	0	0	0	0	0	0	0	0	1	0	0	-2.59032	0.802683	0	0	0	0	18.2295	19.8302	46.7583
DATA	417	3	89	0	0	Col_3_8435609	Col_3_8435609	18453.7	451.462	-7.423548661e-003	9.462824338e-002	9.374704131e-001	5.162476e+002	5.074982e+002	8.374933e+001	7.365309e+001	101	147	19	46	6.213761e+000	1.755949e+001	0	0	0	0	0	0	0	0	1	0	0	55.5732	82.4416	1	1	1	1	24.4106	19.8629	46.5839
DATA	418	3	90	0	0	Col_3_13576782	Col_3_13576782	18474.3	451.471	8.376196672e-002	7.056769322e-002	2.352381746e-001	9.854040e+002	1.195023e+003	1.185709e+002	1.308755e+002	152	255.5	19	45	6.306916e+000	1.760710e+001	0	0	0	0	0	0	0	0	1	0	0	106.077	194.184	1	1	1	1	24.4106	19.9565	46.4412
DATA	419	3	91	0	0	Col_3_4144884	Col_3_4144884	18496.2	451.784	-2.023154842e-001	6.796980748e-002	2.915121733e-003	2.048971e+003	1.285939e+003	2.152479e+002	1.392213e+002	267.5	274	20	45	6.331538e+000	1.726061e+001	0	0	0	0	0	0	0	0	1	0	0	220.569	209.009	1	1	1	1	24.4106	19.9464	45.7955
DATA	420	3	92	0	0	Col_4_17264221	Col_4_17264221	18517.2	451.632	-5.416909518e-002	6.315889316e-002	3.910781457e-001	2.825000e+003	2.493730e+003	2.900950e+002	2.550137e+002	350	460	19	45	6.273655e+000	1.682145e+001	0	0	0	0	0	0	0	0	1	0	0	304.107	405.393	1	1	1	1	25.7804	19.8694	45.6454
DATA	421	3	93	0	0	Col_2_700017	Col_2_700017	18537.7	451.468	2.893975513e-004	6.716181903e-002	9.965619585e-001	1.354977e+003	1.355880e+003	1.506932e+002	1.456998e+002	190	283	20	45	6.227259e+000	1.733722e+001	0	0	0	0	0	0	0	0	1	0	0	145.861	220.448	1	1	1	1	23.4529	20.0712	45.8868
DATA	422	3	94	0	0	NC_4_15878790	NC_4_15878790	18558.5	451.458	-4.433447779e-002	7.258806150e-002	5.413530659e-001	1.006974e+003	9.092510e+002	1.203694e+002	1.054099e+002	150.5	196.5	20	46	6.135873e+000	1.734063e+001	0	0	0	0	0	0	0	0	1	0	0	108.399	147.844	1	1	1	1	24.4106	20.2199	46.2271
DATA	423	3	95	0	0	Col_1_25862962	Col_1_25862962	18580	451.632	2.280656659e-002	7.498778088e-002	7.610234394e-001	8.348101e+002	8.798209e+002	1.063857e+002	1.028815e+002	132	207	20	46	6.091723e+000	1.757450e+001	0	0	0	0	0	0	0	0	0	0	0	89.866	143.062	1	1	1	1	25.5572	20.3625	46.8743
DATA	424	3	96	0	0	NC_3_18029723	NC_3_18029723	18601.6	451.611	5.614440259e-002	6.292012548e-002	3.722255596e-001	2.724004e+003	3.099932e+003	2.802692e+002	3.145469e+002	345	576	20	46	6.113935e+000	1.741026e+001	0	0	0	0	0	0	0	0	1	0	0	293.235	504.043	1	1	1	1	24.4106	20.236	46.8804
DATA	425	3	97	0	0	Col_1_19519098	Col_1_19519098	18622.5	451.648	-3.169205121e-002	1.007061639e-001	7.529907909e-001	4.788844e+002	4.451831e+002	8.149931e+001	6.947181e+001	94	129	20	46	6.112228e+000	1.774254e+001	0	0	0	0	0	0	0	0	1	0	0	51.5512	72.3794	1	1	1	1	24.4106	20.0025	46.8571
DATA	426	3	98	0	0	NC_5_21021567	NC_5_21021567	18644	451.5	0.000000000e+000	6.316573440e-001	1.000000000e+000	6.397297e+001	5.300374e+001	6.594570e+001	5.334120e+001	38	53	20	46	6.132543e+000	1.769277e+001	0	0	0	0	0	0	0	0	1	0	0	-5.11676	-2.88203	0	0	0	0	30	19.9113	47.0586
DATA	427	3	99	0	0	Col_4_16244940	Col_4_16244940	18665.1	451.409	8.043172112e-002	1.061887608e-001	4.487857057e-001	3.885051e+002	4.675504e+002	7.653886e+001	7.093991e+001	88.5	132.5	20	46	6.216031e+000	1.746236e+001	0	0	0	0	0	0	0	0	1	0	0	41.822	75.9895	1	1	1	1	26.6546	19.8181	47.3554
DATA	428	3	100	0	0	NC_3_14257946	NC_3_14257946	18686.4	451.298	-1.111136461e-001	1.289956105e-001	3.890313194e-001	3.695908e+002	2.861590e+002	7.559635e+001	6.055415e+001	84.5	99.5	20	46	6.138233e+000	1.697806e+001	0	0	0	0	0	0	0	0	1	0	0	39.7859	46.4963	1	1	1	1	26.8687	19.9903	47.1387
DATA	429	3	101	0	0	Col_5_180764	Col_5_180764	18707.4	451.56	7.189481345e-002	9.245878022e-002	4.368121011e-001	4.924745e+002	5.811371e+002	8.230521e+001	7.891134e+001	95	165	19	46	6.236463e+000	1.701978e+001	0	0	0	0	0	0	0	0	1	0	0	53.0141	94.3947	1	1	1	1	24.4106	19.7456	46.8726
DATA	430	3	102	0	0	Col_5_18414231	Col_5_18414231	18728.6	451.512	2.147833942e-001	1.229054031e-001	8.054188497e-002	2.722677e+002	4.464568e+002	7.134516e+001	6.960753e+001	71	134.5	20	46	6.282743e+000	1.707005e+001	0	0	0	0	0	0	0	0	1	0	0	29.3092	72.4908	1	1	0	1	22.9591	20.0109	46.8622
DATA	431	3	103	0	0	Col_1_12164630	Col_1_12164630	18749.6	451.298	8.662250917e-002	7.334536840e-002	2.375939152e-001	8.473991e+002	1.034452e+003	1.073764e+002	1.164274e+002	131	219	20	46	6.380898e+000	1.696948e+001	0	0	0	0	0	0	0	0	1	0	0	91.2212	167.891	1	1	1	1	26.8687	20.0396	47.0839
DATA	432	3	104	0	0	Col_1_16359715	Col_1_16359715	18771	451.389	1.086588022e-001	7.318117391e-002	1.375990102e-001	8.420554e+002	1.081433e+003	1.069552e+002	1.206329e+002	128	245	19	47	6.294704e+000	1.719847e+001	0	0	0	0	0	0	0	0	1	0	0	90.646	175.427	1	1	1	1	25.1049	20.043	47.1663
DATA	433	3	105	0	0	NC_2_18735639	NC_2_18735639	18792.2	451.576	4.979664647e-002	6.900959881e-002	4.705465017e-001	1.117739e+003	1.253537e+003	1.297777e+002	1.362868e+002	161.5	275.5	20	46	6.346297e+000	1.738903e+001	0	0	0	0	0	0	0	0	1	0	0	120.323	203.23	1	1	1	1	25.7804	20.1771	47.0458
DATA	434	3	106	0	0	NC_1_19106989	NC_1_19106989	18813.4	451.298	6.928087041e-002	7.781826715e-002	3.733098787e-001	7.182592e+002	8.424848e+002	9.750794e+001	9.980917e+001	116.5	200.5	20	46	6.348379e+000	1.744649e+001	0	0	0	0	0	0	0	0	0	0	0	77.3195	136.504	1	1	1	1	26.8687	20.2922	46.6802
DATA	435	3	107	0	0	Col_5_25347707	Col_5_25347707	18834.5	451.324	-2.329808591e-002	1.099980245e-001	8.322594914e-001	4.153534e+002	3.936585e+002	7.793600e+001	6.646506e+001	86	126	20	46	6.254491e+000	1.706390e+001	0	0	0	0	0	0	0	0	1	0	0	44.7121	63.7398	1	1	1	1	27.0811	20.1728	46.5927
DATA	436	3	108	0	0	Col_1_2051838	Col_1_2051838	18855.5	451.324	-7.309619066e-002	7.737966936e-002	3.448409897e-001	8.606041e+002	7.272893e+002	1.084215e+002	9.034171e+001	130.5	175	20	45	5.961293e+000	1.711669e+001	0	0	0	0	0	0	0	0	1	0	0	92.6427	117.674	1	1	1	1	27.0811	19.8936	46.3964
DATA	437	3	109	0	0	Col_1_10290940	Col_1_10290940	18876.7	451.298	4.305431598e-002	8.337565836e-002	6.055823867e-001	6.243219e+002	6.893867e+002	9.081087e+001	8.734552e+001	111.5	170.5	20	45	5.962852e+000	1.720487e+001	0	0	0	0	0	0	0	0	1	0	0	67.2073	111.453	1	1	1	1	24.8756	19.8586	46.5339
DATA	438	3	110	0	0	NC_2_14471139	NC_2_14471139	18897.7	451.391	3.634280633e-002	1.313150559e-001	7.819640963e-001	3.051679e+002	3.318041e+002	7.266437e+001	6.310723e+001	73	112.5	20	45	6.022584e+000	1.697276e+001	0	0	0	0	0	0	0	0	1	0	0	32.8508	53.5972	1	1	0	1	27.2919	19.7948	46.1466
DATA	439	3	111	0	0	NC_2_9438025	NC_2_9438025	18919.6	451.491	4.172593407e-001	7.236150800e-002	8.102294886e-009	5.529444e+004	1.445243e+005	5.529837e+003	1.445253e+004	5929	23587	20	45	6.278089e+000	1.692624e+001	0	0	0	0	0	0	0	0	1	0	0	5952.36	23323.2	1	1	1	1	25.3321	20.0723	45.9588
DATA	440	3	112	0	0	Col_1_7295841	Col_1_7295841	18940.6	451.611	-2.743694408e-003	6.466381537e-002	9.661558058e-001	1.832938e+003	1.821395e+003	1.947959e+002	1.899143e+002	239	350	20	45	6.295991e+000	1.698960e+001	0	0	0	0	0	0	0	0	1	0	0	197.313	293.652	1	1	1	1	24.4106	20.1755	45.7548
DATA	441	3	113	0	0	NC_2_10552929	NC_2_10552929	18961.8	451.368	-8.982179174e-002	6.242232518e-002	1.501683846e-001	5.418524e+003	4.406149e+003	5.458506e+002	4.438920e+002	628	780	19	44	6.107286e+000	1.707888e+001	0	0	0	0	0	0	0	0	1	0	0	583.296	709.647	1	1	1	1	25.7804	19.8295	45.7273
DATA	442	3	114	0	0	Col_4_13587885	Col_4_13587885	18983.1	451.345	1.571904217e-002	6.357621621e-002	8.047169098e-001	2.220263e+003	2.302096e+003	2.316129e+002	2.364347e+002	290.5	437	19	44	5.955774e+000	1.713440e+001	0	0	0	0	0	0	0	0	1	0	0	239.008	370.369	1	1	1	1	25.3321	19.7183	45.617
DATA	443	3	115	0	0	NC_3_2940259	NC_3_2940259	19003.5	451.324	0.000000000e+000	6.310717073e-001	1.000000000e+000	6.419971e+001	5.361516e+001	6.595342e+001	5.420089e+001	44	71	19	45	6.121413e+000	1.693910e+001	0	0	0	0	0	0	0	0	1	0	0	1.08599	8.2622	0	0	0	0	30	19.7814	45.7403
DATA	444	3	116	0	0	Col_5_3908213	Col_5_3908213	19024.1	451.361	-6.860748306e-002	8.328239133e-002	4.100569676e-001	7.160162e+002	6.113858e+002	9.734284e+001	8.158449e+001	117	160	19	45	6.139061e+000	1.685342e+001	0	0	0	0	0	0	0	0	1	0	0	77.078	98.1388	1	1	1	1	26.0017	19.6964	45.7702
DATA	445	3	117	0	0	Col_5_19498734	Col_5_19498734	19046	451.5	3.548189523e-002	8.755536048e-002	6.852930386e-001	5.704654e+002	6.190293e+002	8.719600e+001	8.220503e+001	101	158	19	45	6.204590e+000	1.707171e+001	0	0	0	0	0	0	0	0	1	0	0	61.4097	99.2368	1	1	1	1	26.2212	19.8871	46.0774
DATA	446	3	118	0	0	Col_4_9352980	Col_4_9352980	19067	451.5	-5.144288950e-002	6.440225401e-002	4.244210782e-001	2.090606e+003	1.857075e+003	2.192149e+002	1.934439e+002	265	343.5	20	45	6.451092e+000	1.715511e+001	0	0	0	0	0	0	0	0	1	0	0	225.05	297.322	1	1	1	1	26.2212	20.0365	46.2719
DATA	447	3	119	0	0	NC_5_492982	NC_5_492982	19088.4	451.298	0.000000000e+000	6.297652757e-001	1.000000000e+000	6.433270e+001	5.389113e+001	6.605497e+001	5.427696e+001	50	67	20	45	6.482933e+000	1.690720e+001	0	0	0	0	0	0	0	0	1	0	0	4.08837	3.44282	0	0	0	0	26.8687	20.1215	46.0344
DATA	448	3	120	0	0	Col_1_26486746	Col_1_26486746	19109.7	451.5	-1.147108194e+000	1.246887184e-001	3.586990132e-020	7.208878e+003	5.137590e+002	7.238978e+002	7.476117e+001	804	139	20	45	6.422068e+000	1.674676e+001	0	0	0	0	0	0	0	0	1	0	0	776.024	82.0243	1	1	1	1	25.3321	20.1711	46.0842
DATA	449	3	121	0	0	Col_1_25508650	Col_1_25508650	19130.5	451.324	3.905512703e-001	1.533902049e-001	1.089248794e-002	1.668098e+004	4.099896e+004	3.506486e+003	8.883998e+003	1060	2826.5	20	45	6.414422e+000	1.682546e+001	0	0	1	1	0	0	0	0	1	0	0	1795.68	6536.29	1	1	1	1	27.0811	20.2364	46.1863
DATA	450	3	122	0	0	NC_1_20713472	NC_1_20713472	19151.6	451.298	8.289493033e-002	5.255631129e-001	8.746727677e-001	6.445453e+001	7.800966e+001	6.601371e+001	5.502772e+001	47	72	20	45	6.380630e+000	1.684535e+001	0	0	0	0	0	0	0	0	1	0	0	3.22498	12.418	0	1	0	0	26.8687	20.1715	46.3224
DATA	451	3	123	0	0	Col_5_8736807	Col_5_8736807	19173	451.5	-3.778029087e-001	7.073889747e-002	9.253293641e-008	9.606803e+003	4.025094e+003	9.629411e+002	4.061902e+002	1078	691	20	46	6.303815e+000	1.660722e+001	0	0	0	0	0	0	0	0	1	0	0	1034.16	639.714	1	1	1	1	25.3321	20.2457	46.3554
DATA	452	3	124	0	0	NC_1_24833719	NC_1_24833719	19194.5	451.755	4.851489529e-002	5.466026993e-001	9.292749162e-001	6.454742e+001	7.217616e+001	6.594613e+001	5.512383e+001	46	73	20	46	6.232960e+000	1.655249e+001	0	0	0	0	0	0	0	0	1	0	0	0.255243	11.4521	0	1	0	0	24.6442	20.2802	46.3963
DATA	453	3	125	0	0	NC_3_8793953	NC_3_8793953	19215.4	451.316	6.415146422e-002	1.105986319e-001	5.618886575e-001	3.762838e+002	4.361812e+002	7.592582e+001	6.999175e+001	83	131	20	46	6.220438e+000	1.671674e+001	0	0	0	0	0	0	0	0	0	0	0	40.5064	69.0955	1	1	1	1	25.3321	20.3005	46.59
DATA	454	3	126	0	0	Col_4_5938166	Col_4_5938166	19236.1	451.556	5.323230655e-002	7.599942316e-002	4.836585567e-001	7.867845e+002	8.893815e+002	1.026603e+002	1.044816e+002	131.5	207.5	20	46	6.018726e+000	1.705533e+001	0	0	0	0	0	0	0	0	1	0	0	84.6961	140.65	1	1	1	1	24.8756	20.0681	46.75
DATA	455	3	127	0	0	NC_5_9417838	NC_5_9417838	19257.8	451.571	2.209355847e-001	1.903224293e-001	2.457033598e-001	1.597343e+002	2.656647e+002	6.785268e+001	6.101666e+001	64	105	20	46	5.997873e+000	1.682718e+001	0	0	0	0	0	0	0	0	1	0	0	17.1952	41.9376	1	1	0	0	23.696	19.9984	46.7705
DATA	456	3	128	0	0	Col_1_22287975	Col_1_22287975	19278.3	451.642	1.653215681e-002	1.058044727e-001	8.758344173e-001	4.248333e+002	4.413171e+002	7.844532e+001	7.053694e+001	93	133	20	46	6.262094e+000	1.692542e+001	0	0	0	0	0	0	0	0	1	0	0	45.7326	69.5439	1	1	1	1	24.8756	20.2449	46.6829
DATA	457	3	129	0	0	NC_1_30300968	NC_1_30300968	19299.7	451.391	1.110694658e-001	1.312551241e-001	3.974353193e-001	2.834925e+002	3.661095e+002	7.178102e+001	6.617740e+001	69	113.5	20	46	6.340780e+000	1.700090e+001	0	0	0	0	0	0	0	0	1	0	0	30.5175	57.5858	1	1	0	1	27.2919	20.2093	46.8622
DATA	458	3	130	0	0	Col_5_23817747	Col_5_23817747	19320.7	451.642	3.827699628e-002	6.320697422e-002	5.447924590e-001	2.462034e+003	2.688878e+003	2.548822e+002	2.745017e+002	308.5	495.5	20	46	6.155282e+000	1.699797e+001	0	0	0	0	0	0	0	0	1	0	0	265.034	422.142	1	1	1	1	24.8756	19.9854	46.7336
DATA	459	3	131	66	-1	(-)3xSLv1	NegativeControl	19342.4	452.22	0.000000000e+000	6.248972255e-001	1.000000000e+000	6.494731e+001	5.499210e+001	6.594570e+001	5.534221e+001	41	60	20	46	6.102742e+000	1.726259e+001	0	0	0	0	0	0	0	0	1	0	0	-3.95947	-1.31674	0	0	0	0	21.6755	20.0566	46.7443
DATA	460	3	132	0	0	Col_2_14794088	Col_2_14794088	19363.5	451.269	-5.667395696e-003	7.838270896e-002	9.423598565e-001	7.734289e+002	7.634015e+002	1.016403e+002	9.435273e+001	121.5	180.5	20	45	6.299961e+000	1.730003e+001	0	0	0	0	0	0	0	0	1	0	0	83.2584	119.38	1	1	1	1	24.4106	20.2416	46.4538
DATA	461	3	133	0	0	Col_1_4508210	Col_1_4508210	19384.8	451.132	-2.402387613e-001	8.507475133e-002	4.744984573e-003	8.927203e+002	5.134246e+002	1.109880e+002	7.565121e+001	136	138	20	45	6.337856e+000	1.744224e+001	0	0	0	0	0	0	0	0	1	0	0	96.0999	80.1272	1	1	1	1	24.4106	20.1941	46.185
DATA	462	3	134	0	0	Col_4_4786970	Col_4_4786970	19405.5	451.324	2.543509888e-001	1.064693500e-001	1.689615275e-002	2.264392e+003	4.067267e+003	2.358465e+002	7.168697e+002	239	426	20	45	6.362654e+000	1.751348e+001	0	0	0	1	0	0	0	0	0	0	0	243.758	633.488	1	1	1	1	27.0811	20.3466	46.5479
DATA	463	3	135	0	0	Col_2_9759831	Col_2_9759831	19426.6	451.298	3.893312735e-002	8.613992350e-002	6.512866965e-001	5.947136e+002	6.504906e+002	8.880134e+001	8.569496e+001	107	165	20	45	6.426667e+000	1.733036e+001	0	0	0	0	0	0	0	0	0	0	0	64.02	101.107	1	1	1	1	26.8687	20.4594	46.499
DATA	464	3	136	0	0	NC_1_13035032	NC_1_13035032	19447.8	451.935	0.000000000e+000	6.231944854e-001	1.000000000e+000	6.531239e+001	5.555292e+001	6.594570e+001	5.602256e+001	38	62.5	20	45	6.366498e+000	1.740829e+001	0	0	0	0	0	0	0	0	0	0	0	-5.83208	5.58756	0	0	0	0	22.7082	20.5268	46.2848
DATA	465	3	137	0	0	NC_3_2371961	NC_3_2371961	19468.7	450.75	1.516916989e-001	6.439769443e-002	1.849552965e-002	2.321984e+003	3.292691e+003	2.413813e+002	3.340011e+002	291	546	20	45	6.252552e+000	1.763656e+001	0	0	0	0	0	0	0	0	0	0	0	249.958	509.637	1	1	1	1	18.8476	20.5624	46.1987
DATA	466	3	138	0	0	Col_1_4960684	Col_1_4960684	19490.4	451.526	-1.718088758e-002	6.472669604e-002	7.906725082e-001	1.883542e+003	1.810483e+003	1.995649e+002	1.895552e+002	245	326	20	44	6.248314e+000	1.759974e+001	0	0	0	0	0	0	0	0	0	0	0	202.76	279.595	1	1	1	1	25.1049	20.4484	45.9712
DATA	467	3	139	66	-1	(-)3xSLv1	NegativeControl	19511	451.672	0.000000000e+000	6.211572670e-001	1.000000000e+000	6.556467e+001	5.591301e+001	6.594620e+001	5.626898e+001	45	61	20	45	6.262943e+000	1.754274e+001	0	0	0	0	0	0	0	0	1	0	0	0.276916	-4.50615	0	0	0	0	26.2212	20.2579	46.0074
DATA	468	3	140	0	0	NC_3_5433066	NC_3_5433066	19532	450.935	1.315726172e-001	1.413661707e-001	3.519973471e-001	2.545218e+002	3.445859e+002	7.068698e+001	6.608637e+001	72	118	20	45	6.056819e+000	1.753474e+001	0	0	0	0	0	0	0	0	1	0	0	27.3989	52.9857	1	1	0	1	22.7082	20.1442	45.6527
DATA	469	3	141	0	0	NC_4_8787208	NC_4_8787208	19553.4	451.319	9.743102792e-002	1.452289556e-001	5.022977416e-001	2.562543e+002	3.207024e+002	7.074954e+001	6.498475e+001	71	110	20	45	6.060201e+000	1.744206e+001	0	0	0	0	0	0	0	0	1	0	0	27.5854	49.2012	1	1	0	1	23.4529	20.0397	45.3512
DATA	470	3	142	0	0	Col_5_15015270	Col_5_15015270	19574.3	451.224	1.586503407e-001	8.442750838e-002	6.022660552e-002	5.576720e+002	8.035802e+002	8.636444e+001	9.831697e+001	101	184	20	45	6.251880e+000	1.776841e+001	0	0	0	0	0	0	0	0	1	0	0	60.0325	123.008	1	1	1	1	23.696	20.1949	46.1232
DATA	471	3	143	0	0	Col_3_5263953	Col_3_5263953	19595.4	451.706	7.221998430e-002	6.678456617e-002	2.795248543e-001	1.368329e+003	1.615885e+003	1.518950e+002	1.712730e+002	195	289	20	45	5.998571e+000	1.771579e+001	0	0	0	0	0	0	0	0	1	0	0	147.298	246.784	1	1	1	1	24.4106	19.9792	46.1369
DATA	472	3	144	0	0	NC_3_15309129	NC_3_15309129	19616.7	451.92	-1.991254950e-002	1.140828994e-001	8.614375143e-001	4.026499e+002	3.846051e+002	7.726645e+001	6.868599e+001	88	117	20	45	6.029949e+000	1.757560e+001	0	0	0	0	0	0	0	0	1	0	0	43.3446	58.6024	1	1	1	1	23.9365	20.032	46.2914
DATA	473	3	145	0	0	Col_3_21053491	Col_3_21053491	19637.9	451.536	1.260035757e-002	1.118713684e-001	9.103218776e-001	3.991588e+002	4.109093e+002	7.708510e+001	7.029907e+001	85	128	20	46	6.062093e+000	1.743782e+001	0	0	0	0	0	0	0	0	1	0	0	42.9688	62.4664	1	1	1	1	25.7804	20.0416	46.68
DATA	474	3	146	0	0	NC_2_17053097	NC_2_17053097	19659.5	451.324	2.676021214e-001	1.310768203e-001	4.119448678e-002	2.425373e+002	4.491390e+002	7.026435e+001	7.282767e+001	68	106	20	45	6.090997e+000	1.702395e+001	0	0	0	0	0	0	0	0	1	0	0	26.1088	68.117	1	1	0	1	27.0811	20.02	46.1285
DATA	475	3	147	0	0	NC_5_17836969	NC_5_17836969	19680.6	451.528	-1.800849721e+000	1.841077589e-001	1.351942280e-022	7.935333e+003	1.255207e+002	7.962688e+002	5.866632e+001	906	77	20	45	6.053782e+000	1.687206e+001	0	0	0	0	0	0	0	0	1	0	0	854.226	18.9923	1	1	1	0	24.4106	20.0469	46.1693
DATA	476	3	148	0	0	Col_5_4458075	Col_5_4458075	19701.6	451.474	2.079524438e-002	7.490351116e-002	7.812986289e-001	8.656582e+002	9.081168e+002	1.088231e+002	1.074535e+002	133	196	20	45	6.287166e+000	1.689520e+001	0	0	0	0	0	0	0	0	0	0	0	93.1868	137.086	1	1	1	1	25.3321	20.3284	45.9394
DATA	477	3	149	0	0	NC_4_9218177	NC_4_9218177	19722.9	451.491	9.328801733e-002	1.201358211e-001	4.374412887e-001	3.312289e+002	4.105975e+002	7.379676e+001	7.071778e+001	76.5	123	20	45	6.317370e+000	1.691851e+001	0	0	0	0	0	0	0	0	0	0	0	35.6563	61.8363	1	1	1	1	25.3321	20.3201	46.0566
DATA	478	3	150	0	0	NC_1_11367500	NC_1_11367500	19744	451.632	1.200173016e-001	6.599360462e-002	6.896938242e-002	1.535914e+003	2.024810e+003	1.671501e+002	2.105451e+002	210	361	20	46	6.291349e+000	1.657302e+001	0	0	0	0	0	0	0	0	0	0	0	165.339	304.224	1	1	1	1	25.5572	20.3464	46.3097
DATA	479	3	151	0	0	NC_5_15517177	NC_5_15517177	19765.2	451.83	9.732649054e-002	7.555602993e-002	1.976984084e-001	7.886023e+002	9.866986e+002	1.027997e+002	1.143771e+002	131	212	20	46	6.321695e+000	1.641083e+001	0	0	0	0	0	0	0	0	0	0	0	84.8918	147.902	1	1	1	1	23.2073	20.3059	46.2513
DATA	480	3	152	0	0	NC_3_2051390	NC_3_2051390	19786.2	451.4	8.898160120e-002	1.083423793e-001	4.114753816e-001	3.866109e+002	4.745213e+002	7.644289e+001	7.492420e+001	89.5	136.5	20	46	6.343528e+000	1.671672e+001	0	0	0	0	0	0	0	0	0	0	0	41.6181	70.9638	1	1	1	1	23.696	20.3934	46.8341
DATA	481	3	153	0	0	NC_5_13007101	NC_5_13007101	19807.8	452.244	0.000000000e+000	6.139172335e-001	1.000000000e+000	6.708195e+001	5.775402e+001	6.594570e+001	5.837280e+001	34	69	20	46	6.388735e+000	1.658122e+001	0	0	0	0	0	0	0	0	0	0	0	-6.71133	8.06861	0	0	0	0	22.1978	20.4433	46.5042
DATA	482	3	154	0	0	Col_5_13951047	Col_5_13951047	19829	451.393	-1.791888895e-001	6.924126285e-002	9.656532496e-003	1.698372e+003	1.124201e+003	1.821908e+002	1.266176e+002	216.5	222	20	45	6.380903e+000	1.689551e+001	0	0	0	0	0	0	0	0	1	0	0	182.827	167.332	1	1	1	1	25.5572	20.1733	46.1983
DATA	483	3	155	0	0	NC_2_1599654	NC_2_1599654	19850.3	451.655	8.045911258e-002	5.191582663e-001	8.768371385e-001	6.735481e+001	8.106394e+001	6.594932e+001	5.895262e+001	42	71	20	45	6.420368e+000	1.710317e+001	0	0	0	0	0	0	0	0	0	0	0	0.743741	12.0378	0	1	0	0	24.8756	20.2924	46.5941
DATA	484	3	156	0	0	Col_5_16685892	Col_5_16685892	19871.3	451.5	-9.398952036e-002	7.589720340e-002	2.155754806e-001	9.732619e+002	7.838630e+002	1.175637e+002	9.782482e+001	146	168	20	46	6.281483e+000	1.682273e+001	0	0	0	0	0	0	0	0	1	0	0	104.77	116.136	1	1	1	1	24.4106	20.2172	46.7554
DATA	485	3	157	1028	1	SM_04	SM_04	19891.9	451.128	-7.344857462e-002	1.295393611e-001	5.707154601e-001	3.659190e+002	3.089843e+002	7.541752e+001	6.629652e+001	84.5	106.5	20	46	6.285472e+000	1.683854e+001	0	0	0	0	0	0	0	0	0	0	0	39.3906	45.6773	1	1	1	1	21.1402	20.3121	47.0606
DATA	486	3	158	0	0	Col_1_7206961	Col_1_7206961	19913.5	450.953	7.580847206e-002	8.027821193e-002	3.450051938e-001	6.854909e+002	8.162255e+002	9.511999e+001	1.005913e+002	122	184	20	47	6.294405e+000	1.659964e+001	0	0	0	0	0	0	0	0	0	0	0	73.792	120.386	1	1	1	1	22.4545	20.4538	47.4228
DATA	487	3	159	0	0	NC_4_7000934	NC_4_7000934	19934.5	451.592	1.024355658e-001	1.138412134e-001	3.682208901e-001	3.569946e+002	4.519571e+002	7.498858e+001	7.426016e+001	84	125	20	46	6.385051e+000	1.646002e+001	0	0	0	0	0	0	0	0	0	0	0	38.4299	66.5102	1	1	1	1	24.4106	20.3641	46.6871
DATA	488	3	160	0	0	NC_4_9783394	NC_4_9783394	19955.5	451.324	0.000000000e+000	6.079364791e-001	1.000000000e+000	6.807384e+001	5.867874e+001	6.594570e+001	5.909996e+001	42	62	20	46	6.421391e+000	1.635146e+001	0	0	0	0	0	0	0	0	1	0	0	-3.51541	3.4833	0	0	0	0	27.0811	20.2458	46.5063
DATA	489	3	161	0	0	Col_2_11618182	Col_2_11618182	19976.9	451.463	7.974175946e-002	8.892035410e-002	3.698377393e-001	5.487367e+002	6.593345e+002	8.579018e+001	8.859931e+001	104.5	158	20	45	6.352087e+000	1.627399e+001	0	0	0	0	0	0	0	0	1	0	0	59.0706	96.6018	1	1	1	1	25.1049	20.2002	46.2868
DATA	490	3	162	0	0	Col_3_4772851	Col_3_4772851	19997.9	451.473	9.804833096e-002	6.290344409e-002	1.190646663e-001	3.359401e+003	4.210273e+003	3.423516e+002	4.251842e+002	388	642	20	45	6.340647e+000	1.674849e+001	0	0	0	0	0	0	0	0	0	0	0	361.634	615.543	1	1	1	1	25.3321	20.3463	46.1735
DATA	491	3	163	66	1	DarkCorner	DarkCorner	20018.9	451.72	0.000000000e+000	6.056973854e-001	1.000000000e+000	6.853850e+001	5.905910e+001	6.594570e+001	5.949073e+001	43.5	64.5	20	45	6.255087e+000	1.652483e+001	0	0	0	0	0	0	0	0	0	0	0	-1.22635	3.75239	0	0	0	0	23.696	20.4073	46.1003
DATA	492	3	164	66	1	DarkCorner	DarkCorner	20040.2	451.623	0.000000000e+000	6.046499703e-001	1.000000000e+000	6.870327e+001	5.918215e+001	6.594570e+001	5.955894e+001	38	58	20	46	6.251951e+000	1.683644e+001	0	0	0	0	0	0	0	0	1	0	0	-6.10795	-7.28886	0	0	0	0	26.0017	20.2164	46.5717
DATA	493	4	1	66	1	DarkCorner	DarkCorner	16602.8	457.489	0.000000000e+000	6.596116557e-001	1.000000000e+000	5.891090e+001	5.242294e+001	6.594570e+001	5.275670e+001	39	55	20	46	6.348852e+000	1.728405e+001	0	0	0	0	0	0	0	0	0	0	0	-4.88996	-6.11098	0	0	0	0	22.9591	20.6272	47.3177
DATA	494	4	2	0	0	Col_1_5622396	Col_1_5622396	16623.1	457.435	1.252398774e-001	1.159831262e-001	2.802262706e-001	3.243983e+002	4.328311e+002	7.349271e+001	6.842993e+001	77	122.5	21	46	6.791518e+000	1.715613e+001	0	0	0	0	0	0	0	0	0	0	0	34.921	70.811	1	1	0	1	26.2212	21.1131	46.796
DATA	495	4	3	0	0	NC_3_6230384	NC_3_6230384	16644.2	457.643	-4.446225647e-001	8.141830861e-002	4.735523935e-008	1.702967e+003	6.117635e+002	1.826192e+002	8.110322e+001	229.5	152.5	21	46	6.712142e+000	1.703993e+001	0	0	0	0	0	0	0	0	0	0	0	183.322	99.6251	1	1	1	1	25.1049	21.0759	46.4463
DATA	496	4	4	0	0	Col_2_11883333	Col_2_11883333	16665.8	457.679	1.417990333e-001	7.917561841e-002	7.330239673e-002	6.461562e+002	8.956463e+002	9.232558e+001	1.043183e+002	106	203	21	46	6.682890e+000	1.683032e+001	0	0	0	0	0	0	0	0	0	0	0	69.5577	145.209	1	1	1	1	24.6442	20.9934	46.4743
DATA	497	4	5	0	0	NC_5_1481090	NC_5_1481090	16687	457.5	3.168859374e-001	3.593200491e-001	3.778285018e-001	7.109301e+001	1.474731e+002	6.632780e+001	5.569193e+001	53	84	20	46	6.374344e+000	1.679390e+001	0	0	0	0	0	0	0	0	0	0	0	7.65305	23.8113	1	1	0	0	26.2212	20.7588	46.4257
DATA	498	4	6	0	0	NC_4_1837010	NC_4_1837010	16708.3	457.391	3.462152653e-002	6.453208772e-002	5.916123794e-001	1.817902e+003	1.968756e+003	1.933817e+002	2.041245e+002	234	383	20	46	6.304926e+000	1.695132e+001	0	0	0	0	0	0	0	0	0	0	0	195.694	316.635	1	1	1	1	27.2919	20.757	46.376
DATA	499	4	7	0	0	NC_1_26982294	NC_1_26982294	16728.8	456.886	3.241943183e-001	6.938180330e-002	2.973917540e-006	1.964365e+003	4.143969e+003	2.072104e+002	4.179141e+002	241	732	20	46	6.425824e+000	1.712210e+001	0	0	0	0	0	0	0	0	0	0	0	211.461	664.128	1	1	1	1	22.1978	20.8743	46.7575
DATA	500	4	8	0	0	NC_4_2534825	NC_4_2534825	16750.2	457.167	1.823862028e-001	1.067552548e-001	8.755256752e-002	3.482809e+002	5.300488e+002	7.457768e+001	7.587959e+001	80	142	20	46	6.589721e+000	1.712909e+001	0	0	0	0	0	0	0	0	0	0	0	37.4919	84.6474	1	1	1	1	23.4529	21.1871	46.9383
DATA	501	4	9	0	0	NC_2_18168947	NC_2_18168947	16771.6	457.298	4.332356613e-001	7.315294676e-002	3.174179304e-009	1.093721e+005	2.965802e+005	1.093741e+004	2.965807e+004	11832.5	53749.5	21	46	6.659640e+000	1.700785e+001	0	0	1	1	0	0	0	0	0	0	0	11773.7	47206.8	1	1	1	1	26.8687	21.1369	46.8039
DATA	502	4	10	0	-1	NC2_00119395	NC2_00119395	16792.8	457.5	-3.377322181e-002	2.041189313e-001	8.685830748e-001	1.986284e+002	1.837672e+002	6.887211e+001	5.765324e+001	63	91	21	46	6.640482e+000	1.687393e+001	0	0	0	0	0	0	0	0	0	0	0	21.382	29.1598	1	1	0	0	26.6546	21.1101	46.2975
DATA	503	4	11	0	0	NC_2_4530188	NC_2_4530188	16814	457.5	3.329977923e-001	2.403884975e-001	1.659765349e-001	1.075031e+002	2.314296e+002	6.681620e+001	5.948918e+001	52	89	21	46	6.607815e+000	1.711019e+001	0	0	0	0	0	0	0	0	0	0	0	11.5725	36.6177	1	1	0	0	26.2212	21.2079	46.6054
DATA	504	4	12	0	0	Col_1_21432892	Col_1_21432892	16835.8	457.511	-1.614820139e-003	1.016901724e-001	9.873302810e-001	4.608416e+002	4.591313e+002	8.045238e+001	7.160977e+001	90	134	21	45	6.558550e+000	1.776456e+001	0	0	0	0	0	0	0	0	0	0	0	49.6089	72.4458	1	1	1	1	22.9591	21.349	46.55
DATA	505	4	13	0	0	NC_3_15055975	NC_3_15055975	16856.1	457.393	-3.655257647e-001	7.066864333e-002	2.311189000e-007	5.499446e+003	2.370245e+003	5.538844e+002	2.433413e+002	630	443	21	45	6.388239e+000	1.752847e+001	0	0	0	0	0	0	0	0	0	0	0	592.007	373.106	1	1	1	1	25.7804	21.1473	46.4454
DATA	506	4	14	0	0	NC_3_20774325	NC_3_20774325	16877.4	457.62	3.382461643e-002	7.435885315e-002	6.491930440e-001	8.592119e+002	9.288057e+002	1.083111e+002	1.080531e+002	134	203	21	46	6.437114e+000	1.759386e+001	0	0	0	0	0	0	0	0	0	0	0	92.4928	145.863	1	1	1	1	24.4106	21.0982	46.7707
DATA	507	4	15	0	0	NC_3_18085934	NC_3_18085934	16898.5	457.356	1.290259067e-001	9.335819311e-002	1.669556608e-001	4.631968e+002	6.234354e+002	8.058752e+001	8.335656e+001	89	162	21	46	6.444920e+000	1.767976e+001	0	0	0	0	0	0	0	0	0	0	0	49.8624	97.6997	1	1	1	1	25.3321	20.998	46.4828
DATA	508	4	16	0	0	Col_2_12172337	Col_2_12172337	16919.4	457.086	1.648364433e-002	9.102004758e-002	8.562898287e-001	5.466268e+002	5.677728e+002	8.565538e+001	7.935459e+001	98	148	21	46	6.195264e+000	1.744025e+001	0	0	0	0	0	0	0	0	0	0	0	58.8435	88.8044	1	1	1	1	25.3321	20.825	46.6565
DATA	509	4	17	0	0	Col_1_7315721	Col_1_7315721	16940.4	457.611	3.134589076e-002	9.997409883e-002	7.538703464e-001	4.580544e+002	4.923375e+002	8.029305e+001	7.422077e+001	89	144.5	21	45	6.126690e+000	1.754843e+001	0	0	0	0	0	0	0	0	0	0	0	49.3088	76.8649	1	1	1	1	24.4106	20.8049	46.2425
DATA	510	4	18	0	0	Col_1_7890249	Col_1_7890249	16962	457.5	1.649727560e-001	7.669117509e-002	3.146586391e-002	7.100060e+002	1.038089e+003	9.690160e+001	1.177770e+002	118	219	20	45	6.142376e+000	1.682404e+001	0	0	0	0	0	0	0	0	0	0	0	76.431	161.797	1	1	1	1	26.2212	20.7587	46.3011
DATA	511	4	19	0	0	Col_2_5526045	Col_2_5526045	16982.5	457.5	-1.098965863e-002	6.800811299e-002	8.716260965e-001	1.300910e+003	1.268404e+003	1.458510e+002	1.385375e+002	184	262	20	46	6.218441e+000	1.739978e+001	0	0	0	0	0	0	0	0	0	0	0	140.041	197.407	1	1	1	1	24.4106	20.7392	46.7534
DATA	512	4	20	0	0	NC_4_13868550	NC_4_13868550	17003.9	457.764	-4.171434152e-001	8.378562976e-002	6.401316716e-007	1.381673e+003	5.287640e+002	1.530981e+002	7.686767e+001	185	138	21	46	6.309269e+000	1.731774e+001	0	0	0	0	0	0	0	0	0	0	0	148.735	82.1802	1	1	1	1	25.1049	20.8773	46.731
DATA	513	4	21	0	0	NC_1_8649929	NC_1_8649929	17025.5	457.324	4.836347959e-002	2.342425378e-001	8.364257210e-001	1.569984e+002	1.754926e+002	6.778879e+001	5.855096e+001	57	87	20.5	47	6.609379e+000	1.725584e+001	0	0	0	0	0	0	0	0	0	0	0	16.9006	27.2421	1	1	0	0	27.0811	21.0063	47.2959
DATA	514	4	22	0	0	Col_5_16530847	Col_5_16530847	17046.3	457.736	-1.465737277e+000	1.521565359e-001	5.796102990e-022	1.372387e+004	4.696122e+002	1.373971e+003	7.302232e+001	1512	132	20.5	47	6.502887e+000	1.726677e+001	0	0	0	0	0	0	0	0	0	0	0	1477.35	72.8212	1	1	1	1	24.4106	21.0543	47.0847
DATA	515	4	23	0	0	NC_4_2502291	NC_4_2502291	17068	457.5	1.487987858e-001	1.247022211e-001	2.327782137e-001	2.925166e+002	4.120494e+002	7.214219e+001	6.950293e+001	73	124.5	20	46	6.284872e+000	1.704642e+001	0	0	0	0	0	0	0	0	0	0	0	31.489	63.8349	1	1	0	1	26.2212	20.6225	46.9891
DATA	516	4	24	0	0	NC_2_11051445	NC_2_11051445	17089	457.5	-3.049318657e-002	4.926507933e-001	9.506455348e-001	7.960749e+001	7.420971e+001	6.642446e+001	5.650535e+001	54	76	20	46	6.341432e+000	1.712595e+001	0	0	0	0	0	0	0	0	0	0	0	8.56962	11.4875	1	1	0	0	26.2212	20.7057	46.8324
DATA	517	4	25	0	0	Col_1_19859496	Col_1_19859496	17110	456.808	-1.849504530e-002	7.935301882e-002	8.157047288e-001	7.645417e+002	7.326662e+002	1.009657e+002	9.224849e+001	123.5	173.5	20	46	6.331527e+000	1.727175e+001	0	0	0	0	0	0	0	0	0	0	0	82.3017	113.343	1	1	1	1	23.2073	20.5652	46.6775
DATA	518	4	26	0	0	Col_1_1491468	Col_1_1491468	17131.6	457.389	6.037510451e-003	6.342155371e-002	9.241587435e-001	2.362497e+003	2.395569e+003	2.452810e+002	2.460346e+002	299	424	20	45	6.376137e+000	1.723157e+001	0	0	0	0	0	0	0	0	0	0	0	254.319	370.373	1	1	1	1	24.4106	20.6704	46.3387
DATA	519	4	27	0	0	NC_1_3347760	NC_1_3347760	17152.5	457.324	0.000000000e+000	6.332190060e-001	1.000000000e+000	6.317000e+001	5.575400e+001	6.594570e+001	5.610896e+001	36	55.5	20	45	6.783633e+000	1.711370e+001	0	0	0	0	0	0	0	0	0	0	0	-6.85182	-5.00825	0	0	0	0	27.0811	21.0412	46.0919
DATA	520	4	28	0	0	Col_2_8185937	Col_2_8185937	17173.8	457.614	7.334047520e-002	2.067208992e-001	7.227542882e-001	1.750003e+002	2.071950e+002	6.822819e+001	5.983024e+001	62.5	94.5	21	45	6.678587e+000	1.722933e+001	0	0	0	0	0	0	0	0	0	0	0	18.8385	32.0092	1	1	0	0	25.3321	21.1082	46.4251
DATA	521	4	29	0	0	NC_4_90048	NC_4_90048	17194.6	457.583	1.201156700e-002	1.285876918e-001	9.255766682e-001	3.283695e+002	3.375782e+002	7.366886e+001	6.550806e+001	81.5	111.5	21	45	6.383876e+000	1.697570e+001	0	0	0	0	0	0	0	0	0	0	0	35.3485	52.1407	1	1	0	1	25.7804	21.094	45.9233
DATA	522	4	30	0	0	NC_5_23506813	NC_5_23506813	17216.1	457.509	-1.875770595e-001	6.706976183e-002	5.162016371e-003	2.227635e+003	1.446329e+003	2.323196e+002	1.551487e+002	290	289	21	46	6.642067e+000	1.719930e+001	0	0	0	0	0	0	0	0	0	0	0	239.801	223.367	1	1	1	1	25.7804	21.2639	46.5509
DATA	523	4	31	0	0	NC_1_13118740	NC_1_13118740	17237	457.872	4.086320563e-002	5.666305784e-001	9.425094881e-001	6.351422e+001	6.978052e+001	6.594570e+001	5.658037e+001	40	71	21	46	6.746379e+000	1.713659e+001	0	0	0	0	0	0	0	0	0	0	0	-4.06067	10.7764	0	1	0	0	22.7082	21.2679	46.7051
DATA	524	4	32	0	0	Col_4_2353425	Col_4_2353425	17258.3	457.391	5.719891599e-002	1.465815890e-001	6.963746387e-001	2.646088e+002	3.018584e+002	7.105641e+001	6.374348e+001	72.5	111	21	46	6.770579e+000	1.680350e+001	0	0	0	0	0	0	0	0	0	0	0	28.4847	46.6211	1	1	0	1	30	21.2646	46.7773
DATA	525	4	33	0	0	NC_5_26171577	NC_5_26171577	17278.3	457.878	8.705536833e-002	9.258343264e-002	3.470683210e-001	4.935628e+002	6.031117e+002	8.237037e+001	8.239309e+001	99	151	21	47	6.763695e+000	1.726158e+001	0	0	0	0	0	0	0	0	0	0	0	53.1313	93.1616	1	1	1	1	21.6755	21.1364	47.3621
DATA	526	4	34	0	0	Col_2_9547415	Col_2_9547415	17299.6	457.164	1.462319146e-001	1.090713529e-001	1.800180304e-001	3.548359e+002	4.968891e+002	7.488605e+001	7.495628e+001	81	146	21	46	6.692789e+000	1.731936e+001	0	0	0	0	0	0	0	0	0	0	0	38.1975	76.7746	1	1	1	1	25.3321	21.1	47.4544
DATA	527	4	35	0	0	NC_1_18204290	NC_1_18204290	17321.7	457.391	1.265586425e-004	2.705676341e-001	9.996267876e-001	1.426765e+002	1.427181e+002	6.747148e+001	5.788790e+001	57.5	84	20	46	6.725136e+000	1.764363e+001	0	0	0	0	0	0	0	0	0	0	0	15.3589	22.0589	1	1	0	0	27.2919	20.9931	47.3782
DATA	528	4	36	0	0	Col_3_20288385	Col_3_20288385	17342.7	457.164	-1.198970476e-002	6.743660741e-002	8.588861505e-001	1.369823e+003	1.332523e+003	1.520295e+002	1.445713e+002	187.5	265	20	46	6.650572e+000	1.728065e+001	0	0	0	0	0	0	0	0	0	0	0	147.459	206.044	1	1	1	1	24.8756	21.0117	47.2584
DATA	529	4	37	0	0	Col_4_8284086	Col_4_8284086	17363.6	457.34	2.682947536e-001	1.540623657e-001	8.160147845e-002	1.952305e+002	3.621116e+002	6.877489e+001	6.673069e+001	64	111	20	46	6.421173e+000	1.736449e+001	0	0	0	0	0	0	0	0	0	0	0	21.0163	56.0188	1	1	0	1	24.1747	20.6754	46.8935
DATA	530	4	38	0	0	Col_5_17347019	Col_5_17347019	17384.8	457.704	2.942334122e-002	9.448488330e-002	7.554905320e-001	5.062105e+002	5.416946e+002	8.313438e+001	7.792722e+001	96	128	20	45	6.344824e+000	1.745236e+001	0	0	0	0	0	0	0	0	0	0	0	54.4928	83.8458	1	1	1	1	24.6442	20.4492	46.6843
DATA	531	4	39	0	0	NC_3_4278117	NC_3_4278117	17406	457.586	1.067575833e-001	1.034945712e-001	3.022931268e-001	4.005960e+002	5.122291e+002	7.715962e+001	7.588267e+001	84	142	20	46	6.331805e+000	1.732257e+001	0	0	0	0	0	0	0	0	0	0	0	43.1235	79.3347	1	1	1	1	26.0017	20.3896	46.7184
DATA	532	4	40	0	0	Col_2_5883989	Col_2_5883989	17427.4	457.808	2.024593783e-001	1.222822835e-001	9.778822707e-002	2.831827e+002	4.513632e+002	7.176879e+001	7.188464e+001	68.5	122	20	45	6.287655e+000	1.655901e+001	0	0	0	0	0	0	0	0	1	0	0	30.4842	69.9555	1	1	0	1	24.6442	20.229	46.0118
DATA	533	4	41	0	0	Col_2_16837953	Col_2_16837953	17448.2	457.607	-1.720345182e-002	6.420339248e-002	7.887359740e-001	2.054681e+003	1.974881e+003	2.157915e+002	2.052487e+002	256	374	20	45	6.219076e+000	1.647843e+001	0	0	0	0	0	0	0	0	0	0	0	221.183	306.307	1	1	1	1	25.1049	20.4164	46.1551
DATA	534	4	42	0	0	Col_4_6752550	Col_4_6752550	17469.8	457.478	1.920926241e-002	8.457680595e-002	8.203287940e-001	6.316222e+002	6.601865e+002	9.131430e+001	8.648045e+001	109	164	20	45	6.176203e+000	1.660963e+001	0	0	0	0	0	0	0	0	0	0	0	67.9931	102.479	1	1	1	1	27.0811	20.5252	46.4433
DATA	535	4	43	0	0	Col_3_14809891	Col_3_14809891	17491	457.5	1.395064476e-001	4.993496344e-001	7.799560659e-001	6.415312e+001	8.845538e+001	6.613238e+001	5.650965e+001	48	72	20	45	6.252286e+000	1.686192e+001	0	0	0	0	0	0	0	0	0	0	0	5.3453	13.7425	0	1	0	0	26.2212	20.5215	46.456
DATA	536	4	44	0	0	Col_2_17082242	Col_2_17082242	17512.1	457.397	8.613280703e-003	6.607300346e-002	8.962815643e-001	1.525252e+003	1.555804e+003	1.661709e+002	1.652718e+002	217	303	20	45	6.274039e+000	1.712586e+001	0	0	0	0	0	0	0	0	0	0	0	164.191	241.927	1	1	1	1	25.7804	20.489	46.6435
DATA	537	4	45	0	0	NC_3_706567	NC_3_706567	17533.6	457.959	1.344288781e-001	2.113313294e-001	5.247081019e-001	1.584851e+002	2.159819e+002	6.782338e+001	5.975058e+001	57	99	20	46	6.270623e+000	1.708633e+001	0	0	0	0	0	0	0	0	0	0	0	17.0607	33.6168	1	1	0	0	23.4529	20.4245	46.5976
DATA	538	4	46	0	0	Col_4_2127707	Col_4_2127707	17554.7	457.803	2.436600469e-001	2.190773960e-001	2.660479212e-001	1.336209e+002	2.341717e+002	6.728581e+001	6.038146e+001	55	93	20	46	6.394587e+000	1.687219e+001	0	0	0	0	0	0	0	0	0	0	0	14.3841	36.4838	1	1	0	0	26.0017	20.4721	46.8966
DATA	539	4	47	0	0	NC_1_2135036	NC_1_2135036	17575.3	457.596	1.343873885e-001	8.751854928e-002	1.246536248e-001	5.228921e+002	7.125240e+002	8.416054e+001	9.037845e+001	100	176	20	46	6.345127e+000	1.690637e+001	0	0	0	0	0	0	0	0	0	0	0	56.2885	111.122	1	1	1	1	24.4106	20.5762	47.108
DATA	540	4	48	0	0	NC_1_17785608	NC_1_17785608	17596.2	457.25	1.099465025e-001	1.899256221e-001	5.626617668e-001	1.833730e+002	2.362011e+002	6.844773e+001	6.035547e+001	61	93	20	46	6.450963e+000	1.665339e+001	0	0	0	0	0	0	0	0	0	0	0	19.7398	36.8756	1	1	0	0	24.4106	20.6248	46.7484
DATA	541	4	49	0	0	Col_1_26565144	Col_1_26565144	17617.6	457.283	5.172287275e-002	6.655507180e-002	4.370738414e-001	1.398522e+003	1.575405e+003	1.546204e+002	1.670244e+002	190	313.5	20	46	6.467358e+000	1.709953e+001	0	0	0	0	0	0	0	0	0	0	0	150.549	246.22	1	1	1	1	24.6442	20.5924	47.1933
DATA	542	4	50	0	0	NC_3_20382740	NC_3_20382740	17639.7	457.544	1.784769130e-001	4.732584979e-001	7.060818092e-001	6.431756e+001	9.700777e+001	6.594570e+001	5.625930e+001	40	77	20	46	6.402488e+000	1.721334e+001	0	0	0	0	0	0	0	0	0	0	0	-1.77747	15.179	0	1	0	0	25.3321	20.5734	46.9683
DATA	543	4	51	0	0	NC_5_26831082	NC_5_26831082	17660.5	457.741	-1.588271530e+000	1.634215326e-001	2.505629759e-022	1.346681e+004	3.475306e+002	1.348294e+003	6.536007e+001	1503	116	20	46	6.450318e+000	1.650182e+001	0	0	0	0	0	0	0	0	0	0	0	1449.68	54.4394	1	1	1	1	25.3321	20.6584	46.6568
DATA	544	4	52	0	0	Col_1_24833719	Col_1_24833719	17680.7	458.122	5.649407687e-002	7.163646571e-002	4.303330995e-001	9.585721e+002	1.091739e+003	1.163505e+002	1.223781e+002	147	220	21	47	6.480924e+000	1.691621e+001	0	0	0	0	0	0	0	0	0	0	0	103.189	171.204	1	1	1	1	21.6755	20.8326	47.4506
DATA	545	4	53	0	0	NC_5_17041994	NC_5_17041994	17702.4	457.603	2.997263855e-002	8.503643292e-002	7.244871628e-001	6.141739e+002	6.580577e+002	9.011621e+001	8.590929e+001	113	161	20	47	6.408801e+000	1.729763e+001	0	0	0	0	0	0	0	0	0	0	0	66.1149	103.321	1	1	1	1	25.3321	20.8041	48.0207
DATA	546	4	54	0	0	Col_1_27688425	Col_1_27688425	17723.5	457.593	-1.002149646e-001	6.662259387e-002	1.325250245e-001	1.732255e+003	1.375298e+003	1.853534e+002	1.481795e+002	221	274	20	47	6.608202e+000	1.720880e+001	0	0	0	0	0	0	0	0	0	0	0	186.475	216.193	1	1	1	1	25.5572	21.0015	48.021
DATA	547	4	55	0	0	NC_1_9558047	NC_1_9558047	17744.2	457.926	1.067756615e-001	1.170274882e-001	3.615591765e-001	3.320674e+002	4.246214e+002	7.383443e+001	6.956025e+001	80	131	20	46	6.619296e+000	1.719533e+001	0	0	0	0	0	0	0	0	0	0	0	35.7465	66.8276	1	1	1	1	24.6442	21.0389	47.4209
DATA	548	4	56	0	0	Col_3_18059995	Col_3_18059995	17765.5	457.6	1.257845602e-001	6.248608208e-002	4.411449089e-002	5.700133e+004	7.614994e+004	5.700515e+003	7.615193e+003	5918	11557	20	46	6.315589e+000	1.686324e+001	0	0	0	0	0	0	0	0	0	0	0	6136.1	11999.4	1	1	1	1	25.7804	20.8072	46.8955
DATA	549	4	57	0	0	Col_3_6684305	Col_3_6684305	17786.4	457.686	4.792393964e-002	9.501182238e-002	6.139804930e-001	4.873398e+002	5.441966e+002	8.199900e+001	7.734561e+001	93	142.5	20	46	6.317378e+000	1.641457e+001	0	0	0	0	0	0	0	0	0	0	0	52.4614	85.8554	1	1	1	1	24.4106	20.6873	47.1942
DATA	550	4	58	0	0	NC_2_7707127	NC_2_7707127	17808.4	457.414	1.256321966e-001	5.020554420e-001	8.024050761e-001	6.436746e+001	8.596043e+001	6.602316e+001	5.556074e+001	47.5	72	20	46	6.356094e+000	1.679870e+001	0	0	0	0	0	0	0	0	0	0	0	3.44167	13.579	0	1	0	0	27.501	20.5699	47.0059
DATA	551	4	59	0	0	Col_3_290174	Col_3_290174	17829.5	457.324	-3.314212254e-001	9.137253734e-002	2.865750039e-004	8.805877e+002	4.105362e+002	1.100145e+002	6.849169e+001	141	124	20	46	6.396225e+000	1.658018e+001	0	0	0	0	0	0	0	0	0	0	0	94.7939	64.9312	1	1	1	1	27.0811	20.4083	47.2603
DATA	552	4	60	0	0	NC_3_22983692	NC_3_22983692	17850.5	457.324	0.000000000e+000	6.289806522e-001	1.000000000e+000	6.436259e+001	5.441114e+001	6.594570e+001	5.490036e+001	40	65.5	20	46	6.332645e+000	1.680268e+001	0	0	0	0	0	0	0	0	0	0	0	-4.27075	6.26654	0	0	0	0	30	20.4287	47.0309
DATA	553	4	61	0	0	Col_5_1951800	Col_5_1951800	17871.5	457.441	1.316013807e-001	7.667267421e-002	8.608791493e-002	7.191507e+002	9.736914e+002	9.757363e+001	1.116776e+002	122	214	20	46	6.308749e+000	1.678136e+001	0	0	0	0	0	0	0	0	0	0	0	77.4155	154.376	1	1	1	1	25.7804	20.6051	46.8645
DATA	554	4	62	0	0	NC_1_16329998	NC_1_16329998	17892.8	458.078	-2.800051092e-001	1.753824000e-001	1.103681689e-001	3.109506e+002	1.631873e+002	7.290911e+001	5.701025e+001	76	87	20	46	6.388310e+000	1.676503e+001	0	0	0	0	0	0	0	0	0	0	0	33.4733	25.9043	1	1	0	0	23.696	20.6509	46.8842
DATA	555	4	63	0	0	NC_4_10447031	NC_4_10447031	17913.6	457.681	0.000000000e+000	6.293768993e-001	1.000000000e+000	6.434723e+001	5.421426e+001	6.594570e+001	5.473212e+001	40.5	66.5	20	46	6.341757e+000	1.688699e+001	0	0	0	0	0	0	0	0	0	0	0	-4.95221	6.90473	0	0	0	0	23.696	20.6678	46.1704
DATA	556	4	64	0	0	Col_1_2509045	Col_1_2509045	17935.1	457.627	6.048061547e-002	9.998938987e-002	5.452651573e-001	4.399181e+002	5.056529e+002	7.927241e+001	7.433912e+001	92	143	20	46	6.335285e+000	1.731226e+001	0	0	0	0	0	0	0	0	0	0	0	47.3565	80.4618	1	1	1	1	26.0017	20.804	46.5578
DATA	557	4	65	0	0	NC_1_24560027	NC_1_24560027	17956.3	457.522	1.843414174e-001	4.664401051e-001	6.926885089e-001	6.432964e+001	9.834506e+001	6.594570e+001	5.530919e+001	42	79.5	20	45	6.259867e+000	1.693675e+001	0	0	0	0	0	0	0	0	0	0	0	-0.768784	15.6678	0	1	0	0	23.4529	20.558	46.417
DATA	558	4	66	0	0	Col_5_8754964	Col_5_8754964	17977.5	457.324	1.040507481e-001	8.422225971e-002	2.166703313e-001	5.778940e+002	7.343430e+002	8.768381e+001	9.136749e+001	103	186	20	46	6.295293e+000	1.708382e+001	0	0	0	0	0	0	0	0	0	0	0	62.2094	117.129	1	1	1	1	27.0811	20.4975	46.7913
DATA	559	4	67	0	0	NC_5_23714656	NC_5_23714656	17998.7	457.391	3.307947214e-001	7.256831739e-002	5.154715206e-006	7.914491e+004	1.695187e+005	8.240930e+003	1.803192e+004	6019.5	20801	20	45	6.370397e+000	1.755240e+001	0	0	1	1	0	0	0	0	0	0	0	8519.83	27069.8	1	1	1	1	27.2919	20.6181	46.7894
DATA	560	4	68	0	0	Col_1_11017892	Col_1_11017892	18019.5	457.6	-3.867830020e-002	6.354278180e-002	5.427253008e-001	2.436825e+003	2.229185e+003	2.524480e+002	2.294226e+002	296.5	426	20	46	6.409859e+000	1.757257e+001	0	0	0	0	0	0	0	0	0	0	0	262.32	356.366	1	1	1	1	24.4106	20.5739	47.3518
DATA	561	4	69	0	0	NC_5_13073866	NC_5_13073866	18040.7	457.692	-3.967154001e-001	8.674729269e-002	4.802603570e-006	1.146759e+003	4.599991e+002	1.322853e+002	7.107399e+001	166.5	127.5	20	46	6.370684e+000	1.704890e+001	0	0	0	0	0	0	0	0	0	0	0	123.447	73.6191	1	1	1	1	24.8756	20.6707	46.8102
DATA	562	4	70	0	0	Col_3_10966950	Col_3_10966950	18062.4	457.724	1.060814705e-001	1.092459055e-001	3.315314395e-001	3.641378e+002	4.648868e+002	7.533126e+001	7.134546e+001	81	138	20	45	6.398687e+000	1.682548e+001	0	0	0	0	0	0	0	0	0	0	0	39.1989	74.4844	1	1	1	1	25.3321	20.6026	45.8897
DATA	563	4	71	0	0	NC_4_2635362	NC_4_2635362	18083	457.389	9.852148723e-002	8.726146087e-002	2.588818978e-001	5.379431e+002	6.749286e+002	8.510384e+001	8.647637e+001	104	177	20	45	6.306698e+000	1.743109e+001	0	0	0	0	0	0	0	0	0	0	0	57.9087	108.25	1	1	1	1	25.1049	20.4873	45.9476
DATA	564	4	72	0	0	NC_3_11343813	NC_3_11343813	18104.2	457.672	1.019158827e-001	1.047938580e-001	3.307835790e-001	3.891706e+002	4.921029e+002	7.657266e+001	7.306511e+001	82	142	20	45	6.291750e+000	1.707288e+001	0	0	0	0	0	0	0	0	0	0	0	41.8936	79.0085	1	1	1	1	25.7804	20.4236	46.0866
DATA	565	4	73	0	0	Col_3_2287270	Col_3_2287270	18125	457.482	5.554857060e-002	8.129324295e-002	4.944103190e-001	6.543005e+002	7.435768e+002	9.289740e+001	9.187026e+001	116	183	20	45	6.242629e+000	1.764097e+001	0	0	0	0	0	0	0	0	0	0	0	70.4344	119.502	1	1	1	1	25.3321	20.3603	46.6199
DATA	566	4	74	0	0	NC_5_19230403	NC_5_19230403	18146.6	457.176	1.422352478e-001	1.043852504e-001	1.730089106e-001	3.748543e+002	5.201130e+002	7.585508e+001	7.490297e+001	82	155	20	45	6.155468e+000	1.738163e+001	0	0	0	0	0	0	0	0	0	0	0	40.3525	83.6719	1	1	1	1	24.1747	20.3981	46.5427
DATA	567	4	75	0	0	Col_3_12912741	Col_3_12912741	18167.4	457.509	5.943169272e-002	6.589041768e-002	3.670686737e-001	1.484965e+003	1.702738e+003	1.624809e+002	1.785864e+002	203	339.5	20	45	6.159259e+000	1.727904e+001	0	0	0	0	0	0	0	0	0	0	0	159.854	274.176	1	1	1	1	24.4106	20.4296	46.5665
DATA	568	4	76	0	0	NC_3_11479431	NC_3_11479431	18189.2	457.69	0.000000000e+000	6.308421003e-001	1.000000000e+000	6.418821e+001	5.346084e+001	6.594651e+001	5.395997e+001	43	65	20	45	6.287610e+000	1.704721e+001	0	0	0	0	0	0	0	0	0	0	0	0.351326	6.66628	0	0	0	0	25.7804	20.4576	46.6445
DATA	569	4	77	0	0	Col_5_15050356	Col_5_15050356	18210.3	457.391	1.669474460e-001	1.662641979e-001	3.153258800e-001	1.970814e+002	2.894629e+002	6.882765e+001	6.105244e+001	64	103	20	45	6.406281e+000	1.698045e+001	0	0	0	0	0	0	0	0	0	0	0	21.2155	46.6935	1	1	0	1	27.2919	20.6289	46.8278
DATA	570	4	78	0	0	Col_2_18735639	Col_2_18735639	18232	457.603	1.190372968e-001	7.668262977e-002	1.205815881e-001	7.197366e+002	9.466967e+002	9.761682e+001	1.088439e+002	121	212	20	46	6.448223e+000	1.714430e+001	0	0	0	0	0	0	0	0	0	0	0	77.4785	152.841	1	1	1	1	26.0017	20.829	46.9128
DATA	571	4	79	0	0	Col_5_6677044	Col_5_6677044	18252.3	457.709	-1.468379087e-001	8.256589206e-002	7.533274321e-002	8.130477e+002	5.797999e+002	1.046867e+002	7.900605e+001	126	158	20	46	6.419452e+000	1.719151e+001	0	0	0	0	0	0	0	0	0	0	0	87.5233	93.6778	1	1	1	1	24.8756	20.6782	47.2879
DATA	572	4	80	0	0	NC_5_22894545	NC_5_22894545	18273.7	457.818	-2.942353842e-001	9.720504191e-002	2.470299080e-003	7.221952e+002	3.667915e+002	9.779823e+001	6.497153e+001	118	122	20	46	6.353278e+000	1.701295e+001	0	0	0	0	0	0	0	0	0	0	0	77.7432	59.3069	1	1	1	1	25.1049	20.6936	46.9793
DATA	573	4	81	0	0	NC_4_9064696	NC_4_9064696	18294.9	457.937	2.250290871e-002	1.995256666e-001	9.102033694e-001	1.894165e+002	1.994898e+002	6.861211e+001	5.718249e+001	60	92.5	20	45	6.236023e+000	1.682932e+001	0	0	0	0	0	0	0	0	0	0	0	20.3904	32.2785	1	1	0	0	22.7082	20.4306	46.4656
DATA	574	4	82	0	0	Col_1_3313453	Col_1_3313453	18315.9	457.574	8.067004726e-002	6.843503658e-002	2.384846711e-001	1.146946e+003	1.381061e+003	1.323015e+002	1.481262e+002	166.5	280	20	45	6.331243e+000	1.681330e+001	0	0	0	0	0	0	0	0	0	0	0	123.467	223.611	1	1	1	1	24.8756	20.4246	46.0154
DATA	575	4	83	0	0	NC_5_15643009	NC_5_15643009	18336.9	458.051	-7.622579411e-003	8.714841527e-002	9.303005980e-001	6.018784e+002	5.914067e+002	8.928276e+001	7.976358e+001	108	147	20	45	6.357491e+000	1.703729e+001	0	0	0	0	0	0	0	0	0	0	0	64.7913	95.8141	1	1	1	1	25.5572	20.4807	45.8749
DATA	576	4	84	0	0	NC_2_2516097	NC_2_2516097	18358.6	457.92	6.005448793e-002	6.578843809e-002	3.613253408e-001	1.499550e+003	1.721929e+003	1.638149e+002	1.803099e+002	202	332.5	20	45	6.422693e+000	1.737662e+001	0	0	0	0	0	0	0	0	0	0	0	161.424	279.134	1	1	1	1	23.9365	20.4664	46.1305
DATA	577	4	85	0	0	NC_1_3622913	NC_1_3622913	18379.4	457.706	2.020037616e-002	6.299714368e-002	7.484715274e-001	2.592631e+003	2.716070e+003	2.675185e+002	2.768188e+002	317	487	20	45	6.344176e+000	1.746183e+001	0	0	0	0	0	0	0	0	0	0	0	279.093	440.519	1	1	1	1	24.4106	20.4023	46.3138
DATA	578	4	86	0	0	NC_2_17223122	NC_2_17223122	18400.2	457.78	1.181023927e-001	9.776059422e-002	2.270173826e-001	4.260489e+002	5.591931e+002	7.851122e+001	7.734725e+001	86.5	149	20	45	6.070691e+000	1.749507e+001	0	0	0	0	0	0	0	0	1	0	0	45.8635	90.7375	1	1	1	1	24.1747	19.9701	46.4413
DATA	579	4	87	0	0	NC_5_7361139	NC_5_7361139	18421.6	457.5	1.857655965e-001	4.644912509e-001	6.892055214e-001	6.403806e+001	9.822087e+001	6.599785e+001	5.431037e+001	48	75	19	46	6.127973e+000	1.748665e+001	0	0	0	0	0	0	0	0	1	0	0	2.8238	15.9448	0	1	0	0	21.4095	19.8201	46.8317
DATA	580	4	88	0	0	NC_3_5494407	NC_3_5494407	18443.5	457.578	1.871717762e-001	1.740849279e-001	2.822963534e-001	1.819756e+002	2.800174e+002	6.841043e+001	6.029132e+001	62	110.5	19	46	6.043034e+000	1.765461e+001	0	0	0	0	0	0	0	0	1	0	0	19.5894	45.4743	1	1	0	1	23.2073	19.8959	46.6274
DATA	581	4	89	0	0	NC_5_22082747	NC_5_22082747	18464.3	457.473	-9.826285075e-001	1.104235893e-001	5.649485474e-019	1.602137e+004	1.667520e+003	1.603493e+003	1.750868e+002	1771	327	19	45	6.058177e+000	1.775287e+001	0	0	0	0	0	0	0	0	1	0	0	1724.68	270.888	1	1	1	1	25.1049	19.8223	46.3226
DATA	582	4	90	0	0	NC_1_4061574	NC_1_4061574	18485.4	457.414	9.731215058e-002	6.860113088e-002	1.560386905e-001	1.124124e+003	1.406457e+003	1.303280e+002	1.504288e+002	169	277	20	45	6.367868e+000	1.730729e+001	0	0	0	0	0	0	0	0	1	0	0	121.01	228.54	1	1	1	1	27.501	20.1305	45.9285
DATA	583	4	91	0	0	Col_3_20164489	Col_3_20164489	18506.4	457.765	-2.464079421e-001	6.635504831e-002	2.044310936e-004	4.349494e+003	2.466214e+003	4.399202e+002	2.523263e+002	497	447.5	20	45	6.302532e+000	1.673676e+001	0	0	0	0	0	0	0	0	1	0	0	468.216	400.826	1	1	1	1	24.1747	19.9908	45.2209
DATA	584	4	92	0	0	NC_5_4276520	NC_5_4276520	18527.6	457.414	-6.824163357e-001	2.990821468e-001	2.250693759e-002	2.551162e+002	5.300559e+001	7.070840e+001	5.335295e+001	73.5	63	20	45	6.282419e+000	1.722981e+001	0	0	0	0	0	0	0	0	1	0	0	27.4629	1.67047	1	0	0	0	27.501	20.1794	46.031
DATA	585	4	93	0	0	Col_1_6369009	Col_1_6369009	18548.8	457.796	5.649164234e-002	7.718369294e-002	4.642225114e-001	7.423958e+002	8.455263e+002	9.929930e+001	9.997038e+001	117.5	203	20	45	6.126021e+000	1.725730e+001	0	0	0	0	0	0	0	0	1	0	0	79.9177	137.457	1	1	1	1	24.4106	20.1576	45.9854
DATA	586	4	94	0	0	Col_5_8187262	Col_5_8187262	18569.7	457.545	-2.406603379e-002	7.924505934e-002	7.613630994e-001	7.568754e+002	7.160748e+002	1.003865e+002	8.928744e+001	125	178	20	46	6.138015e+000	1.743986e+001	0	0	0	0	0	0	0	0	0	0	0	81.4765	116.419	1	1	1	1	25.1049	20.3412	46.308
DATA	587	4	95	0	0	Col_3_22810355	Col_3_22810355	18590.9	457.732	-4.562956141e-002	7.204850177e-002	5.265264693e-001	1.036546e+003	9.331666e+002	1.228541e+002	1.074834e+002	154	213	20	46	6.097167e+000	1.762409e+001	0	0	0	0	0	0	0	0	0	0	0	111.583	151.712	1	1	1	1	25.3321	20.5344	46.8359
DATA	588	4	96	0	0	Col_2_18900952	Col_2_18900952	18612.2	457.478	5.020587463e-002	7.955206050e-002	5.279704630e-001	6.900908e+002	7.746618e+002	9.545203e+001	9.405325e+001	118	193	20	46	6.243808e+000	1.757764e+001	0	0	0	0	0	0	0	0	0	0	0	74.2872	125.935	1	1	1	1	27.0811	20.3204	46.6569
DATA	589	4	97	0	0	NC_4_5811075	NC_4_5811075	18633.4	457.414	4.718485444e-001	3.265548103e-001	1.484778093e-001	6.397069e+001	1.895962e+002	6.598345e+001	5.661405e+001	44.5	94.5	20	46	6.295401e+000	1.780395e+001	0	0	0	0	0	0	0	0	1	0	0	2.40246	30.8185	0	1	0	0	27.501	20.2443	46.9257
DATA	590	4	98	0	0	NC_3_1920371	NC_3_1920371	18654.8	458.094	1.575043005e-001	4.545941059e-001	7.289877407e-001	6.788718e+001	9.756456e+001	6.629421e+001	5.424019e+001	50	75	20	46	6.156081e+000	1.741286e+001	0	0	0	0	0	0	0	0	1	0	0	7.30795	15.8558	1	1	0	0	26.4388	20.0463	47.0921
DATA	591	4	99	0	0	Col_1_4973956	Col_1_4973956	18675.4	457.673	5.847236798e-002	1.703967428e-001	7.314824144e-001	2.166691e+002	2.478959e+002	6.941391e+001	5.884373e+001	66	100	20	46	6.442792e+000	1.706606e+001	0	0	0	0	0	0	0	0	1	0	0	23.3241	40.2782	1	1	0	0	24.4106	20.2474	47.3557
DATA	592	4	100	0	0	NC_5_8468398	NC_5_8468398	18697.1	457.702	-5.914163324e-002	7.334315914e-002	4.200302473e-001	9.922338e+002	8.659093e+002	1.191391e+002	1.017240e+002	148	190	20	46	6.271165e+000	1.684481e+001	0	0	0	0	0	0	0	0	1	0	0	106.812	140.651	1	1	1	1	23.2073	19.8966	47.115
DATA	593	4	101	0	0	NC_1_26991585	NC_1_26991585	18718.2	457.5	1.422478362e-002	6.999324243e-002	8.389546294e-001	1.080774e+003	1.116760e+003	1.266079e+002	1.237873e+002	160	237	20	46	6.545603e+000	1.718638e+001	0	0	0	0	0	0	0	0	1	0	0	116.344	181.334	1	1	1	1	24.4106	20.1356	47.0392
DATA	594	4	102	0	0	Col_3_15563082	Col_3_15563082	18739	457.386	-5.345026698e-004	6.361099020e-002	9.932957118e-001	2.227583e+003	2.224843e+003	2.323146e+002	2.288085e+002	294	412	20	47	6.295272e+000	1.689283e+001	0	0	0	0	0	0	0	0	1	0	0	239.796	361.112	1	1	1	1	25.7804	20.1343	47.4009
DATA	595	4	103	0	0	Col_1_9055851	Col_1_9055851	18760.7	457.636	7.173523123e-002	1.061033889e-001	4.989847564e-001	3.930006e+002	4.635840e+002	7.676803e+001	7.075291e+001	81	137	19	47	6.229045e+000	1.690358e+001	0	0	0	0	0	0	0	0	1	0	0	42.3059	75.2071	1	1	1	1	24.8756	19.9597	47.1475
DATA	596	4	104	0	0	NC_1_7508020	NC_1_7508020	18780.2	457.321	2.513475211e-001	4.300162727e-001	5.588792578e-001	6.399478e+001	1.141542e+002	6.613837e+001	5.468025e+001	52	75	20	47	6.381013e+000	1.739359e+001	0	0	0	0	0	0	0	0	1	0	0	5.43045	18.5103	0	1	0	0	18.2295	20.1848	47.23
DATA	597	4	105	0	0	NC_2_8796449	NC_2_8796449	18802	457.633	2.268474718e-001	4.292171800e-001	5.971423380e-001	6.619038e+001	1.115944e+002	6.627705e+001	5.465952e+001	52	80.5	20	46	6.308717e+000	1.759197e+001	0	0	0	0	0	0	0	0	0	0	0	7.12529	18.0841	1	1	0	0	23.4529	20.3505	47.2148
DATA	598	4	106	0	0	NC_1_18217660	NC_1_18217660	18823.8	457.478	6.843568036e-002	6.595603973e-002	2.994584835e-001	1.467214e+003	1.717629e+003	1.608602e+002	1.799150e+002	197	330	20	46	6.332322e+000	1.755318e+001	0	0	0	0	0	0	0	0	0	0	0	157.943	278.161	1	1	1	1	27.0811	20.4914	46.6871
DATA	599	4	107	0	0	NC_3_11240862	NC_3_11240862	18844.8	457.588	0.000000000e+000	6.318139573e-001	1.000000000e+000	6.402850e+001	5.324266e+001	6.594570e+001	5.372854e+001	33	68	20	46	6.211264e+000	1.723813e+001	0	0	0	0	0	0	0	0	0	0	0	-11.4388	6.42545	0	0	0	0	24.1747	20.2941	46.7822
DATA	600	4	108	0	0	NC_3_10078157	NC_3_10078157	18865.5	457.636	-5.315105502e-003	6.622653946e-002	9.360333117e-001	1.499444e+003	1.481204e+003	1.638052e+002	1.575277e+002	210	319	20	45	6.171562e+000	1.738326e+001	0	0	0	0	0	0	0	0	1	0	0	161.413	239.524	1	1	1	1	22.9591	20.1904	46.5127
DATA	601	4	109	0	0	Col_5_22508528	Col_5_22508528	18887.2	457.478	1.022569356e-001	7.192709653e-002	1.551207024e-001	9.033991e+002	1.143238e+003	1.118487e+002	1.262936e+002	141	248	20	45	6.027359e+000	1.691802e+001	0	0	0	0	0	0	0	0	1	0	0	97.2495	184.716	1	1	1	1	27.0811	19.8805	46.1535
DATA	602	4	110	0	0	Col_3_7603858	Col_3_7603858	18908.5	457.024	6.563121757e-002	6.232701143e-002	2.923345633e-001	3.911665e+003	4.549806e+003	3.966863e+002	4.581403e+002	446	688.5	20	45	6.287799e+000	1.702496e+001	0	0	0	0	0	0	0	0	1	0	0	421.085	734.482	1	1	1	1	21.9382	20.1003	46.0934
DATA	603	4	111	0	0	Col_4_10816941	Col_4_10816941	18929.5	457.324	-2.744175981e-002	6.863113846e-002	6.892713039e-001	1.249233e+003	1.172740e+003	1.412610e+002	1.290110e+002	177	247	20	45	6.251594e+000	1.679306e+001	0	0	0	0	0	0	0	0	1	0	0	134.478	189.138	1	1	1	1	27.0811	20.1842	45.7399
DATA	604	4	112	0	0	NC_5_23801678	NC_5_23801678	18951.2	457.352	1.663869502e-002	1.046948237e-001	8.737274359e-001	4.277725e+002	4.444793e+002	7.860489e+001	6.980124e+001	92.5	127.5	20	44	6.332172e+000	1.702827e+001	0	0	0	0	0	0	0	0	1	0	0	46.049	71.6116	1	1	1	1	24.8756	20.238	45.6845
DATA	605	4	113	0	0	NC_3_17497166	NC_3_17497166	18972.5	457.5	-2.940080220e-001	6.906630832e-002	2.072856513e-005	3.073269e+003	1.561682e+003	3.143225e+002	1.652008e+002	377	309	19	45	6.001760e+000	1.713766e+001	0	0	0	0	0	0	0	0	1	0	0	330.833	251.339	1	1	1	1	24.4106	19.8203	45.9902
DATA	606	4	114	0	0	Col_1_247065	Col_1_247065	18992.4	457.303	2.169472648e-001	2.177597462e-001	3.191195064e-001	1.371487e+002	2.260158e+002	6.735676e+001	5.847821e+001	60	96.5	19	45	6.027417e+000	1.682946e+001	0	0	0	0	0	0	0	0	1	0	0	14.7638	36.3373	1	1	0	0	19.1492	19.8129	45.771
DATA	607	4	115	0	0	NC_5_18565813	NC_5_18565813	19014.2	457.478	-5.290514017e-001	1.565062902e-001	7.238454769e-004	4.725986e+002	1.397787e+002	8.113156e+001	5.577903e+001	97	79	20	45	6.288341e+000	1.688954e+001	0	0	0	0	0	0	0	0	1	0	0	50.8745	22.4455	1	1	1	0	27.0811	20.1769	45.8115
DATA	608	4	116	0	0	Col_4_12003073	Col_4_12003073	19035.4	457.414	1.449458065e-001	8.578390462e-002	9.109264454e-002	5.341427e+002	7.457669e+002	8.486412e+001	9.211274e+001	102	174.5	19	45	6.115785e+000	1.678065e+001	0	0	0	0	0	0	0	0	1	0	0	57.4996	119.608	1	1	1	1	27.501	19.8486	45.7988
DATA	609	4	117	0	0	NC_4_7631818	NC_4_7631818	19056.1	457.607	-2.104117870e+000	2.120928170e-001	3.382362597e-023	1.158866e+005	9.118333e+002	1.158885e+004	1.060417e+002	12585	203	20	45	6.278951e+000	1.704205e+001	0	0	0	0	0	0	0	0	1	0	0	12475	146.058	1	1	1	1	25.7804	20.0596	45.9238
DATA	610	4	118	0	0	NC_5_18401303	NC_5_18401303	19077.2	457.717	8.398053882e-002	1.086605387e-001	4.395989552e-001	3.762701e+002	4.565415e+002	7.592514e+001	7.086997e+001	85	128.5	20	45	6.411004e+000	1.724664e+001	0	0	0	0	0	0	0	0	0	0	0	40.5049	73.0317	1	1	1	1	24.4106	20.3468	46.2963
DATA	611	4	119	0	0	Col_3_4895435	Col_3_4895435	19098.8	457.5	-6.440931152e-002	6.391696435e-002	3.135971044e-001	2.391403e+003	2.061785e+003	2.480663e+002	2.132045e+002	304	383.5	20	45	6.471816e+000	1.693157e+001	0	0	0	0	0	0	0	0	1	0	0	257.431	329.351	1	1	1	1	26.6546	20.2767	46.0819
DATA	612	4	120	0	0	NC_3_10807618	NC_3_10807618	19119.6	457.898	-8.945010977e-002	6.370177645e-002	1.602589526e-001	2.775360e+003	2.258755e+003	2.852631e+002	2.323247e+002	348	428	20	46	6.438115e+000	1.666082e+001	0	0	0	0	0	0	0	0	0	0	0	298.763	360.301	1	1	1	1	23.9365	20.3969	46.3141
DATA	613	4	121	0	0	NC_2_19016719	NC_2_19016719	19141.3	457.721	0.000000000e+000	6.283612960e-001	1.000000000e+000	6.441093e+001	5.409856e+001	6.594570e+001	5.444435e+001	39	62.5	20	45	6.480930e+000	1.651788e+001	0	0	0	0	0	0	0	0	0	0	0	-5.19755	0.61358	0	0	0	0	26.2212	20.4255	46.0495
DATA	614	4	122	0	0	Col_5_16652922	Col_5_16652922	19162.3	457.5	2.490799517e-002	1.537714000e-001	8.713210721e-001	2.561555e+002	2.712762e+002	7.074597e+001	6.090153e+001	69	102	20	45	6.390521e+000	1.665936e+001	0	0	0	0	0	0	0	0	0	0	0	27.5747	43.1403	1	1	0	0	27.0811	20.3798	46.2805
DATA	615	4	123	0	0	Col_2_7341223	Col_2_7341223	19183.3	457.42	1.013807013e-001	1.013832110e-001	3.173224883e-001	4.120132e+002	5.203455e+002	7.775850e+001	7.543268e+001	84	147	20	46	6.188565e+000	1.674148e+001	0	0	0	0	0	0	0	0	0	0	0	44.3526	82.6186	1	1	1	1	24.1747	20.4442	46.5146
DATA	616	4	124	0	0	Col_1_12266842	Col_1_12266842	19204.9	457.196	-1.873494642e-002	1.361102743e-001	8.905207121e-001	3.130376e+002	2.998206e+002	7.299836e+001	6.238110e+001	80.5	110	20	46	6.247652e+000	1.702568e+001	0	0	0	0	0	0	0	0	0	0	0	33.698	47.525	1	1	0	1	22.9591	20.366	46.9846
DATA	617	4	125	0	0	Col_1_12908256	Col_1_12908256	19225.6	457	1.020530674e-001	6.853383326e-002	1.364635961e-001	1.141204e+003	1.443498e+003	1.318040e+002	1.543995e+002	166	262	20	45	6.277106e+000	1.702721e+001	0	0	0	0	0	0	0	0	0	0	0	122.849	228.435	1	1	1	1	20.3108	20.4039	46.3596
DATA	618	4	126	0	0	NC_1_9038164	NC_1_9038164	19246.8	457.603	-3.260355157e-001	2.635430512e-001	2.160409379e-001	2.081525e+002	9.825307e+001	6.915280e+001	5.576267e+001	67	77	20	46	6.291751e+000	1.703841e+001	0	0	0	0	0	0	0	0	0	0	0	22.4073	15.5213	1	1	0	0	25.7804	20.4513	47.3503
DATA	619	4	127	0	0	Col_3_7729940	Col_3_7729940	19267.8	457.283	2.105194949e-002	7.687174741e-002	7.841936843e-001	7.879346e+002	8.270697e+002	1.027485e+002	9.931768e+001	127	189.5	20	46	6.311916e+000	1.679821e+001	0	0	0	0	0	0	0	0	0	0	0	84.8199	130.424	1	1	1	1	24.4106	20.4184	46.6685
DATA	620	4	128	0	0	Col_3_18338573	Col_3_18338573	19289.4	457.593	1.489891598e-002	7.493883655e-002	8.424079714e-001	8.547458e+002	8.845775e+002	1.079571e+002	1.042098e+002	132	197	20	47	6.273969e+000	1.724032e+001	0	0	0	0	0	0	0	0	0	0	0	92.012	139.232	1	1	1	1	24.4106	20.3126	47.499
DATA	621	4	129	0	0	Col_1_18691142	Col_1_18691142	19310.2	457.588	-1.761689917e-002	8.333606588e-002	8.325783883e-001	6.768520e+002	6.499453e+002	9.449932e+001	8.526631e+001	114	164	20	46	6.279604e+000	1.692054e+001	0	0	0	0	0	0	0	0	1	0	0	72.8621	102.114	1	1	1	1	24.1747	20.2197	46.8779
DATA	622	4	130	0	0	Col_5_1192509	Col_5_1192509	19331.5	457.324	1.020449726e-001	6.248337599e-002	1.024366275e-001	4.936457e+003	6.243964e+003	4.980311e+002	6.268401e+002	548.5	921	20	47	6.243136e+000	1.714190e+001	0	0	0	0	0	0	0	0	1	0	0	531.402	979.123	1	1	1	1	27.0811	20.2014	47.2321
DATA	623	4	131	0	0	NC_5_17967249	NC_5_17967249	19353	457.178	-6.291665771e-001	3.134984687e-001	4.475809436e-002	2.344055e+002	5.505558e+001	6.998782e+001	5.556925e+001	69	69	20	46	6.241006e+000	1.744458e+001	0	0	0	0	0	0	0	0	1	0	0	25.2334	6.65938	1	0	0	0	22.7082	20.1399	46.9633
DATA	624	4	132	0	-1	NC2_00075021	NC2_00075021	19374.8	457.657	0.000000000e+000	6.248075787e-001	1.000000000e+000	6.502336e+001	5.516921e+001	6.594570e+001	5.561279e+001	43.5	69	20	45	6.374088e+000	1.727946e+001	0	0	0	0	0	0	0	0	0	0	0	-0.577535	5.00301	0	0	0	0	26.8687	20.3824	46.2883
DATA	625	4	133	0	0	Col_1_20179776	Col_1_20179776	19395.2	457.189	-5.111461135e-002	8.229704384e-002	5.345344897e-001	7.277021e+002	6.469028e+002	9.820560e+001	8.531882e+001	118.5	148	20	45	6.395874e+000	1.741274e+001	0	0	0	0	0	0	0	0	0	0	0	78.336	100.837	1	1	1	1	24.4106	20.5324	46.3466
DATA	626	4	134	0	0	NC_1_26696142	NC_1_26696142	19416.2	457.5	2.653018240e-001	1.292458136e-001	4.010247016e-002	2.448695e+002	4.510624e+002	7.034519e+001	7.170599e+001	69.5	136	20	45	6.434505e+000	1.754509e+001	0	0	0	0	0	0	0	0	0	0	0	26.3598	70.1664	1	1	0	1	26.6546	20.6663	46.6484
DATA	627	4	135	0	0	NC_5_17147414	NC_5_17147414	19437.6	458.077	0.000000000e+000	6.238576771e-001	1.000000000e+000	6.523872e+001	5.550817e+001	6.594570e+001	5.603485e+001	39	66	20	44	6.345023e+000	1.734090e+001	0	0	0	0	0	0	0	0	0	0	0	-5.37417	6.83509	0	0	0	0	23.9365	20.6653	45.89
DATA	628	4	136	0	0	Col_1_7851338	Col_1_7851338	19458.5	457.731	3.800511896e-002	6.418029039e-002	5.537422190e-001	1.964469e+003	2.144126e+003	2.072202e+002	2.215994e+002	252	392	20	45	6.251417e+000	1.747244e+001	0	0	0	0	0	0	0	0	0	0	0	211.472	332.131	1	1	1	1	24.4106	20.7195	46.3172
DATA	629	4	137	0	0	Col_1_12902649	Col_1_12902649	19479.4	457.184	7.153170214e-002	7.715796657e-002	3.538843679e-001	7.479627e+002	8.818844e+002	9.971618e+001	1.045178e+002	120.5	186	20	45	6.320510e+000	1.767973e+001	0	0	0	0	0	0	0	0	0	0	0	80.517	136.318	1	1	1	1	23.696	20.6402	46.3414
DATA	630	4	138	0	0	NC_1_25657376	NC_1_25657376	19500.8	457.478	2.612549162e-001	4.239674709e-001	5.377529395e-001	6.548523e+001	1.195084e+002	6.619953e+001	5.747641e+001	48.5	79.5	20	44	6.300773e+000	1.771055e+001	0	0	0	0	0	0	0	0	0	0	0	6.23454	18.4324	0	1	0	0	27.0811	20.5053	45.7458
DATA	631	4	139	0	0	Col_5_6263014	Col_5_6263014	19521.8	457.55	-3.368335994e-002	2.101291574e-001	8.726460484e-001	1.948419e+002	1.803013e+002	6.876386e+001	5.915823e+001	65.5	87	20	45	6.294301e+000	1.760620e+001	0	0	0	0	0	0	0	0	1	0	0	20.9744	27.7479	1	1	0	0	25.7804	20.2651	45.6805
DATA	632	4	140	0	0	NC_2_16603684	NC_2_16603684	19542.9	457.34	1.615299055e-001	1.458083946e-001	2.679382333e-001	2.368568e+002	3.435705e+002	7.007030e+001	6.609922e+001	71	111	20	44.5	6.076084e+000	1.747618e+001	0	0	0	0	0	0	0	0	1	0	0	25.4973	52.7576	1	1	0	1	24.4106	20.0633	45.3086
DATA	633	4	141	0	0	Col_5_18424909	Col_5_18424909	19563.7	457.451	-6.699793608e-002	8.132010386e-002	4.100082429e-001	7.692022e+002	6.592385e+002	1.013191e+002	8.688415e+001	128	157	20	45	6.232442e+000	1.790693e+001	0	0	0	0	0	0	0	0	1	0	0	82.8034	101.006	1	1	1	1	24.1747	20.2099	45.8709
DATA	634	4	142	0	0	Col_5_14091533	Col_5_14091533	19585.2	457.192	2.146066920e-001	8.192153563e-002	8.801708037e-003	5.779539e+002	9.473270e+002	8.768776e+001	1.104171e+002	110	204	20	45	6.241432e+000	1.762267e+001	0	0	0	0	0	0	0	0	0	0	0	62.2158	144.812	1	1	1	1	24.4106	20.3195	46.0507
DATA	635	4	143	0	0	Col_2_2838281	Col_2_2838281	19606.6	457.5	0.000000000e+000	6.204149505e-001	1.000000000e+000	6.594839e+001	5.649647e+001	6.611532e+001	5.698752e+001	51	67.5	20	45	5.987916e+000	1.759866e+001	0	0	0	0	0	0	0	0	1	0	0	5.09485	5.8976	0	0	0	0	24.4106	20.0711	46.3078
DATA	636	4	144	0	0	NC_4_4651085	NC_4_4651085	19627.7	457.5	2.559058978e-001	1.671461609e-001	1.257618298e-001	1.808201e+002	3.259512e+002	6.837978e+001	6.565009e+001	60.5	107	20	46	5.999172e+000	1.726140e+001	0	0	0	0	0	0	0	0	1	0	0	19.465	49.5969	1	1	0	1	27.0811	20.1021	46.4926
DATA	637	4	145	0	0	NC_5_11675695	NC_5_11675695	19648.9	457.636	-1.449479361e-002	7.192476365e-002	8.402863917e-001	1.029929e+003	9.961221e+002	1.222963e+002	1.148268e+002	156	220	20	46	6.265297e+000	1.711794e+001	0	0	0	0	0	0	0	0	0	0	0	110.87	151.219	1	1	1	1	25.3321	20.3105	46.2315
DATA	638	4	146	0	0	NC_1_16988558	NC_1_16988558	19670.1	457.843	5.584969260e-002	1.408552625e-001	6.917331655e-001	2.806085e+002	3.191174e+002	7.166761e+001	6.554587e+001	76.5	106	20	45	6.300659e+000	1.683478e+001	0	0	0	0	0	0	0	0	0	0	0	30.2071	48.3313	1	1	0	1	23.9365	20.3342	45.9444
DATA	639	4	147	0	0	Col_5_10526004	Col_5_10526004	19691.2	457.5	7.189956906e-002	6.834739007e-002	2.928122072e-001	1.193145e+003	1.407968e+003	1.363260e+002	1.520422e+002	167	245	20	45	6.262115e+000	1.682243e+001	0	0	0	0	0	0	0	0	0	0	0	128.44	212.748	1	1	1	1	26.6546	20.4444	46.0329
DATA	640	4	148	0	0	NC_5_2057083	NC_5_2057083	19712.5	457.811	2.074263094e-001	1.011525965e-001	4.030321723e-002	3.795964e+002	6.119958e+002	7.609054e+001	8.398875e+001	80	146	20	45	6.255034e+000	1.664841e+001	0	0	0	0	0	0	0	0	0	0	0	40.863	92.2559	1	1	1	1	25.1049	20.4134	45.9763
DATA	641	4	149	0	0	Col_3_21482638	Col_3_21482638	19733.3	457.722	-1.184381380e-002	6.482643686e-002	8.550331279e-001	1.861703e+003	1.811618e+003	1.975050e+002	1.901147e+002	248	325	20	45	6.275345e+000	1.657142e+001	0	0	0	0	0	0	0	0	0	0	0	200.409	272.465	1	1	1	1	24.8756	20.336	46.2223
DATA	642	4	150	0	0	NC_2_10759982	NC_2_10759982	19754.9	457.882	2.605544150e-002	6.242455079e-002	6.763924858e-001	3.388203e+003	3.597699e+003	3.451783e+002	3.643822e+002	418.5	551	20	46	6.397160e+000	1.689207e+001	0	0	0	0	0	0	0	0	0	0	0	364.735	539.796	1	1	1	1	23.696	20.4393	46.7334
DATA	643	4	151	0	0	NC_2_11688186	NC_2_11688186	19775.8	457.411	3.699597390e-002	7.743059765e-002	6.327959230e-001	7.764983e+002	8.455446e+002	1.018741e+002	1.024931e+002	131	185	20	46	6.416552e+000	1.691771e+001	0	0	0	0	0	0	0	0	0	0	0	83.5888	126.573	1	1	1	1	25.5572	20.3433	46.8743
DATA	644	4	152	0	0	NC_5_21719787	NC_5_21719787	19797.2	457.423	-5.308082516e-004	1.132054737e-001	9.962588191e-001	4.015125e+002	4.010221e+002	7.720724e+001	7.056524e+001	87	120	20	46	6.395579e+000	1.686222e+001	0	0	0	0	0	0	0	0	0	0	0	43.2222	59.8891	1	1	1	1	24.6442	20.5797	46.7916
DATA	645	4	153	0	0	NC_4_5292677	NC_4_5292677	19817.9	457.654	2.496999273e-002	1.273721998e-001	8.445791855e-001	3.326332e+002	3.523186e+002	7.385989e+001	6.802933e+001	80	118.5	20	46	6.341170e+000	1.687335e+001	0	0	0	0	0	0	0	0	0	0	0	35.8074	52.4956	1	1	1	1	24.1747	20.3932	46.4735
DATA	646	4	154	0	0	Col_1_26819018	Col_1_26819018	19839.2	457.519	1.754900267e-001	8.297462597e-002	3.443128678e-002	5.806791e+002	8.698137e+002	8.786761e+001	1.047295e+002	101	192	20	45	6.378676e+000	1.696944e+001	0	0	0	0	0	0	0	0	0	0	0	62.5092	129.301	1	1	1	1	24.4106	20.3206	46.2724
DATA	647	4	155	0	0	NC_1_24647141	NC_1_24647141	19860.4	457.414	2.871993351e-001	2.683402006e-001	2.844929861e-001	1.039051e+002	2.012964e+002	6.675925e+001	6.183437e+001	55.5	90	20	45	6.315078e+000	1.704589e+001	0	0	0	0	0	0	0	0	0	0	0	11.1852	29.8543	1	1	0	0	27.501	20.4106	46.727
DATA	648	4	156	0	0	NC_1_24375571	NC_1_24375571	19881.5	457.725	1.789318273e-001	9.607057167e-002	6.253206888e-002	4.297666e+002	6.488801e+002	7.871359e+001	8.743240e+001	91	162	20	46	6.292332e+000	1.677519e+001	0	0	0	0	0	0	0	0	0	0	0	46.2637	96.0157	1	1	1	1	24.4106	20.4201	46.8267
DATA	649	4	157	0	0	NC_5_8360992	NC_5_8360992	19902.8	457.478	0.000000000e+000	6.098690503e-001	1.000000000e+000	6.763744e+001	5.836231e+001	6.594570e+001	5.873388e+001	37	59	20	47	6.316784e+000	1.654512e+001	0	0	0	0	0	0	0	0	0	0	0	-6.64923	-1.20822	0	0	0	0	27.0811	20.4435	47.543
DATA	650	4	158	0	0	NC_3_23379946	NC_3_23379946	19924.5	457.918	-1.271061338e-001	1.234553710e-001	3.032111924e-001	4.159533e+002	3.104120e+002	7.796799e+001	6.655290e+001	88	108.5	20	46	6.324841e+000	1.664266e+001	0	0	0	0	0	0	0	0	0	0	0	44.7767	45.7211	1	1	1	1	23.4529	20.6045	47.185
DATA	651	4	159	0	0	Col_5_8166684	Col_5_8166684	19945.3	457.642	-9.365932851e-001	1.072242632e-001	2.438704063e-018	8.262843e+003	9.561724e+002	8.289116e+002	1.123545e+002	950	202	20	46	6.435632e+000	1.682159e+001	0	0	0	0	0	0	0	0	0	0	0	889.482	140.53	1	1	1	1	24.8756	20.336	47.0253
DATA	652	4	160	0	0	Col_5_5864526	Col_5_5864526	19966.2	457.478	1.080820344e-001	1.203610966e-001	3.691954313e-001	3.287836e+002	4.216889e+002	7.368733e+001	7.262358e+001	76	126	20	45	6.387669e+000	1.661326e+001	0	0	0	0	0	0	0	0	1	0	0	35.393	61.8421	1	1	0	1	27.0811	20.2805	46.6638
DATA	653	4	161	0	0	NC_4_8828273	NC_4_8828273	19987.4	457.707	8.974542368e-002	1.050908248e-001	3.931162771e-001	4.083607e+002	5.020990e+002	7.756559e+001	7.766758e+001	86	126	20	45	6.329891e+000	1.636335e+001	0	0	0	0	0	0	0	0	0	0	0	43.9594	73.4744	1	1	1	1	25.3321	20.4703	46.066
DATA	654	4	162	0	0	Col_1_3858758	Col_1_3858758	20008.5	458.078	3.009532558e-002	1.248630325e-001	8.095344173e-001	3.424769e+002	3.670512e+002	7.430841e+001	6.980984e+001	78	105	20	45	6.270846e+000	1.654788e+001	0	0	0	0	0	0	0	0	0	0	0	36.8671	53.5984	1	1	1	1	23.9365	20.3233	45.8421
DATA	655	4	163	66	1	DarkCorner	DarkCorner	20029.7	457.5	0.000000000e+000	6.053792580e-001	1.000000000e+000	6.854645e+001	5.912911e+001	6.594570e+001	5.950557e+001	40	60	20	45	6.261569e+000	1.687284e+001	0	0	0	0	0	0	0	0	0	0	0	-3.45403	-2.11026	0	0	0	0	27.0811	20.5003	46.2556
DATA	656	4	164	66	1	DarkCorner	DarkCorner	20050.7	457.782	0.000000000e+000	6.046198707e-001	1.000000000e+000	6.870411e+001	5.924980e+001	6.594570e+001	5.962702e+001	39.5	59	20	46	6.292964e+000	1.702388e+001	0	0	0	0	0	0	0	0	1	0	0	-2.22254	-3.58222	0	0	0	0	24.8756	20.2659	46.691
DATA	657	5	1	66	1	DarkCorner	DarkCorner	16591.6	463.672	0.000000000e+000	6.599891730e-001	1.000000000e+000	5.887612e+001	5.231612e+001	6.595285e+001	5.264920e+001	43	55	20	46	6.291696e+000	1.715879e+001	0	0	0	0	0	0	0	0	0	0	0	1.04539	-7.37587	0	0	0	0	25.3321	20.4767	47.3706
DATA	658	5	2	0	0	NC_1_4069419	NC_1_4069419	16612.7	463.712	-1.091848967e-001	6.057040547e-001	8.569475704e-001	6.892519e+001	5.360349e+001	6.630492e+001	5.318073e+001	48	70	20	46	6.364707e+000	1.700089e+001	0	0	0	0	0	0	0	0	0	0	0	7.41969	8.7848	1	1	0	0	24.4106	20.6953	47.0119
DATA	659	5	3	0	0	NC_3_17873654	NC_3_17873654	16634.2	463.444	1.377471030e-002	2.745962611e-001	9.599920955e-001	1.352829e+002	1.396425e+002	6.731902e+001	5.496465e+001	56	85	21	46	6.474997e+000	1.700713e+001	0	0	0	0	0	0	0	0	0	0	0	14.563	22.7771	1	1	0	0	25.1049	21.2132	46.6308
DATA	660	5	4	1028	1	SM_12	SM_12	16655.5	463.324	0.000000000e+000	6.550517931e-001	1.000000000e+000	5.958066e+001	5.306106e+001	6.594580e+001	5.339888e+001	42.5	58.5	21	46	6.657538e+000	1.660188e+001	0	0	0	0	0	0	0	0	0	0	0	0.120405	-1.35724	0	0	0	0	27.0811	21.2696	46.3878
DATA	661	5	5	0	0	Col_1_21372968	Col_1_21372968	16676.8	463.271	7.720553025e-002	6.219861607e-002	2.145045174e-001	4.933367e+003	5.893170e+003	4.977248e+002	5.917518e+002	544.5	976.5	21	46	6.633620e+000	1.672708e+001	0	0	0	0	0	0	0	0	0	0	0	531.069	952.913	1	1	1	1	25.7804	21.2773	46.4202
DATA	662	5	6	0	0	Col_5_19364941	Col_5_19364941	16697.4	463.589	2.138550466e-002	8.287875264e-002	7.963809597e-001	6.485671e+002	6.813032e+002	9.249448e+001	8.683397e+001	109.5	166	21	46	6.644980e+000	1.655170e+001	0	0	0	0	0	0	0	0	0	0	0	69.8172	109.733	1	1	1	1	24.8756	21.1011	46.3095
DATA	663	5	7	0	0	NC_3_4310999	NC_3_4310999	16718.8	463.478	3.167183724e-001	8.800515449e-002	3.196131934e-004	5.147677e+003	1.067406e+004	5.189746e+002	1.445237e+003	494.5	1312.5	21	46	6.618758e+000	1.712053e+001	0	0	1	1	0	0	0	0	0	0	0	554.139	1712.68	1	1	1	1	27.0811	21.1617	46.4865
DATA	664	5	8	0	0	Col_3_20860990	Col_3_20860990	16739.6	463.787	-2.124809642e-003	1.040758591e-001	9.837115441e-001	4.424072e+002	4.402480e+002	7.941081e+001	6.985220e+001	91	136	21	46	6.602076e+000	1.711900e+001	0	0	0	0	0	0	0	0	0	0	0	47.6244	70.3906	1	1	1	1	23.4529	21.3542	46.6253
DATA	665	5	9	0	0	Col_1_11540721	Col_1_11540721	16761	463.5	-1.320673443e-002	1.724890489e-001	9.389690940e-001	2.338933e+002	2.268878e+002	6.997068e+001	5.895646e+001	67	94	21	46	6.571147e+000	1.727520e+001	0	0	0	0	0	0	0	0	0	0	0	25.1782	36.1544	1	1	0	0	26.2212	21.3152	47.1685
DATA	666	5	10	0	0	Col_3_17106819	Col_3_17106819	16781.8	463.421	-4.917428864e-002	6.292499219e-002	4.345233586e-001	3.041347e+003	2.715762e+003	3.112021e+002	2.770074e+002	378	485	21	46	6.723289e+000	1.685053e+001	0	0	0	0	0	0	0	0	0	0	0	327.396	431.417	1	1	1	1	25.7804	21.3712	46.7518
DATA	667	5	11	0	0	Col_1_21178922	Col_1_21178922	16803.5	463.324	8.997218345e-002	7.298811595e-002	2.176890799e-001	8.686061e+002	1.068551e+003	1.090578e+002	1.200647e+002	138	213	21	46	6.760726e+000	1.722082e+001	0	0	0	0	0	0	0	0	0	0	0	93.5041	169.235	1	1	1	1	27.0811	21.3741	46.6031
DATA	668	5	12	0	0	NC_2_18395786	NC_2_18395786	16824.5	463.324	2.771467444e-001	4.401932967e-001	5.289547707e-001	6.117664e+001	1.158064e+002	6.618679e+001	5.610790e+001	47	87	21	46	6.456080e+000	1.756244e+001	0	0	0	0	0	0	0	0	0	0	0	6.07583	18.291	0	1	0	0	27.0811	21.4492	46.6772
DATA	669	5	13	0	0	Col_4_18116062	Col_4_18116062	16845.4	463.389	4.260472565e-003	6.357605577e-002	9.465707236e-001	2.261127e+003	2.283418e+003	2.355330e+002	2.348816e+002	272	419	21	45	6.305410e+000	1.790183e+001	0	0	0	0	0	0	0	0	0	0	0	243.407	359.736	1	1	1	1	24.4106	21.1816	46.5725
DATA	670	5	14	0	0	NC_2_2393980	NC_2_2393980	16867	463.5	4.879548687e-002	7.644362744e-002	5.232654758e-001	7.789870e+002	8.716170e+002	1.020639e+002	1.031573e+002	125	192	21	45	6.360886e+000	1.761346e+001	0	0	0	0	0	0	0	0	0	0	0	83.8567	136.981	1	1	1	1	26.2212	21.2196	46.4649
DATA	671	5	15	0	0	Col_5_8817021	Col_5_8817021	16888	463.5	3.855307788e-001	2.978324089e-001	1.955081612e-001	8.023008e+001	1.949252e+002	6.643195e+001	5.863129e+001	50	95.5	21	45	6.315971e+000	1.827568e+001	0	0	0	0	0	0	0	0	0	0	0	8.63664	30.5667	1	1	0	0	26.2212	21.1671	46.7334
DATA	672	5	16	0	0	NC_5_5431515	NC_5_5431515	16909	463.741	3.667154307e-001	3.904888623e-001	3.476697596e-001	6.183455e+001	1.438622e+002	6.596996e+001	5.724657e+001	44.5	78.5	21	46	6.260337e+000	1.738862e+001	0	0	0	0	0	0	0	0	0	0	0	1.92588	22.5133	0	1	0	0	24.8756	21.112	46.2643
DATA	673	5	17	0	0	NC_2_17351522	NC_2_17351522	16930.5	463.324	-6.368925538e-001	3.098084557e-001	3.980542451e-002	2.390766e+002	5.516257e+001	7.014564e+001	5.552620e+001	68	64	21	46	6.125520e+000	1.720214e+001	0	0	0	0	0	0	0	0	0	0	0	25.7362	1.83545	1	0	0	0	27.0811	21.0027	46.115
DATA	674	5	18	0	0	Col_1_9669866	Col_1_9669866	16951.5	463.324	1.225374416e-001	1.675321257e-001	4.645186676e-001	2.085745e+002	2.765659e+002	6.916552e+001	6.210623e+001	67	101	21	46	6.199784e+000	1.702800e+001	0	0	0	0	0	0	0	0	0	0	0	22.4527	43.1255	1	1	0	0	27.0811	20.9488	46.1038
DATA	675	5	19	0	0	NC_3_6188683	NC_3_6188683	16972.6	463.414	0.000000000e+000	6.393264610e-001	1.000000000e+000	6.226213e+001	5.534301e+001	6.594570e+001	5.592050e+001	39	67.5	21	46	6.180939e+000	1.681553e+001	0	0	0	0	0	0	0	0	0	0	0	-2.70926	7.80454	0	0	0	0	27.501	20.8183	46.6157
DATA	676	5	20	0	0	NC_1_11396812	NC_1_11396812	16993.3	463.898	2.564838666e-001	1.505286876e-001	8.840222548e-002	2.032107e+002	3.668010e+002	6.900566e+001	6.675439e+001	66	115.5	20	46	6.127281e+000	1.736116e+001	0	0	0	0	0	0	0	0	0	0	0	21.8753	57.0264	1	1	0	1	23.696	20.8138	46.7059
DATA	677	5	21	0	0	NC_2_13126249	NC_2_13126249	17015	463.722	-1.918207923e+000	1.943579640e-001	5.646843891e-023	2.011975e+004	2.428928e+002	2.013056e+003	6.089928e+001	2197	102.5	21	46	6.422046e+000	1.716437e+001	0	0	0	0	0	0	0	0	0	0	0	2165.86	37.7138	1	1	1	0	24.8756	21.2447	47.1326
DATA	678	5	22	0	0	NC_1_23835070	NC_1_23835070	17035.7	463.673	-5.775745459e-001	8.375097353e-002	5.336228244e-012	3.328098e+003	8.802815e+002	3.392804e+002	1.042810e+002	415	199	21	47	6.550626e+000	1.733629e+001	0	0	0	0	0	0	0	0	0	0	0	358.265	136.531	1	1	1	1	23.9365	21.2721	47.3395
DATA	679	5	23	0	0	NC_3_19771889	NC_3_19771889	17057.5	463.268	1.111380521e-001	7.686207703e-002	1.481936696e-001	7.311060e+002	9.443183e+002	9.845809e+001	1.097688e+002	123	201	21	47	6.472475e+000	1.701580e+001	0	0	0	0	0	0	0	0	0	0	0	78.7024	146.317	1	1	1	1	25.3321	21.0391	47.1283
DATA	680	5	24	0	0	NC_5_1122251	NC_5_1122251	17078.5	463.324	2.185899241e-001	6.464789730e-002	7.216001997e-004	1.026061e+004	1.697317e+004	1.028178e+003	1.698241e+003	1015	2179.5	20	46	6.693229e+000	1.705507e+001	0	0	1	1	0	0	0	0	0	0	0	1104.54	2627.67	1	1	1	1	27.0811	21.0913	46.9411
DATA	681	5	25	0	0	Col_3_3931595	Col_3_3931595	17099.3	463.964	5.857083412e-002	1.920239289e-001	7.603521285e-001	1.930622e+002	2.209368e+002	6.871365e+001	6.024910e+001	66	97	20	46	6.323955e+000	1.701311e+001	0	0	0	0	0	0	0	0	0	0	0	20.7828	34.1785	1	1	0	0	24.8756	20.8544	46.9633
DATA	682	5	26	0	0	NC_3_1898495	NC_3_1898495	17119.8	463.981	0.000000000e+000	6.336805783e-001	1.000000000e+000	6.308355e+001	5.573027e+001	6.594570e+001	5.608508e+001	35	54	20	46	6.313624e+000	1.736670e+001	0	0	0	0	0	0	0	0	0	0	0	-8.51117	-6.32806	0	0	0	0	23.9365	20.7067	46.6276
DATA	683	5	27	0	0	NC_2_1591994	NC_2_1591994	17141.7	463.76	-7.681154181e-002	1.145544379e-001	5.025235801e-001	4.254128e+002	3.564503e+002	7.847672e+001	6.647732e+001	90.5	114	21	45	6.700021e+000	1.725363e+001	0	0	0	0	0	0	0	0	0	0	0	45.795	55.0822	1	1	1	1	24.4106	21.1894	46.3464
DATA	684	5	28	0	0	NC_4_8011714	NC_4_8011714	17163.4	463.98	1.021038310e-001	1.257424324e-001	4.167871786e-001	3.051701e+002	3.860520e+002	7.266446e+001	6.812848e+001	76	126	21	45	6.872853e+000	1.735961e+001	0	0	0	0	0	0	0	0	0	0	0	32.8511	59.6333	1	1	0	1	23.4529	21.3678	46.4639
DATA	685	5	29	0	0	Col_5_19587785	Col_5_19587785	17183.9	463.615	1.323236079e-001	7.613076010e-002	8.219148089e-002	7.425312e+002	1.007020e+003	9.930942e+001	1.152977e+002	120	218	21	45	6.465551e+000	1.714153e+001	0	0	0	0	0	0	0	0	0	0	0	79.9323	155.516	1	1	1	1	24.4106	21.1903	46.3261
DATA	686	5	30	0	0	Col_1_17386958	Col_1_17386958	17205.5	463.636	7.828121634e-002	6.827109086e-002	2.515373948e-001	1.186136e+003	1.420417e+003	1.357130e+002	1.527401e+002	172	257.5	21	45	6.427798e+000	1.722517e+001	0	0	0	0	0	0	0	0	0	0	0	127.686	219.322	1	1	1	1	24.4106	21.355	46.4411
DATA	687	5	31	0	0	NC_5_7973203	NC_5_7973203	17226.5	463.324	3.068183627e-001	1.718187730e-001	7.414633702e-002	1.638176e+002	3.320313e+002	6.794996e+001	6.524128e+001	62.5	114	21	45	6.492687e+000	1.704940e+001	0	0	0	0	0	0	0	0	0	0	0	17.6347	51.2655	1	1	0	1	27.0811	21.3221	46.3423
DATA	688	5	32	0	0	NC_1_24411333	NC_1_24411333	17246.9	463.714	3.800605501e-002	1.592283588e-001	8.113467603e-001	2.450937e+002	2.675089e+002	7.035300e+001	6.220503e+001	71	104	21	46	6.595386e+000	1.701513e+001	0	0	0	0	0	0	0	0	0	0	0	26.384	41.3041	1	1	0	0	26.4388	21.3322	46.5394
DATA	689	5	33	0	0	Col_2_1689010	Col_2_1689010	17268.1	463	4.985079827e-003	6.233806244e-002	9.362623285e-001	3.509091e+003	3.549603e+003	3.570519e+002	3.593740e+002	403	608	21	46	6.818967e+000	1.681334e+001	0	0	0	0	0	0	0	0	0	0	0	377.748	548.151	1	1	1	1	22.9591	21.2896	47.0176
DATA	690	5	34	0	0	Col_1_27374550	Col_1_27374550	17288.8	463.5	-6.932904125e-002	6.867631826e-002	3.127328229e-001	1.353370e+003	1.153686e+003	1.505488e+002	1.283028e+002	185	248.5	21	46	6.873386e+000	1.732076e+001	0	0	0	0	0	0	0	0	0	0	0	145.688	178.193	1	1	1	1	22.4545	21.2767	47.3728
DATA	691	5	35	0	0	NC_2_9903557	NC_2_9903557	17311.3	464.073	0.000000000e+000	6.302034503e-001	1.000000000e+000	6.380592e+001	5.576827e+001	6.594570e+001	5.617150e+001	39	66	21	46	6.726346e+000	1.759203e+001	0	0	0	0	0	0	0	0	0	0	0	-5.46843	3.59339	0	0	0	0	24.6442	21.1542	47.7508
DATA	692	5	36	0	0	NC_2_17683812	NC_2_17683812	17331.8	463.351	1.778360056e-002	7.051943803e-002	8.009018412e-001	1.064222e+003	1.108705e+003	1.251979e+002	1.242563e+002	157.5	232.5	21	46	6.755662e+000	1.739866e+001	0	0	0	0	0	0	0	0	0	0	0	114.562	171.363	1	1	1	1	25.7804	21.2166	47.5357
DATA	693	5	37	0	0	NC_3_16087568	NC_3_16087568	17353.5	463.324	1.954980971e-001	1.574358608e-001	2.143238560e-001	2.020687e+002	3.169547e+002	6.897212e+001	6.166444e+001	59	96	21	46	6.750766e+000	1.719527e+001	0	0	0	0	0	0	0	0	0	0	0	21.7524	49.0119	1	1	0	1	27.0811	21.2143	47.0476
DATA	694	5	38	0	0	NC_5_8795649	NC_5_8795649	17374.5	463.324	0.000000000e+000	6.296232744e-001	1.000000000e+000	6.396582e+001	5.569139e+001	6.594570e+001	5.612939e+001	40	61	20	45	6.384168e+000	1.735800e+001	0	0	0	0	0	0	0	0	0	0	0	-1.79805	4.73314	0	0	0	0	27.0811	20.6949	46.6956
DATA	695	5	39	0	0	NC_3_22789305	NC_3_22789305	17395.5	463.891	-2.010321679e-001	6.885837444e-002	3.505910201e-003	1.867650e+003	1.175610e+003	1.980657e+002	1.302234e+002	241	246	20	46	6.404446e+000	1.722439e+001	0	0	0	0	0	0	0	0	0	0	0	201.05	181.989	1	1	1	1	22.7082	20.544	46.7612
DATA	696	5	40	0	0	Col_4_13327071	Col_4_13327071	17416.7	463.527	4.883616756e-003	7.947542341e-002	9.510023165e-001	7.406334e+002	7.490088e+002	9.916761e+001	9.350660e+001	122.5	177.5	20	45	6.227057e+000	1.703453e+001	0	0	0	0	0	0	0	0	1	0	0	79.728	116.027	1	1	1	1	25.1049	20.2247	45.9545
DATA	697	5	41	0	0	NC_1_24038385	NC_1_24038385	17438.5	463.66	9.845969892e-002	2.898076993e-001	7.340512159e-001	1.181932e+002	1.482697e+002	6.699651e+001	5.786682e+001	54	86	20	45	6.253074e+000	1.674276e+001	0	0	0	0	0	0	0	0	0	0	0	12.7233	22.985	1	1	0	0	23.696	20.5589	46.0224
DATA	698	5	42	0	0	NC_5_15312045	NC_5_15312045	17459.9	464.333	0.000000000e+000	6.306464520e-001	1.000000000e+000	6.414684e+001	5.553848e+001	6.617948e+001	5.608546e+001	49	68	20	45	6.158238e+000	1.673015e+001	0	0	0	0	0	0	0	0	0	0	0	5.98285	7.2193	0	0	0	0	21.9382	20.7606	46.3789
DATA	699	5	43	0	0	Col_3_800538	Col_3_800538	17480.5	463.324	1.876998999e-001	7.194254357e-002	9.080058075e-003	9.007681e+002	1.387755e+003	1.116363e+002	1.495907e+002	144.5	262.5	20	45	6.149047e+000	1.654806e+001	0	0	0	0	0	0	0	0	0	0	0	96.9663	215.477	1	1	1	1	27.0811	20.8041	46.3745
DATA	700	5	44	0	0	NC_5_6809570	NC_5_6809570	17501.2	463.242	1.260067020e-001	9.716857487e-002	1.947053507e-001	4.345621e+002	5.808428e+002	7.897644e+001	8.054280e+001	89	153	21	46	6.110778e+000	1.680311e+001	0	0	0	0	0	0	0	0	0	0	0	46.7799	90.2651	1	1	1	1	26.4388	20.8424	46.3152
DATA	701	5	45	0	0	NC_2_9062152	NC_2_9062152	17522.7	463.391	0.000000000e+000	6.284139655e-001	1.000000000e+000	6.423576e+001	5.539276e+001	6.594570e+001	5.580981e+001	35.5	68	20	45	6.333935e+000	1.723094e+001	0	0	0	0	0	0	0	0	0	0	0	-6.25811	4.16891	0	0	0	0	27.2919	20.6489	46.5115
DATA	702	5	46	0	0	NC_5_5935235	NC_5_5935235	17544	463.623	-3.152220289e-001	7.717464566e-002	4.416643109e-005	1.434181e+003	6.940357e+002	1.578530e+002	8.898529e+001	197.5	180.5	20	46	6.376935e+000	1.695286e+001	0	0	0	0	0	0	0	0	0	0	0	154.387	108.061	1	1	1	1	26.2212	20.4828	46.9648
DATA	703	5	47	0	0	NC_5_18448479	NC_5_18448479	17564.8	463.608	-1.157805091e-001	9.702209236e-002	2.327355938e-001	5.740708e+002	4.397288e+002	8.743230e+001	7.091550e+001	105	128	20	46	6.356620e+000	1.715197e+001	0	0	0	0	0	0	0	0	0	0	0	61.7978	68.5335	1	1	1	1	24.1747	20.5657	47.0858
DATA	704	5	48	0	0	NC_4_3355228	NC_4_3355228	17585.4	463.612	3.430453785e-002	8.695210646e-002	6.931955275e-001	5.855713e+002	6.337009e+002	8.819169e+001	8.429069e+001	104	155.5	21	46	6.751626e+000	1.697991e+001	0	0	0	0	0	0	0	0	0	0	0	63.0358	98.8645	1	1	1	1	23.9365	21.1765	47.0283
DATA	705	5	49	0	0	Col_3_291089	Col_3_291089	17607.4	463.414	3.038570349e-002	7.954620066e-002	7.024701780e-001	7.160722e+002	7.679669e+002	9.734695e+001	9.476265e+001	121	168	20	46	6.372088e+000	1.692621e+001	0	0	0	0	0	0	0	0	0	0	0	77.084	119.946	1	1	1	1	27.501	20.6738	46.9738
DATA	706	5	50	0	0	NC_1_24607844	NC_1_24607844	17628.5	463.324	1.760791484e-001	2.982854222e-001	5.549866996e-001	1.041207e+002	1.561767e+002	6.676261e+001	5.761384e+001	55.5	86	20	46	6.437258e+000	1.668761e+001	0	0	0	0	0	0	0	0	0	0	0	11.2084	24.4196	1	1	0	0	27.0811	20.7021	46.6378
DATA	707	5	51	0	0	Col_3_15773845	Col_3_15773845	17650	463.585	4.588555981e-002	6.758097766e-002	4.971559020e-001	1.271854e+003	1.413587e+003	1.432653e+002	1.518246e+002	177	276	20	46	6.352203e+000	1.643440e+001	0	0	0	0	0	0	0	0	0	0	0	136.913	221.279	1	1	1	1	25.3321	20.6988	46.6187
DATA	708	5	52	0	0	NC_5_17508043	NC_5_17508043	17670.8	463.478	1.393067559e-001	8.469197120e-002	9.999791308e-002	5.571980e+002	7.679206e+002	8.633384e+001	9.464933e+001	98.5	179.5	21	46	6.474435e+000	1.657533e+001	0	0	0	0	0	0	0	0	0	0	0	59.9815	120.345	1	1	1	1	27.0811	20.8434	46.5605
DATA	709	5	53	0	0	Col_4_17361162	Col_4_17361162	17691.8	463.737	1.158682157e-001	9.205408398e-002	2.081397347e-001	4.812583e+002	6.284149e+002	8.163903e+001	8.368657e+001	98	156	21	47	6.626008e+000	1.697026e+001	0	0	0	0	0	0	0	0	0	0	0	51.8067	98.5962	1	1	1	1	25.3321	21.0316	47.7354
DATA	710	5	54	0	0	NC_1_9074875	NC_1_9074875	17713.2	463.261	5.057061550e-003	3.622581601e-001	9.888620307e-001	1.040069e+002	1.052251e+002	6.676084e+001	5.619350e+001	55.5	81	21	47	6.663923e+000	1.735987e+001	0	0	0	0	0	0	0	0	0	0	0	11.1962	16.5295	1	1	0	0	22.9591	21.1651	48.1632
DATA	711	5	55	0	0	NC_5_17811895	NC_5_17811895	17734.3	463.391	0.000000000e+000	6.280857876e-001	1.000000000e+000	6.438802e+001	5.478463e+001	6.594570e+001	5.518263e+001	42	66	21	47	6.720290e+000	1.695419e+001	0	0	0	0	0	0	0	0	0	0	0	-0.917361	3.66454	0	0	0	0	27.2919	21.2658	47.5538
DATA	712	5	56	0	0	NC_3_990303	NC_3_990303	17755.5	463.324	9.269718336e-002	6.611840069e-002	1.609189274e-001	1.456972e+003	1.803634e+003	1.599266e+002	1.885822e+002	195	349	21	46	6.683350e+000	1.708787e+001	0	0	0	0	0	0	0	0	0	0	0	156.841	284.012	1	1	1	1	27.0811	21.2869	47.0863
DATA	713	5	57	0	0	Col_2_10299594	Col_2_10299594	17776.5	463.324	2.930904513e-003	6.220790681e-002	9.624218416e-001	3.763752e+003	3.789238e+003	3.821087e+002	3.828945e+002	443	661.5	21	46	6.369015e+000	1.677801e+001	0	0	0	0	0	0	0	0	0	0	0	405.162	597.403	1	1	1	1	27.0811	21.0916	46.8792
DATA	714	5	58	0	0	NC_1_12520389	NC_1_12520389	17796.9	464.532	2.557890269e-001	1.299322347e-001	4.899511861e-002	2.441867e+002	4.400591e+002	7.032145e+001	7.038799e+001	70	126	20	46	6.367816e+000	1.701981e+001	0	0	0	0	0	0	0	0	0	0	0	26.2863	69.4594	1	1	0	1	22.1978	20.8581	47.2781
DATA	715	5	59	0	0	Col_2_2937035	Col_2_2937035	17817.9	464.057	6.258077141e-002	6.565524131e-002	3.405026771e-001	1.540202e+003	1.778929e+003	1.675442e+002	1.861623e+002	201	335	20	45	6.455870e+000	1.645572e+001	0	0	0	0	0	0	0	0	0	0	0	165.8	281.133	1	1	1	1	20.591	20.7061	46.918
DATA	716	5	60	0	0	NC_5_19729522	NC_5_19729522	17840	463.5	6.869708939e-002	6.219165358e-002	2.693316394e-001	4.583390e+003	5.368882e+003	4.630588e+002	5.396774e+002	517	783	20	45	6.365473e+000	1.656600e+001	0	0	0	0	0	0	0	0	0	0	0	493.395	849.574	1	1	1	1	26.2212	20.3918	46.9312
DATA	717	5	61	0	0	Col_1_13163339	Col_1_13163339	17860.7	463.885	6.309189858e-002	6.365345268e-002	3.215986974e-001	2.203227e+003	2.547717e+003	2.299803e+002	2.605843e+002	274	478	20	46	6.639309e+000	1.684456e+001	0	0	0	0	0	0	0	0	0	0	0	237.174	403.633	1	1	1	1	24.1747	21.0706	46.8192
DATA	718	5	62	0	0	Col_1_27634939	Col_1_27634939	17881.9	463.778	-1.329507494e-001	9.069676968e-002	1.426804809e-001	6.580783e+002	4.845369e+002	9.316387e+001	7.304786e+001	115	135	20	46	6.583892e+000	1.685709e+001	0	0	0	0	0	0	0	0	0	0	0	70.8411	76.8592	1	1	1	1	24.4106	21.1072	47.0455
DATA	719	5	63	0	0	NC_5_12550249	NC_5_12550249	17902.9	463.321	1.903250498e-001	9.344319911e-002	4.167014374e-002	4.341569e+002	6.729328e+002	7.895415e+001	8.665647e+001	94	162	20	46	6.297518e+000	1.686192e+001	0	0	0	0	0	0	0	0	0	0	0	46.7363	106.873	1	1	1	1	24.6442	20.7614	46.752
DATA	720	5	64	0	0	NC_3_10447175	NC_3_10447175	17924.4	463.898	1.094922272e-001	5.100521102e-001	8.300256216e-001	6.436476e+001	8.282098e+001	6.595042e+001	5.515710e+001	44	74	20	46	6.534137e+000	1.711641e+001	0	0	0	0	0	0	0	0	0	0	0	0.849533	13.1694	0	1	0	0	25.3321	21.0967	46.4775
DATA	721	5	65	0	0	NC_5_17640918	NC_5_17640918	17945	464.468	2.055401744e-002	9.675779547e-002	8.317735266e-001	4.853236e+002	5.088449e+002	8.187934e+001	7.453911e+001	95	148	21	46	6.381929e+000	1.750176e+001	0	0	0	0	0	0	0	0	0	0	0	52.2443	81.0053	1	1	1	1	21.9382	20.9726	46.4798
DATA	722	5	66	0	0	NC_1_25500489	NC_1_25500489	17966.8	463.741	1.373027654e-001	1.086302864e-001	2.062495807e-001	3.558123e+002	4.881168e+002	7.493237e+001	7.309007e+001	86	143	21	46	6.337288e+000	1.716480e+001	0	0	0	0	0	0	0	0	0	0	0	38.3026	77.8009	1	1	1	1	24.4106	20.7981	46.8114
DATA	723	5	67	0	0	Col_3_16675402	Col_3_16675402	17988	463.5	-8.605051594e-002	6.199532911e-002	1.651321613e-001	1.330240e+004	1.091138e+004	1.331874e+003	1.092490e+003	1475	1819	21	46	6.435628e+000	1.743247e+001	0	0	0	0	0	0	0	0	0	0	0	1431.98	1741.2	1	1	1	1	26.2212	20.9016	47.1453
DATA	724	5	68	0	0	Col_4_14753508	Col_4_14753508	18009.4	463.414	6.618079773e-002	7.338489721e-002	3.671464894e-001	8.647998e+002	1.007155e+003	1.087549e+002	1.144091e+002	138	218	21	46	6.417713e+000	1.764355e+001	0	0	0	0	0	0	0	0	0	0	0	93.0943	160.904	1	1	1	1	27.501	20.8885	47.1843
DATA	725	5	69	0	0	Col_2_18687518	Col_2_18687518	18029.9	463.875	-8.277901343e-001	9.865314679e-002	4.823744644e-017	9.996491e+003	1.486132e+003	1.001822e+003	1.581940e+002	1095	300.5	21	46	6.709119e+000	1.724505e+001	0	0	0	0	0	0	0	0	0	0	0	1076.11	237.684	1	1	1	1	25.1049	21.1126	47.292
DATA	726	5	70	0	0	NC_1_17936313	NC_1_17936313	18051.6	463.612	9.642580115e-002	2.427516711e-001	6.912052886e-001	1.410272e+002	1.760876e+002	6.743680e+001	5.694625e+001	59	89	20	45	6.731468e+000	1.736122e+001	0	0	0	0	0	0	0	0	0	0	0	15.1814	28.1944	1	1	0	0	23.9365	21.0524	46.5116
DATA	727	5	71	0	0	Col_3_1568024	Col_3_1568024	18072.1	463.455	-5.265083165e-002	7.494043908e-002	4.823243696e-001	9.218359e+002	8.165876e+002	1.133431e+002	9.795337e+001	146	190.5	20	45	6.341574e+000	1.728042e+001	0	0	0	0	0	0	0	0	0	0	0	99.2342	130.885	1	1	1	1	25.3321	20.7783	45.8687
DATA	728	5	72	0	0	Col_3_12433747	Col_3_12433747	18093.3	463.604	1.055380236e-001	8.409714127e-002	2.094955501e-001	5.776060e+002	7.364948e+002	8.766483e+001	9.134987e+001	106.5	178	20	45	6.281335e+000	1.714724e+001	0	0	0	0	0	0	0	0	0	0	0	62.1784	118.172	1	1	1	1	24.4106	20.5868	45.9728
DATA	729	5	73	0	0	Col_3_8043292	Col_3_8043292	18114.8	463.421	-3.636486058e-001	9.655267033e-002	1.656690039e-004	8.200471e+002	3.549688e+002	1.052312e+002	6.461061e+001	130	117	20	45	6.260361e+000	1.743822e+001	0	0	0	0	0	0	0	0	0	0	0	88.2768	57.0143	1	1	1	1	25.7804	20.498	46.2107
DATA	730	5	74	0	0	Col_1_5740181	Col_1_5740181	18135.8	463.309	3.313373968e-002	8.052028717e-002	6.807092053e-001	6.849449e+002	7.392467e+002	9.508065e+001	9.150756e+001	107	187	20	45	6.220952e+000	1.759363e+001	0	0	0	0	0	0	0	0	0	0	0	73.7332	118.853	1	1	1	1	24.8756	20.4925	46.8223
DATA	731	5	75	0	0	Col_5_26587636	Col_5_26587636	18157.3	464.074	2.527661171e-002	8.802966427e-002	7.740070921e-001	5.699393e+002	6.040950e+002	8.716160e+001	8.094760e+001	102	156	20	45	6.146044e+000	1.765418e+001	0	0	0	0	0	0	0	0	0	0	0	61.3531	97.217	1	1	1	1	24.4106	20.5577	46.5199
DATA	732	5	76	0	0	NC_4_1280285	NC_4_1280285	18177.8	463.397	1.395547010e-001	1.099937615e-001	2.045298707e-001	3.469469e+002	4.784293e+002	7.451548e+001	7.202009e+001	80	136.5	20	45	6.244270e+000	1.746134e+001	0	0	0	0	0	0	0	0	0	0	0	37.3483	77.0634	1	1	1	1	25.7804	20.6996	46.5151
DATA	733	5	77	0	0	Col_4_8296909	Col_4_8296909	18199.1	463.891	-3.752727944e-002	7.264868654e-002	6.054645573e-001	9.981059e+002	9.154811e+002	1.196286e+002	1.061785e+002	148.5	202.5	20	45	6.322182e+000	1.676575e+001	0	0	0	0	0	0	0	0	0	0	0	107.445	147.593	1	1	1	1	24.6442	20.6166	46.6227
DATA	734	5	78	0	0	NC_3_5568975	NC_3_5568975	18220.7	463.792	5.162058431e-002	1.109772508e-001	6.418271647e-001	3.769022e+002	4.244722e+002	7.595649e+001	6.848043e+001	86	123	20	46	6.356988e+000	1.696127e+001	0	0	0	0	0	0	0	0	0	0	0	40.5729	68.4922	1	1	1	1	24.4106	20.7074	46.9013
DATA	735	5	79	0	0	NC_1_24773008	NC_1_24773008	18241.4	463.872	-6.160822079e-002	7.542471343e-002	4.140327688e-001	9.124272e+002	7.917535e+002	1.125792e+002	9.566597e+001	144.5	190	21	46	6.588616e+000	1.733606e+001	0	0	0	0	0	0	0	0	0	0	0	98.2214	127.857	1	1	1	1	22.9591	21.1721	47.0193
DATA	736	5	80	0	0	NC_1_24461605	NC_1_24461605	18263.4	463.745	4.504785033e-002	8.207012109e-002	5.830777526e-001	6.455291e+002	7.160835e+002	9.228171e+001	8.947838e+001	113	176	21	46	6.632225e+000	1.705903e+001	0	0	0	0	0	0	0	0	0	0	0	69.4902	115.73	1	1	1	1	23.696	21.1221	47.2436
DATA	737	5	81	0	0	NC_1_24190879	NC_1_24190879	18284.4	463.414	1.118603584e-001	9.741349789e-002	2.508428896e-001	4.319479e+002	5.588455e+002	7.883290e+001	7.744374e+001	91.5	150.5	21	45	6.250842e+000	1.701568e+001	0	0	0	0	0	0	0	0	0	0	0	46.4985	90.3837	1	1	1	1	27.501	20.7784	46.7054
DATA	738	5	82	0	0	Col_1_11631076	Col_1_11631076	18305.5	463.324	6.679458409e-002	8.050490605e-002	4.067107857e-001	6.604218e+002	7.702221e+002	9.332955e+001	9.382403e+001	115	179.5	20	45	6.239196e+000	1.668208e+001	0	0	0	0	0	0	0	0	0	0	0	71.0934	124.655	1	1	1	1	30	20.615	46.2621
DATA	739	5	83	0	0	Col_4_7130292	Col_4_7130292	18326.6	463.414	1.311003362e-001	6.288987643e-002	3.710547593e-002	5.025509e+003	6.796423e+003	5.068592e+002	6.817481e+002	515	956	20	45	6.272187e+000	1.679945e+001	0	0	0	1	0	0	0	0	0	0	0	540.988	1100.65	1	1	1	1	27.501	20.4728	45.5869
DATA	740	5	84	0	0	Col_1_5273967	Col_1_5273967	18347.5	463.642	1.133367866e-002	6.447475665e-002	8.604630548e-001	1.858465e+003	1.907604e+003	1.971998e+002	1.981239e+002	254	365	20	44	6.463877e+000	1.693499e+001	0	0	0	0	0	0	0	0	0	0	0	200.061	309.109	1	1	1	1	24.4106	20.5925	45.2652
DATA	741	5	85	0	0	NC_2_3809693	NC_2_3809693	18369.3	464.098	-1.180664787e+000	1.836569304e-001	1.287483454e-010	8.056029e+002	5.314425e+001	1.041095e+002	5.349204e+001	126	61.5	20	44	6.383348e+000	1.728671e+001	0	0	0	0	0	0	0	0	0	0	0	86.7219	1.62945	1	0	1	0	23.696	20.5954	45.9717
DATA	742	5	86	0	0	Col_5_17360586	Col_5_17360586	18389.2	463.659	-1.085254773e-001	1.464193586e-001	4.585744695e-001	3.143521e+002	2.448448e+002	7.305483e+001	5.879756e+001	73.5	101.5	20	45	6.322572e+000	1.750710e+001	0	0	0	0	0	0	0	0	0	0	0	33.8395	39.7156	1	1	0	0	21.4095	20.4436	46.311
DATA	743	5	87	0	0	NC_1_4143161	NC_1_4143161	18411.4	463.041	1.584325310e-001	1.737095304e-001	3.617401166e-001	1.887325e+002	2.718186e+002	6.859326e+001	5.994805e+001	66	113	20	45	6.160690e+000	1.757030e+001	0	0	0	0	0	0	0	0	1	0	0	20.3168	44.1122	1	1	0	1	23.4529	20.2217	46.5691
DATA	744	5	88	0	0	NC_4_15444954	NC_4_15444954	18432.2	463.86	-9.866369467e-002	1.231009664e-001	4.228503766e-001	3.875695e+002	3.088061e+002	7.649142e+001	6.169594e+001	85	106	20	46	6.214464e+000	1.753537e+001	0	0	0	0	0	0	0	0	1	0	0	41.7213	50.1335	1	1	1	1	23.9365	20.1774	46.782
DATA	745	5	89	0	0	Col_2_11675576	Col_2_11675576	18453.3	463.574	2.210087465e-002	6.850709542e-002	7.469928244e-001	1.186251e+003	1.248180e+003	1.357230e+002	1.357583e+002	167.5	269.5	20	45	6.365674e+000	1.764640e+001	0	0	0	0	0	0	0	0	0	0	0	127.698	202.708	1	1	1	1	24.8756	20.3327	46.4797
DATA	746	5	90	0	0	NC_5_1761061	NC_5_1761061	18474.8	463.478	0.000000000e+000	6.317800635e-001	1.000000000e+000	6.401487e+001	5.303899e+001	6.594570e+001	5.345633e+001	36	65	20	45	6.352882e+000	1.726160e+001	0	0	0	0	0	0	0	0	0	0	0	-4.80795	4.73913	0	0	0	0	27.0811	20.332	45.8925
DATA	747	5	91	0	0	Col_1_21980704	Col_1_21980704	18495.7	463.887	-5.198207857e-003	6.531834927e-002	9.365691883e-001	1.667512e+003	1.647672e+003	1.793175e+002	1.731935e+002	218	330	20	45	6.314819e+000	1.698642e+001	0	0	0	0	0	0	0	0	1	0	0	179.505	267.728	1	1	1	1	24.4106	20.2157	46.0969
DATA	748	5	92	0	0	NC_3_5963886	NC_3_5963886	18516.7	463.651	1.620225647e-001	1.103378047e-001	1.419893777e-001	3.359917e+002	4.879228e+002	7.401175e+001	7.230053e+001	79	137	20	45	6.361524e+000	1.712830e+001	0	0	0	0	0	0	0	0	1	0	0	36.169	79.2971	1	1	1	1	22.1978	20.2775	45.7845
DATA	749	5	93	0	0	Col_1_27041088	Col_1_27041088	18538	463.768	-4.935542568e-002	8.372839173e-002	5.555456258e-001	6.869897e+002	6.131896e+002	9.522806e+001	8.127703e+001	117	170	20	45	6.188206e+000	1.724305e+001	0	0	0	0	0	0	0	0	0	0	0	73.9534	99.6684	1	1	1	1	25.3321	20.3099	45.9851
DATA	750	5	94	0	0	Col_2_14937131	Col_2_14937131	18559.2	464.271	6.252884814e-002	7.930439165e-002	4.304239454e-001	6.871231e+002	7.935301e+002	9.523769e+001	9.561624e+001	120	186	20	45	6.093008e+000	1.751460e+001	0	0	0	0	0	0	0	0	0	0	0	73.9677	128.99	1	1	1	1	22.9591	20.404	46.1217
DATA	751	5	95	0	0	NC_5_17733155	NC_5_17733155	18580.5	463.324	7.729305440e-002	7.286110397e-002	2.887683566e-001	8.728562e+002	1.042883e+003	1.093966e+002	1.171384e+002	139	227	20	46	6.177019e+000	1.774879e+001	0	0	0	0	0	0	0	0	0	0	0	93.9616	169.529	1	1	1	1	27.0811	20.6577	46.5908
DATA	752	5	96	0	0	Col_3_10805232	Col_3_10805232	18601.3	464.049	7.389054477e-002	1.806255995e-001	6.824800408e-001	1.990944e+002	2.360205e+002	6.888557e+001	5.833256e+001	66	98	20	46	6.128090e+000	1.776271e+001	0	0	0	0	0	0	0	0	0	0	0	21.4322	38.3651	1	1	0	0	21.6755	20.4642	46.7123
DATA	753	5	97	0	0	Col_1_11008010	Col_1_11008010	18622.6	463.586	2.263163770e-001	6.480912007e-002	4.793371020e-004	2.251615e+005	3.791495e+005	2.251625e+004	3.791499e+004	21395	65526	20	46	6.280176e+000	1.807357e+001	0	1	1	0	0	0	0	0	0	0	0	24238.3	61625.5	1	1	1	1	27.501	20.4557	46.893
DATA	754	5	98	0	0	Col_5_19604346	Col_5_19604346	18644	463.5	7.864856736e-002	6.994744670e-002	2.608454500e-001	1.074154e+003	1.287404e+003	1.260432e+002	1.417156e+002	152	240	20	46	6.380661e+000	1.784751e+001	0	0	0	0	0	0	0	0	0	0	0	115.631	209.218	1	1	1	1	26.2212	20.5034	46.912
DATA	755	5	99	0	0	Col_1_4847244	Col_1_4847244	18665.2	463.471	6.812422747e-003	6.590490422e-002	9.176713346e-001	1.530008e+003	1.554197e+003	1.666076e+002	1.643273e+002	204	312	20	46	6.374452e+000	1.715682e+001	0	0	0	0	0	0	0	0	0	0	0	164.703	252.522	1	1	1	1	23.9365	20.3166	47.143
DATA	756	5	100	0	0	Col_3_16213145	Col_3_16213145	18686.3	463.362	-1.622024804e-002	1.043789968e-001	8.765078577e-001	4.448704e+002	4.285616e+002	7.954830e+001	6.845667e+001	93	127	20	46	6.458614e+000	1.717191e+001	0	0	0	0	0	0	0	0	0	0	0	47.8896	69.6133	1	1	1	1	25.5572	20.4251	47.4562
DATA	757	5	101	0	0	NC_5_7186123	NC_5_7186123	18707.8	463.957	7.162083241e-002	1.308542588e-001	5.841500918e-001	2.938384e+002	3.465208e+002	7.219588e+001	6.365850e+001	74	122	20	46	6.527917e+000	1.702475e+001	0	0	0	0	0	0	0	0	1	0	0	31.6312	56.2675	1	1	0	1	22.7082	20.1662	46.9501
DATA	758	5	102	0	0	Col_1_23109972	Col_1_23109972	18728.8	463.691	4.914594802e-002	8.848991944e-002	5.786315528e-001	5.478182e+002	6.134546e+002	8.573146e+001	8.134529e+001	103	154.5	20	46	6.384694e+000	1.708449e+001	0	0	0	0	0	0	0	0	0	0	0	58.9718	99.5743	1	1	1	1	24.8756	20.3675	47.4073
DATA	759	5	103	0	0	NC_5_2943184	NC_5_2943184	18750	463.339	2.211454754e-002	8.274176669e-002	7.892598360e-001	6.485439e+002	6.824235e+002	9.249285e+001	8.667933e+001	110	171	20	46	6.257869e+000	1.675989e+001	0	0	0	0	0	0	0	0	1	0	0	69.8147	110.721	1	1	1	1	26.0017	20.2003	46.9337
DATA	760	5	104	0	0	Col_1_6989145	Col_1_6989145	18771.1	463.534	1.289538361e-001	8.344387641e-002	1.222505166e-001	5.732348e+002	7.714120e+002	8.737744e+001	9.386133e+001	105.5	182.5	20	47	6.282806e+000	1.740613e+001	0	0	0	0	0	0	0	0	1	0	0	61.7078	125.095	1	1	1	1	25.7804	20.1694	47.129
DATA	761	5	105	0	0	Col_1_7529332	Col_1_7529332	18792.4	463.389	-5.212666910e-001	9.680481549e-002	7.255807162e-008	1.101933e+003	3.318092e+002	1.284188e+002	6.295545e+001	162	113	20	47	6.281417e+000	1.761151e+001	0	0	0	0	0	0	0	0	0	0	0	118.621	53.7772	1	1	1	1	24.4106	20.4204	47.1424
DATA	762	5	106	0	0	NC_2_1094519	NC_2_1094519	18813.7	463.59	1.718977544e-001	1.209809072e-001	1.553554898e-001	2.918143e+002	4.335152e+002	7.211374e+001	6.888672e+001	73	127	20	46	6.224122e+000	1.769551e+001	0	0	0	0	0	0	0	0	0	0	0	31.4134	70.2166	1	1	0	1	26.2212	20.3661	46.6373
DATA	763	5	107	0	0	Col_2_10550212	Col_2_10550212	18834.4	463.414	-4.342187471e-002	7.524552899e-002	5.638927323e-001	1.935081e+003	1.750964e+003	2.465876e+002	2.024614e+002	196.5	285.5	20	46	6.317839e+000	1.760626e+001	0	0	1	1	0	0	0	0	0	0	0	208.308	283.416	1	1	1	1	27.501	20.7133	46.7348
DATA	764	5	108	0	0	NC_1_21462946	NC_1_21462946	18855.9	463.772	8.439795531e-002	5.247108021e-001	8.722142114e-001	6.402577e+001	7.775938e+001	6.599714e+001	5.417265e+001	46	66.5	20	46	6.177911e+000	1.717480e+001	0	0	0	0	0	0	0	0	0	0	0	2.80459	12.5768	0	1	0	0	25.5572	20.3301	46.6924
DATA	765	5	109	0	0	Col_2_11537823	Col_2_11537823	18876.7	463.5	5.714451303e-002	6.205001851e-002	3.570803354e-001	4.849083e+003	5.531007e+003	4.893720e+002	5.556969e+002	525.5	840	20	45	6.235304e+000	1.708188e+001	0	0	0	1	0	0	0	0	0	0	0	521.996	893.888	1	1	1	1	27.0811	20.3044	46.6358
DATA	766	5	110	0	0	Col_3_10128175	Col_3_10128175	18898.2	463.386	-7.463607104e-003	7.093259325e-002	9.162003502e-001	1.049998e+003	1.032108e+003	1.239911e+002	1.163450e+002	151.5	230.5	20	45	6.237048e+000	1.690403e+001	0	0	0	0	0	0	0	0	1	0	0	113.031	166.658	1	1	1	1	25.7804	20.2201	46.2949
DATA	767	5	111	0	0	NC_5_7349436	NC_5_7349436	18919	463.5	2.074118118e-001	1.166950281e-001	7.550515099e-002	2.959473e+002	4.771184e+002	7.228197e+001	7.187016e+001	76	143.5	20	45	6.281991e+000	1.706052e+001	0	0	0	0	0	0	0	0	0	0	0	31.8583	76.9725	1	1	0	1	26.2212	20.4685	46.0221
DATA	768	5	112	0	0	NC_3_15251839	NC_3_15251839	18940.2	464.273	1.962763207e-001	2.628743644e-001	4.552721601e-001	1.146683e+002	1.801854e+002	6.693522e+001	5.673900e+001	58	88	20	45	6.342769e+000	1.685828e+001	0	0	0	0	0	0	0	0	0	0	0	12.3439	29.0401	1	1	0	0	19.4461	20.509	45.9661
DATA	769	5	113	0	0	NC_5_12105241	NC_5_12105241	18962	463.362	1.273558671e-001	9.916905056e-002	1.990615061e-001	4.133226e+002	5.541725e+002	7.782796e+001	7.727717e+001	92	146	20	45	6.294514e+000	1.721804e+001	0	0	0	0	0	0	0	0	0	0	0	44.4935	89.2216	1	1	1	1	22.9591	20.3322	45.9227
DATA	770	5	114	0	0	Col_2_2283403	Col_2_2283403	18982.1	463.619	2.016949123e-001	1.711698816e-001	2.386643754e-001	1.831414e+002	2.913946e+002	6.844153e+001	6.128480e+001	60.5	107	19	45	6.057726e+000	1.704469e+001	0	0	0	0	0	0	0	0	1	0	0	19.7149	46.8658	1	1	0	1	21.9382	19.672	45.9579
DATA	771	5	115	0	0	Col_4_12698343	Col_4_12698343	19003	463.443	9.813458237e-002	1.105982498e-001	3.749137320e-001	3.603434e+002	4.517011e+002	7.514858e+001	7.038174e+001	84	123	20	45	6.242682e+000	1.675424e+001	0	0	0	0	0	0	0	0	1	0	0	38.7904	72.5668	1	1	1	1	26.2212	20.187	45.6826
DATA	772	5	116	0	0	NC_3_7505138	NC_3_7505138	19024.1	463.322	-2.545330165e-001	6.667712663e-002	1.348674429e-004	4.260845e+003	2.371170e+003	4.311576e+002	2.431968e+002	503	456.5	20	45	6.211947e+000	1.656565e+001	0	0	0	0	0	0	0	0	1	0	0	458.673	380.48	1	1	1	1	26.0017	20.225	45.2649
DATA	773	5	117	0	0	NC_1_12963589	NC_1_12963589	19046	463.5	8.373249270e-002	6.372431124e-002	1.888528256e-001	2.214358e+003	2.685223e+003	2.310469e+002	2.739198e+002	267	498	20	45	6.224341e+000	1.652846e+001	0	0	0	0	0	0	0	0	1	0	0	238.372	430.311	1	1	1	1	26.2212	20.2249	45.407
DATA	774	5	118	0	0	NC_1_18330465	NC_1_18330465	19066.5	463.321	-1.256599234e-001	6.858100960e-002	6.690902817e-002	1.509730e+003	1.130419e+003	1.647473e+002	1.253544e+002	201	239	20	45	6.343405e+000	1.720007e+001	0	0	0	0	0	0	0	0	1	0	0	162.52	180.922	1	1	1	1	25.1049	20.248	45.8202
DATA	775	5	119	0	0	Col_1_21435320	Col_1_21435320	19088.2	463.478	-4.748841238e-001	1.225137795e-001	1.061139595e-004	6.311597e+002	2.114731e+002	9.128231e+001	5.822972e+001	113	89	20	45	6.502956e+000	1.723233e+001	0	0	0	0	0	0	0	0	0	0	0	67.9433	33.7987	1	1	1	0	27.0811	20.4303	45.8034
DATA	776	5	120	0	0	NC_3_21835456	NC_3_21835456	19109.4	463.414	6.211901412e-002	1.208801060e-001	6.073292678e-001	3.320255e+002	3.830809e+002	7.383255e+001	6.647818e+001	81	119	20	46	6.535540e+000	1.688230e+001	0	0	0	0	0	0	0	0	0	0	0	35.742	61.1392	1	1	1	1	27.501	20.5516	46.2189
DATA	777	5	121	0	0	Col_4_5658439	Col_4_5658439	19130.6	463.414	1.849499632e-001	8.612675903e-002	3.176019142e-002	5.138091e+002	7.865960e+002	8.359924e+001	9.564451e+001	98	190	20	46	6.733046e+000	1.656805e+001	0	0	0	0	0	0	0	0	0	0	0	55.3107	125.355	1	1	1	1	27.501	20.8944	46.425
DATA	778	5	122	0	0	Col_5_22241888	Col_5_22241888	19151.7	463.5	1.169133524e-001	6.940747026e-002	9.209491666e-002	1.060984e+003	1.388744e+003	1.249228e+002	1.491833e+002	138	261	20	46	6.426620e+000	1.673784e+001	0	0	0	0	0	0	0	0	0	0	0	114.213	220.98	1	1	1	1	27.0811	20.57	46.4287
DATA	779	5	123	0	0	NC_1_28006942	NC_1_28006942	19172.6	463.385	1.666078759e-001	1.289391427e-001	1.963074578e-001	2.714854e+002	3.984321e+002	7.131535e+001	6.757377e+001	76	122	20	45	6.294740e+000	1.641977e+001	0	0	0	0	0	0	0	0	0	0	0	29.225	63.3016	1	1	0	1	24.4106	20.6313	45.9509
DATA	780	5	124	0	0	Col_2_6733701	Col_2_6733701	19194	463.5	-5.931820026e-002	6.672486948e-002	3.740047631e-001	1.560283e+003	1.361085e+003	1.693921e+002	1.466767e+002	209.5	263.5	20	46	6.173443e+000	1.677452e+001	0	0	0	0	0	0	0	0	0	0	0	167.962	215.89	1	1	1	1	25.3321	20.4294	46.393
DATA	781	5	125	0	0	NC_3_16150225	NC_3_16150225	19215.3	463.633	3.147228194e-001	7.058842548e-002	8.251161491e-006	1.299172e+003	2.681572e+003	1.456960e+002	2.736912e+002	183	479.5	20	46	6.175317e+000	1.721408e+001	0	0	0	0	0	0	0	0	0	0	0	139.854	424.624	1	1	1	1	23.9365	20.4295	47.0931
DATA	782	5	126	0	0	Col_5_18055254	Col_5_18055254	19236.4	463.414	2.593090564e-001	1.184969109e-001	2.864636064e-002	3.496436e+003	6.352353e+003	5.642112e+002	1.176810e+003	246	571.5	20	46	6.327895e+000	1.671519e+001	0	0	1	1	0	0	0	0	0	0	0	376.386	1004.18	1	1	1	1	27.501	20.4808	46.4296
DATA	783	5	127	0	0	Col_2_7505563	Col_2_7505563	19257.5	463.647	3.201460988e-002	7.652286278e-002	6.756791032e-001	7.885981e+002	8.489270e+002	1.027993e+002	1.011248e+002	129	188	20	46	6.427404e+000	1.707295e+001	0	0	0	0	0	0	0	0	0	0	0	84.8914	133.962	1	1	1	1	24.4106	20.7368	47.0414
DATA	784	5	128	0	0	Col_1_27909008	Col_1_27909008	19279	463.78	2.689447431e-002	7.935192710e-002	7.346650690e-001	7.206259e+002	7.666627e+002	9.768241e+001	9.438365e+001	125.5	182	20	46	6.314319e+000	1.721766e+001	0	0	0	0	0	0	0	0	0	0	0	77.5743	120.759	1	1	1	1	25.7804	20.7508	47.2084
DATA	785	5	129	0	0	NC_2_18597084	NC_2_18597084	19299.8	463.5	2.839604575e-002	9.714624483e-002	7.700556976e-001	4.802805e+002	5.127327e+002	8.158143e+001	7.530289e+001	95.5	142	20	46	6.257578e+000	1.699600e+001	0	0	0	0	0	0	0	0	0	0	0	51.7014	80.6153	1	1	1	1	26.6546	20.3469	47.2628
DATA	786	5	130	0	0	NC_2_10268074	NC_2_10268074	19321	463.5	8.481326261e-002	3.024054833e-001	7.791230352e-001	1.143052e+002	1.389567e+002	6.692901e+001	5.697522e+001	57	83.5	20	47	6.273261e+000	1.710316e+001	0	0	0	0	0	0	0	0	0	0	0	12.3048	21.8065	1	1	0	0	26.2212	20.4086	47.2205
DATA	787	5	131	0	0	NC_5_17685069	NC_5_17685069	19342	463.5	1.120927182e-001	1.232086362e-001	3.629386965e-001	3.274312e+002	4.238505e+002	7.362708e+001	7.623009e+001	75.5	104.5	20	47	6.187248e+000	1.722571e+001	0	0	0	0	0	0	0	0	0	0	0	35.2475	66.3877	1	1	0	1	26.2212	20.3775	47.1225
DATA	788	5	132	0	0	NC_2_339420	NC_2_339420	19363.5	463.359	1.145537169e-001	1.160295923e-001	3.235053159e-001	3.341289e+002	4.349785e+002	7.392738e+001	7.049212e+001	82	129	20	45	6.279101e+000	1.727823e+001	0	0	0	0	0	0	0	0	0	0	0	35.9685	67.9946	1	1	1	1	20.8674	20.501	46.4293
DATA	789	5	133	0	0	Col_1_1131272	Col_1_1131272	19384.8	463.604	-6.743092300e-002	1.424307771e-001	6.359068309e-001	3.150451e+002	2.697378e+002	7.308467e+001	6.178318e+001	76	101	20	44	6.360207e+000	1.722845e+001	0	0	0	0	0	0	0	0	0	0	0	33.9141	42.0793	1	1	0	0	24.8756	20.6536	45.867
DATA	790	5	134	0	0	Col_2_16872199	Col_2_16872199	19405.5	463.347	4.124328817e-002	6.325571125e-002	5.143954166e-001	2.437843e+003	2.680705e+003	2.525463e+002	2.737950e+002	300	464	20	45	6.519001e+000	1.752150e+001	0	0	0	0	0	0	0	0	0	0	0	262.43	417.362	1	1	1	1	24.1747	20.6698	46.2951
DATA	791	5	135	0	0	NC_5_17235421	NC_5_17235421	19427.1	463.532	1.553749627e-001	1.849570427e-001	4.008749004e-001	1.794768e+002	2.566748e+002	6.834438e+001	6.143205e+001	61.5	101.5	20	44	6.403234e+000	1.757866e+001	0	0	0	0	0	0	0	0	0	0	0	19.3204	39.8772	1	1	0	0	22.9591	20.7189	46.3495
DATA	792	5	136	0	0	NC_2_6460632	NC_2_6460632	19448.3	463.745	-6.089285346e-002	6.678341858e-002	3.618761235e-001	1.570350e+003	1.364909e+003	1.703198e+002	1.475060e+002	213	274.5	21	44	6.109969e+000	1.746433e+001	0	0	0	0	0	0	0	0	0	0	0	169.046	211.606	1	1	1	1	24.8756	20.7922	46.2286
DATA	793	5	137	0	0	NC_5_2082892	NC_5_2082892	19469.4	463.37	4.125641285e-002	1.474651362e-001	7.796534924e-001	2.673614e+002	2.940053e+002	7.115937e+001	6.329291e+001	70	105	20	45	6.282575e+000	1.762247e+001	0	0	0	0	0	0	0	0	0	0	0	28.781	45.4837	1	1	0	1	24.4106	20.7584	46.4064
DATA	794	5	138	0	0	Col_3_22194176	Col_3_22194176	19490.5	463.52	-3.205127785e-002	1.710345277e-001	8.513497392e-001	2.445274e+002	2.271309e+002	7.033329e+001	6.058957e+001	69.5	93	20	43	6.208960e+000	1.778757e+001	0	0	0	0	0	0	0	0	0	0	0	26.323	35.0621	1	1	0	0	24.4106	20.6733	45.6124
DATA	795	5	139	0	0	NC_4_16881536	NC_4_16881536	19511.3	463.46	2.213900743e-001	1.601179027e-001	1.667663767e-001	1.970899e+002	3.281364e+002	6.882790e+001	6.515807e+001	66	108	20	44	6.312607e+000	1.770775e+001	0	0	0	0	0	0	0	0	0	0	0	21.2164	50.5452	1	1	0	1	24.4106	20.585	45.7942
DATA	796	5	140	0	0	NC_5_23869198	NC_5_23869198	19532.5	463.549	3.726417155e-001	3.688983728e-001	3.124246982e-001	6.557613e+001	1.546634e+002	6.599822e+001	5.849891e+001	47	80	20	45	6.270307e+000	1.779012e+001	0	0	0	0	0	0	0	0	0	0	0	2.83363	23.7712	0	1	0	0	24.4106	20.3306	45.8123
DATA	797	5	141	0	0	NC_5_18549151	NC_5_18549151	19553.3	463.759	-1.518813588e+000	1.571478136e-001	4.251488277e-022	1.142646e+004	3.460176e+002	1.144548e+003	6.628965e+001	1276	111.5	20	45	6.243077e+000	1.781407e+001	0	0	0	0	0	0	0	0	0	0	0	1230.04	53.064	1	1	1	1	24.8756	20.4236	45.9212
DATA	798	5	142	0	0	NC_3_22939809	NC_3_22939809	19574.4	463.067	-1.871974506e-002	7.422938267e-002	8.008959040e-001	9.262883e+002	8.872100e+002	1.137055e+002	1.052747e+002	143	187	20	45	6.252367e+000	1.750992e+001	0	0	0	0	0	0	0	0	0	0	0	99.7135	135.756	1	1	1	1	22.4545	20.4083	45.91
DATA	799	5	143	0	0	Col_1_8848230	Col_1_8848230	19596	463.93	-4.769391754e-003	1.061076018e-001	9.641482517e-001	4.392689e+002	4.344713e+002	7.923640e+001	7.151311e+001	88.5	131.5	20	45	6.210705e+000	1.808008e+001	0	0	0	0	0	0	0	0	0	0	0	47.2866	66.3243	1	1	1	1	25.3321	20.6418	46.6188
DATA	800	5	144	0	0	NC_1_27614739	NC_1_27614739	19616.9	464.167	2.766161513e-001	2.526654454e-001	2.736077014e-001	1.109908e+002	2.098472e+002	6.687320e+001	6.067548e+001	53	99	20	46	6.254236e+000	1.750348e+001	0	0	0	0	0	0	0	0	0	0	0	11.948	31.9616	1	1	0	0	22.7082	20.5831	46.4878
DATA	801	5	145	0	0	NC_4_12096145	NC_4_12096145	19637.1	463.75	1.553378619e-001	4.782754542e-001	7.453419491e-001	6.644426e+001	9.501569e+001	6.627959e+001	5.784179e+001	53	73	20	46	6.267986e+000	1.699117e+001	0	0	0	0	0	0	0	0	0	0	0	7.15262	14.4401	1	1	0	0	16.5837	20.3963	46.3507
DATA	802	5	146	0	0	Col_1_22494197	Col_1_22494197	19659.1	463.944	9.432930255e-002	7.567047160e-002	2.125515124e-001	7.829091e+002	9.728383e+002	1.023636e+002	1.128509e+002	123	213.5	20	46	6.214454e+000	1.701735e+001	0	0	0	0	0	0	0	0	0	0	0	84.2789	147.491	1	1	1	1	24.4106	20.3789	46.3054
DATA	803	5	147	0	0	Col_5_3198697	Col_5_3198697	19681	463.642	4.598119785e-002	9.328475499e-002	6.220745965e-001	5.133086e+002	5.706367e+002	8.356849e+001	8.088977e+001	100	143	20	45	6.247350e+000	1.693963e+001	0	0	0	0	0	0	0	0	0	0	0	55.2569	86.3063	1	1	1	1	24.8756	20.5063	46.0831
DATA	804	5	148	0	0	NC_3_3279457	NC_3_3279457	19701.8	463.978	1.900037110e-001	2.647495305e-001	4.729586548e-001	1.178551e+002	1.825374e+002	6.699055e+001	6.029343e+001	54.5	90	20	44	6.296794e+000	1.669231e+001	0	0	0	0	0	0	0	0	0	0	0	12.6869	27.5444	1	1	0	0	22.9591	20.4878	45.8252
DATA	805	5	149	0	0	Col_5_26142482	Col_5_26142482	19722.8	464.061	5.090782254e-002	6.400502196e-002	4.263969592e-001	2.059630e+003	2.315778e+003	2.162628e+002	2.386330e+002	253.5	419	20	45	6.266134e+000	1.645740e+001	0	0	0	0	0	0	0	0	0	0	0	221.716	348.636	1	1	1	1	23.4529	20.6118	46.1241
DATA	806	5	150	0	0	Col_5_17064143	Col_5_17064143	19743.6	463.667	2.213289176e-001	4.416931398e-001	6.163063476e-001	6.660106e+001	1.108690e+002	6.594570e+001	5.878463e+001	44	79	20	45	6.378446e+000	1.653373e+001	0	0	0	0	0	0	0	0	0	0	0	-0.47027	16.6528	0	1	0	0	23.696	20.6433	46.4613
DATA	807	5	151	0	0	Col_1_24304027	Col_1_24304027	19765.2	463.478	-1.135436899e-001	8.888567715e-002	2.014565998e-001	6.828595e+002	5.257601e+002	9.493053e+001	7.818490e+001	113	148.5	20	45	6.368870e+000	1.676502e+001	0	0	0	0	0	0	0	0	0	0	0	73.5088	78.7824	1	1	1	1	27.0811	20.5384	46.2201
DATA	808	5	152	0	0	Col_2_17431021	Col_2_17431021	19786.3	463.962	3.362407338e-002	9.899303470e-002	7.341118337e-001	4.728855e+002	5.109520e+002	8.114828e+001	7.729861e+001	94.5	133	20	46	6.739353e+000	1.659072e+001	0	0	0	0	0	0	0	0	0	0	0	50.9054	76.3845	1	1	1	1	24.4106	20.889	46.7624
DATA	809	5	153	0	0	NC_2_12703309	NC_2_12703309	19807.8	463.534	7.476228785e-002	2.401722795e-001	7.555831473e-001	1.507588e+002	1.790791e+002	6.764701e+001	6.083552e+001	56	85	20	45	6.624235e+000	1.669656e+001	0	0	0	0	0	0	0	0	0	0	0	16.2289	26.7082	1	1	0	0	25.7804	20.91	46.238
DATA	810	5	154	0	0	NC_3_15881103	NC_3_15881103	19828.7	463.891	6.382944855e-002	1.745869859e-001	7.146616664e-001	2.172371e+002	2.516305e+002	6.943166e+001	6.347485e+001	69	101.5	20	45	6.392778e+000	1.703529e+001	0	0	0	0	0	0	0	0	0	0	0	23.3852	37.4424	1	1	0	0	24.6442	20.4736	46.0453
DATA	811	5	155	0	0	Col_5_16495415	Col_5_16495415	19850	463.5	4.192048622e-001	1.288353079e-001	1.138707451e-003	3.892587e+003	1.021982e+004	6.324034e+002	1.838857e+003	251.5	717.5	20	45	6.386944e+000	1.699058e+001	0	0	1	1	0	0	0	0	0	0	0	419.031	1517.19	1	1	1	1	26.2212	20.5788	46.4159
DATA	812	5	156	0	0	NC_5_23126916	NC_5_23126916	19871.2	464.118	2.349863388e-001	1.452229231e-001	1.056393815e-001	2.223381e+002	3.819445e+002	6.959294e+001	6.990144e+001	67	112	20	46	6.371174e+000	1.722433e+001	0	0	0	0	0	0	0	0	0	0	0	23.9343	56.571	1	1	0	1	23.4529	20.6381	47.3098
DATA	813	5	157	0	0	Col_2_8606488	Col_2_8606488	19892.4	464.2	-5.042641770e-001	7.846708228e-002	1.306249681e-010	4.194379e+003	1.313420e+003	4.245904e+002	1.438536e+002	498	254.5	20	46	6.323345e+000	1.675090e+001	0	0	0	0	0	0	0	0	0	0	0	451.518	194.089	1	1	1	1	22.7082	20.7072	47.1374
DATA	814	5	158	0	0	Col_1_23405545	Col_1_23405545	19913.7	463.607	1.843900086e-001	7.891601020e-002	1.946338209e-002	6.609881e+002	1.010610e+003	9.336963e+001	1.169276e+002	113.5	207.5	20	47	6.247920e+000	1.640045e+001	0	0	0	0	0	0	0	0	0	0	0	71.1543	149.005	1	1	1	1	25.1049	20.5566	47.3563
DATA	815	5	159	0	0	Col_2_9759081	Col_2_9759081	19934.4	463.414	2.396803952e-001	1.991795576e-001	2.288454254e-001	1.529320e+002	2.655698e+002	6.769577e+001	6.464580e+001	59	102	20	46	6.375029e+000	1.669041e+001	0	0	0	0	0	0	0	0	0	0	0	16.4629	39.0708	1	1	0	0	27.501	20.5549	46.9605
DATA	816	5	160	0	0	NC_3_1646071	NC_3_1646071	19955.4	463.776	-4.320627332e-003	7.575417586e-002	9.545174417e-001	8.714025e+002	8.627762e+002	1.092806e+002	1.045608e+002	137.5	187.5	20	45	6.408788e+000	1.655717e+001	0	0	0	0	0	0	0	0	0	0	0	93.8051	126.653	1	1	1	1	23.696	20.5942	46.4071
DATA	817	5	161	0	0	NC_1_4616112	NC_1_4616112	19976.6	463.933	4.108536998e-001	1.675442656e-001	1.419818197e-002	1.527834e+002	3.934866e+002	6.769242e+001	7.108209e+001	60.5	118	20	45	6.390426e+000	1.643894e+001	0	0	0	0	0	0	0	0	0	0	0	16.4469	57.6371	1	1	0	1	17.9125	20.5499	46.0652
DATA	818	5	162	0	0	NC_2_11910217	NC_2_11910217	19997.8	463.408	1.533157614e-001	1.458765912e-001	2.932602791e-001	2.441421e+002	3.475029e+002	7.031991e+001	6.875287e+001	68	118	20	44	6.325376e+000	1.652516e+001	0	0	0	0	0	0	0	0	0	0	0	26.2815	50.7927	1	1	0	1	23.696	20.3582	45.4404
DATA	819	5	163	0	0	Col_2_8304497	Col_2_8304497	20019.4	463.643	1.329722834e-001	7.510410166e-002	7.664281761e-002	7.944779e+002	1.079081e+003	1.032511e+002	1.232021e+002	126	216.5	20	46	6.183104e+000	1.718926e+001	0	0	0	0	0	0	0	0	0	0	0	85.5243	157.384	1	1	1	1	24.8756	20.569	46.5505
DATA	820	5	164	66	1	DarkCorner	DarkCorner	20040.1	463.746	0.000000000e+000	6.053593586e-001	1.000000000e+000	6.854503e+001	5.919567e+001	6.594570e+001	5.957255e+001	38	57	20	46	6.245178e+000	1.707482e+001	0	0	0	0	0	0	0	0	0	0	0	-5.88677	-2.22581	0	0	0	0	26.8687	20.4308	46.575
DATA	821	6	1	0	0	NC_2_16525467	NC_2_16525467	16602.3	469.674	9.065858541e-002	2.773378838e-001	7.437521636e-001	1.220585e+002	1.503927e+002	6.706578e+001	5.491186e+001	56	82	20	46	6.331299e+000	1.692825e+001	0	0	0	0	0	0	0	0	0	0	0	13.1394	24.6927	1	1	0	0	23.2073	20.6026	46.8685
DATA	822	6	2	0	0	Col_3_9995799	Col_3_9995799	16623.1	469.589	-4.885187621e-002	7.664246260e-002	5.238645790e-001	8.517949e+002	7.611726e+002	1.077236e+002	9.278654e+001	135	187	21	46	6.694363e+000	1.706767e+001	0	0	0	0	0	0	0	0	0	0	0	91.6944	124.389	1	1	1	1	25.5572	21.3273	46.87
DATA	823	6	3	0	0	Col_1_12920374	Col_1_12920374	16644.3	469.673	-8.921614385e-002	1.053324210e-001	3.969973275e-001	4.782369e+002	3.894278e+002	8.146128e+001	6.601493e+001	93	121	21	46	6.435251e+000	1.683064e+001	0	0	0	0	0	0	0	0	0	0	0	51.4815	63.3482	1	1	1	1	24.8756	21.3654	46.6438
DATA	824	6	4	0	0	NC_5_16277427	NC_5_16277427	16666.2	469.615	4.088437321e-001	7.384481204e-002	3.085298083e-008	1.337105e+003	3.427750e+003	1.490883e+002	3.469318e+002	190	609.5	21	46	6.446159e+000	1.662822e+001	0	0	0	0	0	0	0	0	0	0	0	143.937	555.103	1	1	1	1	24.6442	21.5558	46.5075
DATA	825	6	5	0	0	Col_1_24607844	Col_1_24607844	16686.5	469.795	-2.277224123e-002	7.032358124e-002	7.460736770e-001	1.109341e+003	1.052671e+003	1.290551e+002	1.181982e+002	159	239	21	47	6.642462e+000	1.685457e+001	0	0	0	0	0	0	0	0	0	0	0	119.419	169.803	1	1	1	1	22.7082	21.4304	46.9093
DATA	826	6	6	0	0	NC_2_12759619	NC_2_12759619	16708.2	469.478	9.832881041e-002	4.623960456e-001	8.315994775e-001	7.196752e+001	9.025377e+001	6.633723e+001	5.471739e+001	50.5	74.5	21	47	6.717550e+000	1.707885e+001	0	0	0	0	0	0	0	0	0	0	0	7.74719	14.5013	1	1	0	0	27.0811	21.3151	46.7714
DATA	827	6	7	0	0	Col_2_15838068	Col_2_15838068	16729	469.719	-3.758170876e-002	8.682662394e-002	6.651337492e-001	6.313678e+002	5.790296e+002	9.129671e+001	7.928678e+001	110	156	21	46	6.564066e+000	1.706234e+001	0	0	0	0	0	0	0	0	0	0	0	67.9658	92.6986	1	1	1	1	25.7804	21.5132	46.663
DATA	828	6	8	0	0	NC_2_19017688	NC_2_19017688	16750.6	469.414	0.000000000e+000	6.483970661e-001	1.000000000e+000	6.060937e+001	5.400848e+001	6.594570e+001	5.436693e+001	40.5	61.5	21	47	6.590585e+000	1.721783e+001	0	0	0	0	0	0	0	0	0	0	0	-1.91557	2.00952	0	0	0	0	27.501	21.4638	47.1122
DATA	829	6	9	0	0	NC_1_28634252	NC_1_28634252	16771.5	469.768	3.300369155e-001	1.351450821e-001	1.460236638e-002	2.129358e+002	4.552873e+002	6.929828e+001	7.103645e+001	66	132	21	47	6.916281e+000	1.693306e+001	0	0	0	0	0	0	0	0	0	0	0	22.9222	72.4004	1	1	0	1	25.3321	21.6041	47.4264
DATA	830	6	10	0	0	Col_3_6750615	Col_3_6750615	16792.4	469.527	1.829813369e-001	7.822642253e-002	1.932899121e-002	6.579548e+002	1.002715e+003	9.315514e+001	1.142168e+002	113	220	21	46	6.759156e+000	1.691219e+001	0	0	0	0	0	0	0	0	0	0	0	70.8278	158.978	1	1	1	1	24.4106	21.6409	47.1885
DATA	831	6	11	0	0	Col_5_15747374	Col_5_15747374	16814	469.5	1.617412952e-001	6.534804539e-002	1.332082947e-002	6.540025e+004	9.491191e+004	6.540358e+003	9.969683e+003	6817.5	13255.5	22	46	6.868670e+000	1.739408e+001	0	0	1	1	0	0	0	0	0	0	0	7040.23	15004.6	1	1	1	1	26.2212	21.9468	47.199
DATA	832	6	12	0	0	NC_4_9160843	NC_4_9160843	16835.2	469.5	0.000000000e+000	6.439254573e-001	1.000000000e+000	6.134115e+001	5.464730e+001	6.594570e+001	5.503286e+001	35	66	21	45	6.316935e+000	1.775396e+001	0	0	0	0	0	0	0	0	0	0	0	-7.95537	3.20874	0	0	0	0	30	21.3924	46.0209
DATA	833	6	13	0	0	Col_2_15230018	Col_2_15230018	16856.1	469.603	-1.003189793e-001	7.617351930e-002	1.878454346e-001	9.476474e+002	7.521904e+002	1.154521e+002	9.325902e+001	146	183.5	21	45	6.265558e+000	1.782897e+001	0	0	0	0	0	0	0	0	0	0	0	102.013	118.308	1	1	1	1	25.7804	21.2139	46.3088
DATA	834	6	14	0	0	Col_5_5901094	Col_5_5901094	16877.5	469.5	-8.183298263e-002	8.114141332e-002	3.132034465e-001	7.809278e+002	6.468118e+002	1.022121e+002	8.507094e+001	128.5	152	21	45	6.351686e+000	1.784455e+001	0	0	0	0	0	0	0	0	0	0	0	84.0657	101.499	1	1	1	1	27.9146	21.4127	45.9554
DATA	835	6	15	0	0	Col_4_16028697	Col_4_16028697	16898.1	469.754	7.995373678e-002	7.526113642e-002	2.880764128e-001	7.943131e+002	9.548727e+002	1.032384e+002	1.103809e+002	127.5	205.5	22	46	6.394334e+000	1.772517e+001	0	0	0	0	0	0	0	0	0	0	0	85.5066	149.529	1	1	1	1	26.2212	21.4676	46.4241
DATA	836	6	16	0	0	Col_1_24353942	Col_1_24353942	16919.4	469.46	1.422950118e-001	2.057930850e-001	4.892846762e-001	1.613913e+002	2.239625e+002	6.789188e+001	5.983042e+001	60	100	21	45	6.237804e+000	1.716659e+001	0	0	0	0	0	0	0	0	0	0	0	17.3735	35.0034	1	1	0	0	24.4106	21.1582	45.8229
DATA	837	6	17	0	0	NC_3_22560532	NC_3_22560532	16941	469.5	4.579494500e-001	7.442152941e-002	7.581342376e-010	7.675261e+004	2.203143e+005	7.675545e+003	2.203150e+004	9470	34380	21	45	6.100845e+000	1.685447e+001	0	0	1	1	0	0	0	0	0	0	0	8262.3	34370.4	1	1	1	1	26.2212	21.098	45.9228
DATA	838	6	18	0	0	Col_3_14773854	Col_3_14773854	16961.7	469.552	8.933635730e-002	6.905974504e-002	1.958002701e-001	1.106672e+003	1.359425e+003	1.288257e+002	1.468999e+002	160	274	21	45	6.428221e+000	1.708364e+001	0	0	0	0	0	0	0	0	0	0	0	119.132	211.741	1	1	1	1	25.3321	21.2705	46.2813
DATA	839	6	19	0	0	Col_3_20243333	Col_3_20243333	16983	469.7	-6.415141890e-002	6.814941018e-002	3.465332637e-001	1.393751e+003	1.202358e+003	1.541890e+002	1.325335e+002	193.5	258	21	45.5	6.199134e+000	1.731830e+001	0	0	0	0	0	0	0	0	0	0	0	150.035	186.997	1	1	1	1	26.2212	20.914	46.7308
DATA	840	6	20	0	0	Col_3_15676898	Col_3_15676898	17004.4	469.414	5.524993263e-001	3.073759773e-001	7.226090209e-002	6.252370e+001	2.231228e+002	6.609349e+001	6.012144e+001	47	92	21	46	6.523078e+000	1.701087e+001	0	0	0	0	0	0	0	0	0	0	0	4.75535	34.6552	0	1	0	0	27.501	21.23	46.7024
DATA	841	6	21	0	0	NC_3_20946122	NC_3_20946122	17025.6	469.414	-7.298480594e-003	1.065935877e-001	9.454113688e-001	5.015282e+002	4.931702e+002	8.285011e+001	8.964481e+001	92	114	21	47	6.892086e+000	1.723356e+001	0	0	0	0	0	0	0	0	0	0	0	53.9887	76.5081	1	1	1	1	27.501	21.8914	47.4101
DATA	842	6	22	0	0	NC_2_12106278	NC_2_12106278	17045.8	469.848	1.226395065e-001	2.130652586e-001	5.648882985e-001	1.595642e+002	2.116289e+002	6.784868e+001	5.981973e+001	61	93	21	47	6.634155e+000	1.717729e+001	0	0	0	0	0	0	0	0	0	0	0	17.1768	32.7976	1	1	0	0	22.7082	21.4833	47.3251
DATA	843	6	23	0	0	Col_3_17492446	Col_3_17492446	17068	469.5	6.380636321e-002	8.693107139e-002	4.629560548e-001	5.695466e+002	6.596835e+002	8.713592e+001	8.653460e+001	102.5	158	21	47	6.510155e+000	1.724490e+001	0	0	0	0	0	0	0	0	0	0	0	61.3108	102.14	1	1	1	1	26.2212	21.2873	47.2674
DATA	844	6	24	0	0	Col_1_8930659	Col_1_8930659	17089.1	469.397	3.542304665e-002	6.803059506e-002	6.025807343e-001	1.240644e+003	1.346078e+003	1.405020e+002	1.458099e+002	170	283	21	46	6.485897e+000	1.703398e+001	0	0	0	0	0	0	0	0	0	0	0	133.553	208.254	1	1	1	1	25.7804	21.2464	46.7967
DATA	845	6	25	0	0	NC_3_10526420	NC_3_10526420	17109.7	469.359	5.234493871e-002	1.115438584e-001	6.388718361e-001	3.804324e+002	4.291631e+002	7.613227e+001	7.061934e+001	83.5	125.5	20	46	6.353258e+000	1.713692e+001	0	0	0	0	0	0	0	0	0	0	0	40.9529	66.3542	1	1	1	1	24.8756	21.111	46.6631
DATA	846	6	26	0	0	Col_1_7604416	Col_1_7604416	17131.3	469.5	-1.203386134e-002	1.477956172e-001	9.351061030e-001	2.836406e+002	2.758891e+002	7.178688e+001	6.252937e+001	72	114	21	45	6.646728e+000	1.678622e+001	0	0	0	0	0	0	0	0	0	0	0	30.5335	42.6324	1	1	0	0	27.0811	21.445	46.0682
DATA	847	6	27	0	0	Col_5_17287573	Col_5_17287573	17152.5	470	-2.188820381e-001	7.605272648e-002	4.001669118e-003	1.192781e+003	7.205742e+002	1.362942e+002	9.134456e+001	171	163	21	44	6.483554e+000	1.694189e+001	0	0	0	0	0	0	0	0	0	0	0	128.401	111.299	1	1	1	1	23.4529	21.5176	46.0383
DATA	848	6	28	0	0	Col_4_10192403	Col_4_10192403	17174.1	469.644	9.024719563e-002	1.176816120e-001	4.431552917e-001	3.382867e+002	4.164205e+002	7.411622e+001	6.991078e+001	79.5	127	21	46	6.631848e+000	1.745966e+001	0	0	0	0	0	0	0	0	0	0	0	36.416	64.3005	1	1	1	1	25.7804	21.4916	46.5735
DATA	849	6	29	0	0	NC_1_12326949	NC_1_12326949	17195.4	469.78	1.192781780e-001	6.568611960e-002	6.938861137e-002	1.587977e+003	2.089885e+003	1.719464e+002	2.164046e+002	212	367	21	45	6.516373e+000	1.681259e+001	0	0	0	0	0	0	0	0	0	0	0	170.943	322.638	1	1	1	1	23.696	21.4199	45.7454
DATA	850	6	30	0	0	NC_4_7634401	NC_4_7634401	17216.1	469.836	3.113349093e-002	7.082701798e-002	6.602479732e-001	1.032146e+003	1.108854e+003	1.224830e+002	1.243019e+002	154	229	22	46	6.993677e+000	1.695846e+001	0	0	0	0	0	0	0	0	0	0	0	111.109	171.169	1	1	1	1	25.1049	22.194	46.4627
DATA	851	6	31	0	0	NC_4_6836913	NC_4_6836913	17236.4	468.765	-1.583602971e-001	6.696434690e-002	1.803761890e-002	2.002352e+003	1.390529e+003	2.108150e+002	1.499696e+002	260	250	21	45	6.580767e+000	1.677226e+001	0	0	0	0	0	0	0	0	0	0	0	215.55	214.657	1	1	1	1	23.696	21.608	45.935
DATA	852	6	32	0	0	NC_5_21028166	NC_5_21028166	17258.3	469.5	1.158264493e-001	1.139931825e-001	3.095902218e-001	3.439158e+002	4.490334e+002	7.437484e+001	7.191013e+001	82.5	132	21	47	6.642403e+000	1.718576e+001	0	0	0	0	0	0	0	0	0	0	0	37.022	69.3221	1	1	1	1	27.0811	21.5119	47.2125
DATA	853	6	33	0	0	NC_2_2350037	NC_2_2350037	17279.4	469.414	-1.185236063e-001	1.833204150e-001	5.179310251e-001	2.493435e+002	1.897905e+002	7.050218e+001	5.927741e+001	69.5	90	21	46	6.988143e+000	1.671686e+001	0	0	0	0	0	0	0	0	0	0	0	26.8414	29.3053	1	1	0	0	27.501	21.7297	46.9207
DATA	854	6	34	0	0	Col_3_10578994	Col_3_10578994	17299	469.25	6.587270021e-002	9.151041815e-002	4.716245871e-001	5.155035e+002	5.999352e+002	8.370349e+001	8.216610e+001	96	156	21	46	6.633076e+000	1.727236e+001	0	0	0	0	0	0	0	0	0	0	0	55.4931	92.6582	1	1	1	1	21.6755	21.2282	46.8732
DATA	855	6	35	0	0	Col_5_1911246	Col_5_1911246	17321.4	469.612	9.594961816e-002	1.839263189e-001	6.018971812e-001	1.940900e+002	2.420766e+002	6.874260e+001	6.112145e+001	62	97	21	45	6.811833e+000	1.725094e+001	0	0	0	0	0	0	0	0	0	0	0	20.8935	37.4012	1	1	0	0	24.4106	21.3197	46.9943
DATA	856	6	36	0	0	NC_4_701440	NC_4_701440	17342.9	470.14	1.596329046e-001	1.003620271e-001	1.117062151e-001	3.987648e+002	5.759035e+002	7.706471e+001	8.039816e+001	82	149	21	47	6.742903e+000	1.717291e+001	0	0	0	0	0	0	0	0	0	0	0	42.9264	89.0148	1	1	1	1	23.2073	21.3103	47.8779
DATA	857	6	37	0	0	Col_1_443677	Col_1_443677	17364	469.5	4.518509687e-001	7.410352416e-002	1.076971195e-009	1.190686e+005	3.370141e+005	1.190704e+004	3.370146e+004	12715	59008	21	46	6.997409e+000	1.715707e+001	0	0	1	0	0	0	0	0	0	0	0	12817.5	52117.6	1	1	1	1	26.2212	21.5257	46.7668
DATA	858	6	38	0	0	Col_5_17637196	Col_5_17637196	17385	469.636	1.561169083e-001	1.071872122e-001	1.452577184e-001	3.603212e+002	5.161865e+002	7.514751e+001	7.619028e+001	82	147.5	20	45	6.591065e+000	1.742426e+001	0	0	0	0	0	0	0	0	0	0	0	38.788	79.8702	1	1	1	1	25.3321	20.9949	46.4755
DATA	859	6	39	0	0	NC_4_8548200	NC_4_8548200	17406	469.368	1.949915798e-002	7.633805904e-002	7.983897120e-001	8.109692e+002	8.482102e+002	1.045253e+002	1.016419e+002	125.5	193	20	45	6.256764e+000	1.743376e+001	0	0	0	0	0	0	0	0	0	0	0	87.2996	131.328	1	1	1	1	25.5572	20.3602	46.3732
DATA	860	6	40	0	0	Col_1_17879752	Col_1_17879752	17427.2	469.6	-1.727922702e-001	6.611043896e-002	8.956995185e-003	2.436633e+003	1.636809e+003	2.524295e+002	1.729844e+002	309	323	20	44	6.283318e+000	1.727351e+001	0	0	0	0	0	0	0	0	0	0	0	262.3	253.602	1	1	1	1	25.7804	20.5447	46.17
DATA	861	6	41	0	0	Col_5_26017637	Col_5_26017637	17448.4	469.491	2.530487641e-001	1.632376952e-001	1.210969369e-001	1.851165e+002	3.315079e+002	6.849465e+001	6.501080e+001	61	112	20	45	6.334286e+000	1.731870e+001	0	0	0	0	0	0	0	0	0	0	0	19.9275	51.4015	1	1	0	1	24.4106	20.8216	46.5265
DATA	862	6	42	0	0	Col_4_12616647	Col_4_12616647	17469.5	469.906	-5.442613873e-002	9.108746464e-002	5.501635054e-001	5.953948e+002	5.252655e+002	8.884697e+001	7.669099e+001	103	140.5	21	46	6.248037e+000	1.690404e+001	0	0	0	0	0	0	0	0	0	0	0	64.0933	81.509	1	1	1	1	24.8756	21.0561	46.6553
DATA	863	6	43	0	0	NC_2_18076754	NC_2_18076754	17491.5	470.051	0.000000000e+000	6.291412659e-001	1.000000000e+000	6.423399e+001	5.547624e+001	6.594570e+001	5.606075e+001	38	66	21	46	6.194325e+000	1.700479e+001	0	0	0	0	0	0	0	0	0	0	0	-6.8896	7.90137	0	0	0	0	25.1049	21.2071	46.7777
DATA	864	6	44	0	0	Col_1_22051947	Col_1_22051947	17511.9	469.759	2.365081769e-002	6.953440672e-002	7.337577653e-001	1.122048e+003	1.184847e+003	1.301489e+002	1.309582e+002	172	246	21	46	6.245351e+000	1.730960e+001	0	0	0	0	0	0	0	0	0	0	0	120.787	184.186	1	1	1	1	24.6442	21.0603	46.6683
DATA	865	6	45	0	0	NC_5_14708468	NC_5_14708468	17533.3	469.5	1.381174575e-001	1.061494156e-001	1.932034300e-001	3.718431e+002	5.110662e+002	7.570672e+001	7.561292e+001	82	144.5	20	46	6.382957e+000	1.725093e+001	0	0	0	0	0	0	0	0	0	0	0	40.0283	79.5229	1	1	1	1	27.0811	20.6381	46.9671
DATA	866	6	46	0	0	Col_5_4858191	Col_5_4858191	17554.5	469.5	3.719647083e-002	7.076851368e-002	5.991608548e-001	1.025915e+003	1.117655e+003	1.219584e+002	1.248631e+002	147	227	20	46	6.332558e+000	1.718809e+001	0	0	0	0	0	0	0	0	0	0	0	110.438	174.082	1	1	1	1	27.9146	20.6195	47.1044
DATA	867	6	47	0	0	NC_5_12974888	NC_5_12974888	17575.1	469.612	2.371434344e-001	9.221485814e-002	1.012180257e-002	4.314206e+002	7.448080e+002	7.880401e+001	9.295417e+001	88	177	20	47	6.768844e+000	1.742499e+001	0	0	0	0	0	0	0	0	0	0	0	46.4418	116.125	1	1	1	1	23.9365	21.0774	47.2718
DATA	868	6	48	0	0	NC_3_18658615	NC_3_18658615	17596.4	469.962	2.126841545e-002	1.417345950e-001	8.807188247e-001	2.860853e+002	3.004443e+002	7.188382e+001	6.316022e+001	73	110	21	46	6.806524e+000	1.757603e+001	0	0	0	0	0	0	0	0	0	0	0	30.7966	46.8925	1	1	0	1	24.4106	21.219	47.5116
DATA	869	6	49	0	0	NC_2_14640270	NC_2_14640270	17618	469.5	3.270724116e-001	6.832928916e-002	1.695385218e-006	5.084369e+004	1.079716e+005	5.084797e+003	1.079730e+004	5402	16364	21	45	6.681050e+000	1.647445e+001	0	0	0	1	0	0	0	0	0	0	0	5473.24	16870.9	1	1	1	1	26.2212	21.0836	46.3512
DATA	870	6	50	0	0	NC_3_7440842	NC_3_7440842	17638.6	469.717	5.549490053e-001	2.977624690e-001	6.235954688e-002	6.438123e+001	2.310512e+002	6.626176e+001	6.005643e+001	51.5	97.5	21	45	6.369570e+000	1.676911e+001	0	0	0	0	0	0	0	0	0	0	0	6.95863	36.1416	0	1	0	0	24.6442	21.2617	46.6653
DATA	871	6	51	0	0	Col_4_12076037	Col_4_12076037	17659.8	469.481	1.954936511e-001	8.065367868e-002	1.535629988e-002	6.026785e+002	9.453211e+002	8.933672e+001	1.095545e+002	111	206	21	46	6.433677e+000	1.668654e+001	0	0	0	0	0	0	0	0	0	0	0	64.8774	148.04	1	1	1	1	25.1049	21.2356	46.5268
DATA	872	6	52	0	0	Col_1_19640176	Col_1_19640176	17680.7	468.973	1.812663977e-001	1.298500823e-001	1.627245095e-001	2.660668e+002	4.038844e+002	7.111084e+001	6.848348e+001	70	121	21	46	6.648049e+000	1.656417e+001	0	0	0	0	0	0	0	0	0	0	0	28.6417	63.3228	1	1	0	1	20.8674	20.9953	46.685
DATA	873	6	53	0	0	Col_3_21838840	Col_3_21838840	17702.5	469.875	3.180581530e-002	7.959047275e-002	6.894376213e-001	7.125235e+002	7.666639e+002	9.708621e+001	9.449422e+001	121	182	21	48	6.521841e+000	1.707791e+001	0	0	0	0	0	0	0	0	0	0	0	76.702	120.345	1	1	1	1	25.3321	21.3456	48.3897
DATA	874	6	54	0	0	NC_1_22927968	NC_1_22927968	17723.9	469.806	1.879107108e-001	8.770132358e-002	3.214352897e-002	4.957116e+002	7.640817e+002	8.249930e+001	9.424553e+001	98	194	21	47	6.836192e+000	1.698942e+001	0	0	0	0	0	0	0	0	0	0	0	53.3626	120.086	1	1	1	1	26.2212	21.8707	48.1131
DATA	875	6	55	0	0	NC_1_2829159	NC_1_2829159	17745	469.5	1.387386448e-001	1.205606290e-001	2.498231599e-001	3.076549e+002	4.234503e+002	7.276916e+001	6.949633e+001	77	118	21	46	6.615018e+000	1.692469e+001	0	0	0	0	0	0	0	0	0	0	0	33.1186	66.6318	1	1	0	1	26.2212	21.4299	47.3542
DATA	876	6	56	0	0	NC_3_1671716	NC_3_1671716	17766	469.5	7.436958886e-002	7.547449151e-002	3.244469964e-001	7.892002e+002	9.366056e+002	1.028455e+002	1.086351e+002	133	207.5	21	46	6.520089e+000	1.707710e+001	0	0	0	0	0	0	0	0	0	0	0	84.9562	147.558	1	1	1	1	26.2212	21.4667	47.2989
DATA	877	6	57	0	0	Col_1_2752247	Col_1_2752247	17786.6	469.579	-4.961349113e-002	6.822087429e-002	4.670740784e-001	1.344398e+003	1.199263e+003	1.497427e+002	1.319256e+002	189	250.5	21	45	6.467583e+000	1.654048e+001	0	0	0	0	0	0	0	0	0	0	0	144.722	189.164	1	1	1	1	25.1049	21.1249	46.6888
DATA	878	6	58	0	0	NC_5_8981938	NC_5_8981938	17808.3	469.5	3.042017664e-001	1.291650992e-001	1.851577418e-002	2.335229e+002	4.704693e+002	6.995831e+001	7.230389e+001	69	130.5	21	45	6.374856e+000	1.675050e+001	0	0	0	0	0	0	0	0	0	0	0	25.1384	74.3026	1	1	0	1	27.0811	20.9735	46.9097
DATA	879	6	59	0	0	NC_1_21676158	NC_1_21676158	17829.5	469.5	6.846754612e-002	5.157062146e-001	8.943795258e-001	6.716591e+001	7.863510e+001	6.628686e+001	5.539706e+001	52.5	73.5	21	45	6.508127e+000	1.608175e+001	0	0	0	0	0	0	0	0	0	0	0	7.2303	12.4344	1	1	0	0	30	20.7865	46.5527
DATA	880	6	60	0	0	NC_1_29373177	NC_1_29373177	17850.7	469.5	5.985172771e-002	5.411019006e-001	9.119249630e-001	6.440984e+001	7.392715e+001	6.594839e+001	5.526517e+001	45	76.5	21	45	6.594253e+000	1.614501e+001	0	0	0	0	0	0	0	0	0	0	0	0.641269	11.7044	0	1	0	0	30	21.2219	46.437
DATA	881	6	61	0	0	NC_3_19546098	NC_3_19546098	17871.8	469.5	1.814887168e-001	9.792689153e-002	6.383817881e-002	4.026355e+002	6.115060e+002	7.726570e+001	8.204652e+001	82.5	143	21	47	6.767463e+000	1.721612e+001	0	0	0	0	0	0	0	0	0	0	0	43.3431	96.9346	1	1	1	1	26.6546	21.2279	47.2593
DATA	882	6	62	0	0	Col_5_16529919	Col_5_16529919	17892.4	470.157	6.738137419e-002	7.067500561e-002	3.403887107e-001	9.988323e+002	1.166471e+003	1.196892e+002	1.288089e+002	152	247	20	47	6.502611e+000	1.688457e+001	0	0	0	0	0	0	0	0	0	0	0	107.523	185.124	1	1	1	1	23.696	21.1233	47.2529
DATA	883	6	63	0	0	NC_4_10173746	NC_4_10173746	17913.7	469.63	-1.090341219e+000	1.320755234e-001	1.513468965e-016	1.776943e+003	1.443219e+002	1.895365e+002	5.644600e+001	235	83.5	21	47	6.589325e+000	1.688415e+001	0	0	0	0	0	0	0	0	0	0	0	191.285	22.9327	1	1	1	0	24.8756	21.2527	47.2537
DATA	884	6	64	0	0	Col_4_2604509	Col_4_2604509	17935	469.709	2.856214189e-002	7.199697250e-002	6.915790416e-001	9.591807e+002	1.024384e+003	1.164007e+002	1.160358e+002	148	225	21	46	6.332068e+000	1.661427e+001	0	0	0	0	0	0	0	0	0	0	0	103.254	162.971	1	1	1	1	24.8756	21.0553	46.2971
DATA	885	6	65	0	0	NC_3_21290330	NC_3_21290330	17955.8	469.615	3.505031457e-002	7.326391923e-002	6.323572236e-001	8.956629e+002	9.709456e+002	1.112248e+002	1.113154e+002	134.5	222	21	46	6.544844e+000	1.760026e+001	0	0	0	0	0	0	0	0	0	0	0	96.4167	154.65	1	1	1	1	24.6442	21.3461	46.9281
DATA	886	6	66	0	0	NC_5_25307002	NC_5_25307002	17977.6	469.586	8.175577104e-002	1.430493107e-001	5.676461223e-001	2.615621e+002	3.157407e+002	7.094352e+001	6.287698e+001	70	112	21	45	6.389020e+000	1.717886e+001	0	0	0	0	0	0	0	0	0	0	0	28.1567	50.3513	1	1	0	1	27.501	21.0774	46.4414
DATA	887	6	67	0	0	NC_5_12092361	NC_5_12092361	17998.4	469.66	-4.920534762e-001	8.047941010e-002	9.714642043e-010	2.409246e+003	7.759390e+002	2.497869e+002	9.471387e+001	297	191	21	46	6.515474e+000	1.767342e+001	0	0	0	0	0	0	0	0	0	0	0	259.352	123.88	1	1	1	1	24.6442	21.3939	48.1616
DATA	888	6	68	0	0	NC_5_18785158	NC_5_18785158	18020	469.5	-8.654670321e-001	2.384546614e-001	2.839899237e-004	3.954670e+002	5.390675e+001	7.689458e+001	5.425289e+001	88	65	21	46	6.483713e+000	1.766973e+001	0	0	0	0	0	0	0	0	0	0	0	42.5714	0.901856	1	0	1	0	26.2212	21.2476	47.9741
DATA	889	6	69	0	0	Col_3_12698157	Col_3_12698157	18040.8	469.857	-2.236875252e-002	6.173503371e-002	7.171018385e-001	6.446058e+003	6.122453e+003	6.479703e+002	6.146389e+002	742	1002	21	46	6.484173e+000	1.758994e+001	0	0	0	0	0	0	0	0	0	0	0	693.908	979.657	1	1	1	1	25.1049	21.2318	47.2814
DATA	890	6	70	0	0	Col_1_4968880	Col_1_4968880	18062.2	469.831	-5.498898028e-002	1.015653652e-001	5.882217890e-001	4.886133e+002	4.305031e+002	8.207475e+001	6.916300e+001	97	136	20	45	6.385333e+000	1.784319e+001	0	0	0	0	0	0	0	0	0	0	0	52.5985	68.9611	1	1	1	1	25.7804	20.8208	46.4454
DATA	891	6	71	0	0	Col_2_10729409	Col_2_10729409	18082.6	469.638	-4.587864923e-002	7.632843204e-002	5.477940744e-001	8.648954e+002	7.781888e+002	1.087625e+002	9.476273e+001	125	177	21	45	6.725712e+000	1.767784e+001	0	0	0	0	0	0	0	0	0	0	0	93.1046	124.784	1	1	1	1	23.696	21.1444	46.4351
DATA	892	6	72	0	0	NC_2_17155762	NC_2_17155762	18104.2	469.808	-1.086817329e-002	7.988548186e-002	8.917841937e-001	7.339858e+002	7.158458e+002	9.867211e+001	8.967934e+001	115	179	20	45	6.321247e+000	1.754986e+001	0	0	0	0	0	0	0	0	0	0	0	79.0124	114.908	1	1	1	1	24.4106	20.6311	46.1793
DATA	893	6	73	0	0	Col_2_5001470	Col_2_5001470	18125.2	469.852	7.714906054e-002	7.738324276e-002	3.187772599e-001	7.265712e+002	8.678152e+002	9.812183e+001	1.021923e+002	119	195	21	45	6.769037e+000	1.764609e+001	0	0	0	0	0	0	0	0	0	0	0	78.2143	139.441	1	1	1	1	24.4106	21.1235	46.6176
DATA	894	6	74	0	0	NC_4_10857102	NC_4_10857102	18146.7	470.425	0.000000000e+000	6.296964782e-001	1.000000000e+000	6.424505e+001	5.357123e+001	6.594570e+001	5.391230e+001	32	52	20	45	6.218161e+000	1.757953e+001	0	0	0	0	0	0	0	0	0	0	0	-12.442	-8.71984	0	0	0	0	30	20.7065	47.0678
DATA	895	6	75	0	0	NC_2_15023482	NC_2_15023482	18167.7	470	-1.286261638e-001	7.800555766e-002	9.916077687e-002	9.161876e+002	6.813311e+002	1.128842e+002	8.685168e+001	139	167	20	45	6.045583e+000	1.747846e+001	0	0	0	0	0	0	0	0	0	0	0	98.6262	109.687	1	1	1	1	24.1747	20.745	46.6723
DATA	896	6	76	0	0	Col_3_16636079	Col_3_16636079	18188.8	470.265	-2.936394660e-001	7.476938069e-002	8.591589512e-005	1.535948e+003	7.811546e+002	1.671532e+002	9.485737e+001	206	178.5	20	45	6.254202e+000	1.718767e+001	0	0	0	0	0	0	0	0	0	0	0	165.342	125.87	1	1	1	1	22.9591	20.8507	46.1271
DATA	897	6	77	0	0	Col_5_16986597	Col_5_16986597	18209.7	469.808	-1.044220294e-001	1.737936531e-001	5.479471309e-001	2.561498e+002	2.014058e+002	7.074576e+001	5.741545e+001	70	97	20	45	6.465224e+000	1.655391e+001	0	0	0	0	0	0	0	0	0	0	0	27.5741	32.4812	1	1	0	0	24.4106	20.7502	46.5851
DATA	898	6	78	0	0	NC_4_16079742	NC_4_16079742	18231.1	470.157	-1.149344086e-001	6.616954428e-002	8.239272931e-002	1.887791e+003	1.448837e+003	1.999660e+002	1.545230e+002	241	287	21	46	6.491941e+000	1.723334e+001	0	0	0	0	0	0	0	0	0	0	0	203.218	233.852	1	1	1	1	23.2073	21.2535	47.2124
DATA	899	6	79	0	0	Col_4_18112314	Col_4_18112314	18252	469.647	-2.414812619e-001	6.936147760e-002	4.986331554e-004	2.050266e+003	1.175788e+003	2.153712e+002	1.292529e+002	258.5	239.5	21	46	6.667020e+000	1.699559e+001	0	0	0	0	0	0	0	0	0	0	0	220.708	189.929	1	1	1	1	24.4106	21.3957	47.0029
DATA	900	6	80	0	0	NC_3_10288890	NC_3_10288890	18273.2	470.019	6.192424547e-002	9.179437930e-002	4.999316149e-001	5.052321e+002	5.826600e+002	8.307485e+001	7.919719e+001	96.5	157	21	45	6.412985e+000	1.715774e+001	0	0	0	0	0	0	0	0	0	0	0	54.3874	94.1891	1	1	1	1	23.696	21.4067	47.002
DATA	901	6	81	0	0	NC_1_25794166	NC_1_25794166	18295	469.5	1.271893271e-001	6.250787302e-002	4.187372030e-002	1.155002e+005	1.548004e+005	1.155021e+004	1.548014e+004	11929	24668	21	46	6.181915e+000	1.670442e+001	0	0	0	0	0	0	0	0	0	0	0	12433.4	25042.5	1	1	1	1	26.2212	20.9431	46.5338
DATA	902	6	82	0	0	NC_1_6723944	NC_1_6723944	18315.4	469.62	2.165994965e-002	7.247718307e-002	7.650529882e-001	9.364060e+002	9.842924e+002	1.145312e+002	1.120612e+002	145	217	20	44	6.209903e+000	1.636586e+001	0	0	0	0	0	0	0	0	0	0	0	100.803	159.333	1	1	1	1	24.4106	20.5654	44.9951
DATA	903	6	83	0	0	NC_2_13895635	NC_2_13895635	18337.2	469.522	2.192395199e-001	4.458426946e-001	6.229018363e-001	6.410108e+001	1.061952e+002	6.594836e+001	5.457588e+001	45	79	20	44	6.433444e+000	1.680194e+001	0	0	0	0	0	0	0	0	0	0	0	0.637872	17.2013	0	1	0	0	30	20.6431	45.177
DATA	904	6	84	0	0	Col_1_2297400	Col_1_2297400	18358.3	469.5	-1.208245072e-002	6.303508555e-002	8.479942958e-001	2.644452e+003	2.571895e+003	2.725438e+002	2.626956e+002	312	471	21	43	6.834736e+000	1.711007e+001	0	0	0	0	0	0	0	0	0	0	0	284.671	416.827	1	1	1	1	27.0811	21.2502	44.8816
DATA	905	6	85	0	0	NC_5_25197332	NC_5_25197332	18379.5	470.191	3.566023197e-002	8.668062345e-002	6.807807469e-001	5.792387e+002	6.288077e+002	8.777249e+001	8.254447e+001	108	160	21	44	6.710921e+000	1.731700e+001	0	0	0	0	0	0	0	0	0	0	0	62.3541	101.963	1	1	1	1	22.9591	21.0534	45.6516
DATA	906	6	86	0	0	Col_2_14201988	Col_2_14201988	18400.3	470.36	-1.029242034e-002	7.924186583e-002	8.966565075e-001	7.451735e+002	7.277212e+002	9.950714e+001	9.029257e+001	124	193	20	45	6.260060e+000	1.703958e+001	0	0	0	0	0	0	0	0	0	0	0	80.2168	118.056	1	1	1	1	23.2073	20.5797	46.6269
DATA	907	6	87	0	0	Col_5_8977879	Col_5_8977879	18422.1	469.673	6.528576166e-002	9.856432104e-002	5.077359959e-001	4.444344e+002	5.165275e+002	7.952393e+001	7.431308e+001	90	138	20	45	6.111090e+000	1.798941e+001	0	0	0	0	0	0	0	0	0	0	0	47.8427	83.832	1	1	1	1	24.1747	20.339	46.57
DATA	908	6	88	0	0	NC_1_8522870	NC_1_8522870	18442.9	469.473	1.501856383e-001	1.398450413e-001	2.828481196e-001	2.470139e+002	3.490656e+002	7.042013e+001	6.380281e+001	73	117	20	45	6.337622e+000	1.757089e+001	0	0	0	0	0	0	0	0	0	0	0	26.5907	56.6739	1	1	0	1	25.3321	20.4618	46.6789
DATA	909	6	89	0	0	NC_1_19205946	NC_1_19205946	18464.2	469.5	-5.888891461e-002	1.085711691e-001	5.875435368e-001	4.409231e+002	3.850117e+002	7.932823e+001	6.582442e+001	92.5	117.5	20	45	6.357246e+000	1.716812e+001	0	0	0	0	0	0	0	0	0	0	0	47.4647	62.53	1	1	1	1	26.6546	20.7237	46.1351
DATA	910	6	90	0	0	Col_4_12124873	Col_4_12124873	18485.4	469.411	-1.906541601e-002	7.240489228e-002	7.923065027e-001	9.831895e+002	9.409615e+002	1.183869e+002	1.081807e+002	153.5	203.5	20	46	6.341528e+000	1.735483e+001	0	0	0	0	0	0	0	0	0	0	0	105.839	152.863	1	1	1	1	24.8756	20.5088	46.5186
DATA	911	6	91	0	0	Col_5_24635421	Col_5_24635421	18506.4	469.704	2.244837241e-001	1.703439681e-001	1.875618833e-001	1.785870e+002	2.994564e+002	6.832107e+001	6.119285e+001	60.5	104	20	46	6.311320e+000	1.676466e+001	0	0	0	0	0	0	0	0	1	0	0	19.2246	48.6578	1	1	0	1	24.8756	20.2829	46.2008
DATA	912	6	92	0	0	NC_2_16144871	NC_2_16144871	18527.3	470.044	5.274006544e-002	1.489013701e-001	7.231930297e-001	2.555992e+002	2.886022e+002	7.072584e+001	6.066209e+001	73.5	101	20	45	6.328965e+000	1.709660e+001	0	0	0	0	0	0	0	0	0	0	0	27.5149	46.9011	1	1	0	1	22.1978	20.4155	46.0734
DATA	913	6	93	0	0	NC_5_967208	NC_5_967208	18548.8	469.522	-3.198265054e-002	9.708495998e-002	7.418310680e-001	5.085999e+002	4.724911e+002	8.328010e+001	7.126577e+001	100	134	21	45	6.146238e+000	1.721570e+001	0	0	0	0	0	0	0	0	0	0	0	54.75	76.7939	1	1	1	1	27.0811	20.7029	45.8697
DATA	914	6	94	0	0	Col_1_16248122	Col_1_16248122	18569.8	469.745	6.458590155e-002	7.967055264e-002	4.175597152e-001	6.778818e+002	7.865745e+002	9.457311e+001	9.504256e+001	117	196	20	45	6.092069e+000	1.776904e+001	0	0	0	0	0	0	0	0	0	0	0	72.9729	127.847	1	1	1	1	24.8756	20.6835	45.996
DATA	915	6	95	0	0	NC_2_1540582	NC_2_1540582	18590.7	470.386	3.041713510e-001	1.745320082e-001	8.137157759e-002	1.579807e+002	3.182551e+002	6.781161e+001	6.212151e+001	62	110	21	46	6.299990e+000	1.833425e+001	0	0	0	0	0	0	0	0	0	0	0	17.0064	51.727	1	1	0	1	22.4545	21.0201	46.5428
DATA	916	6	96	0	0	NC_3_5670579	NC_3_5670579	18612.2	469.522	7.540537919e-002	7.258945319e-002	2.989012540e-001	8.860095e+002	1.054008e+003	1.104489e+002	1.181348e+002	138.5	227.5	20	46	6.304518e+000	1.830899e+001	0	0	0	0	0	0	0	0	0	0	0	95.3775	171.302	1	1	1	1	27.0811	20.5174	46.9083
DATA	917	6	97	0	0	NC_1_7831018	NC_1_7831018	18633.4	469.586	1.177478931e-001	1.039667228e-001	2.574017426e-001	3.855113e+002	5.055743e+002	7.638733e+001	7.350702e+001	85	142	20	46	6.339541e+000	1.819950e+001	0	0	0	0	0	0	0	0	0	0	0	41.4997	82.158	1	1	1	1	27.501	20.4894	47.2623
DATA	918	6	98	0	0	NC_1_7778705	NC_1_7778705	18654.8	469.674	0.000000000e+000	6.105550255e-001	1.000000000e+000	6.396359e+001	5.714515e+001	6.596182e+001	5.367446e+001	44	69	20	46	6.478200e+000	1.761600e+001	0	0	0	0	0	0	0	0	0	0	0	1.5697	9.28459	0	1	0	0	22.9591	20.6807	46.9089
DATA	919	6	99	0	0	NC_2_14218414	NC_2_14218414	18676	469.7	-6.390598393e-001	8.629403275e-002	1.305502571e-013	4.935848e+003	1.133188e+003	4.979707e+002	1.252630e+002	582	252	20	46	6.371996e+000	1.735538e+001	0	0	0	0	0	0	0	0	0	0	0	531.336	184.069	1	1	1	1	26.2212	20.6131	47.4181
DATA	920	6	100	0	0	Col_3_14095993	Col_3_14095993	18697.1	470.186	1.931416118e-001	2.047838642e-001	3.456049132e-001	1.504064e+002	2.346431e+002	6.763916e+001	5.832672e+001	63	97	20	46	6.527369e+000	1.684846e+001	0	0	0	0	0	0	0	0	0	0	0	16.191	38.1024	1	1	0	0	21.9382	20.631	47.5148
DATA	921	6	101	0	0	Col_1_1237311	Col_1_1237311	18717.7	469.642	1.138736137e-002	6.886972124e-002	8.686713293e-001	1.168117e+003	1.199151e+003	1.341410e+002	1.312744e+002	172	239	20	46	6.453907e+000	1.706028e+001	0	0	0	0	0	0	0	0	0	0	0	125.746	194.658	1	1	1	1	24.8756	20.5922	47.4267
DATA	922	6	102	0	0	NC_1_6527057	NC_1_6527057	18739.2	469.5	3.557432975e-003	1.749804179e-001	9.837797546e-001	2.240632e+002	2.259061e+002	6.964825e+001	5.801797e+001	63.5	91	20	46	6.340379e+000	1.622509e+001	0	0	0	0	0	0	0	0	0	0	0	24.1201	36.6559	1	1	0	0	26.6546	20.4768	46.4739
DATA	923	6	103	0	0	NC_1_11220637	NC_1_11220637	18760.3	469.5	0.000000000e+000	6.331474248e-001	1.000000000e+000	6.397399e+001	5.312638e+001	6.601397e+001	5.372689e+001	45	69.5	20	47	6.283188e+000	1.725938e+001	0	0	0	0	0	0	0	0	0	0	0	3.23097	8.59945	0	0	0	0	27.0811	20.3737	47.7193
DATA	924	6	104	0	0	Col_2_6101052	Col_2_6101052	18781.8	470	5.730877730e-002	6.540914840e-002	3.809439092e-001	1.576677e+003	1.799085e+003	1.709033e+002	1.876931e+002	213	364	20	47	6.209432e+000	1.751889e+001	0	0	0	0	0	0	0	0	0	0	0	169.727	291.622	1	1	1	1	23.696	20.4325	47.5263
DATA	925	6	105	0	0	Col_3_16401601	Col_3_16401601	18803	469.597	1.515037131e-001	8.102159834e-002	6.149525283e-002	6.044580e+002	8.567810e+002	8.945686e+001	1.010235e+002	104	199	20	47	6.362109e+000	1.772963e+001	0	0	0	0	0	0	0	0	0	0	0	65.069	138.798	1	1	1	1	25.5572	20.5671	47.4699
DATA	926	6	106	0	0	NC_2_10811853	NC_2_10811853	18823.8	469.5	0.000000000e+000	6.313002621e-001	1.000000000e+000	6.399842e+001	5.322125e+001	6.594570e+001	5.356009e+001	35	59	20	46	6.268226e+000	1.763931e+001	0	0	0	0	0	0	0	0	0	0	0	-9.68317	-0.181665	0	0	0	0	26.6546	20.4811	46.5073
DATA	927	6	107	0	0	Col_1_9097278	Col_1_9097278	18845.1	469.389	-1.104483151e-001	8.254889571e-002	1.809047704e-001	7.708238e+002	5.977324e+002	1.014422e+002	8.028456e+001	122	155	21	46	6.253231e+000	1.760912e+001	0	0	0	0	0	0	0	0	0	0	0	82.978	96.7013	1	1	1	1	25.1049	20.8342	47.0039
DATA	928	6	108	0	0	Col_1_17150144	Col_1_17150144	18865.9	469.449	-3.067246245e-002	8.724067221e-002	7.251499407e-001	6.177754e+002	5.756496e+002	9.036205e+001	7.868211e+001	110.5	156	20	45	6.219709e+000	1.682368e+001	0	0	0	0	0	0	0	0	0	0	0	66.5026	93.0578	1	1	1	1	23.2073	20.4627	46.1593
DATA	929	6	109	0	0	NC_1_17486688	NC_1_17486688	18887.3	469.5	1.464498839e-001	2.351553646e-001	5.334295896e-001	1.370377e+002	1.919950e+002	6.735450e+001	5.701402e+001	58	92.5	20	46	6.311105e+000	1.695326e+001	0	0	0	0	0	0	0	0	1	0	0	14.7519	31.0113	1	1	0	0	27.0811	20.2604	47.3257
DATA	930	6	110	0	0	NC_5_12213611	NC_5_12213611	18909	469.745	-2.071993952e+000	2.092930422e-001	4.164175644e-023	1.546996e+004	1.310675e+002	1.548400e+003	5.530867e+001	1713.5	85	20	45.5	6.228784e+000	1.697133e+001	0	0	0	0	0	0	0	0	0	0	0	1665.32	21.1508	1	1	1	0	25.1049	20.556	46.3664
DATA	931	6	111	0	0	Col_1_27288017	Col_1_27288017	18930.3	469.792	-2.716885819e-002	6.596341422e-002	6.804290793e-001	1.593013e+003	1.496410e+003	1.724115e+002	1.590132e+002	212.5	304	20	45	6.299396e+000	1.709766e+001	0	0	0	0	0	0	0	0	0	0	0	171.485	241.251	1	1	1	1	24.4106	20.9369	45.9179
DATA	932	6	112	0	0	NC_5_22232354	NC_5_22232354	18950.7	469.5	0.000000000e+000	6.305368929e-001	1.000000000e+000	6.409381e+001	5.349584e+001	6.594570e+001	5.383650e+001	43	61	20	45	6.395579e+000	1.696992e+001	0	0	0	0	0	0	0	0	0	0	0	-2.13081	0.139331	0	0	0	0	27.0811	20.8227	45.7911
DATA	933	6	113	0	0	Col_3_10922312	Col_3_10922312	18972.1	469.5	2.155069702e-003	7.084923428e-002	9.757339407e-001	1.044685e+003	1.049882e+003	1.235415e+002	1.180132e+002	151	218	20	45	6.402748e+000	1.756780e+001	0	0	0	0	0	0	0	0	0	0	0	112.459	168.917	1	1	1	1	23.9365	20.3731	46.5165
DATA	934	6	114	0	0	Col_3_10489785	Col_3_10489785	18993	469.5	8.803818550e-002	8.551986352e-002	3.032695723e-001	5.661034e+002	6.933204e+002	8.691126e+001	8.785180e+001	101.5	162	20	45	6.041597e+000	1.686215e+001	0	0	0	0	0	0	0	0	1	0	0	60.9401	111.426	1	1	1	1	26.2212	19.9598	46.0602
DATA	935	6	115	0	0	NC_5_22090344	NC_5_22090344	19014.2	469.522	4.708021334e-002	6.716640876e-002	4.833349724e-001	1.305712e+003	1.455217e+003	1.462795e+002	1.552238e+002	191	286	20	44	6.176025e+000	1.654318e+001	0	0	0	0	0	0	0	0	0	0	0	140.558	233.599	1	1	1	1	27.0811	20.3522	45.3198
DATA	936	6	116	0	0	NC_4_14893352	NC_4_14893352	19035.4	469.586	-7.222822558e-002	9.968641282e-002	4.687254660e-001	5.138629e+002	4.351300e+002	8.360255e+001	6.941507e+001	98	124	20	45	6.167727e+000	1.649613e+001	0	0	0	0	0	0	0	0	0	0	0	55.3165	69.7632	1	1	1	1	27.501	20.4294	45.9289
DATA	937	6	117	0	0	Col_2_10910967	Col_2_10910967	19055.9	469.632	4.502715044e-002	7.559042195e-002	5.513939020e-001	8.016546e+002	8.892306e+002	1.038043e+002	1.041138e+002	127	201.5	20	45	6.273031e+000	1.682004e+001	0	0	0	0	0	0	0	0	0	0	0	86.2969	142.39	1	1	1	1	25.7804	20.294	45.755
DATA	938	6	118	0	0	NC_1_17002162	NC_1_17002162	19077.7	469.5	3.779439205e-001	2.969193819e-001	2.030592240e-001	8.063070e+001	1.925060e+002	6.643680e+001	5.754146e+001	52	88.5	20	45	6.332478e+000	1.763906e+001	0	0	0	0	0	0	0	0	0	0	0	8.67977	30.7832	1	1	0	0	27.0811	20.3861	46.0215
DATA	939	6	119	0	0	Col_1_27392912	Col_1_27392912	19098.8	469.5	2.582603575e-001	6.580278809e-002	8.681511356e-005	2.248532e+005	4.075299e+005	2.248542e+004	4.075302e+004	21543	65526	21	45	6.773284e+000	1.763432e+001	0	1	1	0	0	0	0	0	0	0	0	24205.1	65076.7	1	1	1	1	26.6546	20.9718	46.2697
DATA	940	6	120	0	0	NC_4_7948914	NC_4_7948914	19120	469.909	5.542054286e-003	1.687798236e-001	9.738053698e-001	2.346272e+002	2.376405e+002	6.999525e+001	5.934582e+001	69	96	20.5	46	6.748833e+000	1.691922e+001	0	0	0	0	0	0	0	0	0	0	0	25.2573	37.8928	1	1	0	0	25.1049	21.1529	46.9225
DATA	941	6	121	0	0	Col_4_6643037	Col_4_6643037	19141	469.5	4.108956094e-001	1.491108830e-001	5.857779298e-003	1.354916e+003	3.489860e+003	1.506878e+002	7.599594e+002	166	347	21	46	6.668133e+000	1.666884e+001	0	0	0	1	0	0	0	0	0	0	0	145.855	555.652	1	1	1	1	26.2212	21.2329	46.9153
DATA	942	6	122	0	0	NC_1_25804732	NC_1_25804732	19161.8	469.711	0.000000000e+000	6.291543414e-001	1.000000000e+000	6.440989e+001	5.419832e+001	6.594570e+001	5.473267e+001	43.5	77	20	46	6.437430e+000	1.606898e+001	0	0	0	0	0	0	0	0	0	0	0	-1.21403	7.23037	0	0	0	0	20.591	20.7376	46.2594
DATA	943	6	123	0	0	NC_2_1945019	NC_2_1945019	19183.8	470.042	1.847085824e-001	4.660519167e-001	6.918644059e-001	6.445433e+001	9.861903e+001	6.594571e+001	5.551757e+001	42	78	20	45	6.276932e+000	1.664162e+001	0	0	0	0	0	0	0	0	0	0	0	0.0445821	15.652	0	1	0	0	22.9591	20.6356	46.1198
DATA	944	6	124	0	0	NC_4_10616165	NC_4_10616165	19204.5	469.667	4.187324639e-002	9.213770378e-002	6.494950773e-001	5.169645e+002	5.692905e+002	8.379355e+001	7.896453e+001	99	155	20	45	6.189602e+000	1.658620e+001	0	0	0	0	0	0	0	0	0	0	0	55.6504	90.2088	1	1	1	1	24.6442	20.5571	46.2535
DATA	945	6	125	0	0	NC_2_10866691	NC_2_10866691	19225.8	469.522	0.000000000e+000	5.878286089e-001	1.000000000e+000	6.455022e+001	6.250694e+001	6.594570e+001	5.517017e+001	42	74	20	46	6.240871e+000	1.731865e+001	0	0	0	0	0	0	0	0	0	0	0	0.00248437	9.88792	0	1	0	0	27.0811	20.708	47.0884
DATA	946	6	126	0	0	Col_1_4069419	Col_1_4069419	19247	469.5	-5.830517295e-002	8.224892965e-002	4.783947862e-001	7.314849e+002	6.395878e+002	9.848622e+001	8.429646e+001	116	167	21	46	6.716246e+000	1.777250e+001	0	0	0	0	0	0	0	0	0	0	0	78.7432	101	1	1	1	1	26.2212	21.3388	47.2614
DATA	947	6	127	0	0	Col_1_4275677	Col_1_4275677	19268.1	469.875	-5.714700873e-002	7.149409455e-002	4.241020548e-001	1.098906e+003	9.634150e+002	1.281592e+002	1.109398e+002	160.5	206.5	21	46	6.505969e+000	1.720952e+001	0	0	0	0	0	0	0	0	0	0	0	118.295	151.865	1	1	1	1	25.1049	21.3043	46.8813
DATA	948	6	128	0	0	Col_1_8471966	Col_1_8471966	19289.2	469.522	1.933598550e-001	7.393441800e-002	8.915203089e-003	4.464974e+003	6.969134e+003	4.513411e+002	8.444600e+002	515	940	20	46	6.282902e+000	1.678296e+001	0	0	0	1	0	0	0	0	0	0	0	480.648	1096.57	1	1	1	1	27.0811	20.4738	47.6456
DATA	949	6	129	0	0	NC_3_19880367	NC_3_19880367	19310.4	469.586	8.939363978e-002	7.119676702e-002	2.092662362e-001	9.591358e+002	1.178348e+003	1.163969e+002	1.301284e+002	145	253	20	47	6.185193e+000	1.709593e+001	0	0	0	0	0	0	0	0	0	0	0	103.249	185.062	1	1	1	1	27.501	20.6059	47.4702
DATA	950	6	130	0	0	NC_3_15653208	NC_3_15653208	19331.6	469.586	4.668403897e-001	3.289139251e-001	1.558001854e-001	6.482920e+001	1.899377e+002	6.594570e+001	5.848766e+001	43	87	20	47	6.264700e+000	1.735970e+001	0	0	0	0	0	0	0	0	0	0	0	-1.53832	29.773	0	1	0	0	27.501	20.762	47.1406
DATA	951	6	131	0	0	Col_2_3734180	Col_2_3734180	19353	469.383	1.123896744e-001	9.994339783e-002	2.607868777e-001	4.193208e+002	5.431704e+002	7.814816e+001	7.760418e+001	90	150.5	20	47	6.228783e+000	1.744106e+001	0	0	0	0	0	0	0	0	0	0	0	45.1392	84.976	1	1	1	1	26.2212	20.7911	47.4089
DATA	952	6	132	0	0	Col_3_10179727	Col_3_10179727	19374.2	469.56	-1.480353620e-003	1.149896222e-001	9.897284759e-001	3.858231e+002	3.845102e+002	7.640308e+001	6.754891e+001	86	121.5	20	45.5	6.212171e+000	1.739417e+001	0	0	0	0	0	0	0	0	0	0	0	41.5333	60.0344	1	1	1	1	23.696	20.8245	46.7199
DATA	953	6	133	0	0	Col_1_2739245	Col_1_2739245	19395.4	469.792	-2.463994035e-001	1.191151675e-001	3.858539272e-002	4.933132e+002	2.797199e+002	8.235541e+001	6.228463e+001	98	107	21	44	6.370347e+000	1.747399e+001	0	0	0	0	0	0	0	0	0	0	0	53.1044	43.5845	1	1	1	1	24.6442	20.8978	45.6523
DATA	954	6	134	0	0	NC_3_18609790	NC_3_18609790	19416.2	469.5	1.047963786e-001	1.163411746e-001	3.677118184e-001	3.372142e+002	4.292420e+002	7.406733e+001	7.036987e+001	80	126	21	44	6.726903e+000	1.745311e+001	0	0	0	0	0	0	0	0	0	0	0	36.3006	66.7479	1	1	1	1	26.6546	20.9691	46.0917
DATA	955	6	135	0	0	Col_1_27114553	Col_1_27114553	19437.7	469.607	-2.900223571e-001	7.832829666e-002	2.133581721e-004	1.263365e+003	6.478975e+002	1.425122e+002	8.555969e+001	184	159.5	21	45	6.087783e+000	1.762210e+001	0	0	0	0	0	0	0	0	0	0	0	135.999	100.534	1	1	1	1	25.1049	21.0156	46.1469
DATA	956	6	136	0	0	Col_3_22034753	Col_3_22034753	19458.5	469.491	-2.017196683e-002	1.318120930e-001	8.783700571e-001	3.297347e+002	3.147695e+002	7.372981e+001	6.423817e+001	82	114	21	45	6.302190e+000	1.748726e+001	0	0	0	0	0	0	0	0	0	0	0	35.4954	48.7414	1	1	1	1	24.4106	21.2849	46.3112
DATA	957	6	137	0	0	Col_5_9539055	Col_5_9539055	19479.4	469.604	-2.708742924e-004	7.901237187e-002	9.972646563e-001	7.567981e+002	7.563262e+002	1.003806e+002	9.417769e+001	119	189	20	44	6.151757e+000	1.767414e+001	0	0	0	0	0	0	0	0	0	0	0	81.4681	116.866	1	1	1	1	24.1747	20.8662	46.3581
DATA	958	6	138	0	0	NC_2_14213311	NC_2_14213311	19500.6	469.808	2.164786194e-001	1.406451082e-001	1.237595401e-001	2.323407e+002	3.824758e+002	6.991893e+001	6.801315e+001	70	122	20	43	6.388653e+000	1.800454e+001	0	0	0	0	0	0	0	0	0	0	0	25.0111	58.9707	1	1	0	1	24.6442	20.9979	45.6116
DATA	959	6	139	0	0	NC_4_12830927	NC_4_12830927	19521.5	468.957	1.056388696e-001	1.023708688e-001	3.021081205e-001	4.091770e+002	5.218552e+002	7.760859e+001	7.681087e+001	90	131	20	45	6.164770e+000	1.737238e+001	0	0	0	0	0	0	0	0	0	0	0	44.0473	80.2871	1	1	1	1	22.7082	20.7515	45.4639
DATA	960	6	140	0	0	NC_4_2235365	NC_4_2235365	19543	469.5	0.000000000e+000	6.214767494e-001	1.000000000e+000	6.558072e+001	5.613222e+001	6.596235e+001	5.658989e+001	44.5	65.5	20	46	6.340114e+000	1.779713e+001	0	0	0	0	0	0	0	0	0	0	0	1.59542	5.16957	0	0	0	0	26.2212	20.577	45.922
DATA	961	6	141	0	0	Col_2_10339998	Col_2_10339998	19563.7	469.154	1.030665312e-001	8.537563367e-002	2.273503235e-001	5.711982e+002	7.241913e+002	8.724396e+001	9.192195e+001	100	162	20	46	6.293917e+000	1.762389e+001	0	0	0	0	0	0	0	0	0	0	0	61.4886	110.919	1	1	1	1	24.4106	20.7225	46.1169
DATA	962	6	142	0	0	NC_1_24127207	NC_1_24127207	19585.1	469.7	0.000000000e+000	6.200549941e-001	1.000000000e+000	6.576146e+001	5.638543e+001	6.596345e+001	5.676393e+001	48	66	21	45	6.182855e+000	1.750080e+001	0	0	0	0	0	0	0	0	0	0	0	1.64697	2.27432	0	0	0	0	26.0017	20.802	45.8687
DATA	963	6	143	0	0	Col_3_14614783	Col_3_14614783	19606.6	469.586	2.871486430e-001	6.682379210e-002	1.730456676e-005	1.512393e+004	2.929634e+004	1.513830e+003	2.930186e+003	1650.5	3600.5	20	46	6.329922e+000	1.772934e+001	0	0	1	1	0	0	0	0	0	0	0	1628.07	4466.43	1	1	1	1	27.501	20.8231	46.9436
DATA	964	6	144	0	0	NC_4_2124934	NC_4_2124934	19627.7	469.98	8.045575675e-002	6.203297190e-002	1.946367831e-001	7.364381e+003	8.863229e+003	7.393848e+002	8.881543e+002	847.5	1414.5	20	45	6.202957e+000	1.731441e+001	0	0	0	0	0	0	0	0	0	0	0	792.764	1348.16	1	1	1	1	23.4529	20.5438	46.2557
DATA	965	6	145	0	0	Col_1_21429668	Col_1_21429668	19648.6	469.863	2.455505001e-002	7.469029858e-002	7.423384411e-001	8.678387e+002	9.183200e+002	1.089967e+002	1.081564e+002	135.5	197.5	20	46	6.150963e+000	1.720999e+001	0	0	0	0	0	0	0	0	0	0	0	93.4215	139.363	1	1	1	1	24.1747	20.5118	46.7864
DATA	966	6	146	0	0	Col_5_17248665	Col_5_17248665	19669.6	470	-2.071889239e-002	6.340675687e-002	7.438482167e-001	2.483655e+003	2.367949e+003	2.569713e+002	2.436218e+002	301.5	388.5	20	46	6.355044e+000	1.726931e+001	0	0	0	0	0	0	0	0	0	0	0	267.362	358.532	1	1	1	1	24.4106	20.6717	46.7076
DATA	967	6	147	0	0	Col_2_16777645	Col_2_16777645	19691.2	469.5	1.492031195e-001	8.559992799e-002	8.132861037e-002	5.481981e+002	7.729309e+002	8.575574e+001	9.627826e+001	99	167	20	44	6.308131e+000	1.643798e+001	0	0	0	0	0	0	0	0	0	0	0	59.0127	116.754	1	1	1	1	26.6546	20.786	45.8745
DATA	968	6	148	0	0	NC_5_14213339	NC_5_14213339	19712.4	469.586	2.774497309e-001	1.859108450e-001	1.355994176e-001	1.563810e+002	2.962332e+002	6.777452e+001	6.471729e+001	61	96.5	20	45	6.372533e+000	1.618055e+001	0	0	0	0	0	0	0	0	0	0	0	16.8342	44.642	1	1	0	1	27.501	20.5963	46.0532
DATA	969	6	149	0	0	NC_3_7941369	NC_3_7941369	19733.3	469.509	4.105088985e-002	7.991049465e-002	6.074541509e-001	7.115362e+002	7.820740e+002	9.701377e+001	9.717246e+001	116.5	172	21	45	6.706501e+000	1.631067e+001	0	0	0	0	0	0	0	0	0	0	0	76.5958	117.586	1	1	1	1	24.4106	21.1061	46.5747
DATA	970	6	150	0	0	Col_3_2557898	Col_3_2557898	19754.8	470.234	-6.538075328e-001	1.064247728e-001	8.078508510e-010	1.177313e+003	2.612669e+002	1.349425e+002	6.344004e+001	178	103	21	46	6.659265e+000	1.602606e+001	0	0	0	0	0	0	0	0	0	0	0	126.736	39.1881	1	1	1	0	22.7082	21.1392	46.4248
DATA	971	6	151	0	0	Col_2_15007064	Col_2_15007064	19775.8	470.02	1.021286847e-001	7.272796121e-002	1.602425978e-001	8.942371e+002	1.131309e+003	1.111100e+002	1.271068e+002	144	237	21	46	6.621910e+000	1.653903e+001	0	0	0	0	0	0	0	0	0	0	0	96.2632	169.296	1	1	1	1	23.4529	21.0214	46.7495
DATA	972	6	152	0	0	NC_3_7513304	NC_3_7513304	19796.9	469.574	2.931547899e-001	1.486689264e-001	4.862521561e-002	2.013571e+002	3.954775e+002	6.895130e+001	7.026497e+001	64	120	21	46	6.647155e+000	1.708094e+001	0	0	0	0	0	0	0	0	0	0	0	21.6758	59.0446	1	1	0	1	22.7082	21.0352	46.3333
DATA	973	6	153	0	0	NC_5_20768857	NC_5_20768857	19818	469.5	1.221709508e-001	7.426343082e-002	9.994869599e-002	8.223109e+002	1.089449e+003	1.054077e+002	1.235224e+002	121	190	21	45	6.777510e+000	1.710499e+001	0	0	0	0	0	0	0	0	0	0	0	88.5205	162.278	1	1	1	1	26.2212	21.0684	45.7263
DATA	974	6	154	0	0	Col_1_20799155	Col_1_20799155	19839.3	469.5	-2.596805473e-002	6.939020254e-002	7.082314991e-001	1.223293e+003	1.152292e+003	1.389723e+002	1.291602e+002	172	218	21	44	6.722114e+000	1.699322e+001	0	0	0	0	0	0	0	0	0	0	0	131.686	171.24	1	1	1	1	27.0811	21.0704	45.7713
DATA	975	6	155	0	0	NC_3_5041056	NC_3_5041056	19860.8	469.925	1.292888853e-001	9.327268332e-002	1.657045478e-001	4.749507e+002	6.396426e+002	8.126879e+001	8.667191e+001	95.5	159	21	45	6.626195e+000	1.635000e+001	0	0	0	0	0	0	0	0	0	0	0	51.1277	94.8336	1	1	1	1	24.4106	21.0877	46.0608
DATA	976	6	156	0	0	Col_1_5987156	Col_1_5987156	19882	469.714	5.298132073e-002	6.323849973e-002	4.021421011e-001	2.525782e+003	2.853496e+003	2.610452e+002	2.913084e+002	305.5	485.5	20	45.5	6.553924e+000	1.747738e+001	0	0	0	0	0	0	0	0	0	0	0	271.896	422.097	1	1	1	1	25.3321	20.8713	47.058
DATA	977	6	157	0	0	NC_5_20274716	NC_5_20274716	19902.8	469.442	1.963485009e-001	1.153426405e-001	8.869798450e-002	3.161189e+002	4.968199e+002	7.313103e+001	7.694038e+001	79.5	134	20	46	6.390945e+000	1.646452e+001	0	0	0	0	0	0	0	0	0	0	0	34.0297	73.3279	1	1	0	1	24.4106	20.6942	46.9641
DATA	978	6	158	0	0	NC_3_8175699	NC_3_8175699	19924.2	469.74	-6.104252589e-002	1.976895280e-001	7.574890633e-001	2.191250e+002	1.903923e+002	6.949096e+001	6.188500e+001	69	94	20	47	6.548631e+000	1.666394e+001	0	0	0	0	0	0	0	0	0	0	0	23.5885	28.037	1	1	0	0	24.4106	20.9646	47.5143
DATA	979	6	159	0	0	Col_1_21493068	Col_1_21493068	19945.2	469.661	1.547400627e-002	9.907713345e-002	8.758900307e-001	4.856814e+002	5.032983e+002	8.190054e+001	7.756055e+001	98	143	20	45	6.699554e+000	1.627204e+001	0	0	0	0	0	0	0	0	0	0	0	52.2828	73.9525	1	1	1	1	25.1049	21.0983	46.4798
DATA	980	6	160	0	0	Col_2_7788831	Col_2_7788831	19966.2	469.522	2.171094665e-002	6.829674059e-002	7.505673147e-001	1.258768e+003	1.323295e+003	1.421049e+002	1.449440e+002	177.5	225	20	44.5	6.470362e+000	1.685526e+001	0	0	0	0	0	0	0	0	0	0	0	135.504	194.019	1	1	1	1	27.0811	20.6243	46.5473
DATA	981	6	161	0	0	Col_5_16213876	Col_5_16213876	19987.6	470	8.931672827e-002	1.007934098e-001	3.755439311e-001	4.362583e+002	5.358712e+002	7.906989e+001	7.990333e+001	89	135	20	44	6.426171e+000	1.665099e+001	0	0	0	0	0	0	0	0	0	0	0	46.9625	78.397	1	1	1	1	22.9591	20.5287	45.7864
DATA	982	6	162	0	0	Col_3_22094329	Col_3_22094329	20008.5	469.676	1.151400241e-001	6.289506811e-002	6.715001598e-002	3.939530e+003	5.135520e+003	3.994344e+002	5.169752e+002	469	803	20	45	6.105455e+000	1.670811e+001	0	0	0	0	0	0	0	0	0	0	0	424.084	749.75	1	1	1	1	27.0811	20.5517	45.6821
DATA	983	6	163	0	0	Col_4_4745961	Col_4_4745961	20030	470	1.170367797e-001	6.800410400e-002	8.524626336e-002	1.237302e+003	1.619991e+003	1.402070e+002	1.725872e+002	180.5	296.5	20	45	6.211933e+000	1.710133e+001	0	0	0	0	0	0	0	0	0	0	0	133.194	236.007	1	1	1	1	24.8756	20.677	46.3296
DATA	984	6	164	66	1	DarkCorner	DarkCorner	20050.6	470.133	0.000000000e+000	6.053464381e-001	1.000000000e+000	6.854224e+001	5.926117e+001	6.594570e+001	5.963847e+001	43	60.5	20	46	6.314200e+000	1.710566e+001	0	0	0	0	0	0	0	0	0	0	0	-0.506412	-5.579	0	0	0	0	25.1049	20.4219	46.8621
DATA	985	7	1	0	0	NC_1_16779823	NC_1_16779823	16591.5	475.5	7.319930450e-002	9.672199159e-002	4.491690702e-001	4.523102e+002	5.353474e+002	7.996675e+001	7.512710e+001	91	154	20	46	6.339713e+000	1.691238e+001	0	0	0	0	0	0	0	0	0	0	0	48.6905	88.0717	1	1	1	1	24.4106	20.5387	47.069
DATA	986	7	2	0	0	NC_3_16026703	NC_3_16026703	16612.8	475.4	-1.116272361e-002	1.510874269e-001	9.411038450e-001	2.695544e+002	2.627143e+002	7.124206e+001	5.912509e+001	72	90.5	20	46	6.343644e+000	1.673840e+001	0	0	0	0	0	0	0	0	0	0	0	29.0171	43.0078	1	1	0	0	25.1049	20.7799	46.7522
DATA	987	7	3	0	0	NC_4_13834056	NC_4_13834056	16634	475.7	-4.557576139e-002	7.488117772e-002	5.427623646e-001	9.093017e+002	8.187140e+002	1.123260e+002	9.764731e+001	142.5	196.5	21	46	6.834020e+000	1.772484e+001	0	0	0	0	0	0	0	0	0	0	0	97.8849	133.4	1	1	1	1	26.2212	21.4993	47.7241
DATA	988	7	4	0	0	Col_3_17247072	Col_3_17247072	16655.2	475.673	5.142603776e-002	7.735864512e-002	5.061948751e-001	7.420596e+002	8.353430e+002	9.927416e+001	9.917304e+001	125	200	22	46	6.746724e+000	1.628893e+001	0	0	0	0	0	0	0	0	0	0	0	79.8816	135.507	1	1	1	1	24.4106	22.3984	46.7683
DATA	989	7	5	0	0	NC_5_25356316	NC_5_25356316	16675.7	476.161	9.631765272e-002	3.112499782e-001	7.569759497e-001	1.081411e+002	1.349922e+002	6.682650e+001	5.534504e+001	52	79	22	47	6.795738e+000	1.706200e+001	0	0	0	0	0	0	0	0	0	0	0	11.6412	21.8084	1	1	0	0	18.8476	22.2451	46.8954
DATA	990	7	6	0	0	NC_5_18897267	NC_5_18897267	16697.1	475.536	2.501202540e-002	1.384048123e-001	8.565901516e-001	2.897405e+002	3.069172e+002	7.203007e+001	6.201416e+001	70	109	22	46	6.892449e+000	1.737268e+001	0	0	0	0	0	0	0	0	0	0	0	31.1901	49.3873	1	1	0	1	25.7804	21.8565	47.0619
DATA	991	7	7	0	0	Col_3_13200445	Col_3_13200445	16718.2	475.571	1.587903741e-001	6.542463579e-002	1.522118695e-002	1.778061e+003	2.562931e+003	1.896413e+002	2.619384e+002	234.5	469.5	22	46	6.854314e+000	1.770445e+001	0	0	0	0	0	0	0	0	0	0	0	191.405	410.871	1	1	1	1	25.3321	21.946	46.8673
DATA	992	7	8	0	0	NC_2_9503613	NC_2_9503613	16739.1	475.525	-3.316265640e-001	2.131754529e-001	1.197911732e-001	2.627495e+002	1.224377e+002	7.098738e+001	5.564089e+001	67	68	21	45	6.642226e+000	1.678258e+001	0	0	0	0	0	0	0	0	0	0	0	28.2846	19.5603	1	1	0	0	21.4095	21.614	45.7847
DATA	993	7	9	0	0	Col_4_1115257	Col_4_1115257	16760.5	475.722	1.103671240e-001	6.420622756e-002	8.562398095e-002	2.068986e+003	2.667625e+003	2.171541e+002	2.722651e+002	257.5	461.5	21	46	7.019258e+000	1.680096e+001	0	0	0	0	0	0	0	0	0	0	0	222.723	424.728	1	1	1	1	24.8756	21.6756	46.6126
DATA	994	7	10	0	0	NC_5_26729673	NC_5_26729673	16782.4	475.959	1.026902402e-001	9.273203477e-002	2.681266934e-001	4.789138e+002	6.066631e+002	8.150104e+001	8.164406e+001	87	141	22	47	7.051791e+000	1.709281e+001	0	0	0	0	0	0	0	0	0	0	0	51.5543	96.2777	1	1	1	1	23.4529	22.0166	47.0579
DATA	995	7	11	0	0	Col_1_16895094	Col_1_16895094	16803.4	475.414	1.019449651e-001	7.161390880e-002	1.545808864e-001	9.271600e+002	1.172464e+003	1.137765e+002	1.294189e+002	139	248	22	47	6.802627e+000	1.707546e+001	0	0	0	0	0	0	0	0	0	0	0	99.8073	185.538	1	1	1	1	27.501	22.4262	47.2262
DATA	996	7	12	0	0	Col_2_18796279	Col_2_18796279	16824.7	475.5	-1.086095611e-002	7.878539863e-002	8.903550659e-001	7.651099e+002	7.462131e+002	1.010087e+002	9.266858e+001	123	179	21	46	6.496562e+000	1.797931e+001	0	0	0	0	0	0	0	0	0	0	0	82.3629	117.76	1	1	1	1	27.0811	21.7262	47.0138
DATA	997	7	13	0	0	Col_5_17221993	Col_5_17221993	16845.3	475.458	2.130082931e-001	1.381800086e-001	1.231884556e-001	2.365048e+002	3.862319e+002	7.005841e+001	6.727466e+001	69	130	21	45	6.788618e+000	1.786454e+001	0	0	0	0	0	0	0	0	0	0	0	25.4594	60.8005	1	1	0	1	23.696	21.7335	46.4334
DATA	998	7	14	0	0	Col_1_4735503	Col_1_4735503	16866.4	476	8.025238905e-002	8.473120626e-002	3.435670035e-001	5.872701e+002	7.064644e+002	8.830457e+001	8.966396e+001	109	175	22	46	6.471270e+000	1.779191e+001	0	0	0	0	0	0	0	0	0	0	0	63.2187	110.945	1	1	1	1	22.9591	21.9566	45.9855
DATA	999	7	15	0	0	Col_1_15735214	Col_1_15735214	16888	475.5	2.786578438e-001	1.383349646e-001	4.397066168e-002	1.157427e+003	2.198627e+003	1.332112e+002	4.994255e+002	146.5	204	22	46	6.672544e+000	1.757684e+001	0	0	0	1	0	0	0	0	0	0	0	124.595	344.518	1	1	1	1	26.2212	22.3131	46.2614
DATA	1000	7	16	0	0	Col_3_16537924	Col_3_16537924	16909.1	475.918	7.888323349e-002	1.128168537e-001	4.844176950e-001	3.616348e+002	4.336641e+002	7.521059e+001	7.039428e+001	81.5	129	22	45	6.603315e+000	1.739366e+001	0	0	0	0	0	0	0	0	0	0	0	38.9294	67.8152	1	1	1	1	26.4388	22.1429	45.7865
DATA	1001	7	17	0	0	NC_4_8410886	NC_4_8410886	16930.3	475.5	4.147542625e-002	6.822192612e-002	5.432215478e-001	1.211552e+003	1.332961e+003	1.379399e+002	1.444085e+002	178	265.5	21	44	6.139822e+000	1.656615e+001	0	0	0	0	0	0	0	0	0	0	0	130.422	208.064	1	1	1	1	27.0811	21.3564	45.1229
DATA	1002	7	18	0	0	Col_3_19764430	Col_3_19764430	16950.8	475.537	-2.110528564e-002	7.657839453e-002	7.828525000e-001	8.400974e+002	8.002475e+002	1.068011e+002	9.746859e+001	135	190	21	44	6.367954e+000	1.742359e+001	0	0	0	0	0	0	0	0	0	0	0	90.4352	124.706	1	1	1	1	25.1049	21.3511	46.0106
DATA	1003	7	19	0	0	NC_5_1484823	NC_5_1484823	16971.8	476.372	8.375564526e-002	6.401976818e-002	1.907790895e-001	2.077457e+003	2.519345e+003	2.179612e+002	2.580250e+002	269	445	21	45	6.462176e+000	1.740334e+001	0	0	0	0	0	0	0	0	0	0	0	223.635	391.983	1	1	1	1	21.9382	21.5702	46.6187
DATA	1004	7	20	0	0	NC_5_5882936	NC_5_5882936	16993.2	475.906	3.749854835e-001	3.840341676e-001	3.288475600e-001	6.252591e+001	1.482674e+002	6.615348e+001	5.774419e+001	49	88	21	45	6.655213e+000	1.734021e+001	0	0	0	0	0	0	0	0	0	0	0	5.6397	23.0368	0	1	0	0	24.4106	21.5016	46.7213
DATA	1005	7	21	0	0	Col_1_27915877	Col_1_27915877	17014.4	475.833	2.341500463e-002	6.263443193e-002	7.085263444e-001	3.020934e+003	3.188279e+003	3.092075e+002	3.236874e+002	347	538	22	47	6.752853e+000	1.758403e+001	0	0	0	0	0	0	0	0	0	0	0	325.199	494.76	1	1	1	1	24.8756	22.2009	47.7946
DATA	1006	7	22	0	0	Col_1_430076	Col_1_430076	17035.7	475.636	4.416100359e-002	8.426923848e-002	6.002461653e-001	6.198859e+002	6.862349e+002	9.050647e+001	8.853465e+001	110	169	22	47	6.865142e+000	1.730563e+001	0	0	0	0	0	0	0	0	0	0	0	66.7297	106.373	1	1	1	1	24.8756	22.2511	47.4369
DATA	1007	7	23	0	0	NC_3_7513783	NC_3_7513783	17057.6	475.382	6.888750725e-002	1.109436509e-001	5.346500344e-001	3.761263e+002	4.407793e+002	7.591802e+001	7.126190e+001	79	128	22	46	6.906525e+000	1.752326e+001	0	0	0	0	0	0	0	0	0	0	0	40.4894	68.2576	1	1	1	1	24.8756	21.9386	47.3357
DATA	1008	7	24	0	0	NC_5_14952566	NC_5_14952566	17078.2	475.473	5.164209806e-003	1.934320703e-001	9.787007717e-001	2.036910e+002	2.061275e+002	6.901982e+001	5.971118e+001	61.5	89	21	47	6.955585e+000	1.756012e+001	0	0	0	0	0	0	0	0	0	0	0	21.927	31.8941	1	1	0	0	25.3321	21.956	47.1418
DATA	1009	7	25	0	0	Col_3_15292889	Col_3_15292889	17099.7	475.492	1.102401934e-001	7.369762415e-002	1.346941644e-001	8.367615e+002	1.078554e+003	1.065389e+002	1.215642e+002	135.5	228	21	46	6.896419e+000	1.686767e+001	0	0	0	0	0	0	0	0	0	0	0	90.0761	166.764	1	1	1	1	26.4388	21.9428	46.7405
DATA	1010	7	26	0	0	NC_3_20249915	NC_3_20249915	17120.8	475.522	-7.207044678e-001	9.459190291e-002	2.554651498e-014	2.833731e+003	5.390812e+002	2.909453e+002	7.781281e+001	347	144	21	45.5	6.451395e+000	1.688754e+001	0	0	0	0	0	0	0	0	0	0	0	305.047	83.3031	1	1	1	1	27.0811	21.5092	45.9939
DATA	1011	7	27	0	0	Col_4_9480280	Col_4_9480280	17142	475.5	1.630118704e-001	6.837902946e-002	1.712814313e-002	1.327107e+003	1.931602e+003	1.481923e+002	2.057583e+002	176	320.5	21	46	6.298659e+000	1.657995e+001	0	0	0	0	0	0	0	0	0	0	0	142.861	298.346	1	1	1	1	26.2212	21.6561	46.454
DATA	1012	7	28	0	0	Col_4_4845253	Col_4_4845253	17163	475.75	1.607582578e-001	1.009847836e-001	1.114058866e-001	3.944517e+002	5.711526e+002	7.684242e+001	8.010083e+001	82.5	143.5	21.5	44	6.709153e+000	1.572563e+001	0	0	0	0	0	0	0	0	0	0	0	42.4621	88.1856	1	1	1	1	23.4529	22.0936	45.4494
DATA	1013	7	29	0	0	NC_4_2364764	NC_4_2364764	17184.5	475.407	6.949478108e-002	6.778750758e-002	3.052755917e-001	1.240065e+003	1.455255e+003	1.404508e+002	1.559909e+002	175	287	21	45	7.119513e+000	1.711733e+001	0	0	0	0	0	0	0	0	0	0	0	133.491	224.637	1	1	1	1	25.5572	22.1973	45.7936
DATA	1014	7	30	0	0	NC_4_13256410	NC_4_13256410	17205.3	475.5	-1.048393812e-002	3.613736308e-001	9.768555357e-001	1.069321e+002	1.043817e+002	6.680704e+001	5.714339e+001	55.5	71.5	22	45	7.138786e+000	1.682802e+001	0	0	0	0	0	0	0	0	0	0	0	11.5111	16.1103	1	1	0	0	27.0811	22.2549	45.9848
DATA	1015	7	31	0	0	Col_3_6820571	Col_3_6820571	17225.4	475.592	-8.751134060e-002	1.217981231e-001	4.724521414e-001	3.961192e+002	3.238282e+002	7.692815e+001	6.484875e+001	84.5	112.5	22	45	6.862813e+000	1.700370e+001	0	0	0	0	0	0	0	0	0	0	0	42.6416	49.9773	1	1	1	1	24.4106	22.3437	45.9565
DATA	1016	7	32	0	0	Col_4_14681656	Col_4_14681656	17246.8	475.926	1.713058024e-001	9.260470746e-002	6.433363010e-002	4.545634e+002	6.743731e+002	8.009441e+001	8.777399e+001	94	158	22	45	7.228806e+000	1.718857e+001	0	0	0	0	0	0	0	0	0	0	0	48.933	104.082	1	1	1	1	24.6442	22.0098	45.9755
DATA	1017	7	33	0	0	Col_1_11020685	Col_1_11020685	17267.8	475.872	8.891597135e-002	8.737256180e-002	3.088373324e-001	5.502680e+002	6.752899e+002	8.588821e+001	8.783941e+001	105	158	21	45	7.164315e+000	1.705917e+001	0	0	0	0	0	0	0	0	0	0	0	59.2355	104.238	1	1	1	1	22.9591	21.992	46.7368
DATA	1018	7	34	0	-1	NC2_00122731	NC2_00122731	17289.4	475.54	0.000000000e+000	6.298156234e-001	1.000000000e+000	6.383198e+001	5.580587e+001	6.594570e+001	5.616117e+001	40	58	21	46	7.145644e+000	1.634849e+001	0	0	0	0	0	0	0	0	0	0	0	-4.45904	-2.02813	0	0	0	0	24.4106	21.7638	46.7884
DATA	1019	7	35	0	0	Col_5_6794712	Col_5_6794712	17310.6	475.769	-3.154374544e-001	1.766370973e-001	7.413261268e-002	3.244576e+002	1.569353e+002	7.349533e+001	5.829616e+001	74	86	21	45	7.100548e+000	1.736379e+001	0	0	0	0	0	0	0	0	0	0	0	34.9274	24.2378	1	1	0	0	24.4106	21.7083	46.8707
DATA	1020	7	36	0	0	NC_2_13650530	NC_2_13650530	17332	475.439	1.690895830e-001	3.009082337e-001	5.741632194e-001	1.045658e+002	1.543402e+002	6.676957e+001	5.820488e+001	52.5	83.5	21	46.5	7.037812e+000	1.811860e+001	0	0	0	0	0	0	0	0	0	0	0	11.2563	23.8466	1	1	0	0	25.5572	21.6877	47.9252
DATA	1021	7	37	0	0	Col_5_1794491	Col_5_1794491	17353.5	475.5	9.612906604e-002	7.419388369e-002	1.950972129e-001	8.256086e+002	1.030157e+003	1.056652e+002	1.172982e+002	131	211	21	47	7.067703e+000	1.746954e+001	0	0	0	0	0	0	0	0	0	0	0	88.8755	159.242	1	1	1	1	30	21.7927	47.9622
DATA	1022	7	38	0	0	Col_1_10430357	Col_1_10430357	17374.7	475.5	-3.260168496e-001	7.736766424e-002	2.510379823e-005	1.469528e+003	6.936829e+002	1.610713e+002	8.919188e+001	201	170	22	46	6.964427e+000	1.763414e+001	0	0	0	0	0	0	0	0	0	0	0	158.192	107.287	1	1	1	1	27.0811	22.027	47.3413
DATA	1023	7	39	0	0	NC_4_1581054	NC_4_1581054	17395.6	475.655	1.171812860e-001	6.700063808e-002	8.029830662e-002	1.333979e+003	1.747151e+003	1.488081e+002	1.834799e+002	183.5	330.5	20	46	6.455046e+000	1.775510e+001	0	0	0	0	0	0	0	0	0	0	0	143.601	270.381	1	1	1	1	25.3321	20.974	48.2289
DATA	1024	7	40	0	0	Col_5_4244399	Col_5_4244399	17417.3	475.65	1.870517279e-001	1.564798164e-001	2.319413802e-001	2.103436e+002	3.235796e+002	6.921907e+001	6.467007e+001	65.5	111.5	20	45	6.343583e+000	1.714227e+001	0	0	0	0	0	0	0	0	0	0	0	22.6432	50.1101	1	1	0	1	26.0017	20.6592	46.456
DATA	1025	7	41	0	0	NC_3_23202656	NC_3_23202656	17437.6	475.83	2.762346689e-001	1.185561712e-001	1.980668943e-002	2.736293e+002	5.168889e+002	7.139723e+001	7.617463e+001	73	134	20	45	6.427888e+000	1.785866e+001	0	0	0	0	0	0	0	0	0	0	0	29.4558	80.1019	1	1	0	1	24.8756	20.7468	46.9604
DATA	1026	7	42	0	0	Col_1_24483717	Col_1_24483717	17459.2	475.672	-3.073271863e-001	8.779758002e-002	4.645498223e-004	9.340971e+002	4.603253e+002	1.143425e+002	7.242087e+001	142	127	21	46	6.391995e+000	1.714912e+001	0	0	0	0	0	0	0	0	0	0	0	100.554	71.3939	1	1	1	1	25.7804	21.2304	46.8479
DATA	1027	7	43	0	0	NC_4_9469051	NC_4_9469051	17480.4	475.566	-1.083841200e-001	9.822340055e-002	2.698339695e-001	5.579768e+002	4.347424e+002	8.638412e+001	7.078514e+001	101	131	21	47	6.222908e+000	1.670615e+001	0	0	0	0	0	0	0	0	0	0	0	60.0653	67.4829	1	1	1	1	24.4106	21.61	46.9863
DATA	1028	7	44	0	0	NC_4_9090884	NC_4_9090884	17502.1	475.949	0.000000000e+000	6.278092373e-001	1.000000000e+000	6.428566e+001	5.545828e+001	6.594570e+001	5.581136e+001	40	63	21	46	6.273150e+000	1.776267e+001	0	0	0	0	0	0	0	0	0	0	0	-2.14161	0.00544646	0	0	0	0	21.1402	21.1515	46.638
DATA	1029	7	45	0	0	NC_3_1407634	NC_3_1407634	17522.2	475.755	-8.613846601e-002	7.582912835e-002	2.559754691e-001	9.446372e+002	7.746876e+002	1.152052e+002	9.545039e+001	138	182	21	46	6.726492e+000	1.706278e+001	0	0	0	0	0	0	0	0	0	0	0	101.689	120.467	1	1	1	1	24.1747	21.2448	46.5612
DATA	1030	7	46	0	0	NC_5_23383576	NC_5_23383576	17543.9	475.597	-1.487921871e+000	1.539509023e-001	4.249864168e-022	2.728039e+004	8.870104e+002	2.728836e+003	1.047426e+002	2959	198	21	45	6.548651e+000	1.729324e+001	0	0	0	0	0	0	0	0	0	0	0	2936.69	138.071	1	1	1	1	26.2212	21.2153	46.5195
DATA	1031	7	47	0	0	NC_1_10770519	NC_1_10770519	17564.6	475.611	3.152177058e-002	6.174236230e-002	6.096751855e-001	6.427007e+003	6.910836e+003	6.460751e+002	6.933206e+002	721.5	1101.5	20	46	6.867949e+000	1.719280e+001	0	0	0	0	0	0	0	0	0	0	0	691.857	1076.8	1	1	1	1	24.4106	21.1713	47.3427
DATA	1032	7	48	0	0	NC_5_22920189	NC_5_22920189	17585.6	475.736	-2.592421581e-002	6.396110717e-002	6.852480543e-001	2.180462e+003	2.054113e+003	2.278003e+002	2.128013e+002	279	382	20	47	6.762920e+000	1.765024e+001	0	0	0	0	0	0	0	0	0	0	0	234.723	320.391	1	1	1	1	24.8756	21.13	48.1252
DATA	1033	7	49	0	0	NC_2_3556342	NC_2_3556342	17607.3	475.5	4.419759964e-001	3.428948802e-001	1.974138119e-001	6.439113e+001	1.781566e+002	6.624981e+001	5.831908e+001	49	92	21	45	6.506102e+000	1.776028e+001	0	0	0	0	0	0	0	0	0	0	0	6.82546	27.8189	0	1	0	0	27.0811	21.3463	47.1677
DATA	1034	7	50	0	0	Col_1_13157951	Col_1_13157951	17628.5	475.5	6.438734441e-002	7.574824766e-002	3.953152969e-001	7.900776e+002	9.163409e+002	1.029129e+002	1.071152e+002	121	200	21	46	6.221339e+000	1.626548e+001	0	0	0	0	0	0	0	0	0	0	0	85.0506	143.245	1	1	1	1	27.9146	21.4333	46.9812
DATA	1035	7	51	0	0	NC_1_28607852	NC_1_28607852	17650.4	475.741	0.000000000e+000	6.286456480e-001	1.000000000e+000	6.441878e+001	5.505416e+001	6.597766e+001	5.561670e+001	44	72	22	46	6.649282e+000	1.673278e+001	0	0	0	0	0	0	0	0	0	0	0	2.21043	7.59333	0	0	0	0	30	21.8847	46.8752
DATA	1036	7	52	0	0	NC_2_5717111	NC_2_5717111	17670.8	475.5	0.000000000e+000	6.274843158e-001	1.000000000e+000	6.442686e+001	5.499227e+001	6.594570e+001	5.534239e+001	34	57	21	46	6.331006e+000	1.634840e+001	0	0	0	0	0	0	0	0	0	0	0	-7.79404	-3.88628	0	0	0	0	26.6546	21.2185	46.5154
DATA	1037	7	53	0	0	Col_2_8362209	Col_2_8362209	17691.9	475.627	9.078188254e-004	8.981499924e-002	9.919353972e-001	5.696671e+002	5.708591e+002	8.714380e+001	7.946337e+001	108	156.5	21	47	6.490518e+000	1.649007e+001	0	0	0	0	0	0	0	0	0	0	0	61.3238	89.5477	1	1	1	1	26.0017	21.3518	47.4691
DATA	1038	7	54	0	0	Col_5_2466265	Col_5_2466265	17712.9	475.944	2.064078384e-001	1.468528704e-001	1.598602502e-001	2.209485e+002	3.553849e+002	6.954867e+001	6.566124e+001	68.5	112.5	22	48	7.003227e+000	1.704333e+001	0	0	0	0	0	0	0	0	0	0	0	23.7848	55.8133	1	1	0	1	24.4106	22.4631	48.6138
DATA	1039	7	55	0	0	Col_5_16297923	Col_5_16297923	17734.2	475.618	-1.531600764e+000	1.579171355e-001	3.051779930e-022	3.448975e+004	1.014120e+003	3.449605e+003	1.154356e+002	3743	225	22	46	6.948581e+000	1.757459e+001	0	0	0	0	0	0	0	0	0	0	0	3712.77	159.462	1	1	1	1	25.1049	22.3057	47.8742
DATA	1040	7	56	0	0	NC_4_1121477	NC_4_1121477	17755.2	475.462	1.590399464e-001	1.023798110e-001	1.203202827e-001	3.833013e+002	5.528155e+002	7.627604e+001	7.803642e+001	85	146	21	46	6.846455e+000	1.729898e+001	0	0	0	0	0	0	0	0	0	0	0	41.2618	87.0311	1	1	1	1	26.8687	22.0488	47.5168
DATA	1041	7	57	0	0	Col_5_8947649	Col_5_8947649	17776.3	476.071	-1.501360893e+000	1.551646672e-001	3.816437846e-022	2.972571e+004	9.370686e+002	2.973303e+003	1.086612e+002	3249	215	21	46	6.837869e+000	1.642362e+001	0	0	0	0	0	0	0	0	0	0	0	3199.93	147.704	1	1	1	1	24.6442	21.8821	46.7359
DATA	1042	7	58	0	0	NC_4_15742570	NC_4_15742570	17797.2	475.536	5.147591030e-002	2.908864522e-001	8.595380709e-001	1.235087e+002	1.390508e+002	6.709232e+001	5.667660e+001	58	83	21	45	6.558857e+000	1.696043e+001	0	0	0	0	0	0	0	0	0	0	0	13.2955	21.9445	1	1	0	0	25.7804	21.3379	46.7994
DATA	1043	7	59	0	0	Col_4_15232584	Col_4_15232584	17818.6	476.25	8.784853512e-002	7.503883766e-002	2.417163554e-001	7.936414e+002	9.715673e+002	1.031867e+002	1.115834e+002	126.5	214.5	21	45	6.819914e+000	1.631617e+001	0	0	0	0	0	0	0	0	0	0	0	85.4343	153.519	1	1	1	1	23.696	21.3259	46.6901
DATA	1044	7	60	0	0	Col_5_2272146	Col_5_2272146	17839.5	476.235	1.077381053e-001	9.308690036e-002	2.471119381e-001	4.737898e+002	6.071889e+002	8.120100e+001	8.179770e+001	92	153	21	44	6.956282e+000	1.608803e+001	0	0	0	0	0	0	0	0	0	0	0	51.0027	96.0603	1	1	1	1	23.4529	21.7352	46.3589
DATA	1045	7	61	0	0	NC_3_483956	NC_3_483956	17860.8	476.236	2.090449236e-002	1.338930940e-001	8.759319435e-001	3.054209e+002	3.204817e+002	7.267499e+001	6.343273e+001	74	115	21	47	6.842248e+000	1.697799e+001	0	0	0	0	0	0	0	0	0	0	0	32.8781	50.7648	1	1	0	1	23.9365	21.391	47.4631
DATA	1046	7	62	0	0	NC_3_19880653	NC_3_19880653	17882.3	475.5	6.608216213e-002	8.930151866e-002	4.593065321e-001	5.336368e+002	6.213380e+002	8.483229e+001	8.276314e+001	100	157	21	46	6.787518e+000	1.690827e+001	0	0	0	0	0	0	0	0	0	0	0	57.4452	98.5443	1	1	1	1	27.0811	21.3869	46.9363
DATA	1047	7	63	0	0	NC_5_19157683	NC_5_19157683	17903.6	475.586	2.482080455e-001	9.278696569e-002	7.472224930e-003	5.530584e+002	9.794427e+002	8.606725e+001	1.341601e+002	100	193	21	47	6.787086e+000	1.719293e+001	0	0	0	0	0	0	0	0	0	0	0	59.5359	155.53	1	1	1	1	27.501	21.554	47.172
DATA	1048	7	64	0	0	Col_3_10727799	Col_3_10727799	17923.7	476.062	8.582357716e-002	2.567356955e-001	7.381624950e-001	1.349153e+002	1.643935e+002	6.731164e+001	5.696716e+001	58	88	21	47	6.408454e+000	1.694059e+001	0	0	0	0	0	0	0	0	0	0	0	14.5234	26.1346	1	1	0	0	23.4529	21.4455	47.6602
DATA	1049	7	65	0	0	Col_1_9394737	Col_1_9394737	17944.9	475.738	-4.346253103e-002	8.471274821e-002	6.079109334e-001	6.706609e+002	6.067929e+002	9.405688e+001	8.154659e+001	115	164	21	46	6.668370e+000	1.780400e+001	0	0	0	0	0	0	0	0	0	0	0	72.1956	96.5815	1	1	1	1	26.2212	21.6	46.8574
DATA	1050	7	66	0	0	Col_5_2394034	Col_5_2394034	17966.4	475.741	6.236811194e-002	7.265349659e-002	3.906537711e-001	8.993786e+002	1.038271e+003	1.115242e+002	1.172211e+002	138	229	21	45	6.745780e+000	1.783721e+001	0	0	0	0	0	0	0	0	0	0	0	96.8167	165.458	1	1	1	1	25.1049	21.6963	46.923
DATA	1051	7	67	0	0	NC_5_22741423	NC_5_22741423	17988.2	475.5	0.000000000e+000	6.292612990e-001	1.000000000e+000	6.436894e+001	5.400364e+001	6.594570e+001	5.447703e+001	42	70	21	46.5	6.686216e+000	1.768570e+001	0	0	0	0	0	0	0	0	0	0	0	-1.05083	5.99097	0	0	0	0	26.6546	21.5743	48.3743
DATA	1052	7	68	0	0	NC_4_8547234	NC_4_8547234	18009	475.875	-4.380252696e-001	1.256910719e-001	4.922558028e-004	5.771976e+002	2.105228e+002	8.763792e+001	5.822566e+001	102	98	21	46	6.437179e+000	1.758799e+001	0	0	0	0	0	0	0	0	0	0	0	62.1344	33.6266	1	1	1	0	25.3321	21.7235	48.7865
DATA	1053	7	69	0	-1	NC2_00083254	NC2_00083254	18030.4	475.586	0.000000000e+000	6.293726276e-001	1.000000000e+000	6.434189e+001	5.388154e+001	6.596204e+001	5.430432e+001	46.5	66	21	46	6.367292e+000	1.729030e+001	0	0	0	0	0	0	0	0	0	0	0	1.58041	4.70407	0	0	0	0	30	21.4759	47.7364
DATA	1054	7	70	0	0	NC_4_7461525	NC_4_7461525	18051.6	475.586	1.700755269e-001	1.299450180e-001	1.905930219e-001	2.668678e+002	3.947950e+002	7.114084e+001	6.702583e+001	73	123	21	45	6.554704e+000	1.767031e+001	0	0	0	0	0	0	0	0	0	0	0	28.7279	63.2019	1	1	0	1	27.501	21.2769	46.5386
DATA	1055	7	71	0	0	Col_4_6584842	Col_4_6584842	18072	475.607	2.830141220e-002	8.598905709e-002	7.420588904e-001	5.962858e+002	6.364376e+002	8.890671e+001	8.353620e+001	106.5	161.5	21	45	6.781075e+000	1.744616e+001	0	0	0	0	0	0	0	0	0	0	0	64.1892	101.991	1	1	1	1	26.2212	21.3982	46.1608
DATA	1056	7	72	0	0	Col_5_26954978	Col_5_26954978	18094	475.5	4.535907600e-002	6.431514747e-002	4.806467560e-001	1.885734e+003	2.093339e+003	1.997718e+002	2.161991e+002	234	384	21	46	6.673976e+000	1.721969e+001	0	0	0	0	0	0	0	0	0	0	0	202.996	335.832	1	1	1	1	26.2212	21.3741	47.0864
DATA	1057	7	73	0	-1	NC2_00089003	NC2_00089003	18115	475.5	0.000000000e+000	6.294376980e-001	1.000000000e+000	6.428026e+001	5.365353e+001	6.594570e+001	5.399512e+001	43	63	21	46	6.657821e+000	1.774514e+001	0	0	0	0	0	0	0	0	0	0	0	-2.8004	0.0220393	0	0	0	0	26.2212	21.1459	47.1098
DATA	1058	7	74	0	0	NC_4_5113847	NC_4_5113847	18135.6	475.857	4.489981889e-002	7.190657328e-002	5.323525574e-001	9.449148e+002	1.047834e+003	1.152279e+002	1.178535e+002	145	231	21	46	6.299927e+000	1.789814e+001	0	0	0	0	0	0	0	0	0	0	0	101.719	168.434	1	1	1	1	25.3321	21.0094	47.0204
DATA	1059	7	75	0	0	Col_5_17089471	Col_5_17089471	18157.2	475.755	6.830383063e-003	1.406359241e-001	9.612636996e-001	2.900584e+002	2.946564e+002	7.204286e+001	6.142012e+001	79.5	104	21	45	6.082227e+000	1.729851e+001	0	0	0	0	0	0	0	0	0	0	0	31.2243	47.4109	1	1	0	1	23.9365	20.9788	46.9259
DATA	1060	7	76	0	0	Col_5_23908540	Col_5_23908540	18178.1	475.964	-4.600775626e-002	6.376516583e-002	4.705904737e-001	2.344976e+003	2.109262e+003	2.435938e+002	2.176898e+002	291	393	20	45	6.060205e+000	1.723471e+001	0	0	0	0	0	0	0	0	0	0	0	252.433	339.692	1	1	1	1	24.6442	20.8668	46.7289
DATA	1061	7	77	0	0	NC_3_18179568	NC_3_18179568	18199.7	475.5	2.504141630e-001	1.101605833e-001	2.301570054e-002	3.086005e+002	5.493015e+002	7.280919e+001	7.688310e+001	75	137	21	45	6.204406e+000	1.668436e+001	0	0	0	0	0	0	0	0	0	0	0	33.2204	88.5443	1	1	0	1	27.0811	20.9954	45.9818
DATA	1062	7	78	0	0	Col_4_10872615	Col_4_10872615	18221	475.5	-6.453551994e-002	6.631047529e-002	3.304376940e-001	1.636725e+003	1.410718e+003	1.764583e+002	1.509637e+002	214	281	21	46	6.485915e+000	1.695109e+001	0	0	0	0	0	0	0	0	0	0	0	176.191	227.594	1	1	1	1	26.2212	21.2108	46.8599
DATA	1063	7	79	0	0	Col_1_3480566	Col_1_3480566	18241.7	475.642	7.896122664e-002	7.331695516e-002	2.814871790e-001	8.551403e+002	1.025649e+003	1.079884e+002	1.157747e+002	142.5	229	22	46	6.808248e+000	1.699849e+001	0	0	0	0	0	0	0	0	0	0	0	92.0545	165.6	1	1	1	1	24.8756	21.9194	47.3731
DATA	1064	7	80	0	0	NC_1_27903186	NC_1_27903186	18262.8	476.562	-5.822434606e-001	1.795821319e-001	1.186054835e-003	4.190079e+002	1.096425e+002	7.813138e+001	5.477303e+001	89	68	22	45	6.958988e+000	1.716329e+001	0	0	0	0	0	0	0	0	0	0	0	45.1055	17.7161	1	1	1	0	19.1492	22.1293	46.8282
DATA	1065	7	81	0	0	NC_5_13908400	NC_5_13908400	18284.3	475.5	2.436545998e-001	4.332490468e-001	5.738508552e-001	6.414742e+001	1.124175e+002	6.606742e+001	5.478995e+001	51	78	21	47	6.363427e+000	1.737841e+001	0	0	0	0	0	0	0	0	0	0	0	4.31524	18.1781	0	1	0	0	27.0811	21.5869	47.3537
DATA	1066	7	82	0	0	Col_4_5918254	Col_4_5918254	18305.4	475.586	1.225130437e-001	7.216167325e-002	8.955349827e-002	8.825801e+002	1.170219e+003	1.101740e+002	1.287082e+002	143	246	21	45	6.103103e+000	1.662809e+001	0	0	0	0	0	0	0	0	0	0	0	95.0084	189.355	1	1	1	1	30	20.8518	46.238
DATA	1067	7	83	0	0	Col_5_4173728	Col_5_4173728	18326.6	476.298	-1.275362559e-002	6.409475178e-002	8.422777562e-001	2.046876e+003	1.987641e+003	2.150485e+002	2.058525e+002	246	387	21	44	6.473323e+000	1.581952e+001	0	0	0	0	0	0	0	0	0	0	0	220.343	321.825	1	1	1	1	23.2073	21.1573	44.6275
DATA	1068	7	84	0	0	Col_2_9770486	Col_2_9770486	18347.8	475.929	-1.499275735e-002	7.854004965e-002	8.486093083e-001	7.668855e+002	7.408627e+002	1.011433e+002	9.139709e+001	123	180	21	44	6.617807e+000	1.634318e+001	0	0	0	0	0	0	0	0	0	0	0	82.554	120.027	1	1	1	1	24.8756	21.4344	44.6078
DATA	1069	7	85	0	0	NC_3_1831563	NC_3_1831563	18369	475.5	8.300239251e-002	1.499871044e-001	5.799916914e-001	2.449453e+002	2.965320e+002	7.034783e+001	6.116222e+001	70	117	21	44	6.962471e+000	1.706440e+001	0	0	0	0	0	0	0	0	0	0	0	26.368	48.0673	1	1	0	1	26.2212	21.8983	45.7894
DATA	1070	7	86	0	0	Col_5_26409568	Col_5_26409568	18389.9	475.729	-9.391568574e-003	6.406508257e-002	8.834523437e-001	2.047444e+003	2.003644e+003	2.151025e+002	2.073755e+002	251	374	21	45	6.783517e+000	1.656852e+001	0	0	0	0	0	0	0	0	0	0	0	220.404	324.945	1	1	1	1	26.0017	21.1424	46.0788
DATA	1071	7	87	0	0	Col_3_15322203	Col_3_15322203	18411.2	475.732	1.175432214e-001	7.275748803e-002	1.061920580e-001	8.560168e+002	1.122084e+003	1.080578e+002	1.242856e+002	131.5	234.5	20	45	6.631516e+000	1.719601e+001	0	0	0	0	0	0	0	0	0	0	0	92.1489	182.057	1	1	1	1	25.3321	20.9237	46.3022
DATA	1072	7	88	66	-1	(-)3xSLv1	NegativeControl	18432.4	475.586	0.000000000e+000	6.312115188e-001	1.000000000e+000	6.404399e+001	5.308403e+001	6.594570e+001	5.342200e+001	41	54.5	20	44.5	6.431896e+000	1.718672e+001	0	0	0	0	0	0	0	0	0	0	0	-5.4147	-3.05188	0	0	0	0	30	20.8813	45.7094
DATA	1073	7	89	0	0	NC_4_1371031	NC_4_1371031	18453.8	475.722	2.812951273e-001	1.367856347e-001	3.973752980e-002	2.192597e+002	4.190384e+002	6.949520e+001	6.788136e+001	68	126	20	44	6.398142e+000	1.690210e+001	0	0	0	0	0	0	0	0	0	0	0	23.603	68.0392	1	1	0	1	24.6442	21.0743	45.5977
DATA	1074	7	90	0	0	Col_5_16282429	Col_5_16282429	18474.5	475.731	-5.769529923e-001	8.160254269e-002	1.546191099e-012	8.132093e+003	2.154018e+003	8.158788e+002	2.219195e+002	914	412	21	46	6.454850e+000	1.706293e+001	0	0	0	0	0	0	0	0	0	0	0	875.407	349.846	1	1	1	1	24.4106	21.2787	46.7795
DATA	1075	7	91	0	0	NC_1_27345181	NC_1_27345181	18496	475.5	7.383633760e-002	6.527300048e-002	2.579740270e-001	1.606189e+003	1.903851e+003	1.736296e+002	1.977256e+002	226	377	20	46	6.398852e+000	1.768192e+001	0	0	0	0	0	0	0	0	0	0	0	172.904	309.291	1	1	1	1	26.2212	20.8009	46.1602
DATA	1076	7	92	0	0	NC_1_13658095	NC_1_13658095	18517	475.875	3.618522432e-002	7.844382193e-002	6.445917137e-001	7.256627e+002	7.887149e+002	9.805457e+001	9.522950e+001	119.5	172	20	46	6.188666e+000	1.701622e+001	0	0	0	0	0	0	0	0	0	0	0	78.1165	128.153	1	1	1	1	25.3321	20.5606	46.5901
DATA	1077	7	93	0	0	NC_5_8877028	NC_5_8877028	18538	476	-8.882288226e-001	1.029004316e-001	6.032786415e-018	3.411254e+004	4.412506e+003	3.411892e+003	4.444652e+002	3714	745	20	45	6.525740e+000	1.653054e+001	0	0	0	0	0	0	0	0	0	0	0	3672.16	717.05	1	1	1	1	24.8756	20.9339	46.079
DATA	1078	7	94	0	0	Col_3_14303111	Col_3_14303111	18559.4	475.586	2.128524530e-001	9.250608947e-002	2.139410988e-002	4.868297e+003	7.947481e+003	5.291418e+002	1.229162e+003	464	820	21	44	6.193039e+000	1.750298e+001	0	0	1	1	0	0	0	0	0	0	0	524.065	1291.6	1	1	1	1	27.501	21.2851	45.8491
DATA	1079	7	95	0	0	NC_4_14263080	NC_4_14263080	18580.2	475.362	1.376683196e-001	1.134042513e-001	2.247626821e-001	3.313091e+002	4.548851e+002	7.380036e+001	7.011327e+001	75	128	21	44.5	6.137407e+000	1.875657e+001	0	0	0	0	0	0	0	0	0	0	0	35.6649	73.9281	1	1	1	1	25.7804	21.2115	46.7387
DATA	1080	7	96	0	0	Col_1_23196735	Col_1_23196735	18601.7	475.5	6.527275198e-002	8.076430214e-002	4.189822785e-001	6.552125e+002	7.614738e+002	9.296166e+001	9.298029e+001	115	172	21	45	6.507355e+000	1.885942e+001	0	0	0	0	0	0	0	0	0	0	0	70.5326	123.75	1	1	1	1	27.0811	21.1345	46.7604
DATA	1081	7	97	0	0	NC_1_16716022	NC_1_16716022	18622.8	475.5	3.668007184e-001	1.254640994e-001	3.460632822e-003	2.252117e+002	5.240729e+002	6.968528e+001	7.479300e+001	70	160	21	45	6.737398e+000	1.834247e+001	0	0	0	0	0	0	0	0	0	0	0	24.2437	85.1605	1	1	0	1	26.6546	21.2103	46.6604
DATA	1082	7	98	0	0	NC_2_5623064	NC_2_5623064	18644	475.589	0.000000000e+000	6.316840792e-001	1.000000000e+000	6.396176e+001	5.303244e+001	6.594570e+001	5.337008e+001	35.5	56.5	21	46	6.434580e+000	1.786010e+001	0	0	0	0	0	0	0	0	0	0	0	-6.73613	-2.42156	0	0	0	0	27.9146	21.2661	46.7291
DATA	1083	7	99	0	0	NC_1_25786572	NC_1_25786572	18665.2	475.773	2.100481332e-001	1.134922568e-001	6.420255137e-002	3.064824e+002	4.971113e+002	7.271967e+001	7.294381e+001	77	140	21	45	6.718116e+000	1.763050e+001	0	0	0	0	0	0	0	0	0	0	0	32.9923	80.749	1	1	0	1	22.1978	21.3359	46.6532
DATA	1084	7	100	0	0	NC_5_10037273	NC_5_10037273	18685.8	475.737	-1.610475743e-001	8.531392803e-002	5.906547903e-002	7.689573e+002	5.307068e+002	1.013005e+002	7.528348e+001	124.5	147.5	20	46	6.522646e+000	1.678595e+001	0	0	0	0	0	0	0	0	0	0	0	82.7771	86.1835	1	1	1	1	25.5572	20.7546	46.8834
DATA	1085	7	101	0	0	Col_1_29590256	Col_1_29590256	18707.4	476	1.358148362e-001	1.009987480e-001	1.787163264e-001	3.963119e+002	5.418161e+002	7.693807e+001	7.608351e+001	86	149.5	20	46	6.122840e+000	1.643380e+001	0	0	0	0	0	0	0	0	0	0	0	42.6624	87.9575	1	1	1	1	22.9591	20.8019	47.2549
DATA	1086	7	102	0	0	Col_5_1980770	Col_5_1980770	18728.6	475.685	3.594404097e-002	1.014648483e-001	7.231506614e-001	4.381437e+002	4.759492e+002	7.917408e+001	7.155781e+001	87	136	20	46	6.589989e+000	1.643331e+001	0	0	0	0	0	0	0	0	0	0	0	47.1655	77.2351	1	1	1	1	24.8756	20.5752	46.5302
DATA	1087	7	103	0	-1	NC2_00091486	NC2_00091486	18750.1	475.82	0.000000000e+000	6.323377472e-001	1.000000000e+000	6.396496e+001	5.312082e+001	6.606136e+001	5.347914e+001	49	62	20	47	6.428187e+000	1.744196e+001	0	0	0	0	0	0	0	0	0	0	0	4.20626	2.37914	0	0	0	0	23.9365	21.0015	48.0076
DATA	1088	7	104	0	0	Col_5_18634552	Col_5_18634552	18771.2	476.14	-2.959899676e-001	6.937398582e-002	1.984883971e-005	2.902159e+003	1.468017e+003	2.976140e+002	1.562419e+002	353.5	302.5	20	47	6.198346e+000	1.764138e+001	0	0	0	0	0	0	0	0	0	0	0	312.413	237.993	1	1	1	1	23.4529	20.5152	48.201
DATA	1089	7	105	0	0	NC_5_14158060	NC_5_14158060	18792.1	475.742	4.598571512e-002	6.770366377e-002	4.969981726e-001	1.240937e+003	1.379544e+003	1.405279e+002	1.479708e+002	168	282	20	47	6.738879e+000	1.705730e+001	0	0	0	0	0	0	0	0	0	0	0	133.585	223.526	1	1	1	1	26.2212	21.1887	47.5099
DATA	1090	7	106	0	0	NC_3_10961767	NC_3_10961767	18813.6	475.536	2.126446489e-001	1.311441124e-001	1.049194906e-001	2.503266e+002	4.084620e+002	7.053701e+001	6.734970e+001	68	128	20	47	6.351998e+000	1.791339e+001	0	0	0	0	0	0	0	0	0	0	0	26.9473	66.141	1	1	0	1	24.4106	20.9295	47.4408
DATA	1091	7	107	0	0	Col_3_11295598	Col_3_11295598	18834.3	475.707	4.805569528e-002	6.747890373e-002	4.763664467e-001	1.264320e+003	1.412253e+003	1.425969e+002	1.510498e+002	179	291	21	46	6.404942e+000	1.774762e+001	0	0	0	0	0	0	0	0	0	0	0	136.102	228.527	1	1	1	1	25.3321	21.2412	46.7512
DATA	1092	7	108	0	0	Col_1_1884303	Col_1_1884303	18855.2	475.491	7.403956367e-002	1.365649682e-001	5.877108095e-001	2.779975e+002	3.296708e+002	7.156578e+001	6.294808e+001	74	113	21	46	6.417906e+000	1.778324e+001	0	0	0	0	0	0	0	0	0	0	0	29.926	53.3077	1	1	0	1	24.8756	21.115	47.2577
DATA	1093	7	109	0	0	Col_4_12876674	Col_4_12876674	18876.1	475.842	4.107409978e-002	7.088175660e-002	5.622697207e-001	1.000642e+003	1.099899e+003	1.198403e+002	1.223848e+002	154.5	237	20	46	6.394719e+000	1.723125e+001	0	0	0	0	0	0	0	0	0	0	0	107.718	177.711	1	1	1	1	25.1049	20.3177	46.8509
DATA	1094	7	110	0	0	Col_5_21909903	Col_5_21909903	18898	475.5	6.528332900e-003	7.902765200e-002	9.341630727e-001	7.372541e+002	7.484202e+002	9.891547e+001	9.212300e+001	128	168	21	46	6.482798e+000	1.746904e+001	0	0	0	0	0	0	0	0	0	0	0	79.3642	120.816	1	1	1	1	26.2212	20.8457	47.1246
DATA	1095	7	111	0	0	NC_2_4514543	NC_2_4514543	18918.8	475.848	1.436936548e-001	1.016194851e-001	1.573512070e-001	3.902389e+002	5.432807e+002	7.662702e+001	7.643376e+001	88	145.5	21	45	6.410603e+000	1.689356e+001	0	0	0	0	0	0	0	0	0	0	0	42.0086	87.6208	1	1	1	1	22.4545	20.983	46.0666
DATA	1096	7	112	0	0	Col_4_12795702	Col_4_12795702	18940.5	475.702	-2.541787274e-002	6.795292714e-002	7.083662375e-001	1.313172e+003	1.238522e+003	1.469457e+002	1.350398e+002	187	260	21	45	6.422698e+000	1.770180e+001	0	0	0	0	0	0	0	0	0	0	0	141.361	199.55	1	1	1	1	25.3321	21.1601	46.7865
DATA	1097	7	113	0	0	NC_5_26060131	NC_5_26060131	18961.7	475.833	-3.821039326e-002	6.671080551e-002	5.667959152e-001	1.497065e+003	1.370977e+003	1.635875e+002	1.473030e+002	202.5	281	20	46	6.551309e+000	1.811824e+001	0	0	0	0	0	0	0	0	0	0	0	161.157	220.663	1	1	1	1	24.8756	20.974	47.625
DATA	1098	7	114	0	0	NC_5_10939977	NC_5_10939977	18982.9	475.293	6.308783928e-002	1.863823803e-001	7.349969238e-001	1.954527e+002	2.260110e+002	6.878120e+001	5.847639e+001	65	93.5	20	45	6.301487e+000	1.723589e+001	0	0	0	0	0	0	0	0	0	0	0	21.0402	36.3377	1	1	0	0	26.0017	20.3726	45.9925
DATA	1099	7	115	0	0	Col_3_3993580	Col_3_3993580	19003.6	475.586	-7.829086649e-002	6.183313203e-002	2.054544889e-001	4.881518e+005	4.076280e+005	4.881522e+004	4.076283e+004	65535	65526	20	45	6.245592e+000	1.682079e+001	1	1	1	0	0	0	0	0	0	0	0	52548.8	65463.9	1	1	1	1	27.501	20.3987	46.1366
DATA	1100	7	116	0	0	NC_2_11769533	NC_2_11769533	19024.2	475.534	-4.205666552e-002	8.307730833e-002	6.126914825e-001	6.961740e+002	6.319186e+002	9.589274e+001	8.315820e+001	118	157	20	45	6.587260e+000	1.696610e+001	0	0	0	0	0	0	0	0	0	0	0	74.942	101.366	1	1	1	1	25.7804	21.1227	45.6074
DATA	1101	7	117	0	0	NC_2_18171946	NC_2_18171946	19046	475.5	2.858634864e-001	4.122265825e-001	4.880196421e-001	6.419428e+001	1.239823e+002	6.595423e+001	5.552811e+001	44	75	20	46	6.414120e+000	1.681234e+001	0	0	0	0	0	0	0	0	0	0	0	1.14169	19.8622	0	1	0	0	26.2212	20.9754	46.5407
DATA	1102	7	118	0	0	Col_1_25776152	Col_1_25776152	19066.4	475.603	3.568474690e-002	6.641234721e-002	5.910459236e-001	1.419604e+003	1.541175e+003	1.565299e+002	1.633686e+002	192.5	316.5	20	45	6.365356e+000	1.727358e+001	0	0	0	0	0	0	0	0	0	0	0	152.818	246.587	1	1	1	1	25.3321	20.6651	45.9468
DATA	1103	7	119	0	0	Col_5_22082060	Col_5_22082060	19088.2	475.522	9.342095230e-002	9.093865219e-002	3.042809065e-001	4.997775e+002	6.197230e+002	8.274425e+001	8.237674e+001	98	155.5	21	45.5	6.835180e+000	1.783681e+001	0	0	0	0	0	0	0	0	0	0	0	53.8003	99.0157	1	1	1	1	27.0811	21.0305	46.3415
DATA	1104	7	120	0	0	Col_1_30275866	Col_1_30275866	19109.4	475.586	3.220467300e-002	9.251101012e-002	7.277521748e-001	5.172786e+002	5.570949e+002	8.381293e+001	7.782862e+001	98.5	150	21	46	6.540143e+000	1.735240e+001	0	0	0	0	0	0	0	0	0	0	0	55.6842	88.8829	1	1	1	1	27.501	21.3318	47.1726
DATA	1105	7	121	0	0	NC_4_16274034	NC_4_16274034	19130.6	475.586	1.474215628e-001	4.875096689e-001	7.623492829e-001	6.433020e+001	9.033093e+001	6.594579e+001	5.517304e+001	45.5	77	21	46	6.672273e+000	1.652180e+001	0	0	0	0	0	0	0	0	0	0	0	0.116314	14.3908	0	1	0	0	27.501	21.3639	47.4024
DATA	1106	7	122	0	0	NC_2_14763240	NC_2_14763240	19151.3	476.111	-6.171839284e-002	6.951566851e-002	3.746299077e-001	1.242938e+003	1.078279e+003	1.407046e+002	1.208231e+002	175	226	21	46	6.846118e+000	1.586067e+001	0	0	0	0	0	0	0	0	0	0	0	133.8	171.525	1	1	1	1	24.1747	21.4029	46.7994
DATA	1107	7	123	0	0	Col_4_14802367	Col_4_14802367	19172.7	475.818	9.888226890e-003	1.094566195e-001	9.280176454e-001	4.057524e+002	4.150968e+002	7.742858e+001	6.858463e+001	85	118	21	46	6.744702e+000	1.597803e+001	0	0	0	0	0	0	0	0	0	0	0	43.6786	65.9263	1	1	1	1	25.1049	21.3901	46.6502
DATA	1108	7	124	0	0	NC_4_1409108	NC_4_1409108	19194.4	476.388	3.992551285e-001	3.590380619e-001	2.661324031e-001	6.445333e+001	1.616220e+002	6.620729e+001	5.702638e+001	49	85.5	20	45	6.272475e+000	1.571421e+001	0	0	0	0	0	0	0	0	0	0	0	6.32935	25.6261	0	1	0	0	23.2073	20.6252	46.0187
DATA	1109	7	125	0	0	NC_2_2835228	NC_2_2835228	19215.1	475.603	1.226383881e-001	8.188468649e-002	1.342121956e-001	6.081234e+002	8.065477e+002	8.970494e+001	9.749702e+001	106	191	20	46	6.280278e+000	1.697366e+001	0	0	0	0	0	0	0	0	0	0	0	65.4635	127.676	1	1	1	1	25.7804	20.8357	46.955
DATA	1110	7	126	0	0	Col_1_7508020	Col_1_7508020	19236.4	475.586	2.927287051e-001	3.409095978e-001	3.905228329e-001	7.808629e+001	1.532158e+002	6.640640e+001	5.697020e+001	52.5	82.5	21	48	6.395685e+000	1.772226e+001	0	0	0	0	0	0	0	0	0	0	0	8.40587	24.2122	1	1	0	0	27.501	21.6537	48.4736
DATA	1111	7	127	0	0	NC_3_14750528	NC_3_14750528	19257.4	475.46	1.039376658e-001	6.841921682e-002	1.287298598e-001	1.153212e+003	1.465031e+003	1.328451e+002	1.564753e+002	164	286	21	46	6.263856e+000	1.759592e+001	0	0	0	0	0	0	0	0	0	0	0	124.141	231.112	1	1	1	1	24.4106	21.549	46.997
DATA	1112	7	128	0	0	Col_3_19226555	Col_3_19226555	19278.4	475.784	2.918078724e-002	7.450378769e-002	6.953031629e-001	8.570473e+002	9.166121e+002	1.081394e+002	1.069302e+002	137.5	188	21	47	6.590571e+000	1.692120e+001	0	0	0	0	0	0	0	0	0	0	0	92.2598	144.337	1	1	1	1	23.9365	21.2102	47.7311
DATA	1113	7	129	0	0	NC_1_19769894	NC_1_19769894	19299.8	475.5	1.356061350e-001	7.277697634e-002	6.241852572e-002	8.592416e+002	1.174144e+003	1.083134e+002	1.297295e+002	137.5	234	20	48	6.242684e+000	1.727937e+001	0	0	0	0	0	0	0	0	0	0	0	92.496	184.545	1	1	1	1	26.6546	20.589	48.1218
DATA	1114	7	130	0	0	NC_2_11136978	NC_2_11136978	19321	475.5	5.873826994e-001	8.183227724e-002	7.079791859e-013	4.941398e+004	1.910876e+005	4.941838e+003	1.910884e+004	5393.5	26372.5	21	48	6.232539e+000	1.766706e+001	0	0	1	1	0	0	0	0	0	0	0	5319.34	29977.4	1	1	1	1	26.2212	21.0825	47.8786
DATA	1115	7	131	0	0	Col_1_7724864	Col_1_7724864	19342.4	475.389	-1.044701783e-001	7.552571461e-002	1.665913561e-001	9.807085e+002	7.710273e+002	1.181809e+002	9.493100e+001	151	178	21	48	6.239890e+000	1.747997e+001	0	0	0	0	0	0	0	0	0	0	0	105.572	120.721	1	1	1	1	24.4106	21.4939	47.9045
DATA	1116	7	132	0	0	NC_1_5255154	NC_1_5255154	19363.5	475.98	2.713571183e-001	1.077682462e-001	1.180336559e-002	3.170004e+002	5.921298e+002	7.316917e+001	8.115058e+001	75.5	155.5	21	47	6.430122e+000	1.749784e+001	0	0	0	0	0	0	0	0	0	0	0	34.1246	92.5275	1	1	0	1	23.696	21.2084	48.0162
DATA	1117	7	133	0	0	Col_1_17595157	Col_1_17595157	19384.3	475.51	3.613091677e-002	8.654264608e-002	6.763181153e-001	5.900667e+002	6.412568e+002	8.849080e+001	8.487287e+001	107.5	164	21	44	6.510603e+000	1.690462e+001	0	0	0	0	0	0	0	0	0	0	0	63.5198	100.009	1	1	1	1	24.4106	21.2952	45.6028
DATA	1118	7	134	0	0	Col_2_5105804	Col_2_5105804	19405.6	475.611	7.771648638e-002	6.918306120e-002	2.612907567e-001	1.102896e+003	1.319019e+003	1.285015e+002	1.431857e+002	163	262	21	44	6.501012e+000	1.723448e+001	0	0	0	0	0	0	0	0	0	0	0	118.725	205.288	1	1	1	1	24.4106	21.3794	45.434
DATA	1119	7	135	0	-1	NC2_00147876	NC2_00147876	19426.8	475.522	0.000000000e+000	6.238105589e-001	1.000000000e+000	6.510140e+001	5.547636e+001	6.594650e+001	5.584192e+001	44	61	21	45	6.451080e+000	1.812319e+001	0	0	0	0	0	0	0	0	0	0	0	0.348687	1.82471	0	0	0	0	27.0811	21.4387	46.3072
DATA	1120	7	136	0	0	Col_4_17031622	Col_4_17031622	19448.2	476.227	2.731765271e-002	7.619728304e-002	7.199600687e-001	8.081521e+002	8.606186e+002	1.043069e+002	1.026499e+002	128	196	21	45	6.360789e+000	1.737816e+001	0	0	0	0	0	0	0	0	0	0	0	86.9963	133.38	1	1	1	1	22.1978	21.7291	46.5291
DATA	1121	7	137	0	0	Col_5_12658744	Col_5_12658744	19469.3	475.698	2.251383664e-001	7.241365047e-002	1.876837498e-003	8.861312e+002	1.488115e+003	1.104587e+002	1.590236e+002	132	283	21	44	6.437812e+000	1.831675e+001	0	0	0	0	0	0	0	0	0	0	0	95.3906	230.142	1	1	1	1	24.8756	21.4068	46.6491
DATA	1122	7	138	0	0	NC_3_19656109	NC_3_19656109	19490.2	475.522	2.849590695e-001	9.402342191e-002	2.439678945e-003	3.216494e+003	6.199288e+003	3.926533e+002	9.024654e+002	296	546	21	44	6.455232e+000	1.823940e+001	0	0	1	1	0	0	0	0	0	0	0	346.251	956.694	1	1	1	1	27.0811	21.2252	46.6283
DATA	1123	7	139	0	0	Col_1_22726664	Col_1_22726664	19511.1	475.618	-7.702375944e-003	7.285933770e-002	9.158079227e-001	9.695411e+002	9.524975e+002	1.172559e+002	1.106494e+002	143	209	20	45	6.503095e+000	1.861630e+001	0	0	0	0	0	0	0	0	0	0	0	104.37	146.676	1	1	1	1	25.5572	21.0606	46.5582
DATA	1124	7	140	0	0	NC_2_232004	NC_2_232004	19532.1	475.346	7.297927835e-002	8.817174718e-002	4.078434831e-001	5.502573e+002	6.509461e+002	8.588752e+001	8.615108e+001	106	165	21	45	6.469724e+000	1.760599e+001	0	0	0	0	0	0	0	0	0	0	0	59.2343	100.02	1	1	1	1	24.4106	21.3269	45.2087
DATA	1125	7	141	0	0	Col_1_11379524	Col_1_11379524	19553.1	475.489	3.224938864e-002	8.418210986e-002	7.016524688e-001	6.321729e+002	6.809030e+002	9.135240e+001	8.851682e+001	111.5	159.5	20	46	6.486694e+000	1.736686e+001	0	0	0	0	0	0	0	0	0	0	0	68.0524	104.39	1	1	1	1	22.9591	21.0292	45.9286
DATA	1126	7	142	0	0	NC_5_13917609	NC_5_13917609	19574.6	475.611	8.534819241e-002	7.149045215e-002	2.325403930e-001	9.560715e+002	1.163693e+003	1.161446e+002	1.294428e+002	144	233	21	44	6.454364e+000	1.743429e+001	0	0	0	0	0	0	0	0	0	0	0	102.92	177.999	1	1	1	1	24.4106	21.034	45.213
DATA	1127	7	143	0	0	NC_1_6251158	NC_1_6251158	19596	475.5	1.817832001e-002	8.644486685e-002	8.334428838e-001	6.087686e+002	6.347907e+002	8.974869e+001	8.519403e+001	106	153	21	45	6.472844e+000	1.733019e+001	0	0	0	0	0	0	0	0	0	0	0	65.533	96.8748	1	1	1	1	26.2212	21.1453	46.4006
DATA	1128	7	144	0	0	NC_2_6769255	NC_2_6769255	19616.3	476.389	1.670294907e-001	7.590897684e-002	2.777910504e-002	7.402254e+002	1.087410e+003	9.913714e+001	1.227493e+002	125	222	21	46	6.423290e+000	1.798242e+001	0	0	0	0	0	0	0	0	0	0	0	79.6841	165.581	1	1	1	1	20.0267	20.8384	47.1745
DATA	1129	7	145	0	0	NC_3_8299053	NC_3_8299053	19638.4	475.586	1.341346926e-001	9.291475291e-002	1.488425774e-001	4.710355e+002	6.414878e+002	8.104061e+001	8.586834e+001	92	153	20	47	6.131282e+000	1.753626e+001	0	0	0	0	0	0	0	0	0	0	0	50.7062	97.447	1	1	1	1	27.501	20.6082	47.8365
DATA	1130	7	146	0	0	NC_3_12338622	NC_3_12338622	19659.5	475.676	3.455266222e-001	1.096303289e-001	1.622990480e-003	2.084326e+003	4.618407e+003	2.840072e+002	7.521945e+002	195	486	21	47	6.450501e+000	1.670075e+001	0	0	1	1	0	0	0	0	0	0	0	224.374	699.952	1	1	1	1	27.0811	20.761	47.4444
DATA	1131	7	147	0	0	Col_4_16553387	Col_4_16553387	19680.5	476.192	-3.896299759e-001	7.298023247e-002	9.354179492e-008	3.442442e+003	1.403578e+003	3.505038e+002	1.516210e+002	421	256	20	46	6.520470e+000	1.657292e+001	0	0	0	0	0	0	0	0	0	0	0	370.573	212.23	1	1	1	1	23.9365	20.6365	46.3877
DATA	1132	7	148	0	0	NC_2_14370926	NC_2_14370926	19701.6	475.778	3.453733666e-002	5.526206854e-001	9.501667603e-001	6.627304e+001	7.175865e+001	6.594570e+001	5.792522e+001	42	69.5	20	45	6.544530e+000	1.624377e+001	0	0	0	0	0	0	0	0	0	0	0	-3.35883	10.8253	0	1	0	0	25.1049	20.7552	46.3403
DATA	1133	7	149	0	0	Col_5_5036770	Col_5_5036770	19722.7	476.25	2.289429905e-001	2.032400082e-001	2.599682655e-001	1.499608e+002	2.540509e+002	6.762927e+001	6.296665e+001	61	102.5	20	46	7.007789e+000	1.651171e+001	0	0	0	0	0	0	0	0	0	0	0	16.143	38.2356	1	1	0	0	23.696	21.1568	46.9689
DATA	1134	7	150	0	0	Col_5_7991482	Col_5_7991482	19744.1	476.17	-3.305145320e-001	8.212820723e-002	5.712733504e-005	1.198813e+003	5.600629e+002	1.368223e+002	8.044743e+001	172	146	21	45	6.775214e+000	1.668598e+001	0	0	0	0	0	0	0	0	0	0	0	129.05	84.0929	1	1	1	1	22.7082	21.5574	46.7351
DATA	1135	7	151	0	0	Col_1_30204978	Col_1_30204978	19765.5	475.618	9.770917130e-002	8.108804075e-002	2.282124338e-001	6.511633e+002	8.154532e+002	9.267670e+001	1.000021e+002	117	187	21	47	6.480727e+000	1.658980e+001	0	0	0	0	0	0	0	0	0	0	0	70.0967	122.152	1	1	1	1	24.4106	21.6662	47.0541
DATA	1136	7	152	0	0	NC_4_9389223	NC_4_9389223	19786.6	475.727	6.328185997e-002	1.988119858e-001	7.502573660e-001	1.874887e+002	2.168987e+002	6.855914e+001	6.194250e+001	64	93	20	45	6.648155e+000	1.670766e+001	0	0	0	0	0	0	0	0	0	0	0	20.1829	32.4152	1	1	0	0	24.8756	20.9134	45.9574
DATA	1137	7	153	0	0	Col_2_5167828	Col_2_5167828	19807.4	475.723	4.300679194e-002	7.933968456e-002	5.877778476e-001	7.254758e+002	8.009948e+002	9.804074e+001	9.898362e+001	126	185.5	21	45	6.780511e+000	1.722379e+001	0	0	0	0	0	0	0	0	0	0	0	78.0963	119.434	1	1	1	1	23.696	21.1099	46.0016
DATA	1138	7	154	0	0	Col_4_11431960	Col_4_11431960	19828.5	475.851	2.094719628e-001	8.045285993e-002	9.223396363e-003	6.156739e+002	9.972929e+002	9.021851e+001	1.155138e+002	106.5	202.5	21	45	6.916971e+000	1.617610e+001	0	0	0	0	0	0	0	0	0	0	0	66.2763	148.361	1	1	1	1	22.9591	21.3839	45.8752
DATA	1139	7	155	0	0	Col_3_10190924	Col_3_10190924	19850.4	475.961	-1.071006807e+000	1.177127667e-001	9.160803104e-020	1.338752e+004	1.136824e+003	1.340375e+003	1.278177e+002	1481	218	20	44	6.821756e+000	1.623117e+001	0	0	0	0	0	0	0	0	0	0	0	1441.15	168.716	1	1	1	1	24.1747	21.181	45.3016
DATA	1140	7	156	0	0	Col_2_17084458	Col_2_17084458	19871.2	475.686	-5.176524080e-003	8.184228110e-002	9.495674321e-001	7.123366e+002	7.038964e+002	9.707250e+001	9.156273e+001	121	164	21	46	6.775430e+000	1.667917e+001	0	0	0	0	0	0	0	0	0	0	0	76.6819	104.231	1	1	1	1	24.1747	21.2802	46.8808
DATA	1141	7	157	0	0	NC_1_10301346	NC_1_10301346	19892.4	475.685	2.896716749e-001	9.481335090e-002	2.249268889e-003	4.012963e+002	7.818740e+002	7.719600e+001	9.776498e+001	87	176.5	21	46	6.608203e+000	1.674499e+001	0	0	0	0	0	0	0	0	0	0	0	43.1989	115.514	1	1	1	1	24.6442	21.161	47.5567
DATA	1142	7	158	0	0	NC_3_22636698	NC_3_22636698	19913.4	475.586	3.234310559e-001	1.498770573e-001	3.092971148e-002	1.936368e+002	4.077735e+002	6.872982e+001	7.157424e+001	62.5	115.5	21	46	6.634215e+000	1.683268e+001	0	0	0	0	0	0	0	0	0	0	0	20.8447	60.1107	1	1	0	1	27.501	20.9713	47.1241
DATA	1143	7	159	0	0	NC_4_12514103	NC_4_12514103	19934.5	475.964	-1.208341757e-001	7.092874046e-002	8.845592746e-002	1.305171e+003	9.881733e+002	1.462311e+002	1.150668e+002	178.5	206.5	21	46	6.765469e+000	1.678962e+001	0	0	0	0	0	0	0	0	0	0	0	140.5	145.345	1	1	1	1	24.8756	21.3402	47.4699
DATA	1144	7	160	0	0	Col_1_1157177	Col_1_1157177	19956.2	475.679	3.478131292e-002	8.636214175e-002	6.871410043e-001	6.091729e+002	6.599665e+002	8.977612e+001	8.858148e+001	106.5	162	21	45	6.518773e+000	1.685874e+001	0	0	0	0	0	0	0	0	0	0	0	65.5765	96.8535	1	1	1	1	24.4106	21.2733	46.7345
DATA	1145	7	161	66	-1	(-)3xSLv1	NegativeControl	19976.8	475.522	0.000000000e+000	6.082656143e-001	1.000000000e+000	6.793935e+001	5.883583e+001	6.594570e+001	5.921042e+001	37.5	52	20	44	6.885226e+000	1.715912e+001	0	0	0	0	0	0	0	0	0	0	0	-5.35297	-5.1624	0	0	0	0	27.0811	20.8609	46.2095
DATA	1146	7	162	0	0	Col_3_6704617	Col_3_6704617	19998	475.796	1.682567625e-002	7.802920325e-002	8.292737800e-001	7.855000e+002	8.165294e+002	1.025619e+002	1.009361e+002	126	170	20	45	6.230799e+000	1.685356e+001	0	0	0	0	0	0	0	0	0	0	0	84.5578	119.322	1	1	1	1	25.1049	20.4595	46.2118
DATA	1147	7	163	0	0	Col_1_16493594	Col_1_16493594	20019	475.5	2.665802861e-001	1.334069934e-001	4.568975246e-002	2.410079e+002	4.452577e+002	7.021170e+001	7.428402e+001	70	122	21	45	6.036753e+000	1.730529e+001	0	0	0	0	0	0	0	0	0	0	0	25.9441	64.9318	1	1	0	1	26.2212	20.8013	46.4251
DATA	1148	7	164	0	0	NC_5_11476187	NC_5_11476187	20040.4	476.038	1.324936286e-002	1.688494855e-001	9.374554004e-001	2.416936e+002	2.491808e+002	7.023527e+001	6.458529e+001	70	97	20	46	6.250482e+000	1.728770e+001	0	0	0	0	0	0	0	0	0	0	0	26.0179	36.2623	1	1	0	0	24.6442	20.6915	46.8221
DATA	1149	8	1	0	0	Col_3_9987998	Col_3_9987998	16602.5	481.676	2.688249093e-001	2.382503877e-001	2.591808519e-001	1.158339e+002	2.151101e+002	6.695529e+001	5.708205e+001	53	97	20	46	6.427751e+000	1.677864e+001	0	0	0	0	0	0	0	0	0	0	0	12.4693	35.2774	1	1	0	0	27.0811	20.7264	47.0903
DATA	1150	8	2	0	0	NC_1_4326096	NC_1_4326096	16623.5	481.476	0.000000000e+000	6.578814122e-001	1.000000000e+000	5.949969e+001	5.278708e+001	6.612122e+001	5.332762e+001	45	65	21	46	6.727609e+000	1.634074e+001	0	0	0	0	0	0	0	0	0	0	0	5.18285	7.61492	0	0	0	0	22.4545	21.3813	46.9231
DATA	1151	8	3	0	0	NC_1_17666204	NC_1_17666204	16643.9	481.815	-6.455304612e-002	1.098994161e-001	5.569465247e-001	4.359356e+002	3.757243e+002	7.905209e+001	6.525795e+001	89	119	21	46	6.802313e+000	1.637847e+001	0	0	0	0	0	0	0	0	0	0	0	46.9278	61.0602	1	1	1	1	24.4106	22.0421	46.7528
DATA	1152	8	4	0	0	Col_2_11431397	Col_2_11431397	16665.5	481.5	3.134197005e-002	6.456574862e-002	6.273733480e-001	1.805996e+003	1.941149e+003	1.922630e+002	2.013765e+002	243	374	22	47	6.471484e+000	1.678807e+001	0	0	0	0	0	0	0	0	0	0	0	194.413	314.088	1	1	1	1	24.4106	22.4495	47.6809
DATA	1153	8	5	0	0	Col_3_14934827	Col_3_14934827	16687	481.5	7.059661152e-002	7.605169837e-002	3.532668442e-001	7.669562e+002	9.023337e+002	1.011487e+002	1.050607e+002	108.5	180	23	47	7.043287e+000	1.769165e+001	0	0	0	0	0	0	0	0	0	0	0	82.5616	145.401	1	1	1	1	26.2212	22.9058	47.8639
DATA	1154	8	6	0	0	NC_3_17290102	NC_3_17290102	16708.2	481.522	0.000000000e+000	6.510142571e-001	1.000000000e+000	6.037192e+001	5.367754e+001	6.594570e+001	5.423441e+001	40	68	23	46	7.167712e+000	1.755779e+001	0	0	0	0	0	0	0	0	0	0	0	-1.89488	7.74616	0	0	0	0	30	22.5916	47.5785
DATA	1155	8	7	0	0	Col_5_9122375	Col_5_9122375	16729.3	481.833	8.220324672e-002	1.474392570e-001	5.771587100e-001	2.516520e+002	3.040911e+002	7.058415e+001	6.216190e+001	66	104	22	45	6.851201e+000	1.747198e+001	0	0	0	0	0	0	0	0	0	0	0	27.0899	48.6352	1	1	0	1	21.6755	22.2786	46.3092
DATA	1156	8	8	0	0	NC_1_23209995	NC_1_23209995	16750.1	481.729	-7.600728661e-003	6.477539762e-002	9.065908303e-001	1.820687e+003	1.789100e+003	1.936436e+002	1.869969e+002	239.5	331	22	45	7.097266e+000	1.739831e+001	0	0	0	0	0	0	0	0	0	0	0	195.994	285.189	1	1	1	1	26.0017	22.5941	45.7366
DATA	1157	8	9	0	0	NC_1_27909008	NC_1_27909008	16771.6	481.586	0.000000000e+000	6.466674801e-001	1.000000000e+000	6.095812e+001	5.422951e+001	6.599526e+001	5.461001e+001	45	63.5	22	47	7.220659e+000	1.783539e+001	0	0	0	0	0	0	0	0	0	0	0	2.75279	3.11678	0	0	0	0	27.501	22.5929	47.6995
DATA	1158	8	10	0	0	NC_4_1562000	NC_4_1562000	16793.2	481.946	4.070813454e-001	3.738425674e-001	2.761930661e-001	6.114943e+001	1.561255e+002	6.608244e+001	5.692655e+001	48	82	23	46	7.130435e+000	1.758240e+001	0	0	0	0	0	0	0	0	0	0	0	4.57393	24.7295	0	1	0	0	20.8674	22.9712	47.5014
DATA	1159	8	11	0	0	Col_2_1583000	Col_2_1583000	16813.8	481.964	-6.494384504e-002	1.088500991e-001	5.507506925e-001	4.474059e+002	3.852635e+002	7.969037e+001	6.706448e+001	95	116	22	45	6.532995e+000	1.742787e+001	0	0	0	0	0	0	0	0	0	0	0	48.1625	60.8566	1	1	1	1	24.8756	22.1147	46.2324
DATA	1160	8	12	0	0	NC_2_1694733	NC_2_1694733	16835.2	481.5	0.000000000e+000	6.439762007e-001	1.000000000e+000	6.148882e+001	5.468983e+001	6.594570e+001	5.525877e+001	42	69	21	46	6.623062e+000	1.831568e+001	0	0	0	0	0	0	0	0	0	0	0	-0.199823	7.77404	0	0	0	0	26.6546	22.0289	47.5879
DATA	1161	8	13	0	0	NC_2_4655863	NC_2_4655863	16855.9	482	1.388809771e-001	5.168775154e-001	7.881665244e-001	6.165675e+001	8.489100e+001	6.604052e+001	5.582100e+001	43	70	22	45	6.757439e+000	1.781772e+001	0	0	0	0	0	0	0	0	0	0	0	3.80812	13.342	0	1	0	0	22.9591	22.291	46.1271
DATA	1162	8	14	0	0	Col_5_14954078	Col_5_14954078	16877.5	481.426	5.698921573e-002	7.273969112e-002	4.333523753e-001	9.056089e+002	1.032595e+003	1.120273e+002	1.171340e+002	141	222	23	46	6.787993e+000	1.722716e+001	0	0	0	0	0	0	0	0	0	0	0	97.4874	161.919	1	1	1	1	24.4106	22.8766	46.2782
DATA	1163	8	15	0	0	Col_2_6442423	Col_2_6442423	16898	481.776	1.089717750e-001	1.127506918e-001	3.338019007e-001	3.500072e+002	4.498303e+002	7.465846e+001	7.137131e+001	78	130	23	44	6.584214e+000	1.742456e+001	0	0	0	0	0	0	0	0	0	0	0	37.6777	70.3927	1	1	1	1	25.7804	23.12	45.6427
DATA	1164	8	16	0	0	NC_3_20220404	NC_3_20220404	16919.3	481.615	1.672240354e-001	1.139771309e-001	1.423293253e-001	3.237846e+002	4.758611e+002	7.346564e+001	7.312120e+001	76	135	22	45	6.322446e+000	1.715703e+001	0	0	0	0	0	0	0	0	0	0	0	34.8549	74.3225	1	1	0	1	26.8687	22.1253	45.7984
DATA	1165	8	17	0	0	Col_4_14303187	Col_4_14303187	16940.9	481.815	1.988218707e-002	8.591144596e-002	8.169834634e-001	6.098038e+002	6.383698e+002	8.981894e+001	8.466750e+001	106	159	21	45	6.086623e+000	1.715323e+001	0	0	0	0	0	0	0	0	0	0	0	65.6444	99.5241	1	1	1	1	24.4106	21.6558	46.3496
DATA	1166	8	18	0	0	NC_1_29245885	NC_1_29245885	16961.9	481.691	-7.250561428e-002	7.491815088e-002	3.331454203e-001	9.603693e+002	8.127044e+002	1.164986e+002	9.853007e+001	142	186	21	44	6.517160e+000	1.794538e+001	0	0	0	0	0	0	0	0	0	0	0	103.382	126.502	1	1	1	1	25.3321	21.8209	46.4353
DATA	1167	8	19	0	0	Col_4_7141716	Col_4_7141716	16982.5	482.159	4.905595338e-001	3.323925436e-001	1.399857888e-001	6.252772e+001	1.934782e+002	6.622921e+001	5.904718e+001	49	92	21	45	7.085566e+000	1.792178e+001	0	0	0	0	0	0	0	0	0	0	0	6.58965	30.0727	0	1	0	0	22.4545	22.0197	47.3287
DATA	1168	8	20	0	0	NC_1_18645117	NC_1_18645117	17004.5	481.676	1.729941299e-001	8.693943759e-002	4.661038460e-002	5.137813e+002	7.651956e+002	8.359754e+001	9.474060e+001	96	181	22	46	7.353408e+000	1.789012e+001	0	0	0	0	0	0	0	0	0	0	0	55.3078	118.777	1	1	1	1	27.0811	22.7095	48.383
DATA	1169	8	21	0	0	Col_5_17693071	Col_5_17693071	17025	481.789	2.600146277e-002	7.601420023e-002	7.323052898e-001	8.147410e+002	8.650098e+002	1.048182e+002	1.030050e+002	130	184	22	48	7.087919e+000	1.841642e+001	0	0	0	0	0	0	0	0	0	0	0	87.7056	134.119	1	1	1	1	25.3321	23.1007	48.7666
DATA	1170	8	22	0	0	Col_3_1210390	Col_3_1210390	17046.1	482.018	5.999632546e-002	1.133410856e-001	5.965674398e-001	3.683810e+002	4.229544e+002	7.553728e+001	7.016409e+001	82	127	23	48	7.011516e+000	1.770987e+001	0	0	0	0	0	0	0	0	0	0	0	39.6556	65.5109	1	1	1	1	24.8756	23.1532	48.4571
DATA	1171	8	23	0	0	Col_1_9004147	Col_1_9004147	17067.8	481.745	3.271601489e-003	8.925775887e-002	9.707613548e-001	5.780972e+002	5.824685e+002	8.769720e+001	8.082355e+001	109	148	23	47	7.066976e+000	1.786778e+001	0	0	0	0	0	0	0	0	0	0	0	62.2313	90.1365	1	1	1	1	24.6442	23.0048	47.2308
DATA	1172	8	24	0	0	NC_5_20995844	NC_5_20995844	17089.3	481.62	0.000000000e+000	6.346904623e-001	1.000000000e+000	6.310662e+001	5.572172e+001	6.594570e+001	5.631270e+001	38.5	74	22	46	7.276981e+000	1.789882e+001	0	0	0	0	0	0	0	0	0	0	0	-2.8156	7.9674	0	0	0	0	23.9365	22.9069	47.3407
DATA	1173	8	25	0	0	Col_5_17176006	Col_5_17176006	17109.9	481.3	-1.502169234e-001	7.356896750e-002	4.116623464e-002	1.167383e+003	8.260309e+002	1.340770e+002	9.985822e+001	170	186	22	46	6.983190e+000	1.583725e+001	0	0	0	0	0	0	0	0	0	0	0	125.667	127.652	1	1	1	1	26.0017	22.4738	45.5461
DATA	1174	8	26	0	0	Col_4_14570188	Col_4_14570188	17131.4	481.722	5.228528389e-002	7.082878292e-002	4.603974183e-001	1.012621e+003	1.142174e+003	1.208423e+002	1.272692e+002	147	238	22	46	6.871678e+000	1.557953e+001	0	0	0	0	0	0	0	0	0	0	0	109.007	176.412	1	1	1	1	24.8756	22.6893	46.5091
DATA	1175	8	27	0	0	NC_4_18298466	NC_4_18298466	17152.2	481.786	-4.657337860e-002	6.755606859e-002	4.905694901e-001	1.426436e+003	1.281383e+003	1.571497e+002	1.399063e+002	204	257	22	44	6.899496e+000	1.563098e+001	0	0	0	0	0	0	0	0	0	0	0	153.554	197.834	1	1	1	1	25.1049	22.5531	45.4278
DATA	1176	8	28	0	0	Col_5_10483806	Col_5_10483806	17173.6	482.164	6.568203432e-002	1.092409190e-001	5.476678066e-001	3.866221e+002	4.497475e+002	7.644346e+001	7.196546e+001	85	125	23	44	6.633783e+000	1.624669e+001	0	0	0	0	0	0	0	0	0	0	0	41.6193	69.4154	1	1	1	1	24.4106	23.1257	45.9114
DATA	1177	8	29	0	0	NC_5_18260853	NC_5_18260853	17194.8	482.043	7.597087576e-002	1.819014754e-001	6.762041416e-001	2.012625e+002	2.397363e+002	6.894854e+001	6.109165e+001	65	100.5	23	46	7.150729e+000	1.693211e+001	0	0	0	0	0	0	0	0	0	0	0	21.6656	36.9948	1	1	0	0	22.9591	23.0932	46.7034
DATA	1178	8	30	0	0	NC_3_6810841	NC_3_6810841	17216	481.5	5.019290606e-002	7.491801268e-002	5.028761912e-001	8.321429e+002	9.340945e+002	1.061765e+002	1.090101e+002	134.5	201.5	22	44	7.566615e+000	1.664758e+001	0	0	0	0	0	0	0	0	0	0	0	89.5789	144.135	1	1	1	1	26.2212	22.9215	45.2801
DATA	1179	8	31	0	0	Col_4_17281034	Col_4_17281034	17236.3	481.574	7.283012894e-002	1.085155844e-001	5.021255976e-001	3.873914e+002	4.581209e+002	7.648239e+001	7.250231e+001	85	125	22	44	7.243462e+000	1.707131e+001	0	0	0	0	0	0	0	0	0	0	0	41.7021	70.6905	1	1	1	1	24.8756	22.7101	45.2181
DATA	1180	8	32	0	0	NC_5_9457189	NC_5_9457189	17257.4	481.245	2.488792675e-002	6.509782388e-002	7.022271351e-001	1.703921e+003	1.804419e+003	1.827082e+002	1.889878e+002	219	333.5	23	44	7.386152e+000	1.725264e+001	0	0	0	0	0	0	0	0	0	0	0	183.424	278.462	1	1	1	1	24.8756	23.1719	45.7083
DATA	1181	8	33	0	0	NC_1_13881867	NC_1_13881867	17279.5	481.676	1.731315047e-001	8.631989379e-002	4.488863458e-002	5.229383e+002	7.790799e+002	8.416342e+001	9.605002e+001	102	177	22	46	7.675397e+000	1.668329e+001	0	0	0	0	0	0	0	0	0	0	0	56.2935	120.252	1	1	1	1	27.0811	22.4743	46.9658
DATA	1182	8	34	0	0	NC_1_29318716	NC_1_29318716	17300.1	481.231	2.918807421e-002	5.712648185e-001	9.592507990e-001	6.390740e+001	6.835011e+001	6.602866e+001	5.657637e+001	47	68	22	45	7.577923e+000	1.684528e+001	0	0	0	0	0	0	0	0	0	0	0	3.56189	10.5529	0	1	0	0	24.1747	22.3841	45.9578
DATA	1183	8	35	0	-1	NC2_00147876	NC2_00147876	17321.2	482.038	0.000000000e+000	6.294471858e-001	1.000000000e+000	6.397127e+001	5.578799e+001	6.600342e+001	5.614317e+001	47	60	22	46	7.263459e+000	1.749559e+001	0	0	0	0	0	0	0	0	0	0	0	2.97081	-0.822793	0	0	0	0	23.696	22.4031	48.0638
DATA	1184	8	36	0	0	NC_4_4163087	NC_4_4163087	17343.1	481.571	2.047315343e-001	1.839994801e-001	2.658482453e-001	1.707078e+002	2.735173e+002	6.811936e+001	6.242798e+001	61.5	100	22	47	6.562717e+000	1.832500e+001	0	0	0	0	0	0	0	0	0	0	0	18.3764	42.2635	1	1	0	0	23.696	22.4596	49.3434
DATA	1185	8	37	0	0	NC_3_15285536	NC_3_15285536	17364.1	481.815	-7.333216959e-001	1.356700972e-001	6.474227754e-008	7.772812e+002	1.436337e+002	1.019338e+002	5.789891e+001	131	84	23	48	7.201213e+000	1.890169e+001	0	0	0	0	0	0	0	0	0	0	0	83.6731	22.2052	1	1	1	0	24.4106	22.9916	50.5682
DATA	1186	8	38	0	0	Col_3_20740722	Col_3_20740722	17385.2	481.522	1.442787914e-001	2.205566692e-001	5.130103632e-001	1.498901e+002	2.089546e+002	6.762770e+001	5.982415e+001	60	86	22	47	7.151745e+000	1.843154e+001	0	0	0	0	0	0	0	0	0	0	0	16.1354	32.3224	1	1	0	0	27.0811	22.2747	49.4258
DATA	1187	8	39	0	0	NC_2_18978930	NC_2_18978930	17406.1	481.729	3.989619243e-002	6.326118442e-002	5.282639561e-001	2.438574e+003	2.673204e+003	2.526169e+002	2.731274e+002	314	483	21	49	7.098904e+000	1.776984e+001	0	0	0	0	0	0	0	0	0	0	0	262.509	413.768	1	1	1	1	26.0017	21.8947	49.7978
DATA	1188	8	40	0	0	Col_3_978513	Col_3_978513	17427.2	482.13	-5.457782095e-002	1.241678181e-001	6.602638983e-001	3.708568e+002	3.270608e+002	7.565833e+001	6.483578e+001	85.5	108	21	47	6.932908e+000	1.808718e+001	0	0	0	0	0	0	0	0	0	0	0	39.9222	50.6589	1	1	1	1	23.9365	21.8879	48.7471
DATA	1189	8	41	0	0	Col_5_19352954	Col_5_19352954	17448.8	482.226	1.928240751e-001	1.118008346e-001	8.457967626e-002	3.251852e+002	5.069380e+002	7.352747e+001	7.549169e+001	76	138	22	47	6.583553e+000	1.838594e+001	0	0	0	0	0	0	0	0	0	0	0	35.0057	78.5812	1	1	0	1	23.696	21.6136	48.9915
DATA	1190	8	42	0	0	NC_3_6676088	NC_3_6676088	17469.2	481.824	0.000000000e+000	6.291703528e-001	1.000000000e+000	6.427520e+001	5.554049e+001	6.616391e+001	5.592913e+001	48.5	65	22	47.5	6.549722e+000	1.679283e+001	0	0	0	0	0	0	0	0	0	0	0	5.77977	3.0705	0	0	0	0	19.7386	21.7143	47.3791
DATA	1191	8	43	0	0	Col_5_8224502	Col_5_8224502	17490.9	481.527	-6.057216622e-003	6.717840342e-002	9.281551994e-001	1.388870e+003	1.369633e+003	1.537479e+002	1.479105e+002	187	264.5	22	47	6.497161e+000	1.798470e+001	0	0	0	0	0	0	0	0	0	0	0	149.51	212.668	1	1	1	1	25.3321	21.9921	46.9239
DATA	1192	8	44	0	0	NC_2_6770075	NC_2_6770075	17512.1	481.982	7.798313784e-002	1.080390599e-001	4.704143535e-001	3.865528e+002	4.625854e+002	7.643995e+001	7.247604e+001	87	127.5	22	46	6.905192e+000	1.712303e+001	0	0	0	0	0	0	0	0	0	0	0	41.6118	71.8925	1	1	1	1	24.6442	22.2799	46.0612
DATA	1193	8	45	0	0	NC_1_11089576	NC_1_11089576	17533.4	481.586	-4.992679400e-001	1.802443666e-001	5.606484205e-003	3.867790e+002	1.225166e+002	7.645139e+001	5.706991e+001	85	82.5	21	45	6.700588e+000	1.669152e+001	0	0	0	0	0	0	0	0	0	0	0	41.6362	19.0594	1	1	1	0	30	21.694	45.5109
DATA	1194	8	46	0	0	NC_4_5662040	NC_4_5662040	17554.5	481.676	1.429078586e-001	1.649617031e-001	3.863205657e-001	2.075112e+002	2.883695e+002	6.913353e+001	6.270782e+001	64	104	22	46	6.838132e+000	1.700076e+001	0	0	0	0	0	0	0	0	0	0	0	22.3383	44.905	1	1	0	1	27.0811	22.1232	46.4958
DATA	1195	8	47	0	0	NC_1_13142438	NC_1_13142438	17575.5	481.676	1.379426718e-001	2.223833231e-001	5.350653377e-001	1.491938e+002	2.049715e+002	6.761230e+001	5.928297e+001	59.5	92.5	21	48	6.823490e+000	1.800805e+001	0	0	0	0	0	0	0	0	0	0	0	16.0605	31.9511	1	1	0	0	27.0811	21.7853	48.4746
DATA	1196	8	48	0	0	Col_1_22706432	Col_1_22706432	17596.4	481.648	5.101675677e-002	6.981503832e-002	4.649369689e-001	1.073890e+003	1.207748e+003	1.260207e+002	1.329449e+002	160	251	21	47	6.874292e+000	1.777662e+001	0	0	0	0	0	0	0	0	0	0	0	115.603	188.464	1	1	1	1	24.4106	22.0543	48.4103
DATA	1197	8	49	0	0	NC_1_9626955	NC_1_9626955	17617.5	481.731	3.050079064e-002	6.249320772e-002	6.255033119e-001	3.226731e+003	3.461494e+003	3.293429e+002	3.505716e+002	376	590	22	47	6.693711e+000	1.715083e+001	0	0	0	0	0	0	0	0	0	0	0	347.353	540.741	1	1	1	1	24.4106	22.337	47.768
DATA	1198	8	50	0	0	Col_2_14141517	Col_2_14141517	17638.8	481.615	-2.990655033e-002	7.352071164e-002	6.841716230e-001	9.603544e+002	8.964477e+002	1.164974e+002	1.054053e+002	150	193	22	46.5	6.669849e+000	1.561569e+001	0	0	0	0	0	0	0	0	0	0	0	103.381	140.198	1	1	1	1	24.6442	22.3098	47.1658
DATA	1199	8	51	0	0	NC_3_17433516	NC_3_17433516	17660.1	482	0.000000000e+000	6.280737769e-001	1.000000000e+000	6.445461e+001	5.503013e+001	6.594570e+001	5.554254e+001	38	70	22	47	6.903404e+000	1.630620e+001	0	0	0	0	0	0	0	0	0	0	0	-4.66371	6.63831	0	0	0	0	24.8756	22.5921	47.4788
DATA	1200	8	52	0	0	Col_5_22027492	Col_5_22027492	17681.8	482.115	-5.173688087e-001	8.472327540e-002	1.017935211e-009	1.890164e+003	5.742892e+002	2.001900e+002	7.973551e+001	244.5	152.5	21	46	6.972208e+000	1.660582e+001	0	0	0	0	0	0	0	0	0	0	0	203.473	90.0262	1	1	1	1	23.696	21.7896	47.4784
DATA	1201	8	53	0	0	NC_1_7645684	NC_1_7645684	17702.5	481.867	-1.166580503e-001	7.926440992e-002	1.410861747e-001	8.702012e+002	6.652144e+002	1.091849e+002	8.647337e+001	136	162	22	46	7.160324e+000	1.687085e+001	0	0	0	0	0	0	0	0	0	0	0	93.6758	104.401	1	1	1	1	25.3321	22.5587	47.5673
DATA	1202	8	54	0	0	NC_3_6640408	NC_3_6640408	17723.7	481.609	1.124846833e-001	9.017343253e-002	2.122413448e-001	5.016435e+002	6.499499e+002	8.285709e+001	8.526148e+001	96.5	167.5	22	47	7.520955e+000	1.724735e+001	0	0	0	0	0	0	0	0	0	0	0	54.0011	102.129	1	1	1	1	27.2919	23.1551	48.313
DATA	1203	8	55	0	0	NC_4_9013063	NC_4_9013063	17744.1	481.49	1.269803290e-001	1.536797744e-001	4.086533771e-001	2.288897e+002	3.066243e+002	6.980502e+001	6.307298e+001	65	112.5	22	46	7.238280e+000	1.834022e+001	0	0	0	0	0	0	0	0	0	0	0	24.6396	48.2378	1	1	0	1	24.4106	22.9525	48.3352
DATA	1204	8	56	0	0	Col_4_4192341	Col_4_4192341	17766	481.5	1.300590703e-001	8.514046246e-002	1.266162741e-001	5.540530e+002	7.474986e+002	8.613120e+001	9.283251e+001	102	182	22	45	6.533978e+000	1.795562e+001	0	0	0	0	0	0	0	0	0	0	0	59.6429	117.745	1	1	1	1	26.2212	22.3641	46.8936
DATA	1205	8	57	0	0	NC_5_10921629	NC_5_10921629	17787.2	481.522	9.047159480e-002	1.125377731e-001	4.214420079e-001	3.570324e+002	4.397230e+002	7.499038e+001	7.040188e+001	83	130	22	45	6.936935e+000	1.710138e+001	0	0	0	0	0	0	0	0	0	0	0	38.434	69.3499	1	1	1	1	27.0811	22.4524	46.5741
DATA	1206	8	58	0	0	NC_1_29256027	NC_1_29256027	17808.5	481.676	3.149485998e-001	2.621204403e-001	2.295412009e-001	1.002202e+002	2.069683e+002	6.670290e+001	5.868334e+001	55.5	94	22	44	7.162436e+000	1.686662e+001	0	0	0	0	0	0	0	0	0	0	0	10.7885	32.682	1	1	0	0	27.0811	21.9765	45.6997
DATA	1207	8	59	0	0	Col_2_8862824	Col_2_8862824	17829.2	481.562	9.257238942e-002	8.186450865e-002	2.581392714e-001	6.251507e+002	7.736724e+002	9.086786e+001	9.483559e+001	110	182	22	44	7.084995e+000	1.574947e+001	0	0	0	0	0	0	0	0	0	0	0	67.2965	122.317	1	1	1	1	26.4388	22.0619	46.1064
DATA	1208	8	60	0	0	Col_1_16271383	Col_1_16271383	17850	482.437	-4.283669254e-002	7.448333072e-002	5.652116011e-001	9.319127e+002	8.443812e+002	1.141641e+002	1.006511e+002	141	189	22	46	7.633921e+000	1.704940e+001	0	0	0	0	0	0	0	0	0	0	0	100.319	133.657	1	1	1	1	22.1978	22.5385	47.5632
DATA	1209	8	61	0	0	NC_1_10701219	NC_1_10701219	17871.8	481.522	-1.137814186e-001	7.281132623e-002	1.181259158e-001	1.122018e+003	8.634124e+002	1.301464e+002	1.022155e+002	169	188	21	47	7.159967e+000	1.836418e+001	0	0	0	0	0	0	0	0	0	0	0	120.783	136.844	1	1	1	1	27.0811	21.8982	48.3664
DATA	1210	8	62	0	0	NC_3_2937666	NC_3_2937666	17892.3	482.467	1.451881560e-001	8.121266760e-002	7.381591602e-002	6.087796e+002	8.504490e+002	8.974944e+001	1.010882e+002	109	180.5	22	47.5	6.832443e+000	1.842759e+001	0	0	0	0	0	0	0	0	0	0	0	65.5342	134.948	1	1	1	1	22.7082	22.6076	48.6977
DATA	1211	8	63	0	0	Col_5_9508153	Col_5_9508153	17913.7	482.423	5.135975485e-002	1.077992088e-001	6.337616058e-001	3.958692e+002	4.455654e+002	7.691528e+001	7.045647e+001	85	139	22	48	6.756007e+000	1.832027e+001	0	0	0	0	0	0	0	0	0	0	0	42.6147	70.7888	1	1	1	1	23.4529	22.6122	49.2493
DATA	1212	8	64	0	0	NC_1_8329521	NC_1_8329521	17935.3	481.609	1.867221550e-001	1.368054811e-001	1.722928773e-001	2.456932e+002	3.776724e+002	7.037391e+001	6.631616e+001	68.5	123.5	21	48	6.877835e+000	1.841331e+001	0	0	0	0	0	0	0	0	0	0	0	26.4485	60.0766	1	1	0	1	27.2919	22.2172	48.4722
DATA	1213	8	65	0	0	NC_1_3372978	NC_1_3372978	17957	482.078	-3.643831974e-001	9.016540022e-002	5.316132317e-005	9.635030e+002	4.163608e+002	1.167571e+002	6.854071e+001	145	135	22	48	6.733545e+000	1.779420e+001	0	0	0	0	0	0	0	0	0	0	0	103.72	66.3112	1	1	1	1	23.2073	22.5307	48.3307
DATA	1214	8	66	0	0	NC_4_6047408	NC_4_6047408	17977.8	481.439	3.082856289e-001	2.645701677e-001	2.439251029e-001	9.966037e+001	2.026787e+002	6.669451e+001	5.803617e+001	56	99	22	46	6.992396e+000	1.756869e+001	0	0	0	0	0	0	0	0	0	0	0	10.7283	32.3168	1	1	0	0	21.6755	21.9779	47.398
DATA	1215	8	67	0	0	NC_5_12090751	NC_5_12090751	17998.4	481.982	1.341019560e-001	1.387817875e-001	3.339044945e-001	2.557251e+002	3.482374e+002	7.073040e+001	6.452510e+001	71	114.5	22	46.5	6.428671e+000	1.807508e+001	0	0	0	0	0	0	0	0	0	0	0	27.5284	55.5881	1	1	0	1	25.1049	22.178	49.178
DATA	1216	8	68	0	0	Col_2_2766002	Col_2_2766002	18019.5	481.963	-3.251478210e-002	1.369730713e-001	8.123613560e-001	3.145054e+002	2.918189e+002	7.306143e+001	6.160938e+001	79.5	114.5	22	46	6.501152e+000	1.763872e+001	0	0	0	0	0	0	0	0	0	0	0	33.856	46.6348	1	1	0	1	24.8756	22.2016	48.3049
DATA	1217	8	69	0	0	NC_2_17867801	NC_2_17867801	18040.9	481.855	6.250686864e-002	7.276553608e-002	3.903308643e-001	8.929239e+002	1.031149e+003	1.110044e+002	1.164912e+002	141	228	22	47	7.003913e+000	1.799144e+001	0	0	0	0	0	0	0	0	0	0	0	96.1219	164.971	1	1	1	1	24.6442	22.6542	48.7185
DATA	1218	8	70	0	0	Col_5_16696916	Col_5_16696916	18062	481.632	-9.267146493e-002	8.840606054e-002	2.945244210e-001	6.529307e+002	5.274674e+002	9.280097e+001	7.558661e+001	115	153.5	22	47	6.993300e+000	1.741433e+001	0	0	0	0	0	0	0	0	0	0	0	70.287	84.4802	1	1	1	1	25.7804	22.645	47.7725
DATA	1219	8	71	0	0	NC_1_19312031	NC_1_19312031	18083.5	481.676	0.000000000e+000	6.293966819e-001	1.000000000e+000	6.431890e+001	5.373932e+001	6.594570e+001	5.413220e+001	42	65	22	46	7.070515e+000	1.673114e+001	0	0	0	0	0	0	0	0	0	0	0	-0.161061	3.75711	0	0	0	0	30	22.5077	47.4021
DATA	1220	8	72	0	0	Col_2_14047850	Col_2_14047850	18103.6	482.444	1.100028887e-001	1.103461319e-001	3.188182002e-001	3.570320e+002	4.599494e+002	7.499036e+001	7.095516e+001	83	138	22	47.5	7.030105e+000	1.647020e+001	0	0	0	0	0	0	0	0	0	0	0	38.4339	73.8178	1	1	1	1	22.7082	22.5301	48.6366
DATA	1221	8	73	0	0	NC_3_13455538	NC_3_13455538	18125.5	481.404	1.559773038e-001	6.329506147e-002	1.372854791e-002	5.522023e+003	7.908161e+003	5.561261e+002	7.926557e+002	615	1233.5	22	47	6.866469e+000	1.791751e+001	0	0	0	0	0	0	0	0	0	0	0	594.437	1270.52	1	1	1	1	25.3321	22.0208	47.8177
DATA	1222	8	74	0	0	NC_5_8777236	NC_5_8777236	18146	482.28	-4.824976607e-002	7.145825260e-002	4.995384495e-001	1.078058e+003	9.647005e+002	1.263762e+002	1.105171e+002	167	210	22	47	6.910515e+000	1.730211e+001	0	0	0	0	0	0	0	0	0	0	0	116.051	155.133	1	1	1	1	22.7082	22.2961	47.8464
DATA	1223	8	75	0	0	Col_2_4652064	Col_2_4652064	18167.7	482.14	5.836847418e-002	6.981007417e-002	4.030964642e-001	1.054882e+003	1.206625e+003	1.244050e+002	1.321417e+002	153	247	21	47	6.845759e+000	1.780128e+001	0	0	0	0	0	0	0	0	0	0	0	113.556	194.223	1	1	1	1	23.696	22.0591	48.6505
DATA	1224	8	76	0	0	Col_5_14751314	Col_5_14751314	18188.8	482.392	-2.763140391e-002	6.393438901e-002	6.656078700e-001	2.170593e+003	2.036794e+003	2.268559e+002	2.106705e+002	271	374	21	47	7.096186e+000	1.768479e+001	0	0	0	0	0	0	0	0	0	0	0	233.661	328.145	1	1	1	1	23.4529	22.1897	47.3908
DATA	1225	8	77	0	0	Col_4_4594032	Col_4_4594032	18209.8	482.298	-2.255496271e-002	6.608989451e-002	7.328950412e-001	1.559410e+003	1.480490e+003	1.693117e+002	1.575129e+002	205	304	22	48	6.516688e+000	1.623266e+001	0	0	0	0	0	0	0	0	0	0	0	167.868	238.725	1	1	1	1	22.9591	22.4198	47.1204
DATA	1226	8	78	0	0	Col_4_10485736	Col_4_10485736	18231.1	481.842	-8.182214234e-003	6.319524848e-002	8.969816874e-001	2.509374e+003	2.462539e+003	2.594579e+002	2.520475e+002	320	454	22	48	6.403733e+000	1.629996e+001	0	0	0	0	0	0	0	0	0	0	0	270.13	397.411	1	1	1	1	25.1049	22.2702	47.8468
DATA	1227	8	79	0	0	Col_2_8113336	Col_2_8113336	18252.4	481.815	1.496064390e-001	1.937073760e-001	4.399177198e-001	1.688526e+002	2.382946e+002	6.807310e+001	5.873871e+001	61	100	22	46	6.502663e+000	1.679900e+001	0	0	0	0	0	0	0	0	0	0	0	18.1767	38.4869	1	1	0	0	24.8756	22.4329	47.1151
DATA	1228	8	80	0	0	Col_5_10087582	Col_5_10087582	18273.4	481.898	-7.235887468e-001	9.462998896e-002	2.065143663e-014	2.845556e+003	5.377474e+002	2.920971e+002	7.595961e+001	352.5	155	22	48	6.173159e+000	1.711962e+001	0	0	0	0	0	0	0	0	0	0	0	306.32	86.9157	1	1	1	1	23.9365	21.9598	48.046
DATA	1229	8	81	0	0	Col_3_14669038	Col_3_14669038	18295	481.5	8.075299450e-002	6.366657627e-002	2.046646252e-001	2.229861e+003	2.685535e+003	2.325331e+002	2.738521e+002	309	438	22	45	6.003362e+000	1.643334e+001	0	0	0	0	0	0	0	0	0	0	0	240.041	434.374	1	1	1	1	26.2212	21.6475	46.5483
DATA	1230	8	82	0	0	NC_5_26681810	NC_5_26681810	18316	482	2.890572429e-002	8.660906575e-002	7.385686646e-001	5.849368e+002	6.251938e+002	8.814957e+001	8.233439e+001	106	153	21.5	44	5.862023e+000	1.603636e+001	0	0	0	0	0	0	0	0	0	0	0	62.9675	101.188	1	1	1	1	23.4529	21.4916	45.0646
DATA	1231	8	83	0	0	NC_4_18134567	NC_4_18134567	18337.4	482.087	-6.915979008e-002	1.029235689e-001	5.016136854e-001	4.846058e+002	4.132652e+002	8.183681e+001	6.763586e+001	97.5	129.5	21	45	6.741649e+000	1.609327e+001	0	0	0	0	0	0	0	0	0	0	0	52.1671	66.9285	1	1	1	1	22.7082	22.114	45.0285
DATA	1232	8	84	0	0	NC_5_18424369	NC_5_18424369	18358.2	482.038	1.795171575e-001	2.149997091e-001	4.037376113e-001	1.450127e+002	2.192417e+002	6.752127e+001	5.782929e+001	59	91.5	22	44	7.023885e+000	1.642022e+001	0	0	0	0	0	0	0	0	0	0	0	15.6104	35.526	1	1	0	0	23.696	22.7915	44.8901
DATA	1233	8	85	0	0	NC_1_5625329	NC_1_5625329	18379.2	482.053	2.459949773e-002	6.147940625e-002	6.890638490e-001	2.294238e+004	2.427940e+004	2.295185e+003	2.428529e+003	2497	4008	21	45	7.112036e+000	1.632748e+001	0	0	0	0	0	0	0	0	0	0	0	2469.71	3936.26	1	1	1	1	24.8756	22.5339	45.9837
DATA	1234	8	86	0	0	NC_5_22710624	NC_5_22710624	18400.6	482.373	4.206804695e-001	3.484605967e-001	2.273343191e-001	6.406928e+001	1.687836e+002	6.618613e+001	5.606079e+001	50	86	21	45	6.898511e+000	1.676993e+001	0	0	0	0	0	0	0	0	0	0	0	6.06743	27.3766	0	1	0	0	24.6442	22.3227	46.6308
DATA	1235	8	87	0	0	Col_5_22239852	Col_5_22239852	18422	481.632	-1.409786881e+000	1.470195270e-001	8.884536146e-022	1.548175e+004	6.026055e+002	1.549579e+003	8.054062e+001	1722	161	21	45	6.939472e+000	1.669960e+001	0	0	0	0	0	0	0	0	0	0	0	1666.59	97.7847	1	1	1	1	25.5572	21.8245	46.2312
DATA	1236	8	88	0	0	Col_4_7194966	Col_4_7194966	18443	481.63	7.023113280e-002	6.971023456e-002	3.137078466e-001	1.049852e+003	1.234125e+003	1.239787e+002	1.344769e+002	146	272	21	45	6.403918e+000	1.700246e+001	0	0	0	0	0	0	0	0	0	0	0	113.015	200.334	1	1	1	1	25.1049	21.5797	46.1786
DATA	1237	8	89	0	0	Col_1_8215705	Col_1_8215705	18464.2	481.522	1.118485037e-001	1.366728078e-001	4.131477099e-001	2.655619e+002	3.435693e+002	7.109196e+001	6.349785e+001	72	110	21	45	6.152895e+000	1.666325e+001	0	0	0	0	0	0	0	0	0	0	0	28.5873	55.7888	1	1	0	1	27.0811	21.4741	46.7816
DATA	1238	8	90	0	0	NC_5_5480220	NC_5_5480220	18485.4	481.736	-8.248798378e-001	9.987238472e-002	1.464819073e-016	4.377915e+003	6.552206e+002	4.427305e+002	8.451771e+001	513.5	167	22	45	6.241203e+000	1.666451e+001	0	0	0	0	0	0	0	0	0	0	0	471.276	106.422	1	1	1	1	24.8756	21.8607	46.2256
DATA	1239	8	91	0	0	NC_1_27339927	NC_1_27339927	18506.5	481.676	8.177363308e-002	1.358513142e-001	5.472175413e-001	2.768650e+002	3.342272e+002	7.152187e+001	6.297617e+001	72.5	117.5	21	46	6.303715e+000	1.710659e+001	0	0	0	0	0	0	0	0	0	0	0	29.8041	54.2972	1	1	0	1	27.0811	21.2946	46.5027
DATA	1240	8	92	0	0	Col_5_10641137	Col_5_10641137	18527.9	482.208	-4.055175845e-001	7.189948013e-002	1.699881366e-008	1.445183e+004	5.680743e+003	1.446686e+003	5.705756e+002	1597	965.5	21	47	6.411636e+000	1.722689e+001	0	0	0	0	0	0	0	0	0	0	0	1555.72	923.006	1	1	1	1	22.9591	21.6092	47.7902
DATA	1241	8	93	0	0	NC_4_9599791	NC_4_9599791	18548.7	481.609	-1.013698593e-001	1.292884924e-001	4.330052504e-001	3.642999e+002	2.884624e+002	7.533910e+001	6.065963e+001	81.5	112	22	44	6.332461e+000	1.718553e+001	0	0	0	0	0	0	0	0	0	0	0	39.2163	46.8742	1	1	1	1	27.2919	22.0279	46.1564
DATA	1242	8	94	0	0	NC_4_8007074	NC_4_8007074	18569.9	482.354	-7.742076055e-002	1.042432445e-001	4.576673831e-001	4.792321e+002	4.009822e+002	8.151975e+001	6.674708e+001	92	123	22	46	6.449040e+000	1.932724e+001	0	0	0	0	0	0	0	0	0	0	0	51.5886	65.1604	1	1	1	1	22.4545	22.3444	47.9033
DATA	1243	8	95	0	0	Col_1_9113459	Col_1_9113459	18590.7	482.118	3.206498716e-002	8.852200057e-002	7.171830084e-001	5.574308e+002	6.001446e+002	8.634886e+001	8.030627e+001	103	157	22	46	6.452075e+000	1.901751e+001	0	0	0	0	0	0	0	0	0	0	0	60.0066	97.5238	1	1	1	1	23.696	22.5315	48.3423
DATA	1244	8	96	0	0	Col_5_26678742	Col_5_26678742	18612.1	481.81	-2.086091831e-001	6.938244584e-002	2.641380217e-003	1.781565e+003	1.102028e+003	1.899700e+002	1.224434e+002	233	233	22	45	6.805162e+000	1.881824e+001	0	0	0	0	0	0	0	0	0	0	0	191.783	179.068	1	1	1	1	25.5572	22.2006	46.9828
DATA	1245	8	97	0	0	Col_1_27545223	Col_1_27545223	18633.2	481.904	1.323804203e-001	7.925228850e-002	9.484675264e-002	6.483532e+002	8.794114e+002	9.247948e+001	1.028694e+002	118	209.5	21	44	7.072249e+000	1.739623e+001	0	0	0	0	0	0	0	0	0	0	0	69.7942	142.877	1	1	1	1	24.1747	21.9388	45.6764
DATA	1246	8	98	0	0	Col_2_13926531	Col_2_13926531	18654.3	481.963	3.772157345e-002	7.589076963e-002	6.191531762e-001	7.935709e+002	8.655802e+002	1.031813e+002	1.016948e+002	133	201	21	45	6.942649e+000	1.758208e+001	0	0	0	0	0	0	0	0	0	0	0	85.4267	140.604	1	1	1	1	24.4106	21.9855	46.9623
DATA	1247	8	99	0	0	Col_2_12998246	Col_2_12998246	18676.1	482.019	-8.044108500e-001	9.726133215e-002	1.332718551e-016	7.027881e+003	1.102589e+003	7.058753e+002	1.225071e+002	798	234.5	22	45	6.651459e+000	1.679607e+001	0	0	0	0	0	0	0	0	0	0	0	756.54	179.058	1	1	1	1	23.9365	22.1111	46.5014
DATA	1248	8	100	0	0	NC_2_10068129	NC_2_10068129	18697.4	481.66	-6.111283473e-001	9.002527607e-002	1.133772667e-011	2.013868e+003	4.930633e+002	2.119091e+002	7.268978e+001	258	140	21	46	6.616354e+000	1.633444e+001	0	0	0	0	0	0	0	0	0	0	0	216.79	80.0481	1	1	1	1	24.1747	21.6226	47.566
DATA	1249	8	101	0	0	NC_2_12474892	NC_2_12474892	18718	481.774	-9.404135465e-003	7.051159632e-002	8.939007266e-001	1.076112e+003	1.053060e+003	1.262101e+002	1.180850e+002	157	234	21	47	7.192081e+000	1.745004e+001	0	0	0	0	0	0	0	0	0	0	0	115.842	170.902	1	1	1	1	24.4106	22.2831	48.3042
DATA	1250	8	102	0	0	NC_1_8681324	NC_1_8681324	18739.8	482.449	2.254179478e-001	4.441983133e-001	6.118240871e-001	6.395672e+001	1.074742e+002	6.618836e+001	5.452308e+001	50.5	79.5	21	47	7.207676e+000	1.758239e+001	0	0	0	0	0	0	0	0	0	0	0	6.0956	17.4343	0	1	0	0	22.9591	21.8635	48.376
DATA	1251	8	103	0	0	Col_5_19501292	Col_5_19501292	18760.7	481.786	-5.389113616e-002	6.646448160e-002	4.174655463e-001	1.573276e+003	1.389677e+003	1.705896e+002	1.489024e+002	191	294.5	21	47	6.950986e+000	1.749813e+001	0	0	0	0	0	0	0	0	0	0	0	169.361	225.327	1	1	1	1	25.1049	21.9741	48.1347
DATA	1252	8	104	0	0	Col_3_21845531	Col_3_21845531	18781.4	481.909	1.183048718e-001	6.268828559e-002	5.913440480e-002	5.019075e+003	6.590655e+003	5.062213e+002	6.612339e+002	546.5	1104	21	48	6.906199e+000	1.766972e+001	0	0	0	0	0	0	0	0	0	0	0	540.296	1068.06	1	1	1	1	25.1049	21.7344	48.6775
DATA	1253	8	105	0	0	NC_3_18515173	NC_3_18515173	18802.5	481.676	1.148777532e-001	2.017234409e-001	5.690294707e-001	1.679655e+002	2.188254e+002	6.805115e+001	5.783752e+001	59.5	86.5	21	48	6.665534e+000	1.813982e+001	0	0	0	0	0	0	0	0	0	0	0	18.0812	35.4413	1	1	0	0	27.0811	21.5714	48.159
DATA	1254	8	106	0	0	NC_5_26751557	NC_5_26751557	18823.7	481.609	1.376052323e-001	7.578179372e-002	6.939972472e-002	7.366150e+002	1.011220e+003	9.886785e+001	1.144367e+002	124	216	21	46	6.636946e+000	1.746188e+001	0	0	0	0	0	0	0	0	0	0	0	79.2954	163.672	1	1	1	1	27.2919	21.628	46.942
DATA	1255	8	107	0	0	NC_1_2163519	NC_1_2163519	18845	481.5	2.442569078e-001	7.755395257e-002	1.635448057e-003	3.741089e+003	6.565305e+003	3.798767e+002	8.122769e+002	426	836	21	46	6.379835e+000	1.897127e+001	0	0	0	1	0	0	0	0	0	0	0	402.722	1061.87	1	1	1	1	26.2212	21.3709	47.4945
DATA	1256	8	108	0	0	NC_1_6749136	NC_1_6749136	18866.8	481.644	0.000000000e+000	6.316862472e-001	1.000000000e+000	6.400330e+001	5.331533e+001	6.596488e+001	5.373949e+001	45	63	21	46	6.419907e+000	1.774672e+001	0	0	0	0	0	0	0	0	0	0	0	1.71235	4.87481	0	0	0	0	22.4545	21.2644	47.342
DATA	1257	8	109	0	0	Col_1_13730619	Col_1_13730619	18887.4	481.692	-1.481181797e-002	9.153089750e-002	8.714451239e-001	5.536674e+002	5.351027e+002	8.610640e+001	7.580814e+001	101	141	21	47	6.474479e+000	1.809568e+001	0	0	0	0	0	0	0	0	0	0	0	59.6014	86.4074	1	1	1	1	24.4106	21.0942	48.1551
DATA	1258	8	110	0	0	NC_3_4880932	NC_3_4880932	18908.9	481.944	1.835480209e-001	8.932617086e-002	3.989766587e-002	4.738302e+002	7.230541e+002	8.120336e+001	9.009355e+001	95	181	22	46	6.809426e+000	1.708798e+001	0	0	0	0	0	0	0	0	0	0	0	51.0071	116.651	1	1	1	1	24.4106	21.9363	47.4164
DATA	1259	8	111	0	0	NC_5_702758	NC_5_702758	18929.7	481.561	1.377656769e-001	9.352347890e-002	1.407349195e-001	4.525779e+002	6.215255e+002	7.998189e+001	8.220143e+001	95	161	21	44	6.644710e+000	1.633271e+001	0	0	0	0	0	0	0	0	0	0	0	48.7193	100.179	1	1	1	1	25.3321	21.6452	45.3445
DATA	1260	8	112	0	0	NC_5_802226	NC_5_802226	18950.8	481.556	2.185937854e-001	2.129202249e-001	3.045869914e-001	1.402131e+002	2.319436e+002	6.741982e+001	5.863386e+001	57	98	22	45.5	6.459444e+000	1.695026e+001	0	0	0	0	0	0	0	0	0	0	0	15.0937	37.3476	1	1	0	0	23.2073	21.8424	47.1141
DATA	1261	8	113	0	0	Col_1_12381317	Col_1_12381317	18972	481.959	3.907888064e-002	1.171543105e-001	7.387058810e-001	3.545857e+002	3.879718e+002	7.487420e+001	6.641855e+001	77	111	21	46	6.506329e+000	1.671021e+001	0	0	0	0	0	0	0	0	0	0	0	38.1706	62.4041	1	1	1	1	22.7082	21.1547	47.1261
DATA	1262	8	114	0	0	Col_1_22760390	Col_1_22760390	18993	481.5	-5.256874344e-002	7.973663455e-002	5.097161848e-001	7.761926e+002	6.877028e+002	1.018508e+002	8.741836e+001	128	182	20	46	6.007255e+000	1.722944e+001	0	0	0	0	0	0	0	0	0	0	0	83.5559	110.493	1	1	1	1	26.2212	20.5197	46.5879
DATA	1263	8	115	0	0	Col_5_1903375	Col_5_1903375	19014.3	481.609	1.034648956e-001	7.494883525e-002	1.674408646e-001	7.825326e+002	9.930414e+002	1.023348e+002	1.130525e+002	127	227	21	46	6.035981e+000	1.717041e+001	0	0	0	0	0	0	0	0	0	0	0	84.2384	159.362	1	1	1	1	27.2919	21.1704	46.9218
DATA	1264	8	116	0	0	Col_2_6706130	Col_2_6706130	19034.5	481.396	1.606574493e-001	1.708381668e-001	3.470087144e-001	1.928510e+002	2.791768e+002	6.870772e+001	6.087522e+001	61	102	21	45	6.899634e+000	1.795542e+001	0	0	0	0	0	0	0	0	0	0	0	20.7601	44.7496	1	1	0	1	24.4106	22.0366	45.9581
DATA	1265	8	117	0	0	Col_3_7125921	Col_3_7125921	19056.5	481.676	2.337241837e-002	6.953143812e-002	7.367639867e-001	1.109161e+003	1.170488e+003	1.290396e+002	1.289755e+002	161	226	21	46	6.810321e+000	1.705472e+001	0	0	0	0	0	0	0	0	0	0	0	119.399	187.367	1	1	1	1	27.0811	21.8352	46.6621
DATA	1266	8	118	0	0	NC_4_5995762	NC_4_5995762	19077.2	481.831	2.876314824e-001	1.794429975e-001	1.089539054e-001	1.570120e+002	3.044839e+002	6.778911e+001	6.220196e+001	60.5	110	22	46	6.767072e+000	1.725927e+001	0	0	0	0	0	0	0	0	0	0	0	16.9021	48.6766	1	1	0	1	25.7804	22.0475	46.0922
DATA	1267	8	119	0	0	NC_3_21407097	NC_3_21407097	19098.7	481.609	3.961689586e-001	2.073269508e-001	5.602493145e-002	1.167068e+002	2.905795e+002	6.697044e+001	6.160067e+001	54	108	22	47.5	6.817865e+000	1.837087e+001	0	0	0	0	0	0	0	0	0	0	0	12.5633	46.3884	1	1	0	1	27.2919	22.231	48.9022
DATA	1268	8	120	0	0	NC_5_12022708	NC_5_12022708	19120	482.619	4.715972631e-002	8.175167800e-002	5.640302875e-001	6.534984e+002	7.284575e+002	9.284092e+001	9.091496e+001	117	185	22	47	6.777053e+000	1.632006e+001	0	0	0	0	0	0	0	0	0	0	0	70.3481	116.12	1	1	1	1	21.1402	22.819	48.1988
DATA	1269	8	121	0	0	NC_2_17287029	NC_2_17287029	19141	481.5	3.830509652e-001	1.598150486e-001	1.653717981e-002	3.266414e+003	7.890820e+003	6.442389e+002	1.818640e+003	213.5	460.5	21	46	6.483810e+000	1.621965e+001	0	0	1	1	0	0	0	0	0	0	0	351.624	1256	1	1	1	1	26.2212	21.7711	47.7105
DATA	1270	8	122	0	0	NC_5_18403208	NC_5_18403208	19162	481.804	-2.167445217e-002	9.323339584e-002	8.161689486e-001	5.434773e+002	5.170196e+002	8.545473e+001	7.516627e+001	105	142	22	46	6.869453e+000	1.614416e+001	0	0	0	0	0	0	0	0	0	0	0	58.5045	82.1679	1	1	1	1	25.3321	22.3075	47.1096
DATA	1271	8	123	0	0	Col_1_21906580	Col_1_21906580	19183.5	481.642	1.206290609e-001	8.836439441e-002	1.722115888e-001	5.157479e+002	6.808737e+002	8.371854e+001	8.730647e+001	98	165	21	47	6.557866e+000	1.658794e+001	0	0	0	0	0	0	0	0	0	0	0	55.5195	108.034	1	1	1	1	24.4106	21.5878	47.3138
DATA	1272	8	124	0	0	Col_3_10546378	Col_3_10546378	19204.4	482.143	1.724514799e-001	8.035079509e-002	3.185443928e-002	6.143112e+002	9.137763e+002	9.012557e+001	1.065184e+002	106	206	21	47	6.590961e+000	1.722856e+001	0	0	0	0	0	0	0	0	0	0	0	66.1296	144.751	1	1	1	1	23.4529	21.5727	47.3983
DATA	1273	8	125	0	0	NC_3_2306644	NC_3_2306644	19225.7	481.609	6.296440030e-002	8.892601753e-002	4.789118803e-001	5.403738e+002	6.246815e+002	8.525769e+001	8.311872e+001	106	164	22	47	6.524692e+000	1.789975e+001	0	0	0	0	0	0	0	0	0	0	0	58.1704	98.7887	1	1	1	1	27.2919	22.0872	48.3433
DATA	1274	8	126	0	0	NC_1_17010114	NC_1_17010114	19246.7	482.043	1.961048925e-002	6.466191084e-002	7.616785499e-001	1.808985e+003	1.892542e+003	1.925438e+002	1.970636e+002	236	356.5	22	49	6.412082e+000	1.825135e+001	0	0	0	0	0	0	0	0	0	0	0	194.734	298.773	1	1	1	1	22.9591	22.4278	49.204
DATA	1275	8	127	0	0	NC_5_17768039	NC_5_17768039	19268.3	481.979	-9.599571391e-002	1.002875695e-001	3.384640479e-001	5.276386e+002	4.230005e+002	8.445626e+001	6.940613e+001	102.5	128	22	48	6.686458e+000	1.763782e+001	0	0	0	0	0	0	0	0	0	0	0	56.7995	66.6568	1	1	1	1	23.4529	22.1906	48.4834
DATA	1276	8	128	0	0	NC_5_2215921	NC_5_2215921	19289.4	481.701	0.000000000e+000	6.269354310e-001	1.000000000e+000	6.465700e+001	5.477799e+001	6.594570e+001	5.521602e+001	37	62	21	48	6.546106e+000	1.731512e+001	0	0	0	0	0	0	0	0	0	0	0	-6.11192	4.93686	0	0	0	0	26.8687	21.6188	48.8149
DATA	1277	8	129	0	0	NC_1_4968366	NC_1_4968366	19310.5	481.676	0.000000000e+000	6.261515825e-001	1.000000000e+000	6.471320e+001	5.488002e+001	6.594570e+001	5.522942e+001	42	61	21	49	6.370313e+000	1.758729e+001	0	0	0	0	0	0	0	0	0	0	0	-3.51153	-3.25462	0	0	0	0	27.0811	21.3658	48.7263
DATA	1278	8	130	0	0	Col_3_19733864	Col_3_19733864	19331.5	481.676	1.319001844e-001	1.136723313e-001	2.459045749e-001	3.371920e+002	4.568541e+002	7.406632e+001	7.175675e+001	82.5	135.5	21	50	6.210872e+000	1.712209e+001	0	0	0	0	0	0	0	0	0	0	0	36.2982	71.5912	1	1	1	1	27.0811	21.3406	49.1199
DATA	1279	8	131	0	0	NC_1_20740890	NC_1_20740890	19352.2	481.892	1.606926376e-001	1.633320752e-001	3.251941736e-001	2.052690e+002	2.971776e+002	6.906656e+001	6.290288e+001	63	106	21	49	6.552235e+000	1.804910e+001	0	0	0	0	0	0	0	0	0	0	0	22.0969	46.48	1	1	0	1	21.1402	21.9385	49.3547
DATA	1280	8	132	0	0	NC_1_22715949	NC_1_22715949	19374.1	481.842	1.787320493e-001	1.463719878e-001	2.220553649e-001	2.295635e+002	3.464455e+002	6.982714e+001	6.547142e+001	68	118	21	47	6.184678e+000	1.771340e+001	0	0	0	0	0	0	0	0	0	0	0	24.7122	54.0747	1	1	0	1	25.1049	21.6981	48.0443
DATA	1281	8	133	0	0	NC_3_9311948	NC_3_9311948	19395	481.453	2.716382350e-001	2.363111141e-001	2.503523016e-001	1.189062e+002	2.222505e+002	6.700912e+001	5.993777e+001	54.5	99	21	44	6.558053e+000	1.748628e+001	0	0	0	0	0	0	0	0	0	0	0	12.8001	34.6208	1	1	0	0	25.3321	21.9891	45.5353
DATA	1282	8	134	0	0	Col_1_25300901	Col_1_25300901	19416.5	481.731	-1.176860642e-001	6.409482612e-002	6.633927215e-002	2.884455e+003	2.199772e+003	2.958879e+002	2.269395e+002	352	399	21	45	6.575858e+000	1.752359e+001	0	0	0	0	0	0	0	0	0	0	0	310.507	341.95	1	1	1	1	24.4106	22.0354	46.3733
DATA	1283	8	135	0	0	Col_4_16853732	Col_4_16853732	19437.8	481.92	4.904681127e-002	1.722396012e-001	7.758286314e-001	2.204758e+002	2.468356e+002	6.953367e+001	6.110663e+001	69	101	22	45	6.406978e+000	1.799104e+001	0	0	0	0	0	0	0	0	0	0	0	23.7339	38.2892	1	1	0	0	23.696	22.0156	46.9375
DATA	1284	8	136	0	0	NC_5_15889260	NC_5_15889260	19458.5	481.676	1.112852499e-001	1.090571169e-001	3.075241555e-001	3.681820e+002	4.757161e+002	7.552758e+001	7.348976e+001	85.5	138.5	21	45	6.198513e+000	1.806385e+001	0	0	0	0	0	0	0	0	0	0	0	39.6342	73.6409	1	1	1	1	27.0811	21.664	46.6507
DATA	1285	8	137	0	0	NC_1_24418496	NC_1_24418496	19479.9	482.107	1.063672677e-001	5.115309731e-001	8.352765533e-001	6.525282e+001	8.336169e+001	6.605546e+001	5.675294e+001	48.5	77.5	21	45	6.466716e+000	1.905510e+001	0	0	0	0	0	0	0	0	0	0	0	4.09742	12.8763	0	1	0	0	24.6442	21.5192	47.2448
DATA	1286	8	138	0	0	Col_5_2201264	Col_5_2201264	19500.7	481.765	5.685678377e-002	6.176239480e-002	3.572734865e-001	8.974115e+003	1.022936e+004	8.998312e+002	1.024482e+003	971	1588	21	45	6.528157e+000	1.892259e+001	0	0	0	0	0	0	0	0	0	0	0	966.049	1576.68	1	1	1	1	24.4106	21.487	47.0899
DATA	1287	8	139	0	0	Col_4_13588707	Col_4_13588707	19521.5	481.804	1.979707206e-002	7.166178195e-002	7.823506463e-001	9.986593e+002	1.045236e+003	1.196747e+002	1.187595e+002	148	216	21	45	6.754274e+000	1.782038e+001	0	0	0	0	0	0	0	0	0	0	0	107.504	160.757	1	1	1	1	22.9591	21.8119	45.4537
DATA	1288	8	140	0	0	Col_1_28550041	Col_1_28550041	19542.6	481.736	3.243262885e-002	7.507538109e-002	6.657407916e-001	8.433138e+002	9.087028e+002	1.070543e+002	1.070053e+002	117	198	21	44	6.477502e+000	1.625407e+001	0	0	0	0	0	0	0	0	0	1	0	90.7814	139.449	1	1	1	1	24.8756	21.8671	44.5378
DATA	1289	8	141	0	0	NC_5_8028366	NC_5_8028366	19564.3	481.164	-1.708301636e-001	4.479959775e-001	7.029652560e-001	1.029603e+002	6.947675e+001	6.674461e+001	5.705816e+001	53	74	21	44	6.524569e+000	1.640224e+001	0	0	0	0	0	0	0	0	0	0	0	11.0835	10.6375	1	1	0	0	24.6442	21.3739	44.847
DATA	1290	8	142	0	0	NC_1_932929	NC_1_932929	19585.2	481.566	3.556257481e-001	3.779087453e-001	3.466863974e-001	6.567888e+001	1.489538e+002	6.623629e+001	5.868325e+001	53.5	89	21	46	6.590936e+000	1.693403e+001	0	0	0	0	0	0	0	0	0	0	0	6.67165	22.7549	0	1	0	0	24.8756	21.3989	46.1274
DATA	1291	8	143	0	0	NC_5_18126979	NC_5_18126979	19606.5	481.818	-1.737501232e-002	4.055061500e-001	9.658229271e-001	9.626779e+001	9.249238e+001	6.664466e+001	5.763881e+001	55	72	21	45	6.929500e+000	1.772578e+001	0	0	0	0	0	0	0	0	0	0	0	10.3631	14.0972	1	1	0	0	22.4545	21.4254	45.8757
DATA	1292	8	144	0	0	NC_5_23159716	NC_5_23159716	19627.5	482	0.000000000e+000	6.196851298e-001	1.000000000e+000	6.586436e+001	5.666100e+001	6.594593e+001	5.712832e+001	46	65	21	46	6.438173e+000	1.831163e+001	0	0	0	0	0	0	0	0	0	0	0	0.18844	5.30422	0	0	0	0	22.9591	21.3966	47.8073
DATA	1293	8	145	0	0	Col_3_7029751	Col_3_7029751	19648.7	481.765	5.808835152e-002	8.317095019e-002	4.849138485e-001	6.344407e+002	7.252361e+002	9.150948e+001	9.233764e+001	114	181.5	21	48	6.482780e+000	1.763903e+001	0	0	0	0	0	0	0	0	0	0	0	68.2965	110.03	1	1	1	1	24.4106	21.4173	48.9431
DATA	1294	8	146	0	0	NC_5_17562005	NC_5_17562005	19670	481.5	1.545312271e-001	9.660130864e-002	1.096694897e-001	4.314340e+002	6.158084e+002	7.880475e+001	8.410702e+001	89	153	21	47	6.347721e+000	1.712737e+001	0	0	0	0	0	0	0	0	0	0	0	46.4432	93.2108	1	1	1	1	26.2212	21.055	46.856
DATA	1295	8	147	0	0	NC_1_27311590	NC_1_27311590	19690.8	481.773	1.644600822e-001	1.752180660e-001	3.479349698e-001	1.911562e+002	2.791570e+002	6.866034e+001	6.384498e+001	63	103	20	45.5	6.987784e+000	1.732896e+001	0	0	0	0	0	0	0	0	0	0	0	20.5777	42.1572	1	1	0	0	22.1978	20.9144	46.7326
DATA	1296	8	148	0	0	Col_4_10138710	Col_4_10138710	19712	482.187	7.394316042e-002	1.346621998e-001	5.829360808e-001	2.914225e+002	3.455145e+002	7.209789e+001	6.712766e+001	75	112	21	45	7.304964e+000	1.639487e+001	0	0	0	0	0	0	0	0	0	0	0	31.3712	52.0566	1	1	0	1	22.7082	21.6649	46.1387
DATA	1297	8	149	0	0	Col_2_12967589	Col_2_12967589	19733.7	482.231	6.993604137e-002	7.151693773e-002	3.281263687e-001	9.720617e+002	1.141905e+003	1.174644e+002	1.279362e+002	149.5	225.5	21	47	7.186420e+000	1.658886e+001	0	0	0	0	0	0	0	0	0	0	0	104.641	171.633	1	1	1	1	23.9365	21.8548	47.3414
DATA	1298	8	150	0	0	Col_1_26280966	Col_1_26280966	19754.3	482.244	1.437576932e-001	1.558108473e-001	3.561935991e-001	2.253493e+002	3.137718e+002	6.968973e+001	6.578687e+001	71	112	22	47	6.687057e+000	1.664577e+001	0	0	0	0	0	0	0	0	0	0	0	24.2585	47.054	1	1	0	1	22.4545	22.2033	47.4797
DATA	1299	8	151	0	0	Col_2_12978279	Col_2_12978279	19775.5	481.778	1.464122515e-001	1.368469127e-001	2.846651824e-001	2.637606e+002	3.695065e+002	7.102487e+001	6.873356e+001	72.5	113	21	45.5	6.688436e+000	1.634298e+001	0	0	0	0	0	0	0	0	0	0	0	28.3934	55.2836	1	1	0	1	25.1049	21.7404	46.459
DATA	1300	8	152	0	0	NC_1_2656873	NC_1_2656873	19797	481.5	9.147716509e-002	8.766240561e-002	2.967091531e-001	5.531428e+002	6.828329e+002	8.607268e+001	8.965187e+001	101	165	20	45.5	7.176344e+000	1.622457e+001	0	0	0	0	0	0	0	0	0	0	0	59.545	101.921	1	1	1	1	26.2212	21.2707	45.8066
DATA	1301	8	153	0	0	Col_1_11468192	Col_1_11468192	19818.1	481.591	4.061976098e-001	1.294989341e-001	1.708684888e-003	2.068748e+004	5.271149e+004	4.468302e+003	9.179769e+003	990	5517	21	45	6.797040e+000	1.654645e+001	0	0	1	1	0	0	0	0	0	0	0	2226.98	7849.63	1	1	1	1	26.6546	21.5714	45.8229
DATA	1302	8	154	0	0	NC_1_10779368	NC_1_10779368	19839.7	481.68	1.484611793e-001	6.809055986e-002	2.923160232e-002	1.230046e+003	1.731340e+003	1.395670e+002	1.827070e+002	173	328	21.5	44	7.072112e+000	1.600655e+001	0	0	0	0	0	0	0	0	0	0	0	132.412	257.22	1	1	1	1	23.9365	22.0702	45.4157
DATA	1303	8	155	0	0	Col_1_177232	Col_1_177232	19860.5	481.676	2.668755207e-002	7.488657965e-002	7.215612774e-001	8.677547e+002	9.227510e+002	1.089900e+002	1.092546e+002	134	198	20	45	6.743141e+000	1.530956e+001	0	0	0	0	0	0	0	0	0	0	0	93.4124	136.782	1	1	1	1	27.0811	21.1215	45.9282
DATA	1304	8	156	0	0	NC_1_8701817	NC_1_8701817	19881.6	481.791	0.000000000e+000	5.829531393e-001	1.000000000e+000	6.724148e+001	6.460359e+001	6.594570e+001	5.898440e+001	37.5	70	21	47	6.402301e+000	1.676457e+001	0	0	0	0	0	0	0	0	0	0	0	-6.23667	9.55468	0	1	0	0	22.4545	21.7845	48.6906
DATA	1305	8	157	1028	1	SM_06	SM_06	19902.6	481.701	-2.646978588e-001	4.804944778e-001	5.817115735e-001	1.074060e+002	5.838897e+001	6.681464e+001	5.876209e+001	56	63.5	21	48	6.962992e+000	1.738178e+001	0	0	0	0	0	0	0	0	0	0	0	11.5621	0.594448	1	0	0	0	26.8687	21.6774	48.3952
DATA	1306	8	158	0	0	Col_3_3837470	Col_3_3837470	19924.5	482.118	5.972155807e-002	1.272384338e-001	6.388071295e-001	3.218301e+002	3.692736e+002	7.337971e+001	6.951624e+001	79	117	21	47.5	6.975861e+000	1.706219e+001	0	0	0	0	0	0	0	0	0	0	0	34.6445	54.3663	1	1	0	1	23.9365	21.9643	47.9945
DATA	1307	8	159	0	0	Col_3_19639423	Col_3_19639423	19944.8	482	-1.280054829e-001	8.682525871e-002	1.404039296e-001	7.365906e+002	5.485556e+002	9.886603e+001	8.057720e+001	126	144	22	46	7.420151e+000	1.715567e+001	0	0	0	0	0	0	0	0	0	0	0	79.2928	80.5908	1	1	1	1	22.4545	22.6261	47.3626
DATA	1308	8	160	0	0	NC_3_14689623	NC_3_14689623	19965.6	482.303	1.943131241e-001	9.140318640e-002	3.351241301e-002	4.669935e+002	7.305063e+002	8.080634e+001	9.399444e+001	91	170	21	46	6.847466e+000	1.692830e+001	0	0	0	0	0	0	0	0	0	0	0	50.2711	107.092	1	1	1	1	19.1492	22.2643	47.1952
DATA	1309	8	161	0	0	NC_5_19287447	NC_5_19287447	19987.4	481.885	7.558948370e-002	6.230778371e-002	2.250675955e-001	4.463231e+003	5.311765e+003	4.511686e+002	5.344740e+002	514	815	21	46	6.549285e+000	1.714902e+001	0	0	0	0	0	0	0	0	0	0	0	480.46	776.989	1	1	1	1	24.4106	21.3711	47.0453
DATA	1310	8	162	0	0	NC_5_17651910	NC_5_17651910	20008.5	482.152	3.064202250e-001	3.574026655e-001	3.912498618e-001	7.560237e+001	1.530931e+002	6.637765e+001	6.134511e+001	53.5	85.5	21	45	6.287913e+000	1.743045e+001	0	0	0	0	0	0	0	0	0	0	0	8.13848	22.3468	1	1	0	0	22.9591	21.2383	47.0078
DATA	1311	8	163	0	0	Col_5_9276766	Col_5_9276766	20029.9	481.896	1.638114416e-001	7.617931215e-002	3.152830448e-002	7.471701e+002	1.089509e+003	9.965675e+001	1.241528e+002	131	216	21	45	6.308801e+000	1.741849e+001	0	0	0	0	0	0	0	0	0	0	0	80.4317	158.703	1	1	1	1	22.9591	20.8489	46.3581
DATA	1312	8	164	0	0	Col_1_29388506	Col_1_29388506	20050.7	481.609	-2.244959601e-001	1.625112279e-001	1.671504494e-001	3.317894e+002	1.978639e+002	7.382193e+001	6.284271e+001	80.5	92.5	20	46	6.272290e+000	1.723237e+001	0	0	0	0	0	0	0	0	0	0	0	35.7166	28.7645	1	1	1	0	27.2919	20.5334	46.8568
DATA	1313	9	1	0	0	Col_5_17204735	Col_5_17204735	16591.3	487.5	-4.196628757e-001	7.389459946e-002	1.353190375e-008	3.973330e+003	1.511791e+003	4.027684e+002	1.601222e+002	467	304	20	46	6.363847e+000	1.691060e+001	0	0	0	0	0	0	0	0	0	0	0	427.723	248.446	1	1	1	1	24.4106	20.5372	46.9504
DATA	1314	9	2	0	0	NC_3_15325594	NC_3_15325594	16612.6	487.625	-1.341357916e+000	1.450417852e-001	2.285629723e-020	3.370772e+003	1.535930e+002	3.434674e+002	5.520324e+001	407	91	20	46	6.674645e+000	1.665674e+001	0	0	0	0	0	0	0	0	0	0	0	362.858	25.1176	1	1	1	0	23.9365	20.9828	46.8259
DATA	1315	9	3	0	0	NC_2_14006497	NC_2_14006497	16634.2	487.607	-8.139837163e-001	1.013885475e-001	9.878459569e-016	2.853507e+003	4.379205e+002	2.928718e+002	6.896338e+001	353.5	129.5	21	46	7.099041e+000	1.614711e+001	0	0	0	0	0	0	0	0	0	0	0	307.176	71.277	1	1	1	1	25.1049	22.0105	47.028
DATA	1316	9	4	0	0	NC_1_7923060	NC_1_7923060	16655.4	487.586	3.023211025e-001	4.309279909e-001	4.829546754e-001	5.992624e+001	1.202093e+002	6.615004e+001	5.484242e+001	47.5	70.5	22	46	7.243034e+000	1.637244e+001	0	0	0	0	0	0	0	0	0	0	0	5.59279	19.48	0	1	0	0	27.501	22.6154	47.25
DATA	1317	9	5	0	0	NC_1_20847520	NC_1_20847520	16676.5	487.726	1.237606271e-001	8.267835901e-002	1.344212051e-001	5.892837e+002	7.835831e+002	8.843861e+001	9.501118e+001	104.5	177.5	23	46	7.095199e+000	1.621030e+001	0	0	0	0	0	0	0	0	0	0	0	63.4355	126.453	1	1	1	1	25.5572	22.8981	47.3774
DATA	1318	9	6	0	0	Col_4_11150276	Col_4_11150276	16697.5	487.714	-2.649103846e-001	7.273568092e-002	2.704264240e-004	1.619608e+003	8.800339e+002	1.748717e+002	1.032197e+002	219.5	200.5	23	46	7.167141e+000	1.713229e+001	0	0	0	0	0	0	0	0	0	0	0	174.348	141.466	1	1	1	1	25.3321	23.0752	47.4398
DATA	1319	9	7	0	0	Col_5_17937039	Col_5_17937039	16718.2	488.644	7.853178642e-002	1.275710320e-001	5.381634205e-001	3.029712e+002	3.630222e+002	7.257238e+001	6.518604e+001	73	114.5	24	45.5	7.175412e+000	1.782333e+001	0	0	0	0	0	0	0	0	0	0	0	32.6144	58.1398	1	1	0	1	21.6755	23.5187	47.1194
DATA	1320	9	8	0	0	NC_3_12809083	NC_3_12809083	16740	487.5	0.000000000e+000	6.243081929e-001	1.000000000e+000	6.075115e+001	5.843844e+001	6.596267e+001	5.464650e+001	42	65	23	45	7.074974e+000	1.764094e+001	0	0	0	0	0	0	0	0	0	0	0	1.61047	9.32631	0	1	0	0	26.2212	22.9663	46.397
DATA	1321	9	9	0	0	Col_5_12739298	Col_5_12739298	16760.7	487.885	-6.136228170e-002	7.601727289e-002	4.195426350e-001	8.965648e+002	7.784297e+002	1.112974e+002	9.503107e+001	138	182	23	47	7.705210e+000	1.799942e+001	0	0	0	0	0	0	0	0	0	0	0	96.5138	123.827	1	1	1	1	24.1747	23.4566	48.0755
DATA	1322	9	10	0	0	NC_3_5396103	NC_3_5396103	16781.9	488.234	5.612789620e-002	1.131333693e-001	6.198086960e-001	3.673604e+002	4.180423e+002	7.548756e+001	6.882970e+001	85	120.5	23	47	7.784096e+000	1.823879e+001	0	0	0	0	0	0	0	0	0	0	0	39.5458	66.2926	1	1	1	1	22.7082	23.4818	48.668
DATA	1323	9	11	0	0	Col_3_11607384	Col_3_11607384	16803.1	487.673	9.111833055e-003	6.431444021e-002	8.873356821e-001	1.933462e+003	1.974456e+003	2.042831e+002	2.049193e+002	248	362	23	47	7.563190e+000	1.800427e+001	0	0	0	0	0	0	0	0	0	0	0	208.134	312.209	1	1	1	1	24.1747	23.3294	48.5397
DATA	1324	9	12	0	0	Col_4_5307182	Col_4_5307182	16824.2	488	3.753607493e-002	1.169957039e-001	7.483370003e-001	3.587399e+002	3.911251e+002	7.507182e+001	6.747849e+001	83	122	23	47	6.982564e+000	1.778259e+001	0	0	0	0	0	0	0	0	0	0	0	38.6178	61.6783	1	1	1	1	23.9365	22.9496	47.9651
DATA	1325	9	13	0	0	Col_2_10218921	Col_2_10218921	16845.7	487.609	8.376842427e-002	8.058601304e-002	2.985765067e-001	6.557948e+002	7.953099e+002	9.300271e+001	9.676839e+001	111	179	23	47	7.063825e+000	1.779286e+001	0	0	0	0	0	0	0	0	0	0	0	70.5953	125.098	1	1	1	1	27.2919	22.9203	47.4661
DATA	1326	9	14	0	0	Col_1_29340825	Col_1_29340825	16866.6	487.6	4.779525893e-002	9.266605838e-002	6.060083802e-001	5.104019e+002	5.697804e+002	8.339026e+001	7.936984e+001	98	149	23	45	6.917059e+000	1.738116e+001	0	0	0	0	0	0	0	0	0	0	0	54.944	89.4159	1	1	1	1	24.8756	22.9496	46.1977
DATA	1327	9	15	0	0	Col_5_15441801	Col_5_15441801	16888	487.5	-6.040006816e-003	1.007949872e-001	9.522164178e-001	4.712077e+002	4.646997e+002	8.105062e+001	7.229025e+001	95	122	23	46	6.841693e+000	1.768344e+001	0	0	0	0	0	0	0	0	0	0	0	50.7248	72.7666	1	1	1	1	26.2212	23.326	46.2381
DATA	1328	9	16	0	0	Col_1_22218513	Col_1_22218513	16908.7	489.069	3.300653847e-001	1.825645865e-001	7.061619420e-002	1.476583e+002	3.157354e+002	6.757859e+001	6.384238e+001	60	107	23	46	6.747286e+000	1.859080e+001	0	0	0	0	0	0	0	0	0	0	0	15.8952	49.3398	1	1	0	1	17.5897	23.0074	46.8266
DATA	1329	9	17	0	0	Col_3_8301926	Col_3_8301926	16930.4	487.889	-3.730865554e-002	1.058130906e-001	7.243957092e-001	4.540222e+002	4.166471e+002	8.006370e+001	6.947005e+001	90.5	122.5	23	47	6.455364e+000	1.736081e+001	0	0	0	0	0	0	0	0	0	0	0	48.8748	64.9913	1	1	1	1	24.8756	22.8175	47.5278
DATA	1330	9	18	0	0	NC_2_6810166	NC_2_6810166	16951.5	487.676	1.022295526e-001	1.070130046e-001	3.394258761e-001	8.167017e+002	1.033458e+003	1.163178e+002	1.948162e+002	114.5	167	22	46	6.975303e+000	1.711709e+001	0	0	0	1	0	0	0	0	0	0	0	87.9167	160.939	1	1	1	1	27.0811	22.6783	47.7558
DATA	1331	9	19	0	0	NC_1_28924100	NC_1_28924100	16972.6	487.586	0.000000000e+000	6.379661009e-001	1.000000000e+000	6.252481e+001	5.541234e+001	6.594570e+001	5.600475e+001	44	70	22	46	7.288483e+000	1.796328e+001	0	0	0	0	0	0	0	0	0	0	0	0.0251218	8.0471	0	0	0	0	27.501	22.5132	48.683
DATA	1332	9	20	0	0	NC_4_17030495	NC_4_17030495	16993.8	487.5	-2.378976141e-001	9.585946854e-002	1.307451640e-002	6.932079e+002	4.008353e+002	9.567762e+001	6.873835e+001	114.5	110.5	22	46	7.149597e+000	1.786914e+001	0	0	0	0	0	0	0	0	0	0	0	74.6227	62.2422	1	1	1	1	26.6546	22.9502	48.3525
DATA	1333	9	21	0	0	Col_1_3314589	Col_1_3314589	17014.2	488.5	6.486447918e-002	8.023422054e-002	4.188378648e-001	6.788122e+002	7.881595e+002	9.463982e+001	9.663254e+001	115	190	23	47	7.494926e+000	1.837417e+001	0	0	0	0	0	0	0	0	0	0	0	73.0731	122.237	1	1	1	1	21.6755	23.6135	49.1844
DATA	1334	9	22	0	0	Col_4_6204359	Col_4_6204359	17035.7	488.16	1.386137610e-002	6.946970149e-002	8.418472039e-001	1.139673e+003	1.176635e+003	1.316715e+002	1.302973e+002	169	251	23	46	7.317136e+000	1.816725e+001	0	0	0	0	0	0	0	0	0	0	0	122.684	182.288	1	1	1	1	23.696	23.7809	48.159
DATA	1335	9	23	0	0	NC_4_18143069	NC_4_18143069	17057.5	487.453	1.479591479e-001	8.716134575e-002	8.959619705e-002	5.226260e+002	7.347679e+002	8.414401e+001	9.239850e+001	100.5	174.5	24	48	7.075659e+000	1.826051e+001	0	0	0	0	0	0	0	0	0	0	0	56.2599	113.725	1	1	1	1	24.4106	24.402	48.2872
DATA	1336	9	24	0	0	NC_2_17601078	NC_2_17601078	17078.5	487.676	1.090082380e-001	1.588708818e-001	4.926225633e-001	2.262397e+002	2.907883e+002	6.971857e+001	6.316129e+001	68	98	24	47.5	6.987484e+000	1.758739e+001	0	0	0	0	0	0	0	0	0	0	0	24.3543	44.9705	1	1	0	1	27.0811	24.3699	48.4178
DATA	1337	9	25	0	0	NC_5_4228314	NC_5_4228314	17100.7	486.448	1.940932141e-001	7.036977772e-002	5.812240964e-003	1.346658e+003	2.105478e+003	1.499457e+002	2.306611e+002	170.5	301	23	46	6.895560e+000	1.656571e+001	0	0	0	1	0	0	0	0	0	0	0	144.966	325.394	1	1	1	1	18.5412	23.411	46.8699
DATA	1338	9	26	0	0	Col_3_14040655	Col_3_14040655	17120.7	487.609	2.508445511e-001	4.097618924e-001	5.404242977e-001	6.870465e+001	1.224139e+002	6.630263e+001	5.745866e+001	51	81	23	46	7.043489e+000	1.575781e+001	0	0	0	0	0	0	0	0	0	0	0	7.39595	18.9077	1	1	0	0	30	23.6392	47.0412
DATA	1339	9	27	0	0	NC_1_1758748	NC_1_1758748	17143.1	488	4.434953867e-001	3.483582642e-001	2.029820740e-001	6.341138e+001	1.760608e+002	6.606626e+001	5.886175e+001	47	87.5	23	47	7.015315e+000	1.535312e+001	0	0	0	0	0	0	0	0	0	0	0	4.29458	27.1805	0	1	0	0	21.6755	23.5054	46.7329
DATA	1340	9	28	0	0	NC_1_13584191	NC_1_13584191	17163.1	487.922	7.318568239e-002	5.460933174e-001	8.933892848e-001	6.349359e+001	7.514767e+001	6.594570e+001	5.668498e+001	42	72	23	46	6.827645e+000	1.604070e+001	0	0	0	0	0	0	0	0	0	0	0	-0.561443	11.5977	0	1	0	0	23.696	23.2577	46.7577
DATA	1341	9	29	0	0	NC_3_5150951	NC_3_5150951	17184.1	488.49	2.678084513e-002	8.969805857e-002	7.652707466e-001	5.584360e+002	5.939560e+002	8.641379e+001	8.176870e+001	101	157.5	23	45	7.297499e+000	1.556232e+001	0	0	0	0	0	0	0	0	0	0	0	60.1148	91.6441	1	1	1	1	22.7082	23.4245	45.8122
DATA	1342	9	30	0	0	NC_4_6132040	NC_4_6132040	17205.4	488.14	3.214046992e-003	9.601381086e-002	9.732959291e-001	5.080217e+002	5.117953e+002	8.324480e+001	7.601557e+001	100	142.5	23	46	7.404258e+000	1.659602e+001	0	0	0	0	0	0	0	0	0	0	0	54.6877	78.9579	1	1	1	1	23.4529	23.4791	47.057
DATA	1343	9	31	0	0	Col_5_4233682	Col_5_4233682	17226.1	487.868	5.853790109e-002	1.353397045e-001	6.653593742e-001	2.917590e+002	3.338583e+002	7.211150e+001	6.537403e+001	72	110	23	45	7.348752e+000	1.661539e+001	0	0	0	0	0	0	0	0	0	0	0	31.4074	51.5054	1	1	0	1	24.4106	23.2744	45.6137
DATA	1344	9	32	0	0	Col_2_13784732	Col_2_13784732	17246.9	487.607	1.180049252e-001	9.264041801e-002	2.027359906e-001	4.780016e+002	6.272408e+002	8.144747e+001	8.422006e+001	92.5	155.5	23.5	45	7.647231e+000	1.678896e+001	0	0	0	0	0	0	0	0	0	0	0	51.4561	96.7733	1	1	1	1	25.7804	24.0781	45.7109
DATA	1345	9	33	0	0	NC_3_9801317	NC_3_9801317	17269	487.5	2.232208178e-001	4.540812900e-001	6.230107774e-001	6.386492e+001	1.067783e+002	6.594570e+001	5.719858e+001	42	80.5	23	45	7.645098e+000	1.656767e+001	0	0	0	0	0	0	0	0	0	0	0	-1.69218	16.4769	0	1	0	0	26.2212	23.5514	45.8048
DATA	1346	9	34	0	0	Col_1_1407440	Col_1_1407440	17289.3	487.5	4.052753640e-002	6.232944022e-002	5.155533597e-001	3.606958e+003	3.959758e+003	3.666747e+002	3.999413e+002	428	677	23	45	7.622392e+000	1.601966e+001	0	0	0	0	0	0	0	0	0	0	0	388.283	611.171	1	1	1	1	24.4106	23.3079	46.5132
DATA	1347	9	35	0	0	Col_5_22710624	Col_5_22710624	17310.8	487.857	8.285830933e-002	1.034190460e-001	4.230216385e-001	4.120609e+002	4.986775e+002	7.776103e+001	7.510635e+001	86	143	23	45	7.384505e+000	1.667030e+001	0	0	0	0	0	0	0	0	0	0	0	44.3577	76.9933	1	1	1	1	25.1049	23.2075	47.1384
DATA	1348	9	36	0	0	NC_3_13086089	NC_3_13086089	17332.6	487.831	0.000000000e+000	6.301858075e-001	1.000000000e+000	6.404356e+001	5.578342e+001	6.620193e+001	5.613858e+001	49	60	23	45	6.202301e+000	1.815115e+001	0	0	0	0	0	0	0	0	0	0	0	6.26402	-4.9394	0	0	0	0	25.3321	22.7017	48.9085
DATA	1349	9	37	0	0	NC_3_16530689	NC_3_16530689	17353.1	488	3.674675746e-002	9.796555275e-002	7.075870185e-001	4.726177e+002	5.143476e+002	8.113267e+001	7.611941e+001	94	134	24	46	7.020945e+000	1.860458e+001	0	0	0	0	0	0	0	0	0	0	0	50.8766	79.4825	1	1	1	1	24.1747	23.3769	49.1423
DATA	1350	9	38	0	0	NC_4_7861305	NC_4_7861305	17373.9	487.964	1.008025803e-001	6.236329214e-002	1.060128701e-001	5.884028e+003	7.421254e+003	5.920867e+002	7.442415e+002	694	1106	23.5	48	6.956498e+000	1.890763e+001	0	0	0	0	0	0	0	0	0	0	0	633.406	1147.43	1	1	1	1	24.6442	23.552	50.748
DATA	1351	9	39	0	0	NC_4_1822080	NC_4_1822080	17395.7	487.774	1.343801279e-001	8.496347013e-002	1.137358267e-001	5.586197e+002	7.611958e+002	8.642566e+001	9.452724e+001	102	176	23	49	7.112377e+000	1.867528e+001	0	0	0	0	0	0	0	0	0	0	0	60.1345	117.767	1	1	1	1	24.4106	23.2789	51.6693
DATA	1352	9	40	0	0	NC_3_18571271	NC_3_18571271	17416.3	487.741	7.387002878e-002	5.387918555e-001	8.909493093e-001	6.422459e+001	7.613273e+001	6.594570e+001	5.652445e+001	36	69	22	49	7.319570e+000	1.816360e+001	0	0	0	0	0	0	0	0	0	0	0	-3.83805	11.7865	0	1	0	0	24.8756	22.7717	50.3976
DATA	1353	9	41	0	0	NC_3_6027300	NC_3_6027300	17438	487.944	6.919526953e-002	8.785997726e-002	4.309523495e-001	5.543417e+002	6.500890e+002	8.614977e+001	8.578164e+001	104	158	22	47.5	6.954752e+000	1.880092e+001	0	0	0	0	0	0	0	0	0	0	0	59.674	100.72	1	1	1	1	24.8756	22.4231	49.0154
DATA	1354	9	42	0	0	NC_2_17346966	NC_2_17346966	17459.9	487.719	0.000000000e+000	5.947954644e-001	1.000000000e+000	6.429818e+001	6.230406e+001	6.594570e+001	5.626694e+001	43	76.5	22	48	6.850684e+000	1.855032e+001	0	0	0	0	0	0	0	0	0	0	0	-0.924667	9.6609	0	1	0	0	25.5572	22.1736	49.7132
DATA	1355	9	43	0	0	Col_3_5620213	Col_3_5620213	17480.5	487.55	1.016370680e-001	7.053942001e-002	1.496256877e-001	9.966572e+002	1.259456e+003	1.195077e+002	1.377834e+002	154	249	22	47	6.842451e+000	1.893287e+001	0	0	0	0	0	0	0	0	0	0	0	107.289	195.454	1	1	1	1	26.2212	22.2518	48.1241
DATA	1356	9	44	0	0	Col_2_16394806	Col_2_16394806	17500.9	487.528	7.236645024e-002	7.711271165e-002	3.480130330e-001	7.471139e+002	8.825784e+002	9.965253e+001	1.044319e+002	123	188	22	47	7.038270e+000	1.846464e+001	0	0	0	0	0	0	0	0	0	0	0	80.4256	137.085	1	1	1	1	24.6442	22.7166	46.753
DATA	1357	9	45	0	0	NC_5_13995683	NC_5_13995683	17522.6	487.879	1.250615992e-001	8.573392814e-002	1.446428256e-001	5.512477e+002	7.352049e+002	8.595101e+001	9.228144e+001	99	176	23	46	6.886333e+000	1.721149e+001	0	0	0	0	0	0	0	0	0	0	0	59.341	114.304	1	1	1	1	25.3321	22.8645	45.8088
DATA	1358	9	46	0	0	NC_2_11957648	NC_2_11957648	17544	487.5	1.072762380e-001	6.237600033e-002	8.546301386e-002	6.957204e+003	8.906580e+003	6.988388e+002	8.923990e+002	784	1376	22	45	6.600201e+000	1.662089e+001	0	0	0	0	0	0	0	0	0	0	0	748.932	1386.11	1	1	1	1	26.2212	22.4557	45.8397
DATA	1359	9	47	0	0	Col_5_12372901	Col_5_12372901	17564.4	487.765	8.348397664e-002	7.179175307e-002	2.448850844e-001	9.342662e+002	1.132282e+003	1.143563e+002	1.261703e+002	146.5	240	22	47	6.702087e+000	1.724749e+001	0	0	0	0	0	0	0	0	0	0	0	100.572	176.388	1	1	1	1	24.1747	22.3515	47.3975
DATA	1360	9	48	0	0	NC_3_14797851	NC_3_14797851	17586.2	487.75	1.714536220e-001	1.394315473e-001	2.188238478e-001	2.460068e+002	3.650906e+002	7.038486e+001	6.651690e+001	66	120	22	48.5	6.820751e+000	1.767228e+001	0	0	0	0	0	0	0	0	0	0	0	26.4822	56.9359	1	1	0	1	24.4106	22.4395	49.7339
DATA	1361	9	49	0	0	Col_5_26442186	Col_5_26442186	17607.5	487.676	4.355467632e-001	2.277424161e-001	5.581805069e-002	1.008890e+002	2.750367e+002	6.671298e+001	6.197800e+001	52	112	22	47	6.780205e+000	1.772626e+001	0	0	0	0	0	0	0	0	0	0	0	10.8605	42.939	1	1	0	0	27.0811	22.7244	49.0315
DATA	1362	9	50	0	0	NC_2_11171207	NC_2_11171207	17628.2	487.848	-3.393191809e-001	9.372169886e-002	2.940370329e-004	8.478680e+002	3.881585e+002	1.074134e+002	6.771110e+001	134	118	22	46	6.710578e+000	1.671467e+001	0	0	0	0	0	0	0	0	0	0	0	91.2717	60.6655	1	1	1	1	22.7082	22.705	47.4598
DATA	1363	9	51	0	0	Col_5_10576176	Col_5_10576176	17649.6	488.098	1.974278881e-002	6.717212773e-002	7.688240744e-001	1.347269e+003	1.409929e+003	1.500006e+002	1.514927e+002	186.5	277	23	47	7.053282e+000	1.617562e+001	0	0	0	0	0	0	0	0	0	0	0	145.031	220.612	1	1	1	1	25.3321	23.0929	47.7918
DATA	1364	9	52	0	0	Col_1_5139161	Col_1_5139161	17670.3	488.123	-9.508255945e-002	7.548549507e-002	2.078087750e-001	9.678624e+002	7.775549e+002	1.171171e+002	9.544617e+001	150	179.5	22	48	6.950137e+000	1.630193e+001	0	0	0	0	0	0	0	0	0	0	0	104.189	121.803	1	1	1	1	24.6442	22.6491	47.7849
DATA	1365	9	53	0	0	NC_2_6098966	NC_2_6098966	17691.6	488.612	6.199244738e-002	7.238058116e-002	3.917328879e-001	9.179587e+002	1.058804e+003	1.130279e+002	1.194465e+002	140	232	22	46	7.229505e+000	1.551562e+001	0	0	0	0	0	0	0	0	0	0	0	98.8168	166.057	1	1	1	1	23.4529	23.2939	47.0571
DATA	1366	9	54	0	0	NC_3_15547849	NC_3_15547849	17712.8	487.86	2.950597414e-001	4.089740488e-001	4.706245534e-001	6.449661e+001	1.272321e+002	6.595487e+001	5.666815e+001	44	79.5	23	47	7.254993e+000	1.725896e+001	0	0	0	0	0	0	0	0	0	0	0	1.18387	19.9786	0	1	0	0	23.696	23.6824	49.2039
DATA	1367	9	55	0	0	Col_1_21496660	Col_1_21496660	17733.8	488.255	1.192783950e-001	1.341856963e-001	3.740539056e-001	2.730812e+002	3.593935e+002	7.137625e+001	6.583119e+001	71	117	23	46	7.435334e+000	1.889372e+001	0	0	0	0	0	0	0	0	0	0	0	29.3968	56.5013	1	1	0	1	22.4545	23.8848	49.1646
DATA	1368	9	56	0	0	NC_1_20247334	NC_1_20247334	17755.5	487.676	1.071118926e-001	5.125107784e-001	8.344525950e-001	6.449776e+001	8.253850e+001	6.594570e+001	5.570083e+001	38.5	78	23	46	7.180790e+000	1.850140e+001	0	0	0	0	0	0	0	0	0	0	0	-4.56977	12.9925	0	1	0	0	27.0811	23.8971	48.3004
DATA	1369	9	57	0	0	Col_3_5931764	Col_3_5931764	17776	488	-9.968593132e-002	6.896807403e-002	1.483476964e-001	1.390282e+003	1.105139e+003	1.538755e+002	1.234527e+002	196	228	23	46	6.957156e+000	1.818507e+001	0	0	0	0	0	0	0	0	0	0	0	149.662	174.168	1	1	1	1	24.8756	23.8319	48.0882
DATA	1370	9	58	0	0	Col_5_15274523	Col_5_15274523	17797.7	487.609	4.388554591e-002	6.395626624e-002	4.925992628e-001	2.038238e+003	2.254969e+003	2.142265e+002	2.320957e+002	263.5	414	23	44.5	6.740607e+000	1.670485e+001	0	0	0	0	0	0	0	0	0	0	0	219.413	355.83	1	1	1	1	27.2919	23.3295	46.2209
DATA	1371	9	59	0	0	NC_4_6728804	NC_4_6728804	17819	487.5	1.782306528e-001	8.049495282e-002	2.681610704e-002	6.098374e+002	9.192735e+002	8.982123e+001	1.070640e+002	101	181	23	45	7.229179e+000	1.742860e+001	0	0	0	0	0	0	0	0	0	0	0	65.648	145.241	1	1	1	1	26.2212	22.9606	46.9462
DATA	1372	9	60	0	0	NC_1_18408382	NC_1_18408382	17839.6	488.51	6.563033284e-002	6.351517930e-002	3.014628063e-001	2.294643e+003	2.668981e+003	2.387524e+002	2.724692e+002	277	477	23	47	7.555212e+000	1.782496e+001	0	0	0	0	0	0	0	0	0	0	0	247.015	422.191	1	1	1	1	23.4529	23.0627	48.2362
DATA	1373	9	61	0	0	NC_4_1964684	NC_4_1964684	17860.7	488.341	1.086730703e-001	7.883137756e-002	1.680332699e-001	6.767072e+002	8.691082e+002	9.448895e+001	1.027178e+002	119	205.5	23	48	7.565003e+000	1.817217e+001	0	0	0	0	0	0	0	0	0	0	0	72.8465	137.649	1	1	1	1	21.6755	22.7607	49.2893
DATA	1374	9	62	0	0	NC_4_16548695	NC_4_16548695	17882.3	488.444	-1.157600351e-001	7.548680413e-002	1.251493930e-001	9.950411e+002	7.622211e+002	1.193730e+002	9.380721e+001	146	178	23	49	6.884634e+000	1.895043e+001	0	0	0	0	0	0	0	0	0	0	0	107.115	120.871	1	1	1	1	24.1747	22.9363	50.2322
DATA	1375	9	63	0	0	Col_1_63915	Col_1_63915	17903.5	487.676	-8.214034273e-002	8.963894779e-002	3.594851509e-001	6.292654e+002	5.208270e+002	9.115144e+001	7.546678e+001	114	139	23	49	7.051530e+000	1.788869e+001	0	0	0	0	0	0	0	0	0	0	0	67.7394	82.6932	1	1	1	1	27.0811	22.9924	50.1183
DATA	1376	9	64	0	0	Col_5_3645071	Col_5_3645071	17924.3	487.759	-1.892120319e+000	1.916955922e-001	5.591739053e-023	8.114448e+004	1.040252e+003	8.114716e+003	1.174597e+002	8794	234	23	50	7.123278e+000	1.870004e+001	0	0	0	0	0	0	0	0	0	0	0	8735.08	165.361	1	1	1	1	24.8756	23.2311	50.3144
DATA	1377	9	65	0	0	NC_5_19533449	NC_5_19533449	17946	487.5	-2.367784459e-001	5.195441359e-001	6.485750147e-001	9.338375e+001	5.413684e+001	6.660361e+001	5.458931e+001	51	68	23	50	6.901474e+000	1.802104e+001	0	0	0	0	0	0	0	0	0	0	0	10.0526	5.45737	1	0	0	0	26.2212	23.2021	49.5575
DATA	1378	9	66	0	0	Col_4_11434676	Col_4_11434676	17966.3	488.425	-1.851503345e-002	6.426979543e-002	7.732832295e-001	2.011636e+003	1.927678e+003	2.116971e+002	2.003022e+002	258	357	23	46.5	6.947214e+000	1.779905e+001	0	0	0	0	0	0	0	0	0	0	0	216.55	307.15	1	1	1	1	20.8674	23.2762	48.9336
DATA	1379	9	67	0	0	Col_5_20562209	Col_5_20562209	17988.2	487.522	-1.088709345e-001	1.398284963e-001	4.362134169e-001	3.350842e+002	2.607852e+002	7.397060e+001	6.028647e+001	81	108	23	49	6.575424e+000	1.829107e+001	0	0	0	0	0	0	0	0	0	0	0	36.0713	41.6032	1	1	1	0	27.0811	22.7174	49.4819
DATA	1380	9	68	0	0	Col_2_12313241	Col_2_12313241	18008.7	488.204	-1.741647713e-002	8.073979928e-002	8.292128883e-001	7.224748e+002	6.940747e+002	9.781888e+001	8.812075e+001	120	173	22	47	6.494841e+000	1.865924e+001	0	0	0	0	0	0	0	0	0	0	0	77.7733	110.848	1	1	1	1	23.9365	22.4579	49.7619
DATA	1381	9	69	0	0	Col_5_14139994	Col_5_14139994	18030.5	487.676	8.172127199e-002	6.649008161e-002	2.190438310e-001	1.383905e+003	1.670427e+003	1.532996e+002	1.756254e+002	180	280	23	47	7.143951e+000	1.805222e+001	0	0	0	0	0	0	0	0	0	0	0	148.975	267.088	1	1	1	1	27.0811	23.0811	49.888
DATA	1382	9	70	0	0	Col_4_4864805	Col_4_4864805	18050.8	487.442	-7.349434400e-002	7.608556245e-002	3.340725313e-001	9.073210e+002	7.660667e+002	1.121657e+002	9.382631e+001	146	176	23	47	7.475182e+000	1.788956e+001	0	0	0	0	0	0	0	0	0	0	0	97.6717	122.618	1	1	1	1	24.1747	23.5907	48.669
DATA	1383	9	71	0	0	NC_3_765985	NC_3_765985	18072.1	487.848	-4.775667142e-001	1.465461063e-001	1.118784216e-003	4.862063e+002	1.619026e+002	8.193169e+001	5.648537e+001	97	81	23	48	7.186467e+000	1.657356e+001	0	0	0	0	0	0	0	0	0	0	0	52.3393	25.9423	1	1	1	0	22.7082	24.2381	48.7143
DATA	1384	9	72	0	0	Col_1_9478442	Col_1_9478442	18093.3	487.83	-4.124584887e-003	9.043860574e-002	9.636239182e-001	5.605145e+002	5.552163e+002	8.654825e+001	7.749178e+001	104	153	23	48	7.470846e+000	1.623865e+001	0	0	0	0	0	0	0	0	0	0	0	60.3385	89.0582	1	1	1	1	24.4106	24.0441	48.9963
DATA	1385	9	73	0	0	NC_5_19687590	NC_5_19687590	18114.6	487.66	-2.947877900e-001	7.673745627e-002	1.222792046e-004	1.368202e+003	6.940046e+002	1.518835e+002	8.793604e+001	193	167	22	48	7.006428e+000	1.658732e+001	0	0	0	0	0	0	0	0	0	0	0	147.285	111.435	1	1	1	1	24.6442	22.9004	48.5277
DATA	1386	9	74	0	0	NC_3_18099153	NC_3_18099153	18136.3	487.609	8.668322222e-002	3.835407101e-001	8.211952927e-001	8.832682e+001	1.078390e+002	6.653459e+001	5.501557e+001	53	80	22	47	7.213035e+000	1.729965e+001	0	0	0	0	0	0	0	0	0	0	0	9.50824	17.333	1	1	0	0	27.2919	22.7817	48.5317
DATA	1387	9	75	0	0	NC_5_17588534	NC_5_17588534	18157.3	487.977	2.034143629e-001	1.093007926e-001	6.273694881e-002	3.277532e+002	5.235538e+002	7.364141e+001	7.513999e+001	78	141	22	47	6.889560e+000	1.759268e+001	0	0	0	0	0	0	0	0	0	0	0	35.2821	84.2304	1	1	0	1	21.9382	22.9004	47.8406
DATA	1388	9	76	0	0	NC_2_4817710	NC_2_4817710	18178.5	487.676	4.122897871e-002	9.954820159e-002	6.787562311e-001	4.504333e+002	4.952899e+002	7.986074e+001	7.316218e+001	95.5	136.5	22	47	7.446708e+000	1.806398e+001	0	0	0	0	0	0	0	0	0	0	0	48.4884	79.7568	1	1	1	1	27.0811	23.5462	49.0385
DATA	1389	9	77	0	0	Col_5_3654411	Col_5_3654411	18199	488.039	-2.530632046e-003	7.383964802e-002	9.726602565e-001	9.044143e+002	8.991597e+002	1.119307e+002	1.047833e+002	137	198	23	48	7.241269e+000	1.716999e+001	0	0	0	0	0	0	0	0	0	0	0	97.3588	144.915	1	1	1	1	22.9591	23.4472	48.061
DATA	1390	9	78	0	0	NC_5_21413714	NC_5_21413714	18221	487.5	8.160755591e-002	8.703419995e-002	3.484246765e-001	5.486668e+002	6.620888e+002	8.578571e+001	8.528276e+001	99	171	22	48	6.430918e+000	1.655391e+001	0	0	0	0	0	0	0	0	0	0	0	59.0631	106.802	1	1	1	1	26.2212	22.5242	47.7048
DATA	1391	9	79	0	0	NC_5_2201264	NC_5_2201264	18241.7	487.87	1.419263817e-001	8.225727137e-002	8.445612096e-002	5.874749e+002	8.145462e+002	8.831819e+001	9.756971e+001	109	192.5	22	49	6.429008e+000	1.604159e+001	0	0	0	0	0	0	0	0	0	0	0	63.2408	131.498	1	1	1	1	24.4106	22.5345	48.9741
DATA	1392	9	80	0	0	NC_4_6798140	NC_4_6798140	18263.2	488.347	-6.720162442e-001	9.347522321e-002	6.515076392e-013	2.169106e+003	4.615987e+002	2.267136e+002	7.079047e+001	278	139	23	48	6.303406e+000	1.715069e+001	0	0	0	0	0	0	0	0	0	0	0	233.501	74.5765	1	1	1	1	23.2073	22.8072	47.6547
DATA	1393	9	81	0	0	NC_5_13067132	NC_5_13067132	18284.5	487.676	8.556225372e-003	5.713688241e-001	9.880521570e-001	6.416376e+001	6.544041e+001	6.594570e+001	5.402920e+001	36	69	23	47	6.121127e+000	1.732404e+001	0	0	0	0	0	0	0	0	0	0	0	-7.94446	10.5804	0	1	0	0	30	22.7448	47.1925
[truncated: 17,532,870 more chars]
