# Supplementary material for: Cryptic Genetic Variation for Arabidopsis thaliana Seed Germination Speed in a Novel Salt Stress Environment
Source: G3 (Bethesda). 2016 Aug 18;6(10):3129–38. doi: 10.1534/g3.116.033944 (PMC5068935; doi:10.1534/g3.116.033944)
Supplement: Supplemental Material [file supp_g3.116.033944_FileS1.zip › AllSalt_Rep2-Cy3.txt]

TYPE	text	text	text	integer	text	float	float	text	integer	text	text	integer	integer	integer	integer	float	float	float	float	float	float	text	text	text	text	text	text	text	text	text	text	text	integer	integer	integer
FEPARAMS	Protocol_Name	Protocol_date	Scan_ScannerName	Scan_NumChannels	Scan_Date	Scan_MicronsPerPixelX	Scan_MicronsPerPixelY	Scan_OriginalGUID	Scan_NumScanPass	Grid_Name	Grid_Date	Grid_NumSubGridRows	Grid_NumSubGridCols	Grid_NumRows	Grid_NumCols	Grid_RowSpacing	Grid_ColSpacing	Grid_OffsetX	Grid_OffsetY	Grid_NomSpotWidth	Grid_NomSpotHeight	Grid_GenomicBuild	FeatureExtractor_Barcode	FeatureExtractor_Sample	FeatureExtractor_ScanFileName	FeatureExtractor_ArrayName	FeatureExtractor_ScanFileGUID	FeatureExtractor_DesignFileName	FeatureExtractor_ExtractionTime	FeatureExtractor_UserName	FeatureExtractor_ComputerName	FeatureExtractor_Version	FeatureExtractor_IsXDRExtraction	FeatureExtractor_ColorMode	FeatureExtractor_QCReportType
DATA	Wei_temp (Editable)	09-Jul-2012 13:40	Agilent Technologies Scanner G2505C US93503718	2	05-06-2012 19:00:19	3	3	30cff0c4-ab37-4540-a89e-c3fa5fb47c6c	1	036067_D_F_20110818	18-Aug-2011 00:00	1	1	384	164	36.6617	31.745	0	18.3309	30	30	ath1:Jan2004	253606710007_1_4		D:\ScanData\Wei Yuan\salt250-rep1&2-ranknormed\\salt250-rep2-cy3.tif	salt250-rep2-cy3	cfa4a935-f351-41eb-af8e-d2a519229a93	036067_D_F_20110818.xml	09-Jul-2012 14:23:56	Administrator	SCANNER1	10.7.3.1	0	1	4
*
TYPE	float	float	float	integer	integer	float	float	float	integer	integer	float	float	integer	float	float	float	integer	float	float	integer	integer	float	float	float	integer	float	float	integer	integer	integer	integer	integer	float	float	float	integer	integer	integer	integer	integer	float	float	float	integer	float	float	float	float	float	float	float	integer	integer	float	float	integer	integer	float	float	float	float	float	float	float	float	float	float	float	float	integer	float	float	float	float	integer	float	float	float	float	integer	float	float	float	float	integer	float	float	float	float	float	float	float	integer	float	float	float	integer	float	float	float	float	float	integer	integer	integer	integer	float	float	float	float	integer	float	float	float	float	float	float	float	float	float	float	float	float	float	float	float	float	float	float	float	float	float	float	float	integer	integer	integer	integer	float	float	integer	text	integer	integer	float	float	float	float	boolean	float	float	float	boolean	float	boolean	float	boolean	float	boolean	float	boolean	float	boolean	float	boolean	float	boolean	float	boolean	float	boolean	float	boolean
STATS	gDarkOffsetAverage	gDarkOffsetMedian	gDarkOffsetStdDev	gDarkOffsetNumPts	gSaturationValue	rDarkOffsetAverage	rDarkOffsetMedian	rDarkOffsetStdDev	rDarkOffsetNumPts	rSaturationValue	gAvgSig2BkgNegCtrl	rAvgSig2BkgNegCtrl	gNumSatFeat	gLocalBGInlierNetAve	gLocalBGInlierAve	gLocalBGInlierSDev	gLocalBGInlierNum	gGlobalBGInlierAve	gGlobalBGInlierSDev	gGlobalBGInlierNum	rNumSatFeat	rLocalBGInlierNetAve	rLocalBGInlierAve	rLocalBGInlierSDev	rLocalBGInlierNum	rGlobalBGInlierAve	rGlobalBGInlierSDev	rGlobalBGInlierNum	gNumFeatureNonUnifOL	gNumPopnOL	gNumNonUnifBGOL	gNumPopnBGOL	gOffsetUsed	gGlobalFeatInlierAve	gGlobalFeatInlierSDev	gGlobalFeatInlierNum	rNumFeatureNonUnifOL	rNumPopnOL	rNumNonUnifBGOL	rNumPopnBGOL	rOffsetUsed	rGlobalFeatInlierAve	rGlobalFeatInlierSDev	rGlobalFeatInlierNum	AllColorPrcntSat	AnyColorPrcntSat	AnyColorPrcntFeatNonUnifOL	AnyColorPrcntBGNonUnifOL	AnyColorPrcntFeatPopnOL	AnyColorPrcntBGPopnOL	TotalPrcntFeatOL	gNumNegBGSubFeat	gNonCtrlNumNegFeatBGSubSig	gLinearDyeNormFactor	gRMSLowessDNF	rNumNegBGSubFeat	rNonCtrlNumNegFeatBGSubSig	rLinearDyeNormFactor	rRMSLowessDNF	gSpatialDetrendRMSFit	gSpatialDetrendRMSFilteredMinusFit	gSpatialDetrendSurfaceArea	gSpatialDetrendVolume	gSpatialDetrendAveFit	rSpatialDetrendRMSFit	rSpatialDetrendRMSFilteredMinusFit	rSpatialDetrendSurfaceArea	rSpatialDetrendVolume	rSpatialDetrendAveFit	gNonCtrlNumSatFeat	gNonCtrl99PrcntNetSig	gNonCtrl50PrcntNetSig	gNonCtrl1PrcntNetSig	gNonCtrlMedPrcntCVBGSubSig	rNonCtrlNumSatFeat	rNonCtrl99PrcntNetSig	rNonCtrl50PrcntNetSig	rNonCtrl1PrcntNetSig	rNonCtrlMedPrcntCVBGSubSig	gNegCtrlNumInliers	gNegCtrlAveNetSig	gNegCtrlSDevNetSig	gNegCtrlAveBGSubSig	gNegCtrlSDevBGSubSig	rNegCtrlNumInliers	rNegCtrlAveNetSig	rNegCtrlSDevNetSig	rNegCtrlAveBGSubSig	rNegCtrlSDevBGSubSig	gAveNumPixOLLo	gAveNumPixOLHi	gPixCVofHighSignalFeat	gNumHighSignalFeat	rAveNumPixOLLo	rAveNumPixOLHi	rPixCVofHighSignalFeat	rNumHighSignalFeat	NonCtrlAbsAveLogRatio	NonCtrlSDevLogRatio	NonCtrlSNRLogRatio	AddErrorEstimateGreen	AddErrorEstimateRed	TotalNumFeatures	NonCtrlNumUpReg	NonCtrlNumDownReg	NumIsNorm	ROIHeight	ROIWidth	CentroidDiffX	CentroidDiffY	NumFoundFeat	MaxNonUnifEdges	MaxSpotNotFoundEdges	gMultDetrendRMSFit	rMultDetrendRMSFit	gMultDetrendSurfaceAverage	rMultDetrendSurfaceAverage	DerivativeOfLogRatioSD	gNonCtrl50PrcntBGSubSig	rNonCtrl50PrcntBGSubSig	gMedPrcntCVProcSignal	rMedPrcntCVProcSignal	geQCMedPrcntCVProcSignal	reQCMedPrcntCVProcSignal	gOutlierFlagger_Auto_FeatB_Term	rOutlierFlagger_Auto_FeatB_Term	gOutlierFlagger_Auto_FeatC_Term	rOutlierFlagger_Auto_FeatC_Term	gOutlierFlagger_Auto_BgndB_Term	rOutlierFlagger_Auto_BgndB_Term	gOutlierFlagger_Auto_BgndC_Term	rOutlierFlagger_Auto_BgndC_Term	OutlierFlagger_FeatChiSq	OutlierFlagger_BgndChiSq	GriddingStatus	IsGoodGrid	NumGeneNonUnifOL	TotalNumberOfReplicatedGenes	gPercentileIntensityProcessedSignal	rPercentileIntensityProcessedSignal	ExtractionStatus	QCMetricResults	gNonCtrlNumWellAboveBG	rNonCtrlNumWellAboveBG	UpRandomnessRatio	DownRandomnessRatio	UpRandomnessSDRatio	DownRandomnessSDRatio	GridHasBeenOptimized	gNegCtrlSpread	rNegCtrlSpread	Metric_IsGoodGrid	Metric_IsGoodGrid_IsInRange	Metric_AnyColorPrcntFeatNonUnifOL	Metric_AnyColorPrcntFeatNonUnifOL_IsInRange	Metric_DerivativeLR_Spread	Metric_DerivativeLR_Spread_IsInRange	Metric_gRepro	Metric_gRepro_IsInRange	Metric_g_BGNoise	Metric_g_BGNoise_IsInRange	Metric_g_Signal2Noise	Metric_g_Signal2Noise_IsInRange	Metric_g_SignalIntensity	Metric_g_SignalIntensity_IsInRange	Metric_rRepro	Metric_rRepro_IsInRange	Metric_r_BGNoise	Metric_r_BGNoise_IsInRange	Metric_r_Signal2Noise	Metric_r_Signal2Noise_IsInRange	Metric_r_SignalIntensity	Metric_r_SignalIntensity_IsInRange
DATA	8.39582	8.39582	3.1101	0	65526	8.28072	8.28072	2.95898	0	65526	2.05118	1.2043	34	22.2951	30.6909	3.5023	62976	30.6909	3.5023	62976	44	53.5951	61.8758	4.06077	62973	61.8758	4.06077	62973	1232	43	0	0	8.39582	517.865	2822.15	61702	1240	26	0	3	8.28072	405.75	2775.94	61710	0.0460493	0.0778074	2.28341	0	0.10639	0.00476372	2.35886	1419	1031	4.05755	0	1705	1265	8.74484	0	0.763462	3.55221	1.00021	1.94648	39.0589	1.02008	4.35096	1.00041	1.96349	63.0244	34	8731.78	176.651	28.4822	8.40669	44	6899.19	124.412	52.2443	10.2205	596	31.8228	5.88659	1.1599	5.82211	603	55.8374	6.9932	0.968413	6.53741	0.125635	1.01905	0.151924	1054	0.0974339	1.05394	0.140843	521	0.101551	0.0731964	1.83605	23.6235	57.1686	62976	3948	819	1399	3.63922	6.34699	0.72295	0.875183	59835	0.027439	0.0457317	0.0393695	0.0212067	202.821	146.023	0.362854	145.961	69.7207	7.354	9.85946	0	0	184.667	301.705	88.7904	347.816	82.3333	175.818	70.0951	373.245	2.32573	1.2895	0	1	1359	60778	1169.09	1226.2	1	ExtractionEvaluate	54939	47432	1.04111	1.83585	0.340982	1.03495	1	24.2788	23.8697	1	1	2.28341	1	0.362854	0	0.0840669	1	5.82211	1	25.0701	0	145.961	1	0.102205	1	6.53741	1	10.6649	0	69.7207	1
*
TYPE	integer	integer	integer	integer	integer	text	text	float	float	float	float	float	float	float	float	float	float	float	float	float	float	float	boolean	boolean	boolean	boolean	boolean	boolean	boolean	boolean	boolean	boolean	boolean	float	float	boolean	boolean	boolean	boolean	float	float	float
FEATURES	FeatureNum	Row	Col	SubTypeMask	ControlType	ProbeName	SystematicName	PositionX	PositionY	LogRatio	LogRatioError	PValueLogRatio	gProcessedSignal	rProcessedSignal	gProcessedSigError	rProcessedSigError	gMedianSignal	rMedianSignal	gBGMedianSignal	rBGMedianSignal	gBGPixSDev	rBGPixSDev	gIsSaturated	rIsSaturated	gIsFeatNonUnifOL	rIsFeatNonUnifOL	gIsBGNonUnifOL	rIsBGNonUnifOL	gIsFeatPopnOL	rIsFeatPopnOL	gIsBGPopnOL	rIsBGPopnOL	IsManualFlag	gBGSubSignal	rBGSubSignal	gIsPosAndSignif	rIsPosAndSignif	gIsWellAboveBG	rIsWellAboveBG	SpotExtentX	gBGMeanSignal	rBGMeanSignal
DATA	1	1	1	66	1	DarkCorner	DarkCorner	16590.8	440.54	0.000000000e+000	7.027279209e-001	1.000000000e+000	2.491312e+001	5.741915e+001	2.507219e+001	5.778791e+001	34.5	63	24	54	7.469153e+000	1.856000e+001	0	0	0	0	0	0	0	0	0	0	0	-2.20235	-1.20603	0	0	0	0	26.0017	24.0132	55.5496
DATA	2	1	2	66	1	DarkCorner	DarkCorner	16611.8	438.971	0.000000000e+000	7.025491885e-001	1.000000000e+000	2.497100e+001	5.749890e+001	2.513045e+001	5.786818e+001	35	52	24	54	7.616361e+000	1.863439e+001	0	0	0	0	0	0	0	1	0	0	0	-0.15658	-9.48299	0	0	0	0	19.1492	24.5079	55.6079
DATA	3	1	3	66	1	DarkCorner	DarkCorner	16632.6	439.381	0.000000000e+000	7.024378736e-001	1.000000000e+000	2.501993e+001	5.757564e+001	2.518152e+001	5.794542e+001	38	62	24	54	7.578798e+000	1.856511e+001	0	0	0	0	0	0	0	0	0	0	0	0.701858	-0.107194	0	0	0	0	21.4095	24.6304	55.5467
DATA	4	1	4	0	0	NC_3_8920405	NC_3_8920405	16654.2	440.46	1.440402917e-001	7.305642297e-002	4.865176572e-002	6.210878e+002	8.653529e+002	6.703603e+001	1.041868e+002	183	153	24	54	7.584170e+000	1.868613e+001	0	0	0	0	0	0	0	0	0	0	0	143.348	97.5008	1	1	1	1	26.2212	24.798	55.7002
DATA	5	1	5	0	0	Col_1_6376497	Col_1_6376497	16674.7	441.187	-5.290594721e-002	1.290959725e-001	6.819389272e-001	2.575698e+002	2.280284e+002	3.608044e+001	6.240435e+001	96	92	24	55	7.629135e+000	1.882758e+001	0	0	0	0	0	0	0	0	0	0	0	59.3522	25.6626	1	1	1	0	23.2073	24.6811	55.9053
DATA	6	1	6	0	0	Col_5_14562608	Col_5_14562608	16696.5	439.609	2.982658753e-002	6.172645701e-002	6.289495548e-001	4.817530e+003	5.160016e+003	4.824175e+002	5.192681e+002	1074	653	24	55	7.623980e+000	1.890378e+001	0	0	0	0	0	0	0	0	0	0	0	1108.14	580.077	1	1	1	1	22.9591	24.636	55.6687
DATA	7	1	7	0	0	Col_4_9264603	Col_4_9264603	16717.9	440.271	-7.897921616e-002	6.245529190e-002	2.060247835e-001	3.449546e+003	2.875960e+003	3.458846e+002	2.934285e+002	815	388	24	55	7.614125e+000	1.877822e+001	0	0	0	0	0	0	0	0	0	0	0	792.367	322.97	1	1	1	1	26.0017	24.6426	55.7246
DATA	8	1	8	0	0	NC_4_10666687	NC_4_10666687	16738.5	440.926	2.346173468e-001	1.002290577e-001	1.924186836e-002	2.729796e+002	4.685409e+002	3.727149e+001	7.476949e+001	92	114	24	55	7.586904e+000	1.915824e+001	0	0	0	0	0	0	0	0	0	0	0	62.6286	52.5681	1	1	1	1	24.8756	24.5765	55.9798
DATA	9	1	9	0	0	Col_3_1593400	Col_3_1593400	16759.9	440	3.369773085e-002	6.456102484e-002	6.017040242e-001	1.351571e+003	1.460618e+003	1.375248e+002	1.572739e+002	343	235	24	55	7.627020e+000	1.931622e+001	0	0	0	0	0	0	0	0	0	0	0	309.694	163.734	1	1	1	1	22.9591	24.4914	56.1576
DATA	10	1	10	0	0	Col_2_11834384	Col_2_11834384	16780.9	440.574	-7.933463767e-002	1.077059238e-001	4.613743688e-001	3.430679e+002	2.857890e+002	4.270625e+001	6.498635e+001	111.5	98	24	55	7.705911e+000	1.913162e+001	0	0	0	0	0	0	0	0	0	0	0	78.5331	32.011	1	1	1	0	25.3321	24.4494	56.3142
DATA	11	1	11	0	0	NC_3_3371939	NC_3_3371939	16801.1	440.565	2.839868511e-002	1.117178356e-001	7.993409724e-001	2.870247e+002	3.064206e+002	3.836429e+001	6.595551e+001	99.5	96	24	55	7.714039e+000	1.940521e+001	0	0	0	0	0	0	0	0	0	0	0	65.6472	34.2981	1	1	1	1	22.7082	24.3816	56.5105
DATA	12	1	12	0	0	Col_2_5781099	Col_2_5781099	16822.9	440.5	-1.669029267e-002	6.291844668e-002	7.908024979e-001	2.079736e+003	2.001326e+003	2.095282e+002	2.084919e+002	506	291	24	55	7.610592e+000	1.947866e+001	0	0	0	0	0	0	0	0	0	0	0	475.285	223.861	1	1	1	1	25.3321	24.246	56.6371
DATA	13	1	13	0	0	NC_5_21487777	NC_5_21487777	16843.9	440.75	6.934067882e-002	7.013475806e-002	3.228208048e-001	7.681450e+002	9.011226e+002	8.093406e+001	1.074246e+002	214.5	167.5	24	55	7.582427e+000	1.934422e+001	0	0	0	0	0	0	0	0	0	0	0	175.435	100.737	1	1	1	1	25.3321	24.3711	56.8197
DATA	14	1	14	0	0	NC_3_15212414	NC_3_15212414	16865.8	440.522	-2.572236203e-001	1.852629652e-001	1.650078759e-001	2.121023e+002	1.173064e+002	3.317348e+001	5.967506e+001	82	79.5	24	56	7.599352e+000	1.932985e+001	0	0	0	0	0	0	0	0	0	0	0	48.4135	13.1067	1	1	1	0	27.0811	24.421	56.8263
DATA	15	1	15	0	0	NC_5_694888	NC_5_694888	16886.6	440.891	1.430122128e-001	8.494958018e-002	9.227927494e-002	4.092759e+002	5.688900e+002	4.823036e+001	8.162717e+001	130	128.5	24	56	7.611983e+000	1.927541e+001	0	0	0	0	0	0	0	0	0	0	0	93.384	63.5331	1	1	1	1	22.7082	24.6748	56.9908
DATA	16	1	16	0	0	NC_3_20678165	NC_3_20678165	16908	440.707	-1.111069938e-001	6.633059126e-002	9.392461956e-002	1.372868e+003	1.062972e+003	1.396395e+002	1.213608e+002	351	175	24	56	7.690349e+000	1.893953e+001	0	0	0	0	0	0	0	0	0	0	0	313.142	118.664	1	1	1	1	25.7804	24.7938	57.2028
DATA	17	1	17	0	0	Col_2_15227541	Col_2_15227541	16929	440.904	2.404168124e-002	7.294718006e-002	7.417199307e-001	6.868521e+002	7.259470e+002	7.327635e+001	9.328266e+001	186	141.5	25	56	7.815923e+000	1.886256e+001	0	0	0	0	0	0	0	0	0	0	0	156.638	81.0137	1	1	1	1	24.1747	25.0569	56.9883
DATA	18	1	18	0	0	Col_1_27085104	Col_1_27085104	16949.7	440.643	7.412016031e-002	6.335438865e-002	2.420294045e-001	1.819559e+003	2.158173e+003	1.837386e+002	2.236305e+002	458.5	297	25	56	7.830186e+000	1.893794e+001	0	0	0	0	0	0	0	0	0	0	0	414.905	240.781	1	1	1	1	25.1049	25.2198	57.4741
DATA	19	1	19	0	0	Col_1_18964698	Col_1_18964698	16971	440.7	3.179340139e-002	8.206975788e-002	6.984639172e-001	4.922977e+002	5.296893e+002	5.545701e+001	7.899847e+001	148	131	25	56	7.837479e+000	1.919917e+001	0	0	0	0	0	0	0	0	0	0	0	112.257	59.0827	1	1	1	1	26.2212	25.0875	57.5269
DATA	20	1	20	0	0	NC_5_3820111	NC_5_3820111	16992.4	441.2	-1.157015273e-001	6.765732753e-002	8.724540140e-002	1.200983e+003	9.201004e+002	1.227815e+002	1.090968e+002	302	166	25	56	7.920618e+000	1.931831e+001	0	0	0	0	0	0	0	0	0	0	0	273.898	102.612	1	1	1	1	22.4545	25.2528	57.4019
DATA	21	1	21	0	0	Col_3_3191507	Col_3_3191507	17013.4	440.86	-2.320535679e-001	6.929926281e-002	8.122918442e-004	1.488228e+003	8.721999e+002	1.509958e+002	1.050920e+002	359	152	25	56	7.880100e+000	1.913731e+001	0	0	0	0	0	0	0	0	0	0	0	339.465	97.2596	1	1	1	1	23.9365	25.1564	57.4235
DATA	22	1	22	0	0	Col_5_17316191	Col_5_17316191	17034.5	440.585	1.200737428e-001	7.119487230e-002	9.168984227e-002	7.029136e+002	9.267780e+002	7.477984e+001	1.096657e+002	193	170	25	57	7.925415e+000	1.884879e+001	0	0	0	0	0	0	0	0	0	0	0	160.377	103.34	1	1	1	1	24.4106	25.1418	57.6329
DATA	23	1	23	0	0	NC_2_6044749	NC_2_6044749	17056.2	440.41	1.302592662e-002	4.289230526e-001	9.757728377e-001	6.443739e+001	6.639935e+001	2.630936e+001	5.900465e+001	51.5	73	25	57	7.873821e+000	1.890707e+001	0	0	0	0	0	0	0	0	0	0	0	14.7076	7.40373	1	1	0	0	25.7804	25.2248	57.6177
DATA	24	1	24	0	0	Col_3_12130389	Col_3_12130389	17077.5	440.891	5.280345166e-002	8.639953164e-002	5.410973860e-001	4.310539e+002	4.867825e+002	5.008053e+001	7.620245e+001	128	116	24	56	7.625964e+000	1.869700e+001	0	0	0	0	0	0	0	0	0	0	0	98.4374	54.2795	1	1	1	1	25.1049	24.9388	57.2046
DATA	25	1	25	0	0	Col_4_6933923	Col_4_6933923	17097.8	440.533	7.463230298e-002	1.212714701e-001	5.382805726e-001	2.438413e+002	2.895606e+002	3.526935e+001	6.538438e+001	90	94	24	56	7.759227e+000	1.860488e+001	0	0	0	0	0	0	0	0	0	0	0	55.7123	32.2906	1	1	1	0	25.7804	24.6988	57.3458
DATA	26	1	26	0	0	Col_1_13605351	Col_1_13605351	17119.2	440.339	-1.465603873e-001	6.652087788e-002	2.757896872e-002	1.502669e+003	1.072267e+003	1.524095e+002	1.222020e+002	390	183	24	56	7.757103e+000	1.885242e+001	0	0	0	0	0	0	0	0	0	0	0	343.538	119.591	1	1	1	1	25.7804	24.536	57.173
DATA	27	1	27	0	0	NC_5_14917947	NC_5_14917947	17140.6	440.183	0.000000000e+000	7.033377764e-001	1.000000000e+000	2.528707e+001	5.823117e+001	2.544853e+001	5.868187e+001	35	65	24	56	7.536763e+000	1.875548e+001	0	0	0	0	0	0	0	0	0	0	0	-3.12457	3.34611	0	0	0	0	25.3321	24.3097	56.6282
DATA	28	1	28	0	0	NC_5_15082596	NC_5_15082596	17162	440.5	1.301042413e-001	2.794706833e-001	6.415461841e-001	8.734708e+001	1.178563e+002	2.688608e+001	5.976632e+001	59	73	24	55	7.505170e+000	1.853888e+001	0	0	0	0	0	0	0	0	0	0	0	19.9996	13.1497	1	1	0	0	26.2212	24.2583	56.1953
DATA	29	1	29	0	0	Col_1_9386982	Col_1_9386982	17182	440.714	9.626093460e-003	7.091212930e-002	8.920214622e-001	7.739619e+002	7.913082e+002	8.145961e+001	9.845393e+001	202	154	24	55	7.302382e+000	1.871734e+001	0	0	0	0	0	0	0	0	0	0	0	177.359	88.31	1	1	1	1	25.3321	23.9619	55.9896
DATA	30	1	30	0	0	NC_2_16383520	NC_2_16383520	17203.9	440.271	1.248301577e+000	1.329807486e-001	6.168379045e-021	4.262735e+002	7.550747e+003	4.961263e+001	7.573422e+002	131.5	910.5	24	54	7.552099e+000	1.894479e+001	0	0	0	0	0	0	0	0	0	0	0	97.7726	842.921	1	1	1	1	26.0017	24.1933	55.7236
DATA	31	1	31	0	0	Col_3_11858154	Col_3_11858154	17224.8	440.85	-9.914895613e-002	7.550972410e-002	1.891620350e-001	7.209919e+002	5.738276e+002	7.642834e+001	8.197563e+001	204.5	121	24	55	7.591808e+000	1.887070e+001	0	0	0	0	0	0	0	0	0	0	0	165.541	64.079	1	1	1	1	26.0017	24.1927	55.9375
DATA	32	1	32	0	0	Col_1_26132086	Col_1_26132086	17246.3	440.5	-1.272236155e-002	6.148649013e-002	8.360777095e-001	1.061712e+004	1.031061e+004	1.062014e+003	1.032720e+003	2450.5	1239.5	23	55	7.339192e+000	1.905507e+001	0	0	0	0	0	0	0	0	0	0	0	2440.23	1151.81	1	1	1	1	25.3321	23.9017	55.8806
DATA	33	1	33	0	0	Col_1_21422549	Col_1_21422549	17267	440.327	2.228216136e-002	6.514089906e-002	7.323049838e-001	1.248362e+003	1.314083e+003	1.273750e+002	1.438407e+002	323	210	24	54	7.628390e+000	1.902773e+001	0	0	0	0	0	0	0	0	0	0	0	287.228	146.855	1	1	1	1	25.3321	24.2045	55.3765
DATA	34	1	34	0	0	NC_1_9375461	NC_1_9375461	17288.6	439.968	3.108543029e-002	2.339818696e-001	8.943088369e-001	1.182088e+002	1.269800e+002	2.790263e+001	5.983509e+001	64	79	23	54	7.373440e+000	1.860970e+001	0	0	0	0	0	0	0	0	0	0	0	27.2295	14.1968	1	1	0	0	25.5572	23.994	54.9249
DATA	35	1	35	0	0	NC_4_6481906	NC_4_6481906	17310.1	440.14	0.000000000e+000	7.036154130e-001	1.000000000e+000	2.508316e+001	5.807213e+001	2.524332e+001	5.844725e+001	37	58	23	54	7.340469e+000	1.887451e+001	0	0	0	0	0	0	0	0	0	0	0	-2.19535	0.561528	0	0	0	0	25.1049	23.9435	55.0022
DATA	36	1	36	0	0	Col_3_11712043	Col_3_11712043	17331.1	440.875	-6.899892619e-002	6.252500255e-002	2.697921462e-001	3.027220e+003	2.582528e+003	3.037699e+002	2.647774e+002	733	361	24	54	7.366742e+000	1.846701e+001	0	0	0	0	0	0	0	0	0	0	0	699.123	289.008	1	1	1	1	25.1049	24.0241	54.93
DATA	37	1	37	0	0	NC_2_17420970	NC_2_17420970	17352.5	440.676	1.427581854e-001	1.488526040e-001	3.375298572e-001	2.986887e+002	4.149321e+002	4.750949e+001	1.115065e+002	80	84	24	54	7.367096e+000	1.826060e+001	0	0	0	0	0	0	0	0	0	0	0	69.0718	46.459	1	1	1	1	27.0811	24.0264	55.1144
DATA	38	1	38	0	0	Col_2_10562847	Col_2_10562847	17373.5	440.676	3.578536258e-001	7.966661231e-002	7.059402294e-006	4.587789e+002	1.045820e+003	5.231570e+001	1.197611e+002	137	170	24	54	7.557355e+000	1.854011e+001	0	0	0	0	0	0	0	0	0	0	0	106.236	117.161	1	1	1	1	27.0811	24.3943	54.9704
DATA	39	1	39	0	0	Col_4_15892311	Col_4_15892311	17394	440.944	-8.094099623e-002	8.725021757e-002	3.535693419e-001	4.912593e+002	4.077273e+002	5.517023e+001	7.116194e+001	152	106.5	24	55	7.588994e+000	1.872207e+001	0	0	0	0	0	0	0	0	0	0	0	113.916	45.7018	1	1	1	1	24.4106	24.7092	55.531
DATA	40	1	40	0	0	Col_4_8446036	Col_4_8446036	17415.4	441.25	1.753290000e-001	6.393520923e-002	6.101211186e-003	2.914635e+003	4.364286e+003	2.925397e+002	4.403039e+002	696.5	547	25	55	7.794113e+000	1.884802e+001	0	0	0	0	0	0	0	0	0	0	0	676.866	489.479	1	1	1	1	23.2073	25.1659	55.737
DATA	41	1	41	0	0	Col_4_2254157	Col_4_2254157	17436.6	441	4.581238329e-002	7.172183300e-002	5.229850138e-001	7.094770e+002	7.884074e+002	7.523472e+001	9.802690e+001	181	147	24	55	7.837191e+000	1.895687e+001	0	0	0	0	0	0	0	0	0	0	0	165.004	88.4786	1	1	1	1	22.9591	25.1555	55.5568
DATA	42	1	42	0	0	NC_4_15666867	NC_4_15666867	17457.9	441	1.108319785e-001	1.160811675e-001	3.396889644e-001	2.465092e+002	3.181743e+002	3.510618e+001	6.634346e+001	91	99	24	55	7.740606e+000	1.898197e+001	0	0	0	0	0	0	0	0	0	0	0	57.4184	35.7296	1	1	1	1	22.7082	24.7737	55.6507
DATA	43	1	43	0	0	NC_2_4627379	NC_2_4627379	17479.3	441	-1.324535378e-001	6.505994236e-002	4.176347666e-002	1.799455e+003	1.326440e+003	1.816679e+002	1.448415e+002	450.5	200.5	24.5	55	8.072686e+000	1.934371e+001	0	0	0	0	0	0	0	0	0	0	0	419.801	149.052	1	1	1	1	24.4106	25.2155	56.1094
DATA	44	1	44	0	0	NC_3_20501853	NC_3_20501853	17499.7	440.967	0.000000000e+000	4.916227700e-001	1.000000000e+000	5.463210e+001	5.776914e+001	2.551011e+001	5.826272e+001	51	63	25	56	8.079659e+000	1.949881e+001	0	0	0	0	0	0	0	0	0	0	0	12.7647	4.24726	1	0	0	0	18.8476	25.3422	56.3112
DATA	45	1	45	0	0	Col_5_19575067	Col_5_19575067	17521.5	440.582	-3.514707533e-002	8.125179795e-002	6.653273214e-001	5.381384e+002	4.963030e+002	5.928612e+001	7.641126e+001	162.5	124	25	56	7.880294e+000	1.946660e+001	0	0	0	0	0	0	0	0	0	0	0	125.939	55.8448	1	1	1	1	24.4106	25.6488	56.7779
DATA	46	1	46	0	0	NC_1_27549240	NC_1_27549240	17542.3	440.298	4.301788582e-001	1.282387817e-001	7.950437325e-004	1.522196e+002	4.098731e+002	2.913179e+001	7.106903e+001	73	114	26	56.5	7.871522e+000	1.979841e+001	0	0	0	0	0	0	0	0	0	0	0	35.68	46.1515	1	1	1	1	25.1049	26.4024	57.761
DATA	47	1	47	0	0	Col_1_5266188	Col_1_5266188	17564.1	440.397	-7.088140398e-002	6.189627954e-002	2.521411504e-001	7.195141e+003	6.111642e+003	7.199413e+002	6.139117e+002	1745	779	26	57	7.866809e+000	1.956010e+001	0	0	0	0	0	0	0	0	0	0	0	1689.42	688.671	1	1	1	1	25.7804	26.4625	58.015
DATA	48	1	48	0	0	NC_5_8838406	NC_5_8838406	17584.3	440.453	8.086081797e-002	2.365501064e-001	7.324759841e-001	1.090957e+002	1.314221e+002	2.705347e+001	5.944730e+001	66	72	26	57	7.905082e+000	1.987583e+001	0	0	0	0	0	0	0	0	0	0	0	25.6568	14.8191	1	1	0	0	24.4106	26.3783	58.5211
DATA	49	1	49	0	0	Col_1_23605883	Col_1_23605883	17606.4	440.701	1.572027363e-001	8.481347210e-002	6.380908627e-002	3.072207e+003	4.412179e+003	4.478995e+002	5.674721e+002	534	438	26	57	7.856214e+000	1.990171e+001	0	0	1	1	0	0	0	0	0	0	0	723.809	497.898	1	1	1	1	26.8687	26.2941	58.7574
DATA	50	1	50	0	0	Col_4_9084613	Col_4_9084613	17626.7	440.362	9.646055799e-003	8.070923333e-002	9.048664561e-001	5.162368e+002	5.278311e+002	5.721644e+001	7.834132e+001	153.5	118	26	56	7.893312e+000	1.954383e+001	0	0	0	0	0	0	0	0	0	0	0	121.821	59.6065	1	1	1	1	25.5572	26.3916	58.2845
DATA	51	1	51	0	0	NC_1_13805998	NC_1_13805998	17648.4	440.636	-1.088971825e-001	1.176546762e-001	3.546715097e-001	3.091458e+002	2.405837e+002	3.952546e+001	6.264961e+001	106	92	26	56	8.059322e+000	1.901084e+001	0	0	0	0	0	0	0	0	0	0	0	73.082	27.1893	1	1	1	0	24.8756	26.4559	57.7264
DATA	52	1	52	0	0	Col_1_17892276	Col_1_17892276	17669.5	440.792	1.194215901e-002	8.255450780e-002	8.849810064e-001	4.878484e+002	5.014494e+002	5.462962e+001	7.652193e+001	153	120	26	56	8.237957e+000	1.889042e+001	0	0	0	0	0	0	0	0	0	0	0	115.529	56.7138	1	1	1	1	25.1049	26.345	57.1637
DATA	53	1	53	0	0	NC_3_4110748	NC_3_4110748	17690.6	440.86	-3.848039079e-002	6.822925601e-002	5.727632080e-001	9.651988e+002	8.833573e+002	9.959132e+001	1.055425e+002	264.5	152.5	26	56	8.187840e+000	1.847609e+001	0	0	0	0	0	0	0	0	0	0	0	228.968	99.9834	1	1	1	1	23.9365	26.1405	56.8948
DATA	54	1	54	0	0	Col_4_6551024	Col_4_6551024	17711.4	440.595	-5.228317631e-002	8.575652315e-002	5.420804559e-001	4.844569e+002	4.295087e+002	5.428892e+001	7.194253e+001	152.5	105.5	25	56	8.085691e+000	1.892565e+001	0	0	0	0	0	0	0	0	0	0	0	115.12	48.6512	1	1	1	1	22.1978	26.0681	56.8504
DATA	55	1	55	0	0	Col_4_9018820	Col_4_9018820	17733.3	440.609	-5.136940439e-002	7.775757786e-002	5.088461961e-001	6.078283e+002	5.400220e+002	6.551855e+001	7.900543e+001	185	115	25	56	8.072263e+000	1.910910e+001	0	0	0	0	0	0	0	0	0	0	0	144.698	61.2183	1	1	1	1	27.2919	25.8382	56.6307
DATA	56	1	56	0	0	Col_1_8266222	Col_1_8266222	17754.5	440.676	-5.347179783e-002	7.046489805e-002	4.479464574e-001	8.447802e+002	7.469162e+002	8.793501e+001	9.433615e+001	237	146	25	55	7.828672e+000	1.949773e+001	0	0	0	0	0	0	0	0	0	0	0	201.46	84.7379	1	1	1	1	27.0811	25.6945	57.1457
DATA	57	1	57	0	0	Col_2_10163285	Col_2_10163285	17774.7	440.643	1.457680892e-002	7.095119445e-002	8.372218140e-001	7.522183e+002	7.778945e+002	7.907190e+001	9.678192e+001	218	148.5	25	55	7.782096e+000	1.938870e+001	0	0	0	0	0	0	0	0	0	0	0	179.687	88.318	1	1	1	1	25.1049	25.5204	56.7253
DATA	58	1	58	0	0	Col_3_17039089	Col_3_17039089	17796.2	440.719	-8.229719955e-002	7.919261428e-002	2.987103535e-001	6.025606e+002	4.985440e+002	6.498252e+001	7.613018e+001	181.5	121.5	25	56	7.842171e+000	1.891355e+001	0	0	0	0	0	0	0	0	0	0	0	144.193	56.6465	1	1	1	1	25.5572	25.585	56.4344
DATA	59	1	59	0	0	NC_5_9180253	NC_5_9180253	17817.5	440.724	-2.277509494e-001	3.210289316e-001	4.780511187e-001	1.107780e+002	6.556963e+001	2.669415e+001	5.786341e+001	59.5	71.5	25	56	7.757935e+000	1.890189e+001	0	0	0	0	0	0	0	0	0	0	0	26.5558	7.45609	1	1	0	0	25.3321	25.4121	56.7454
DATA	60	1	60	0	0	Col_3_16643950	Col_3_16643950	17838.7	440.478	1.272385948e-001	9.161134859e-002	1.648645365e-001	3.479945e+002	4.664563e+002	4.241280e+001	7.399929e+001	118.5	118	25	56	7.729076e+000	1.860528e+001	0	0	0	0	0	0	0	0	0	0	0	83.5645	53.0829	1	1	1	1	23.4529	25.3399	56.7337
DATA	61	1	61	0	0	NC_5_1810996	NC_5_1810996	17860.1	440.591	1.973463318e-001	8.323666463e-002	1.774452726e-002	3.491437e+003	5.499846e+003	4.534754e+002	7.155059e+002	562	554	25	56	7.739215e+000	1.840310e+001	0	0	1	1	0	0	0	0	0	0	0	839.881	626.371	1	1	1	1	26.6546	25.3709	56.8383
DATA	62	1	62	0	0	NC_5_18060942	NC_5_18060942	17880.7	441.793	2.298887197e-001	7.126978739e-002	1.257034042e-003	2.296640e+004	3.899254e+004	2.296767e+003	4.405668e+003	4684	3651.5	25	56	7.631361e+000	1.886543e+001	0	0	1	1	0	0	0	0	0	0	0	5534.45	4444.07	1	1	1	1	18.2295	25.2951	57.1018
DATA	63	1	63	0	0	NC_1_19652627	NC_1_19652627	17901.9	440.597	-1.305671235e-001	6.466832293e-002	4.348435125e-002	1.911621e+003	1.415255e+003	1.926779e+002	1.526910e+002	493	226	25	56	7.694899e+000	1.880359e+001	0	0	0	0	0	0	0	0	0	0	0	461.402	161.424	1	1	1	1	26.2212	25.1978	56.7917
DATA	64	1	64	0	0	NC_5_3548384	NC_5_3548384	17923.1	441.105	-8.908443404e-002	9.091471703e-002	3.271512256e-001	4.485395e+002	3.653560e+002	5.090883e+001	6.793404e+001	146	99	25	55	7.754657e+000	1.879647e+001	0	0	0	0	0	0	0	0	0	0	0	108.45	41.7035	1	1	1	1	25.5572	25.296	56.4502
DATA	65	1	65	0	0	NC_1_21932077	NC_1_21932077	17943.9	440.455	-8.645383055e-002	6.815168562e-002	2.046015600e-001	1.044584e+003	8.560310e+002	1.071893e+002	1.029722e+002	289.5	162	25	55	7.853243e+000	1.880431e+001	0	0	0	0	0	0	0	0	0	0	0	252.966	97.7833	1	1	1	1	25.5572	25.5629	55.8235
DATA	66	1	66	0	0	Col_3_16861661	Col_3_16861661	17965.6	440.81	-5.225955710e-002	6.626070155e-002	4.302896465e-001	1.171520e+003	1.038700e+003	1.195851e+002	1.185726e+002	322	183	26	55	8.205586e+000	1.896025e+001	0	0	0	0	0	0	0	0	0	0	0	284.194	118.738	1	1	1	1	25.3321	26.2934	56.2372
DATA	67	1	67	0	0	NC_5_15282588	NC_5_15282588	17986.7	441.1	5.613818969e-003	6.311580506e-002	9.291258258e-001	1.840273e+003	1.864215e+003	1.855806e+002	1.949840e+002	496	272	26	55	7.980243e+000	1.899365e+001	0	0	0	0	0	0	0	0	0	0	0	447.16	213.259	1	1	1	1	23.696	26.6024	56.1575
DATA	68	1	68	0	0	NC_3_2806469	NC_3_2806469	18007.9	441.019	3.201778929e-001	6.901089424e-002	3.492078578e-006	1.586099e+003	3.315188e+003	1.604038e+002	3.364013e+002	432	441	26	56	7.919336e+000	1.922676e+001	0	0	0	0	0	0	0	0	0	0	0	386.017	379.515	1	1	1	1	23.9365	26.5236	56.8746
DATA	69	1	69	0	0	NC_5_17277576	NC_5_17277576	18029.1	440.39	0.000000000e+000	7.099757561e-001	1.000000000e+000	2.373431e+001	5.670225e+001	2.388592e+001	5.708973e+001	40	61	26	56	7.880481e+000	1.866076e+001	0	0	0	0	0	0	0	0	0	0	0	0.135389	1.86896	0	0	0	0	21.9382	26.5894	57.0284
DATA	70	1	70	0	0	Col_4_1635992	Col_4_1635992	18050	441.457	-1.224214049e-001	7.627122934e-002	1.084762616e-001	7.030435e+002	5.303478e+002	7.423872e+001	7.787753e+001	198	119	26	57	8.215891e+000	1.859124e+001	0	0	0	0	0	0	0	0	0	0	0	171.643	60.7962	1	1	1	1	21.6755	26.9151	57.3326
DATA	71	1	71	0	0	Col_5_4404652	Col_5_4404652	18072.4	440.435	1.668123276e-001	1.009240087e-001	9.836124239e-002	2.798312e+002	4.108738e+002	3.674243e+001	7.025491e+001	112.5	116.5	27	57	7.982042e+000	1.896320e+001	0	0	0	0	0	0	0	0	0	0	0	68.4232	47.134	1	1	1	1	26.4388	27.2143	57.9686
DATA	72	1	72	0	0	NC_4_9792380	NC_4_9792380	18093.2	439.6	1.109002684e-001	1.804573689e-001	5.388512393e-001	1.388927e+002	1.792998e+002	2.753685e+001	5.970641e+001	75	83.5	27	57	7.839999e+000	1.920614e+001	0	0	0	0	0	0	0	0	0	0	0	34.0091	20.582	1	1	1	0	21.9382	27.3801	58.4494
DATA	73	1	73	0	0	NC_5_16089096	NC_5_16089096	18114	440.816	5.070729459e-002	1.220192810e-001	6.777262306e-001	2.397080e+002	2.693952e+002	3.373771e+001	6.296905e+001	95	90	27	58	7.840224e+000	1.957403e+001	0	0	0	0	0	0	0	0	0	0	0	58.7847	30.9432	1	1	1	0	23.2073	27.4884	59.0801
DATA	74	1	74	0	0	NC_1_1482896	NC_1_1482896	18135.3	440.723	-3.562189067e-003	7.343596725e-002	9.613118537e-001	6.675432e+002	6.620902e+002	7.083900e+001	8.728661e+001	202	137	27	58	7.904936e+000	1.957900e+001	0	0	0	0	0	0	0	0	0	0	0	163.939	76.0965	1	1	1	1	23.4529	27.4646	59.2982
DATA	75	1	75	0	0	Col_1_17712643	Col_1_17712643	18156	441	-1.189988604e-001	8.947653186e-002	1.835364249e-001	4.765803e+002	3.623575e+002	5.321423e+001	6.741323e+001	157	106	27	58	7.993632e+000	1.979855e+001	0	0	0	0	0	0	0	0	0	0	0	117.204	41.6716	1	1	1	1	24.8756	27.5222	59.532
DATA	76	1	76	0	0	NC_2_10898894	NC_2_10898894	18177.8	440.509	3.272552355e-002	4.068175567e-001	9.358851264e-001	6.398228e+001	6.898985e+001	2.449249e+001	5.722938e+001	55	71	27	58	8.367120e+000	1.935335e+001	0	0	0	0	0	0	0	0	0	0	0	15.7563	7.93872	1	1	0	0	25.7804	27.8467	59.2794
DATA	77	1	77	0	0	NC_4_517605	NC_4_517605	18197.9	441.019	-2.703094799e-002	8.425358395e-002	7.483403873e-001	4.780583e+002	4.492106e+002	5.331887e+001	7.240223e+001	161	115	27	58	8.444416e+000	1.961693e+001	0	0	0	0	0	0	0	0	0	0	0	117.879	51.7185	1	1	1	1	23.9365	28.0944	59.2409
DATA	78	1	78	0	0	NC_1_22569402	NC_1_22569402	18219	440.265	0.000000000e+000	7.128869449e-001	1.000000000e+000	2.343331e+001	5.638878e+001	2.360830e+001	5.690159e+001	40.5	62	27	58	8.540492e+000	1.982676e+001	0	0	0	0	0	0	0	0	0	0	0	2.70116	4.76678	0	0	0	0	27.0811	28.1581	59.3106
DATA	79	1	79	0	0	NC_2_13833769	NC_2_13833769	18240.9	440.075	1.296471673e-001	1.263118783e-001	3.047006347e-001	2.085826e+002	2.811417e+002	3.146139e+001	6.330561e+001	88	96	28	58	8.786083e+000	2.002669e+001	0	0	0	0	0	0	0	0	0	0	0	51.5595	32.4035	1	1	1	0	24.4106	28.6378	59.2037
DATA	80	1	80	0	0	Col_1_17772747	Col_1_17772747	18262.3	440.231	2.255974470e-001	7.902746578e-002	4.308137579e-003	4.492442e+002	7.552312e+002	5.071098e+001	9.443357e+001	149	133	28	58	8.620310e+000	1.994341e+001	0	0	0	0	0	0	0	0	0	0	0	111.184	87.0895	1	1	1	1	24.4106	28.7309	59.3402
DATA	81	1	81	0	0	NC_3_9003917	NC_3_9003917	18283.7	440.517	0.000000000e+000	6.064845012e-001	1.000000000e+000	3.379149e+001	5.630321e+001	2.373850e+001	5.681636e+001	49	70	28	58	8.639161e+000	2.014084e+001	0	0	0	0	0	0	0	0	0	0	0	8.37297	4.78444	1	0	0	0	25.3321	28.9164	59.9881
DATA	82	1	82	0	0	Col_3_19786306	Col_3_19786306	18304.4	440.973	-9.109638795e-002	9.288078293e-002	3.266971453e-001	4.266879e+002	3.459505e+002	4.869799e+001	6.636947e+001	137	107.5	28	59	8.616123e+000	2.027777e+001	0	0	0	0	0	0	0	0	0	0	0	105.844	39.9297	1	1	1	1	29.1201	29.0692	60.5695
DATA	83	1	83	0	0	NC_3_2055493	NC_3_2055493	18324.9	441.694	-1.975462712e-002	7.804211787e-002	8.001694815e-001	5.657902e+002	5.406308e+002	6.124435e+001	7.828346e+001	180	131	29	59	8.822433e+000	2.059801e+001	0	0	0	0	0	0	0	0	0	0	0	140.501	62.4252	1	1	1	1	27.9146	29.4005	61.1959
DATA	84	1	84	0	0	Col_1_23208151	Col_1_23208151	18346.6	441	1.038443999e-001	6.866729083e-002	1.304618095e-001	3.031035e+003	3.849775e+003	3.040071e+002	4.479803e+002	678	410	29	60	8.929773e+000	2.028824e+001	0	0	1	1	0	0	0	0	0	0	0	753.421	444.707	1	1	1	1	29.1201	29.7541	61.4506
DATA	85	1	85	0	0	NC_5_26371181	NC_5_26371181	18368	440.797	3.993490766e-002	1.829856889e-001	8.272416484e-001	1.472984e+002	1.614853e+002	2.765044e+001	5.883191e+001	76	83	29	60	8.921972e+000	2.021053e+001	0	0	0	0	0	0	0	0	0	0	0	36.6484	18.661	1	1	1	0	28.1191	29.585	61.444
DATA	86	1	86	0	0	NC_1_16184588	NC_1_16184588	18388.8	441.088	3.821057845e-003	1.119534579e-001	9.727728710e-001	2.826878e+002	2.851860e+002	3.668390e+001	6.333697e+001	110	90	29	60	8.668233e+000	2.038487e+001	0	0	0	0	0	0	0	0	0	0	0	70.3977	32.9668	1	1	1	1	27.9146	29.2509	61.3347
DATA	87	1	87	0	0	Col_5_2904105	Col_5_2904105	18410.8	441	-2.577276108e-002	6.490038710e-002	6.912844331e-001	1.312976e+003	1.237325e+003	1.333592e+002	1.360364e+002	356	202	29	60	8.616825e+000	2.043000e+001	0	0	0	0	0	0	0	0	0	0	0	327.255	143.079	1	1	1	1	25.5572	29.3928	61.2972
DATA	88	1	88	0	0	Col_5_14778682	Col_5_14778682	18431.4	440.677	4.551559388e-002	7.098572538e-002	5.213968978e-001	7.126122e+002	7.913504e+002	7.498656e+001	9.724569e+001	219	159	29	59	8.673752e+000	2.068344e+001	0	0	0	0	0	0	0	0	0	0	0	177.748	91.5339	1	1	1	1	26.6546	29.2064	60.8837
DATA	89	1	89	0	0	NC_3_19639423	NC_3_19639423	18452.6	440.973	0.000000000e+000	7.079188647e-001	1.000000000e+000	2.365384e+001	5.614370e+001	2.344336e+001	5.660608e+001	43.5	67.5	28	60	8.594414e+000	2.079391e+001	0	0	0	0	0	0	0	0	0	0	0	5.90451	3.92589	1	0	0	0	30	28.8389	60.8741
DATA	90	1	90	0	0	Col_5_16050106	Col_5_16050106	18473.9	440.943	-1.356370478e-002	8.269248503e-002	8.697107976e-001	4.869697e+002	4.719959e+002	5.398749e+001	7.361435e+001	159	116	28	59	8.553110e+000	2.083776e+001	0	0	0	0	0	0	0	0	0	0	0	121.641	54.6213	1	1	1	1	28.1191	28.7934	60.4069
DATA	91	1	91	0	0	Col_3_1303722	Col_3_1303722	18494.5	440.967	1.231199648e-002	6.351627353e-002	8.463011406e-001	1.619766e+003	1.666342e+003	1.636429e+002	1.759461e+002	445	252.5	28	60	8.306088e+000	2.053166e+001	0	0	0	0	0	0	0	0	0	0	0	404.849	192.873	1	1	1	1	26.2212	28.4246	60.6131
DATA	92	1	92	0	0	NC_2_18805193	NC_2_18805193	18515.6	440.746	1.501351490e-001	8.645450943e-002	8.246136300e-002	3.745963e+002	5.292960e+002	4.410482e+001	7.739861e+001	123.5	133.5	28	60	8.509876e+000	2.052858e+001	0	0	0	0	0	0	0	0	0	0	0	93.6785	61.2741	1	1	1	1	25.7804	28.3645	61.1069
DATA	93	1	93	0	0	Col_5_17412122	Col_5_17412122	18537	441	-7.777709656e-002	6.440343679e-002	2.271802100e-001	1.606525e+003	1.343106e+003	1.623288e+002	1.456966e+002	448	223	28	60	8.436429e+000	2.045492e+001	0	0	0	0	0	0	0	0	0	0	0	401.968	155.506	1	1	1	1	26.4388	28.4912	61.0814
DATA	94	1	94	0	0	Col_5_490033	Col_5_490033	18558.4	440.208	6.743653779e-001	8.744912613e-002	1.243313923e-014	7.703139e+003	3.639428e+004	7.706650e+002	3.639866e+003	1950	4284	28	60	8.583612e+000	2.010450e+001	0	0	0	0	0	0	0	0	0	0	0	1928.13	4214.19	1	1	1	1	24.6442	28.8526	61.4741
DATA	95	1	95	0	0	Col_4_15609530	Col_4_15609530	18579.2	440.984	-2.400375643e-002	1.260852006e-001	8.490135070e-001	2.475662e+002	2.342543e+002	3.396262e+001	6.112175e+001	100	91.5	28	61	8.755901e+000	1.999913e+001	0	0	0	0	0	0	0	0	0	0	0	61.9935	27.1265	1	1	1	0	27.2919	29.031	61.6727
DATA	96	1	96	0	0	NC_4_10138710	NC_4_10138710	18600.2	441.03	2.693075091e-002	8.260764392e-002	7.444183198e-001	4.656839e+002	4.954753e+002	5.204659e+001	7.511245e+001	157	114.5	28	60	8.691877e+000	1.994778e+001	0	0	0	0	0	0	0	0	0	0	0	116.649	57.3776	1	1	1	1	27.7085	29.0389	61.1086
DATA	97	1	97	0	0	NC_5_17185953	NC_5_17185953	18621.4	441.046	-6.934864475e-002	7.525962809e-002	3.568109586e-001	6.666344e+002	5.682495e+002	7.059731e+001	8.010008e+001	206	132	28	60	8.761320e+000	1.975310e+001	0	0	0	0	0	0	0	0	0	0	0	167.026	65.8048	1	1	1	1	26.8687	29.0323	61.0772
DATA	98	1	98	0	0	Col_2_4431859	Col_2_4431859	18643	440.797	-7.128129876e-002	7.619711978e-002	3.495381706e-001	6.442227e+002	5.467071e+002	6.848372e+001	7.858808e+001	208	122	29	60	8.870907e+000	2.003795e+001	0	0	0	0	0	0	0	0	0	0	0	161.437	63.3076	1	1	1	1	28.1191	29.2094	61.0608
DATA	99	1	99	0	0	NC_1_9046154	NC_1_9046154	18664	440.797	-1.317012787e-002	1.057934797e-001	9.009280841e-001	3.125307e+002	3.031954e+002	3.894134e+001	6.408554e+001	115	95	29	59	8.910592e+000	2.004891e+001	0	0	0	0	0	0	0	0	0	0	0	78.3263	35.1068	1	1	1	1	30	29.4021	60.7074
DATA	100	1	100	0	0	NC_3_21315495	NC_3_21315495	18685.4	441	1.152886462e-001	2.584957791e-001	6.555985629e-001	9.228943e+001	1.203485e+002	2.499569e+001	5.773432e+001	64	81	29	59.5	8.907440e+000	1.973478e+001	0	0	0	0	0	0	0	0	0	0	0	23.1309	13.9335	1	1	0	0	29.1201	29.7293	60.7184
DATA	101	1	101	0	0	Col_5_7457801	Col_5_7457801	18705.4	440.519	-4.415726164e-002	6.426953513e-002	4.920426181e-001	1.508002e+003	1.362212e+003	1.525791e+002	1.474636e+002	413	201	29	60	8.878525e+000	2.011817e+001	0	0	0	0	0	0	0	0	0	0	0	377.932	157.689	1	1	1	1	24.4106	29.8033	61.5012
DATA	102	1	102	0	0	Col_1_5878011	Col_1_5878011	18727.1	440.788	-7.093968774e-002	6.999444056e-002	3.108191993e-001	8.728113e+002	7.412772e+002	9.032031e+001	9.319578e+001	244	147	29	60	8.924608e+000	2.017488e+001	0	0	0	0	0	0	0	0	0	0	0	218.725	85.7936	1	1	1	1	24.4106	29.9681	61.6808
DATA	103	1	103	0	0	NC_4_10644148	NC_4_10644148	18747.9	441.018	8.631789514e-002	8.197692542e-002	2.923622805e-001	4.464119e+002	5.445699e+002	5.032650e+001	7.846982e+001	155.5	124	29	60	8.879512e+000	2.025103e+001	0	0	0	0	0	0	0	0	0	0	0	111.854	63.0132	1	1	1	1	26.0017	29.7848	61.7997
DATA	104	1	104	0	0	Col_2_15211730	Col_2_15211730	18769.6	441	-7.068414484e-002	7.121890794e-002	3.209579336e-001	8.106665e+002	6.889030e+002	8.433261e+001	8.910413e+001	240	148	29	61	8.857679e+000	2.046213e+001	0	0	0	0	0	0	0	0	0	0	0	203.072	79.6927	1	1	1	1	26.2212	29.7787	62.4855
DATA	105	1	105	0	0	Col_3_15748518	Col_3_15748518	18790.8	440.898	3.907649755e-002	7.817027792e-002	6.171529191e-001	5.260673e+002	5.755961e+002	5.751526e+001	8.067667e+001	177	126.5	29	60	8.844332e+000	2.037658e+001	0	0	0	0	0	0	0	0	0	0	0	131.737	66.5651	1	1	1	1	26.4388	29.3701	62.0596
DATA	106	1	106	0	0	Col_1_2963260	Col_1_2963260	18812.5	441.167	3.483819629e-002	1.601531971e-001	8.277949831e-001	1.724742e+002	1.868798e+002	2.895542e+001	5.955763e+001	83	83	28	60	8.571674e+000	2.056008e+001	0	0	0	0	0	0	0	0	0	0	0	43.1746	21.6042	1	1	1	0	28.7238	28.9877	62.0989
DATA	107	1	107	0	0	Col_3_2928563	Col_3_2928563	18833.1	441.561	-1.000722641e-002	6.330500147e-002	8.743941115e-001	1.755015e+003	1.715037e+003	1.770372e+002	1.805929e+002	471.5	263.5	29	61	8.857587e+000	2.025085e+001	0	0	0	0	0	0	0	0	0	0	0	439.141	198.192	1	1	1	1	25.7804	29.3201	62.2483
DATA	108	1	108	0	0	NC_1_23259236	NC_1_23259236	18853.9	440.855	5.726013512e-001	8.224681488e-002	3.355037166e-012	8.716513e+002	3.257948e+003	9.022078e+001	3.306738e+002	253.5	446.5	29	61	8.913215e+000	2.016701e+001	0	0	0	0	0	0	0	0	0	0	0	217.977	376.336	1	1	1	1	27.2919	29.3006	62.2102
DATA	109	1	109	0	0	NC_1_19983943	NC_1_19983943	18875.4	442.294	0.000000000e+000	7.140539379e-001	1.000000000e+000	2.314547e+001	5.625981e+001	2.329326e+001	5.670208e+001	38	66	29	60	9.035407e+000	2.015382e+001	0	0	0	0	0	0	0	0	0	0	0	-1.7787	3.49694	0	0	0	0	30	29.6376	62.035
DATA	110	1	110	0	0	NC_3_10182835	NC_3_10182835	18896	441.07	-7.600792348e-002	1.207620959e-001	5.290858073e-001	2.795298e+002	2.346498e+002	3.639759e+001	6.131662e+001	104	94.5	29	61	9.059148e+000	2.019163e+001	0	0	0	0	0	0	0	0	0	0	0	69.814	27.079	1	1	1	0	26.0017	29.5761	62.2303
DATA	111	1	111	0	0	Col_5_1926129	Col_5_1926129	18917.7	441.755	-7.398154363e-002	6.892257362e-002	2.830913417e-001	9.480921e+002	7.995930e+002	9.763704e+001	9.801127e+001	274	160	29	62	9.211335e+000	2.044454e+001	0	0	0	0	0	0	0	0	0	0	0	236.619	92.2228	1	1	1	1	23.696	29.8637	62.782
DATA	112	1	112	0	0	NC_2_4328789	NC_2_4328789	18938.9	441.66	-4.987266740e-002	8.820955783e-002	5.718095648e-001	4.464747e+002	3.980377e+002	5.038388e+001	6.928831e+001	156	109	29	62	9.294274e+000	2.020095e+001	0	0	0	0	0	0	0	0	0	0	0	111.333	45.8813	1	1	1	1	22.9591	29.8366	62.9883
DATA	113	1	113	0	0	NC_1_6792936	NC_1_6792936	18960.1	441.941	3.071082643e-002	8.345251669e-002	7.128705512e-001	4.558470e+002	4.892489e+002	5.122586e+001	7.492837e+001	152.5	116.5	29	61	9.003033e+000	2.036943e+001	0	0	0	0	0	0	0	0	0	0	0	113.567	56.3594	1	1	1	1	23.696	29.5989	62.6715
DATA	114	1	114	0	0	Col_2_6112062	Col_2_6112062	18981.7	442	-6.462486360e-002	6.809716872e-002	3.426157601e-001	9.963506e+002	8.585929e+002	1.023444e+002	1.029411e+002	288.5	159.5	29	62	8.843577e+000	2.014256e+001	0	0	0	0	0	0	0	0	0	0	0	247.974	98.8382	1	1	1	1	24.4106	29.7268	62.4769
DATA	115	1	115	0	0	NC_5_17864875	NC_5_17864875	19002.1	441.443	-7.536790550e-002	6.322415751e-002	2.332320555e-001	2.181206e+003	1.833702e+003	2.193742e+002	1.919744e+002	550	281	29	62	8.632081e+000	2.040510e+001	0	0	0	0	0	0	0	0	0	0	0	542.27	210.943	1	1	1	1	26.2212	29.8314	62.3548
DATA	116	1	116	0	0	NC_1_26366146	NC_1_26366146	19023.3	441.351	5.440273934e-002	1.111838622e-001	6.246262937e-001	2.709713e+002	3.071326e+002	3.583256e+001	6.463574e+001	105.5	87	29	61	8.644013e+000	2.016759e+001	0	0	0	0	0	0	0	0	0	0	0	67.2873	35.3045	1	1	1	1	25.1049	29.7683	62.0882
DATA	117	1	117	0	0	Col_3_23201470	Col_3_23201470	19044.6	441.397	3.392959592e-002	6.605716746e-002	6.075037891e-001	1.065905e+003	1.152519e+003	1.091449e+002	1.285407e+002	294	192	30	61	8.765116e+000	2.042195e+001	0	0	0	0	0	0	0	0	0	0	0	264.354	132.373	1	1	1	1	25.1049	30.1652	62.0309
DATA	118	1	118	0	0	Col_4_17093413	Col_4_17093413	19065.7	441.9	-5.114943489e-002	6.452648332e-002	4.279590288e-001	1.475662e+003	1.311709e+003	1.494265e+002	1.430071e+002	397	205	30	62	8.815170e+000	2.014293e+001	0	0	0	0	0	0	0	0	0	0	0	365.511	150.529	1	1	1	1	24.1747	30.2958	62.2717
DATA	119	1	119	0	0	NC_3_11822873	NC_3_11822873	19087.9	441.836	-8.083682216e-002	6.204080209e-002	1.925876618e-001	6.210244e+003	5.155513e+003	6.214704e+002	5.186950e+002	1598	665	30	62	8.919861e+000	2.029786e+001	0	0	0	0	0	0	0	0	0	0	0	1535.95	591.081	1	1	1	1	24.6442	30.7878	62.7543
DATA	120	1	120	0	0	Col_3_18027238	Col_3_18027238	19108.2	441.661	-5.036104562e-002	6.461758803e-002	4.357614624e-001	1.453070e+003	1.293974e+003	1.472069e+002	1.414245e+002	402	212	30	61	8.854390e+000	2.017555e+001	0	0	0	0	0	0	0	0	0	0	0	358.862	148.22	1	1	1	1	25.3321	31.0335	62.5951
DATA	121	1	121	0	0	NC_5_20522256	NC_5_20522256	19129	441.875	-3.760932366e-003	9.079174776e-002	9.669580994e-001	4.032349e+002	3.997581e+002	4.672721e+001	6.972509e+001	141	109	31	62	8.830448e+000	1.975178e+001	0	0	0	0	0	0	0	0	0	0	0	99.4343	45.7467	1	1	1	1	25.3321	31.155	62.7662
DATA	122	1	122	0	0	NC_5_15044549	NC_5_15044549	19150.5	441.704	-6.879537403e-002	7.338617586e-002	3.485306159e-001	7.325373e+002	6.252222e+002	7.697695e+001	8.473132e+001	221	134	31	61	9.102764e+000	1.986623e+001	0	0	0	0	0	0	0	0	0	0	0	180.331	71.473	1	1	1	1	24.8756	31.3289	62.7193
DATA	123	1	123	0	0	NC_1_1147965	NC_1_1147965	19171.8	441	1.059074885e-002	6.375107960e-002	8.680573367e-001	1.558155e+003	1.596619e+003	1.576066e+002	1.696156e+002	408	261	30	62	9.021821e+000	2.032473e+001	0	0	0	0	0	0	0	0	0	0	0	382.881	182.32	1	1	1	1	28.1191	30.9111	63.3438
DATA	124	1	124	0	0	NC_5_9219665	NC_5_9219665	19192.5	441.878	-1.894371616e-001	6.996399940e-002	6.776395146e-003	1.158645e+003	7.490544e+002	1.182704e+002	9.431581e+001	327	151	30	62	9.084086e+000	2.067704e+001	0	0	0	0	0	0	0	0	0	0	0	284.227	85.4427	1	1	1	1	23.4529	30.7518	63.5751
DATA	125	1	125	0	0	Col_3_7437590	Col_3_7437590	19214.1	441.239	-8.079946757e-002	1.401019397e-001	5.641292131e-001	2.351739e+002	1.952494e+002	3.344579e+001	6.061151e+001	95	85	30	62	9.452274e+000	2.116454e+001	0	0	0	0	0	0	0	0	0	0	0	57.5749	22.2449	1	1	1	0	27.501	31.069	63.7238
DATA	126	1	126	0	0	NC_2_8518626	NC_2_8518626	19235.1	441.836	-1.937826797e-001	6.392613975e-002	2.434606250e-003	3.820262e+004	2.445178e+004	3.820336e+003	2.445853e+003	9021	2787	31	63	9.276160e+000	2.157636e+001	0	0	0	0	0	0	0	0	0	0	0	9334.77	2782.47	1	1	1	1	24.6442	31.2563	64.1674
DATA	127	1	127	0	0	Col_3_13179746	Col_3_13179746	19256.6	441.148	1.128840561e-001	8.846417633e-002	2.019404710e-001	3.769913e+002	4.888947e+002	4.462535e+001	7.549248e+001	128	117	31	62	9.370591e+000	2.110453e+001	0	0	0	0	0	0	0	0	0	0	0	91.9176	55.5619	1	1	1	1	24.8756	31.2862	63.7345
DATA	128	1	128	0	0	NC_5_22710122	NC_5_22710122	19278.2	440.852	2.503081131e-001	3.951256047e-001	5.264137198e-001	5.140016e+001	9.146871e+001	2.447791e+001	5.832201e+001	52.5	76	31	62	9.230034e+000	2.082991e+001	0	0	0	0	0	0	0	0	0	0	0	12.5044	10.3813	1	1	0	0	24.4106	31.2698	63.2535
DATA	129	1	129	0	0	Col_1_5852327	Col_1_5852327	19298.6	441	1.877157424e-002	7.103471945e-002	7.915802390e-001	7.446630e+002	7.775554e+002	7.823333e+001	9.681116e+001	212	135	31	62	9.147815e+000	2.041567e+001	0	0	0	0	0	0	0	0	0	0	0	180.768	88.1343	1	1	1	1	29.1201	31.4018	63.399
DATA	130	1	130	0	0	NC_1_11326107	NC_1_11326107	19319.9	441.945	2.059170337e-002	1.018265228e-001	8.397420980e-001	3.267356e+002	3.426006e+002	4.056322e+001	6.715280e+001	120	106	31	63	9.166287e+000	2.057755e+001	0	0	0	0	0	0	0	0	0	0	0	79.1376	38.7791	1	1	1	1	24.8756	31.4763	64.1451
DATA	131	1	131	0	0	Col_1_30370577	Col_1_30370577	19340.6	441.636	-6.629181744e-002	6.523453215e-002	3.095306114e-001	1.388281e+003	1.191751e+003	1.409036e+002	1.324687e+002	378	199	31	63	9.180678e+000	2.060104e+001	0	0	0	0	0	0	0	0	0	0	0	335.445	134.703	1	1	1	1	24.8756	31.6421	64.2504
DATA	132	1	132	0	0	Col_2_8706116	Col_2_8706116	19362	441.237	1.176127016e-001	6.403483704e-002	6.625437706e-002	1.626621e+003	2.132550e+003	1.644462e+002	2.209821e+002	431	300	31	64	9.018696e+000	2.077361e+001	0	0	0	0	0	0	0	0	0	0	0	392.029	240.676	1	1	1	1	26.0017	31.8244	64.8292
DATA	133	1	133	0	0	Col_2_3931415	Col_2_3931415	19383.5	441.38	-2.322386926e-002	1.150776093e-001	8.400648767e-001	2.882022e+002	2.731955e+002	3.764630e+001	6.412703e+001	109	93	31	64	9.350860e+000	2.067349e+001	0	0	0	0	0	0	0	0	0	0	0	69.2775	30.7842	1	1	1	0	28.3221	31.9337	64.6391
DATA	134	1	134	0	0	NC_1_13710994	NC_1_13710994	19404	441.123	-1.466140193e-001	6.720508552e-002	2.913971687e-002	1.355808e+003	9.673511e+002	1.377383e+002	1.128448e+002	359.5	178	31	63	9.337621e+000	2.065820e+001	0	0	0	0	0	0	0	0	0	0	0	325.06	108.836	1	1	1	1	26.0017	32.0128	64.4209
DATA	135	1	135	0	0	Col_1_27913533	Col_1_27913533	19425.1	441.345	1.851353296e-001	7.879941386e-002	1.880113648e-002	4.737691e+002	7.256079e+002	5.326809e+001	9.301786e+001	156.5	141.5	31	63	9.345573e+000	2.063516e+001	0	0	0	0	0	0	0	0	0	0	0	113.279	81.5049	1	1	1	1	25.3321	32.0276	63.9293
DATA	136	1	136	0	0	Col_5_23430433	Col_5_23430433	19446.7	440.881	-1.364900875e-003	6.466877680e-002	9.831610780e-001	1.358182e+003	1.353921e+003	1.379964e+002	1.474108e+002	367	220	31	63	9.292810e+000	2.072713e+001	0	0	0	0	0	0	0	0	0	0	0	323.789	151.819	1	1	1	1	26.0017	31.9046	63.7977
DATA	137	1	137	0	0	NC_2_4140707	NC_2_4140707	19468.2	441	1.674018556e-001	6.331067540e-002	8.190042534e-003	1.542984e+004	2.268629e+004	1.543179e+003	2.269380e+003	3429	2191	31	63	9.069723e+000	2.080347e+001	0	0	1	1	0	0	0	0	0	0	0	3667.58	2539.42	1	1	1	1	28.1191	31.4459	64.1738
DATA	138	1	138	0	0	NC_2_16268643	NC_2_16268643	19488.6	441.158	8.258700719e-002	7.343642320e-002	2.607562383e-001	6.326791e+002	7.651921e+002	6.786956e+001	9.632129e+001	189	143	31	63	9.166750e+000	2.086252e+001	0	0	0	0	0	0	0	0	0	0	0	149.949	85.5063	1	1	1	1	25.7804	31.3801	64.0236
DATA	139	1	139	0	0	Col_3_10715295	Col_3_10715295	19509.9	441	1.087470909e+000	1.188936054e-001	5.875972534e-020	1.522036e+003	1.861641e+004	1.541855e+002	1.862563e+003	407	2128	31	63	9.095961e+000	2.118407e+001	0	0	0	0	0	0	0	0	0	0	0	359.609	2076.49	1	1	1	1	26.0017	31.4228	63.823
DATA	140	1	140	0	0	NC_5_16373118	NC_5_16373118	19531.5	441	2.959050529e-001	2.063282101e-001	1.515302259e-001	9.895308e+001	1.955845e+002	2.662898e+001	6.189366e+001	60	87.5	31	62	9.268236e+000	2.117491e+001	0	0	0	0	0	0	0	0	0	0	0	23.3036	21.774	1	1	0	0	29.1201	31.2808	63.5951
DATA	141	1	141	0	0	Col_2_1192159	Col_2_1192159	19552.6	440.935	1.317872463e-001	6.416912359e-002	4.000002636e-002	1.675865e+003	2.270002e+003	1.694120e+002	2.345008e+002	432	311	31	63	9.342613e+000	2.106013e+001	0	0	0	0	0	0	0	0	0	0	0	393.382	252.231	1	1	1	1	26.4388	31.2788	63.7637
DATA	142	1	142	0	0	NC_3_13038465	NC_3_13038465	19573.3	441.65	-3.708876388e-002	7.216001118e-002	6.072663493e-001	7.684301e+002	7.055302e+002	8.077122e+001	9.193719e+001	212.5	135.5	31	62	9.306094e+000	2.088280e+001	0	0	0	0	0	0	0	0	0	0	0	179.8	78.2459	1	1	1	1	26.0017	31.4539	63.6202
DATA	143	1	143	0	0	Col_3_18805359	Col_3_18805359	19594.7	441.846	-1.183364130e-001	6.842822732e-002	8.374634358e-002	1.129528e+003	8.601234e+002	1.156795e+002	1.043402e+002	287	158	31	63	9.323369e+000	2.074352e+001	0	0	0	0	0	0	0	0	0	0	0	263.385	95.1988	1	1	1	1	24.1747	31.4901	63.8726
DATA	144	1	144	0	0	Col_3_18983780	Col_3_18983780	19615.9	441.94	-5.975062151e-002	7.371511174e-002	4.176176125e-001	7.395928e+002	6.445284e+002	7.808831e+001	8.750615e+001	206	143	31	62	9.279765e+000	2.066813e+001	0	0	0	0	0	0	0	0	0	0	0	171.854	71.1898	1	1	1	1	23.2073	31.4769	63.0358
DATA	145	1	145	0	0	NC_3_19906268	NC_3_19906268	19636.7	442	4.174284744e-002	8.051993897e-002	6.041678576e-001	5.132750e+002	5.650579e+002	5.715575e+001	8.191812e+001	154	122.5	30	61	9.266406e+000	2.078612e+001	0	0	0	0	0	0	0	0	0	0	0	118.845	62.2832	1	1	1	1	24.6442	31.2133	62.5427
DATA	146	1	146	0	0	NC_3_22827275	NC_3_22827275	19658.7	441.146	1.153461826e-001	1.776872266e-001	5.162395374e-001	1.471599e+002	1.919268e+002	2.922010e+001	6.246559e+001	76	85	30	61	9.319633e+000	2.081028e+001	0	0	0	0	0	0	0	0	0	0	0	33.9401	21.1073	1	1	1	0	21.6755	30.9018	62.3639
DATA	147	1	147	0	0	NC_3_8396659	NC_3_8396659	19679.3	441.262	-6.205398172e-002	1.249419399e-001	6.194270405e-001	2.776687e+002	2.406982e+002	3.758891e+001	6.424992e+001	107.5	90	30	61	9.294353e+000	2.103547e+001	0	0	0	0	0	0	0	0	0	0	0	63.8064	26.4146	1	1	1	0	26.6546	30.8335	62.32
DATA	148	1	148	0	0	Col_3_10187103	Col_3_10187103	19700.3	441.34	1.530244805e-001	1.030136293e-001	1.374172540e-001	2.884123e+002	4.102403e+002	3.845314e+001	7.243913e+001	108	115	30	61	9.013146e+000	2.076383e+001	0	0	0	0	0	0	0	0	0	0	0	66.0237	44.9208	1	1	1	1	24.8756	30.648	62.3355
DATA	149	1	149	0	0	NC_3_5667804	NC_3_5667804	19721.3	440.978	-4.719861305e-001	2.585104347e-001	6.788167567e-002	1.873374e+002	6.318855e+001	3.166883e+001	6.017239e+001	80	72	30	61	9.113012e+000	2.046703e+001	0	0	0	0	0	0	0	0	0	0	0	42.7163	6.90327	1	1	1	0	22.9591	30.6157	62.254
DATA	150	1	150	0	0	NC_4_5641267	NC_4_5641267	19742.9	441.033	2.876513451e-003	9.782823247e-002	9.765426101e-001	3.708172e+002	3.732814e+002	4.508166e+001	7.064848e+001	119	106	30	61	9.109594e+000	2.049594e+001	0	0	0	0	0	0	0	0	0	0	0	84.2088	40.6839	1	1	1	1	27.0811	30.6479	62.2017
DATA	151	1	151	0	0	NC_2_7928470	NC_2_7928470	19763.8	441.627	2.924653632e-001	6.788693416e-002	1.646447145e-005	1.813824e+003	3.556808e+003	1.831997e+002	3.607264e+002	432	453	30	61	9.087262e+000	2.037313e+001	0	0	0	0	0	0	0	0	0	0	0	410.263	386.752	1	1	1	1	24.1747	30.5629	62.515
DATA	152	1	152	0	0	NC_1_25003357	NC_1_25003357	19784.9	441.061	0.000000000e+000	5.275354415e-001	1.000000000e+000	4.896463e+001	5.988410e+001	2.630916e+001	6.040596e+001	50	68	30	61	9.045887e+000	2.037672e+001	0	0	0	0	0	0	0	0	0	0	0	11.0284	4.41455	1	0	0	0	28.1191	30.2981	62.6939
DATA	153	1	153	0	0	NC_3_1720150	NC_3_1720150	19805.8	441.714	9.097975791e-002	2.587540017e-001	7.251329006e-001	1.021795e+002	1.259922e+002	2.789480e+001	6.171372e+001	64	80.5	30	61	8.785173e+000	2.064317e+001	0	0	0	0	0	0	0	0	0	0	0	22.9196	13.6337	1	1	0	0	21.9382	30.0521	62.8326
DATA	154	1	154	0	0	Col_4_9176873	Col_4_9176873	19827.3	441.589	-7.388791450e-002	1.235930823e-001	5.499519561e-001	2.909475e+002	2.454295e+002	3.906647e+001	6.535196e+001	107.5	89	30	61	8.661568e+000	2.039818e+001	0	0	0	0	0	0	0	0	0	0	0	64.9742	26.4903	1	1	1	0	25.1049	29.9447	62.3429
DATA	155	1	155	0	0	NC_3_15539085	NC_3_15539085	19848.9	440.965	1.137326615e-001	3.307691034e-001	7.309643139e-001	7.734404e+001	1.004985e+002	2.730886e+001	6.155423e+001	58	73	29	61	8.648892e+000	2.021956e+001	0	0	0	0	0	0	0	0	0	0	0	17.1933	10.8187	1	1	0	0	25.7804	29.8451	61.678
DATA	156	1	156	0	0	Col_5_10581863	Col_5_10581863	19870	441.067	1.071898170e-002	9.052680698e-002	9.057454066e-001	4.278581e+002	4.385496e+002	5.022707e+001	7.503604e+001	132	106	29	60	8.661679e+000	2.009633e+001	0	0	0	0	0	0	0	0	0	0	0	94.6859	47.0874	1	1	1	1	26.4388	29.693	61.3971
DATA	157	1	157	0	0	Col_1_1517038	Col_1_1517038	19891.4	441	-9.702049779e-002	7.151006833e-002	1.748641746e-001	9.071558e+002	7.255400e+002	9.448751e+001	9.482161e+001	239.5	133.5	29	59	8.780471e+000	1.970275e+001	0	0	0	0	0	0	0	0	0	0	0	199.828	77.6934	1	1	1	1	26.2212	29.6366	60.5993
DATA	158	1	158	0	0	Col_3_11748343	Col_3_11748343	19912.2	440.75	-7.266211628e-002	8.182555977e-002	3.745340534e-001	5.864736e+002	4.961195e+002	6.437814e+001	7.879235e+001	168.5	121.5	29	59	8.787320e+000	1.945124e+001	0	0	0	0	0	0	0	0	0	0	0	128.595	52.9855	1	1	1	1	25.3321	29.2973	60.0481
DATA	159	1	159	0	0	Col_3_16709942	Col_3_16709942	19933.4	441.74	-1.326503548e-001	7.151766497e-002	6.362600164e-002	9.753798e+002	7.186599e+002	1.011198e+002	9.450848e+001	252	138	29	59	8.648956e+000	1.981281e+001	0	0	0	0	0	0	0	0	0	0	0	212.887	76.5462	1	1	1	1	23.9365	29.0878	60.5794
DATA	160	1	160	0	0	NC_4_3327266	NC_4_3327266	19954.3	441.725	2.405829087e-002	8.042149777e-002	7.648237020e-001	5.466164e+002	5.777513e+002	6.087884e+001	8.441451e+001	146	126	28	59	8.671693e+000	1.959021e+001	0	0	0	0	0	0	0	0	0	0	0	118.74	61.3692	1	1	1	1	24.4106	29.0183	60.2927
DATA	161	1	161	0	0	NC_3_550512	NC_3_550512	19975.8	442	-1.297546412e-001	9.810459920e-002	1.859633619e-001	4.476526e+002	3.320370e+002	5.224317e+001	7.008515e+001	133	98	28	59	8.564156e+000	1.985998e+001	0	0	0	0	0	0	0	0	0	0	0	96.7669	35.1691	1	1	1	1	23.696	28.8397	60.6156
DATA	162	1	162	66	1	DarkCorner	DarkCorner	19996.8	441	0.000000000e+000	7.012092643e-001	1.000000000e+000	2.689902e+001	6.150516e+001	2.707078e+001	6.190017e+001	35	60	28	59	8.673529e+000	1.969350e+001	0	0	0	0	0	0	0	0	0	0	0	-5.66569	-1.43271	0	0	0	0	30	28.6939	60.3506
DATA	163	1	163	66	1	DarkCorner	DarkCorner	20018.3	440.678	0.000000000e+000	7.007933663e-001	1.000000000e+000	2.703814e+001	6.168811e+001	2.721079e+001	6.208429e+001	36	57	28	59	8.489737e+000	1.974979e+001	0	0	0	0	0	0	0	0	0	0	0	-4.23124	-3.54654	0	0	0	0	25.3321	28.2556	59.867
DATA	164	1	164	66	1	DarkCorner	DarkCorner	20039.6	441.431	0.000000000e+000	7.003960987e-001	1.000000000e+000	2.717396e+001	6.186823e+001	2.734747e+001	6.226558e+001	29.5	61	27	59	8.427162e+000	1.957959e+001	0	0	0	0	0	0	0	0	0	0	0	-8.71481	-4.5949	0	0	0	0	30	27.9546	59.7551
DATA	165	2	1	66	1	DarkCorner	DarkCorner	16600	445.676	0.000000000e+000	7.027776264e-001	1.000000000e+000	2.492553e+001	5.746266e+001	2.508469e+001	5.783171e+001	36	60	24	54	7.609454e+000	1.845444e+001	0	0	0	0	0	0	0	0	0	0	0	-0.654843	-3.26585	0	0	0	0	19.4461	24.3229	55.5011
DATA	166	2	2	66	1	DarkCorner	DarkCorner	16623.1	446.387	0.000000000e+000	7.026419167e-001	1.000000000e+000	2.498145e+001	5.755080e+001	2.514096e+001	5.792041e+001	34	48	24	54	7.588923e+000	1.847875e+001	0	0	0	0	0	0	0	0	0	0	0	-3.72958	-4.93912	0	0	0	0	30	24.6382	55.3502
DATA	167	2	3	0	0	Col_4_15182583	Col_4_15182583	16643.7	447.066	1.676167605e-001	9.698391028e-002	8.393545761e-002	3.062163e+002	4.504485e+002	3.964940e+001	7.343298e+001	112	116	24	54	7.570583e+000	1.874922e+001	0	0	0	0	0	0	0	0	0	0	0	70.7832	50.7766	1	1	1	1	26.4388	24.8251	55.531
DATA	168	2	4	0	0	Col_5_2157408	Col_5_2157408	16664.3	446.214	1.425463799e-001	9.990302292e-002	1.536238556e-001	2.989136e+002	4.150420e+002	3.911792e+001	7.137094e+001	108	112	24	54	7.580768e+000	1.869920e+001	0	0	0	0	0	0	0	0	0	0	0	68.9687	46.731	1	1	1	1	25.1049	24.7599	55.6888
DATA	169	2	5	0	0	Col_5_2285311	Col_5_2285311	16685.8	446.315	-1.391252096e-001	7.710334725e-002	7.116875019e-002	7.173975e+002	5.207564e+002	7.606212e+001	7.804428e+001	205	113	24	55	7.611826e+000	1.884574e+001	0	0	0	0	0	0	0	0	0	0	0	165.249	58.5658	1	1	1	1	24.6442	24.8075	55.6725
DATA	170	2	6	0	0	Col_4_8300133	Col_4_8300133	16706.8	446.509	-1.378802141e-001	6.531197280e-002	3.476357148e-002	1.757808e+003	1.279650e+003	1.775941e+002	1.405746e+002	429	206	24	54	7.643720e+000	1.882169e+001	0	0	0	0	0	0	0	0	0	0	0	404.304	143.762	1	1	1	1	25.7804	24.6892	55.4961
DATA	171	2	7	0	0	NC_3_15118031	NC_3_15118031	16727.8	446.952	-8.335133114e-002	6.563500087e-002	2.041124223e-001	1.387089e+003	1.144862e+003	1.410057e+002	1.284519e+002	361.5	188.5	24	55	7.576764e+000	1.892864e+001	0	0	0	0	0	0	0	0	0	0	0	318.616	128.493	1	1	1	1	27.2919	24.6888	55.8944
DATA	172	2	8	0	0	NC_5_2484148	NC_5_2484148	16749	446.292	-1.699820541e-001	6.881168442e-002	1.350186986e-002	1.242193e+003	8.398599e+002	1.267854e+002	1.022375e+002	325.5	152	24	55	7.668527e+000	1.933970e+001	0	0	0	0	0	0	0	0	0	0	0	284.965	94.1773	1	1	1	1	23.4529	24.5193	55.9313
DATA	173	2	9	0	0	NC_4_2536851	NC_4_2536851	16770.1	447.113	-9.860180397e-002	7.418039962e-002	1.837765951e-001	7.606987e+002	6.061929e+002	8.020002e+001	8.413848e+001	206.5	129.5	24	55	7.719827e+000	1.930635e+001	0	0	0	0	0	0	0	0	0	0	0	174.33	67.9179	1	1	1	1	24.4106	24.6096	56.3395
DATA	174	2	10	0	0	NC_4_4318032	NC_4_4318032	16791.6	446.531	9.436922053e-002	7.464210927e-002	2.061262104e-001	5.962537e+002	7.409695e+002	6.482236e+001	9.434032e+001	177	144	24	55	7.659119e+000	1.934155e+001	0	0	0	0	0	0	0	0	0	0	0	136.503	82.9556	1	1	1	1	24.4106	24.5406	56.3161
DATA	175	2	11	0	0	Col_4_16689198	Col_4_16689198	16813	446.797	-4.336121295e-002	8.711045902e-002	6.186442237e-001	4.718043e+002	4.269732e+002	5.360796e+001	7.237110e+001	147.5	114	24	55	7.645732e+000	1.934142e+001	0	0	0	0	0	0	0	0	0	0	0	107.923	47.7685	1	1	1	1	28.1191	24.4404	56.5444
DATA	176	2	12	0	0	NC_2_6063046	NC_2_6063046	16834	446.797	0.000000000e+000	7.026817944e-001	1.000000000e+000	2.530876e+001	5.809653e+001	2.547522e+001	5.853933e+001	37	66	24	55	7.599851e+000	1.938017e+001	0	0	0	0	0	0	0	0	0	0	0	1.13667	3.19267	0	0	0	0	28.1191	24.4263	56.9832
DATA	177	2	13	0	0	Col_3_7532007	Col_3_7532007	16854.6	446.741	-1.792568025e-001	8.272095257e-002	3.023438986e-002	6.389612e+002	4.228805e+002	6.879109e+001	7.218485e+001	183.5	109	24	55	7.548503e+000	1.926663e+001	0	0	0	0	0	0	0	0	0	0	0	145.971	47.2563	1	1	1	1	25.5572	24.3938	56.7928
DATA	178	2	14	0	0	Col_5_1971000	Col_5_1971000	16875.8	446.5	5.906241484e-002	6.170862483e-002	3.385078762e-001	1.004082e+004	1.150354e+004	1.004405e+003	1.151842e+003	2296	1339	24	56	7.631931e+000	1.933712e+001	0	0	0	0	0	0	0	0	0	0	0	2292.67	1284.88	1	1	1	1	25.3321	24.6383	57.0652
DATA	179	2	15	0	0	Col_1_24728856	Col_1_24728856	16897.4	446.483	-1.607152118e-001	1.422597290e-001	2.585896394e-001	2.603350e+002	1.798115e+002	3.644703e+001	6.125349e+001	95	82	24	56	7.664238e+000	1.929565e+001	0	0	0	0	0	0	0	0	0	0	0	59.4212	20.0752	1	1	1	0	25.3321	24.6479	57.1293
DATA	180	2	16	0	0	NC_5_8638567	NC_5_8638567	16917.9	447.278	-9.500405147e-002	1.101094329e-001	3.882392860e-001	3.395727e+002	2.728530e+002	4.247311e+001	6.461926e+001	112	93	24	56	8.066889e+000	1.874577e+001	0	0	0	0	0	0	0	0	0	0	0	77.4937	30.4519	1	1	1	0	20.3108	25.1668	57.2099
DATA	181	2	17	0	0	NC_3_21066331	NC_3_21066331	16939.5	446.371	5.943971702e-001	9.653677340e-002	7.403772624e-010	2.566623e+002	1.008693e+003	3.619300e+001	1.166526e+002	92	180	25	56	7.813858e+000	1.883062e+001	0	0	0	0	0	0	0	0	0	0	0	58.5588	112.542	1	1	1	1	26.2212	25.2349	57.2448
DATA	182	2	18	0	0	NC_1_13468108	NC_1_13468108	16960.5	446.627	-2.960551358e-001	1.725364137e-001	8.618046789e-002	2.409071e+002	1.218413e+002	3.509371e+001	5.986125e+001	86.5	74	25	56	7.856790e+000	1.931764e+001	0	0	0	0	0	0	0	0	0	0	0	54.963	13.5907	1	1	1	0	25.3321	25.1734	57.7936
DATA	183	2	19	0	0	NC_5_20389249	NC_5_20389249	16982	447.078	-2.466939482e-001	2.766719608e-001	3.725817372e-001	1.353823e+002	7.671279e+001	2.888532e+001	5.911968e+001	68.5	74	25	56	7.940875e+000	1.963875e+001	0	0	0	0	0	0	0	0	0	0	0	30.8905	8.55517	1	1	1	0	27.501	25.1353	57.501
DATA	184	2	20	0	0	NC_4_7719162	NC_4_7719162	17003.2	447.295	2.320198879e-003	1.779712095e-001	9.895983264e-001	1.657948e+002	1.666829e+002	3.042583e+001	6.095145e+001	73	77	25	56	7.884741e+000	1.919737e+001	0	0	0	0	0	0	0	0	0	0	0	37.8364	18.5862	1	1	1	0	26.6546	25.3368	57.3636
DATA	185	2	21	0	0	Col_5_25576250	Col_5_25576250	17023.7	447.185	-2.629583800e-003	6.669547628e-002	9.685501778e-001	1.071276e+003	1.064809e+003	1.101221e+002	1.215565e+002	271.5	180	25	56	7.872011e+000	1.916569e+001	0	0	0	0	0	0	0	0	0	0	0	244.534	118.724	1	1	1	1	24.6442	25.2974	57.629
DATA	186	2	22	0	0	NC_1_4549878	NC_1_4549878	17045	447.228	-9.143808133e-002	9.207681452e-002	3.206792350e-001	4.522559e+002	3.663921e+002	5.191786e+001	6.914101e+001	139	103	25	57	7.926199e+000	1.884298e+001	0	0	0	0	0	0	0	0	0	0	0	103.269	40.8504	1	1	1	1	25.7804	25.2162	57.4331
DATA	187	2	23	0	0	NC_3_9393524	NC_3_9393524	17065.7	446.962	1.036921101e-001	1.801065414e-001	5.648000552e-001	1.454232e+002	1.846401e+002	2.934426e+001	6.147238e+001	69.5	83	25	56	7.797160e+000	1.873684e+001	0	0	0	0	0	0	0	0	0	0	0	33.2192	20.5865	1	1	1	0	24.6442	25.1657	57.4231
DATA	188	2	24	0	0	Col_5_24812453	Col_5_24812453	17087.3	446.245	1.500016710e-002	6.450533623e-002	8.161174647e-001	1.387321e+003	1.436075e+003	1.410518e+002	1.551147e+002	330	217	25	56	7.771604e+000	1.860699e+001	0	0	0	0	0	0	0	0	0	0	0	317.05	160.127	1	1	1	1	23.696	25.0499	57.5559
DATA	189	2	25	0	0	NC_1_7390329	NC_1_7390329	17108.6	446.574	1.405925916e-001	1.183141925e-001	2.347157987e-001	2.343490e+002	3.239334e+002	3.460352e+001	6.697808e+001	92	94	24	56	7.814282e+000	1.873553e+001	0	0	0	0	0	0	0	0	0	0	0	53.5902	36.1234	1	1	1	1	24.4106	24.6141	57.2777
DATA	190	2	26	0	0	NC_1_22707823	NC_1_22707823	17130.6	447.033	8.217252988e-002	3.965687513e-001	8.358468053e-001	6.435318e+001	7.775755e+001	2.624245e+001	5.912824e+001	53	69	24	56	7.660435e+000	1.889242e+001	0	0	0	0	0	0	0	0	0	0	0	14.727	8.67245	1	1	0	0	26.2212	24.3596	56.6536
DATA	191	2	27	0	0	Col_4_7791589	Col_4_7791589	17150.9	446.839	1.667052218e-002	7.760906039e-002	8.299222883e-001	5.738975e+002	5.963550e+002	6.276890e+001	8.361092e+001	169	129	24	55	7.465014e+000	1.850808e+001	0	0	0	0	0	0	0	0	0	0	0	131.426	66.5251	1	1	1	1	25.3321	24.2881	56.1349
DATA	192	2	28	0	0	Col_5_20803023	Col_5_20803023	17172.1	446.1	-4.667526307e-002	6.226923535e-002	4.535126419e-001	3.134847e+003	2.815407e+003	3.145124e+002	2.875724e+002	748.5	359.5	24	55	7.275752e+000	1.859980e+001	0	0	0	0	0	0	0	0	0	0	0	718.435	314.143	1	1	1	1	26.2212	24.0777	56.1828
DATA	193	2	29	0	0	Col_1_24658350	Col_1_24658350	17193	446.947	9.441815134e-002	1.138582564e-001	4.069570340e-001	2.599318e+002	3.230558e+002	3.632901e+001	6.689236e+001	97	101	24	55	7.324777e+000	1.900009e+001	0	0	0	0	0	0	0	0	0	0	0	59.6274	36.0559	1	1	1	1	26.2212	23.9984	55.945
DATA	194	2	30	0	0	Col_1_15893579	Col_1_15893579	17214.8	447	4.375297235e-003	8.539650468e-002	9.591381942e-001	4.647261e+002	4.694316e+002	5.293945e+001	7.504936e+001	146	109.5	24	55	7.545693e+000	1.928848e+001	0	0	0	0	0	0	0	0	0	0	0	106.712	52.4096	1	1	1	1	28.1191	24.2372	56.2697
DATA	195	2	31	0	0	Col_4_17258333	Col_4_17258333	17234.7	446.269	-6.996847224e-002	7.351416816e-002	3.412143888e-001	7.518407e+002	6.399667e+002	7.933717e+001	8.672971e+001	204	148	23	55	7.602151e+000	1.887220e+001	0	0	0	0	0	0	0	0	0	0	0	172.793	71.4726	1	1	1	1	17.5897	24.1432	55.9497
DATA	196	2	32	0	0	Col_5_19323057	Col_5_19323057	17256.5	446.333	4.803455795e-003	7.430676742e-002	9.484577819e-001	6.583532e+002	6.656752e+002	7.053085e+001	8.862856e+001	188	133	23	55	7.336005e+000	1.937358e+001	0	0	0	0	0	0	0	0	0	0	0	151.476	74.3729	1	1	1	1	23.696	24.0048	55.9039
DATA	197	2	33	0	0	NC_3_22060384	NC_3_22060384	17278.2	446.302	2.160293990e+000	2.208556631e-001	1.352262431e-022	2.511467e+001	3.632633e+003	2.531142e+001	3.679417e+002	40.5	469.5	23	54	7.365352e+000	1.864604e+001	0	0	0	0	0	0	0	0	0	0	0	3.12535	406.03	0	1	0	1	24.4106	24.0367	54.87
DATA	198	2	34	0	0	Col_1_367914	Col_1_367914	17298.9	446.442	8.726648367e-002	7.222489575e-002	2.269471051e-001	6.720122e+002	8.215682e+002	7.178668e+001	1.008348e+002	193	154	23	53	7.292068e+000	1.889028e+001	0	0	0	0	0	0	0	0	0	0	0	154.981	91.8689	1	1	1	1	24.6442	24.0222	54.8215
DATA	199	2	35	0	0	Col_3_14273897	Col_3_14273897	17320.5	447.069	-1.013716956e-001	7.174741990e-002	1.576860910e-001	8.629201e+002	6.832803e+002	8.989966e+001	8.990757e+001	236	136	24	54	7.310423e+000	1.829126e+001	0	0	0	0	0	0	0	0	0	0	0	199.272	76.4419	1	1	1	1	25.7804	23.9755	54.7974
DATA	200	2	36	0	0	NC_5_13776843	NC_5_13776843	17341.4	447.016	1.411424428e-002	6.629630077e-002	8.314077644e-001	1.090257e+003	1.126272e+003	1.118956e+002	1.268705e+002	278	182.5	23	54	7.368051e+000	1.832805e+001	0	0	0	0	0	0	0	0	0	0	0	252.092	126.064	1	1	1	1	26.4388	23.9826	55.1247
DATA	201	2	37	0	0	Col_3_19652883	Col_3_19652883	17363	446.797	3.451794990e-001	6.907470080e-002	5.817133245e-007	7.745139e+004	1.714781e+005	7.745180e+003	1.714791e+004	17654	19411	24	54	7.555092e+000	1.836840e+001	0	0	0	0	0	0	0	0	0	0	0	17932.6	19204.1	1	1	1	1	28.1191	24.3043	54.8667
DATA	202	2	38	0	0	NC_5_2424130	NC_5_2424130	17383.4	447.098	-1.829457932e-001	7.718781836e-002	1.778143750e-002	7.741912e+002	5.080453e+002	8.138989e+001	7.736293e+001	208.5	116.5	24	55	7.587407e+000	1.893319e+001	0	0	0	0	0	0	0	0	0	0	0	179.495	56.927	1	1	1	1	26.2212	24.5173	55.4674
DATA	203	2	39	0	0	NC_5_20260964	NC_5_20260964	17405.5	447	-1.480074221e-001	1.389880742e-001	2.869243725e-001	2.624395e+002	1.866474e+002	3.629713e+001	6.122245e+001	95	85	24	55	7.731054e+000	1.881447e+001	0	0	0	0	0	0	0	0	0	0	0	60.9362	20.9267	1	1	1	0	25.7804	24.9855	55.8752
DATA	204	2	40	0	0	NC_2_11345416	NC_2_11345416	17425.8	447.404	1.253344047e-001	8.113522471e-002	1.224044789e-001	4.590241e+002	6.125900e+002	5.228722e+001	8.454922e+001	146	131	25	55	7.774415e+000	1.895742e+001	0	0	0	0	0	0	0	0	0	0	0	106.736	68.7223	1	1	1	1	24.4106	25.2632	55.8913
DATA	205	2	41	0	0	Col_2_14771214	Col_2_14771214	17447.2	448.538	-2.516013654e-002	8.499301541e-002	7.672102783e-001	4.825663e+002	4.554040e+002	5.434708e+001	7.392996e+001	156.5	103.5	24	55	7.990056e+000	1.915216e+001	0	0	0	0	0	0	0	0	0	0	0	112.391	51.1203	1	1	1	1	17.2609	25.1625	55.5419
DATA	206	2	42	0	0	Col_1_21892049	Col_1_21892049	17468.2	447.032	-1.156957395e-001	6.589792363e-002	7.914286126e-002	1.462825e+003	1.120719e+003	1.483972e+002	1.262830e+002	386	183.5	25	55	8.113039e+000	1.891490e+001	0	0	0	0	0	0	0	0	0	0	0	341.17	125.885	1	1	1	1	27.2919	25.2024	55.3618
DATA	207	2	43	0	0	Col_5_20113290	Col_5_20113290	17489.3	447.414	9.379296346e-002	7.548508344e-002	2.140387237e-001	5.720362e+002	7.099316e+002	6.239738e+001	9.177630e+001	176.5	139	25	55	8.095654e+000	1.942061e+001	0	0	0	0	0	0	0	0	0	0	0	133.627	79.7958	1	1	1	1	25.3321	25.3621	56.0778
DATA	208	2	44	0	0	NC_4_18432724	NC_4_18432724	17511.2	446.516	1.843448374e-001	9.328494588e-002	4.813803829e-002	3.233657e+002	4.943549e+002	4.080302e+001	7.630170e+001	107	112	25	56	7.916409e+000	1.943272e+001	0	0	0	0	0	0	0	0	0	0	0	75.6567	55.6044	1	1	1	1	25.7804	25.4557	56.3352
DATA	209	2	45	0	0	Col_2_1760075	Col_2_1760075	17531.5	447.167	-1.039547075e-001	6.757099741e-002	1.239382568e-001	1.163131e+003	9.155327e+002	1.189369e+002	1.084235e+002	290	164.5	26	56	8.132193e+000	1.944921e+001	0	0	0	0	0	0	0	0	0	0	0	272.571	103.046	1	1	1	1	25.1049	26.3692	57.0942
DATA	210	2	46	0	0	NC_1_16406166	NC_1_16406166	17553.5	446.719	-1.141204091e-001	6.445881860e-002	7.665400832e-002	1.882745e+003	1.447675e+003	1.899012e+002	1.559689e+002	464	230	26	57	7.914243e+000	1.962196e+001	0	0	0	0	0	0	0	0	0	0	0	441.945	163.06	1	1	1	1	27.0811	26.4259	57.7885
DATA	211	2	47	0	0	NC_4_7599175	NC_4_7599175	17574.2	445.948	-6.226802947e-002	6.333523763e-002	3.255337033e-001	2.044358e+003	1.771287e+003	2.059302e+002	1.863826e+002	508	260	26	57	7.893921e+000	1.970016e+001	0	0	0	0	0	0	0	0	0	0	0	480.631	199.652	1	1	1	1	25.3321	26.4442	58.4493
DATA	212	2	48	0	0	Col_2_17490035	Col_2_17490035	17595.3	446.614	-5.112891513e-002	1.072593145e-001	6.335863876e-001	3.303389e+002	2.936505e+002	4.125987e+001	6.497175e+001	113.5	99.5	26	57	7.805286e+000	1.994669e+001	0	0	0	0	0	0	0	0	0	0	0	77.7983	33.123	1	1	1	1	25.1049	26.3658	58.8941
DATA	213	2	49	0	0	Col_5_17317565	Col_5_17317565	17616.4	446.672	7.634173367e-002	8.764301076e-002	3.837250533e-001	4.024894e+002	4.798397e+002	4.721282e+001	7.521003e+001	133	116	26	57	7.883796e+000	1.983002e+001	0	0	0	0	0	0	0	0	0	0	0	94.9511	54.1645	1	1	1	1	26.6546	26.3722	58.8792
DATA	214	2	50	0	0	Col_3_13427253	Col_3_13427253	17637.5	447	-2.598039738e-002	6.703535653e-002	6.983397472e-001	1.051768e+003	9.906945e+002	1.080237e+002	1.147338e+002	284.5	171.5	26	56	7.985062e+000	1.914907e+001	0	0	0	0	0	0	0	0	0	0	0	248.554	111.913	1	1	1	1	25.3321	26.3073	58.0802
DATA	215	2	51	0	-1	NC1_00000067	NC1_00000067	17659.8	447.118	0.000000000e+000	7.065988677e-001	1.000000000e+000	2.443551e+001	5.745622e+001	2.459154e+001	5.782523e+001	37.5	60	26	56	8.047523e+000	1.889830e+001	0	0	0	0	0	0	0	0	0	0	0	-0.977258	-3.21425	0	0	0	0	30	26.3925	57.5534
DATA	216	2	52	0	0	Col_3_16066198	Col_3_16066198	17680.2	446.25	-1.025387709e-001	7.079472808e-002	1.475064565e-001	9.018979e+002	7.122273e+002	9.347198e+001	9.171408e+001	242.5	146	26	56	8.214625e+000	1.840292e+001	0	0	0	0	0	0	0	0	0	0	0	213.868	80.5804	1	1	1	1	25.3321	26.2403	56.9633
DATA	217	2	53	0	0	NC_4_5754942	NC_4_5754942	17701	446.415	-2.637654863e-002	6.368825678e-002	6.787636006e-001	1.683453e+003	1.584252e+003	1.701202e+002	1.686188e+002	427	250	25	56	8.199533e+000	1.856138e+001	0	0	0	0	0	0	0	0	0	0	0	399.89	179.376	1	1	1	1	25.1049	26.0607	56.7248
DATA	218	2	54	0	0	NC_1_7851338	NC_1_7851338	17723.8	446.842	8.082134277e-002	6.187243120e-002	1.914649271e-001	2.014388e+004	2.426412e+004	2.014537e+003	2.427098e+003	4441	2457	25	56	8.120711e+000	1.870985e+001	0	0	1	1	0	0	0	0	0	0	0	4794.16	2749.55	1	1	1	1	21.1402	26.063	56.7099
DATA	219	2	55	0	0	Col_5_14550911	Col_5_14550911	17743.7	446.778	1.368891361e+000	1.431643076e-001	1.158599375e-021	1.339126e+003	3.131214e+004	1.361215e+002	3.131744e+003	357	3542	25	56	7.864525e+000	1.929924e+001	0	0	0	0	0	0	0	0	0	0	0	319.231	3550.81	1	1	1	1	27.0811	25.5897	57.0445
DATA	220	2	56	0	0	NC_1_10365177	NC_1_10365177	17764.6	447.066	-2.047916962e-002	6.940557498e-002	7.679440760e-001	8.618127e+002	8.221172e+002	8.956341e+001	1.003847e+002	251.5	153	25	56	8.053157e+000	1.956919e+001	0	0	0	0	0	0	0	0	0	0	0	205.805	93.2997	1	1	1	1	26.4388	25.9343	57.2691
DATA	221	2	57	0	0	Col_3_17968225	Col_3_17968225	17785.8	446.967	2.723123570e-003	7.442649840e-002	9.708134384e-001	6.436371e+002	6.476855e+002	6.881146e+001	8.664950e+001	195	121	25	55	7.806220e+000	1.916320e+001	0	0	0	0	0	0	0	0	0	0	0	153.971	73.5611	1	1	1	1	27.0811	25.4097	56.4635
DATA	222	2	58	0	0	Col_3_18279546	Col_3_18279546	17807	446.429	2.551162167e-002	1.058625687e-001	8.095643222e-001	3.054447e+002	3.239248e+002	3.902922e+001	6.600962e+001	109	98	25	56	7.782415e+000	1.909816e+001	0	0	0	0	0	0	0	0	0	0	0	73.1932	36.8186	1	1	1	1	22.9591	25.5074	56.6621
DATA	223	2	59	0	0	Col_5_3359201	Col_5_3359201	17827.9	446.774	2.223450359e-001	8.659284755e-002	1.023737274e-002	3.604200e+002	6.013868e+002	4.344289e+001	8.318429e+001	124	129	24	56	7.713817e+000	1.902331e+001	0	0	0	0	0	0	0	0	0	0	0	86.5176	68.4081	1	1	1	1	26.8687	25.2764	56.8227
DATA	224	2	60	0	0	Col_4_1123843	Col_4_1123843	17849	446.077	2.268754611e-003	6.254568470e-002	9.710642326e-001	2.284135e+003	2.296099e+003	2.296933e+002	2.366824e+002	582	338	25	56	7.772232e+000	1.883402e+001	0	0	0	0	0	0	0	0	0	0	0	549.215	261.385	1	1	1	1	24.1747	25.3419	57.0736
DATA	225	2	61	0	0	NC_1_12181859	NC_1_12181859	17870.9	446.146	-7.497089254e-002	8.790181807e-002	3.937183471e-001	4.709928e+002	3.963176e+002	5.293921e+001	6.973763e+001	144	107	25	56	7.652768e+000	1.875575e+001	0	0	0	0	0	0	0	0	0	0	0	113.451	45.1519	1	1	1	1	23.2073	25.307	56.7313
DATA	226	2	62	0	0	Col_2_16029136	Col_2_16029136	17891.7	447.085	-1.430760587e-001	6.718491260e-002	3.320579344e-002	1.327300e+003	9.547575e+002	1.349052e+002	1.113706e+002	335.5	168.5	25	56	7.700576e+000	1.863136e+001	0	0	0	0	0	0	0	0	0	0	0	320.276	108.855	1	1	1	1	26.2212	25.2447	56.603
DATA	227	2	63	0	0	NC_2_19052335	NC_2_19052335	17912.9	447.111	7.028561004e-001	9.108226172e-002	1.193636286e-014	6.139267e+002	3.097224e+003	6.594888e+001	3.149774e+002	191	422.5	25	55	7.766155e+000	1.879565e+001	0	0	0	0	0	0	0	0	0	0	0	148.392	353.39	1	1	1	1	27.2919	25.1502	56.3431
DATA	228	2	64	0	0	Col_1_25748487	Col_1_25748487	17933.8	447	6.481988754e-003	6.936144803e-002	9.255442211e-001	8.306842e+002	8.431754e+002	8.647921e+001	1.019188e+002	242	159	25	55	7.831502e+000	1.873420e+001	0	0	0	0	0	0	0	0	0	0	0	201.114	96.2764	1	1	1	1	27.2919	25.519	56.0395
DATA	229	2	65	0	0	NC_4_15388966	NC_4_15388966	17955.2	447.044	2.064087251e-001	9.968184055e-002	3.838914492e-002	2.761676e+002	4.442030e+002	3.659291e+001	7.243125e+001	102	109	26	55	8.135566e+000	1.902102e+001	0	0	0	0	0	0	0	0	0	0	0	66.9742	50.7582	1	1	1	1	28.1191	26.1716	56.1073
DATA	230	2	66	0	0	NC_2_9374070	NC_2_9374070	17976.7	446.681	3.270820055e-001	1.472497519e-001	2.633242406e-002	1.383399e+002	2.937850e+002	2.767404e+001	6.427572e+001	72.5	97	26	55	7.983416e+000	1.905307e+001	0	0	0	0	0	0	0	0	0	0	0	33.6042	33.5951	1	1	1	1	28.1191	26.4463	56.2651
DATA	231	2	67	0	0	NC_4_17093806	NC_4_17093806	17997.6	447	-6.306157003e-002	1.202654207e-001	6.000328338e-001	2.799258e+002	2.420925e+002	3.682660e+001	6.204639e+001	111	93	26	56	7.956641e+000	1.916341e+001	0	0	0	0	0	0	0	0	0	0	0	68.1071	27.7035	1	1	1	0	29.1201	26.6278	56.7241
DATA	232	2	68	0	0	Col_4_7102999	Col_4_7102999	18017.8	447.692	1.127004372e-001	6.832615084e-002	9.905588266e-002	8.373818e+002	1.085485e+003	8.707983e+001	1.226462e+002	251.5	197.5	26	56	7.918712e+000	1.903766e+001	0	0	0	0	0	0	0	0	0	0	0	204.059	124.299	1	1	1	1	24.4106	26.6091	56.8952
DATA	233	2	69	0	0	NC_1_4473876	NC_1_4473876	18039.9	447.542	9.943596288e-001	1.126278285e-001	1.058798490e-018	3.892678e+002	3.842449e+003	4.565367e+001	3.884568e+002	135	521	26	56	7.888176e+000	1.859445e+001	0	0	0	0	0	0	0	0	0	0	0	95.0137	440.316	1	1	1	1	26.0017	26.5204	56.8657
DATA	234	2	70	0	0	NC_5_16995148	NC_5_16995148	18061	447.246	-1.653061019e-001	8.255753591e-002	4.525097193e-002	6.080388e+002	4.155518e+002	6.530212e+001	7.054819e+001	177	114	26	56	8.115616e+000	1.851467e+001	0	0	0	0	0	0	0	0	0	0	0	148.635	47.6513	1	1	1	1	27.0811	27.0253	57.2398
DATA	235	2	71	0	0	Col_5_17678408	Col_5_17678408	18082.3	447	-5.669217836e-003	6.289588601e-002	9.281787090e-001	1.992834e+003	1.966989e+003	2.006974e+002	2.047836e+002	535	294	27	57	7.905472e+000	1.908122e+001	0	0	0	0	0	0	0	0	0	0	0	487.88	225.705	1	1	1	1	26.0017	27.263	57.9964
DATA	236	2	72	0	0	Col_3_21901574	Col_3_21901574	18103.8	447.158	1.590165950e-001	9.202100628e-002	8.397987669e-002	3.312785e+002	4.777601e+002	4.075908e+001	7.432473e+001	122	123	27	58	7.836038e+000	1.919083e+001	0	0	0	0	0	0	0	0	0	0	0	81.2255	54.8573	1	1	1	1	25.7804	27.5013	58.5425
DATA	237	2	73	0	0	NC_3_20864992	NC_3_20864992	18124.7	446.935	2.184689221e-003	1.330639041e-001	9.869006437e-001	2.262248e+002	2.273657e+002	3.277250e+001	6.127420e+001	90	88	27	58	7.909227e+000	1.934399e+001	0	0	0	0	0	0	0	0	0	0	0	55.5459	26.1229	1	1	1	0	27.0811	27.5167	59.1369
DATA	238	2	74	0	0	Col_1_5394000	Col_1_5394000	18145.5	446.732	-5.846006455e-003	8.164410930e-002	9.429174305e-001	5.007070e+002	4.940121e+002	5.538772e+001	7.532704e+001	165	122	27	58	7.967623e+000	1.944015e+001	0	0	0	0	0	0	0	0	0	0	0	123.109	56.793	1	1	1	1	25.3321	27.479	59.1033
DATA	239	2	75	0	0	NC_3_16781987	NC_3_16781987	18166.4	447.481	-5.640092031e-002	8.995454041e-002	5.306634367e-001	4.350725e+002	3.820856e+002	4.951787e+001	6.848227e+001	150.5	98.5	27	58	8.360035e+000	1.988072e+001	0	0	0	0	0	0	0	0	0	0	0	107.123	43.9511	1	1	1	1	24.4106	27.8108	59.5951
DATA	240	2	76	0	0	Col_3_18459744	Col_3_18459744	18187.9	447.685	-2.320729335e-003	7.766536123e-002	9.761618493e-001	5.634937e+002	5.604906e+002	6.109714e+001	7.979774e+001	179.5	124	27	58	8.361952e+000	1.945194e+001	0	0	0	0	0	0	0	0	0	0	0	138.933	64.5104	1	1	1	1	24.8756	27.919	58.9334
DATA	241	2	77	0	0	Col_5_15545974	Col_5_15545974	18209.2	447.844	1.060407288e-001	1.232305752e-001	3.895098237e-001	2.215337e+002	2.828007e+002	3.235602e+001	6.342204e+001	91	90	27	58	8.551210e+000	1.971948e+001	0	0	0	0	0	0	0	0	0	0	0	54.6925	32.5674	1	1	1	0	19.4461	27.9793	59.3708
DATA	242	2	78	0	0	NC_2_4630892	NC_2_4630892	18230	447.654	-6.637058933e-002	8.408558306e-002	4.299239101e-001	5.037834e+002	4.323876e+002	5.561261e+001	7.133587e+001	170	116	28	58	8.734981e+000	1.997957e+001	0	0	0	0	0	0	0	0	0	0	0	124.526	49.82	1	1	1	1	24.8756	28.5355	59.2331
DATA	243	2	79	0	0	Col_1_11163918	Col_1_11163918	18251.7	446.4	1.095187731e-001	7.076223499e-002	1.216943505e-001	6.958258e+002	8.954046e+002	7.345240e+001	1.059873e+002	208	161	28	58	8.651998e+000	2.010875e+001	0	0	0	0	0	0	0	0	0	0	0	172.192	103.224	1	1	1	1	24.1747	28.6641	59.4503
DATA	244	2	80	0	0	Col_2_6917292	Col_2_6917292	18272.5	446.481	1.204331963e-002	7.041076501e-002	8.641893835e-001	7.636799e+002	7.851537e+002	7.990189e+001	9.683698e+001	225	148.5	28	58	8.627243e+000	2.009200e+001	0	0	0	0	0	0	0	0	0	0	0	189.203	90.5572	1	1	1	1	24.4106	28.6966	59.2677
DATA	245	2	81	0	0	Col_3_21283394	Col_3_21283394	18293.9	446.686	6.892374505e-002	7.265753697e-002	3.428184569e-001	6.415706e+002	7.519140e+002	6.831618e+001	9.414610e+001	202	152	28	58	8.689261e+000	2.032241e+001	0	0	0	0	0	0	0	0	0	0	0	159.133	86.7639	1	1	1	1	24.1747	28.9876	60.4301
DATA	246	2	82	0	0	Col_3_6782603	Col_3_6782603	18314.9	446.163	-3.501233936e-003	6.163999172e-002	9.547034490e-001	5.129050e+003	5.087866e+003	5.134407e+002	5.119284e+002	1228	616.5	29	59	8.830811e+000	2.058584e+001	0	0	0	0	0	0	0	0	0	0	0	1273.5	587.349	1	1	1	1	23.696	29.2925	61.0428
DATA	247	2	83	0	0	NC_3_2606872	NC_3_2606872	18336.5	446.731	-1.422815982e-001	7.561030449e-002	5.986652569e-002	7.404071e+002	5.335670e+002	7.765737e+001	7.778942e+001	219	124	29	60	8.902268e+000	2.050543e+001	0	0	0	0	0	0	0	0	0	0	0	184.038	61.6213	1	1	1	1	27.9146	29.6596	61.7987
DATA	248	2	84	0	0	Col_3_9154819	Col_3_9154819	18356.4	446.879	-1.521994088e-002	6.345385307e-002	8.104400167e-001	1.703986e+003	1.645304e+003	1.719980e+002	1.739890e+002	465	246.5	29	60	8.874348e+000	2.024357e+001	0	0	0	0	0	0	0	0	0	0	0	423.942	190.084	1	1	1	1	25.7804	29.7717	61.5365
DATA	249	2	85	0	0	NC_3_6776084	NC_3_6776084	18378	446.716	2.898691200e-002	1.099374988e-001	7.920363754e-001	2.820212e+002	3.014871e+002	3.663275e+001	6.409776e+001	105	100	29	60	8.886282e+000	2.025567e+001	0	0	0	0	0	0	0	0	0	0	0	70.2308	34.844	1	1	1	1	28.7238	29.7238	61.5062
DATA	250	2	86	0	0	Col_1_24702093	Col_1_24702093	18398.9	446.774	-1.663709420e-001	8.680588151e-002	5.529053084e-002	5.381744e+002	3.669037e+002	5.866829e+001	6.740674e+001	173.5	110	29	60	8.869973e+000	2.053449e+001	0	0	0	0	0	0	0	0	0	0	0	134.136	42.4183	1	1	1	1	26.8687	29.6263	61.5501
DATA	251	2	87	0	0	NC_4_1843031	NC_4_1843031	18420.7	446.759	-1.061573712e-001	6.349073302e-002	9.452164415e-002	2.331623e+003	1.826000e+003	2.343275e+002	1.911499e+002	603	283.5	29	60	8.829111e+000	2.070421e+001	0	0	0	0	0	0	0	0	0	0	0	581.629	211.173	1	1	1	1	25.5572	29.52	61.1824
DATA	252	2	88	0	0	Col_3_14712406	Col_3_14712406	18442.1	447.111	-1.159256768e-001	6.396149659e-002	6.991990770e-002	2.103835e+003	1.610965e+003	2.116721e+002	1.707215e+002	585	241	29	60	8.666463e+000	2.051746e+001	0	0	0	0	0	0	0	0	0	0	0	525.227	186.355	1	1	1	1	27.2919	29.0127	61.0423
DATA	253	2	89	0	0	Col_3_14785184	Col_3_14785184	18463.1	447.196	-1.075792940e-001	9.637294462e-002	2.643018466e-001	4.070680e+002	3.177516e+002	4.690563e+001	6.482179e+001	143	97	28	59	8.577947e+000	2.070917e+001	0	0	0	0	0	0	0	0	0	0	0	101.697	36.7661	1	1	1	1	23.9365	28.7287	60.1848
DATA	254	2	90	0	0	Col_4_12060675	Col_4_12060675	18484.3	447.033	7.157470239e-002	6.915376622e-002	3.006651690e-001	7.848132e+002	9.254245e+002	8.186403e+001	1.084202e+002	235	181	28	59	8.292027e+000	2.082745e+001	0	0	0	0	0	0	0	0	0	0	0	196.194	107.101	1	1	1	1	26.4388	28.4066	60.7965
DATA	255	2	91	0	0	Col_1_22569402	Col_1_22569402	18505.1	446.869	-6.455573305e-002	6.236690683e-002	3.006241025e-001	3.140171e+003	2.706435e+003	3.148786e+002	2.764735e+002	854	381	28	60	8.544176e+000	2.067792e+001	0	0	0	0	0	0	0	0	0	0	0	785.452	313.277	1	1	1	1	26.6546	28.4536	61.031
DATA	256	2	92	0	0	Col_5_808132	Col_5_808132	18526	446.921	3.868094462e-001	1.059376298e-001	2.609222026e-004	2.089207e+002	5.090858e+002	3.126809e+001	7.602919e+001	88	123	28	60	8.474343e+000	2.030247e+001	0	0	0	0	0	0	0	0	0	0	0	52.285	58.9367	1	1	1	1	27.2919	28.4053	61.2204
DATA	257	2	93	0	0	NC_4_2158688	NC_4_2158688	18547.1	446.757	-8.603602705e-002	9.700316914e-002	3.751110057e-001	3.914929e+002	3.211352e+002	4.553446e+001	6.495599e+001	136	98.5	28	61	8.556535e+000	2.059452e+001	0	0	0	0	0	0	0	0	0	0	0	98.0207	37.1821	1	1	1	1	27.9146	28.8128	61.9447
DATA	258	2	94	0	0	Col_1_22805032	Col_1_22805032	18568.8	447	1.508915868e-001	1.089239689e-001	1.659629859e-001	2.494610e+002	3.530972e+002	3.409630e+001	6.659010e+001	106	109	28	61	8.716678e+000	1.999271e+001	0	0	0	0	0	0	0	0	0	0	0	62.4864	40.8863	1	1	1	1	28.1191	28.8013	61.528
DATA	259	2	95	0	0	Col_2_10918123	Col_2_10918123	18590	446.952	1.911176198e-002	6.792431022e-002	7.784277681e-001	8.956547e+002	9.359494e+002	9.253031e+001	1.093031e+002	261.5	176.5	29	60	8.747821e+000	2.007990e+001	0	0	0	0	0	0	0	0	0	0	0	224.425	108.382	1	1	1	1	27.2919	29.1402	61.3401
DATA	260	2	96	0	0	Col_3_9137150	Col_3_9137150	18611.1	446.911	4.951323686e-001	1.106653800e-001	7.671957600e-006	1.775415e+002	5.551781e+002	2.923694e+001	7.917881e+001	84	133	28	60	8.701324e+000	1.991200e+001	0	0	0	0	0	0	0	0	0	0	0	44.4988	64.29	1	1	1	1	25.3321	29.1106	61.2523
DATA	261	2	97	0	0	Col_1_25003932	Col_1_25003932	18631.7	447	9.160366028e-002	7.485358230e-002	2.210385433e-001	5.675021e+002	7.007630e+002	6.131839e+001	8.998817e+001	181.5	146	29	60	8.861528e+000	2.000341e+001	0	0	0	0	0	0	0	0	0	0	0	142.269	81.1472	1	1	1	1	25.7804	29.2502	61.0788
DATA	262	2	98	0	0	NC_5_25618804	NC_5_25618804	18653.1	446.969	-2.758936315e-003	6.144755880e-002	9.641877832e-001	1.420617e+004	1.411620e+004	1.420806e+003	1.412749e+003	3464	1644	29	60	8.857241e+000	1.999576e+001	0	0	0	0	0	0	0	0	0	0	0	3561.9	1634.54	1	1	1	1	27.501	29.4885	60.9747
DATA	263	2	99	0	0	Col_3_21534932	Col_3_21534932	18674.6	447	7.726016279e-002	6.196954691e-002	2.124913709e-001	5.673558e+003	6.778220e+003	5.678307e+002	6.801697e+002	1232	736	29	59	8.917357e+000	1.971485e+001	0	0	1	0	0	0	0	0	0	0	0	1422.64	784.788	1	1	1	1	29.1201	29.61	60.6077
DATA	264	2	100	0	0	Col_3_5436019	Col_3_5436019	18695.5	446.651	-2.023784887e-003	6.169921084e-002	9.738334220e-001	4.523500e+003	4.502470e+003	4.529455e+002	4.537745e+002	1157	562	29	60	8.960586e+000	1.990529e+001	0	0	0	0	0	0	0	0	0	0	0	1134.24	521.234	1	1	1	1	26.6546	29.9304	61.0985
DATA	265	2	101	1028	1	SM_08	SM_08	18717	447.203	0.000000000e+000	7.133222960e-001	1.000000000e+000	2.307238e+001	5.612002e+001	2.322073e+001	5.648045e+001	41.5	59	29	60	9.094023e+000	2.024507e+001	0	0	0	0	0	0	0	0	0	0	0	0.547202	-4.94645	0	0	0	0	30	29.9807	61.5609
DATA	266	2	102	0	0	Col_2_1571380	Col_2_1571380	18738	446.785	3.052048577e-002	6.281857232e-002	6.270725912e-001	1.986293e+003	2.130903e+003	1.999823e+002	2.204514e+002	542.5	319.5	29	60	8.957460e+000	2.031319e+001	0	0	0	0	0	0	0	0	0	0	0	497.961	246.595	1	1	1	1	27.501	29.8681	61.9925
DATA	267	2	103	0	0	NC_2_13618106	NC_2_13618106	18759.4	447	-3.785628224e-002	2.217704438e-001	8.644594237e-001	1.300329e+002	1.191782e+002	2.661993e+001	5.774893e+001	70	78	29	61	8.858501e+000	2.052039e+001	0	0	0	0	0	0	0	0	0	0	0	32.5929	13.7883	1	1	1	0	29.1201	29.8195	62.4623
DATA	268	2	104	0	0	NC_2_17986644	NC_2_17986644	18780.1	446.938	1.039498197e-001	1.122156098e-001	3.542692648e-001	2.514098e+002	3.193978e+002	3.423304e+001	6.492164e+001	99.5	99.5	29	61	8.895675e+000	2.034363e+001	0	0	0	0	0	0	0	0	0	0	0	62.9989	36.9424	1	1	1	1	27.7085	29.6865	62.1198
DATA	269	2	105	0	0	NC_4_6586630	NC_4_6586630	18800.6	447.1	3.183187436e-001	3.184405976e-001	3.174957284e-001	5.784938e+001	1.203975e+002	2.395095e+001	5.780671e+001	56	77	29	60	8.558149e+000	2.047565e+001	0	0	0	0	0	0	0	0	0	0	0	14.4913	13.9211	1	1	0	0	28.1191	29.1072	62.1491
DATA	270	2	106	0	0	NC_2_8761594	NC_2_8761594	18822.3	447.375	-2.811690681e-002	6.415015544e-002	6.611700273e-001	1.495343e+003	1.401600e+003	1.513312e+002	1.511418e+002	390	220	28	60	8.606734e+000	2.016378e+001	0	0	0	0	0	0	0	0	0	0	0	374.433	162.002	1	1	1	1	25.1049	28.9228	61.9084
DATA	271	2	107	0	0	NC_5_21798279	NC_5_21798279	18843.7	447.222	9.390352690e-001	1.069708039e-001	1.657785391e-018	1.291839e+003	1.122648e+004	1.312618e+002	1.124073e+003	363.5	1348.5	28	61	8.881791e+000	2.016344e+001	0	0	0	0	0	0	0	0	0	0	0	323.309	1297.07	1	1	1	1	27.0811	29.3146	62.2467
DATA	272	2	108	0	0	Col_3_20208243	Col_3_20208243	18864.6	447.25	5.945933315e-002	8.934093139e-002	5.057096799e-001	3.836343e+002	4.399231e+002	4.487251e+001	7.169191e+001	128.5	109.5	29	61	8.944426e+000	2.013673e+001	0	0	0	0	0	0	0	0	0	0	0	95.9582	50.8053	1	1	1	1	25.3321	29.5006	62.196
DATA	273	2	109	0	0	Col_3_7305271	Col_3_7305271	18885.9	447.18	-1.809346012e-003	1.072562275e-001	9.865408209e-001	3.030893e+002	3.018292e+002	3.822482e+001	6.417585e+001	111	94	29	61	9.194072e+000	2.012700e+001	0	0	0	0	0	0	0	0	0	0	0	75.7616	34.8403	1	1	1	1	26.8687	29.8019	62.0997
DATA	274	2	110	0	0	Col_3_23278447	Col_3_23278447	18907.4	447.027	-1.709962738e-002	9.669833782e-002	8.596381847e-001	3.634226e+002	3.493915e+002	4.317500e+001	6.657104e+001	132	109	29	62	9.047082e+000	2.041167e+001	0	0	0	0	0	0	0	0	0	0	0	90.7745	40.3089	1	1	1	1	29.1201	29.583	62.8601
DATA	275	2	111	0	0	Col_1_18371899	Col_1_18371899	18928.6	447.027	-6.929937525e-002	7.472459080e-002	3.537203555e-001	6.844266e+002	5.834820e+002	7.230900e+001	8.135792e+001	201	119	29	62	9.271131e+000	2.026503e+001	0	0	0	0	0	0	0	0	0	0	0	170.817	67.2775	1	1	1	1	30	29.8656	63.0408
DATA	276	2	112	0	0	Col_2_17124882	Col_2_17124882	18949.6	447	3.590000007e-001	7.395738366e-002	1.209061214e-006	8.961657e+003	2.048275e+004	8.964698e+002	2.197641e+003	2056	1800	29	62	9.278652e+000	2.025338e+001	0	0	1	1	0	0	0	0	0	0	0	2234.65	2360.3	1	1	1	1	29.1201	29.8329	63.3626
DATA	277	2	113	0	0	Col_3_6471900	Col_3_6471900	18971.1	447.907	6.501530764e-002	7.921341283e-002	4.117822185e-001	4.975856e+002	5.779405e+002	5.497320e+001	8.101182e+001	163	132	29	62	9.020750e+000	2.023813e+001	0	0	0	0	0	0	0	0	0	0	0	123.964	66.5541	1	1	1	1	24.4106	29.6779	62.766
DATA	278	2	114	0	0	Col_3_7785681	Col_3_7785681	18992.2	447.371	1.159742070e-001	6.242814113e-002	6.320832128e-002	6.487159e+003	8.472835e+003	6.491376e+002	8.491858e+002	1614	1030	29	62	8.768323e+000	2.017788e+001	0	0	0	0	0	0	0	0	0	0	0	1614.41	975.034	1	1	1	1	26.4388	29.7784	62.3768
DATA	279	2	115	0	0	Col_1_25679407	Col_1_25679407	19012.9	447.18	3.417339273e-002	8.716338089e-002	6.950128847e-001	4.155106e+002	4.495267e+002	4.769728e+001	7.247517e+001	145	116	29	62	8.577232e+000	2.029244e+001	0	0	0	0	0	0	0	0	0	0	0	103.29	51.693	1	1	1	1	26.8687	29.7339	62.3559
DATA	280	2	116	0	0	NC_1_11485320	NC_1_11485320	19034.3	447.655	-1.860190456e-001	8.531424429e-002	2.922793487e-002	5.792470e+002	3.774373e+002	6.249077e+001	6.827581e+001	185	108	29	62	8.633384e+000	2.020465e+001	0	0	0	0	0	0	0	0	0	0	0	143.824	43.369	1	1	1	1	25.5572	29.9549	62.1339
DATA	281	2	117	0	0	Col_5_6820989	Col_5_6820989	19055.1	447.815	-2.167516337e-002	6.932908161e-002	7.545528776e-001	8.542762e+002	8.126867e+002	8.859504e+001	9.923139e+001	243	152	30	62	8.810122e+000	2.057159e+001	0	0	0	0	0	0	0	0	0	0	0	211.847	93.3048	1	1	1	1	24.4106	30.3165	62.517
DATA	282	2	118	0	0	NC_2_3544138	NC_2_3544138	19076.4	447.959	1.385099015e-001	6.286901981e-002	2.758415158e-002	5.052234e+003	6.950137e+003	5.057701e+002	6.973464e+002	1216	848	30	62	8.877140e+000	2.023811e+001	0	0	0	0	0	0	0	0	0	0	0	1251.18	797.251	1	1	1	1	23.4529	30.4899	62.9619
DATA	283	2	119	0	0	NC_1_27783753	NC_1_27783753	19097.6	447	7.170317195e-002	8.318827955e-002	3.887214219e-001	4.423456e+002	5.217529e+002	5.011078e+001	7.730582e+001	153	126	31	62	9.063139e+000	2.014152e+001	0	0	0	0	0	0	0	0	0	0	0	109.379	59.7952	1	1	1	1	29.1201	31.2714	62.5599
DATA	284	2	120	0	0	NC_4_2326680	NC_4_2326680	19119.1	447.963	-3.608175549e-002	6.227825004e-002	5.623438126e-001	2.861044e+003	2.632951e+003	2.870744e+002	2.694151e+002	758.5	375	31	62	8.709381e+000	2.002080e+001	0	0	0	0	0	0	0	0	0	0	0	706.415	301.456	1	1	1	1	24.4106	31.1203	62.5956
DATA	285	2	121	0	0	NC_1_26305348	NC_1_26305348	19140.2	447.085	-1.063334767e-001	1.514154751e-001	4.825152022e-001	2.193323e+002	1.716996e+002	3.223293e+001	5.967926e+001	98	88	31	61	8.961617e+000	1.957456e+001	0	0	0	0	0	0	0	0	0	0	0	54.0638	19.6387	1	1	1	0	26.6546	31.3629	62.3484
DATA	286	2	122	0	0	Col_3_607305	Col_3_607305	19161.7	447.644	-1.118836509e-002	6.593290098e-002	8.652514206e-001	1.136999e+003	1.108081e+003	1.161354e+002	1.247086e+002	328	190.5	31	61	9.145768e+000	1.986619e+001	0	0	0	0	0	0	0	0	0	0	0	279.793	126.606	1	1	1	1	25.7804	31.1647	62.5661
DATA	287	2	123	0	0	Col_3_18609790	Col_3_18609790	19182.1	447.443	-2.498540111e-002	6.615601256e-002	7.056728384e-001	1.131722e+003	1.068451e+003	1.156273e+002	1.212294e+002	314.5	178	30	62	9.133669e+000	2.049033e+001	0	0	0	0	0	0	0	0	0	0	0	278.013	121.949	1	1	1	1	26.0017	30.723	63.3528
DATA	288	2	124	0	0	Col_2_2441608	Col_2_2441608	19203.7	447.724	-7.168053027e-002	7.362958073e-002	3.302904763e-001	7.295828e+002	6.185774e+002	7.672495e+001	8.434862e+001	212	129	30	62	9.221187e+000	2.080971e+001	0	0	0	0	0	0	0	0	0	0	0	178.891	70.5202	1	1	1	1	25.1049	30.7772	63.3762
DATA	289	2	125	0	0	NC_3_2616994	NC_3_2616994	19224.6	447	0.000000000e+000	7.117134518e-001	1.000000000e+000	2.364102e+001	5.704526e+001	2.379197e+001	5.741163e+001	32.5	57.5	31	62	9.449716e+000	2.108818e+001	0	0	0	0	0	0	0	0	0	0	0	-6.62062	-6.55666	0	0	0	0	29.1201	31.1228	63.5072
DATA	290	2	126	0	0	NC_1_4271217	NC_1_4271217	19246	447.203	-8.887625065e-002	3.318948257e-001	7.888652935e-001	9.165794e+001	7.469540e+001	2.554157e+001	5.796632e+001	63	67	31	63	9.435245e+000	2.123794e+001	0	0	0	0	0	0	0	0	0	0	0	22.384	8.49493	1	1	0	0	28.1191	31.504	64.027
DATA	291	2	127	0	0	Col_1_22523812	Col_1_22523812	19267	447.93	3.243314490e-002	7.710007884e-002	6.740012356e-001	5.603991e+002	6.038521e+002	6.091915e+001	8.342073e+001	179	122	31	62	9.348087e+000	2.082317e+001	0	0	0	0	0	0	0	0	0	0	0	136.579	68.5881	1	1	1	1	25.3321	31.3343	63.2557
DATA	292	2	128	0	0	NC_2_421707	NC_2_421707	19288.2	447.882	2.684004721e-002	6.994190769e-002	7.011654443e-001	7.873295e+002	8.375227e+002	8.229255e+001	1.016655e+002	235	157.5	31	62	9.173126e+000	2.061092e+001	0	0	0	0	0	0	0	0	0	0	0	191.465	95.0035	1	1	1	1	23.9365	31.2982	63.0823
DATA	293	2	129	0	0	Col_5_8923386	Col_5_8923386	19309.6	448.078	1.039216041e-001	6.583901134e-002	1.144692113e-001	1.105306e+003	1.404120e+003	1.131054e+002	1.518097e+002	304.5	217	31	63	9.229660e+000	2.039511e+001	0	0	0	0	0	0	0	0	0	0	0	268.176	159.054	1	1	1	1	23.9365	31.5144	63.7647
DATA	294	2	130	0	0	Col_2_18304785	Col_2_18304785	19331.1	447.464	-1.878554474e-002	1.001682794e-001	8.512373770e-001	3.511519e+002	3.362865e+002	4.256457e+001	6.686713e+001	125	102	31	64	9.272473e+000	2.067147e+001	0	0	0	0	0	0	0	0	0	0	0	84.9887	38.0383	1	1	1	1	25.7804	31.7674	64.376
DATA	295	2	131	0	0	NC_4_3557490	NC_4_3557490	19351.7	447.017	1.259284954e-001	7.434970858e-002	9.031619720e-002	5.825897e+002	7.785585e+002	6.305231e+001	9.701263e+001	177	149	31	64	9.164759e+000	2.060962e+001	0	0	0	0	0	0	0	0	0	0	0	140.661	87.9387	1	1	1	1	26.4388	31.8474	64.7447
DATA	296	2	132	0	0	NC_5_20922657	NC_5_20922657	19372.1	447.467	1.137681492e-002	6.999413992e-002	8.708809982e-001	8.022407e+002	8.235340e+002	8.378656e+001	1.007062e+002	228.5	151.5	31	64	9.384315e+000	2.095477e+001	0	0	0	0	0	0	0	0	0	0	0	193.229	92.8839	1	1	1	1	25.7804	31.9869	65.2054
DATA	297	2	133	0	0	Col_4_14184094	Col_4_14184094	19393.6	447.121	-6.866556875e-003	6.260962361e-002	9.126690735e-001	2.268711e+003	2.233123e+003	2.281621e+002	2.307351e+002	548.5	313.5	31	64	9.194778e+000	2.050519e+001	0	0	0	0	0	0	0	0	0	0	0	544.978	251.469	1	1	1	1	25.7804	31.8507	64.4541
DATA	298	2	134	0	0	Col_3_18879086	Col_3_18879086	19415	447.145	2.460967130e-001	6.697631154e-002	2.384235729e-004	1.413012e+003	2.490248e+003	1.433761e+002	2.557237e+002	372	340	31	63	9.448126e+000	2.074849e+001	0	0	0	0	0	0	0	0	0	0	0	338.5	279.968	1	1	1	1	27.2919	32.1229	64.1868
DATA	299	2	135	0	0	NC_3_10257014	NC_3_10257014	19436.2	447.158	1.051724004e-001	6.642000588e-002	1.133201930e-001	1.036033e+003	1.319916e+003	1.064313e+002	1.442713e+002	274	211	31	63	9.383130e+000	2.036760e+001	0	0	0	0	0	0	0	0	0	0	0	247.5	148.148	1	1	1	1	25.7804	31.971	63.681
DATA	300	2	136	0	0	NC_1_11824678	NC_1_11824678	19457.4	447.027	-1.985611374e-002	8.956604859e-002	8.245533340e-001	4.312873e+002	4.120126e+002	4.957327e+001	7.142554e+001	143	106	31	63	9.320201e+000	2.055163e+001	0	0	0	0	0	0	0	0	0	0	0	102.732	46.1655	1	1	1	1	30	31.7263	63.7865
DATA	301	2	137	0	0	Col_3_9637959	Col_3_9637959	19478.6	447.027	-8.080950718e-002	6.429780984e-002	2.088259581e-001	1.720123e+003	1.428072e+003	1.737504e+002	1.543044e+002	445.5	216.5	31	63	9.074036e+000	2.073622e+001	0	0	0	0	0	0	0	0	0	0	0	408.522	159.735	1	1	1	1	29.1201	31.3021	63.9835
DATA	302	2	138	0	0	NC_4_2992483	NC_4_2992483	19499.6	447	0.000000000e+000	4.991937137e-001	1.000000000e+000	5.320215e+001	5.817679e+001	2.515801e+001	5.881406e+001	53	67	31	63	9.128967e+000	2.094452e+001	0	0	0	0	0	0	0	0	0	0	0	12.597	6.21079	1	0	0	0	29.1201	31.3421	64.4094
DATA	303	2	139	0	0	Col_3_11427598	Col_3_11427598	19520.7	447.359	-1.563564248e-001	6.465586448e-002	1.559377848e-002	2.303098e+003	1.606779e+003	2.316268e+002	1.710498e+002	574	231	31	62	9.255838e+000	2.115869e+001	0	0	0	0	0	0	0	0	0	0	0	543.645	179.077	1	1	1	1	24.8756	31.4353	63.4072
DATA	304	2	140	0	0	Col_3_2167717	Col_3_2167717	19541.5	446.898	5.356603041e-002	6.209383755e-002	3.883230107e-001	3.373290e+003	3.816100e+003	3.382353e+002	3.861084e+002	811.5	485	31	62	9.287146e+000	2.114377e+001	0	0	0	0	0	0	0	0	0	0	0	793.712	424.517	1	1	1	1	25.7804	31.3237	63.5204
DATA	305	2	141	0	0	Col_4_7673035	Col_4_7673035	19562.5	447	2.145260962e-002	6.409396212e-002	7.378471586e-001	1.485792e+003	1.561027e+003	1.506388e+002	1.668377e+002	399	231.5	31	62	9.344954e+000	2.080614e+001	0	0	0	0	0	0	0	0	0	0	0	348.458	173.322	1	1	1	1	25.3321	31.2477	63.1526
DATA	306	2	142	0	0	Col_4_15030031	Col_4_15030031	19583.7	447.051	-1.009998382e-001	7.612567947e-002	1.845910010e-001	7.080950e+002	5.611665e+002	7.506293e+001	8.142232e+001	212	119	31	62	9.310027e+000	2.072260e+001	0	0	0	0	0	0	0	0	0	0	0	165.507	62.1836	1	1	1	1	26.2212	31.3829	63.7607
DATA	307	2	143	0	0	NC_5_22578738	NC_5_22578738	19605.3	447.978	-2.877470037e-002	3.103015159e-001	9.261169345e-001	9.471591e+001	8.864377e+001	2.672897e+001	5.977717e+001	63	72	31	62	9.340688e+000	2.081698e+001	0	0	0	0	0	0	0	0	0	0	0	22.0627	9.80273	1	1	0	0	22.1978	31.4211	63.6514
DATA	308	2	144	0	0	Col_2_3154250	Col_2_3154250	19626.6	447.389	-7.353829072e-003	6.176284296e-002	9.052233954e-001	4.349614e+003	4.276583e+003	4.356842e+002	4.317419e+002	1025	477	30	62	9.291600e+000	2.070065e+001	0	0	0	0	0	0	0	0	0	0	0	1009.5	471.936	1	1	1	1	24.4106	31.2714	62.6526
DATA	309	2	145	0	0	NC_4_10636017	NC_4_10636017	19647.5	447.983	0.000000000e+000	7.081302859e-001	1.000000000e+000	2.501436e+001	5.898468e+001	2.517461e+001	5.945989e+001	41	67.5	30	61	9.205407e+000	2.084662e+001	0	0	0	0	0	0	0	0	0	0	0	0.377	3.72689	0	0	0	0	25.3321	31.0752	62.3116
DATA	310	2	146	0	0	NC_3_14352387	NC_3_14352387	19669.1	448	-2.782789205e-001	3.452751075e-001	4.202642525e-001	1.121963e+002	5.911527e+001	2.764862e+001	5.977581e+001	66	70	30	61	9.279469e+000	2.103244e+001	0	0	0	0	0	0	0	0	0	0	0	25.8497	6.35992	1	0	0	0	23.696	30.87	62.3564
DATA	311	2	147	0	0	Col_5_14632308	Col_5_14632308	19689.7	447.364	1.108993030e-001	6.370669139e-002	8.172221944e-002	1.822129e+003	2.352223e+003	1.839699e+002	2.426613e+002	456	326	30	61	9.180077e+000	2.084399e+001	0	0	0	0	0	0	0	0	0	0	0	418.238	257.908	1	1	1	1	24.8756	31	62.1912
DATA	312	2	148	0	0	Col_1_4640897	Col_1_4640897	19711.1	447.351	1.677020980e-003	6.879875458e-002	9.805528943e-001	9.082854e+002	9.117995e+002	9.433069e+001	1.090185e+002	238	160	30	60.5	9.057279e+000	2.069688e+001	0	0	0	0	0	0	0	0	0	0	0	207.664	99.7459	1	1	1	1	25.5572	30.6354	62.1711
DATA	313	2	149	0	0	NC_5_14149118	NC_5_14149118	19732.5	447.324	8.440072747e-001	1.627334175e-001	2.143508456e-007	7.135965e+001	4.982645e+002	2.654446e+001	7.791412e+001	57	124	30	61	9.113273e+000	2.035123e+001	0	0	0	0	0	0	0	0	0	0	0	16.2498	54.3805	1	1	0	1	27.0811	30.7023	62.3239
DATA	314	2	150	0	0	NC_1_26267745	NC_1_26267745	19753.4	447.365	-1.597042262e-001	7.237645876e-002	2.734362477e-002	9.573038e+002	6.627436e+002	9.911218e+001	8.942521e+001	263	130	30	61	9.043832e+000	2.049247e+001	0	0	0	0	0	0	0	0	0	0	0	217.127	72.1646	1	1	1	1	26.4388	30.853	62.2771
DATA	315	2	151	0	0	Col_3_19582717	Col_3_19582717	19773.9	447.569	2.764550550e-002	7.506868545e-002	7.126723098e-001	6.390172e+002	6.810171e+002	6.890277e+001	9.087948e+001	184	140	30	61	9.064668e+000	2.022793e+001	0	0	0	0	0	0	0	0	0	0	0	144.363	73.9836	1	1	1	1	25.7804	30.5132	62.5485
DATA	316	2	152	0	0	NC_3_1744221	NC_3_1744221	19795.8	447.484	0.000000000e+000	6.479548750e-001	1.000000000e+000	3.151437e+001	5.994389e+001	2.607519e+001	6.059740e+001	47	69	30	61	9.011197e+000	2.040607e+001	0	0	0	0	0	0	0	0	0	0	0	7.08854	6.17496	1	0	0	0	25.7804	30.3479	62.7263
DATA	317	2	153	0	0	Col_5_25071448	Col_5_25071448	19816.9	447.904	-1.192464316e-002	6.337708434e-002	8.507560396e-001	1.858326e+003	1.807995e+003	1.876417e+002	1.906462e+002	458	269	30	61	8.748942e+000	2.030503e+001	0	0	0	0	0	0	0	0	0	0	0	416.234	195.439	1	1	1	1	24.1747	29.9844	62.4526
DATA	318	2	154	0	0	NC_4_6875499	NC_4_6875499	19837.7	447.766	5.362613416e-002	1.090833498e-001	6.229972217e-001	2.992130e+002	3.385374e+002	3.970888e+001	6.943944e+001	102.5	94	29	61	8.678867e+000	2.035733e+001	0	0	0	0	0	0	0	0	0	0	0	66.7305	36.5039	1	1	1	1	23.4529	29.8359	62.1763
DATA	319	2	155	0	0	Col_2_14662026	Col_2_14662026	19859.3	447.242	5.696721902e-002	7.612265749e-002	4.542425155e-001	6.023750e+002	6.868062e+002	6.569912e+001	9.171857e+001	175	138	30	60	8.635471e+000	2.017375e+001	0	0	0	0	0	0	0	0	0	0	0	133.724	73.8613	1	1	1	1	26.2212	29.7718	61.2987
DATA	320	2	156	0	0	NC_4_2294185	NC_4_2294185	19880.1	447.085	9.708765846e-003	9.072329472e-002	9.147769708e-001	4.270752e+002	4.367301e+002	5.017891e+001	7.497802e+001	126	108	29	60	8.796892e+000	2.013238e+001	0	0	0	0	0	0	0	0	0	0	0	94.386	46.8464	1	1	1	1	25.7804	29.7789	61.142
DATA	321	2	157	0	0	Col_4_2440170	Col_4_2440170	19901.7	447.13	-1.641716199e-001	1.602958330e-001	3.057507549e-001	2.357949e+002	1.615708e+002	3.544755e+001	6.321107e+001	90	82.5	29	59	8.789812e+000	1.965521e+001	0	0	0	0	0	0	0	0	0	0	0	51.868	17.2841	1	1	1	0	24.4106	29.571	60.3706
DATA	322	2	158	0	0	Col_5_23089709	Col_5_23089709	19922.6	446.638	2.974199204e-002	1.215811365e-001	8.067454895e-001	2.672028e+002	2.861429e+002	3.769733e+001	6.762746e+001	95	97	29	59	8.767585e+000	1.976041e+001	0	0	0	0	0	0	0	0	0	0	0	58.5027	30.5282	1	1	1	0	23.2073	29.375	60.3285
DATA	323	2	159	0	0	Col_5_8762121	Col_5_8762121	19944.1	447.312	-9.506566661e-002	6.816010272e-002	1.630940613e-001	1.146780e+003	9.213280e+002	1.177492e+002	1.107426e+002	287	160	29	59	8.667172e+000	2.017915e+001	0	0	0	0	0	0	0	0	0	0	0	249.894	98.0245	1	1	1	1	23.4529	29.1182	60.5726
DATA	324	2	160	0	0	Col_3_645720	Col_3_645720	19965.9	447.765	-2.799636787e-001	1.401567363e-001	4.577042691e-002	3.210637e+002	1.685107e+002	4.185331e+001	6.388231e+001	108	80.5	28	59	8.727903e+000	1.992304e+001	0	0	0	0	0	0	0	0	0	0	0	69.6209	17.8778	1	1	1	0	24.1747	28.8865	60.6606
DATA	325	2	161	0	0	NC_2_16896608	NC_2_16896608	19986.5	447.324	3.665892384e-001	1.157243518e-001	1.536079318e-003	3.273816e+003	7.614537e+003	4.583975e+002	1.291324e+003	567	640	28	59	8.625963e+000	2.012788e+001	0	0	1	1	0	0	0	0	0	0	0	706.476	805.601	1	1	1	1	27.0811	28.6614	60.5911
DATA	326	2	162	66	1	DarkCorner	DarkCorner	20007.5	447.324	0.000000000e+000	7.011189163e-001	1.000000000e+000	2.694126e+001	6.157247e+001	2.711328e+001	6.196791e+001	32	56	28	59	8.630237e+000	1.964034e+001	0	0	0	0	0	0	0	0	0	0	0	-4.96061	-4.53444	0	0	0	0	30	28.502	60.1167
DATA	327	2	163	66	1	DarkCorner	DarkCorner	20028.3	447.7	0.000000000e+000	7.008373958e-001	1.000000000e+000	2.707408e+001	6.174808e+001	2.724696e+001	6.215646e+001	36	63	27	58	8.459989e+000	1.953647e+001	0	0	0	0	0	0	0	0	0	0	0	-3.91901	1.27469	0	0	0	0	30	28.0299	59.6781
DATA	328	2	164	66	1	DarkCorner	DarkCorner	20050.6	448.023	0.000000000e+000	7.021260399e-001	1.000000000e+000	2.721903e+001	6.193909e+001	2.739283e+001	6.253088e+001	36	67	27	59	8.450651e+000	1.953979e+001	0	0	0	0	0	0	0	0	0	0	0	-1.70388	5.16151	0	0	0	0	21.9382	27.8009	59.7027
DATA	329	3	1	66	1	DarkCorner	DarkCorner	16591.6	452.696	0.000000000e+000	7.029913835e-001	1.000000000e+000	2.488767e+001	5.743934e+001	2.504659e+001	5.780824e+001	33	62	24	54	7.477301e+000	1.835805e+001	0	0	0	0	0	0	0	0	0	0	0	-1.28783	-2.96239	0	0	0	0	28.1191	24.0313	55.5933
DATA	330	3	2	66	1	DarkCorner	DarkCorner	16612	452.797	0.000000000e+000	7.028534989e-001	1.000000000e+000	2.493973e+001	5.751813e+001	2.509897e+001	5.788753e+001	30	56	24	54	7.643032e+000	1.874586e+001	0	0	0	0	0	0	0	0	0	0	0	-4.93795	-4.09813	0	0	0	0	30	24.4736	55.6617
DATA	331	3	3	0	0	Col_4_6792843	Col_4_6792843	16632.7	452.727	-2.092812649e-001	1.046933438e-001	4.560909761e-002	4.186591e+002	2.585706e+002	4.883872e+001	6.346898e+001	131	95	24	54	7.567300e+000	1.860131e+001	0	0	0	0	0	0	0	0	0	0	0	96.9219	29.1631	1	1	1	0	24.8756	24.7835	55.4122
DATA	332	3	4	0	0	NC_1_5390149	NC_1_5390149	16654.4	452.906	1.536802709e-002	1.070049565e-001	8.858007295e-001	3.081221e+002	3.192206e+002	3.980297e+001	6.623765e+001	111	97	24	54	7.452503e+000	1.885331e+001	0	0	0	0	0	0	0	0	0	0	0	71.196	35.9571	1	1	1	1	27.0811	24.9167	55.4839
DATA	333	3	5	0	0	NC_5_10643669	NC_5_10643669	16675.3	453.256	7.173800746e-003	1.407875093e-001	9.593615304e-001	2.153905e+002	2.189779e+002	3.318053e+001	6.209506e+001	86	89	24	54	7.523688e+000	1.904903e+001	0	0	0	0	0	0	0	0	0	0	0	49.6857	24.6369	1	1	1	0	22.1978	24.8214	55.7656
DATA	334	3	6	0	0	Col_4_13331099	Col_4_13331099	16696.6	452.267	-6.960662547e-002	7.390747967e-002	3.462911631e-001	7.339745e+002	6.252797e+002	7.762953e+001	8.540088e+001	199	128	24	54	7.576782e+000	1.866582e+001	0	0	0	0	0	0	0	0	0	0	0	169.027	70.2737	1	1	1	1	25.5572	24.6718	55.3846
DATA	335	3	7	0	0	NC_5_1452901	NC_5_1452901	16717.6	452.367	-7.133736884e-002	6.190542088e-002	2.491729283e-001	7.121925e+003	6.043104e+003	7.126424e+002	6.071091e+002	1656.5	751.5	24	55	7.623166e+000	1.900252e+001	0	0	0	0	0	0	0	0	0	0	0	1637.79	678.488	1	1	1	1	25.7804	24.6758	55.8327
DATA	336	3	8	0	0	Col_4_7586796	Col_4_7586796	16737.9	452.951	8.242799042e-002	6.642944436e-002	2.146666512e-001	1.037175e+003	1.253950e+003	1.067700e+002	1.382767e+002	276	194.5	24	55	7.594781e+000	1.891463e+001	0	0	0	0	0	0	0	0	0	0	0	238.23	140.659	1	1	1	1	27.0811	24.6009	55.9809
DATA	337	3	9	0	0	Col_1_27740394	Col_1_27740394	16760	452.797	1.014952245e-001	6.769926605e-002	1.338199075e-001	9.107778e+002	1.150556e+003	9.454757e+001	1.289978e+002	252.5	188	24	55	7.694200e+000	1.953056e+001	0	0	0	0	0	0	0	0	0	0	0	208.94	128.945	1	1	1	1	28.1191	24.7148	56.1706
DATA	338	3	10	0	0	NC_5_24456137	NC_5_24456137	16781.4	453	1.131589565e-001	4.937624919e-001	8.187314271e-001	4.941471e+001	6.412321e+001	2.588076e+001	5.873001e+001	48	69	24	55	7.737385e+000	1.916271e+001	0	0	0	0	0	0	0	0	0	0	0	11.3246	7.18067	1	1	0	0	29.1201	24.6834	56.1636
DATA	339	3	11	0	0	NC_3_16083971	NC_3_16083971	16802.8	452.417	4.958282687e-001	5.129379327e-001	3.337221429e-001	2.921405e+001	9.149978e+001	2.559641e+001	5.913288e+001	45	67.5	24	55	7.684525e+000	1.904849e+001	0	0	0	0	0	0	0	0	0	0	0	6.68868	10.239	1	1	0	0	23.696	24.6103	56.2801
DATA	340	3	12	0	0	Col_5_7828815	Col_5_7828815	16823.5	453	-1.179918509e-001	6.251598602e-002	5.910829670e-002	7.086225e+003	5.400364e+003	7.090792e+002	5.431912e+002	1558	632	24	55	7.611712e+000	1.938647e+001	0	0	0	0	0	0	0	0	0	0	0	1621.28	603.925	1	1	1	1	29.1201	24.6317	56.7898
DATA	341	3	13	0	0	NC_2_6893966	NC_2_6893966	16844.6	453	0.000000000e+000	7.023029956e-001	1.000000000e+000	2.530205e+001	5.811885e+001	2.551406e+001	5.849211e+001	41	58	24	56	7.587059e+000	1.939527e+001	0	0	0	0	0	0	0	0	0	0	0	3.66654	-3.88617	0	0	0	0	29.1201	24.583	57.016
DATA	342	3	14	0	0	NC_5_23707859	NC_5_23707859	16865.6	453	4.516857396e-002	8.279205706e-002	5.853639496e-001	4.750887e+002	5.271610e+002	5.390898e+001	7.876431e+001	135	115.5	24	56	7.606038e+000	1.915347e+001	0	0	0	0	0	0	0	0	0	0	0	108.569	58.8884	1	1	1	1	29.1201	24.6012	57.0259
DATA	343	3	15	0	0	NC_4_6351369	NC_4_6351369	16886.5	452.259	2.042256665e-001	2.268843390e-001	3.680504505e-001	9.981341e+001	1.597403e+002	2.737414e+001	6.068763e+001	61	81	24	56	7.650329e+000	1.929810e+001	0	0	0	0	0	0	0	0	0	0	0	22.7986	17.8366	1	1	0	0	25.3321	24.6478	57.1207
DATA	344	3	16	0	0	NC_4_4914754	NC_4_4914754	16907.5	452.8	0.000000000e+000	5.619722829e-001	1.000000000e+000	4.177104e+001	5.819699e+001	2.583602e+001	5.865442e+001	48	66.5	24	56	7.698131e+000	1.893629e+001	0	0	0	0	0	0	0	0	0	0	0	9.53853	3.49544	1	0	0	0	25.7804	24.6648	57.4432
DATA	345	3	17	0	0	NC_4_8009104	NC_4_8009104	16928.8	453.019	5.226922022e-002	6.365851133e-002	4.115963202e-001	1.627716e+003	1.835896e+003	1.647571e+002	1.927121e+002	402.5	273	25	56	7.893250e+000	1.876877e+001	0	0	0	0	0	0	0	0	0	0	0	371.625	204.846	1	1	1	1	24.8756	25.2623	57.5202
DATA	346	3	18	0	0	Col_3_18401779	Col_3_18401779	16950.4	453.367	-5.768444572e-002	7.293790212e-002	4.290194801e-001	7.603167e+002	6.657483e+002	8.019471e+001	8.869607e+001	209	134	25	56	7.918852e+000	1.911448e+001	0	0	0	0	0	0	0	0	0	0	0	173.577	74.2619	1	1	1	1	25.7804	25.2618	57.4825
DATA	347	3	19	66	-1	(-)3xSLv1	NegativeControl	16971.3	453.359	0.000000000e+000	7.022095659e-001	1.000000000e+000	2.534055e+001	5.824542e+001	2.550236e+001	5.861981e+001	34	63.5	24	56	8.113129e+000	1.948215e+001	0	0	0	0	0	0	0	0	0	0	0	-0.0325991	0.212957	0	0	0	0	30	25.2201	57.7524
DATA	348	3	20	0	0	NC_5_4425576	NC_5_4425576	16992.1	452.935	-2.431751780e-002	1.425241846e-001	8.645223424e-001	2.220267e+002	2.099363e+002	3.381194e+001	6.227388e+001	89.5	85.5	25	56	7.886696e+000	1.958034e+001	0	0	0	0	0	0	0	0	0	0	0	50.6911	23.4091	1	1	1	0	27.0811	25.322	57.4726
DATA	349	3	21	0	0	NC_5_6302487	NC_5_6302487	17013.4	453.352	-2.159629812e-001	7.410536635e-002	3.565223831e-003	9.664380e+002	5.877749e+002	9.995001e+001	8.302339e+001	260	128	25	56	7.927268e+000	1.964773e+001	0	0	0	0	0	0	0	0	0	0	0	220.701	65.5327	1	1	1	1	24.6442	25.4766	57.744
DATA	350	3	22	0	0	NC_2_18903954	NC_2_18903954	17035	452.797	-8.966776865e-002	1.009906746e-001	3.746044084e-001	3.853758e+002	3.134850e+002	4.620396e+001	6.649188e+001	129.5	99.5	25	57	7.935978e+000	1.913983e+001	0	0	0	0	0	0	0	0	0	0	0	88.0282	34.9496	1	1	1	1	28.1191	25.312	57.495
DATA	351	3	23	0	0	NC_4_3002968	NC_4_3002968	17056.2	452.65	1.900317958e-001	1.233204395e-001	1.233266746e-001	2.097574e+002	3.248995e+002	3.300246e+001	6.703785e+001	85	99	25	56	7.875541e+000	1.868071e+001	0	0	0	0	0	0	0	0	0	0	0	47.9308	36.2219	1	1	1	1	26.2212	25.2292	57.3725
DATA	352	3	24	0	0	NC_5_10964726	NC_5_10964726	17077.5	452.017	-1.145115663e-001	9.476592683e-002	2.269079645e-001	4.423149e+002	3.397973e+002	5.103990e+001	6.776994e+001	138	94	25	56.5	7.713846e+000	1.848797e+001	0	0	0	0	0	0	0	0	0	0	0	101.113	37.8847	1	1	1	1	25.3321	25.2167	57.4393
DATA	353	3	25	0	0	NC_3_1563859	NC_3_1563859	17097.7	453.159	3.369751653e-001	3.071713419e-001	2.726297222e-001	6.135521e+001	1.332989e+002	2.618155e+001	6.012775e+001	51	70	24	56	7.981251e+000	1.857610e+001	0	0	0	0	0	0	0	0	0	0	0	14.0346	14.8628	1	1	0	0	27.9146	25.1053	57.1238
DATA	354	3	26	66	-1	(-)3xSLv1	NegativeControl	17119.6	453	0.000000000e+000	7.027162128e-001	1.000000000e+000	2.527489e+001	5.824939e+001	2.543627e+001	5.862349e+001	38	55	24	56	7.735632e+000	1.864054e+001	0	0	0	0	0	0	0	0	0	0	0	0.0137422	-5.53158	0	0	0	0	29.1201	24.5746	56.72
DATA	355	3	27	0	0	Col_1_24216823	Col_1_24216823	17140.2	452.887	-3.241070770e-002	6.492820735e-002	6.176542635e-001	1.381087e+003	1.281771e+003	1.404284e+002	1.409429e+002	351.5	210.5	24	55	7.504121e+000	1.887943e+001	0	0	0	0	0	0	0	0	0	0	0	316.331	142.961	1	1	1	1	26.8687	24.3555	56.7
DATA	356	3	28	0	0	NC_1_6369009	NC_1_6369009	17162	452.797	-1.370198662e-001	2.139429030e-001	5.218796790e-001	1.581128e+002	1.153313e+002	2.991820e+001	5.972453e+001	73	77	24	55	7.269140e+000	1.854005e+001	0	0	0	0	0	0	0	0	0	0	0	36.2437	12.8663	1	1	1	0	28.1191	24.147	56.1777
DATA	357	3	29	0	0	NC_1_12654759	NC_1_12654759	17183	452.855	1.492297505e-001	1.875743849e-001	4.262782989e-001	1.314944e+002	1.854116e+002	2.858166e+001	6.144947e+001	69	84	24	55	7.215135e+000	1.860347e+001	0	0	0	0	0	0	0	0	0	0	0	30.1678	20.6896	1	1	1	0	27.2919	24.1319	56.0637
DATA	358	3	30	0	0	NC_4_2368089	NC_4_2368089	17204.4	453	0.000000000e+000	7.032356127e-001	1.000000000e+000	2.519250e+001	5.819446e+001	2.537022e+001	5.856821e+001	40	58	24	55	7.271323e+000	1.934442e+001	0	0	0	0	0	0	0	0	0	0	0	2.12403	-2.8919	0	0	0	0	29.1201	24.0288	56.3797
DATA	359	3	31	0	0	NC_1_22522	NC_1_22522	17224.9	453.211	-1.727209582e-002	1.328566049e-001	8.965620367e-001	2.399011e+002	2.305474e+002	3.488647e+001	6.292510e+001	90	92.5	24	55	7.550825e+000	1.923836e+001	0	0	0	0	0	0	0	0	0	0	0	55.1443	25.742	1	1	1	0	25.7804	24.1988	56.3447
DATA	360	3	32	0	0	NC_3_22002411	NC_3_22002411	17246.1	452.762	4.362217040e-001	4.046468690e-001	2.810201068e-001	4.039319e+001	1.102884e+002	2.562351e+001	5.955792e+001	46	70	23.5	55	7.553254e+000	1.927018e+001	0	0	0	0	0	0	0	0	0	0	0	9.29425	12.3189	1	1	0	0	21.9382	24.1264	56.1832
DATA	361	3	33	0	0	NC_1_13202988	NC_1_13202988	17267.3	452.683	-4.961825557e-002	7.770433365e-002	5.231144336e-001	6.181275e+002	5.513912e+002	6.678067e+001	8.039338e+001	175	117.5	24	54	7.546398e+000	1.920224e+001	0	0	0	0	0	0	0	0	0	0	0	142.384	61.6136	1	1	1	1	26.4388	24.1822	55.2751
DATA	362	3	34	0	0	Col_4_14725221	Col_4_14725221	17288.5	452.389	-5.166304544e-002	7.585864768e-002	4.958439126e-001	6.627328e+002	5.884037e+002	7.091923e+001	8.295777e+001	189	129	23	54	7.321723e+000	1.908069e+001	0	0	0	0	0	0	0	0	0	0	0	152.833	65.778	1	1	1	1	24.4106	23.8875	55.1945
DATA	363	3	35	0	0	NC_3_16147323	NC_3_16147323	17310.1	453.228	6.036941254e-002	9.098673241e-002	5.070123815e-001	3.851771e+002	4.426188e+002	4.603622e+001	7.331958e+001	126	116	23	54	7.348782e+000	1.832192e+001	0	0	0	0	0	0	0	0	0	0	0	88.9422	49.5035	1	1	1	1	25.7804	23.9666	54.4914
DATA	364	3	36	0	0	NC_1_17014755	NC_1_17014755	17331.4	453	0.000000000e+000	5.511055875e-001	1.000000000e+000	4.322806e+001	5.805026e+001	2.555014e+001	5.845834e+001	48.5	63.5	24	54	7.341721e+000	1.828003e+001	0	0	0	0	0	0	0	0	0	0	0	9.99446	2.27141	1	0	0	0	30	23.9862	54.8901
DATA	365	3	37	0	0	NC_5_15392061	NC_5_15392061	17352.4	453	-2.409724519e-002	7.034562819e-002	7.319332769e-001	8.293315e+002	7.845686e+002	8.666243e+001	9.780198e+001	222.5	158	24	55	7.380665e+000	1.828641e+001	0	0	0	0	0	0	0	0	0	0	0	191.994	87.8366	1	1	1	1	29.1201	24.1649	55.0993
DATA	366	3	38	0	0	Col_1_16868905	Col_1_16868905	17373.5	453	-2.165840937e-002	6.368881010e-002	7.338067022e-001	1.690107e+003	1.607888e+003	1.708665e+002	1.710528e+002	416.5	228.5	24	54	7.562249e+000	1.901357e+001	0	0	0	0	0	0	0	0	0	0	0	391.8	180.109	1	1	1	1	29.1201	24.4968	55.4319
DATA	367	3	39	0	0	Col_1_21694732	Col_1_21694732	17394.1	453.245	-8.257584165e-002	6.597769722e-002	2.107258482e-001	1.322769e+003	1.093725e+003	1.346335e+002	1.239542e+002	344.5	186	24	55	7.462748e+000	1.915249e+001	0	0	0	0	0	0	0	0	0	0	0	307.07	122.582	1	1	1	1	24.6442	24.7059	55.7308
DATA	368	3	40	0	0	Col_3_15304665	Col_3_15304665	17415.6	453.127	-4.841724979e-002	1.064282928e-001	6.491607721e-001	3.354469e+002	3.000589e+002	4.186193e+001	6.556340e+001	119	92	25	56	7.753529e+000	1.924210e+001	0	0	0	0	0	0	0	0	0	0	0	77.9848	33.6502	1	1	1	1	25.3321	25.2161	56.343
DATA	369	3	41	0	0	Col_1_24983939	Col_1_24983939	17436.8	453.517	-1.175393731e-001	8.767818914e-002	1.800578063e-001	5.098160e+002	3.889324e+002	5.678377e+001	7.004814e+001	156	104	25	55	7.880635e+000	1.905307e+001	0	0	0	0	0	0	0	0	0	0	0	118.702	43.6436	1	1	1	1	25.7804	25.3903	55.5332
DATA	370	3	42	0	0	Col_3_21780540	Col_3_21780540	17457.8	453.577	-1.093281633e-002	6.192621802e-002	8.598651373e-001	3.548960e+003	3.460734e+003	3.557732e+002	3.509368e+002	887	424.5	25	55	7.868618e+000	1.897656e+001	0	0	0	0	0	0	0	0	0	0	0	827.562	388.585	1	1	1	1	24.4106	25.1834	55.424
DATA	371	3	43	0	0	Col_2_11147130	Col_2_11147130	17479.2	453.145	-7.547966368e-002	8.984956612e-002	4.008707711e-001	4.592168e+002	3.859562e+002	5.225216e+001	6.982075e+001	145	97	25	55	8.116871e+000	1.935335e+001	0	0	0	0	0	0	0	0	0	0	0	107.246	43.3655	1	1	1	1	27.7085	25.2202	55.6004
DATA	372	3	44	0	0	Col_1_6490997	Col_1_6490997	17500.1	453.274	-1.131779253e-001	6.814793956e-002	9.676003597e-002	1.128079e+003	8.692838e+002	1.155213e+002	1.045820e+002	305	165	25	55	8.132330e+000	1.940615e+001	0	0	0	0	0	0	0	0	0	0	0	263.867	97.736	1	1	1	1	26.8687	25.5042	55.9516
DATA	373	3	45	0	0	NC_5_24109464	NC_5_24109464	17521.2	452.297	0.000000000e+000	6.284471709e-001	1.000000000e+000	3.225803e+001	5.773424e+001	2.506143e+001	5.816415e+001	45	66	25	56	8.078672e+000	1.937147e+001	0	0	0	0	0	0	0	0	0	0	0	7.55684	2.94976	1	0	0	0	30	25.9191	56.53
DATA	374	3	46	0	0	NC_3_10135984	NC_3_10135984	17542.6	452.75	1.117678756e-001	6.804349828e-002	1.004668678e-001	8.759536e+002	1.133050e+003	9.104138e+001	1.273164e+002	240	191	26	56	7.951933e+000	1.944134e+001	0	0	0	0	0	0	0	0	0	0	0	205.55	127.57	1	1	1	1	25.7804	26.3276	57.0696
DATA	375	3	47	0	0	Col_5_6713890	Col_5_6713890	17563.6	452.763	-2.913453511e-002	8.464327461e-002	7.306930400e-001	4.868934e+002	4.553018e+002	5.462801e+001	7.375408e+001	153	117	26	56	7.893786e+000	1.960235e+001	0	0	0	0	0	0	0	0	0	0	0	114.441	51.2985	1	1	1	1	25.7804	26.4741	57.6925
DATA	376	3	48	0	0	Col_2_10351618	Col_2_10351618	17584.6	452.526	-3.192245674e-005	6.571749118e-002	9.996124253e-001	1.171018e+003	1.170932e+003	1.196845e+002	1.306623e+002	300	184.5	26	58	8.151362e+000	1.967400e+001	0	0	0	0	0	0	0	0	0	0	0	275.692	132.023	1	1	1	1	25.1049	26.7554	58.776
DATA	377	3	49	0	0	NC_1_28145517	NC_1_28145517	17606	452.912	-2.440784267e-002	6.841411101e-002	7.212668398e-001	9.358527e+002	8.847074e+002	9.678653e+001	1.057540e+002	252	165.5	26	58	8.018034e+000	1.998085e+001	0	0	0	0	0	0	0	0	0	0	0	220.712	99.8254	1	1	1	1	26.0017	26.7365	59.0385
DATA	378	3	50	0	0	Col_5_4824682	Col_5_4824682	17626.6	452.269	1.304835136e-001	1.214848784e-001	2.827903887e-001	2.249703e+002	3.038146e+002	3.337066e+001	6.538331e+001	90	93	26	57	7.966895e+000	1.974512e+001	0	0	0	0	0	0	0	0	0	0	0	53.142	34.3057	1	1	1	1	24.4106	26.444	58.8632
DATA	379	3	51	0	0	NC_2_8869485	NC_2_8869485	17648.6	452.857	-1.990612996e-001	6.932376023e-002	4.085637882e-003	1.283978e+003	8.118884e+002	1.307335e+002	9.969127e+001	333	145	26	56	8.228662e+000	1.900572e+001	0	0	0	0	0	0	0	0	0	0	0	303.856	91.7471	1	1	1	1	25.7804	26.7212	57.8435
DATA	380	3	52	0	0	Col_5_24738542	Col_5_24738542	17669.3	453.545	5.417874215e-002	6.601917577e-002	4.118447483e-001	1.080510e+003	1.224073e+003	1.108069e+002	1.353711e+002	297.5	204.5	26	56	8.105067e+000	1.869061e+001	0	0	0	0	0	0	0	0	0	0	0	256.153	138.428	1	1	1	1	25.1049	26.3151	57.3574
DATA	381	3	53	0	0	Col_5_9171730	Col_5_9171730	17690.6	453	-1.215830018e-001	1.393419530e-001	3.829076981e-001	2.507979e+002	1.895575e+002	3.507261e+001	6.079404e+001	96	84	26	55.5	8.254548e+000	1.834073e+001	0	0	0	0	0	0	0	0	0	0	0	59.5571	21.4533	1	1	1	0	26.4388	26.3157	56.5092
DATA	382	3	54	0	0	NC_3_757361	NC_3_757361	17712.2	453	4.789179000e-001	6.178331531e-001	4.382467026e-001	2.431842e+001	7.325770e+001	2.451438e+001	5.818099e+001	43	65	25	56	8.119038e+000	1.864390e+001	0	0	0	0	0	0	0	0	0	0	0	3.35817	8.29752	0	1	0	0	30	26.0748	56.8335
DATA	383	3	55	0	0	NC_4_3505779	NC_4_3505779	17733.4	453	-8.897689367e-002	7.258156817e-002	2.202407224e-001	7.955760e+002	6.481936e+002	8.322429e+001	8.676262e+001	236	126	25	56	8.040142e+000	1.898185e+001	0	0	0	0	0	0	0	0	0	0	0	189.593	73.4744	1	1	1	1	29.1201	25.8786	57.0531
DATA	384	3	56	0	0	NC_1_16080980	NC_1_16080980	17754.4	453	1.087443063e-001	1.042633083e-001	2.969586189e-001	2.858542e+002	3.671884e+002	3.757568e+001	6.833271e+001	114	107.5	25	55	7.758823e+000	1.944562e+001	0	0	0	0	0	0	0	0	0	0	0	68.2397	41.6538	1	1	1	1	29.1201	25.6133	56.9661
DATA	385	3	57	0	0	Col_1_12103833	Col_1_12103833	17775.5	453	-1.525370820e-003	6.380768658e-002	9.809277851e-001	1.572550e+003	1.567037e+003	1.591285e+002	1.669490e+002	411	237	25	56	7.740912e+000	1.934029e+001	0	0	0	0	0	0	0	0	0	0	0	376.058	177.902	1	1	1	1	29.1201	25.4609	56.9015
DATA	386	3	58	0	0	NC_4_9558911	NC_4_9558911	17796.2	452.86	8.232395625e-002	1.280368747e-001	5.202431262e-001	2.197958e+002	2.656706e+002	3.276939e+001	6.337755e+001	90.5	90	25	56	7.821060e+000	1.908315e+001	0	0	0	0	0	0	0	0	0	0	0	52.6508	30.1839	1	1	1	0	25.7804	25.4397	56.5192
DATA	387	3	59	0	0	NC_1_27616924	NC_1_27616924	17817.8	452.152	1.384656647e-001	8.266295086e-002	9.392184883e-002	4.272265e+002	5.876569e+002	4.913181e+001	8.221349e+001	141	126	25	56	7.816189e+000	1.902480e+001	0	0	0	0	0	0	0	0	0	0	0	102.515	66.8192	1	1	1	1	26.6546	25.4296	56.7637
DATA	388	3	60	0	0	NC_1_16566906	NC_1_16566906	17838.7	453.397	-5.319642897e-002	4.034919626e-001	8.951107520e-001	7.214717e+001	6.382971e+001	2.527107e+001	5.780487e+001	54	70	25	56	7.786476e+000	1.925884e+001	0	0	0	0	0	0	0	0	0	0	0	17.3435	7.2632	1	1	0	0	28.5237	25.314	57.2414
DATA	389	3	61	0	0	Col_4_13461466	Col_4_13461466	17859.6	453.033	-4.600797833e-002	8.727613233e-002	5.980865232e-001	4.608651e+002	4.145394e+002	5.204413e+001	7.081024e+001	149	112.5	24	56	7.694553e+000	1.877304e+001	0	0	0	0	0	0	0	0	0	0	0	110.972	47.2063	1	1	1	1	26.2212	25.1595	56.7685
DATA	390	3	62	0	0	NC_2_15898149	NC_2_15898149	17881.4	453	3.190416951e-002	8.250066725e-002	6.989678924e-001	4.735355e+002	5.096320e+002	5.315007e+001	7.673155e+001	153.5	119.5	25	56	7.655707e+000	1.891050e+001	0	0	0	0	0	0	0	0	0	0	0	114.224	58.0808	1	1	1	1	29.1201	25.2038	56.7553
DATA	391	3	63	0	0	NC_1_24458883	NC_1_24458883	17902.2	452.694	-1.177803277e-001	6.955091961e-002	9.037171019e-002	1.000601e+003	7.629229e+002	1.029208e+002	9.542579e+001	270	141	25	55	7.737358e+000	1.869884e+001	0	0	0	0	0	0	0	0	0	0	0	241.759	87.0124	1	1	1	1	26.8687	25.204	56.3351
DATA	392	3	64	0	0	NC_4_8530177	NC_4_8530177	17923.6	453	0.000000000e+000	7.095125522e-001	1.000000000e+000	2.390264e+001	5.691107e+001	2.405526e+001	5.731980e+001	38	65	25	55	7.913604e+000	1.874109e+001	0	0	0	0	0	0	0	0	0	0	0	-0.77718	2.54025	0	0	0	0	29.1201	25.3931	56.0508
DATA	393	3	65	0	0	NC_1_2228125	NC_1_2228125	17944.1	452.698	5.699158906e-002	9.142287031e-002	5.330319623e-001	3.736231e+002	4.260154e+002	4.441584e+001	7.134976e+001	128	111	25	55	8.150578e+000	1.889981e+001	0	0	0	0	0	0	0	0	0	0	0	90.5716	48.6593	1	1	1	1	27.0811	25.9953	56.0897
DATA	394	3	66	0	0	NC_5_19692464	NC_5_19692464	17965.8	453	4.110912488e-001	6.819965064e-001	5.466575953e-001	2.382389e+001	6.139090e+001	2.399001e+001	5.752107e+001	40	71	26	56	8.234611e+000	1.927397e+001	0	0	0	0	0	0	0	0	0	0	0	1.98956	7.01731	0	1	0	0	28.1191	26.2817	56.571
DATA	395	3	67	0	0	Col_3_10166896	Col_3_10166896	17987.2	453	-7.633101905e-002	9.278507803e-002	4.106986298e-001	4.240548e+002	3.557058e+002	4.869490e+001	6.731638e+001	138	105	26	55.5	7.838789e+000	1.886147e+001	0	0	0	0	0	0	0	0	0	0	0	103.142	40.6887	1	1	1	1	28.1191	26.5304	56.3211
DATA	396	3	68	0	0	Col_4_7813348	Col_4_7813348	18008.1	453.804	1.185472509e+000	1.271564151e-001	1.131529663e-020	1.255622e+003	1.924559e+004	1.278160e+002	1.925406e+003	344	2261	26	56	7.940270e+000	1.908459e+001	0	0	0	0	0	0	0	0	0	0	0	305.907	2203.01	1	1	1	1	24.1747	26.5925	56.7723
DATA	397	3	69	0	0	Col_3_17395513	Col_3_17395513	18028.8	453.745	-1.438391438e-002	6.242480117e-002	8.177655248e-001	2.463701e+003	2.383439e+003	2.475229e+002	2.450817e+002	646	323.5	26	56	7.844655e+000	1.899108e+001	0	0	0	0	0	0	0	0	0	0	0	601.156	273.015	1	1	1	1	24.1747	26.4927	57.2205
DATA	398	3	70	0	0	NC_5_12634917	NC_5_12634917	18050.1	452.773	2.294297750e-001	1.940976629e-001	2.371927612e-001	1.113801e+002	1.889024e+002	2.630019e+001	6.007946e+001	65	79	26	56	8.156357e+000	1.847039e+001	0	0	0	0	0	0	0	0	0	0	0	27.2176	21.6531	1	1	0	0	27.501	27.0365	57.0974
DATA	399	3	71	0	0	Col_2_12958510	Col_2_12958510	18071.5	452.948	1.827260968e-002	6.969762791e-002	7.931905740e-001	7.980959e+002	8.323915e+002	8.327940e+001	1.008815e+002	228	161	27	57	8.173575e+000	1.887291e+001	0	0	0	0	0	0	0	0	0	0	0	195.33	95.4783	1	1	1	1	25.7804	27.1941	57.9077
DATA	400	3	72	0	0	Col_1_23112784	Col_1_23112784	18092.6	453.034	-1.684999824e-002	8.819508614e-002	8.484835151e-001	4.318286e+002	4.153951e+002	4.928446e+001	7.049543e+001	140	112	27	57	7.838281e+000	1.892721e+001	0	0	0	0	0	0	0	0	0	0	0	105.846	47.6784	1	1	1	1	26.0017	27.5467	57.9175
DATA	401	3	73	0	0	NC_1_4415895	NC_1_4415895	18114	453.275	-9.506888084e-002	6.730532211e-002	1.578022980e-001	1.141446e+003	9.170363e+002	1.165826e+002	1.079326e+002	318	165	27	58	7.849672e+000	1.964513e+001	0	0	0	0	0	0	0	0	0	0	0	280.201	105.324	1	1	1	1	24.1747	27.5835	58.9955
DATA	402	3	74	0	0	Col_1_12276300	Col_1_12276300	18135.1	453.417	-1.285346239e-002	7.175838083e-002	8.578423707e-001	7.322319e+002	7.108782e+002	7.695802e+001	9.104595e+001	218	148	27	58	7.906005e+000	1.964287e+001	0	0	0	0	0	0	0	0	0	0	0	180.005	81.6967	1	1	1	1	23.696	27.594	59.0263
DATA	403	3	75	0	0	Col_3_2234435	Col_3_2234435	18156.3	453.306	3.975017155e-002	8.507567208e-002	6.403331017e-001	4.345994e+002	4.762547e+002	4.947849e+001	7.416313e+001	145	114	27	58	8.309479e+000	1.955243e+001	0	0	0	0	0	0	0	0	0	0	0	106.986	54.7659	1	1	1	1	23.9365	27.7346	59.3134
DATA	404	3	76	0	0	Col_3_8583961	Col_3_8583961	18177.2	453.561	1.652581936e-001	8.409202467e-002	4.939033556e-002	3.962528e+002	5.797364e+002	4.613028e+001	8.117398e+001	137	137	27	58	8.416602e+000	1.952211e+001	0	0	0	0	0	0	0	0	0	0	0	97.6783	66.7039	1	1	1	1	25.7804	27.8779	59.1372
DATA	405	3	77	0	0	NC_1_12148448	NC_1_12148448	18198.9	453.625	0.000000000e+000	5.386478339e-001	1.000000000e+000	4.362188e+001	5.642269e+001	2.398665e+001	5.684840e+001	50	64	27	57	8.363743e+000	1.963315e+001	0	0	0	0	0	0	0	0	0	0	0	10.7676	3.08864	1	0	0	0	16.5837	27.9788	58.8356
DATA	406	3	78	0	0	Col_4_13466224	Col_4_13466224	18219.4	453.121	2.028700592e-002	6.478632975e-002	7.541764746e-001	1.269616e+003	1.330330e+003	1.291288e+002	1.446337e+002	337	213.5	27	57	8.767926e+000	1.965307e+001	0	0	0	0	0	0	0	0	0	0	0	313.765	153.236	1	1	1	1	25.7804	28.3632	58.8517
DATA	407	3	79	0	0	Col_2_10550775	Col_2_10550775	18241.4	452.83	-4.855845178e-002	6.565058906e-002	4.595124571e-001	1.238419e+003	1.107411e+003	1.260572e+002	1.244236e+002	350	195.5	28	57	8.684484e+000	1.981893e+001	0	0	0	0	0	0	0	0	0	0	0	306.44	127.628	1	1	1	1	24.6442	28.5986	58.8588
DATA	408	3	80	0	0	Col_4_13607293	Col_4_13607293	18262	453.339	-5.292215517e-003	6.804163246e-002	9.380037884e-001	9.159566e+002	9.048627e+002	9.456240e+001	1.067816e+002	264.5	164	28	58	8.740167e+000	2.011134e+001	0	0	0	0	0	0	0	0	0	0	0	226.921	104.335	1	1	1	1	26.0017	28.6903	59.4234
DATA	409	3	81	0	0	Col_5_1018176	Col_5_1018176	18283.1	452.972	1.297138115e-001	7.529819378e-002	8.494854656e-002	5.453046e+002	7.351111e+002	5.936860e+001	9.281903e+001	170	132	28	58	8.610945e+000	1.997694e+001	0	0	0	0	0	0	0	0	0	0	0	135.245	84.8019	1	1	1	1	20.591	28.799	59.4982
DATA	410	3	82	0	0	Col_5_1757431	Col_5_1757431	18305	452.2	1.441454458e-001	7.006635425e-002	3.966020471e-002	7.231719e+002	1.007829e+003	7.602398e+001	1.156099e+002	218	181	28	59	8.619977e+000	2.060608e+001	0	0	0	0	0	0	0	0	0	0	0	179.553	116.317	1	1	1	1	25.1049	28.9862	60.9213
DATA	411	3	83	0	0	Col_2_13722714	Col_2_13722714	18324.5	452.625	-5.399177657e-002	7.934521869e-002	4.962090213e-001	5.661033e+002	4.999239e+002	6.126584e+001	7.553280e+001	182.5	120.5	29	59	8.879530e+000	2.042060e+001	0	0	0	0	0	0	0	0	0	0	0	140.695	57.7205	1	1	1	1	25.1049	29.3657	61.1501
DATA	412	3	84	0	0	Col_2_13558412	Col_2_13558412	18346.7	452.848	-5.590699180e-002	7.594835216e-002	4.616585503e-001	6.386842e+002	5.615381e+002	6.802042e+001	7.972785e+001	200.5	129.5	29	60	8.932467e+000	2.052992e+001	0	0	0	0	0	0	0	0	0	0	0	158.904	64.8616	1	1	1	1	27.2919	29.7558	61.5312
DATA	413	3	85	0	0	NC_1_6715702	NC_1_6715702	18368	453.203	-2.219591837e-002	9.147973975e-002	8.082904373e-001	4.024296e+002	3.823790e+002	4.654051e+001	6.828632e+001	140	100	29	60	8.867612e+000	2.023368e+001	0	0	0	0	0	0	0	0	0	0	0	100.223	44.184	1	1	1	1	28.1191	29.8201	61.7329
DATA	414	3	86	0	0	Col_5_5799300	Col_5_5799300	18388.5	453.345	-4.896631458e-003	6.748893305e-002	9.421605682e-001	9.554834e+002	9.447709e+002	9.836181e+001	1.101121e+002	275.5	177.5	29	60	8.851691e+000	2.028388e+001	0	0	0	0	0	0	0	0	0	0	0	238.167	109.205	1	1	1	1	24.8756	29.6159	61.6698
DATA	415	3	87	0	0	NC_2_12338870	NC_2_12338870	18410.4	453	6.203805859e-001	5.224908616e-001	2.350888094e-001	2.318936e+001	9.675409e+001	2.341838e+001	5.736066e+001	44	74	29	60	8.677973e+000	2.105883e+001	0	0	0	0	0	0	0	0	0	0	0	4.85347	11.1874	0	1	0	0	30	29.3959	61.5433
DATA	416	3	88	0	0	NC_5_26831865	NC_5_26831865	18431.4	453	0.000000000e+000	7.130172419e-001	1.000000000e+000	2.317117e+001	5.616188e+001	2.331913e+001	5.656051e+001	37	63	29	60	8.589553e+000	2.056855e+001	0	0	0	0	0	0	0	0	0	0	0	-2.56505	2.39541	0	0	0	0	29.1201	29.1858	61.0268
DATA	417	3	89	0	0	Col_3_8435609	Col_3_8435609	18452.4	452.934	4.262365834e-002	7.808779159e-002	5.851740061e-001	5.256218e+002	5.798251e+002	5.749587e+001	8.096373e+001	160	117	28	60	8.594377e+000	2.058098e+001	0	0	0	0	0	0	0	0	0	0	0	131.328	67.08	1	1	1	1	26.2212	28.8998	60.8962
DATA	418	3	90	0	0	Col_3_13576782	Col_3_13576782	18473.3	453.145	-8.653261741e-002	6.668305803e-002	1.944006936e-001	1.183182e+003	9.694357e+002	1.205879e+002	1.122042e+002	333	176	28	59	8.210422e+000	2.081767e+001	0	0	0	0	0	0	0	0	0	0	0	295.824	112.179	1	1	1	1	26.6546	28.3328	60.2769
DATA	419	3	91	0	0	Col_3_4144884	Col_3_4144884	18494.6	453.034	2.674847222e-001	6.982784130e-002	1.278148489e-004	8.539378e+002	1.580924e+003	8.850808e+001	1.678799e+002	256	243	28	59	8.331429e+000	2.080070e+001	0	0	0	0	0	0	0	0	0	0	0	213.636	182.975	1	1	1	1	26.0017	28.4623	60.5194
DATA	420	3	92	0	0	Col_4_17264221	Col_4_17264221	18515.6	453.13	-1.149420916e-002	6.229659584e-002	8.536150921e-001	2.591955e+003	2.524255e+003	2.602370e+002	2.586659e+002	676	364	28	60	8.477159e+000	2.031872e+001	0	0	0	0	0	0	0	0	0	0	0	648.814	292.203	1	1	1	1	25.1049	28.308	60.8262
DATA	421	3	93	0	0	Col_2_700017	Col_2_700017	18536.9	453.143	-2.349798353e-002	6.379495303e-002	7.126226456e-001	1.591729e+003	1.507895e+003	1.608616e+002	1.610155e+002	413	227	28	61	8.579307e+000	2.066706e+001	0	0	0	0	0	0	0	0	0	0	0	398.64	174.575	1	1	1	1	24.8756	28.8281	61.8463
DATA	422	3	94	0	0	NC_4_15878790	NC_4_15878790	18557.9	453.241	1.106331850e-001	7.143953509e-002	1.214714580e-001	6.640359e+002	8.566920e+002	7.035185e+001	1.026016e+002	199	176	28	61	8.724771e+000	2.010200e+001	0	0	0	0	0	0	0	0	0	0	0	166.378	99.1926	1	1	1	1	26.0017	29.0327	61.7461
DATA	423	3	95	0	0	Col_1_25862962	Col_1_25862962	18579.2	452.561	-2.390418747e-002	7.215113683e-002	7.404124919e-001	7.209059e+002	6.822984e+002	7.574066e+001	8.855927e+001	219	147	28	60	8.762113e+000	1.999565e+001	0	0	0	0	0	0	0	0	0	0	0	180.686	79.0059	1	1	1	1	27.501	29.0533	61.5066
DATA	424	3	96	0	0	NC_3_18029723	NC_3_18029723	18600	453	-9.499083495e-002	6.259726242e-002	1.291425649e-001	3.504092e+003	2.815689e+003	3.511778e+002	2.871729e+002	924	380	29	60	8.699604e+000	1.986765e+001	0	0	0	0	0	0	0	0	0	0	0	878.556	326.049	1	1	1	1	28.1191	29.2139	61.22
DATA	425	3	97	0	0	Col_1_19519098	Col_1_19519098	18621.5	452.952	2.820611032e-002	9.417987696e-002	7.645647513e-001	3.596145e+002	3.837455e+002	4.280407e+001	6.826305e+001	132.5	104	29	60	8.817002e+000	1.983652e+001	0	0	0	0	0	0	0	0	0	0	0	90.1857	44.4367	1	1	1	1	26.4388	29.2601	61.1445
DATA	426	3	98	0	0	NC_5_21021567	NC_5_21021567	18643	453.203	0.000000000e+000	7.133133739e-001	1.000000000e+000	2.306363e+001	5.609752e+001	2.321089e+001	5.645780e+001	37	63	29	59	8.844014e+000	2.028946e+001	0	0	0	0	0	0	0	0	0	0	0	-0.765368	-0.413702	0	0	0	0	28.1191	29.2865	60.8942
DATA	427	3	99	0	0	Col_4_16244940	Col_4_16244940	18664	453.203	-8.042867937e-002	8.808756633e-002	3.612142968e-001	4.630806e+002	3.847936e+002	5.179828e+001	6.832720e+001	158	115	29	59	8.930025e+000	1.981166e+001	0	0	0	0	0	0	0	0	0	0	0	116.17	44.5531	1	1	1	1	28.1191	29.6214	60.5674
DATA	428	3	100	0	0	NC_3_14257946	NC_3_14257946	18685.4	453	7.605187318e-002	1.002310736e-001	4.479928964e-001	3.074675e+002	3.663119e+002	3.852218e+001	6.730892e+001	110	99	29	60	8.963100e+000	2.005867e+001	0	0	0	0	0	0	0	0	0	0	0	77.1344	42.4086	1	1	1	1	29.1201	29.6485	61.1202
DATA	429	3	101	0	0	Col_5_180764	Col_5_180764	18705.7	452.934	-2.148120168e-002	8.142294830e-002	7.919167350e-001	5.087805e+002	4.842273e+002	5.592140e+001	7.439289e+001	161	124	29	60	9.016593e+000	2.016396e+001	0	0	0	0	0	0	0	0	0	0	0	127.634	56.052	1	1	1	1	26.4388	29.9238	61.5088
DATA	430	3	102	0	0	Col_5_18414231	Col_5_18414231	18726.9	453.234	-1.029848475e-001	1.032931480e-001	3.187570914e-001	3.610311e+002	2.848130e+002	4.292012e+001	6.326056e+001	126	92.5	29	60	9.082217e+000	2.007944e+001	0	0	0	0	0	0	0	0	0	0	0	90.5629	32.9626	1	1	1	1	27.501	29.9631	62.0864
DATA	431	3	103	0	0	Col_1_12164630	Col_1_12164630	18748.3	453.673	-7.012636588e-002	7.090327034e-002	3.226422240e-001	8.244614e+002	7.015263e+002	8.565169e+001	9.007521e+001	241	146	29	60.5	8.900041e+000	2.068366e+001	0	0	0	0	0	0	0	0	0	0	0	206.785	81.1723	1	1	1	1	24.8756	29.8905	62.2617
DATA	432	3	104	0	0	Col_1_16359715	Col_1_16359715	18769.9	453.17	-8.640598599e-002	6.656150185e-002	1.942400741e-001	1.198648e+003	9.823938e+002	1.220931e+002	1.133350e+002	342.5	181.5	29	61	8.847853e+000	2.056773e+001	0	0	0	0	0	0	0	0	0	0	0	300.551	113.641	1	1	1	1	24.4106	29.8328	62.5854
DATA	433	3	105	0	0	NC_2_18735639	NC_2_18735639	18791	452.695	4.383248012e-003	6.649998328e-002	9.474466762e-001	1.035963e+003	1.046471e+003	1.061683e+002	1.189402e+002	289	191	29	61	8.885211e+000	2.089675e+001	0	0	0	0	0	0	0	0	0	0	0	259.668	121.017	1	1	1	1	26.0017	29.4986	62.4444
DATA	434	3	106	0	0	NC_1_19106989	NC_1_19106989	18813.9	453.629	7.247283872e-002	6.308190574e-002	2.506100588e-001	1.909219e+003	2.255945e+003	1.923306e+002	2.325747e+002	476	283	28	61	8.724290e+000	2.049122e+001	0	0	0	0	0	0	0	0	0	0	0	478.389	260.788	1	1	1	1	20.0267	29.1225	62.4633
DATA	435	3	107	0	0	Col_5_25347707	Col_5_25347707	18833.4	453	-1.447619446e-001	9.015217961e-002	1.083286543e-001	4.830923e+002	3.461531e+002	5.361149e+001	6.632174e+001	162.5	104.5	28	61	8.805175e+000	2.037365e+001	0	0	0	0	0	0	0	0	0	0	0	120.99	40.0014	1	1	1	1	29.1201	29.1519	62.2442
DATA	436	3	108	0	0	Col_1_2051838	Col_1_2051838	18853.9	453.429	1.059653613e-001	7.392308751e-002	1.517280786e-001	5.868065e+002	7.489628e+002	6.312171e+001	9.387447e+001	182	150	29	61	8.970101e+000	2.010494e+001	0	0	0	0	0	0	0	0	0	0	0	146.894	86.5147	1	1	1	1	25.5572	29.3955	62.2366
DATA	437	3	109	0	0	Col_1_10290940	Col_1_10290940	18874.8	453.167	-3.394408182e-002	7.609875138e-002	6.555589102e-001	6.166023e+002	5.702444e+002	6.590589e+001	8.035953e+001	187	122	29	61	8.949236e+000	2.013463e+001	0	0	0	0	0	0	0	0	0	0	0	154.257	65.8406	1	1	1	1	24.4106	29.6076	62.3223
DATA	438	3	110	0	0	NC_2_14471139	NC_2_14471139	18896.2	453.408	1.589739981e-001	8.370345930e-002	5.753128262e-002	4.006308e+002	5.777213e+002	4.633983e+001	8.091184e+001	144.5	127.5	29	61	9.231178e+000	2.037143e+001	0	0	0	0	0	0	0	0	0	0	0	100.16	66.6702	1	1	1	1	27.9146	29.746	62.5255
DATA	439	3	111	0	0	NC_2_9438025	NC_2_9438025	18918	453.5	4.037018839e-001	7.170617562e-002	1.802662343e-008	6.089699e+004	1.542758e+005	6.089743e+003	1.542768e+004	15049.5	17947.5	29	62	9.221125e+000	2.043627e+001	0	0	0	0	0	0	0	0	0	0	0	15212.7	17793.8	1	1	1	1	26.2212	29.8433	63.4093
DATA	440	3	112	0	0	Col_1_7295841	Col_1_7295841	18938.8	453.529	4.838684298e-002	6.265453342e-002	4.399486154e-001	2.176147e+003	2.432624e+003	2.188612e+002	2.497859e+002	587.5	335	29	62	9.264945e+000	2.029058e+001	0	0	0	0	0	0	0	0	0	0	0	543.178	280.412	1	1	1	1	23.9365	29.8157	63.0972
DATA	441	3	113	0	0	NC_2_10552929	NC_2_10552929	18959.9	453.527	-1.152710999e-001	6.252981886e-002	6.526214635e-002	5.846212e+003	4.483358e+003	5.850872e+002	4.519131e+002	1468	570	29	62	9.137902e+000	2.019576e+001	0	0	0	0	0	0	0	0	0	0	0	1457.91	516.479	1	1	1	1	25.3321	29.7386	63.2674
DATA	442	3	114	0	0	Col_4_13587885	Col_4_13587885	18981.1	453.562	2.169356206e-002	6.262864948e-002	7.290541492e-001	2.151067e+003	2.261244e+003	2.163724e+002	2.331459e+002	573	326	29	62	9.047828e+000	1.994812e+001	0	0	0	0	0	0	0	0	0	0	0	535.891	260.318	1	1	1	1	23.696	30.1134	63.0831
DATA	443	3	115	0	0	NC_3_2940259	NC_3_2940259	19002.5	453.324	-3.210050248e-002	2.949871467e-001	9.133452572e-001	9.597074e+001	8.913296e+001	2.528768e+001	5.752264e+001	62	73	29	62	8.516294e+000	2.019633e+001	0	0	0	0	0	0	0	0	0	0	0	23.8826	10.2537	1	1	0	0	30	29.4976	62.6321
DATA	444	3	116	0	0	Col_5_3908213	Col_5_3908213	19023.3	453.755	-9.731568774e-002	6.867926470e-002	1.564949797e-001	1.013369e+003	8.099384e+002	1.040084e+002	9.896564e+001	301	153	29	62	8.573579e+000	2.035181e+001	0	0	0	0	0	0	0	0	0	0	0	251.903	93.1054	1	1	1	1	24.4106	29.9356	62.2806
DATA	445	3	117	0	0	Col_5_19498734	Col_5_19498734	19045	453.5	-1.185861079e-001	7.279555348e-002	1.033067688e-001	8.136914e+002	6.192608e+002	8.468130e+001	8.410922e+001	258	145	30	62	8.677920e+000	2.047520e+001	0	0	0	0	0	0	0	0	0	0	0	202.006	71.1277	1	1	1	1	26.2212	30.1114	62.4397
DATA	446	3	118	0	0	Col_4_9352980	Col_4_9352980	19065.8	453.434	4.483092396e-002	6.317211801e-002	4.779130535e-001	1.788423e+003	1.982901e+003	1.803773e+002	2.063102e+002	481	283	30	62	8.821715e+000	2.046387e+001	0	0	0	0	0	0	0	0	0	0	0	443.414	227.565	1	1	1	1	24.8756	30.5059	62.8245
DATA	447	3	119	0	0	NC_5_492982	NC_5_492982	19087.4	453.298	-1.710178463e-002	4.674871139e-001	9.708180041e-001	5.892742e+001	5.665205e+001	2.424329e+001	5.727929e+001	52	75	30	62	9.037047e+000	2.006405e+001	0	0	0	0	0	0	0	0	0	0	0	14.5892	6.29109	1	0	0	0	26.8687	30.9706	62.8646
DATA	448	3	120	0	0	Col_1_26486746	Col_1_26486746	19108.3	453.603	1.200392066e+000	1.298223672e-001	2.321386901e-020	2.574576e+002	4.084113e+003	3.489195e+001	4.123792e+002	97.5	537.5	31	62	9.009310e+000	2.016921e+001	0	0	0	0	0	0	0	0	0	0	0	63.6494	467.852	1	1	1	1	26.2212	31.3045	62.5356
DATA	449	3	121	0	0	Col_1_25508650	Col_1_25508650	19129.2	453.574	1.128367510e-001	6.358160013e-002	7.595135007e-002	1.834169e+003	2.378352e+003	1.849272e+002	2.445990e+002	481	291	31	61	8.872137e+000	2.002884e+001	0	0	0	0	0	0	0	0	0	0	0	452.748	272.187	1	1	1	1	25.1049	31.5678	62.7189
DATA	450	3	122	0	0	NC_1_20713472	NC_1_20713472	19151.1	453.61	-8.365743258e-003	3.067984764e-001	9.782460774e-001	9.025840e+001	8.853641e+001	2.529186e+001	5.786513e+001	60.5	71	31	61	8.866522e+000	2.004012e+001	0	0	0	0	0	0	0	0	0	0	0	22.2417	10.1217	1	1	0	0	26.0017	31.11	62.4131
DATA	451	3	123	0	0	Col_5_8736807	Col_5_8736807	19172.1	453.597	1.970715833e-001	6.410728704e-002	2.111455703e-003	5.849862e+003	9.209101e+003	5.854648e+002	9.226876e+002	1433	1105	30	62	9.117131e+000	2.021424e+001	0	0	0	0	0	0	0	0	0	0	0	1439.06	1051.69	1	1	1	1	26.2212	30.778	63.1074
DATA	452	3	124	0	0	NC_1_24833719	NC_1_24833719	19193	453.623	1.989160662e-001	3.113425053e-001	5.228893684e-001	6.969653e+001	1.101862e+002	2.471279e+001	5.835729e+001	58	76	30	62	9.215308e+000	2.057532e+001	0	0	0	0	0	0	0	0	0	0	0	17.1146	12.5696	1	1	0	0	26.2212	30.8333	63.4254
DATA	453	3	125	0	0	NC_3_8793953	NC_3_8793953	19214.3	454.018	-3.538727724e-002	8.356282574e-002	6.719442863e-001	4.964203e+002	4.575750e+002	5.503259e+001	7.338633e+001	165.5	109	30	62	9.500097e+000	2.122025e+001	0	0	0	0	0	0	0	0	0	0	0	121.672	52.1376	1	1	1	1	25.1049	31.0405	63.9451
DATA	454	3	126	0	0	Col_4_5938166	Col_4_5938166	19235.1	453.855	-5.483144854e-002	6.967130420e-002	4.312807562e-001	8.842056e+002	7.793307e+002	9.156786e+001	9.681532e+001	249.5	149	31	63	9.400298e+000	2.142510e+001	0	0	0	0	0	0	0	0	0	0	0	216.293	88.694	1	1	1	1	24.6442	31.431	63.9606
DATA	455	3	127	0	0	NC_5_9417838	NC_5_9417838	19256.5	454.111	-2.250233590e-001	1.390440960e-001	1.055851107e-001	2.816118e+002	1.677364e+002	3.690349e+001	5.991091e+001	113.5	84.5	31	63	9.229131e+000	2.118384e+001	0	0	0	0	0	0	0	0	0	0	0	68.7457	19.0657	1	1	1	0	24.8756	31.5814	63.7824
DATA	456	3	128	0	0	Col_1_22287975	Col_1_22287975	19277.7	454.196	-7.814362465e-002	8.040819053e-002	3.311318406e-001	5.756109e+002	4.808232e+002	6.232607e+001	7.502311e+001	183	116	31	62	9.283550e+000	2.061253e+001	0	0	0	0	0	0	0	0	0	0	0	140.214	54.5817	1	1	1	1	22.7082	31.4901	63.2456
DATA	457	3	129	0	0	NC_1_30300968	NC_1_30300968	19298.4	454.077	2.620724437e-002	9.241704001e-002	7.767354160e-001	3.812034e+002	4.049152e+002	4.502147e+001	7.046171e+001	130	108	31	63	9.173895e+000	2.045419e+001	0	0	0	0	0	0	0	0	0	0	0	92.6546	45.9045	1	1	1	1	23.9365	31.5211	63.5758
DATA	458	3	130	0	0	Col_5_23817747	Col_5_23817747	19319.9	454.019	4.815497840e-002	6.242234085e-002	4.404472449e-001	2.506504e+003	2.800422e+003	2.517978e+002	2.859341e+002	624.5	382.5	31	63	9.377675e+000	2.073913e+001	0	0	0	0	0	0	0	0	0	0	0	607.79	317.03	1	1	1	1	23.9365	31.7274	64.1483
DATA	459	3	131	66	-1	(-)3xSLv1	NegativeControl	19341	453.5	0.000000000e+000	7.108530011e-001	1.000000000e+000	2.391612e+001	5.746082e+001	2.406883e+001	5.782986e+001	36.5	61	32	64	9.316968e+000	2.075060e+001	0	0	0	0	0	0	0	0	0	0	0	-2.73906	-0.303225	0	0	0	0	30	32.1395	64.9765
DATA	460	3	132	0	0	Col_2_14794088	Col_2_14794088	19361.6	453.13	-3.551883463e-002	6.890482261e-002	6.062199072e-001	9.134144e+002	8.416839e+002	9.447447e+001	1.021681e+002	248	165	31	64	9.376196e+000	2.061617e+001	0	0	0	0	0	0	0	0	0	0	0	220.407	95.0107	1	1	1	1	24.8756	32.0284	65.1193
DATA	461	3	133	0	0	Col_1_4508210	Col_1_4508210	19383.8	453.393	2.091663621e-001	7.745783183e-002	6.925821120e-003	4.923943e+002	7.970387e+002	5.486159e+001	9.857697e+001	158	153.5	31	64	9.287975e+000	2.084176e+001	0	0	0	0	0	0	0	0	0	0	0	118.499	89.8279	1	1	1	1	26.0017	31.9848	65.0496
DATA	462	3	134	0	0	Col_4_4786970	Col_4_4786970	19404.1	453.359	-6.529870216e-003	6.278656813e-002	9.171685001e-001	2.115443e+003	2.083874e+003	2.129301e+002	2.163336e+002	505.5	291.5	31	64	9.304782e+000	2.058058e+001	0	0	0	0	0	0	0	0	0	0	0	507.799	234.501	1	1	1	1	21.4095	32.0975	64.5214
DATA	463	3	135	0	0	Col_2_9759831	Col_2_9759831	19425.5	453.661	-3.297211031e-002	7.861561836e-002	6.749171323e-001	5.806899e+002	5.382353e+002	6.295645e+001	7.926506e+001	168	117	31	63	9.387580e+000	2.054392e+001	0	0	0	0	0	0	0	0	0	0	0	139.009	60.4694	1	1	1	1	25.1049	32.0347	63.9955
DATA	464	3	136	0	0	NC_1_13035032	NC_1_13035032	19447	453.5	0.000000000e+000	7.081533635e-001	1.000000000e+000	2.440872e+001	5.791599e+001	2.451301e+001	5.828795e+001	46	61	31	62	9.431713e+000	2.042447e+001	0	0	0	0	0	0	0	0	0	0	0	5.82629	-2.41313	1	0	0	0	30	31.7426	63.3711
DATA	465	3	137	0	0	NC_3_2371961	NC_3_2371961	19467.5	453.327	-1.597277631e-001	6.419377843e-002	1.283869808e-002	2.820389e+003	1.952456e+003	2.830976e+002	2.037883e+002	694	287	31	63	9.110752e+000	2.073753e+001	0	0	0	0	0	0	0	0	0	0	0	671.312	218.618	1	1	1	1	24.8756	31.479	63.8227
DATA	466	3	138	0	0	Col_1_4960684	Col_1_4960684	19489.3	453.391	-4.429111287e-002	6.367849400e-002	4.867152506e-001	1.775368e+003	1.603236e+003	1.792243e+002	1.706601e+002	441.5	236	30	63	9.139412e+000	2.079167e+001	0	0	0	0	0	0	0	0	0	0	0	421.275	179.19	1	1	1	1	27.2919	31.3794	64.1965
DATA	467	3	139	66	-1	(-)3xSLv1	NegativeControl	19510.5	453.324	0.000000000e+000	7.090419174e-001	1.000000000e+000	2.445568e+001	5.822322e+001	2.461184e+001	5.859715e+001	37	58	31	63	9.120014e+000	2.111558e+001	0	0	0	0	0	0	0	0	0	0	0	-5.27396	-4.37965	0	0	0	0	27.0811	31.4776	63.6718
DATA	468	3	140	0	0	NC_3_5433066	NC_3_5433066	19531.5	453.324	1.491910377e-001	1.011340186e-001	1.401637490e-001	2.927233e+002	4.127131e+002	3.829396e+001	7.176080e+001	110	104	31	63	9.168576e+000	2.110956e+001	0	0	0	0	0	0	0	0	0	0	0	69.0287	45.9598	1	1	1	1	27.0811	31.6886	63.5849
DATA	469	3	141	0	0	NC_4_8787208	NC_4_8787208	19552.3	453.017	-9.192482097e-002	1.291891415e-001	4.767421025e-001	2.713157e+002	2.195584e+002	3.673713e+001	6.277961e+001	104	89	30	62	9.251711e+000	2.100031e+001	0	0	0	0	0	0	0	0	0	0	0	63.7749	24.4043	1	1	1	0	25.3321	31.2949	63.2376
DATA	470	3	142	0	0	Col_5_15015270	Col_5_15015270	19573.1	453.352	-8.705470566e-002	8.039852833e-002	2.789017414e-001	5.978455e+002	4.892539e+002	6.474320e+001	7.659082e+001	182	115	31	62	9.380201e+000	2.082089e+001	0	0	0	0	0	0	0	0	0	0	0	140.073	54.2777	1	1	1	1	25.1049	31.4404	63.6991
DATA	471	3	143	0	0	Col_3_5263953	Col_3_5263953	19594.9	453.5	-6.056527848e-002	6.441360982e-002	3.470863056e-001	1.602607e+003	1.393997e+003	1.621891e+002	1.513901e+002	400	223	31	62	9.333450e+000	2.091984e+001	0	0	0	0	0	0	0	0	0	0	0	374.177	154.334	1	1	1	1	25.3321	31.4812	63.9296
DATA	472	3	144	0	0	NC_3_15309129	NC_3_15309129	19616	453.5	-1.125818593e-001	9.287263658e-002	2.254290374e-001	4.596792e+002	3.547096e+002	5.233763e+001	6.898636e+001	142	98	31	62	9.339281e+000	2.065018e+001	0	0	0	0	0	0	0	0	0	0	0	106.951	39.1911	1	1	1	1	26.2212	31.53	63.2348
DATA	473	3	145	0	0	Col_3_21053491	Col_3_21053491	19637.4	453.298	7.929380248e-002	8.056231978e-002	3.249905487e-001	4.937167e+002	5.926137e+002	5.539250e+001	8.383143e+001	156	129	31	61	9.151785e+000	2.068293e+001	0	0	0	0	0	0	0	0	0	0	0	114.452	65.3379	1	1	1	1	26.8687	31.3637	62.399
DATA	474	3	146	0	0	NC_2_17053097	NC_2_17053097	19658.5	453.324	-1.302956663e-001	1.534554848e-001	3.958379280e-001	2.315574e+002	1.715391e+002	3.422823e+001	6.184668e+001	94	85.5	30	60.5	9.271790e+000	2.074812e+001	0	0	0	0	0	0	0	0	0	0	0	53.4836	18.8727	1	1	1	0	27.0811	31.0388	61.89
DATA	475	3	147	0	0	NC_5_17836969	NC_5_17836969	19679.8	453.66	1.849344433e+000	1.886870875e-001	1.113461927e-022	8.516830e+001	6.020360e+003	2.669598e+001	6.049739e+002	61	736	30	61	9.301421e+000	2.100001e+001	0	0	0	0	0	0	0	0	0	0	0	19.5984	660.918	1	1	0	1	24.6442	31.0598	62.211
DATA	476	3	148	0	0	Col_5_4458075	Col_5_4458075	19700.5	453.778	1.324687917e-001	7.157354865e-002	6.419738072e-002	6.942021e+002	9.417914e+002	7.391953e+001	1.114958e+002	200	157	30	60	9.309647e+000	2.069282e+001	0	0	0	0	0	0	0	0	0	0	0	159.151	103.166	1	1	1	1	25.7804	30.9833	61.5654
DATA	477	3	149	0	0	NC_4_9218177	NC_4_9218177	19721.6	453.673	-1.518045697e-002	8.604474892e-002	8.599599548e-001	4.769646e+002	4.605807e+002	5.408296e+001	7.549293e+001	138.5	110.5	30	60	9.344219e+000	2.050302e+001	0	0	0	0	0	0	0	0	0	0	0	108.919	50.3386	1	1	1	1	24.8756	30.8419	62.2434
DATA	478	3	150	0	0	NC_1_11367500	NC_1_11367500	19742.9	453.397	-1.942408367e-001	6.521808325e-002	2.898257281e-003	2.724318e+003	1.741875e+003	2.736318e+002	1.842169e+002	648	256	30	60	9.042718e+000	2.025033e+001	0	0	0	0	0	0	0	0	0	0	0	619.613	189.932	1	1	1	1	25.7804	30.6883	61.8632
DATA	479	3	151	0	0	NC_5_15517177	NC_5_15517177	19764.2	453.574	9.751723956e-002	7.462237119e-002	1.912773526e-001	6.110285e+002	7.648543e+002	6.628884e+001	9.727103e+001	177.5	150	30	61	9.022108e+000	2.023419e+001	0	0	0	0	0	0	0	0	0	0	0	138.406	83.2018	1	1	1	1	23.2073	30.7075	62.2338
DATA	480	3	152	0	0	NC_3_2051390	NC_3_2051390	19785.3	453.745	3.284464717e-002	8.397515738e-002	6.957060417e-001	4.791071e+002	5.167461e+002	5.442030e+001	7.936787e+001	148.5	123	30	61	9.093973e+000	2.043911e+001	0	0	0	0	0	0	0	0	0	0	0	108.077	56.0777	1	1	1	1	24.8756	30.4073	62.6012
DATA	481	3	153	0	0	NC_5_13007101	NC_5_13007101	19806.5	453.324	0.000000000e+000	5.783113502e-001	1.000000000e+000	4.025912e+001	6.000460e+001	2.623129e+001	6.043693e+001	46.5	68	30	61	9.094486e+000	2.058664e+001	0	0	0	0	0	0	0	0	0	0	0	9.04276	2.57855	1	0	0	0	27.0811	30.4452	63.058
DATA	482	3	154	0	0	Col_5_13951047	Col_5_13951047	19827.3	453.627	-1.157146514e-002	6.534935087e-002	8.594527382e-001	1.300644e+003	1.266447e+003	1.326435e+002	1.403698e+002	330	200.5	30	61.5	9.010393e+000	2.070709e+001	0	0	0	0	0	0	0	0	0	0	0	290.918	136.763	1	1	1	1	24.1747	30.2112	62.7257
DATA	483	3	155	0	0	NC_2_1599654	NC_2_1599654	19849.3	453.067	-2.446789806e-002	4.640569259e-001	9.579501669e-001	6.417758e+001	6.066182e+001	2.692659e+001	6.100117e+001	54	67	29	60	8.710415e+000	2.024668e+001	0	0	0	0	0	0	0	0	0	0	0	14.2883	6.53343	1	1	0	0	22.1978	29.7211	61.7007
DATA	484	3	156	0	0	Col_5_16685892	Col_5_16685892	19870	453.071	1.243614222e-001	7.151948350e-002	8.206170516e-002	7.135419e+002	9.501253e+002	7.603476e+001	1.128291e+002	198.5	164	29	60	8.864986e+000	2.038944e+001	0	0	0	0	0	0	0	0	0	0	0	158.168	102.072	1	1	1	1	25.3321	29.7884	61.2096
DATA	485	3	157	1028	1	SM_04	SM_04	19891.2	453.034	7.852660197e-002	1.444803836e-001	5.867783824e-001	2.017012e+002	2.416768e+002	3.321198e+001	6.562540e+001	76.5	91.5	29	60	8.859501e+000	2.013232e+001	0	0	0	0	0	0	1	0	0	0	0	44.5063	25.895	1	1	1	0	18.2295	29.7866	60.9609
DATA	486	3	158	0	0	Col_1_7206961	Col_1_7206961	19912.2	453.393	-2.311789622e-001	7.968586481e-002	3.718209116e-003	8.089005e+002	4.750246e+002	8.512201e+001	7.745164e+001	219	115	29	59	8.797149e+000	1.976343e+001	0	0	0	0	0	0	0	0	0	0	0	177.679	50.7638	1	1	1	1	25.1049	29.5104	60.5855
DATA	487	3	159	0	0	NC_4_7000934	NC_4_7000934	19933.7	453.8	-5.948699033e-002	9.741399175e-002	5.414235903e-001	4.120664e+002	3.593191e+002	4.906316e+001	7.109054e+001	129	107	29	59	8.849033e+000	1.972501e+001	0	0	0	0	0	0	0	0	0	0	0	90.0868	38.2942	1	1	1	1	24.8756	29.2936	60.1961
DATA	488	3	160	0	0	NC_4_9783394	NC_4_9783394	19954.5	453.324	0.000000000e+000	7.024716600e-001	1.000000000e+000	2.658824e+001	6.111664e+001	2.681893e+001	6.150915e+001	44.5	54	28	59	8.683595e+000	1.975636e+001	0	0	0	0	0	0	0	0	0	0	0	3.93066	-8.71092	0	0	0	0	30	28.8444	59.9927
DATA	489	3	161	0	0	Col_2_11618182	Col_2_11618182	19975.6	453.86	-3.740536123e-002	7.660153330e-002	6.253296650e-001	6.680739e+002	6.129417e+002	7.201426e+001	8.695546e+001	182	129	28	59	8.601516e+000	1.964957e+001	0	0	0	0	0	0	0	0	0	0	0	144.673	64.9664	1	1	1	1	23.9365	28.7109	60.253
DATA	490	3	162	0	0	Col_3_4772851	Col_3_4772851	19996.8	453.633	-7.588371655e-003	6.193299855e-002	9.024828515e-001	3.726194e+003	3.661652e+003	3.735977e+002	3.713531e+002	817.5	461	28	60	8.639952e+000	2.016410e+001	0	0	0	0	0	0	0	0	0	0	0	802.904	386.992	1	1	1	1	23.696	28.6482	60.7588
DATA	491	3	163	66	1	DarkCorner	DarkCorner	20018.7	453.326	0.000000000e+000	7.010107455e-001	1.000000000e+000	2.698847e+001	6.164529e+001	2.716080e+001	6.204120e+001	35	59.5	28	58	8.512805e+000	1.952609e+001	0	0	0	0	0	0	0	0	0	0	0	-5.9907	-2.90587	0	0	0	0	30	28.2479	59.6185
DATA	492	3	164	66	1	DarkCorner	DarkCorner	20040.4	453.836	0.000000000e+000	7.011885470e-001	1.000000000e+000	2.712747e+001	6.182890e+001	2.730069e+001	6.228831e+001	34.5	69.5	27	58	8.503753e+000	1.927194e+001	0	0	0	0	0	0	0	0	0	0	0	-4.70946	2.92655	0	0	0	0	30	27.831	59.4396
DATA	493	4	1	66	1	DarkCorner	DarkCorner	16601.8	458.961	0.000000000e+000	7.030570540e-001	1.000000000e+000	2.489987e+001	5.748714e+001	2.505886e+001	5.785635e+001	33	56.5	24	54	7.505554e+000	1.870981e+001	0	0	0	0	0	0	0	0	0	0	0	-1.42174	-3.44287	0	0	0	0	29.5109	24.1326	55.7793
DATA	494	4	2	0	0	Col_1_5622396	Col_1_5622396	16622.1	458.621	-1.124992230e-002	8.723020588e-002	8.973828145e-001	4.485128e+002	4.370438e+002	5.140201e+001	7.256889e+001	131	115	24	54	7.685556e+000	1.875643e+001	0	0	0	0	0	0	0	0	0	0	0	103.993	49.3184	1	1	1	1	25.7804	24.5064	55.5668
DATA	495	4	3	0	0	NC_3_6230384	NC_3_6230384	16643.2	458.75	4.890611802e-001	8.163229146e-002	2.085213012e-009	5.018924e+002	1.547647e+003	5.614212e+001	1.652785e+002	153.5	230.5	25	54	7.465866e+000	1.887931e+001	0	0	0	0	0	0	0	0	0	0	0	116.144	174.419	1	1	1	1	27.0811	24.9706	55.6155
DATA	496	4	4	0	0	Col_2_11883333	Col_2_11883333	16664.9	458.941	-9.938211311e-002	7.704660893e-002	1.970867735e-001	6.742522e+002	5.363400e+002	7.198230e+001	7.905594e+001	183	118	24	54	7.477926e+000	1.894170e+001	0	0	0	0	0	0	0	0	0	0	0	155.746	60.3702	1	1	1	1	28.1191	24.925	55.7471
DATA	497	4	5	0	0	NC_5_1481090	NC_5_1481090	16686	459.203	2.458810270e-001	2.061868228e-001	2.330591095e-001	1.046749e+002	1.843841e+002	2.732990e+001	6.099860e+001	59	82	24	54	7.484280e+000	1.872283e+001	0	0	0	0	0	0	0	0	0	0	0	24.1397	20.7308	1	1	0	0	28.1191	24.8545	55.3252
DATA	498	4	6	0	0	NC_4_1837010	NC_4_1837010	16707	459.203	-1.692401330e-003	6.251193048e-002	9.784013077e-001	2.372388e+003	2.363161e+003	2.385823e+002	2.433787e+002	553	322.5	24	54	7.628629e+000	1.880579e+001	0	0	0	0	0	0	0	0	0	0	0	546.294	265.421	1	1	1	1	28.1191	24.7873	55.4081
DATA	499	4	7	0	0	NC_1_26982294	NC_1_26982294	16728.3	458.327	-1.014512414e-001	6.225543272e-002	1.031867899e-001	7.355736e+003	5.823377e+003	7.360093e+002	5.852449e+002	1728	716	24	55	7.648333e+000	1.881329e+001	0	0	0	0	0	0	0	0	0	0	0	1691.35	653.43	1	1	1	1	23.9365	24.6407	55.7813
DATA	500	4	8	0	0	NC_4_2534825	NC_4_2534825	16749.1	458.614	-1.368725946e-002	8.502321772e-002	8.721070976e-001	4.772327e+002	4.624267e+002	5.403839e+001	7.442300e+001	141	114	24	54	7.701516e+000	1.931453e+001	0	0	0	0	0	0	0	0	0	0	0	109.604	51.8422	1	1	1	1	25.5572	24.6566	55.9797
DATA	501	4	9	0	0	NC_2_18168947	NC_2_18168947	16770.6	459.027	3.444950962e-001	6.904580826e-002	6.057646970e-007	8.533640e+004	1.886381e+005	8.533678e+003	1.886390e+004	19414.5	20808	24	55	7.714163e+000	1.906032e+001	0	0	0	0	0	0	0	0	0	0	0	19577.8	21130.2	1	1	1	1	29.1201	24.7837	56.2127
DATA	502	4	10	0	-1	NC2_00119395	NC2_00119395	16791.6	459	1.305215015e-001	1.012698245e-001	1.974506288e-001	9.129563e+002	1.233024e+003	1.394906e+002	2.054584e+002	138	150	25	55	7.989757e+000	1.911290e+001	0	0	1	1	0	0	0	0	0	0	0	209.249	138.014	1	1	1	1	29.1201	25.0757	56.339
DATA	503	4	11	0	0	NC_2_4530188	NC_2_4530188	16813	459.203	-4.429907768e-001	2.831160162e-001	1.176540003e-001	1.610512e+002	5.807284e+001	3.009491e+001	5.852968e+001	71	66.5	24	55	7.683154e+000	1.922131e+001	0	0	0	0	0	0	0	0	0	0	0	36.8822	3.50364	1	0	1	0	28.1191	24.7908	56.3271
DATA	504	4	12	0	0	Col_1_21432892	Col_1_21432892	16833.6	459.176	-1.947189085e-002	9.728319302e-002	8.413579662e-001	3.755165e+002	3.590518e+002	4.535814e+001	6.862338e+001	120	100.5	24	56	7.520986e+000	1.936962e+001	0	0	0	0	0	0	0	0	0	0	0	85.9367	40.1375	1	1	1	1	24.1747	24.8031	57.2572
DATA	505	4	13	0	0	NC_3_15055975	NC_3_15055975	16854.5	458.731	6.834246606e-002	6.244203351e-002	2.737381354e-001	2.730245e+003	3.195539e+003	2.742087e+002	3.248666e+002	663.5	405	24	55	7.641025e+000	1.908981e+001	0	0	0	0	0	0	0	0	0	0	0	624.421	357.032	1	1	1	1	24.4106	24.8035	56.5373
DATA	506	4	14	0	0	NC_3_20774325	NC_3_20774325	16875.7	458.87	-6.339151648e-002	6.654887699e-002	3.408152051e-001	1.193818e+003	1.031684e+003	1.220683e+002	1.186199e+002	308	181	24	56	7.625053e+000	1.864258e+001	0	0	0	0	0	0	0	0	0	0	0	272.905	115.212	1	1	1	1	24.8756	24.5761	56.6101
DATA	507	4	15	0	0	NC_3_18085934	NC_3_18085934	16897.1	459.286	7.908528738e-002	7.801536611e-002	3.107191293e-001	5.317029e+002	6.379025e+002	5.895904e+001	8.659729e+001	156	139	24	56	7.640508e+000	1.931696e+001	0	0	0	0	0	0	0	0	0	0	0	121.506	71.2065	1	1	1	1	25.3321	24.5129	57.3987
DATA	508	4	16	0	0	Col_2_12172337	Col_2_12172337	16918.2	458.896	3.127287077e-002	7.647900912e-002	6.826072536e-001	5.883490e+002	6.322777e+002	6.411719e+001	8.619782e+001	164	140	25	57	8.019655e+000	1.898140e+001	0	0	0	0	0	0	0	0	0	0	0	134.411	70.5538	1	1	1	1	27.7085	25.2179	57.9522
DATA	509	4	17	0	0	Col_1_7315721	Col_1_7315721	16939	459.27	-5.756439539e-002	8.228963260e-002	4.842183775e-001	5.436084e+002	4.761258e+002	6.003929e+001	7.550715e+001	160	114	25	56	8.004927e+000	1.910809e+001	0	0	0	0	0	0	0	0	0	0	0	124.176	53.1134	1	1	1	1	27.2919	25.4009	57.6707
DATA	510	4	18	0	0	Col_1_7890249	Col_1_7890249	16960.8	458.845	3.806764116e-002	7.426571757e-002	6.082402516e-001	6.383948e+002	6.968783e+002	6.874015e+001	9.106282e+001	164.5	141.5	25	56	8.005732e+000	1.929806e+001	0	0	0	0	0	0	0	0	0	0	0	145.815	77.7201	1	1	1	1	25.7804	25.3383	57.3254
DATA	511	4	19	0	0	Col_2_5526045	Col_2_5526045	16981.6	459.17	1.721402499e-002	6.431954730e-002	7.889819277e-001	1.429928e+003	1.487744e+003	1.452466e+002	1.599098e+002	358.5	227	25	56	7.915228e+000	1.974700e+001	0	0	0	0	0	0	0	0	0	0	0	326.636	165.891	1	1	1	1	24.6442	25.2925	57.4561
DATA	512	4	20	0	0	NC_4_13868550	NC_4_13868550	17003.2	459.424	3.730505361e-001	7.924905031e-002	2.509963449e-006	4.787964e+002	1.130320e+003	5.423883e+001	1.273362e+002	139	189	25	56	7.944985e+000	1.956278e+001	0	0	0	0	0	0	0	0	0	0	0	109.39	126.019	1	1	1	1	19.4461	25.4276	57.6515
DATA	513	4	21	0	0	NC_1_8649929	NC_1_8649929	17024.7	459.133	2.047676474e-002	1.457728658e-001	8.882883815e-001	2.051447e+002	2.150488e+002	3.270999e+001	6.246016e+001	85	82	25	57	7.941917e+000	1.946500e+001	0	0	0	0	0	0	0	0	0	0	0	46.8797	23.9739	1	1	1	0	26.2212	25.547	57.9724
DATA	514	4	22	0	0	Col_5_16530847	Col_5_16530847	17045.2	458.403	9.107261405e-001	1.058995848e-001	7.978360847e-018	4.938087e+002	4.020544e+003	5.556288e+001	4.063086e+002	154	500	25	57	8.023183e+000	1.903390e+001	0	0	0	0	0	0	0	0	0	0	0	112.874	448.206	1	1	1	1	26.0017	25.2825	57.8154
DATA	515	4	23	0	0	NC_4_2502291	NC_4_2502291	17066.6	459	-1.306188879e-001	8.475267272e-002	1.232736798e-001	5.623256e+002	4.162641e+002	6.172713e+001	7.191400e+001	166	104.5	25	56	7.849275e+000	1.850424e+001	0	0	0	0	0	0	0	0	0	0	0	128.598	46.4053	1	1	1	1	29.1201	25.1636	57.0798
DATA	516	4	24	0	0	NC_2_11051445	NC_2_11051445	17088	459.203	4.231843453e-002	3.139119815e-001	8.927621992e-001	8.586131e+001	9.464899e+001	2.685459e+001	5.939699e+001	55.5	69	25	56	7.817852e+000	1.825092e+001	0	0	0	0	0	0	0	0	0	0	0	19.6461	10.5522	1	1	0	0	28.1191	25.3027	57.3345
DATA	517	4	25	0	0	Col_1_19859496	Col_1_19859496	17108.7	458.569	5.877103615e-002	7.477866978e-002	4.319066475e-001	6.124982e+002	7.012548e+002	6.631981e+001	9.140682e+001	185	140	24	56	7.758698e+000	1.832036e+001	0	0	0	0	0	0	0	0	0	0	0	140.219	78.1902	1	1	1	1	25.3321	24.9025	56.7942
DATA	518	4	26	0	0	Col_1_1491468	Col_1_1491468	17129.6	458.741	3.293296863e-003	6.249230157e-002	9.579715438e-001	2.397359e+003	2.415607e+003	2.410792e+002	2.485723e+002	567	335.5	24	56	7.544813e+000	1.863749e+001	0	0	0	0	0	0	0	0	0	0	0	549.198	269.382	1	1	1	1	25.5572	24.3227	56.8237
DATA	519	4	27	0	0	NC_1_3347760	NC_1_3347760	17151.5	458.973	4.940582557e-001	5.945848596e-001	4.060133103e-001	2.523351e+001	7.871109e+001	2.539463e+001	5.913677e+001	35	72	24	55	7.503009e+000	1.892043e+001	0	0	0	0	0	0	0	0	0	0	0	0.0107202	8.77941	0	1	0	0	30	24.3856	56.5103
DATA	520	4	28	0	0	Col_2_8185937	Col_2_8185937	17172.4	458.966	-1.194742307e-001	1.275079863e-001	3.487615989e-001	2.852423e+002	2.166406e+002	3.817696e+001	6.247334e+001	104	84	24	55	7.331962e+000	1.867402e+001	0	0	0	0	0	0	0	0	0	0	0	65.4489	24.1697	1	1	1	0	26.0017	24.3829	56.132
DATA	521	4	29	0	0	NC_4_90048	NC_4_90048	17194	459.469	-3.181408135e-002	8.895793443e-002	7.206197604e-001	4.471947e+002	4.156067e+002	5.140486e+001	7.182597e+001	142	110	24	55	7.219970e+000	1.920804e+001	0	0	0	0	0	0	0	0	0	0	0	102.706	46.3804	1	1	1	1	26.4388	24.1565	56.5741
DATA	522	4	30	0	0	NC_5_23506813	NC_5_23506813	17214.5	458.472	2.782331541e-002	6.402389419e-002	6.638694526e-001	1.499081e+003	1.598263e+003	1.520329e+002	1.702175e+002	389	236	24	55	7.376900e+000	1.911685e+001	0	0	0	0	0	0	0	0	0	0	0	344.578	178.417	1	1	1	1	24.4106	24.1832	56.6046
DATA	523	4	31	0	0	NC_1_13118740	NC_1_13118740	17236.5	458.071	0.000000000e+000	6.021996698e-001	1.000000000e+000	3.608867e+001	5.816705e+001	2.555922e+001	5.882204e+001	44	68	23	55	7.340795e+000	1.951632e+001	0	0	0	0	0	0	0	0	0	0	0	8.30379	6.41782	1	0	0	0	17.9125	23.9585	56.6054
DATA	524	4	32	0	0	Col_4_2353425	Col_4_2353425	17257.3	459.1	-9.329342871e-002	1.241972696e-001	4.525495537e-001	2.858751e+002	2.306125e+002	3.815790e+001	6.289915e+001	106	89	24	54	7.602848e+000	1.934745e+001	0	0	0	0	0	0	0	0	0	0	0	65.8538	25.7627	1	1	1	0	30	24.2354	55.7086
DATA	525	4	33	0	0	NC_5_26171577	NC_5_26171577	17277.8	459.3	-1.053003855e-001	8.015267623e-002	1.889311671e-001	6.158652e+002	4.832649e+002	6.656016e+001	7.587610e+001	173	118	24	54.5	7.375067e+000	1.964142e+001	0	0	0	0	0	0	0	0	0	0	0	142.028	54.0092	1	1	1	1	21.4095	24.0577	55.6852
DATA	526	4	34	0	0	Col_2_9547415	Col_2_9547415	17298.5	459.588	-3.465835261e-002	9.249294220e-002	7.078735630e-001	4.164761e+002	3.845314e+002	4.868641e+001	6.998142e+001	133	109	23	54	7.349357e+000	1.898706e+001	0	0	0	0	0	0	0	0	0	0	0	96.1602	42.9936	1	1	1	1	24.4106	23.871	54.7875
DATA	527	4	35	0	0	NC_1_18204290	NC_1_18204290	17320.9	459.5	4.156837354e-002	1.648588636e-001	8.009288225e-001	1.721880e+002	1.894835e+002	3.050700e+001	6.143572e+001	80	83	24	54	7.571602e+000	1.833936e+001	0	0	0	0	0	0	0	0	0	0	0	39.8083	21.1964	1	1	1	0	24.4106	24.2454	54.6296
DATA	528	4	36	0	0	Col_3_20288385	Col_3_20288385	17341.4	459.368	1.001473362e-002	6.337895466e-002	8.744461216e-001	1.748509e+003	1.789298e+003	1.766507e+002	1.882228e+002	430.5	248.5	23	54	7.385873e+000	1.832265e+001	0	0	0	0	0	0	0	0	0	0	0	404.739	200.256	1	1	1	1	24.8756	24.0478	55.0198
DATA	529	4	37	0	0	Col_4_8284086	Col_4_8284086	17362.5	459.648	2.516321157e-001	1.016341816e-001	1.329152714e-002	2.624097e+002	4.683948e+002	3.632488e+001	7.484851e+001	96	114.5	24	55	7.516234e+000	1.813029e+001	0	0	0	0	0	0	0	0	0	0	0	60.8243	52.4499	1	1	1	1	24.4106	24.4597	55.1537
DATA	530	4	38	0	0	Col_5_17347019	Col_5_17347019	17383.8	459.643	-1.071026541e-001	8.362277995e-002	2.002698214e-001	5.567622e+002	4.350780e+002	6.106550e+001	7.278367e+001	152	114	24	55	7.588905e+000	1.913294e+001	0	0	0	0	0	0	0	0	0	0	0	129.232	48.7466	1	1	1	1	25.3321	24.6706	55.7926
DATA	531	4	39	0	0	NC_3_4278117	NC_3_4278117	17405	459.667	-1.857454878e-001	9.307026421e-002	4.596054271e-002	4.993782e+002	3.255998e+002	5.586725e+001	6.678872e+001	156	97	25	55	7.832278e+000	1.964753e+001	0	0	0	0	0	0	0	0	0	0	0	116.078	36.5017	1	1	1	1	24.4106	25.1675	55.9813
DATA	532	4	40	0	0	Col_2_5883989	Col_2_5883989	17426.1	459.576	-1.632340870e-001	8.310552559e-002	4.950938829e-002	6.123235e+002	4.204814e+002	6.614343e+001	7.186479e+001	183	110	25	55	7.930962e+000	1.923357e+001	0	0	0	0	0	0	0	0	0	0	0	142.537	47.1668	1	1	1	1	26.0017	25.3908	55.995
DATA	533	4	41	0	0	Col_2_16837953	Col_2_16837953	17447.3	459.436	-3.101670250e-002	6.260741682e-002	6.203066558e-001	2.414930e+003	2.248474e+003	2.427809e+002	2.322684e+002	593	316	25	55	7.965452e+000	1.906463e+001	0	0	0	0	0	0	0	0	0	0	0	562.988	252.377	1	1	1	1	25.1049	25.4828	55.2843
DATA	534	4	42	0	0	Col_4_6752550	Col_4_6752550	17467.9	459.281	-2.296357979e-001	8.009903358e-002	4.145159430e-003	7.544219e+002	4.446092e+002	7.945675e+001	7.324455e+001	210	114	25	55	8.204543e+000	1.922640e+001	0	0	0	0	0	0	0	0	0	0	0	176.137	49.9359	1	1	1	1	25.3321	25.446	55.2009
DATA	535	4	43	0	0	Col_3_14809891	Col_3_14809891	17490	459.417	-7.126636431e-002	1.794037492e-001	6.911904100e-001	1.768853e+002	1.501155e+002	3.054006e+001	6.007216e+001	76	79.5	25	55	7.955227e+000	1.933251e+001	0	0	0	0	0	0	0	0	0	0	0	41.3659	16.8717	1	1	1	0	20.591	25.3694	55.8153
DATA	536	4	44	0	0	Col_2_17082242	Col_2_17082242	17510.7	459.527	-3.327031356e-002	6.421377194e-002	6.043759164e-001	1.542351e+003	1.428608e+003	1.562253e+002	1.542337e+002	398.5	225.5	25	55	7.937571e+000	1.940963e+001	0	0	0	0	0	0	0	0	0	0	0	361.255	160.67	1	1	1	1	25.1049	25.5066	55.9057
DATA	537	4	45	0	0	NC_3_706567	NC_3_706567	17532.4	459.298	1.723090634e-001	1.526789265e-001	2.590787058e-001	1.609124e+002	2.392757e+002	2.957670e+001	6.282161e+001	76.5	86	26	56	8.170715e+000	1.944717e+001	0	0	0	0	0	0	0	0	0	0	0	37.7512	26.9296	1	1	1	0	26.8687	26.37	56.7786
DATA	538	4	46	0	0	Col_4_2127707	Col_4_2127707	17553.4	459.278	-5.622040432e-002	1.235145662e-001	6.489853155e-001	2.730006e+002	2.398519e+002	3.686660e+001	6.280588e+001	103	88	26	56	7.922570e+000	1.933305e+001	0	0	0	0	0	0	0	0	0	0	0	64.1522	27.0134	1	1	1	0	24.8756	26.4368	56.955
DATA	539	4	47	0	0	NC_1_2135036	NC_1_2135036	17574.6	459.207	1.312039979e-001	7.619100857e-002	8.506221361e-002	5.396663e+002	7.300109e+002	5.936519e+001	9.323950e+001	171.5	136.5	26	56	8.240174e+000	1.942649e+001	0	0	0	0	0	0	0	0	0	0	0	127.025	82.277	1	1	1	1	25.3321	26.7353	57.6856
DATA	540	4	48	0	0	NC_1_17785608	NC_1_17785608	17595.6	459.298	-1.674581458e-001	1.973729051e-001	3.961955750e-001	1.763859e+002	1.199515e+002	3.034639e+001	5.918999e+001	81	71	26	58	8.049631e+000	2.031802e+001	0	0	0	0	0	0	0	0	0	0	0	41.5869	13.5291	1	1	1	0	26.8687	26.9044	59.4977
DATA	541	4	49	0	0	Col_1_26565144	Col_1_26565144	17616.2	458.778	1.710909903e-002	6.363673879e-002	7.880407396e-001	1.616412e+003	1.681362e+003	1.635106e+002	1.778327e+002	414	248.5	26	58	8.114559e+000	2.020021e+001	0	0	0	0	0	0	0	0	0	0	0	381.718	189.775	1	1	1	1	23.696	26.8514	59.5701
DATA	542	4	50	0	0	NC_3_20382740	NC_3_20382740	17638	459.5	6.019346133e-001	5.226309788e-001	2.494282466e-001	2.445308e+001	9.778409e+001	2.467136e+001	5.869555e+001	40	77.5	26	57	8.187368e+000	1.956135e+001	0	0	0	0	0	0	0	0	0	0	0	4.14003	11.0454	0	1	0	0	26.2212	26.7492	58.7568
DATA	543	4	51	0	0	NC_5_26831082	NC_5_26831082	17659.2	458.449	1.485861706e+000	1.540508491e-001	5.147661762e-022	2.976679e+002	9.111581e+003	3.859655e+001	9.129915e+002	111	1097.5	26	56	8.299583e+000	1.900740e+001	0	0	0	0	0	0	0	0	0	0	0	70.5385	1030.01	1	1	1	1	22.7082	26.7195	57.7273
DATA	544	4	52	0	0	Col_1_24833719	Col_1_24833719	17679.7	459.111	3.662235581e-002	6.839762485e-002	5.923503730e-001	8.735400e+002	9.503972e+002	9.073188e+001	1.112298e+002	236	168	26	55	8.461981e+000	1.820005e+001	0	0	0	0	0	0	0	0	0	0	0	207.361	107.515	1	1	1	1	24.8756	26.6069	56.3156
DATA	545	4	53	0	0	NC_5_17041994	NC_5_17041994	17701.6	459.083	-1.388638161e-002	7.580243209e-002	8.546475527e-001	6.232067e+002	6.035951e+002	6.695715e+001	8.353128e+001	183	127	25	55	8.263444e+000	1.829641e+001	0	0	0	0	0	0	0	0	0	0	0	148.203	68.3369	1	1	1	1	22.9591	26.0786	56.2766
DATA	546	4	54	0	0	Col_1_27688425	Col_1_27688425	17722.4	459.283	-1.900766930e-002	6.382316646e-002	7.658422968e-001	1.610779e+003	1.541801e+003	1.629215e+002	1.646227e+002	414	238	25	56	8.172367e+000	1.892618e+001	0	0	0	0	0	0	0	0	0	0	0	383.718	174.69	1	1	1	1	24.6442	26.0809	56.7366
DATA	547	4	55	0	0	NC_1_9558047	NC_1_9558047	17743.5	459.189	1.441221758e-001	8.906811262e-002	1.056384826e-001	3.630600e+002	5.059418e+002	4.374226e+001	7.670580e+001	126	117	25	56	7.755394e+000	1.917763e+001	0	0	0	0	0	0	0	0	0	0	0	86.6374	57.3687	1	1	1	1	24.8756	25.6369	57.177
DATA	548	4	56	0	0	Col_3_18059995	Col_3_18059995	17764.6	459.18	7.138098407e-002	6.176404398e-002	2.478020540e-001	8.268730e+004	9.745851e+004	8.268765e+003	9.746021e+003	18806	10739	25	56	7.746551e+000	1.964359e+001	0	0	0	0	0	0	0	0	0	0	0	19766.2	11059.4	1	1	1	1	25.7804	25.565	57.5033
DATA	549	4	57	0	0	Col_3_6684305	Col_3_6684305	17785.5	459.661	-3.597529526e-002	9.907518021e-002	7.165219113e-001	3.640753e+002	3.351320e+002	4.377916e+001	6.661033e+001	125	94	25	55	7.764686e+000	1.903106e+001	0	0	0	0	0	0	0	0	0	0	0	87.1843	38.0591	1	1	1	1	25.3321	25.4343	56.4617
DATA	550	4	58	0	0	NC_2_7707127	NC_2_7707127	17807.4	459.298	1.652224476e-001	1.731703627e-001	3.400312660e-001	1.382176e+002	2.022022e+002	2.792950e+001	6.096984e+001	72	80	24	56	7.794087e+000	1.921011e+001	0	0	0	0	0	0	0	0	0	0	0	33.1574	22.9815	1	1	1	0	26.8687	25.2417	56.3403
DATA	551	4	59	0	0	Col_3_290174	Col_3_290174	17828.5	459.324	2.815402032e-001	9.185090955e-002	2.175340150e-003	3.043281e+002	5.819455e+002	3.889912e+001	8.179232e+001	112	131	25	56	7.851734e+000	1.893509e+001	0	0	0	0	0	0	0	0	0	0	0	73.1322	66.1925	1	1	1	1	27.0811	25.544	56.3604
DATA	552	4	60	0	0	NC_3_22983692	NC_3_22983692	17849.5	459.324	7.717097144e-002	3.968978380e-001	8.458350100e-001	6.307881e+001	7.534500e+001	2.499538e+001	5.792326e+001	51	72	25	56	7.632329e+000	1.932005e+001	0	0	0	0	0	0	0	0	0	0	0	15.1842	8.57655	1	1	0	0	27.0811	25.2055	57.2763
DATA	553	4	61	0	0	Col_5_1951800	Col_5_1951800	17870	459.292	7.524236616e-002	8.175846973e-002	3.574157160e-001	4.626753e+002	5.501975e+002	5.218938e+001	7.950239e+001	152	128	25	56	7.733412e+000	1.916306e+001	0	0	0	0	0	0	0	0	0	0	0	111.559	62.6756	1	1	1	1	23.4529	25.2664	57.1898
DATA	554	4	62	0	0	NC_1_16329998	NC_1_16329998	17892	459.157	1.744184598e-001	1.477778811e-001	2.378910851e-001	1.644809e+002	2.457729e+002	2.918115e+001	6.238825e+001	78	89	25	55	7.801932e+000	1.862225e+001	0	0	0	0	0	0	0	0	0	0	0	39.729	28.0193	1	1	1	0	23.696	25.3347	56.1986
DATA	555	4	63	0	0	NC_4_10447031	NC_4_10447031	17912.9	459.982	0.000000000e+000	7.101725834e-001	1.000000000e+000	2.390944e+001	5.693517e+001	2.408924e+001	5.739281e+001	40	65.5	25	55.5	7.797415e+000	1.896890e+001	0	0	0	0	0	0	0	0	0	0	0	2.76566	3.70565	0	0	0	0	24.6442	25.3337	56.276
DATA	556	4	64	0	0	Col_1_2509045	Col_1_2509045	17933.8	459.583	-1.366602767e-001	8.501567966e-002	1.079509947e-001	5.471907e+002	3.994647e+002	5.976024e+001	6.981583e+001	170	112	25	55	8.185890e+000	1.890625e+001	0	0	0	0	0	0	0	0	0	0	0	132.614	45.6084	1	1	1	1	25.7804	25.8637	55.5831
DATA	557	4	65	0	0	NC_1_24560027	NC_1_24560027	17955.5	459.324	7.732888785e-002	3.487832228e-001	8.245392889e-001	7.171061e+001	8.568649e+001	2.503217e+001	5.785328e+001	54	70	26	56	8.224640e+000	1.894642e+001	0	0	0	0	0	0	0	0	0	0	0	17.4084	9.79054	1	1	0	0	27.0811	26.16	56.2223
DATA	558	4	66	0	0	Col_5_8754964	Col_5_8754964	17976.5	459.324	-8.053205626e-002	8.140973742e-002	3.225560217e-001	5.572394e+002	4.629240e+002	6.065049e+001	7.356527e+001	171	115	26	56	7.947043e+000	1.890220e+001	0	0	0	0	0	0	0	0	0	0	0	135.495	52.9319	1	1	1	1	27.0811	26.4564	56.0757
DATA	559	4	67	0	0	NC_5_23714656	NC_5_23714656	17997.5	459.324	2.003907625e-001	6.409111717e-002	1.768077347e-003	6.914080e+004	1.096794e+005	6.914122e+003	1.096809e+004	16279.5	12183	26	56	7.925401e+000	1.892377e+001	0	0	0	0	0	0	0	0	0	0	0	16838.7	12549.9	1	1	1	1	27.0811	26.657	56.5658
DATA	560	4	68	0	0	Col_1_11017892	Col_1_11017892	18018.4	459.508	-6.284988806e-002	6.257079240e-002	3.151567126e-001	2.752993e+003	2.382074e+003	2.763321e+002	2.449540e+002	709	334	26	57	7.956185e+000	1.861790e+001	0	0	0	0	0	0	0	0	0	0	0	671.533	272.755	1	1	1	1	25.3321	26.4837	57.1594
DATA	561	4	69	0	0	NC_5_13073866	NC_5_13073866	18040	459.5	1.894331426e-001	7.726878880e-002	1.422176399e-002	4.915992e+002	7.604038e+002	5.463125e+001	9.506438e+001	158	147	26	56	8.220820e+000	1.878109e+001	0	0	0	0	0	0	0	0	0	0	0	120.106	87.1301	1	1	1	1	26.2212	26.8966	57.6724
DATA	562	4	70	0	0	Col_3_10966950	Col_3_10966950	18060.9	459.603	3.835375752e-002	8.201473897e-002	6.400386978e-001	4.731576e+002	5.168442e+002	5.296160e+001	7.695471e+001	147	123	27	57	8.152868e+000	1.837594e+001	0	0	0	0	0	0	0	0	0	0	0	115.777	59.2616	1	1	1	1	25.7804	27.1291	57.4661
DATA	563	4	71	0	0	NC_4_2635362	NC_4_2635362	18082.3	459.161	6.840663591e-002	7.655769120e-002	3.715731220e-001	5.467431e+002	6.400147e+002	5.961334e+001	8.568881e+001	164	140.5	27	57	7.878404e+000	1.905643e+001	0	0	0	0	0	0	0	0	0	0	0	133.981	73.4337	1	1	1	1	25.1049	27.5224	57.9716
DATA	564	4	72	0	0	NC_3_11343813	NC_3_11343813	18103.2	459.109	-8.168022171e-002	8.130134827e-002	3.150605418e-001	5.571641e+002	4.616395e+002	6.055703e+001	7.330315e+001	178	113	27	58	7.891658e+000	1.936743e+001	0	0	0	0	0	0	0	0	0	0	0	136.733	53.0012	1	1	1	1	22.7082	27.6583	58.6528
DATA	565	4	73	0	0	Col_3_2287270	Col_3_2287270	18124.5	459.327	2.368511670e-002	7.271572168e-002	7.446346313e-001	6.701262e+002	7.076879e+002	7.107655e+001	9.080947e+001	205	135	27	57	7.792942e+000	1.942300e+001	0	0	0	0	0	0	0	0	0	0	0	164.696	81.3017	1	1	1	1	25.1049	27.6383	58.5379
DATA	566	4	74	0	0	NC_5_19230403	NC_5_19230403	18145.9	459.224	-4.964636223e-002	1.305588426e-001	7.037521022e-001	2.458946e+002	2.193324e+002	3.412092e+001	6.095234e+001	97	85.5	27	58	7.843668e+000	1.943849e+001	0	0	0	0	0	0	0	0	0	0	0	60.5191	25.2133	1	1	1	0	23.696	27.3909	59.167
DATA	567	4	75	0	0	Col_3_12912741	Col_3_12912741	18166.6	459.717	-1.047999560e-001	6.402839920e-002	1.016779129e-001	1.959153e+003	1.539105e+003	1.973344e+002	1.640696e+002	519	247	27	58	8.356921e+000	1.924106e+001	0	0	0	0	0	0	0	0	0	0	0	482.847	177.03	1	1	1	1	24.6442	27.7929	59.0671
DATA	568	4	76	0	0	NC_3_11479431	NC_3_11479431	18188	459.659	5.379969187e-001	3.648991435e-001	1.403815851e-001	3.788848e+001	1.307688e+002	2.389384e+001	5.828935e+001	48.5	80	27	57	8.468122e+000	1.961583e+001	0	0	0	0	0	0	0	0	0	0	0	9.35042	15.0499	1	1	0	0	21.9382	28.0725	58.6993
DATA	569	4	77	0	0	Col_5_15050356	Col_5_15050356	18209	459.519	-5.299037222e-002	1.326637055e-001	6.895735698e-001	2.413522e+002	2.136293e+002	3.372907e+001	6.065855e+001	97	85.5	27	57	8.358335e+000	1.961825e+001	0	0	0	0	0	0	0	0	0	0	0	59.6389	24.5998	1	1	1	0	25.3321	28.0388	58.5996
DATA	570	4	78	0	0	Col_2_18735639	Col_2_18735639	18230.1	459.755	-2.896419009e-002	7.115869538e-002	6.839811415e-001	7.695109e+002	7.198642e+002	8.046870e+001	9.166096e+001	230	141	27	57	8.401921e+000	1.950346e+001	0	0	0	0	0	0	0	0	0	0	0	190.389	82.9372	1	1	1	1	23.696	28.1051	58.5016
DATA	571	4	79	0	0	Col_5_6677044	Col_5_6677044	18251	458.707	6.706590439e-002	6.846505998e-002	3.273014193e-001	8.322319e+002	9.712035e+002	8.647892e+001	1.124667e+002	238	176.5	28	57	8.701537e+000	2.017282e+001	0	0	0	0	0	0	0	0	0	0	0	206.137	111.952	1	1	1	1	21.6755	28.4368	59.2058
DATA	572	4	80	0	0	NC_5_22894545	NC_5_22894545	18272.5	458.891	-1.195603457e-002	8.134419904e-002	8.831471837e-001	5.066096e+002	4.928530e+002	5.583650e+001	7.511498e+001	162	115	28	58	8.678383e+000	2.001208e+001	0	0	0	0	0	0	0	0	0	0	0	125.634	56.8399	1	1	1	1	24.8756	28.6724	59.2817
DATA	573	4	81	0	0	NC_4_9064696	NC_4_9064696	18294.1	459.321	-5.963229498e-002	1.586149968e-001	7.069494421e-001	1.950247e+002	1.700033e+002	3.049972e+001	5.915413e+001	91	87	28	58	8.543477e+000	2.013724e+001	0	0	0	0	0	0	0	0	0	0	0	48.421	19.6154	1	1	1	0	24.6442	28.8749	59.941
DATA	574	4	82	0	0	Col_1_3313453	Col_1_3313453	18315.2	459.368	-5.632312275e-002	6.338286186e-002	3.742086637e-001	1.918988e+003	1.685579e+003	1.933232e+002	1.778178e+002	499	241	28	60	8.874015e+000	2.080686e+001	0	0	0	0	0	0	0	0	0	0	0	476.962	194.571	1	1	1	1	25.1049	29.2789	61.211
DATA	575	4	83	0	0	NC_5_15643009	NC_5_15643009	18336.2	459.478	-9.321761845e-003	8.566297789e-002	9.133460326e-001	4.503468e+002	4.407835e+002	5.075138e+001	7.174723e+001	151	112	29	60	8.871437e+000	2.060674e+001	0	0	0	0	0	0	0	0	0	0	0	112.048	50.9018	1	1	1	1	27.0811	29.5835	61.2085
DATA	576	4	84	0	0	NC_2_2516097	NC_2_2516097	18357.6	459.362	-4.028797820e-002	6.219191272e-002	5.171137216e-001	3.073387e+003	2.801104e+003	3.082265e+002	2.857693e+002	812	380	29	59	8.903601e+000	2.006074e+001	0	0	0	0	0	0	0	0	0	0	0	765.415	323.599	1	1	1	1	25.3321	29.7788	61.3613
DATA	577	4	85	0	0	NC_1_3622913	NC_1_3622913	18378.2	458.929	-1.457862190e-001	6.373951450e-002	2.218305076e-002	2.941133e+003	2.102464e+003	2.950393e+002	2.177235e+002	756.5	289.5	29	60	8.961936e+000	1.995270e+001	0	0	0	0	0	0	0	0	0	0	0	733.114	242.974	1	1	1	1	24.6442	29.8746	61.7134
DATA	578	4	86	0	0	NC_2_17223122	NC_2_17223122	18399.5	459.324	-9.967524958e-002	9.043102625e-002	2.703642949e-001	4.522404e+002	3.594960e+002	5.088998e+001	6.700928e+001	148	105	29	60	8.865606e+000	2.043806e+001	0	0	0	0	0	0	0	0	0	0	0	112.829	41.5594	1	1	1	1	27.0811	29.8944	61.7149
DATA	579	4	87	0	0	NC_5_7361139	NC_5_7361139	18420.8	459.417	-1.559482073e-001	3.976303313e-001	6.949149196e-001	8.043879e+001	5.617167e+001	2.466527e+001	5.674661e+001	59	74	29	59	8.780334e+000	2.045677e+001	0	0	0	0	0	0	0	0	0	0	0	20.0853	5.69618	1	0	0	0	23.696	29.5088	60.892
DATA	580	4	88	0	0	NC_3_5494407	NC_3_5494407	18442.2	459.377	2.489540687e-001	1.365414875e-001	6.826019909e-002	1.641208e+002	2.911506e+002	2.849905e+001	6.357540e+001	83	95	29	60	8.635294e+000	2.044790e+001	0	0	0	0	0	0	0	0	0	0	0	41.0117	33.678	1	1	1	1	24.8756	29.1093	60.4975
DATA	581	4	89	0	0	NC_5_22082747	NC_5_22082747	18463.2	459.132	5.985789263e-001	8.262259521e-002	4.332809326e-013	3.106382e+003	1.232633e+004	3.115095e+002	1.233927e+003	803.5	1506	28	59	8.604962e+000	2.073102e+001	0	0	0	0	0	0	0	0	0	0	0	776.777	1426.16	1	1	1	1	24.4106	28.7687	60.5956
DATA	582	4	90	0	0	NC_1_4061574	NC_1_4061574	18484.4	459.607	-7.149749883e-002	6.966280192e-002	3.047328471e-001	8.931735e+002	7.575972e+002	9.229812e+001	9.450270e+001	257	155	28	59	8.468107e+000	2.072100e+001	0	0	0	0	0	0	0	0	0	0	0	223.499	87.6729	1	1	1	1	24.8756	28.2594	60.5332
DATA	583	4	91	0	0	Col_3_20164489	Col_3_20164489	18505.1	459.436	1.094223201e-001	6.282063773e-002	8.153971616e-002	2.704969e+003	3.480043e+003	2.714946e+002	3.525579e+002	716.5	463.5	28	60	8.525433e+000	2.068785e+001	0	0	0	0	0	0	0	0	0	0	0	677.247	402.8	1	1	1	1	25.7804	28.2328	60.9707
DATA	584	4	92	0	0	NC_5_4276520	NC_5_4276520	18526.5	459.324	5.125010076e-001	3.221298550e-001	1.116148831e-001	4.439279e+001	1.444819e+002	2.366180e+001	5.829107e+001	50.5	79	28	60	8.532159e+000	2.055536e+001	0	0	0	0	0	0	0	0	0	0	0	11.1205	16.7257	1	1	0	0	27.0811	28.4552	61.293
DATA	585	4	93	0	0	Col_1_6369009	Col_1_6369009	18547.2	459	3.613522681e-002	6.774877784e-002	5.937768567e-001	8.952713e+002	9.729485e+002	9.249222e+001	1.124928e+002	263	186	28	61	8.645293e+000	2.015276e+001	0	0	0	0	0	0	0	0	0	0	0	224.366	112.645	1	1	1	1	22.9591	29.0186	61.6967
DATA	586	4	94	0	0	Col_5_8187262	Col_5_8187262	18568.3	459.326	9.651093702e-002	7.214363606e-002	1.809743963e-001	6.432477e+002	8.033212e+002	6.838797e+001	9.818888e+001	208	156	28	61	8.620265e+000	1.998739e+001	0	0	0	0	0	0	0	0	0	0	0	161.276	93.0141	1	1	1	1	22.1978	29.1278	61.8569
DATA	587	4	95	0	0	Col_3_22810355	Col_3_22810355	18589.6	459.088	-8.886202793e-002	6.689429586e-002	1.840477603e-001	1.161728e+003	9.467656e+002	1.184694e+002	1.102321e+002	320	179.5	29	61	8.803184e+000	1.993987e+001	0	0	0	0	0	0	0	0	0	0	0	291.365	109.629	1	1	1	1	25.3321	29.091	61.6778
DATA	588	4	96	0	0	Col_2_18900952	Col_2_18900952	18611.2	459.478	7.354629109e-002	7.486620619e-002	3.259177685e-001	5.754001e+002	6.815790e+002	6.204351e+001	8.850345e+001	188	142	29	60	8.871714e+000	1.960805e+001	0	0	0	0	0	0	0	0	0	0	0	144.357	78.9235	1	1	1	1	27.0811	29.3208	61.0193
DATA	589	4	97	0	0	NC_4_5811075	NC_4_5811075	18632.5	459.324	1.520528327e-002	3.989699351e-001	9.695989010e-001	6.607540e+001	6.842977e+001	2.412441e+001	5.687090e+001	55	75	28	60	8.647817e+000	2.005321e+001	0	0	0	0	0	0	0	0	0	0	0	16.5805	7.92369	1	1	0	0	27.0811	29.0312	60.8964
DATA	590	4	98	0	0	NC_3_1920371	NC_3_1920371	18653.5	459.324	4.061473817e-001	2.537461252e-001	1.094643813e-001	6.581927e+001	1.676874e+002	2.411417e+001	5.889824e+001	55	83	29	59	8.896615e+000	1.978668e+001	0	0	0	0	0	0	0	0	0	0	0	16.5186	19.416	1	1	0	0	30	29.612	60.7067
DATA	591	4	99	0	0	Col_1_4973956	Col_1_4973956	18673.1	459.022	5.822060170e-002	1.178452602e-001	6.212759572e-001	2.466691e+002	2.820560e+002	3.386106e+001	6.311802e+001	102.5	92.5	29	59	8.991161e+000	1.962342e+001	0	0	0	0	0	0	0	0	0	0	0	61.9095	32.6557	1	1	1	0	22.7082	29.5601	60.4854
DATA	592	4	100	0	0	NC_5_8468398	NC_5_8468398	18695.8	459.478	-5.982612187e-002	6.963368387e-002	3.902550537e-001	8.772431e+002	7.643527e+002	9.073928e+001	9.503442e+001	258.5	153	29	60	9.015471e+000	1.975098e+001	0	0	0	0	0	0	0	0	0	0	0	220.183	88.4829	1	1	1	1	27.0811	29.8452	60.703
DATA	593	4	101	0	0	NC_1_26991585	NC_1_26991585	18716.5	459.163	-7.592344060e-002	6.578151226e-002	2.484280432e-001	1.283752e+003	1.077848e+003	1.304543e+002	1.216872e+002	363.5	191	29	61	9.065010e+000	2.037992e+001	0	0	0	0	0	0	0	0	0	0	0	322.188	124.754	1	1	1	1	23.696	30.026	62.392
DATA	594	4	102	0	0	Col_3_15563082	Col_3_15563082	18737.7	459.382	-9.708932302e-002	6.326851414e-002	1.248919919e-001	2.400108e+003	1.919293e+003	2.411295e+002	2.000709e+002	621.5	276.5	29	60	9.091214e+000	2.050285e+001	0	0	0	0	0	0	0	0	0	0	0	602.297	222.101	1	1	1	1	24.8756	30.0859	62.363
DATA	595	4	103	0	0	Col_1_9055851	Col_1_9055851	18759	458.841	1.535683440e-001	7.862524949e-002	5.079965033e-002	4.701120e+002	6.695294e+002	5.242695e+001	8.761117e+001	166	138	29	61	8.862760e+000	2.069859e+001	0	0	0	0	0	0	0	0	0	0	0	117.944	77.4595	1	1	1	1	22.4545	29.8373	62.1853
DATA	596	4	104	0	0	NC_1_7508020	NC_1_7508020	18779.5	459.306	1.964908729e-001	3.487147089e-001	5.731137224e-001	6.121637e+001	9.624063e+001	2.400522e+001	5.733553e+001	55	68	29	61	8.848290e+000	2.041765e+001	0	0	0	0	0	0	0	0	0	0	0	15.3548	11.1313	1	1	0	0	20.0267	29.7625	62.377
DATA	597	4	105	0	0	NC_2_8796449	NC_2_8796449	18800.9	459.81	5.778006171e-001	2.610480086e-001	2.687088097e-002	5.115776e+001	1.935139e+002	2.377558e+001	5.976003e+001	51	87.5	29	61	8.813995e+000	2.125514e+001	0	0	0	0	0	0	0	0	0	0	0	12.8279	22.3749	1	1	0	0	26.8687	29.2118	62.6981
DATA	598	4	106	0	0	NC_1_18217660	NC_1_18217660	18822.8	459.478	-7.750161242e-002	6.442090437e-002	2.289567131e-001	1.601589e+003	1.339829e+003	1.618347e+002	1.454323e+002	418	222	28	61	8.784015e+000	2.055148e+001	0	0	0	0	0	0	0	0	0	0	0	401.416	154.86	1	1	1	1	27.0811	29.2161	62.4035
DATA	599	4	107	0	0	NC_3_11240862	NC_3_11240862	18844.7	459.517	0.000000000e+000	7.144588085e-001	1.000000000e+000	2.309370e+001	5.622314e+001	2.324116e+001	5.667295e+001	39	65	29	61	8.925747e+000	2.019028e+001	0	0	0	0	0	0	0	0	0	0	0	-1.74788	3.66229	0	0	0	0	30	29.4179	62.6706
DATA	600	4	108	0	0	NC_3_10078157	NC_3_10078157	18864.8	458.981	-5.898627435e-002	6.388728955e-002	3.558579059e-001	1.697585e+003	1.481990e+003	1.713439e+002	1.586424e+002	467	218	29	62	8.978945e+000	2.022864e+001	0	0	0	0	0	0	0	0	0	0	0	425.011	171.149	1	1	1	1	23.696	29.6443	62.5345
DATA	601	4	109	0	0	Col_5_22508528	Col_5_22508528	18887.5	459.5	-8.037930074e-002	6.389602956e-002	2.084025392e-001	1.818397e+003	1.511156e+003	1.833226e+002	1.613805e+002	491	203	29	61	9.118614e+000	2.024673e+001	0	0	0	0	0	0	0	0	0	0	0	454.961	174.428	1	1	1	1	22.4545	29.9841	62.4425
DATA	602	4	110	0	0	Col_3_7603858	Col_3_7603858	18907.5	459.324	2.757217801e-002	6.163302104e-002	6.546148040e-001	5.753859e+003	6.131001e+003	5.758569e+002	6.157131e+002	1521	756	29	62	9.270321e+000	2.033884e+001	0	0	0	0	0	0	0	0	0	0	0	1438.6	707.332	1	1	1	1	27.0811	29.6965	63.1072
DATA	603	4	111	0	0	Col_4_10816941	Col_4_10816941	18928.5	459.324	2.742424662e-002	6.459814131e-002	6.711748426e-001	1.298603e+003	1.383250e+003	1.319349e+002	1.494935e+002	371	235	29	62	9.226969e+000	2.035866e+001	0	0	0	0	0	0	0	0	0	0	0	324.425	159.496	1	1	1	1	27.0811	30.0586	63.3609
DATA	604	4	112	0	0	NC_5_23801678	NC_5_23801678	18949.7	459.391	7.201485156e-002	8.335140574e-002	3.875929207e-001	4.376259e+002	5.165566e+002	4.959051e+001	7.672470e+001	152	124	29	62	9.177201e+000	2.030936e+001	0	0	0	0	0	0	0	0	0	0	0	109.235	59.5258	1	1	1	1	27.2919	30.0662	63.3755
DATA	605	4	113	0	0	NC_3_17497166	NC_3_17497166	18970.5	459.731	1.514508521e-001	6.412283860e-002	1.818221686e-002	1.830495e+003	2.594295e+003	1.845322e+002	2.655675e+002	490	344	29	62	8.852964e+000	1.979988e+001	0	0	0	0	0	0	0	0	0	0	0	456.49	298.766	1	1	1	1	24.4106	29.7752	63.0648
DATA	606	4	114	0	0	Col_1_247065	Col_1_247065	18991.7	459.589	1.270041676e-001	1.119827531e-001	2.567356547e-001	2.471694e+002	3.311303e+002	3.401642e+001	6.575244e+001	97	102	29	62	8.706320e+000	1.981317e+001	0	0	0	0	0	0	0	0	0	0	0	61.5749	38.1076	1	1	1	1	25.1049	29.7117	62.7122
DATA	607	4	115	0	0	NC_5_18565813	NC_5_18565813	19013.2	459.478	5.724486176e-001	1.473452964e-001	1.022951868e-004	1.044396e+002	3.902238e+002	2.562253e+001	6.895265e+001	64	109	29	62	8.609722e+000	2.060161e+001	0	0	0	0	0	0	0	0	0	0	0	25.9883	44.8748	1	1	0	1	27.0811	29.754	62.8002
DATA	608	4	116	0	0	Col_4_12003073	Col_4_12003073	19034.5	459.961	5.671445086e-002	7.786502250e-002	4.663878764e-001	5.257128e+002	5.990499e+002	5.755391e+001	8.261582e+001	171	135	30	62	8.590058e+000	2.049754e+001	0	0	0	0	0	0	0	0	0	0	0	130.664	68.8356	1	1	1	1	24.4106	30.1551	62.4097
DATA	609	4	117	0	0	NC_4_7631818	NC_4_7631818	19055.6	460	1.992752454e+000	2.013380436e-001	4.266165329e-023	8.638554e+002	8.495589e+004	8.951292e+001	8.495780e+003	256	9742	30	62	8.906829e+000	2.044573e+001	0	0	0	0	0	0	0	0	0	0	0	214.437	9754.16	1	1	1	1	22.9591	30.3127	62.8406
DATA	610	4	118	0	0	NC_5_18401303	NC_5_18401303	19075.9	459.607	-5.000807341e-002	8.109002806e-002	5.374338165e-001	5.372353e+002	4.788026e+002	5.863268e+001	7.443086e+001	176	115	30	62	8.903818e+000	2.017414e+001	0	0	0	0	0	0	0	0	0	0	0	133.181	54.9278	1	1	1	1	25.5572	30.5764	62.8221
DATA	611	4	119	0	0	Col_3_4895435	Col_3_4895435	19097.9	459.842	-5.914910349e-003	6.285129557e-002	9.250220937e-001	2.023473e+003	1.996101e+003	2.037097e+002	2.075999e+002	529	285	30	62	9.175899e+000	1.973565e+001	0	0	0	0	0	0	0	0	0	0	0	500.886	228.776	1	1	1	1	25.1049	31.0236	62.3494
DATA	612	4	120	0	0	NC_3_10807618	NC_3_10807618	19118.7	459.714	3.253132612e-002	6.232316114e-002	6.016855700e-001	2.543659e+003	2.741512e+003	2.554542e+002	2.800331e+002	659	386	31	62	8.943609e+000	1.996850e+001	0	0	0	0	0	0	0	0	0	0	0	628.703	313.914	1	1	1	1	24.8756	31.5466	62.9094
DATA	613	4	121	0	0	NC_2_19016719	NC_2_19016719	19139	460.103	0.000000000e+000	7.125971254e-001	1.000000000e+000	2.344116e+001	5.678288e+001	2.361498e+001	5.714760e+001	43	65	31	61	8.880799e+000	2.002625e+001	0	0	0	0	0	0	0	0	0	0	0	2.63465	0.0716411	0	0	0	0	30	31.6655	62.4972
DATA	614	4	122	0	0	Col_5_16652922	Col_5_16652922	19161.3	459.391	5.294907512e-002	9.897118675e-002	5.926534206e-001	3.263387e+002	3.686530e+002	4.029326e+001	6.805964e+001	123.5	104	30	61	8.902233e+000	1.969215e+001	0	0	0	0	0	0	0	0	0	0	0	80.391	42.1256	1	1	1	1	27.2919	30.8588	62.5203
DATA	615	4	123	0	0	Col_2_7341223	Col_2_7341223	19182.5	459.324	7.022906892e-002	7.964326723e-002	3.778874464e-001	4.930262e+002	5.795609e+002	5.469287e+001	8.148068e+001	152	134	31	62	9.376345e+000	2.030401e+001	0	0	0	0	0	0	0	0	0	0	0	121.238	66.1539	1	1	1	1	27.0811	31.0651	63.252
DATA	616	4	124	0	0	Col_1_12266842	Col_1_12266842	19203.3	459.867	2.091532671e-001	9.670269504e-002	3.055283813e-002	2.905180e+002	4.702473e+002	3.750409e+001	7.415385e+001	111	115	30	62	9.455209e+000	2.092965e+001	0	0	0	0	0	0	0	0	0	0	0	71.3137	53.6169	1	1	1	1	18.2295	30.9662	63.8689
DATA	617	4	125	0	0	Col_1_12908256	Col_1_12908256	19224.5	460.468	-4.366424900e-002	6.573707751e-002	5.065459390e-001	1.228170e+003	1.110693e+003	1.250947e+002	1.250263e+002	342	193	31	63	9.356842e+000	2.143831e+001	0	0	0	0	0	0	0	0	0	0	0	300.913	126.491	1	1	1	1	23.4529	31.4295	64.4368
DATA	618	4	126	0	0	NC_1_9038164	NC_1_9038164	19245.1	459.552	3.116307665e-001	2.365941517e-001	1.877872542e-001	8.149052e+001	1.670082e+002	2.516723e+001	5.984995e+001	59	84	31	63	9.404944e+000	2.154721e+001	0	0	0	0	0	0	0	0	0	0	0	19.9252	18.9969	1	1	0	0	17.9125	31.8321	64.1283
DATA	619	4	127	0	0	Col_3_7729940	Col_3_7729940	19267.1	459.962	4.086872184e-002	6.812304676e-002	5.485561910e-001	8.826573e+002	9.697524e+002	9.143444e+001	1.127651e+002	248	170.5	31	63	9.354007e+000	2.097527e+001	0	0	0	0	0	0	0	0	0	0	0	215.356	110.163	1	1	1	1	24.4106	31.7851	63.5548
DATA	620	4	128	0	0	Col_3_18338573	Col_3_18338573	19288.2	459.78	9.798435001e-003	6.688294011e-002	8.835256953e-001	1.012382e+003	1.035483e+003	1.040245e+002	1.185020e+002	271	177	31	63	9.301833e+000	2.063266e+001	0	0	0	0	0	0	0	0	0	0	0	246.466	117.476	1	1	1	1	24.1747	31.6636	64.1174
DATA	621	4	129	0	0	Col_1_18691142	Col_1_18691142	19309.4	459.736	9.012116222e-002	7.330017553e-002	2.188915752e-001	6.236453e+002	7.674655e+002	6.681218e+001	9.601869e+001	195.5	148.5	31	63	9.347947e+000	2.079879e+001	0	0	0	0	0	0	0	0	0	0	0	151.482	86.9504	1	1	1	1	24.8756	31.7054	63.9695
DATA	622	4	130	0	0	Col_5_1192509	Col_5_1192509	19330.5	459.788	2.332094757e-002	6.165442559e-002	7.052429443e-001	5.344437e+003	5.639270e+003	5.349835e+002	5.668797e+002	1300	659.5	32	63	9.351449e+000	2.100478e+001	0	0	0	0	0	0	0	0	0	0	0	1295.11	638.007	1	1	1	1	24.4106	32.1962	64.825
DATA	623	4	131	0	0	NC_5_17967249	NC_5_17967249	19352.2	459.667	3.542448355e-001	2.084794061e-001	8.928456753e-002	8.960213e+001	2.025644e+002	2.569867e+001	6.131241e+001	61	84	31	64	9.320402e+000	2.065373e+001	0	0	0	0	0	0	0	0	0	0	0	21.6588	22.8833	1	1	0	0	22.4545	32.1185	65.041
DATA	624	4	132	0	-1	NC2_00075021	NC2_00075021	19371.8	458.475	5.855315556e-001	5.432879189e-001	2.811428757e-001	2.399202e+001	9.238436e+001	2.415030e+001	5.868301e+001	42	72	31	64	9.259646e+000	2.070814e+001	0	0	0	0	0	0	0	0	0	0	0	1.19461	10.4218	0	1	0	0	21.1402	32.0169	65.025
DATA	625	4	133	0	0	Col_1_20179776	Col_1_20179776	19393.9	458.83	3.831196507e-002	7.517767173e-002	6.103184559e-001	6.046140e+002	6.603743e+002	6.512838e+001	8.792090e+001	177	136	31	63.5	9.251851e+000	2.064862e+001	0	0	0	0	0	0	0	0	0	0	0	145.4	74.3766	1	1	1	1	22.7082	32.0805	64.5415
DATA	626	4	134	0	0	NC_1_26696142	NC_1_26696142	19414.6	459.321	-9.967943673e-002	1.649367225e-001	5.456112589e-001	2.003856e+002	1.592895e+002	3.147565e+001	6.027740e+001	87	87	31	63	9.288021e+000	2.067348e+001	0	0	0	0	0	0	0	0	0	0	0	48.0646	17.9126	1	1	1	0	24.8756	32.0526	64.0854
DATA	627	4	135	0	0	NC_5_17147414	NC_5_17147414	19436.4	459.414	0.000000000e+000	7.104719535e-001	1.000000000e+000	2.418756e+001	5.786095e+001	2.434225e+001	5.827900e+001	36.5	71	31	63	9.329199e+000	2.026354e+001	0	0	0	0	0	0	0	0	0	0	0	0.257079	2.61152	0	0	0	0	30	32.0613	63.7784
DATA	628	4	136	0	0	Col_1_7851338	Col_1_7851338	19457	459.339	-6.053392042e-002	6.285132195e-002	3.354828815e-001	2.422196e+003	2.107052e+003	2.434465e+002	2.186296e+002	581	302	31	62	9.235162e+000	2.047737e+001	0	0	0	0	0	0	0	0	0	0	0	577.723	236.157	1	1	1	1	26.0017	31.5779	63.3051
DATA	629	4	137	0	0	Col_1_12902649	Col_1_12902649	19477.9	459.259	9.771006387e-003	7.349182848e-002	8.942300418e-001	6.742244e+002	6.895654e+002	7.172950e+001	9.038172e+001	181	148	31	63	9.135096e+000	2.078186e+001	0	0	0	0	0	0	0	0	0	0	0	160.343	77.1541	1	1	1	1	24.8756	31.4584	63.8901
DATA	630	4	138	0	0	NC_1_25657376	NC_1_25657376	19499.8	459.478	1.790553565e-001	2.247576425e-001	4.256486942e-001	1.033221e+002	1.560445e+002	2.664253e+001	6.057957e+001	67	79	30	63	9.140779e+000	2.098158e+001	0	0	0	0	0	0	0	0	0	0	0	24.4957	17.4275	1	1	0	0	30	31.364	63.9369
DATA	631	4	139	0	0	Col_5_6263014	Col_5_6263014	19521	459.5	9.565471859e-002	1.819749022e-001	5.991328955e-001	1.443434e+002	1.799085e+002	2.855163e+001	6.134018e+001	72	83.5	31	63	9.085966e+000	2.121429e+001	0	0	0	0	0	0	0	0	0	0	0	34.1144	20.056	1	1	1	0	26.2212	31.5672	63.3055
DATA	632	4	140	0	0	NC_2_16603684	NC_2_16603684	19541.8	459.25	-9.266101900e-002	1.200323883e-001	4.401340959e-001	2.990660e+002	2.416051e+002	3.879570e+001	6.352468e+001	113	93	31	62	9.281869e+000	2.122333e+001	0	0	0	0	0	0	0	0	0	0	0	70.4584	26.8843	1	1	1	0	23.2073	31.4182	62.9563
DATA	633	4	141	0	0	Col_5_18424909	Col_5_18424909	19562.9	459.55	-1.172749560e-001	7.814333397e-002	1.334157839e-001	6.718665e+002	5.128709e+002	7.161504e+001	7.807166e+001	201	120	31	62	9.379608e+000	2.085624e+001	0	0	0	0	0	0	0	0	0	0	0	157.777	56.9605	1	1	1	1	26.0017	31.3882	63.1988
DATA	634	4	142	0	0	Col_5_14091533	Col_5_14091533	19583.9	459.585	-7.966222218e-002	7.370840186e-002	2.797970690e-001	7.588077e+002	6.316399e+002	7.985409e+001	8.641781e+001	217	133.5	30	63	9.341229e+000	2.080417e+001	0	0	0	0	0	0	0	0	0	0	0	177.6	70.0146	1	1	1	1	24.6442	31.351	63.9876
DATA	635	4	143	0	0	Col_2_2838281	Col_2_2838281	19605.5	459.66	-6.495634244e-002	3.539872316e-001	8.544064159e-001	8.605848e+001	7.410326e+001	2.640441e+001	5.956096e+001	55.5	71	30	62	9.419701e+000	2.071779e+001	0	0	0	0	0	0	0	0	0	0	0	20.0717	8.19727	1	1	0	0	24.4106	31.3627	63.7097
DATA	636	4	144	0	0	NC_4_4651085	NC_4_4651085	19626.8	459.478	-1.852332774e-001	1.905068613e-001	3.308923108e-001	1.910643e+002	1.247229e+002	3.150656e+001	6.052014e+001	87	76.5	31	62	9.149730e+000	2.063835e+001	0	0	0	0	0	0	0	0	0	0	0	44.4034	13.7682	1	1	1	0	27.0811	31.4729	62.7263
DATA	637	4	145	0	0	NC_5_11675695	NC_5_11675695	19647.6	460.2	3.270692347e-002	6.851308337e-002	6.330900185e-001	8.919138e+002	9.616783e+002	9.266648e+001	1.130032e+002	246	176	30	61	9.186881e+000	2.101634e+001	0	0	0	0	0	0	0	0	0	0	0	206.564	105.943	1	1	1	1	22.7082	31.2409	62.6795
DATA	638	4	146	0	0	NC_1_16988558	NC_1_16988558	19668.7	460.175	-1.414297484e-001	1.053034399e-001	1.792497595e-001	3.887551e+002	2.807026e+002	4.634614e+001	6.576138e+001	127	92	30	61	9.421515e+000	2.072217e+001	0	0	0	0	0	0	0	0	0	0	0	89.7021	30.8573	1	1	1	0	21.4095	31.1875	62.0955
DATA	639	4	147	0	0	Col_5_10526004	Col_5_10526004	19689.4	458.702	2.166765120e-002	6.750489703e-002	7.482263408e-001	9.816330e+002	1.031851e+003	1.013787e+002	1.191610e+002	255	173.5	30	60	9.433304e+000	2.074465e+001	0	0	0	0	0	0	0	0	0	0	0	225.628	113.181	1	1	1	1	23.2073	31.1859	61.9216
DATA	640	4	148	0	0	NC_5_2057083	NC_5_2057083	19711.4	459.63	-3.374319460e-002	7.706296804e-002	6.614839784e-001	6.309976e+002	5.838275e+002	6.803088e+001	8.352858e+001	177	121.5	30	60	9.431312e+000	2.024076e+001	0	0	0	0	0	0	0	0	0	0	0	144.472	63.8923	1	1	1	1	24.8756	30.8816	61.4002
DATA	641	4	149	0	0	Col_3_21482638	Col_3_21482638	19732.2	459.424	2.267452327e-002	6.363907445e-002	7.216168393e-001	1.665254e+003	1.754506e+003	1.684707e+002	1.853848e+002	420	253	30	60	9.069869e+000	2.082066e+001	0	0	0	0	0	0	0	0	0	0	0	379.788	191.576	1	1	1	1	25.7804	30.5811	62.3075
DATA	642	4	150	0	0	NC_2_10759982	NC_2_10759982	19753.3	459.618	-3.123194184e-002	6.172167315e-002	6.128478332e-001	5.435160e+003	5.058018e+003	5.441199e+002	5.093493e+002	1275	591.5	30	61	9.030877e+000	2.032739e+001	0	0	0	0	0	0	0	0	0	0	0	1234.64	551.009	1	1	1	1	24.8756	30.6827	62.2009
DATA	643	4	151	0	0	NC_2_11688186	NC_2_11688186	19774.4	460.043	-1.515245655e-002	6.695525556e-002	8.209624973e-001	1.085935e+003	1.048700e+003	1.116010e+002	1.208964e+002	280	173	30	60	9.281247e+000	2.036412e+001	0	0	0	0	0	0	0	0	0	0	0	245.684	113.975	1	1	1	1	22.7082	30.8371	62.2057
DATA	644	4	152	0	0	NC_5_21719787	NC_5_21719787	19795.2	459.933	-7.253964989e-002	7.649427799e-002	3.429759184e-001	6.856982e+002	5.802209e+002	7.327713e+001	8.367820e+001	194.5	128	30	61	9.187668e+000	2.026663e+001	0	0	0	0	0	0	0	0	0	0	0	154.496	62.9098	1	1	1	1	22.4545	30.5048	62.5964
DATA	645	4	153	0	0	NC_4_5292677	NC_4_5292677	19816.6	459.956	-4.973788796e-002	7.691529614e-002	5.178533421e-001	6.561877e+002	5.851809e+002	7.056424e+001	8.413071e+001	179	128	30	61	9.087253e+000	2.082981e+001	0	0	0	0	0	0	0	0	0	0	0	147.212	63.29	1	1	1	1	22.4545	30.3864	62.6491
DATA	646	4	154	0	0	Col_1_26819018	Col_1_26819018	19837.9	459.839	-8.760343713e-002	7.701325801e-002	2.553246878e-001	6.911834e+002	5.649238e+002	7.386979e+001	8.284595e+001	195	122	29	61	9.014670e+000	2.105873e+001	0	0	0	0	0	0	0	0	0	0	0	154.387	60.9454	1	1	1	1	24.6442	29.9899	62.5895
DATA	647	4	155	0	0	NC_1_24647141	NC_1_24647141	19858.6	459.829	3.434535812e-001	2.299039679e-001	1.352017183e-001	8.595670e+001	1.895542e+002	2.755366e+001	6.363803e+001	59	83.5	29	60	8.852270e+000	2.045894e+001	0	0	0	0	0	0	0	0	0	0	0	19.1167	20.3984	1	1	0	0	21.6755	29.8163	61.4706
DATA	648	4	156	0	0	NC_1_24375571	NC_1_24375571	19880.5	459.714	-8.187098378e-002	8.028217937e-002	3.078279493e-001	6.180092e+002	5.118279e+002	6.716464e+001	7.956152e+001	177	122	30	59	9.069732e+000	2.034199e+001	0	0	0	0	0	0	0	0	0	0	0	136.806	54.9315	1	1	1	1	25.3321	30.2485	61.0478
DATA	649	4	157	0	0	NC_5_8360992	NC_5_8360992	19901.8	459.478	0.000000000e+000	7.033912498e-001	1.000000000e+000	2.625527e+001	6.068538e+001	2.645048e+001	6.107512e+001	41.5	63	29	59	8.701541e+000	1.977023e+001	0	0	0	0	0	0	0	0	0	0	0	2.66022	-2.40676	0	0	0	0	27.0811	29.6339	60.6001
DATA	650	4	158	0	0	NC_3_23379946	NC_3_23379946	19922.7	459.187	4.331029232e-001	1.447933425e-001	2.779017854e-003	1.352171e+002	3.665511e+002	2.979142e+001	7.137050e+001	68.5	104	29	59	8.874548e+000	1.971087e+001	0	0	0	0	0	0	0	0	0	0	0	29.656	39.1305	1	1	1	1	23.4529	29.4385	60.1905
DATA	651	4	159	0	0	Col_5_8166684	Col_5_8166684	19944.4	459.846	6.035888497e-001	8.390645482e-002	6.310833189e-013	1.005942e+003	4.037957e+003	1.040701e+002	4.084383e+002	260	503	28.5	59	8.772723e+000	2.000853e+001	0	0	0	0	0	0	0	0	0	0	0	219.581	429.881	1	1	1	1	24.4106	28.9841	60.3967
DATA	652	4	160	0	0	Col_5_5864526	Col_5_5864526	19965.5	459.261	3.637320979e-002	1.675882259e-001	8.281778176e-001	1.793683e+002	1.950379e+002	3.225042e+001	6.459335e+001	82	80	28	59	8.710007e+000	2.027778e+001	0	0	0	0	0	0	0	0	0	0	0	38.9632	20.706	1	1	1	0	23.4529	28.6507	60.635
DATA	653	4	161	0	0	NC_4_8828273	NC_4_8828273	19986.6	459.293	-6.985885000e-002	8.464811787e-002	4.092096184e-001	5.470526e+002	4.657687e+002	6.097580e+001	7.734739e+001	161.5	106.5	28	60	8.532124e+000	2.002554e+001	0	0	0	0	0	0	0	0	0	0	0	118.257	49.3095	1	1	1	1	21.4095	28.7152	60.9067
DATA	654	4	162	0	0	Col_1_3858758	Col_1_3858758	20007.2	459.955	7.069521517e-002	9.374810084e-002	4.507906400e-001	3.831410e+002	4.508726e+002	4.690679e+001	7.659662e+001	125.5	111.5	28	59	8.694442e+000	2.030343e+001	0	0	0	0	0	0	0	0	0	0	0	82.433	47.6018	1	1	1	1	21.9382	28.6391	60.4165
DATA	655	4	163	66	1	DarkCorner	DarkCorner	20028.7	459.5	0.000000000e+000	7.009250199e-001	1.000000000e+000	2.702810e+001	6.170795e+001	2.720068e+001	6.210426e+001	35.5	60.5	27	58	8.539978e+000	1.931240e+001	0	0	0	0	0	0	0	0	0	0	0	-2.8558	-1.36271	0	0	0	0	27.0811	27.9286	59.7483
DATA	656	4	164	66	1	DarkCorner	DarkCorner	20049.5	459.981	0.000000000e+000	7.005302211e-001	1.000000000e+000	2.716170e+001	6.188410e+001	2.733513e+001	6.228155e+001	34	56.5	27	58	8.481734e+000	1.919387e+001	0	0	0	0	0	0	0	0	0	0	0	-5.07362	-5.92334	0	0	0	0	24.8756	27.7394	59.3547
DATA	657	5	1	66	1	DarkCorner	DarkCorner	16590.5	465.721	0.000000000e+000	7.032834824e-001	1.000000000e+000	2.485528e+001	5.745188e+001	2.501399e+001	5.782085e+001	38	62	24	54	7.461743e+000	1.842253e+001	0	0	0	0	0	0	0	0	0	0	0	-0.052378	-4.00201	0	0	0	0	29.1201	23.9576	55.6712
DATA	658	5	2	0	0	NC_1_4069419	NC_1_4069419	16611.3	465.97	-1.745379008e-001	2.592996015e-001	5.008754830e-001	1.323536e+002	8.855188e+001	2.834667e+001	5.857478e+001	61	66	24	54	7.628843e+000	1.865805e+001	0	0	0	0	0	0	0	0	0	0	0	30.7406	9.998	1	1	1	0	19.4461	24.0559	55.6778
DATA	659	5	3	0	0	NC_3_17873654	NC_3_17873654	16632.9	465.344	-2.904358965e-001	1.779615983e-001	1.026764525e-001	2.282180e+002	1.169268e+002	3.393929e+001	5.914685e+001	93	75	24	54	7.615552e+000	1.873895e+001	0	0	0	0	0	0	0	0	0	0	0	52.8934	13.1839	1	1	1	0	19.1492	24.5851	55.9011
DATA	660	5	4	1028	1	SM_12	SM_12	16654.4	465.298	0.000000000e+000	7.037614912e-001	1.000000000e+000	2.500881e+001	5.768251e+001	2.516850e+001	5.814040e+001	35	66	24	55	7.390751e+000	1.940489e+001	0	0	0	0	0	0	0	0	0	0	0	-1.15014	3.5893	0	0	0	0	26.8687	24.8238	55.9553
DATA	661	5	5	0	0	Col_1_21372968	Col_1_21372968	16675.6	464.542	-1.539150591e-001	6.311885009e-002	1.474852357e-002	8.704305e+003	6.106875e+003	8.707956e+002	6.134469e+002	1948	742	24	54	7.351609e+000	1.878899e+001	0	0	0	0	0	0	0	0	0	0	0	2009.93	686.914	1	1	1	1	23.4529	24.8818	55.4927
DATA	662	5	6	0	0	Col_5_19364941	Col_5_19364941	16696.5	465.324	-1.040148314e-001	8.397163470e-002	2.154602944e-001	5.485387e+002	4.317103e+002	6.038677e+001	7.244968e+001	156.5	109	25	54	7.617108e+000	1.849637e+001	0	0	0	0	0	0	0	0	0	0	0	126.476	48.507	1	1	1	1	27.0811	24.9274	55.0456
DATA	663	5	7	0	0	NC_3_4310999	NC_3_4310999	16717.3	464.639	1.001798962e-001	6.236913199e-002	1.082208341e-001	4.204716e+003	5.295616e+003	4.212313e+002	5.327545e+002	1043	578	24	55	7.686196e+000	1.903892e+001	0	0	1	1	0	0	0	0	0	0	0	968.049	594.436	1	1	1	1	20.3108	24.7631	55.7935
DATA	664	5	8	0	0	Col_3_20860990	Col_3_20860990	16738.2	464.717	1.518529888e-001	8.627651609e-002	7.839537352e-002	3.909023e+002	5.545251e+002	4.657443e+001	8.045533e+001	123	122	24	55	8.042925e+000	1.918059e+001	0	0	0	0	0	0	0	0	0	0	0	89.8825	62.1885	1	1	1	1	22.4545	25.0995	56.3091
DATA	665	5	9	0	0	Col_1_11540721	Col_1_11540721	16760	465.5	-5.684314977e-002	1.239264460e-001	6.464606894e-001	2.741545e+002	2.405205e+002	3.733873e+001	6.310828e+001	99.5	87	24	54.5	7.697507e+000	1.898652e+001	0	0	0	0	0	0	0	0	0	0	0	62.9671	26.9497	1	1	1	0	30	24.8106	55.9063
DATA	666	5	10	0	0	Col_3_17106819	Col_3_17106819	16780.8	465.218	-4.377646729e-002	6.211935154e-002	4.809873310e-001	3.459097e+003	3.127421e+003	3.468392e+002	3.181461e+002	819	381	25	55	8.096054e+000	1.900165e+001	0	0	0	0	0	0	0	0	0	0	0	793.654	350.151	1	1	1	1	24.4106	25.1517	56.543
DATA	667	5	11	0	0	Col_1_21178922	Col_1_21178922	16802.4	465.298	-9.319114990e-002	6.750848864e-002	1.674524550e-001	1.151615e+003	9.292151e+002	1.179291e+002	1.097667e+002	281	161	25	54	7.823365e+000	1.925669e+001	0	0	0	0	0	0	0	0	0	0	0	263.985	103.961	1	1	1	1	26.8687	25.0258	56.1682
DATA	668	5	12	0	0	NC_2_18395786	NC_2_18395786	16823.5	465.324	-1.026372520e-001	2.671197819e-001	7.008029404e-001	1.196689e+002	9.448088e+001	2.809419e+001	5.922795e+001	62	73.5	25	55	7.660813e+000	1.954536e+001	0	0	0	0	0	0	0	0	0	0	0	27.4106	10.5638	1	1	0	0	27.0811	25.1228	56.8349
DATA	669	5	13	0	0	Col_4_18116062	Col_4_18116062	16844.5	465.269	8.533202724e-002	6.287359153e-002	1.747177426e-001	2.287314e+003	2.783927e+003	2.301412e+002	2.844733e+002	554.5	370.5	24	55	7.569892e+000	1.920165e+001	0	0	0	0	0	0	0	0	0	0	0	523.576	311.091	1	1	1	1	24.4106	24.7367	56.3798
DATA	670	5	14	0	0	NC_2_2393980	NC_2_2393980	16865.6	465.298	1.518525302e-002	6.435250403e-002	8.134560381e-001	1.421597e+003	1.472183e+003	1.444195e+002	1.584275e+002	303	205.5	24	55	7.963402e+000	1.892567e+001	0	0	0	0	0	0	0	0	0	0	0	325.237	164.426	1	1	1	1	26.8687	25.1308	56.4058
DATA	671	5	15	0	0	Col_5_8817021	Col_5_8817021	16886.7	465.764	1.472201319e-001	1.544428974e-001	3.404718217e-001	1.651426e+002	2.317817e+002	3.034501e+001	6.297922e+001	74	88	24	56	7.678691e+000	1.840449e+001	0	0	0	0	0	0	0	0	0	0	0	37.7675	25.8757	1	1	1	0	24.8756	24.4617	56.4986
DATA	672	5	16	0	0	NC_5_5431515	NC_5_5431515	16907.8	465.345	7.617699000e-002	1.730066471e-001	6.597107858e-001	1.570639e+002	1.871774e+002	2.992059e+001	6.149886e+001	74	78	24	56	8.272501e+000	1.902502e+001	0	0	0	0	0	0	0	0	0	0	0	35.9075	20.8882	1	1	1	0	25.7804	25.2092	57.2368
DATA	673	5	17	0	0	NC_2_17351522	NC_2_17351522	16929.4	465.298	6.740785144e-001	4.652716320e-001	1.473976671e-001	2.531039e+001	1.195026e+002	2.549637e+001	5.980666e+001	41.5	72.5	25	57	8.338634e+000	1.906560e+001	0	0	0	0	0	0	0	0	0	0	0	2.54726	13.3316	0	1	0	0	26.8687	25.809	58.0061
DATA	674	5	18	0	0	Col_1_9669866	Col_1_9669866	16950.5	465.324	9.304256661e-002	1.116429271e-001	4.046224523e-001	2.680840e+002	3.321341e+002	3.698152e+001	6.737195e+001	96	95	25	56	7.954708e+000	1.900445e+001	0	0	0	0	0	0	0	0	0	0	0	61.27	37.0427	1	1	1	1	27.0811	25.415	57.3259
DATA	675	5	19	0	0	NC_3_6188683	NC_3_6188683	16971.5	465.324	2.878071024e-001	3.405754334e-001	3.980766417e-001	5.860505e+001	1.136952e+002	2.613965e+001	5.972060e+001	50	73.5	25	56	8.028134e+000	1.957590e+001	0	0	0	0	0	0	0	0	0	0	0	13.3941	12.6777	1	1	0	0	27.0811	25.4273	57.3163
DATA	676	5	20	0	0	NC_1_11396812	NC_1_11396812	16992.6	465.298	-1.365672558e-001	1.068231203e-001	2.010933238e-001	3.740606e+002	2.731333e+002	4.525503e+001	6.468669e+001	125	91.5	25	56	7.942948e+000	2.009180e+001	0	0	0	0	0	0	0	0	0	0	0	85.4998	30.4513	1	1	1	0	26.8687	25.1854	57.7384
DATA	677	5	21	0	0	NC_2_13126249	NC_2_13126249	17013.8	465.264	1.162420561e+000	1.260161812e-001	2.852183280e-020	3.670778e+002	5.335543e+003	4.467674e+001	5.367674e+002	121	652	25	57	8.118653e+000	1.971900e+001	0	0	0	0	0	0	0	0	0	0	0	83.9202	594.791	1	1	1	1	24.4106	25.5603	58.0858
DATA	678	5	22	0	0	NC_1_23835070	NC_1_23835070	17034.8	465.491	2.482515345e-001	6.805490528e-002	2.644825215e-004	1.109717e+003	1.965457e+003	1.138545e+002	2.051089e+002	285	278	25	57	8.054963e+000	1.937521e+001	0	0	0	0	0	0	0	0	0	0	0	253.778	219.092	1	1	1	1	24.8756	25.5481	57.7351
DATA	679	5	23	0	0	NC_3_19771889	NC_3_19771889	17056	465.056	-6.368158222e-003	6.817602385e-002	9.255797593e-001	9.453027e+002	9.315426e+002	9.789627e+001	1.100779e+002	256	164	25	56	7.918675e+000	1.870760e+001	0	0	0	0	0	0	0	0	0	0	0	216.253	103.84	1	1	1	1	24.8756	25.3048	56.8277
DATA	680	5	24	0	0	NC_5_1122251	NC_5_1122251	17077	464.933	1.565171538e-001	6.312215940e-002	1.315330637e-002	8.276375e+003	1.186745e+004	8.280284e+002	1.188193e+003	1973	1405	25	57	7.873452e+000	1.813224e+001	0	0	1	1	0	0	0	0	0	0	0	1894.2	1322.94	1	1	1	1	22.7082	25.4983	57.303
DATA	681	5	25	0	0	Col_3_3931595	Col_3_3931595	17097.6	465.521	-3.295827199e-003	1.264528611e-001	9.792065445e-001	2.520709e+002	2.501652e+002	3.580177e+001	6.375246e+001	98	89.5	24	56	7.732748e+000	1.867156e+001	0	0	0	0	0	0	0	0	0	0	0	57.7248	27.8898	1	1	1	0	24.4106	24.9584	57.1973
DATA	682	5	26	0	0	NC_3_1898495	NC_3_1898495	17119.6	465.298	0.000000000e+000	7.029553926e-001	1.000000000e+000	2.524654e+001	5.825666e+001	2.540774e+001	5.863081e+001	33	58	24	56	7.660587e+000	1.854544e+001	0	0	0	0	0	0	0	0	0	0	0	-3.30693	-3.84478	0	0	0	0	30	24.5522	56.6382
DATA	683	5	27	0	0	NC_2_1591994	NC_2_1591994	17140.5	465.691	-4.118694277e-002	8.876013649e-002	6.426296697e-001	4.546013e+002	4.134698e+002	5.206949e+001	7.173533e+001	136	106	24	55	7.499202e+000	1.835842e+001	0	0	0	0	0	0	0	0	0	0	0	104.247	46.1104	1	1	1	1	24.8756	24.5483	56.0042
DATA	684	5	28	0	0	NC_4_8011714	NC_4_8011714	17161.5	465.365	1.914079912e-001	9.906340358e-002	5.333770248e-002	2.914336e+002	4.528430e+002	3.863920e+001	7.406443e+001	101	112.5	24	55	7.447795e+000	1.864829e+001	0	0	0	0	0	0	0	0	0	0	0	66.8797	50.5124	1	1	1	1	24.4106	24.5501	56.1532
DATA	685	5	29	0	0	Col_5_19587785	Col_5_19587785	17182.9	465.295	8.348695715e-003	7.048319063e-002	9.057115399e-001	7.943374e+002	8.097551e+002	8.338032e+001	9.995053e+001	212	151	24	55	7.276480e+000	1.857050e+001	0	0	0	0	0	0	0	0	0	0	0	182.444	90.3479	1	1	1	1	26.2212	24.3631	55.9728
DATA	686	5	30	0	0	Col_1_17386958	Col_1_17386958	17203.7	465.27	-6.505803967e-003	6.504515306e-002	9.203285968e-001	1.304350e+003	1.284956e+003	1.328709e+002	1.412168e+002	334	215	23	56	7.135892e+000	1.933053e+001	0	0	0	0	0	0	0	0	0	0	0	299.854	143.41	1	1	1	1	26.4388	24.09	56.9155
DATA	687	5	31	0	0	NC_5_7973203	NC_5_7973203	17224.9	466	1.764004238e-001	1.224783057e-001	1.497942754e-001	2.144161e+002	3.218532e+002	3.316325e+001	6.681854e+001	86	95	24	55	7.339444e+000	1.916372e+001	0	0	0	0	0	0	0	0	0	0	0	49.3433	35.9328	1	1	1	1	22.7082	24.2081	56.6858
DATA	688	5	32	0	0	NC_1_24411333	NC_1_24411333	17245.9	465.65	5.566167400e-002	1.024289608e-001	5.868424874e-001	3.172195e+002	3.605965e+002	4.055932e+001	6.875029e+001	106	101	24	54	7.549710e+000	1.945851e+001	0	0	0	0	0	0	0	0	0	0	0	73.0744	40.273	1	1	1	1	26.0017	24.2908	55.9938
DATA	689	5	33	0	0	Col_2_1689010	Col_2_1689010	17267	465.071	-8.798044907e-002	6.235480625e-002	1.582549378e-001	4.266271e+003	3.483919e+003	4.273735e+002	3.532711e+002	996	433	24	54	7.538858e+000	1.980433e+001	0	0	0	0	0	0	0	0	0	0	0	983.803	389.257	1	1	1	1	25.3321	24.3133	55.5113
DATA	690	5	34	0	0	Col_1_27374550	Col_1_27374550	17288.3	465	8.218264756e-003	6.366147836e-002	8.972838927e-001	1.637480e+003	1.668762e+003	1.656785e+002	1.768282e+002	415	237.5	24	54	7.349063e+000	1.954063e+001	0	0	0	0	0	0	0	0	0	0	0	378.042	186.532	1	1	1	1	23.4529	24.1512	55.1727
DATA	691	5	35	0	0	NC_2_9903557	NC_2_9903557	17309.2	465.776	0.000000000e+000	7.040748244e-001	1.000000000e+000	2.502660e+001	5.808603e+001	2.518640e+001	5.845908e+001	36	60	24	54	7.640163e+000	1.907215e+001	0	0	0	0	0	0	0	0	0	0	0	-2.37264	-1.47871	0	0	0	0	23.9365	24.3468	54.7478
DATA	692	5	36	0	0	NC_2_17683812	NC_2_17683812	17331.3	465.102	6.307596081e-002	6.526905117e-002	3.338444576e-001	1.203854e+003	1.392034e+003	1.229854e+002	1.509685e+002	294.5	209.5	23	54	7.352161e+000	1.813891e+001	0	0	0	0	0	0	0	0	0	0	0	278.635	155.75	1	1	1	1	25.3321	24.1454	54.5202
DATA	693	5	37	0	0	NC_3_16087568	NC_3_16087568	17352.5	465.324	-1.225676510e-002	3.107824707e-001	9.685408606e-001	9.191040e+001	8.935274e+001	2.674977e+001	5.907810e+001	56	71	24	55	7.561538e+000	1.794026e+001	0	0	0	0	0	0	0	0	0	0	0	21.3012	10.0026	1	1	0	0	27.0811	24.4332	55.4816
DATA	694	5	38	0	0	NC_5_8795649	NC_5_8795649	17373.5	465.324	0.000000000e+000	5.233723216e-001	1.000000000e+000	4.814101e+001	5.799441e+001	2.554510e+001	5.842804e+001	46	63	24	55	7.685380e+000	1.851669e+001	0	0	0	0	0	0	0	0	0	0	0	11.1722	2.99368	1	0	0	0	27.0811	24.727	55.9411
DATA	695	5	39	0	0	NC_3_22789305	NC_3_22789305	17394.4	465.389	7.232176026e-002	6.504963731e-002	2.662269767e-001	1.242943e+003	1.468159e+003	1.267940e+002	1.579803e+002	310	216	25	55	7.753321e+000	1.925499e+001	0	0	0	0	0	0	0	0	0	0	0	288.855	164.534	1	1	1	1	24.4106	25.2085	56.152
DATA	696	5	40	0	0	Col_4_13327071	Col_4_13327071	17415.5	465.312	-1.140199321e-002	6.763937009e-002	8.661345934e-001	9.858575e+002	9.603116e+002	1.017103e+002	1.123424e+002	274	177.5	25	54	7.922933e+000	1.930318e+001	0	0	0	0	0	0	0	0	0	0	0	229.437	107.684	1	1	1	1	23.9365	25.4562	55.5115
DATA	697	5	41	0	0	NC_1_24038385	NC_1_24038385	17437	465.5	-8.902924324e-002	2.097859008e-001	6.712876522e-001	1.519193e+002	1.237610e+002	2.923591e+001	5.956323e+001	73	79	25	55	8.299349e+000	1.907695e+001	0	0	0	0	0	0	0	0	0	0	0	35.4096	13.8866	1	1	1	0	26.2212	25.9549	55.679
DATA	698	5	42	0	0	NC_5_15312045	NC_5_15312045	17458.2	465.478	1.884201907e-001	2.189769361e-001	3.895372961e-001	1.048886e+002	1.618633e+002	2.705683e+001	6.043417e+001	63	77	25	55	8.374604e+000	1.906702e+001	0	0	0	0	0	0	0	0	0	0	0	24.4846	18.1734	1	1	0	0	27.0811	25.9934	55.3349
DATA	699	5	43	0	0	Col_3_800538	Col_3_800538	17477.8	466.6	1.207733902e-001	6.524279182e-002	6.414973920e-002	1.251923e+003	1.653298e+003	1.276452e+002	1.752718e+002	321.5	229	25	55	8.408619e+000	1.935736e+001	0	0	0	0	0	0	0	0	0	0	0	292.688	185.737	1	1	1	1	18.2295	25.6992	55.6281
DATA	700	5	44	0	0	NC_5_6809570	NC_5_6809570	17500.3	465.5	-6.242402059e-002	7.152439617e-002	3.827909460e-001	8.143744e+002	7.053425e+002	8.514846e+001	9.141365e+001	227.5	135.5	25	55	7.985236e+000	1.922753e+001	0	0	0	0	0	0	0	0	0	0	0	190.695	79.2974	1	1	1	1	26.6546	25.4239	55.5916
DATA	701	5	45	0	0	NC_2_9062152	NC_2_9062152	17521.5	465.324	3.864143846e-001	6.933160463e-001	5.772935583e-001	2.466680e+001	6.005197e+001	2.486111e+001	5.841911e+001	42	68	26	56	8.152291e+000	1.953317e+001	0	0	0	0	0	0	0	0	0	0	0	3.17126	6.75593	0	1	0	0	30	26.183	56.7359
DATA	702	5	46	0	0	NC_5_5935235	NC_5_5935235	17542.5	465.483	1.691705858e-001	6.754733527e-002	1.226334023e-002	9.548711e+002	1.409663e+003	9.865106e+001	1.524583e+002	257.5	222	26	56	8.362249e+000	1.924289e+001	0	0	0	0	0	0	0	0	0	0	0	224.313	158.699	1	1	1	1	26.2212	26.7832	57.2385
DATA	703	5	47	0	0	NC_5_18448479	NC_5_18448479	17564.1	464.84	3.600989634e-001	1.176121772e-001	2.200478942e-003	1.857003e+002	4.255118e+002	3.093696e+001	7.195631e+001	80	111	26	56	7.838556e+000	1.929377e+001	0	0	0	0	0	0	0	0	0	0	0	43.6947	47.939	1	1	1	1	22.9591	26.3967	57.3659
DATA	704	5	48	0	0	NC_4_3355228	NC_4_3355228	17584.5	465.281	-3.277632042e-002	6.947734463e-002	6.371013077e-001	8.787403e+002	8.148623e+002	9.128021e+001	1.000120e+002	243	145	26	57	8.220680e+000	1.986119e+001	0	0	0	0	0	0	0	0	0	0	0	207.106	91.8682	1	1	1	1	25.3321	26.6814	58.4701
DATA	705	5	49	0	0	Col_3_291089	Col_3_291089	17606.3	465.391	2.192017379e-002	7.014502341e-002	7.546621451e-001	7.883029e+002	8.291122e+002	8.259733e+001	1.011513e+002	221	155	26	58	8.166135e+000	2.006006e+001	0	0	0	0	0	0	0	0	0	0	0	186.116	93.5456	1	1	1	1	27.2919	27.0865	59.5715
DATA	706	5	50	0	0	NC_1_24607844	NC_1_24607844	17627.5	465.324	-1.080876645e-001	2.245564385e-001	6.302759222e-001	1.430465e+002	1.115294e+002	2.847226e+001	5.896345e+001	72	66	27	57	8.178565e+000	1.924931e+001	0	0	0	0	0	0	0	0	0	0	0	33.8302	12.5928	1	1	1	0	27.0811	26.8981	58.6465
DATA	707	5	51	0	0	Col_3_15773845	Col_3_15773845	17648.4	464.882	-1.406328946e-001	6.542054261e-002	3.158094142e-002	1.726499e+003	1.248917e+003	1.743905e+002	1.376417e+002	446	204	27	57	8.261402e+000	1.928569e+001	0	0	0	0	0	0	0	0	0	0	0	408.988	141.121	1	1	1	1	23.696	26.85	58.3373
DATA	708	5	52	0	0	NC_5_17508043	NC_5_17508043	17669.6	465.415	-9.219200699e-002	8.743219450e-002	2.916814991e-001	4.909925e+002	3.970844e+002	5.488757e+001	7.013543e+001	150	108	27	55	8.354278e+000	1.849274e+001	0	0	0	0	0	0	0	0	0	0	0	116.517	44.9026	1	1	1	1	24.4106	26.8053	56.992
DATA	709	5	53	0	0	Col_4_17361162	Col_4_17361162	17690.5	465.5	5.320265285e-002	7.989476491e-002	5.054691895e-001	5.035784e+002	5.692063e+002	5.599781e+001	8.109945e+001	156	128.5	26	55	8.529721e+000	1.845741e+001	0	0	0	0	0	0	0	0	0	0	0	119.709	64.415	1	1	1	1	24.4106	26.6651	56.5081
DATA	710	5	54	0	0	NC_1_9074875	NC_1_9074875	17711.6	465.385	2.285108831e-001	1.839162215e-001	2.140622121e-001	1.202122e+002	2.034508e+002	2.724496e+001	6.120418e+001	67	86	25	55	8.260191e+000	1.842665e+001	0	0	0	0	0	0	0	0	0	0	0	28.6259	23.0415	1	1	0	0	24.4106	26.2195	56.3165
DATA	711	5	55	0	0	NC_5_17811895	NC_5_17811895	17733.3	465.391	0.000000000e+000	7.094736539e-001	1.000000000e+000	2.425099e+001	5.730985e+001	2.440587e+001	5.785951e+001	38	66	25	56	8.142472e+000	1.898233e+001	0	0	0	0	0	0	0	0	0	0	0	0.0996613	5.19175	0	0	0	0	27.2919	26.0149	56.9247
DATA	712	5	56	0	0	NC_3_990303	NC_3_990303	17754.5	465.324	-3.542428565e-002	6.591749331e-002	5.909889903e-001	1.193215e+003	1.099751e+003	1.217834e+002	1.241616e+002	314	192	25	56	8.107022e+000	1.944168e+001	0	0	0	0	0	0	0	0	0	0	0	285.141	124.746	1	1	1	1	27.0811	26.1302	57.4631
DATA	713	5	57	0	0	Col_2_10299594	Col_2_10299594	17774.9	465.246	-1.256348435e-001	6.280181274e-002	4.544660416e-002	4.931958e+003	3.693044e+003	4.937952e+002	3.737678e+002	1186	471	25	56	7.711254e+000	1.921504e+001	0	0	0	0	0	0	0	0	0	0	0	1180.56	419.221	1	1	1	1	26.2212	25.6422	57.2231
DATA	714	5	58	0	0	NC_1_12520389	NC_1_12520389	17796.1	465.476	-4.591635876e-002	1.171303892e-001	6.950503525e-001	2.868519e+002	2.580723e+002	3.758127e+001	6.306716e+001	100	93	24	55.5	7.759137e+000	1.931622e+001	0	0	0	0	0	0	0	0	0	0	0	68.7847	29.3182	1	1	1	0	26.2212	25.237	56.543
DATA	715	5	59	0	0	Col_2_2937035	Col_2_2937035	17817.7	465.038	-8.171246526e-002	6.418285481e-002	2.029755273e-001	1.741120e+003	1.442502e+003	1.757910e+002	1.552879e+002	426	215	24	55	7.858495e+000	1.925187e+001	0	0	0	0	0	0	0	0	0	0	0	418.229	164.005	1	1	1	1	24.4106	25.416	56.1214
DATA	716	5	60	0	0	NC_5_19729522	NC_5_19729522	17839	465.5	-6.972552416e-002	6.798092939e-002	3.050504604e-001	6.227016e+003	5.303401e+003	6.231715e+002	6.500518e+002	1287	527	25	56	7.754332e+000	1.934778e+001	0	0	1	1	0	0	0	0	0	0	0	1498.43	603.435	1	1	1	1	26.2212	25.3686	56.5557
DATA	717	5	61	0	0	Col_1_13163339	Col_1_13163339	17859.6	465.056	-7.979085674e-002	6.294511114e-002	2.049315619e-001	2.531936e+003	2.106987e+003	2.543433e+002	2.183807e+002	633.5	291.5	25	56	7.672128e+000	1.930974e+001	0	0	0	0	0	0	0	0	0	0	0	610.267	239.919	1	1	1	1	24.8756	25.3791	56.9638
DATA	718	5	62	0	0	Col_1_27634939	Col_1_27634939	17881.3	465.391	8.696960677e-002	7.944473443e-002	2.736400609e-001	4.905398e+002	5.992994e+002	5.465986e+001	8.296147e+001	151	133	25	56	7.790373e+000	1.889094e+001	0	0	0	0	0	0	0	0	0	0	0	118.444	68.2944	1	1	1	1	27.2919	25.4029	56.558
DATA	719	5	63	0	0	NC_5_12550249	NC_5_12550249	17901.8	465.458	-9.471571878e-002	7.580857142e-002	2.115164503e-001	6.894918e+002	5.543874e+002	7.303074e+001	7.974743e+001	207	123	25	56	7.759061e+000	1.881478e+001	0	0	0	0	0	0	0	0	0	0	0	166.756	63.2226	1	1	1	1	25.7804	25.2861	56.3065
DATA	720	5	64	0	0	NC_3_10447175	NC_3_10447175	17923.5	465.324	2.967675223e-001	3.331658873e-001	3.730632935e-001	5.761661e+001	1.141078e+002	2.471271e+001	5.840676e+001	52	79	25	55	8.158587e+000	1.876393e+001	0	0	0	0	0	0	0	0	0	0	0	13.9587	13.0229	1	1	0	0	30	25.7133	55.8319
DATA	721	5	65	0	0	NC_5_17640918	NC_5_17640918	17944.2	465.527	7.248492398e-002	8.328945315e-002	3.841488592e-001	4.433313e+002	5.238577e+002	5.040889e+001	7.759295e+001	142	119	25	55	8.295309e+000	1.926342e+001	0	0	0	0	0	0	0	0	0	0	0	107.581	59.8303	1	1	1	1	25.3321	25.9518	55.8568
DATA	722	5	66	0	0	NC_1_25500489	NC_1_25500489	17965.8	465.328	-3.652342521e-002	9.335984098e-002	6.956410528e-001	3.997928e+002	3.675459e+002	4.660537e+001	6.798814e+001	137	103	26	55.5	8.224540e+000	1.926671e+001	0	0	0	0	0	0	0	0	0	0	0	97.1776	42.0092	1	1	1	1	25.7804	26.4933	56.052
DATA	723	5	67	0	0	Col_3_16675402	Col_3_16675402	17986.7	465.431	-5.340785269e-002	6.165175376e-002	3.863351082e-001	1.287748e+004	1.138736e+004	1.287970e+003	1.140169e+003	3265	1372.5	26	56	8.030489e+000	1.892831e+001	0	0	0	0	0	0	0	0	0	0	0	3135.15	1302.46	1	1	1	1	25.3321	26.5757	56.2168
DATA	724	5	68	0	0	Col_4_14753508	Col_4_14753508	18008.3	465.391	-9.728087787e-002	6.886114564e-002	1.577408044e-001	1.005462e+003	8.036831e+002	1.033420e+002	9.859597e+001	278	151	26	56	7.895840e+000	1.865605e+001	0	0	0	0	0	0	0	0	0	0	0	245.19	91.9903	1	1	1	1	27.2919	26.6581	56.5278
DATA	725	5	69	0	0	Col_2_18687518	Col_2_18687518	18029.1	465.677	4.536687923e-001	7.455063214e-002	1.162166392e-009	2.102168e+003	5.974977e+003	2.115640e+002	6.002176e+002	547	755	26	57	8.412851e+000	1.857000e+001	0	0	0	0	0	0	0	0	0	0	0	513.435	684.37	1	1	1	1	26.2212	26.9247	57.2472
DATA	726	5	70	0	0	NC_1_17936313	NC_1_17936313	18050.5	465.324	-4.532835819e-001	2.780447982e-001	1.030478788e-001	1.609362e+002	5.667222e+001	2.873145e+001	5.713872e+001	81	67	26	57	8.334430e+000	1.877196e+001	0	0	0	0	0	0	0	0	0	0	0	39.3675	3.9217	1	0	1	0	27.0811	27.073	58.2078
DATA	727	5	71	0	0	Col_3_1568024	Col_3_1568024	18071.8	465.491	-5.950576315e-002	7.018470599e-002	3.965242111e-001	8.559500e+002	7.463501e+002	8.883273e+001	9.391027e+001	253	148	27	57	7.916834e+000	1.902225e+001	0	0	0	0	0	0	0	0	0	0	0	209.701	85.6032	1	1	1	1	24.8756	27.2674	57.7265
DATA	728	5	72	0	0	Col_3_12433747	Col_3_12433747	18092.7	465.375	-7.272086976e-002	7.027014134e-002	3.007269122e-001	8.690615e+002	7.350716e+002	9.008760e+001	9.299375e+001	255	140	27	58	7.827208e+000	1.914913e+001	0	0	0	0	0	0	0	0	0	0	0	213.225	84.3644	1	1	1	1	25.1049	27.5769	58.6511
DATA	729	5	73	0	0	Col_3_8043292	Col_3_8043292	18113.8	465.458	8.269725375e-002	9.381896358e-002	3.780712606e-001	3.447313e+002	4.170402e+002	4.183131e+001	7.056661e+001	122.5	104.5	27	57.5	7.826745e+000	1.950580e+001	0	0	0	0	0	0	0	0	0	0	0	84.7034	47.8942	1	1	1	1	25.7804	27.7449	58.4378
DATA	730	5	74	0	0	Col_1_5740181	Col_1_5740181	18135.4	465.529	-4.095689331e-002	6.897047982e-002	5.526243352e-001	8.999685e+002	8.189745e+002	9.305513e+001	9.971712e+001	267	155	27	58	7.791757e+000	1.989819e+001	0	0	0	0	0	0	0	0	0	0	0	221.453	94.1133	1	1	1	1	24.4106	27.6402	59.0754
DATA	731	5	75	0	0	Col_5_26587636	Col_5_26587636	18156.2	465.537	5.953360131e-002	7.933378187e-002	4.530022129e-001	4.997608e+002	5.731863e+002	5.528031e+001	8.073360e+001	163	132	27	58	7.903217e+000	1.905725e+001	0	0	0	0	0	0	0	0	0	0	0	123.142	65.9072	1	1	1	1	25.1049	27.285	59.3678
DATA	732	5	76	0	0	NC_4_1280285	NC_4_1280285	18176.7	465.963	9.591123080e-002	8.667088119e-002	2.684607553e-001	3.945509e+002	4.920557e+002	4.597291e+001	7.516665e+001	138	118	27	58	8.332554e+000	1.957415e+001	0	0	0	0	0	0	0	0	0	0	0	97.3491	56.6105	1	1	1	1	24.4106	27.9078	58.9057
DATA	733	5	77	0	0	Col_4_8296909	Col_4_8296909	18198.2	465.643	-7.787146944e-002	6.749466582e-002	2.486057342e-001	1.077542e+003	9.006637e+002	1.103010e+002	1.064757e+002	288.5	166	28	57	8.271540e+000	1.975957e+001	0	0	0	0	0	0	0	0	0	0	0	266.215	103.68	1	1	1	1	25.1049	28.1331	58.6615
DATA	734	5	78	0	0	NC_3_5568975	NC_3_5568975	18219.5	465.8	-3.505676422e-002	7.820395453e-002	6.539557883e-001	5.750298e+002	5.304367e+002	6.213299e+001	7.768679e+001	181	124	27	57	8.285901e+000	1.946392e+001	0	0	0	0	0	0	0	0	0	0	0	142.249	61.0946	1	1	1	1	23.9365	27.7757	58.2222
DATA	735	5	79	0	0	NC_1_24773008	NC_1_24773008	18240.9	465.109	-2.539735220e-002	6.786125854e-002	7.082153000e-001	9.544265e+002	9.002127e+002	9.829496e+001	1.064050e+002	270	169	27	57	8.862136e+000	2.026616e+001	0	0	0	0	0	0	0	0	0	0	0	236.384	103.74	1	1	1	1	24.6442	28.4817	58.7831
DATA	736	5	80	0	0	NC_1_24461605	NC_1_24461605	18262.3	465.278	-9.995842226e-002	7.739754518e-002	1.965326325e-001	6.457646e+002	5.129982e+002	6.871226e+001	7.646312e+001	203	121	28	57	8.586060e+000	2.051081e+001	0	0	0	0	0	0	0	0	0	0	0	160.132	59.1473	1	1	1	1	24.8756	28.4452	58.8836
DATA	737	5	81	0	0	NC_1_24190879	NC_1_24190879	18283.3	465.391	-1.527206195e-002	7.849419142e-002	8.457351053e-001	5.548317e+002	5.356600e+002	6.023604e+001	7.798221e+001	181	121	28	58	8.587667e+000	2.013436e+001	0	0	0	0	0	0	0	0	0	0	0	137.74	61.7893	1	1	1	1	27.2919	28.6366	59.4708
DATA	738	5	82	0	0	Col_1_11631076	Col_1_11631076	18304.5	465.324	-1.428083151e-001	7.088234893e-002	4.393364791e-002	9.497286e+002	6.835829e+002	9.781944e+001	8.877986e+001	262	143	28	59	8.683702e+000	2.083233e+001	0	0	0	0	0	0	0	0	0	0	0	236.033	78.8881	1	1	1	1	27.0811	29.1829	60.5908
DATA	739	5	83	0	0	Col_4_7130292	Col_4_7130292	18325.2	465.576	-1.997444945e-002	6.165644093e-002	7.459655080e-001	5.343744e+003	5.103536e+003	5.348866e+002	5.134853e+002	1362	654	28	60	8.972075e+000	2.051062e+001	0	0	0	0	0	0	0	0	0	0	0	1329.45	589.213	1	1	1	1	25.7804	29.3708	61.4649
DATA	740	5	84	0	0	Col_1_5273967	Col_1_5273967	18346.5	465.391	-9.483393331e-002	6.378683064e-002	1.370855703e-001	1.989035e+003	1.598853e+003	2.002727e+002	1.696085e+002	524	246	29	59	8.936912e+000	2.038574e+001	0	0	0	0	0	0	0	0	0	0	0	495.336	184.665	1	1	1	1	26.6546	29.9363	61.0563
DATA	741	5	85	0	0	NC_2_3809693	NC_2_3809693	18368	465.5	1.143652349e+000	2.058325053e-001	2.756665957e-008	3.290890e+001	4.581058e+002	2.358673e+001	7.280056e+001	46	110.5	29	60	8.895647e+000	2.007468e+001	0	0	0	0	0	0	0	0	0	0	0	8.20342	52.9307	1	1	0	1	26.2212	29.9866	61.7689
DATA	742	5	86	0	0	Col_5_17360586	Col_5_17360586	18388.8	465.55	1.037855726e-001	1.147406065e-001	3.657178931e-001	2.438861e+002	3.097224e+002	3.375412e+001	6.448571e+001	100	105	29	60	8.878103e+000	2.036601e+001	0	0	0	0	0	0	0	0	0	0	0	60.8491	35.7983	1	1	1	1	25.7804	29.9447	61.9885
DATA	743	5	87	0	0	NC_1_4143161	NC_1_4143161	18410.2	465.478	4.610294794e-002	1.473561203e-001	7.543812944e-001	1.880563e+002	2.091177e+002	2.995438e+001	6.028569e+001	77	86.5	29	59	8.926346e+000	2.029491e+001	0	0	0	0	0	0	0	0	0	0	0	46.9595	24.178	1	1	1	0	27.0811	29.7135	60.9173
DATA	744	5	88	0	0	NC_4_15444954	NC_4_15444954	18431.8	465.346	1.246233225e-001	9.966334174e-002	2.111377886e-001	2.951912e+002	3.933025e+002	3.760490e+001	6.886247e+001	113	108	29	61	8.817846e+000	2.052326e+001	0	0	0	0	0	0	0	0	0	0	0	73.7707	45.4868	1	1	1	1	24.6442	29.4671	61.093
DATA	745	5	89	0	0	Col_2_11675576	Col_2_11675576	18452.7	465.038	-4.921587833e-002	6.525485717e-002	4.507230233e-001	1.300908e+003	1.161531e+003	1.321575e+002	1.291706e+002	361	198	29	59	8.698128e+000	2.031418e+001	0	0	0	0	0	0	0	0	0	0	0	325.336	134.37	1	1	1	1	24.4106	28.9939	60.1459
DATA	746	5	90	0	0	NC_5_1761061	NC_5_1761061	18473.6	465.414	0.000000000e+000	7.129948139e-001	1.000000000e+000	2.311680e+001	5.613791e+001	2.326441e+001	5.649845e+001	36.5	57.5	28	60	8.656145e+000	2.050888e+001	0	0	0	0	0	0	0	0	0	0	0	-1.88508	-3.42007	0	0	0	0	27.501	28.753	60.8374
DATA	747	5	91	0	0	Col_1_21980704	Col_1_21980704	18494.7	465.382	-9.222314897e-002	6.394276360e-002	1.492243751e-001	1.879133e+003	1.519618e+003	1.893462e+002	1.621209e+002	513	237	27	59	8.417757e+000	1.988592e+001	0	0	0	0	0	0	0	0	0	0	0	470.558	175.869	1	1	1	1	24.8756	27.9552	60.0707
DATA	748	5	92	0	0	NC_3_5963886	NC_3_5963886	18515.6	465.309	-1.077099051e-001	9.470305438e-002	2.553947164e-001	4.193651e+002	3.272521e+002	4.794419e+001	6.527387e+001	145	101	27	59	8.648967e+000	2.043630e+001	0	0	0	0	0	0	0	0	0	0	0	105.072	37.8801	1	1	1	1	24.8756	28.1803	60.655
DATA	749	5	93	0	0	Col_1_27041088	Col_1_27041088	18537.3	465.4	9.858334302e-002	7.664326813e-002	1.983515555e-001	5.254589e+002	6.593592e+002	5.744984e+001	8.681242e+001	169	142.5	28	60	8.644614e+000	2.037594e+001	0	0	0	0	0	0	0	0	0	0	0	131.722	76.3327	1	1	1	1	26.0017	28.819	61.4406
DATA	750	5	94	0	0	Col_2_14937131	Col_2_14937131	18558.2	465.3	-7.892929176e-003	7.116564311e-002	9.116882985e-001	7.444173e+002	7.310104e+002	7.797773e+001	9.236860e+001	216	149	28	61	8.621123e+000	1.997384e+001	0	0	0	0	0	0	0	0	0	0	0	186.69	84.6363	1	1	1	1	26.0017	28.9046	61.7635
DATA	751	5	95	0	0	NC_5_17733155	NC_5_17733155	18579.2	465.196	3.741928672e-002	6.776387232e-002	5.808105640e-001	8.930258e+002	9.733819e+002	9.226870e+001	1.125277e+002	254	185	28	61	8.673726e+000	1.942097e+001	0	0	0	0	0	0	0	0	0	0	0	224.04	112.706	1	1	1	1	24.6442	28.8872	61.2638
DATA	752	5	96	0	0	Col_3_10805232	Col_3_10805232	18599.8	465.71	3.127742864e-002	1.586130262e-001	8.436762608e-001	1.748545e+002	1.879119e+002	2.905052e+001	5.950334e+001	87.5	81.5	29	60	8.666361e+000	1.962257e+001	0	0	0	0	0	0	0	0	0	0	0	43.8822	21.7587	1	1	1	0	18.5412	29.2555	60.9739
DATA	753	5	97	0	0	Col_1_11008010	Col_1_11008010	18621.8	465.478	3.684343345e-001	7.008189989e-002	1.462678251e-007	4.752575e+004	1.110103e+005	4.752631e+003	1.110117e+004	11455	12386	29	60	8.949545e+000	1.955884e+001	0	0	0	0	0	0	0	0	0	0	0	11930.1	12854.1	1	1	1	1	27.0811	29.1977	60.8713
DATA	754	5	98	0	0	Col_5_19604346	Col_5_19604346	18642.6	465.217	-1.637287975e-001	7.021675510e-002	1.971318694e-002	1.040863e+003	7.139451e+002	1.066383e+002	9.102146e+001	293	149	29	59	8.584623e+000	1.991967e+001	0	0	0	0	0	0	0	0	0	0	0	261.323	82.6666	1	1	1	1	25.3321	29.2353	60.7033
DATA	755	5	99	0	0	Col_1_4847244	Col_1_4847244	18663.9	465.259	-9.220778452e-003	6.408799421e-002	8.855977199e-001	1.465245e+003	1.434464e+003	1.483478e+002	1.541591e+002	405	227	29	60	9.069803e+000	1.999190e+001	0	0	0	0	0	0	0	0	0	0	0	367.914	166.083	1	1	1	1	25.5572	29.8362	61.2556
DATA	756	5	100	0	0	Col_3_16213145	Col_3_16213145	18685.1	465.115	-6.630260862e-002	7.980747391e-002	4.060968232e-001	5.649519e+002	4.849633e+002	6.106804e+001	7.443620e+001	170	122	29	60	9.058382e+000	2.005809e+001	0	0	0	0	0	0	0	0	0	0	0	141.861	56.1432	1	1	1	1	26.2212	29.7566	60.9633
DATA	757	5	101	0	0	NC_5_7186123	NC_5_7186123	18706.5	465.324	-3.397056834e-002	1.679640695e-001	8.397220529e-001	1.763595e+002	1.630903e+002	2.913132e+001	5.878575e+001	82	78	29	60	8.988731e+000	2.012602e+001	0	0	0	0	0	0	0	0	0	0	0	44.284	18.8779	1	1	1	0	27.0811	29.6787	61.7407
DATA	758	5	102	0	0	Col_1_23109972	Col_1_23109972	18727.1	465.339	-1.617010377e-002	7.504366939e-002	8.293962835e-001	6.268957e+002	6.039837e+002	6.684075e+001	8.269744e+001	188.5	136	30	61	9.301648e+000	2.057168e+001	0	0	0	0	0	0	0	0	0	0	0	157.4	69.8995	1	1	1	1	26.2212	30.3932	62.4072
DATA	759	5	103	0	0	NC_5_2943184	NC_5_2943184	18748.1	465.604	-6.799868136e-002	6.983678818e-002	3.302154785e-001	8.774900e+002	7.503148e+002	9.076201e+001	9.392554e+001	251	148	29	60	9.065991e+000	2.084263e+001	0	0	0	0	0	0	0	0	0	0	0	220.288	86.8157	1	1	1	1	24.6442	29.9777	62.6946
DATA	760	5	104	0	0	Col_1_6989145	Col_1_6989145	18770.1	465.385	-2.760502123e-003	7.134835753e-002	9.691371644e-001	7.330537e+002	7.284089e+002	7.688830e+001	9.219424e+001	219.5	147	29	60	8.930783e+000	2.032224e+001	0	0	0	0	0	0	0	0	0	0	0	183.98	84.2587	1	1	1	1	24.4106	29.8444	61.6177
DATA	761	5	105	0	0	Col_1_7529332	Col_1_7529332	18790.7	465.677	4.658570073e-001	9.681766651e-002	1.496561951e-006	2.409845e+002	7.044433e+002	3.345397e+001	9.032294e+001	96	145	29	60	8.896148e+000	2.050497e+001	0	0	0	0	0	0	0	0	0	0	0	60.4649	81.4629	1	1	1	1	26.2212	29.7059	61.9899
DATA	762	5	106	0	0	NC_2_1094519	NC_2_1094519	18812.3	465.618	3.186632557e-002	1.003424392e-001	7.508067702e-001	3.226671e+002	3.472330e+002	3.974917e+001	6.636055e+001	118	105	29	61	8.818755e+000	2.062860e+001	0	0	0	0	0	0	0	0	0	0	0	80.9279	40.1408	1	1	1	1	24.8756	29.3262	62.4432
DATA	763	5	107	0	0	Col_2_10550212	Col_2_10550212	18833	465.729	-3.840766291e-002	6.509313161e-002	5.551626842e-001	1.304404e+003	1.194001e+003	1.324916e+002	1.321239e+002	365	201	29	61	8.746534e+000	2.039311e+001	0	0	0	0	0	0	0	0	0	0	0	327.015	137.978	1	1	1	1	25.7804	29.304	62.2792
DATA	764	5	108	0	0	NC_1_21462946	NC_1_21462946	18854.5	465.324	2.830540152e-001	3.103188025e-001	3.616953281e-001	6.218068e+001	1.193190e+002	2.405417e+001	5.783963e+001	55	75.5	29	61	9.048340e+000	2.045324e+001	0	0	0	0	0	0	0	0	0	0	0	15.5799	13.7827	1	1	0	0	27.0811	29.6999	62.5548
DATA	765	5	109	0	0	Col_2_11537823	Col_2_11537823	18874.9	465.204	1.129852695e-001	6.252064419e-002	7.073616836e-002	4.239089e+003	5.498672e+003	4.245461e+002	5.527747e+002	1089.5	654	29	62	9.126978e+000	2.003305e+001	0	0	0	0	0	0	0	0	0	0	0	1061.51	634.879	1	1	1	1	24.6442	29.8982	62.4222
DATA	766	5	110	0	0	Col_3_10128175	Col_3_10128175	18896.8	465.5	-1.258931823e-001	7.258290506e-002	8.283394796e-002	8.296029e+002	6.208363e+002	8.616104e+001	8.404488e+001	248	136	29	61	9.000967e+000	1.984865e+001	0	0	0	0	0	0	0	0	0	0	0	207.599	71.6452	1	1	1	1	26.6546	29.9585	62.8523
DATA	767	5	111	0	0	NC_5_7349436	NC_5_7349436	18917.6	465.937	4.116361181e-002	1.169055060e-001	7.247556795e-001	2.552309e+002	2.806059e+002	3.454722e+001	6.324513e+001	104	94.5	29	61	9.127603e+000	2.041430e+001	0	0	0	0	0	0	0	0	0	0	0	63.8235	32.3652	1	1	1	0	22.9591	29.8747	62.798
DATA	768	5	112	0	0	NC_3_15251839	NC_3_15251839	18939.1	465.822	-6.648689019e-002	2.271921252e-001	7.697926702e-001	1.313451e+002	1.127008e+002	2.674936e+001	5.782175e+001	71	80	30	62	9.473524e+000	2.034481e+001	0	0	0	0	0	0	0	0	0	0	0	32.8162	12.9913	1	1	1	0	22.1978	30.4079	63.1031
DATA	769	5	113	0	0	NC_5_12105241	NC_5_12105241	18960.4	465.7	-9.419418820e-002	8.633348815e-002	2.752507026e-001	4.935020e+002	3.972782e+002	5.458447e+001	6.927243e+001	163	104	29	62	9.195277e+000	1.977500e+001	0	0	0	0	0	0	0	0	0	0	0	123.186	45.7665	1	1	1	1	24.1747	30.1977	63.2766
DATA	770	5	114	0	0	Col_2_2283403	Col_2_2283403	18980.6	465.796	6.960408604e-002	1.025959651e-001	4.974996782e-001	3.000479e+002	3.522043e+002	3.801750e+001	6.682013e+001	114.5	104.5	29	62	8.744247e+000	1.941824e+001	0	0	0	0	0	0	0	0	0	0	0	74.8265	40.5483	1	1	1	1	23.696	29.8991	62.8146
DATA	771	5	115	0	0	Col_4_12698343	Col_4_12698343	19002.4	466.271	-3.904981264e-002	9.409005343e-002	6.781229156e-001	3.919427e+002	3.582389e+002	4.563323e+001	6.717503e+001	135	100	29	62	8.713695e+000	2.005338e+001	0	0	0	0	0	0	0	0	0	0	0	97.6397	41.2131	1	1	1	1	23.2073	29.8773	62.6474
DATA	772	5	116	0	0	NC_3_7505138	NC_3_7505138	19023.6	465.62	2.336143356e-001	6.579989004e-002	3.846816262e-004	2.003533e+003	3.430921e+003	2.017150e+002	3.477732e+002	545	461.5	29	62	8.536712e+000	2.082377e+001	0	0	0	0	0	0	0	0	0	0	0	498.514	394.408	1	1	1	1	24.4106	30.1063	62.7635
DATA	773	5	117	0	0	NC_1_12963589	NC_1_12963589	19044.6	465.5	-6.237948921e-002	6.272312581e-002	3.199691060e-001	2.521338e+003	2.183995e+003	2.532199e+002	2.256933e+002	674	307	30	62	8.709291e+000	2.042131e+001	0	0	0	0	0	0	0	0	0	0	0	626.58	250.867	1	1	1	1	25.3321	30.0918	62.4804
DATA	774	5	118	0	0	NC_1_18330465	NC_1_18330465	19066	465.5	6.405951357e-002	6.548215545e-002	3.279386591e-001	1.131555e+003	1.311400e+003	1.155616e+002	1.429765e+002	309	209	30	62	8.968444e+000	2.062184e+001	0	0	0	0	0	0	0	0	0	0	0	280.832	150.508	1	1	1	1	26.2212	30.3111	63.4792
DATA	775	5	119	0	0	Col_1_21435320	Col_1_21435320	19087.2	465.478	5.447529671e-001	1.220462639e-001	8.063323802e-006	1.444539e+002	5.063866e+002	2.757779e+001	7.625361e+001	74.5	123	30	61	8.988415e+000	1.968816e+001	0	0	0	0	0	0	0	0	0	0	0	35.8008	58.0662	1	1	1	1	27.0811	30.655	62.1537
DATA	776	5	120	0	0	NC_3_21835456	NC_3_21835456	19108.4	465.414	1.181270096e-002	8.917033075e-002	8.946098253e-001	4.091081e+002	4.203884e+002	4.719317e+001	7.087761e+001	133	109.5	31	61	9.108107e+000	1.994445e+001	0	0	0	0	0	0	0	0	0	0	0	101.242	48.1603	1	1	1	1	27.501	31.4659	62.3038
DATA	777	5	121	0	0	Col_4_5658439	Col_4_5658439	19129	465.649	-1.274024753e-001	6.947205684e-002	6.667380718e-002	1.021479e+003	7.617758e+002	1.048302e+002	9.521318e+001	274	142.5	31	62	8.896703e+000	1.990507e+001	0	0	0	0	0	0	0	0	0	0	0	252.407	87.1878	1	1	1	1	25.7804	31.5812	62.6139
DATA	778	5	122	0	0	Col_5_22241888	Col_5_22241888	19150.9	465.821	-1.121500087e-003	6.486125524e-002	9.862046608e-001	1.290109e+003	1.286782e+003	1.311520e+002	1.408100e+002	360	209	31	61	8.947103e+000	1.981644e+001	0	0	0	0	0	0	0	0	0	0	0	318.25	147.122	1	1	1	1	25.1049	31.2923	62.2492
DATA	779	5	123	0	0	NC_1_28006942	NC_1_28006942	19172	465.5	2.079326267e-002	9.030500345e-002	8.178929024e-001	4.756797e+002	4.990084e+002	5.311951e+001	8.627486e+001	141	109	31	61.5	9.019073e+000	1.988713e+001	0	0	0	0	0	0	0	0	0	0	0	117.139	56.993	1	1	1	1	26.2212	30.9855	62.6847
DATA	780	5	124	0	0	Col_2_6733701	Col_2_6733701	19193.1	465.745	-5.094968255e-002	6.387757253e-002	4.250941937e-001	1.686109e+003	1.499464e+003	1.702663e+002	1.605224e+002	451	230	30	62	9.399663e+000	2.049758e+001	0	0	0	0	0	0	0	0	0	0	0	414.476	171.069	1	1	1	1	25.1049	30.9341	63.4035
DATA	781	5	125	0	0	NC_3_16150225	NC_3_16150225	19214	465.632	-4.744619447e-001	7.699777453e-002	7.182208164e-010	2.753309e+003	9.234067e+002	2.763515e+002	1.087097e+002	699.5	163	31	64	9.406337e+000	2.154805e+001	0	0	0	0	0	0	0	0	0	0	0	675.545	105.229	1	1	1	1	25.5572	31.2138	64.6481
DATA	782	5	126	0	0	Col_5_18055254	Col_5_18055254	19234.9	466.154	8.755467068e-002	6.584835261e-002	1.836365866e-001	1.089837e+003	1.333264e+003	1.115466e+002	1.451711e+002	289	204.5	31	62	9.541208e+000	2.103773e+001	0	0	0	0	0	0	0	0	0	0	0	266.893	151.757	1	1	1	1	21.1402	31.6673	63.8948
DATA	783	5	127	0	0	Col_2_7505563	Col_2_7505563	19256.5	465.698	-7.905832715e-002	6.919821242e-002	2.532500400e-001	9.523236e+002	7.938276e+002	9.816733e+001	9.802422e+001	271	154	31	62	9.388751e+000	2.126470e+001	0	0	0	0	0	0	0	0	0	0	0	232.72	90.2416	1	1	1	1	24.4106	31.8327	63.5784
DATA	784	5	128	0	0	Col_1_27909008	Col_1_27909008	19277.4	466.532	-1.065515676e-001	6.967391526e-002	1.261927756e-001	9.714298e+002	7.600810e+002	1.000335e+002	9.535581e+001	280	148	32	63	9.451952e+000	2.089477e+001	0	0	0	0	0	0	0	0	0	0	0	236.906	86.2961	1	1	1	1	23.2073	32.0484	63.5331
DATA	785	5	129	0	0	NC_2_18597084	NC_2_18597084	19298.8	465.945	8.914301670e-003	7.872966984e-002	9.098508186e-001	5.448670e+002	5.561665e+002	5.950941e+001	8.011055e+001	175	129.5	32	62	9.505148e+000	2.034726e+001	0	0	0	0	0	0	0	0	0	0	0	132.573	63.0592	1	1	1	1	24.8756	31.9807	63.3659
DATA	786	5	130	0	0	NC_2_10268074	NC_2_10268074	19320	465.5	5.676335825e-002	2.646218602e-001	8.301513644e-001	9.876709e+001	1.125578e+002	2.593866e+001	5.882524e+001	62	76	32	63	9.406774e+000	2.100730e+001	0	0	0	0	0	0	0	0	0	0	0	23.975	12.7443	1	1	0	0	30	32.1494	64.1455
DATA	787	5	131	0	0	NC_5_17685069	NC_5_17685069	19341	465.5	2.189459312e-002	1.081917780e-001	8.396287584e-001	4.409072e+002	4.637050e+002	6.636667e+001	9.103082e+001	108	107	32	63	9.268328e+000	2.088215e+001	0	0	1	0	0	0	0	0	0	0	0	106.774	52.4287	1	1	1	1	26.2212	32.0466	64.6982
DATA	788	5	132	0	0	NC_2_339420	NC_2_339420	19362.5	465.593	-5.247040331e-002	1.142302821e-001	6.459908731e-001	3.006245e+002	2.664122e+002	3.853112e+001	6.374084e+001	113	91.5	31	63	9.255829e+000	2.062282e+001	0	0	0	0	0	0	0	0	0	0	0	72.6199	30.077	1	1	1	0	25.5572	32.0094	64.5703
DATA	789	5	133	0	0	Col_1_1131272	Col_1_1131272	19383.3	465.656	1.386003246e-001	1.061113643e-001	1.914920561e-001	2.705873e+002	3.723125e+002	3.627661e+001	6.891530e+001	108	104	32	64	9.396295e+000	2.074812e+001	0	0	0	0	0	0	0	0	0	0	0	65.2002	41.9701	1	1	1	1	26.0017	32.3602	64.9254
DATA	790	5	134	0	0	Col_2_16872199	Col_2_16872199	19404	465.368	-3.166932874e-002	6.223319393e-002	6.108352026e-001	2.948529e+003	2.741170e+003	2.958464e+002	2.802028e+002	731.5	364.5	31	63	8.990953e+000	2.060660e+001	0	0	0	0	0	0	0	0	0	0	0	708.619	308.534	1	1	1	1	25.5572	31.9459	64.2257
DATA	791	5	135	0	0	NC_5_17235421	NC_5_17235421	19425.9	466.222	-3.433225199e-001	3.178731801e-001	2.801148871e-001	1.274383e+002	5.780662e+001	2.743191e+001	5.834287e+001	69	73	31	63	9.270446e+000	1.974970e+001	0	0	0	0	0	0	0	0	0	0	0	30.5433	4.92704	1	0	1	0	20.591	32.0195	63.6419
DATA	792	5	136	0	0	NC_2_6460632	NC_2_6460632	19446.7	465.204	5.019678696e-003	6.543529731e-002	9.388525831e-001	1.208425e+003	1.222473e+003	1.232737e+002	1.354261e+002	323	202	31	63	9.212366e+000	2.042053e+001	0	0	0	0	0	0	0	0	0	0	0	288.797	137.143	1	1	1	1	24.6442	31.7135	63.9419
DATA	793	5	137	0	0	NC_5_2082892	NC_5_2082892	19468	465.386	-1.167923436e-001	1.374368838e-001	3.954424415e-001	2.558895e+002	1.955510e+002	3.537977e+001	6.156173e+001	101	82	31	63	9.176288e+000	2.015670e+001	0	0	0	0	0	0	0	0	0	0	0	60.9775	21.9004	1	1	1	0	25.7804	31.5295	63.3792
DATA	794	5	138	0	0	Col_3_22194176	Col_3_22194176	19488.3	465.298	6.869796858e-002	1.688617661e-001	6.841331283e-001	1.616907e+002	1.894013e+002	2.935659e+001	6.146261e+001	79	86	30	63	9.324600e+000	2.075766e+001	0	0	0	0	0	0	0	0	0	0	0	38.4198	21.176	1	1	1	0	23.4529	31.5116	64.4352
DATA	795	5	139	0	0	NC_4_16881536	NC_4_16881536	19510.2	465.442	-1.242047514e-001	1.678769419e-001	4.593874193e-001	2.035778e+002	1.529416e+002	3.191555e+001	6.054348e+001	87	78	31	63	9.118971e+000	2.110331e+001	0	0	0	0	0	0	0	0	0	0	0	48.2207	17.068	1	1	1	0	22.1978	31.5659	63.4639
DATA	796	5	140	0	0	NC_5_23869198	NC_5_23869198	19531.5	466.016	2.668134648e-001	2.501809034e-001	2.862057513e-001	8.295989e+001	1.533492e+002	2.601459e+001	6.065831e+001	60	74	31	62	9.251565e+000	2.138884e+001	0	0	0	0	0	0	0	0	0	0	0	19.5893	17.082	1	1	0	0	25.5572	31.2639	62.5734
DATA	797	5	141	0	0	NC_5_18549151	NC_5_18549151	19552.3	465.517	7.462655025e-001	9.754605961e-002	2.003690230e-014	3.324316e+002	1.853394e+003	4.143640e+001	1.944424e+002	115.5	269.5	30	62	9.418575e+000	2.138357e+001	0	0	0	0	0	0	0	0	0	0	0	78.2445	206.07	1	1	1	1	25.3321	31.2581	62.5959
DATA	798	5	142	0	0	NC_3_22939809	NC_3_22939809	19573.4	465.611	1.492025961e-002	6.893279634e-002	8.286397562e-001	8.727363e+002	9.032403e+002	9.073367e+001	1.078374e+002	244.5	162.5	30	62	9.298009e+000	2.059685e+001	0	0	0	0	0	0	0	0	0	0	0	204.74	100.234	1	1	1	1	24.4106	31.1239	63.2538
DATA	799	5	143	0	0	Col_1_8848230	Col_1_8848230	19595	465.5	-7.304585763e-002	9.078801778e-002	4.210644129e-001	4.544074e+002	3.840604e+002	5.181769e+001	7.042419e+001	149.5	108.5	30	63	9.456389e+000	2.066246e+001	0	0	0	0	0	0	0	0	0	0	0	106.232	42.5336	1	1	1	1	26.2212	31.2862	63.8003
DATA	800	5	144	0	0	NC_1_27614739	NC_1_27614739	19616	465.5	1.306924738e-001	1.749971938e-001	4.551685356e-001	1.462448e+002	1.975936e+002	2.895489e+001	6.236193e+001	71.5	81	30	62	9.377356e+000	2.073895e+001	0	0	0	0	0	0	0	0	0	0	0	34.0715	21.839	1	1	1	0	26.2212	31.3061	63.035
DATA	801	5	145	0	0	NC_4_12096145	NC_4_12096145	19637.3	465.5	-2.981925141e-001	2.224195827e-001	1.800258024e-001	1.822279e+002	9.171118e+001	3.100120e+001	5.997749e+001	79	72	31	61	9.202791e+000	2.095591e+001	0	0	0	0	0	0	0	0	0	0	0	42.3027	10.1153	1	1	1	0	27.0811	31.4283	62.4776
DATA	802	5	146	0	0	Col_1_22494197	Col_1_22494197	19658.4	465.76	1.807412098e-001	6.974067334e-002	9.552566410e-003	7.894287e+002	1.196890e+003	8.285847e+001	1.336167e+002	220	196	31	61	9.560520e+000	2.105665e+001	0	0	0	0	0	0	0	0	0	0	0	182.601	131.734	1	1	1	1	23.696	31.6673	62.678
DATA	803	5	147	0	0	Col_5_3198697	Col_5_3198697	19679.3	465.393	8.969719276e-002	7.666403485e-002	2.419995541e-001	5.600409e+002	6.885206e+002	6.143900e+001	9.101531e+001	168.5	145.5	31	61	9.403720e+000	2.077544e+001	0	0	0	0	0	0	0	0	0	0	0	129.059	75.6182	1	1	1	1	25.1049	31.2252	62.2485
DATA	804	5	148	0	0	NC_3_3279457	NC_3_3279457	19699.9	466.095	6.062010170e-002	2.622548660e-001	8.171985999e-001	1.029052e+002	1.183198e+002	2.736486e+001	6.081346e+001	61.5	74	30	61	9.539318e+000	2.057363e+001	0	0	0	0	0	0	0	0	0	0	0	23.6283	12.9671	1	1	0	0	26.2212	30.7716	62.297
DATA	805	5	149	0	0	Col_5_26142482	Col_5_26142482	19722	465.571	-3.428935173e-003	6.291320795e-002	9.565347148e-001	2.079101e+003	2.062751e+003	2.094633e+002	2.147662e+002	511	287	30	59	9.100794e+000	1.984525e+001	0	0	0	0	0	0	0	0	0	0	0	475.428	225.531	1	1	1	1	25.5572	30.5064	61.2478
DATA	806	5	150	0	0	Col_5_17064143	Col_5_17064143	19743	465.5	-1.356611554e-002	2.292842199e-001	9.528188989e-001	1.301026e+002	1.261014e+002	2.868216e+001	6.124165e+001	69	79.5	30	60	9.214432e+000	2.062222e+001	0	0	0	0	0	0	0	0	0	0	0	29.6331	13.7558	1	1	1	0	26.2212	30.869	61.8795
DATA	807	5	151	0	0	Col_1_24304027	Col_1_24304027	19764.7	465.667	-3.921979048e-002	7.413715425e-002	5.967938871e-001	7.172629e+002	6.553278e+002	7.618056e+001	8.890048e+001	206	130	30	60	9.087275e+000	1.991076e+001	0	0	0	0	0	0	0	0	0	0	0	162.696	71.3158	1	1	1	1	23.9365	30.7537	61.504
DATA	808	5	152	0	0	Col_2_17431021	Col_2_17431021	19785.2	466	1.277963860e-001	8.395780525e-002	1.279714759e-001	4.365444e+002	5.859018e+002	5.069308e+001	8.401345e+001	138	131	30	60	9.382908e+000	2.059548e+001	0	0	0	0	0	0	0	0	0	0	0	98.6277	63.6135	1	1	1	1	24.4106	31.0858	62.3084
DATA	809	5	153	0	0	NC_2_12703309	NC_2_12703309	19806.7	466.235	1.425831734e-001	1.328936559e-001	2.833106877e-001	2.057197e+002	2.856663e+002	3.305964e+001	6.677838e+001	84	93.5	30	61	9.231962e+000	2.033249e+001	0	0	0	0	0	0	0	0	0	0	0	46.2812	30.9398	1	1	1	0	23.696	30.5571	62.512
DATA	810	5	154	0	0	NC_3_15881103	NC_3_15881103	19827.3	465.806	1.929594236e-002	1.312964100e-001	8.831598539e-001	2.410410e+002	2.519921e+002	3.544622e+001	6.554416e+001	94	89	29	61	8.946820e+000	2.112310e+001	0	0	0	0	0	0	0	0	0	0	0	53.9985	27.2264	1	1	1	0	26.0017	30.1112	62.4714
DATA	811	5	155	0	0	Col_5_16495415	Col_5_16495415	19848.8	465.727	1.867782720e-001	6.391690529e-002	3.475631631e-003	4.322813e+003	6.645761e+003	4.330688e+002	6.666072e+002	872	633	29	61	9.113407e+000	2.049044e+001	0	0	1	1	0	0	0	0	0	0	0	964.11	716.203	1	1	1	1	19.1492	30.0582	61.8452
DATA	812	5	156	0	0	NC_5_23126916	NC_5_23126916	19869.5	466.036	-4.146789253e-002	1.647205560e-001	8.012366883e-001	1.973599e+002	1.793870e+002	3.281569e+001	6.340379e+001	81	83	30	60	8.972465e+000	2.022001e+001	0	0	0	0	0	0	0	0	0	0	0	43.8275	19.2841	1	1	1	0	17.2609	30.3411	61.4146
DATA	813	5	157	0	0	Col_2_8606488	Col_2_8606488	19891.2	465.231	3.543537962e-001	7.051596578e-002	5.030209583e-007	1.538715e+003	3.479461e+003	1.561100e+002	3.532489e+002	383	430	30	59	9.073259e+000	2.039352e+001	0	0	0	0	0	0	0	0	0	0	0	340.087	373.032	1	1	1	1	24.4106	30.181	61.195
DATA	814	5	158	0	0	Col_1_23405545	Col_1_23405545	19912.2	465.587	1.951075655e-002	6.863049492e-002	7.761904586e-001	9.252048e+002	9.677176e+002	9.623008e+001	1.144662e+002	235.5	170	29	59	8.957056e+000	1.984902e+001	0	0	0	0	0	0	0	0	0	0	0	203.568	103.478	1	1	1	1	26.4388	29.6758	60.2905
DATA	815	5	159	0	0	Col_2_9759081	Col_2_9759081	19934	465.569	5.552380281e-003	1.205303776e-001	9.632574608e-001	2.780596e+002	2.816374e+002	3.847288e+001	6.746702e+001	103	94	29	59	8.914087e+000	1.971364e+001	0	0	0	0	0	0	0	0	0	0	0	60.8851	30.0319	1	1	1	0	24.4106	29.2792	59.8819
DATA	816	5	160	0	0	NC_3_1646071	NC_3_1646071	19954.5	465.957	9.060562074e-002	7.091436127e-002	2.013634803e-001	7.593934e+002	9.355618e+002	8.049987e+001	1.119426e+002	207	171	28	59	8.913613e+000	2.017773e+001	0	0	0	0	0	0	0	0	0	0	0	165.526	99.5003	1	1	1	1	22.4545	28.9605	60.5354
DATA	817	5	161	0	0	NC_1_4616112	NC_1_4616112	19975.8	465.5	3.344316983e-002	1.336435561e-001	8.024005595e-001	2.367291e+002	2.556789e+002	3.578988e+001	6.673448e+001	87.5	87	28	59	8.724722e+000	2.033933e+001	0	0	0	0	0	0	0	0	0	0	0	51.3467	27.1158	1	1	1	0	26.6546	28.6201	60.7108
DATA	818	5	162	0	0	NC_2_11910217	NC_2_11910217	19997.2	466.354	3.791414484e-002	1.034965322e-001	7.141169706e-001	3.367764e+002	3.674987e+002	4.314695e+001	7.191379e+001	112.5	101	28	59	8.773553e+000	2.053209e+001	0	0	0	0	0	0	0	0	0	0	0	72.6964	38.8661	1	1	1	1	22.9591	28.6687	60.5115
DATA	819	5	163	0	0	Col_2_8304497	Col_2_8304497	20018.2	465.782	-5.229183995e-002	6.730855615e-002	4.372193325e-001	1.150096e+003	1.019630e+003	1.181611e+002	1.193295e+002	286	168	28	59	8.442727e+000	1.956233e+001	0	0	0	0	0	0	0	0	0	0	0	247.014	107.525	1	1	1	1	24.8756	28.272	60.0029
DATA	820	5	164	66	1	DarkCorner	DarkCorner	20039.9	465.793	0.000000000e+000	7.009674525e-001	1.000000000e+000	2.707529e+001	6.178027e+001	2.724817e+001	6.219305e+001	38.5	68.5	27	58	8.486493e+000	1.924787e+001	0	0	0	0	0	0	0	0	0	0	0	-2.35878	1.48317	0	0	0	0	25.5572	27.8124	59.3009
DATA	821	6	1	0	0	NC_2_16525467	NC_2_16525467	16601.4	471.607	-1.580608205e-001	2.468361480e-001	5.219469432e-001	1.368927e+002	9.513044e+001	2.852830e+001	5.864764e+001	70	78	24	54	7.475840e+000	1.871765e+001	0	0	0	0	0	0	0	0	0	0	0	31.8428	10.7464	1	1	1	0	25.7804	23.9809	55.6193
DATA	822	6	2	0	0	Col_3_9995799	Col_3_9995799	16622.3	471.211	-9.626605515e-002	7.004192958e-002	1.693156635e-001	9.407034e+002	7.536794e+002	9.735682e+001	9.507042e+001	249	152	24	54	7.551011e+000	1.883861e+001	0	0	0	0	0	0	0	0	0	0	0	218.356	85.0253	1	1	1	1	25.1049	24.1502	55.1528
DATA	823	6	3	0	0	Col_1_12920374	Col_1_12920374	16643.6	471.66	1.647182628e-002	8.712202341e-002	8.500409648e-001	4.361856e+002	4.530469e+002	5.034001e+001	7.361592e+001	136.5	116	24	54	7.645863e+000	1.877055e+001	0	0	0	0	0	0	0	0	0	0	0	101.054	51.0436	1	1	1	1	24.4106	24.7847	55.8622
DATA	824	6	4	0	0	NC_5_16277427	NC_5_16277427	16664.7	471.389	-1.765866639e-001	6.450124255e-002	6.186578231e-003	2.959153e+003	1.970520e+003	2.969844e+002	2.054369e+002	679.5	287	24	55	7.336678e+000	1.928664e+001	0	0	0	0	0	0	0	0	0	0	0	684.319	221.749	1	1	1	1	24.8756	24.8481	55.9527
DATA	825	6	5	0	0	Col_1_24607844	Col_1_24607844	16685.8	470.9	-1.084037274e-001	6.991654636e-002	1.210280150e-001	9.749521e+002	7.595905e+002	1.007040e+002	9.566643e+001	257	149.5	25	54.5	7.302588e+000	1.826390e+001	0	0	0	0	0	0	0	0	0	0	0	225.083	85.3847	1	1	1	1	23.4529	24.986	55.3046
DATA	826	6	6	0	0	NC_2_12759619	NC_2_12759619	16707.1	471.44	-3.132152607e-001	3.320897879e-001	3.455968328e-001	1.189866e+002	5.784726e+001	2.791805e+001	5.850373e+001	61	70	24	55	7.682307e+000	1.928898e+001	0	0	0	0	0	0	0	0	0	0	0	27.4298	6.47592	1	0	0	0	23.9365	24.6929	55.8263
DATA	827	6	7	0	0	Col_2_15838068	Col_2_15838068	16728.3	471.118	1.367477365e-001	7.395648269e-002	6.445350763e-002	5.978879e+002	8.191577e+002	6.491780e+001	1.005292e+002	166	157	25	55	7.996252e+000	1.926372e+001	0	0	0	0	0	0	0	0	0	0	0	137.638	91.8955	1	1	1	1	24.1747	25.183	56.0323
DATA	828	6	8	0	0	NC_2_19017688	NC_2_19017688	16749.5	471.324	0.000000000e+000	6.572475724e-001	1.000000000e+000	2.949533e+001	5.795447e+001	2.549261e+001	5.844847e+001	43.5	67	24	54	8.033441e+000	1.906211e+001	0	0	0	0	0	0	0	0	0	0	0	6.78181	4.22694	1	0	0	0	30	25.2036	55.7628
DATA	829	6	9	0	0	NC_1_28634252	NC_1_28634252	16770.5	471.324	1.283772667e-001	9.419675964e-002	1.729257473e-001	3.371783e+002	4.531447e+002	4.218362e+001	7.389790e+001	115	112	25	54	7.988832e+000	1.925686e+001	0	0	0	0	0	0	0	0	0	0	0	77.4428	50.7487	1	1	1	1	27.0811	25.2346	56.1284
DATA	830	6	10	0	0	Col_3_6750615	Col_3_6750615	16791.5	471.492	-2.805008605e-002	7.029067203e-002	6.898501429e-001	8.379129e+002	7.855047e+002	8.754859e+001	9.789134e+001	224.5	145.5	25	54	7.895143e+000	1.906440e+001	0	0	0	0	0	0	0	0	0	0	0	192.27	87.9055	1	1	1	1	26.2212	25.084	56.517
DATA	831	6	11	0	0	Col_5_15747374	Col_5_15747374	16813	471.5	2.680410649e-001	6.613180528e-002	5.053604763e-005	4.282476e+004	7.938455e+004	4.282551e+003	7.938670e+003	9913	9046	25	54	7.829015e+000	1.953538e+001	0	0	0	0	0	0	0	0	0	0	0	9818.36	8877.82	1	1	1	1	26.2212	25.4202	56.2953
DATA	832	6	12	0	0	NC_4_9160843	NC_4_9160843	16834	471.5	0.000000000e+000	7.024666664e-001	1.000000000e+000	2.525104e+001	5.811868e+001	2.541228e+001	5.849194e+001	34	58	25	55	7.634095e+000	1.945470e+001	0	0	0	0	0	0	0	0	0	0	0	-2.84014	-1.15184	0	0	0	0	26.2212	25.1451	56.3598
DATA	833	6	13	0	0	Col_2_15230018	Col_2_15230018	16855.1	471.627	6.035947680e-002	7.084384181e-002	3.942099912e-001	7.406657e+002	8.511022e+002	7.830958e+001	1.032896e+002	201	153	24	55	7.443305e+000	1.893062e+001	0	0	0	0	0	0	0	0	0	0	0	169.593	95.0731	1	1	1	1	26.0017	24.6366	56.6407
DATA	834	6	14	0	0	Col_5_5901094	Col_5_5901094	16876.4	471.414	-3.974132401e-002	7.144901008e-002	5.780608956e-001	7.986838e+002	7.288423e+002	8.382207e+001	9.348989e+001	223.5	145	24	56	7.544110e+000	1.863025e+001	0	0	0	0	0	0	0	0	0	0	0	182.786	81.3773	1	1	1	1	27.501	24.354	56.676
DATA	835	6	15	0	0	Col_4_16028697	Col_4_16028697	16897.5	471.324	-3.868760552e-002	6.799176544e-002	5.693532357e-001	1.001336e+003	9.159931e+002	1.033170e+002	1.087267e+002	260	161	24	57	8.129524e+000	1.850227e+001	0	0	0	0	0	0	0	0	0	0	0	229.079	102.231	1	1	1	1	27.0811	25.1815	57.1359
DATA	836	6	16	0	0	Col_1_24353942	Col_1_24353942	16918.6	471.414	1.831397963e-001	1.257968674e-001	1.454375535e-001	2.055759e+002	3.134093e+002	3.271995e+001	6.645094e+001	84	91	25	57	8.377597e+000	1.921274e+001	0	0	0	0	0	0	0	0	0	0	0	47.0188	34.9664	1	1	1	1	27.501	25.4296	57.8749
DATA	837	6	17	0	0	NC_3_22560532	NC_3_22560532	16939.8	471.5	3.295998090e-001	6.843048410e-002	1.460513051e-006	5.880065e+004	1.255978e+005	5.880120e+003	1.255991e+004	13502	14075	25	56	8.345769e+000	1.890606e+001	0	0	0	0	0	0	0	0	0	0	0	13446.8	14008.5	1	1	1	1	26.6546	25.5128	57.646
DATA	838	6	18	0	0	Col_3_14773854	Col_3_14773854	16960.9	471.271	-1.582267773e-001	6.634121032e-002	1.707702670e-002	1.616144e+003	1.122673e+003	1.636076e+002	1.266532e+002	387	183	25	56	7.956541e+000	1.934716e+001	0	0	0	0	0	0	0	0	0	0	0	369.564	125.188	1	1	1	1	26.0017	25.1905	57.1461
DATA	839	6	19	0	0	Col_3_20243333	Col_3_20243333	16981.8	470.947	-1.291583660e-001	6.475830156e-002	4.610091916e-002	1.910346e+003	1.418906e+003	1.927237e+002	1.535293e+002	445	221	25	56	8.073298e+000	1.949422e+001	0	0	0	0	0	0	0	0	0	0	0	436.849	158.193	1	1	1	1	24.8756	25.3324	57.5024
DATA	840	6	20	0	0	Col_3_15676898	Col_3_15676898	17003.4	471.414	1.241948439e-001	1.780403488e-001	4.854488279e-001	1.438526e+002	1.914752e+002	2.923866e+001	6.169161e+001	69.5	80	25	57	8.274383e+000	2.002189e+001	0	0	0	0	0	0	0	0	0	0	0	32.902	21.3446	1	1	1	0	27.501	25.3675	58.5369
DATA	841	6	21	0	0	NC_3_20946122	NC_3_20946122	17024.5	471.324	2.910069393e-001	8.849116687e-002	1.007076734e-003	1.537361e+003	3.004574e+003	1.558283e+002	4.180614e+002	386	330	25	57	8.448793e+000	1.949003e+001	0	0	1	1	0	0	0	0	0	0	0	351.709	334.909	1	1	1	1	27.0811	25.7446	57.4126
DATA	842	6	22	0	0	NC_2_12106278	NC_2_12106278	17045.7	471.722	-1.277081040e-001	1.535649511e-001	4.056219284e-001	2.284742e+002	1.702665e+002	3.419328e+001	6.107241e+001	85	75	25	56	7.928972e+000	1.923488e+001	0	0	0	0	0	0	0	0	0	0	0	52.2885	18.9784	1	1	1	0	24.8756	25.4657	56.9403
DATA	843	6	23	0	0	Col_3_17492446	Col_3_17492446	17066.3	471.135	-8.471075982e-002	8.711269092e-002	3.308380197e-001	4.985733e+002	4.102214e+002	5.596844e+001	7.157201e+001	151	105	25	57	7.868868e+000	1.830464e+001	0	0	0	0	0	0	0	0	0	0	0	114.144	45.7258	1	1	1	1	24.1747	25.2498	57.0845
DATA	844	6	24	0	0	Col_1_8930659	Col_1_8930659	17087.4	470.944	-5.439215530e-002	6.564009715e-002	4.073068952e-001	1.305538e+003	1.151854e+003	1.330052e+002	1.292553e+002	350.5	185.5	25	56	7.758119e+000	1.817873e+001	0	0	0	0	0	0	0	0	0	0	0	299.038	128.402	1	1	1	1	24.8756	25.3183	56.8543
DATA	845	6	25	0	0	NC_3_10526420	NC_3_10526420	17108.3	471.653	6.572586160e-002	8.262558131e-002	4.263423341e-001	4.678693e+002	5.443151e+002	5.323786e+001	8.000818e+001	148	120	24	56	7.737745e+000	1.864462e+001	0	0	0	0	0	0	0	0	0	0	0	107.236	60.6835	1	1	1	1	23.9365	24.7546	57.0933
DATA	846	6	26	0	0	Col_1_7604416	Col_1_7604416	17130.2	471.478	1.179060539e-001	1.206153759e-001	3.283031289e-001	2.339085e+002	3.068683e+002	3.451838e+001	6.617450e+001	89	94	24	56	7.689965e+000	1.868241e+001	0	0	0	0	0	0	0	0	0	0	0	53.6479	34.2172	1	1	1	1	27.0811	24.8173	56.4429
DATA	847	6	27	0	0	Col_5_17287573	Col_5_17287573	17150.9	471.393	6.027836364e-002	6.825317712e-002	3.771507207e-001	8.838293e+002	1.015422e+003	9.195110e+001	1.172470e+002	235	171	24	55	7.340724e+000	1.828687e+001	0	0	0	0	0	0	0	0	0	0	0	202.856	113.246	1	1	1	1	25.5572	24.1517	56.1069
DATA	848	6	28	0	0	Col_4_10192403	Col_4_10192403	17172.3	471.222	9.056001685e-002	8.973593758e-002	3.128866964e-001	3.842691e+002	4.733642e+002	4.603318e+001	7.533316e+001	126	111	24	55	7.224291e+000	1.846498e+001	0	0	0	0	0	0	0	0	0	0	0	88.2681	52.8055	1	1	1	1	26.2212	24.5714	56.0081
DATA	849	6	29	0	0	NC_1_12326949	NC_1_12326949	17193.4	470.49	-3.070083826e-002	6.205048759e-002	6.207611353e-001	3.427318e+003	3.193402e+003	3.436662e+002	3.246699e+002	813	417	24	55	7.058880e+000	1.914355e+001	0	0	0	0	0	0	0	0	0	0	0	787.909	356.337	1	1	1	1	23.4529	24.1467	56.466
DATA	850	6	30	0	0	NC_4_7634401	NC_4_7634401	17214.3	471.642	-1.126016778e-002	6.516199549e-002	8.628065266e-001	1.290870e+003	1.257831e+003	1.315427e+002	1.387505e+002	317	194	23	56	7.157255e+000	1.900661e+001	0	0	0	0	0	0	0	0	0	0	0	297.068	140.398	1	1	1	1	24.8756	23.918	56.8117
DATA	851	6	31	0	0	NC_4_6836913	NC_4_6836913	17236	471.5	4.522305058e-002	6.401361584e-002	4.799022034e-001	1.496196e+003	1.660396e+003	1.517392e+002	1.760596e+002	372	237	24	54	7.240625e+000	1.931906e+001	0	0	0	0	0	0	0	0	0	0	0	344.672	185.399	1	1	1	1	26.2212	24.0214	56.3778
DATA	852	6	32	0	0	NC_5_21028166	NC_5_21028166	17257.2	471.5	1.706304733e-001	9.229979361e-002	6.450763817e-002	3.367279e+002	4.987806e+002	4.208599e+001	7.689609e+001	122.5	121	24	54	7.490678e+000	1.981739e+001	0	0	0	0	0	0	0	0	0	0	0	77.6537	55.7151	1	1	1	1	26.6546	24.4639	56.1365
DATA	853	6	33	0	0	NC_2_2350037	NC_2_2350037	17277.5	471.273	1.790372887e-001	1.261254509e-001	1.557481925e-001	2.052053e+002	3.099031e+002	3.251321e+001	6.620288e+001	83	96	24	54	7.599259e+000	1.992728e+001	0	0	0	0	0	0	0	0	0	0	0	47.3734	34.631	1	1	1	1	22.9591	24.4059	55.1814
DATA	854	6	34	0	0	Col_3_10578994	Col_3_10578994	17299.1	471.281	-6.684698033e-002	8.964991820e-002	4.558821174e-001	4.588393e+002	3.933812e+002	5.234326e+001	7.047538e+001	141	107	24	54	7.590199e+000	1.937387e+001	0	0	0	0	0	0	0	0	0	0	0	106.055	43.9796	1	1	1	1	25.5572	24.7234	54.8593
DATA	855	6	35	0	0	Col_5_1911246	Col_5_1911246	17320.1	471.911	1.368938671e-001	1.037970782e-001	1.872157603e-001	2.841289e+002	3.894119e+002	3.794928e+001	7.023168e+001	100	105	23	53	7.351834e+000	1.886737e+001	0	0	0	0	0	0	0	0	0	0	0	65.7572	43.5563	1	1	1	1	24.8756	24.0152	54.1499
DATA	856	6	36	0	0	NC_4_701440	NC_4_701440	17341.5	471.649	1.977973572e-002	7.775200621e-002	7.991902733e-001	5.665658e+002	5.929664e+002	6.197748e+001	8.323852e+001	165	121	24	54	7.617419e+000	1.820104e+001	0	0	0	0	0	0	0	0	0	0	0	131.29	66.3584	1	1	1	1	25.3321	24.3887	55.0304
DATA	857	6	37	0	0	Col_1_443677	Col_1_443677	17363	471.5	3.055452625e-001	6.748374852e-002	5.963294104e-006	7.556663e+004	1.527128e+005	7.556705e+003	1.527139e+004	16730	17110	24	55	7.666200e+000	1.855764e+001	0	0	0	0	0	0	0	0	0	0	0	17534.6	17099.2	1	1	1	1	26.2212	24.7239	56.6236
DATA	858	6	38	0	0	Col_5_17637196	Col_5_17637196	17384.3	471.714	-3.629848493e-002	8.960315668e-002	6.854019872e-001	4.412113e+002	4.058337e+002	5.073912e+001	7.107775e+001	135	108.5	25	55	7.843521e+000	1.912138e+001	0	0	0	0	0	0	0	0	0	0	0	102.523	45.4667	1	1	1	1	24.8756	25.0873	56.536
DATA	859	6	39	0	0	NC_4_8548200	NC_4_8548200	17404.5	471.792	-1.580857539e-002	6.818957863e-002	8.166679436e-001	9.485166e+002	9.146109e+002	9.809646e+001	1.084730e+002	238.5	160.5	25	55	7.909352e+000	1.972588e+001	0	0	0	0	0	0	0	0	0	0	0	220.704	102.523	1	1	1	1	24.8756	25.4576	56.1616
DATA	860	6	40	0	0	Col_1_17879752	Col_1_17879752	17426.1	471.473	1.178842549e-001	6.371634149e-002	6.429313187e-002	1.829679e+003	2.400264e+003	1.846659e+002	2.470015e+002	481	336	25	54	8.284906e+000	1.918867e+001	0	0	0	0	0	0	0	0	0	0	0	426.358	269.224	1	1	1	1	25.3321	25.7535	55.0527
DATA	861	6	41	0	0	Col_5_26017637	Col_5_26017637	17447.1	471.904	-9.521941375e-002	1.165710499e-001	4.140222371e-001	3.105112e+002	2.493778e+002	3.983125e+001	6.336202e+001	113	92	25	55	8.367837e+000	1.879563e+001	0	0	0	0	0	0	0	0	0	0	0	72.4666	27.9886	1	1	1	0	24.1747	26.2159	55.6335
DATA	862	6	42	0	0	Col_4_12616647	Col_4_12616647	17468.3	471.07	5.269478234e-002	8.004587720e-002	5.103407125e-001	5.060632e+002	5.713464e+002	5.640521e+001	8.156480e+001	150.5	120.5	25	56	8.481988e+000	1.934998e+001	0	0	0	0	0	0	0	0	0	0	0	118.276	64.166	1	1	1	1	21.6755	25.7164	55.9669
DATA	863	6	43	0	0	NC_2_18076754	NC_2_18076754	17489.9	471.842	4.361547053e-001	4.813931778e-001	3.649221269e-001	3.352439e+001	9.151991e+001	2.509450e+001	5.888684e+001	46	76	25	56	8.489877e+000	1.908134e+001	0	0	0	0	0	0	0	0	0	0	0	7.84825	10.2852	1	1	0	0	30	25.8739	55.8163
DATA	864	6	44	0	0	Col_1_22051947	Col_1_22051947	17510.5	471.25	4.042813567e-002	6.420218319e-002	5.288906697e-001	1.428952e+003	1.568360e+003	1.450368e+002	1.672631e+002	367.5	235	26	56	8.253686e+000	1.928360e+001	0	0	0	0	0	0	0	0	0	0	0	335.026	176.373	1	1	1	1	23.4529	26.0689	56.3091
DATA	865	6	45	0	0	NC_5_14708468	NC_5_14708468	17532.2	471.478	5.528493931e-002	7.831825934e-002	4.802496937e-001	5.321705e+002	6.044157e+002	5.870812e+001	8.383189e+001	162	128	26	55	8.284223e+000	1.967576e+001	0	0	0	0	0	0	0	0	0	0	0	124.98	68.019	1	1	1	1	27.0811	26.4385	56.6676
DATA	866	6	46	0	0	Col_5_4858191	Col_5_4858191	17553.4	471.414	-5.881150705e-002	6.659921740e-002	3.772005944e-001	1.163461e+003	1.016109e+003	1.189496e+002	1.170239e+002	305	171	26	56	7.899690e+000	1.905437e+001	0	0	0	0	0	0	0	0	0	0	0	273.683	114.431	1	1	1	1	27.501	26.4849	57.7354
DATA	867	6	47	0	0	NC_5_12974888	NC_5_12974888	17574.5	471.324	-1.314920763e-001	8.719340262e-002	1.315415499e-001	5.227329e+002	3.861782e+002	5.781930e+001	6.968726e+001	158	103	26	58	8.114335e+000	1.984469e+001	0	0	0	0	0	0	0	0	0	0	0	123.166	43.5214	1	1	1	1	27.0811	26.9574	58.7562
DATA	868	6	48	0	0	NC_3_18658615	NC_3_18658615	17594.8	471.5	9.756223616e-002	1.034321463e-001	3.455537216e-001	2.949073e+002	3.691881e+002	3.844868e+001	6.872600e+001	107	99.5	26	58	8.134680e+000	2.018400e+001	0	0	0	0	0	0	0	0	0	0	0	69.5986	41.6358	1	1	1	1	21.4095	27.1911	59.8821
DATA	869	6	49	0	0	NC_2_14640270	NC_2_14640270	17616.8	471.5	2.186149860e-001	6.458750847e-002	7.123339576e-004	1.023090e+005	1.692501e+005	1.023093e+004	1.692511e+004	23285	19187	27	57	8.414648e+000	1.952741e+001	0	0	0	0	0	0	0	0	0	0	0	24187.7	19102.2	1	1	1	1	26.6546	27.154	58.8134
DATA	870	6	50	0	0	NC_3_7440842	NC_3_7440842	17636.9	471.261	1.300199538e-001	1.621917074e-001	4.227591153e-001	1.565534e+002	2.111944e+002	2.914820e+001	6.161443e+001	73	86	27	56	8.202932e+000	1.942964e+001	0	0	0	0	0	0	0	0	0	0	0	37.071	23.8532	1	1	1	0	22.4545	26.8169	58.4791
DATA	871	6	51	0	0	Col_4_12076037	Col_4_12076037	17658.9	471.283	-1.918211394e-001	7.098932578e-002	6.890045641e-003	1.089391e+003	7.004267e+002	1.116696e+002	9.083505e+001	279	137	27	55	8.400105e+000	1.834781e+001	0	0	0	0	0	0	0	0	0	0	0	258.424	79.1714	1	1	1	1	24.4106	27.0523	57.2326
DATA	872	6	52	0	0	Col_1_19640176	Col_1_19640176	17680.3	471.5	4.010688805e-002	9.544244548e-002	6.743242588e-001	3.566381e+002	3.911422e+002	4.326842e+001	6.978391e+001	115	103.5	27	55	8.529924e+000	1.786072e+001	0	0	0	0	0	0	0	0	0	0	0	84.7505	44.2461	1	1	1	1	27.0811	26.9176	56.3803
DATA	873	6	53	0	0	Col_3_21838840	Col_3_21838840	17700.9	471.491	1.019234469e-001	7.015292638e-002	1.462584130e-001	7.413325e+002	9.374249e+002	7.806386e+001	1.101024e+002	207.5	171.5	26	56	8.544806e+000	1.789078e+001	0	0	0	0	0	0	0	0	0	0	0	176.466	106.121	1	1	1	1	24.8756	26.5551	56.6024
DATA	874	6	54	0	0	NC_1_22927968	NC_1_22927968	17722.6	471.414	-7.387353707e-002	7.169576758e-002	3.028339366e-001	8.136706e+002	6.863966e+002	8.495119e+001	8.967159e+001	227	133	25	55	8.264145e+000	1.873036e+001	0	0	0	0	0	0	0	0	0	0	0	194.029	77.7652	1	1	1	1	27.501	26.1371	56.3323
DATA	875	6	55	0	0	NC_1_2829159	NC_1_2829159	17742.6	471.073	-1.633585135e-001	9.048769971e-002	7.102588619e-002	5.037570e+002	3.458299e+002	5.596335e+001	6.723614e+001	157.5	102	25	56	8.092391e+000	1.888797e+001	0	0	0	0	0	0	0	0	0	0	0	120.321	39.2095	1	1	1	1	21.9382	26.0592	57.2367
DATA	876	6	56	0	0	NC_3_1671716	NC_3_1671716	17765.1	471.237	-3.756460897e-002	6.839327476e-002	5.828378824e-001	9.484278e+002	8.698406e+002	9.791389e+001	1.043334e+002	267.5	157.5	25	57	8.094625e+000	1.963651e+001	0	0	0	0	0	0	0	0	0	0	0	226.951	98.7021	1	1	1	1	26.0017	26.0561	57.5866
DATA	877	6	57	0	0	Col_1_2752247	Col_1_2752247	17785.6	471.491	2.732517013e-002	6.623753601e-002	6.799487906e-001	1.065428e+003	1.134617e+003	1.092764e+002	1.272313e+002	287	178	25	56	8.111060e+000	1.936674e+001	0	0	0	0	0	0	0	0	0	0	0	255.384	128.843	1	1	1	1	25.1049	25.817	57.213
DATA	878	6	58	0	0	NC_5_8981938	NC_5_8981938	17807.2	471.478	-2.054516140e-002	1.102065702e-001	8.521121895e-001	3.034019e+002	2.893831e+002	3.883808e+001	6.439274e+001	104	99.5	24	56	7.871437e+000	1.962275e+001	0	0	0	0	0	0	0	0	0	0	0	72.8548	32.8875	1	1	1	1	27.0811	25.1625	57.2608
DATA	879	6	59	0	0	NC_1_21676158	NC_1_21676158	17828.4	471.414	1.583162863e-001	4.689544457e-001	7.356690376e-001	4.830812e+001	6.955629e+001	2.468160e+001	5.789871e+001	51	71.5	25	56	7.779847e+000	1.936312e+001	0	0	0	0	0	0	0	0	0	0	0	11.6201	7.91098	1	1	0	0	27.501	25.3387	56.7497
DATA	880	6	60	0	0	NC_1_29373177	NC_1_29373177	17849.6	471.414	2.131052020e-001	2.945992820e-001	4.694506828e-001	7.292190e+001	1.191141e+002	2.523895e+001	5.865722e+001	54	73	25	56	7.670011e+000	1.931595e+001	0	0	0	0	0	0	0	0	0	0	0	17.571	13.5579	1	1	0	0	30	25.5169	56.5119
DATA	881	6	61	0	0	NC_3_19546098	NC_3_19546098	17870.7	471.5	2.078091770e-001	1.083715619e-001	5.516657630e-002	1.572023e+003	2.536693e+003	2.185513e+002	4.531184e+002	331.5	213	25	56	8.118125e+000	1.903200e+001	0	0	1	1	0	0	0	0	0	0	0	379.437	288.953	1	1	1	1	27.0811	25.7377	57.204
DATA	882	6	62	0	0	Col_5_16529919	Col_5_16529919	17891.5	471.269	-8.808487168e-002	6.714364672e-002	1.895583004e-001	1.151843e+003	9.403906e+002	1.176747e+002	1.101462e+002	310.5	174.5	25	56	7.915039e+000	1.884949e+001	0	0	0	0	0	0	0	0	0	0	0	278.478	107.2	1	1	1	1	24.4106	25.4178	56.3406
DATA	883	6	63	0	0	NC_4_10173746	NC_4_10173746	17913.2	471.38	2.806642881e-001	9.704128622e-002	3.825357554e-003	2.719236e+002	5.189329e+002	3.629500e+001	7.730891e+001	107	120	25	56	8.224138e+000	1.829941e+001	0	0	0	0	0	0	0	0	0	0	0	65.8567	59.2014	1	1	1	1	23.696	25.5341	56.2014
DATA	884	6	64	0	0	Col_4_2604509	Col_4_2604509	17933.5	471.269	-5.608237948e-002	6.732213673e-002	4.048192669e-001	1.061081e+003	9.325369e+002	1.087887e+002	1.094318e+002	292.5	165.5	25	55	8.218938e+000	1.920758e+001	0	0	0	0	0	0	0	0	0	0	0	257.39	106.463	1	1	1	1	24.4106	25.7194	55.9922
DATA	885	6	65	0	0	NC_3_21290330	NC_3_21290330	17955.2	471.545	-1.074032088e-001	6.902930925e-002	1.197301499e-001	1.015559e+003	7.930522e+002	1.043441e+002	9.779287e+001	281	156	26	56	8.342122e+000	1.906040e+001	0	0	0	0	0	0	0	0	0	0	0	246.769	90.6066	1	1	1	1	26.8687	26.1444	55.996
DATA	886	6	66	0	0	NC_5_25307002	NC_5_25307002	17976.6	471.414	-1.697770325e-002	1.050872051e-001	8.716537499e-001	3.219362e+002	3.095937e+002	4.010800e+001	6.502148e+001	115	95	26	55.5	8.032314e+000	1.863213e+001	0	0	0	0	0	0	0	0	0	0	0	78.3552	35.3973	1	1	1	1	27.501	26.4167	55.6735
DATA	887	6	67	0	0	NC_5_12092361	NC_5_12092361	17997.7	471.5	3.972153938e-001	7.635501067e-002	1.969242724e-007	6.076601e+002	1.516618e+003	6.529082e+001	1.620677e+002	192	230	27	56	8.339443e+000	1.847855e+001	0	0	0	0	0	0	0	0	0	0	0	148.135	173.526	1	1	1	1	27.0811	27.182	55.8693
DATA	888	6	68	0	0	NC_5_18785158	NC_5_18785158	18019.8	470.971	7.492755755e-001	2.191860258e-001	6.297982957e-004	5.057648e+001	2.839385e+002	2.437478e+001	6.376559e+001	50.5	97.5	27	56	8.527074e+000	1.873492e+001	0	0	0	0	0	0	0	0	0	0	0	12.3494	32.5111	1	1	0	0	20.0267	27.3916	56.71
DATA	889	6	69	0	0	Col_3_12698157	Col_3_12698157	18039.7	471.6	-1.191702588e-001	6.251965844e-002	5.663403078e-002	7.228984e+003	5.494232e+003	7.232903e+002	5.523780e+002	1769	665	27	57	8.396793e+000	1.830241e+001	0	0	0	0	0	0	0	0	0	0	0	1767.79	629.499	1	1	1	1	24.8756	27.1549	57.1568
DATA	890	6	70	0	0	Col_1_4968880	Col_1_4968880	18060.4	472.02	1.496690211e-002	8.230052764e-002	8.556951886e-001	4.815027e+002	4.983858e+002	5.369863e+001	7.573111e+001	162	115	26	58	8.328339e+000	1.925398e+001	0	0	0	0	0	0	0	0	0	0	0	117.928	57.1402	1	1	1	1	23.9365	27.0442	58.7148
DATA	891	6	71	0	0	Col_2_10729409	Col_2_10729409	18082.5	471.686	-1.273467876e-002	6.773963435e-002	8.508809619e-001	9.528177e+002	9.252842e+002	9.819353e+001	1.086661e+002	275	164	27	57	7.937403e+000	1.859476e+001	0	0	0	0	0	0	0	0	0	0	0	233.722	106.158	1	1	1	1	24.4106	27.3817	58.001
DATA	892	6	72	0	0	NC_2_17155762	NC_2_17155762	18103.5	471.564	-1.044414810e-001	8.419504757e-002	2.148013855e-001	5.306319e+002	4.172073e+002	5.811561e+001	7.059220e+001	168.5	116.5	27	57	7.954632e+000	1.961677e+001	0	0	0	0	0	0	0	0	0	0	0	130.351	47.897	1	1	1	1	24.4106	27.4865	58.7212
DATA	893	6	73	0	0	Col_2_5001470	Col_2_5001470	18124.5	471.5	1.166146880e-003	7.055019812e-002	9.868121104e-001	7.700362e+002	7.721066e+002	8.055859e+001	9.591705e+001	229	146	27	58	7.820614e+000	1.959135e+001	0	0	0	0	0	0	0	0	0	0	0	189.429	88.6962	1	1	1	1	24.4106	27.6322	58.6773
DATA	894	6	74	0	0	NC_4_10857102	NC_4_10857102	18145.8	471.478	0.000000000e+000	7.112441591e-001	1.000000000e+000	2.348379e+001	5.651068e+001	2.363374e+001	5.688097e+001	33.5	67.5	27	58	7.927795e+000	1.977002e+001	0	0	0	0	0	0	0	0	0	0	0	-4.27965	1.05156	0	0	0	0	27.0811	27.5461	59.3036
DATA	895	6	75	0	0	NC_2_15023482	NC_2_15023482	18166.6	471.264	1.110685503e-001	7.338505046e-002	1.301517573e-001	6.035870e+002	7.794861e+002	6.480928e+001	9.647181e+001	187	152.5	27	57	7.830289e+000	1.891812e+001	0	0	0	0	0	0	0	0	0	0	0	148.89	89.6515	1	1	1	1	24.8756	27.3015	58.4181
DATA	896	6	76	0	0	Col_3_16636079	Col_3_16636079	18187.5	471.882	9.799366699e-002	6.668880675e-002	1.417197231e-001	9.760550e+002	1.223117e+003	1.004111e+002	1.348604e+002	263	196	27	56	8.430942e+000	1.945530e+001	0	0	0	0	0	0	0	0	0	0	0	241.097	140.755	1	1	1	1	24.4106	28.2014	58.1449
DATA	897	6	77	0	0	Col_5_16986597	Col_5_16986597	18209.5	471.877	6.126890460e-002	1.196410532e-001	6.085768064e-001	2.424280e+002	2.791590e+002	3.379022e+001	6.326735e+001	101	92	27	56	8.252468e+000	1.939389e+001	0	0	0	0	0	0	0	0	0	0	0	59.9628	32.1437	1	1	1	0	25.3321	27.7503	58.2016
DATA	898	6	78	0	0	NC_4_16079742	NC_4_16079742	18230	472	9.532626759e-002	6.345590642e-002	1.330340631e-001	1.784745e+003	2.222811e+003	1.800163e+002	2.294101e+002	442	323	27	56	8.203389e+000	2.027932e+001	0	0	0	0	0	0	0	0	0	0	0	441.983	256.077	1	1	1	1	24.8756	27.4472	58.1745
DATA	899	6	79	0	0	Col_4_18112314	Col_4_18112314	18251.4	471.62	2.998565628e-002	6.444306803e-002	6.417133381e-001	1.332943e+003	1.428226e+003	1.353468e+002	1.536721e+002	377	236	27	57	8.527341e+000	2.014199e+001	0	0	0	0	0	0	0	0	0	0	0	330.491	164.623	1	1	1	1	24.4106	27.9545	58.3579
DATA	900	6	80	0	0	NC_3_10288890	NC_3_10288890	18272.9	471.322	-6.568473351e-002	7.813711323e-002	4.005528665e-001	5.989917e+002	5.149157e+002	6.432752e+001	7.658317e+001	185.5	119.5	27	58	8.316453e+000	2.051251e+001	0	0	0	0	0	0	0	0	0	0	0	148.687	59.3808	1	1	1	1	26.0017	27.9308	59.5835
DATA	901	6	81	0	0	NC_1_25794166	NC_1_25794166	18294.1	471.21	1.168962633e-001	6.233951316e-002	6.077135755e-002	1.442075e+005	1.887487e+005	1.442077e+004	1.887496e+004	35412	21787	28	58	8.475909e+000	2.130267e+001	0	0	0	0	0	0	0	0	0	0	0	35836.2	21776.9	1	1	1	1	26.2212	28.8141	60.1054
DATA	902	6	82	0	0	NC_1_6723944	NC_1_6723944	18315	471.28	-2.259195173e-002	6.632262302e-002	7.333767314e-001	1.094973e+003	1.039469e+003	1.119705e+002	1.183756e+002	303	175	29	60	8.793803e+000	2.035430e+001	0	0	0	0	0	0	0	0	0	0	0	272.395	119.981	1	1	1	1	23.696	29.5325	60.9921
DATA	903	6	83	0	0	NC_2_13895635	NC_2_13895635	18336.2	471.5	4.513956955e-001	3.155627303e-001	1.525888302e-001	4.932340e+001	1.394597e+002	2.389399e+001	5.830674e+001	53.5	75.5	29	59.5	8.943565e+000	2.051698e+001	0	0	0	0	0	0	0	0	0	0	0	12.2829	16.1038	1	1	0	0	30	29.675	61.231
DATA	904	6	84	0	0	Col_1_2297400	Col_1_2297400	18357.3	471.5	1.246725924e-003	6.302435045e-002	9.842175526e-001	1.878246e+003	1.883646e+003	1.892713e+002	1.966823e+002	516	272.5	29.5	60	9.027363e+000	2.032331e+001	0	0	0	0	0	0	0	0	0	0	0	468.191	217.594	1	1	1	1	27.0811	30.3673	62.2149
DATA	905	6	85	0	0	NC_5_25197332	NC_5_25197332	18377.8	471.328	-5.582604392e-002	7.648047174e-002	4.654277556e-001	6.253699e+002	5.499345e+002	6.674912e+001	7.889696e+001	196	128	30	60	8.893375e+000	1.998906e+001	0	0	0	0	0	0	0	0	0	0	0	156.024	63.5494	1	1	1	1	26.2212	30.1465	61.9787
DATA	906	6	86	0	0	Col_2_14201988	Col_2_14201988	18398.7	471.7	2.003830179e-002	7.142822378e-002	7.790650898e-001	7.127484e+002	7.464050e+002	7.499135e+001	9.364587e+001	216	157	30	60	8.797514e+000	2.086404e+001	0	0	0	0	0	0	0	0	0	0	0	177.982	86.2815	1	1	1	1	26.0017	29.8795	61.9256
DATA	907	6	87	0	0	Col_5_8977879	Col_5_8977879	18420.6	471.536	4.371180471e-002	8.581016038e-002	6.104709868e-001	4.221550e+002	4.668568e+002	4.821663e+001	7.332033e+001	139.5	120	29	60	8.652421e+000	2.030400e+001	0	0	0	0	0	0	0	0	0	0	0	105.505	53.9839	1	1	1	1	24.8756	29.1474	60.7982
DATA	908	6	88	0	0	NC_1_8522870	NC_1_8522870	18441.7	471.75	3.185103900e-002	1.107016890e-001	7.735614318e-001	2.779332e+002	2.990829e+002	3.625359e+001	6.394583e+001	107	95.5	29	60	8.570199e+000	2.027042e+001	0	0	0	0	0	0	0	0	0	0	0	69.5152	34.5933	1	1	1	1	23.696	29.0569	60.993
DATA	909	6	89	0	0	NC_1_19205946	NC_1_19205946	18463.1	471.293	-6.027605556e-002	8.315465751e-002	4.685337153e-001	5.094863e+002	4.434620e+002	5.600783e+001	7.182992e+001	167	118	28	60	8.632630e+000	1.990557e+001	0	0	0	0	0	0	0	0	0	0	0	127.517	51.3057	1	1	1	1	25.7804	28.8063	60.9012
DATA	910	6	90	0	0	Col_4_12124873	Col_4_12124873	18484	471.682	1.007604171e-001	6.696908448e-002	1.324318258e-001	9.406552e+002	1.186290e+003	9.689538e+001	1.313942e+002	264.5	192.5	27	59	8.451177e+000	1.967122e+001	0	0	0	0	0	0	0	0	0	0	0	235.59	137.275	1	1	1	1	21.9382	28.0101	60.1478
DATA	911	6	91	0	0	Col_5_24635421	Col_5_24635421	18505.2	471.655	1.630091494e-002	1.249880067e-001	8.962342762e-001	2.391434e+002	2.482901e+002	3.334142e+001	6.170005e+001	100	95	27	59	8.506453e+000	1.974294e+001	0	0	0	0	0	0	0	0	0	0	0	59.9295	28.737	1	1	1	0	25.7804	27.9828	59.8632
DATA	912	6	92	0	0	NC_2_16144871	NC_2_16144871	18526.6	471.414	6.306774368e-002	1.129053743e-001	5.764419883e-001	2.605672e+002	3.012919e+002	3.490198e+001	6.400930e+001	105.5	94.5	28	60	8.909365e+000	2.022828e+001	0	0	0	0	0	0	0	0	0	0	0	65.3321	34.8768	1	1	1	1	27.501	28.596	60.8089
DATA	913	6	93	0	0	NC_5_967208	NC_5_967208	18547.7	471.5	-8.392857019e-002	9.156800433e-002	3.593675309e-001	4.321040e+002	3.561720e+002	4.904919e+001	6.676258e+001	147	103	28	61	8.500479e+000	1.993245e+001	0	0	0	0	0	0	0	0	0	0	0	108.393	41.2346	1	1	1	1	27.0811	28.4832	61.7227
DATA	914	6	94	0	0	Col_1_16248122	Col_1_16248122	18568.6	471.763	-1.836510253e-001	7.453629678e-002	1.374290716e-002	8.388900e+002	5.496092e+002	8.703789e+001	7.879602e+001	241.5	128	28	61	8.516017e+000	1.885759e+001	0	0	0	0	0	0	0	0	0	0	0	210.524	63.6346	1	1	1	1	25.3321	28.5708	61.404
DATA	915	6	95	0	0	NC_2_1540582	NC_2_1540582	18589.6	471.736	2.768658962e-002	1.404855628e-001	8.437666336e-001	2.032281e+002	2.166060e+002	3.083635e+001	6.047269e+001	91	86	28	60	8.507866e+000	1.890948e+001	0	0	0	0	0	0	0	0	0	0	0	51.0185	25.0803	1	1	1	0	24.8756	29.0135	60.3919
DATA	916	6	96	0	0	NC_3_5670579	NC_3_5670579	18611.2	471.5	-7.932952310e-003	6.920077954e-002	9.087330512e-001	8.392189e+002	8.240286e+002	8.706584e+001	9.988924e+001	248	167	29	60	8.712564e+000	1.885004e+001	0	0	0	0	0	0	0	0	0	0	0	210.734	95.4145	1	1	1	1	30	28.985	60.8002
DATA	917	6	97	0	0	NC_1_7831018	NC_1_7831018	18632.3	471.5	4.100133647e-002	9.133004297e-002	6.534778865e-001	3.744973e+002	4.115760e+002	4.404348e+001	6.986898e+001	134.5	114.5	29	61	8.862946e+000	1.940094e+001	0	0	0	0	0	0	0	0	0	0	0	94.0593	47.6558	1	1	1	1	27.0811	29.5433	61.6821
DATA	918	6	98	0	0	NC_1_7778705	NC_1_7778705	18653.5	471.5	-8.591966756e-002	4.299514364e-001	8.416090411e-001	6.837571e+001	5.610250e+001	2.416483e+001	5.646281e+001	55	57.5	29	60	8.866211e+000	1.976826e+001	0	0	0	0	0	0	0	0	0	0	0	17.1759	-0.600305	1	0	0	0	27.9146	29.5559	61.052
DATA	919	6	99	0	0	NC_2_14218414	NC_2_14218414	18674.3	471.424	3.911338403e-001	7.246390082e-002	6.752426756e-008	1.173462e+003	2.888039e+003	1.196129e+002	2.942724e+002	333	366	29	60	9.191569e+000	2.018430e+001	0	0	0	0	0	0	0	0	0	0	0	294.794	334.356	1	1	1	1	25.3321	29.9231	61.25
DATA	920	6	100	0	0	Col_3_14095993	Col_3_14095993	18694.9	471.776	-6.198068468e-002	1.170844201e-001	5.965505526e-001	2.858481e+002	2.478305e+002	3.679885e+001	6.167294e+001	111	88	29	60	9.104444e+000	2.007727e+001	0	0	0	0	0	0	0	0	0	0	0	71.8129	28.6886	1	1	1	0	25.7804	29.7688	61.6458
DATA	921	6	101	0	0	Col_1_1237311	Col_1_1237311	18716.5	471.6	8.302633386e-002	6.550993247e-002	2.050175114e-001	1.119615e+003	1.355487e+003	1.143351e+002	1.468462e+002	310.5	222	29	61	9.122183e+000	2.021433e+001	0	0	0	0	0	0	0	0	0	0	0	281.259	156.884	1	1	1	1	24.4106	29.9366	62.2864
DATA	922	6	102	0	0	NC_1_6527057	NC_1_6527057	18737.8	471.767	2.072218242e-001	1.780023389e-001	2.443623271e-001	1.246696e+002	2.009011e+002	2.631891e+001	5.996051e+001	73.5	90.5	30	61	9.531264e+000	2.073080e+001	0	0	0	0	0	0	0	0	0	0	0	31.3147	23.2477	1	1	1	0	25.7804	30.5104	62.5074
DATA	923	6	103	0	0	NC_1_11220637	NC_1_11220637	18759.3	471.5	4.792624569e-001	6.347775295e-001	4.502438616e-001	2.303689e+001	6.945225e+001	2.319397e+001	5.693341e+001	42	78	29	60	8.790907e+000	2.073765e+001	0	0	0	0	0	0	0	0	0	0	0	1.7085	8.0349	0	1	0	0	30	29.8639	61.9469
DATA	924	6	104	0	0	Col_2_6101052	Col_2_6101052	18780.3	471.475	-2.150069567e-002	6.296087622e-002	7.327325081e-001	1.983534e+003	1.887726e+003	1.997044e+002	1.970533e+002	531	281	29	60	9.171137e+000	2.036679e+001	0	0	0	0	0	0	0	0	0	0	0	497.983	218.331	1	1	1	1	25.7804	29.7756	61.6273
DATA	925	6	105	0	0	Col_3_16401601	Col_3_16401601	18801.4	471.464	-2.836210021e-002	7.298002337e-002	6.975511513e-001	6.970619e+002	6.529940e+002	7.346500e+001	8.637661e+001	216	142	29	61	8.771986e+000	2.076003e+001	0	0	0	0	0	0	0	0	0	0	0	174.944	75.5005	1	1	1	1	25.1049	29.4869	62.4879
DATA	926	6	106	0	0	NC_2_10811853	NC_2_10811853	18822.8	471.5	0.000000000e+000	7.138293018e-001	1.000000000e+000	2.306062e+001	5.620051e+001	2.323493e+001	5.656145e+001	43	53	29	61	8.800622e+000	2.075385e+001	0	0	0	0	0	0	0	0	0	0	0	2.81246	-9.09201	0	0	0	0	26.6546	29.4205	62.3161
DATA	927	6	107	0	0	Col_1_9097278	Col_1_9097278	18843.3	471.377	-3.519780302e-002	7.152102126e-002	6.226258368e-001	7.574922e+002	6.985224e+002	7.922796e+001	8.989418e+001	241	138	29	61	8.805946e+000	2.067587e+001	0	0	0	0	0	0	0	0	0	0	0	189.939	80.705	1	1	1	1	24.6442	29.6905	62.3505
DATA	928	6	108	0	0	Col_1_17150144	Col_1_17150144	18864.6	471.352	1.356172781e-001	7.200536012e-002	5.964168487e-002	6.380514e+002	8.719125e+002	6.790313e+001	1.039554e+002	203.5	167.5	29	61	9.079668e+000	2.053528e+001	0	0	0	0	0	0	0	0	0	0	0	159.898	100.694	1	1	1	1	24.8756	30.1248	62.4749
DATA	929	6	109	0	0	NC_1_17486688	NC_1_17486688	18885.9	470.607	1.971583463e-001	1.409672936e-001	1.619297984e-001	1.672615e+002	2.633627e+002	2.864018e+001	6.245854e+001	80.5	85.5	30	62	8.821134e+000	2.002227e+001	0	0	0	0	0	0	0	0	0	0	0	41.8871	30.4004	1	1	1	0	17.5897	30.1532	63.2811
DATA	930	6	110	0	0	NC_5_12213611	NC_5_12213611	18907.4	471.632	1.714092004e+000	1.772757321e-001	4.080571948e-022	7.029719e+001	3.639401e+003	2.430250e+001	3.683249e+002	58	493	30	61	8.998338e+000	2.029087e+001	0	0	0	0	0	0	0	0	0	0	0	17.5931	419.883	1	1	0	1	24.8756	30.1583	62.8069
DATA	931	6	111	0	0	Col_1_27288017	Col_1_27288017	18928.2	472.125	9.355146666e-002	6.391328101e-002	1.432691104e-001	1.540672e+003	1.911004e+003	1.558162e+002	1.993331e+002	424	271	30	62	9.483888e+000	2.054955e+001	0	0	0	0	0	0	0	0	0	0	0	385.293	220.355	1	1	1	1	23.2073	30.414	63.1126
DATA	932	6	112	0	0	NC_5_22232354	NC_5_22232354	18949.8	471.974	6.707026591e-002	4.363815815e-001	8.778491455e-001	5.701700e+001	6.653875e+001	2.398928e+001	5.711852e+001	53	77	30	63	9.539193e+000	1.989159e+001	0	0	0	0	0	0	0	0	0	0	0	14.246	7.66779	1	1	0	0	21.6755	30.4916	63.6075
DATA	933	6	113	0	0	Col_3_10922312	Col_3_10922312	18970.7	472.298	-7.182494580e-002	6.635158724e-002	2.790347518e-001	1.193247e+003	1.011359e+003	1.215827e+002	1.159776e+002	334	178	29	63	9.125060e+000	1.890114e+001	0	0	0	0	0	0	0	0	0	0	0	297.868	116.473	1	1	1	1	22.9591	30.2767	63.6912
DATA	934	6	114	0	0	Col_3_10489785	Col_3_10489785	18992	471.5	-1.745298683e-002	7.156411075e-002	8.073245006e-001	7.415422e+002	7.123327e+002	7.774324e+001	9.110951e+001	217	139	30	62	8.868694e+000	1.981563e+001	0	0	0	0	0	0	0	0	0	0	0	184.907	81.9795	1	1	1	1	26.2212	30.3164	63.1058
DATA	935	6	115	0	0	NC_5_22090344	NC_5_22090344	19013.2	471.5	-1.371749347e-001	6.810790377e-002	4.400086753e-002	1.168734e+003	8.521988e+002	1.191880e+002	1.024396e+002	342.5	152.5	29	62	8.612264e+000	2.025507e+001	0	0	0	0	0	0	0	0	0	0	0	291.107	98.0049	1	1	1	1	26.6546	29.9951	62.252
DATA	936	6	116	0	0	NC_4_14893352	NC_4_14893352	19033.7	472.152	-1.392399835e-002	8.708241046e-002	8.729641824e-001	4.398042e+002	4.259272e+002	4.981816e+001	7.106612e+001	146	111	30	62	8.644947e+000	2.030324e+001	0	0	0	0	0	0	0	0	0	0	0	109.426	48.9463	1	1	1	1	22.7082	30.1096	62.5365
DATA	937	6	117	0	0	Col_2_10910967	Col_2_10910967	19055.2	472.145	2.717296303e-002	6.873812959e-002	6.926131217e-001	8.421906e+002	8.965682e+002	8.741759e+001	1.062071e+002	244.5	161	30	62	8.978777e+000	2.092439e+001	0	0	0	0	0	0	0	0	0	0	0	209.272	102.946	1	1	1	1	23.9365	30.2739	63.0413
DATA	938	6	118	0	0	NC_1_17002162	NC_1_17002162	19076.2	471.652	-1.253134959e-002	1.687341244e-001	9.407980650e-001	1.727677e+002	1.678538e+002	2.913730e+001	5.940428e+001	83	75.5	30	61	8.940787e+000	2.013188e+001	0	0	0	0	0	0	0	0	0	0	0	42.8712	19.257	1	1	1	0	22.9591	30.3553	62.5443
DATA	939	6	119	0	0	Col_1_27392912	Col_1_27392912	19097.8	471.522	4.226224908e-001	7.262397376e-002	5.908582326e-009	1.534381e+005	4.060277e+005	1.534383e+004	4.060281e+004	37217	45416	31	61	9.048118e+000	1.986168e+001	0	0	0	0	0	0	0	0	0	0	0	38018.9	46538.6	1	1	1	1	27.0811	31.2075	62.0442
DATA	940	6	120	0	0	NC_4_7948914	NC_4_7948914	19118.5	471.909	3.320033239e-002	1.132910246e-001	7.694812514e-001	2.712024e+002	2.927479e+002	3.590569e+001	6.415683e+001	106	97	31	62	9.113234e+000	2.003392e+001	0	0	0	0	0	0	0	0	0	0	0	67.1015	33.5237	1	1	1	1	22.4545	31.5864	62.3487
DATA	941	6	121	0	0	Col_4_6643037	Col_4_6643037	19138.8	472.625	4.400890192e-002	6.453253689e-002	4.952613735e-001	1.315293e+003	1.455565e+003	1.336238e+002	1.563711e+002	358	238	31	61	8.925263e+000	1.983313e+001	0	0	0	0	0	0	0	0	0	0	0	324.956	166.525	1	1	1	1	18.8476	31.3685	62.2568
DATA	942	6	122	0	0	NC_1_25804732	NC_1_25804732	19161.3	471.5	3.079068675e-001	2.774757372e-001	2.671406910e-001	6.861457e+001	1.394194e+002	2.458656e+001	5.887986e+001	55	77	31	61	8.852626e+000	1.986045e+001	0	0	0	0	0	0	0	0	0	0	0	16.9202	15.9328	1	1	0	0	27.0811	31.1538	62.1337
DATA	943	6	123	0	0	NC_2_1945019	NC_2_1945019	19182.4	471.586	0.000000000e+000	4.787275419e-001	1.000000000e+000	5.639494e+001	5.690150e+001	2.431404e+001	5.751542e+001	55	71	31	62	8.977753e+000	2.041797e+001	0	0	0	0	0	0	0	0	0	0	0	13.8826	6.09641	1	0	0	0	30	31.0268	63.1908
DATA	944	6	124	0	0	NC_4_10616165	NC_4_10616165	19203.4	471.672	6.682664506e-002	7.836935038e-002	3.938179064e-001	5.160379e+002	6.018777e+002	5.678345e+001	8.312277e+001	166	135.5	31	64	9.200360e+000	2.115736e+001	0	0	0	0	0	0	0	0	0	0	0	126.801	68.6318	1	1	1	1	25.3321	31.1759	64.6153
DATA	945	6	125	0	0	NC_2_10866691	NC_2_10866691	19224.7	471.5	1.588453480e-001	4.961257072e-001	7.488382716e-001	4.540304e+001	6.545311e+001	2.417053e+001	5.777033e+001	51.5	70.5	31	64	9.278014e+000	2.134094e+001	0	0	0	0	0	0	0	0	0	0	0	11.1347	7.45481	1	1	0	0	30	31.299	64.5
DATA	946	6	126	0	0	Col_1_4069419	Col_1_4069419	19246	472	-9.081353921e-002	7.093750051e-002	2.004780274e-001	8.673336e+002	7.036758e+002	8.993613e+001	9.085259e+001	253	146	31	62	9.640622e+000	2.148161e+001	0	0	0	0	0	0	0	0	0	0	0	212.287	80.048	1	1	1	1	24.8756	31.6224	63.6373
DATA	947	6	127	0	0	Col_1_4275677	Col_1_4275677	19266.8	472.061	-4.835341929e-002	6.536919345e-002	4.594836586e-001	1.302674e+003	1.165419e+003	1.324302e+002	1.299724e+002	346	196.5	32	63	9.945130e+000	2.144022e+001	0	0	0	0	0	0	0	0	0	0	0	318.186	132.41	1	1	1	1	22.9591	32.3327	63.6905
DATA	948	6	128	0	0	Col_1_8471966	Col_1_8471966	19288.4	472.549	-1.845836340e-002	6.171957833e-002	7.648880068e-001	4.728731e+003	4.531962e+003	4.734761e+002	4.568439e+002	1178	578	32	62	9.619263e+000	2.062730e+001	0	0	0	0	0	0	0	0	0	0	0	1152.51	514.222	1	1	1	1	23.4529	32.0635	62.9226
DATA	949	6	129	0	0	NC_3_19880367	NC_3_19880367	19309.4	472.512	-4.956081446e-002	6.614106302e-002	4.536644229e-001	1.189921e+003	1.061592e+003	1.213768e+002	1.208232e+002	334	179.5	32	63	9.529902e+000	2.150350e+001	0	0	0	0	0	0	0	0	0	0	0	289.365	120.293	1	1	1	1	21.9382	32.2082	64.2878
DATA	950	6	130	0	0	NC_3_15653208	NC_3_15653208	19330.6	471.586	-1.417402157e-002	1.506656892e-001	9.250488051e-001	2.007352e+002	1.942896e+002	3.128791e+001	6.095388e+001	91	87	32	63	9.461564e+000	2.099904e+001	0	0	0	0	0	0	0	0	0	0	0	48.6965	21.9846	1	1	1	0	27.501	32.1901	64.4995
DATA	951	6	131	0	0	Col_2_3734180	Col_2_3734180	19351	471.429	-3.466994706e-002	8.711116250e-002	6.906326872e-001	4.589168e+002	4.237054e+002	5.181458e+001	7.171102e+001	147	108	31	63	9.495507e+000	2.118186e+001	0	0	0	0	0	0	0	0	0	0	0	111.067	47.8772	1	1	1	1	26.2212	31.7824	64.7815
DATA	952	6	132	0	0	Col_3_10179727	Col_3_10179727	19372.9	471.639	1.738601467e-001	1.084395666e-001	1.088704967e-001	2.520235e+002	3.760981e+002	3.488327e+001	6.907952e+001	98.5	111	31	64	9.211437e+000	2.084555e+001	0	0	0	0	0	0	0	0	0	0	0	60.8384	42.4326	1	1	1	1	26.0017	32.1105	65.0099
DATA	953	6	133	0	0	Col_1_2739245	Col_1_2739245	19393.7	471.532	3.552159309e-001	1.037697196e-001	6.190733548e-004	2.289596e+002	5.187699e+002	3.330011e+001	7.783877e+001	94	124	32	64	9.259977e+000	2.141820e+001	0	0	0	0	0	0	0	0	0	0	0	55.1293	58.4409	1	1	1	1	23.696	32.5807	65.3691
DATA	954	6	134	0	0	NC_3_18609790	NC_3_18609790	19414.9	471.5	-8.471406706e-002	9.896432197e-002	3.919943855e-001	3.898943e+002	3.207988e+002	4.591293e+001	6.638871e+001	139.5	101.5	31	64	8.946211e+000	2.026001e+001	0	0	0	0	0	0	0	0	0	0	0	93.6277	36.0817	1	1	1	1	25.7804	32.0487	64.4756
DATA	955	6	135	0	0	Col_1_27114553	Col_1_27114553	19436.1	471.769	1.689742889e-001	7.086615193e-002	1.710631494e-002	7.047668e+002	1.039967e+003	7.455211e+001	1.191834e+002	198	173	31	64	9.354602e+000	2.043301e+001	0	0	0	0	0	0	0	0	0	0	0	168.776	116.78	1	1	1	1	24.1747	31.9676	64.4069
DATA	956	6	136	0	0	Col_3_22034753	Col_3_22034753	19457.2	472.172	7.161084412e-002	9.978204365e-002	4.729591503e-001	3.221862e+002	3.799424e+002	4.040300e+001	6.960000e+001	116	100.5	31	64	8.988134e+000	2.069235e+001	0	0	0	0	0	0	0	0	0	0	0	76.9416	42.5937	1	1	1	1	25.3321	31.5927	64.5484
DATA	957	6	137	0	0	Col_5_9539055	Col_5_9539055	19478	471.661	3.829342430e-002	7.202170902e-002	5.949387792e-001	7.024144e+002	7.671616e+002	7.437552e+001	9.642382e+001	217.5	146	31	62	9.329728e+000	2.022936e+001	0	0	0	0	0	0	0	0	0	0	0	167.253	85.8571	1	1	1	1	26.2212	31.7285	63.46
DATA	958	6	138	0	0	NC_2_14213311	NC_2_14213311	19499.2	471.78	4.282984482e-002	1.087591190e-001	6.937252845e-001	2.923873e+002	3.226921e+002	3.816232e+001	6.682473e+001	111	100	31	63	9.148375e+000	2.130411e+001	0	0	0	0	0	0	0	0	0	0	0	69.4122	36.0505	1	1	1	1	25.7804	31.792	64.0905
DATA	959	6	139	0	0	NC_4_12830927	NC_4_12830927	19519.9	471.529	-2.602290355e-002	8.430665058e-002	7.575728401e-001	4.929502e+002	4.642802e+002	5.509220e+001	7.477979e+001	155	117	30	62	9.004337e+000	2.086486e+001	0	0	0	0	0	0	0	0	0	0	0	116.668	51.7762	1	1	1	1	24.4106	31.333	63.0867
DATA	960	6	140	0	0	NC_4_2235365	NC_4_2235365	19542	471.5	-3.304997986e-002	4.593027513e-001	9.426362463e-001	6.297465e+001	5.836007e+001	2.547226e+001	5.885409e+001	52.5	68.5	30	62	9.194388e+000	2.148804e+001	0	0	0	0	0	0	0	0	0	0	0	14.855	4.16718	1	0	0	0	26.2212	30.7483	62.551
DATA	961	6	141	0	0	Col_2_10339998	Col_2_10339998	19563.2	471.661	4.149901838e-002	7.375841581e-002	5.736838991e-001	6.497749e+002	7.149274e+002	6.953586e+001	9.259686e+001	198	144.5	30	62	9.342739e+000	2.120346e+001	0	0	0	0	0	0	0	0	0	0	0	152.776	79.4225	1	1	1	1	26.2212	31.0481	62.6906
DATA	962	6	142	0	0	NC_1_24127207	NC_1_24127207	19583.4	470.885	1.403599627e-001	3.419973078e-001	6.815033941e-001	7.000942e+001	9.672003e+001	2.581073e+001	5.974546e+001	56.5	72	30	63	9.396033e+000	2.055224e+001	0	0	0	0	0	0	0	0	0	0	0	16.4071	10.7247	1	1	0	0	17.2609	31.084	63.7708
DATA	963	6	143	0	0	Col_3_14614783	Col_3_14614783	19605.9	472.468	6.380836654e-002	6.170615769e-002	3.011043499e-001	2.125545e+004	2.461947e+004	2.125691e+003	2.462656e+003	4901	2633	30	62	9.393318e+000	2.019473e+001	0	0	0	0	0	0	0	0	0	0	0	4964.01	2724.22	1	1	1	1	22.1978	31.2289	63.0398
DATA	964	6	144	0	0	NC_4_2124934	NC_4_2124934	19626.9	471.842	-5.473123199e-002	6.168099662e-002	3.749027156e-001	1.096172e+004	9.663790e+003	1.096458e+003	9.681906e+002	2611.5	1146.5	30	61	9.382621e+000	2.081719e+001	0	0	0	0	0	0	0	0	0	0	0	2550.95	1067.15	1	1	1	1	25.1049	31.3688	62.6782
DATA	965	6	145	0	0	Col_1_21429668	Col_1_21429668	19647.5	472.34	2.966712175e-002	7.074757148e-002	6.749693702e-001	7.720827e+002	8.266676e+002	8.118725e+001	1.017483e+002	207	156	30	60	9.495130e+000	2.122737e+001	0	0	0	0	0	0	0	0	0	0	0	179.055	91.1029	1	1	1	1	23.4529	31.6998	62.0609
DATA	966	6	146	0	0	Col_5_17248665	Col_5_17248665	19668.8	471.632	-9.172895058e-003	6.212699694e-002	8.826209755e-001	3.041300e+003	2.977737e+003	3.051722e+002	3.036501e+002	757	379.5	30.5	61	9.303148e+000	2.094437e+001	0	0	0	0	0	0	0	0	0	0	0	702.653	327.451	1	1	1	1	25.7804	31.3402	62.8684
DATA	967	6	147	0	0	Col_2_16777645	Col_2_16777645	19689.6	471.354	1.371056200e-001	7.698524013e-002	7.492323828e-002	5.348473e+002	7.333907e+002	5.916412e+001	9.448818e+001	165.5	138	30	60	9.331186e+000	2.117764e+001	0	0	0	0	0	0	0	0	0	0	0	123.111	80.4755	1	1	1	1	23.9365	30.7383	62.6342
DATA	968	6	148	0	0	NC_5_14213339	NC_5_14213339	19711.4	471.586	1.260848405e-001	2.908028613e-001	6.645971175e-001	8.551624e+001	1.143230e+002	2.679463e+001	6.079737e+001	58	80	29.5	59	9.126851e+000	1.995402e+001	0	0	0	0	0	0	0	0	0	0	0	19.6069	12.5162	1	1	0	0	27.501	30.3213	61.71
DATA	969	6	149	0	0	NC_3_7941369	NC_3_7941369	19731.7	471.74	-2.068394088e-002	7.253067456e-002	7.755100118e-001	7.506702e+002	7.157564e+002	7.927630e+001	9.329642e+001	212	144	30	60	9.032778e+000	2.012794e+001	0	0	0	0	0	0	0	0	0	0	0	171.467	78.1915	1	1	1	1	24.4106	30.4681	61.4858
DATA	970	6	150	0	0	Col_3_2557898	Col_3_2557898	19753.2	471.5	5.331185523e-001	9.964840949e-002	8.795637071e-008	2.351315e+002	8.024712e+002	3.475448e+001	1.001880e+002	91	153	30	59	8.992234e+000	2.025063e+001	0	0	0	0	0	0	0	0	0	0	0	53.4895	87.4585	1	1	1	1	25.7804	30.5274	61.4533
DATA	971	6	151	0	0	Col_2_15007064	Col_2_15007064	19774.3	472.386	-5.861087235e-002	6.704097139e-002	3.819796621e-001	1.152559e+003	1.007053e+003	1.180853e+002	1.172873e+002	294	176	30	59	9.099850e+000	1.999427e+001	0	0	0	0	0	0	0	0	0	0	0	261.157	109.501	1	1	1	1	22.4545	30.6432	61.1651
DATA	972	6	152	0	0	NC_3_7513304	NC_3_7513304	19795.6	471.86	-1.918454274e-001	1.127738491e-001	8.891451657e-002	3.789713e+002	2.436469e+002	4.584785e+001	6.500746e+001	122	88.5	30	61	9.321146e+000	2.064591e+001	0	0	0	0	0	0	0	0	0	0	0	85.5075	26.4286	1	1	1	0	23.9365	30.8877	62.0254
DATA	973	6	153	0	0	NC_5_20768857	NC_5_20768857	19817.2	472.157	-7.033999813e-002	7.831815501e-002	3.691154764e-001	6.420292e+002	5.460278e+002	6.923578e+001	8.143648e+001	187	123	30	61	9.090181e+000	2.071177e+001	0	0	0	0	0	0	0	0	0	0	0	144.24	59.081	1	1	1	1	23.696	30.3833	62.9346
DATA	974	6	154	0	0	Col_1_20799155	Col_1_20799155	19838.3	471.5	7.198429754e-002	6.622722447e-002	2.770681478e-001	1.101999e+003	1.300666e+003	1.132322e+002	1.434786e+002	296	191	30	60	9.130539e+000	2.065297e+001	0	0	0	0	0	0	0	0	0	0	0	246.495	140.382	1	1	1	1	27.0811	30.3635	61.9354
DATA	975	6	155	0	0	NC_3_5041056	NC_3_5041056	19859.2	471.68	-9.385636385e-002	8.481867926e-002	2.684872429e-001	5.517051e+002	4.444784e+002	6.105050e+001	7.525126e+001	162	114.5	30	60.5	9.196946e+000	2.058291e+001	0	0	0	0	0	0	0	0	0	0	0	122.873	47.8533	1	1	1	1	23.9365	30.4479	62.0285
DATA	976	6	156	0	0	Col_1_5987156	Col_1_5987156	19880.3	471.368	-8.089781596e-002	6.248322527e-002	1.954194149e-001	3.588030e+003	2.978230e+003	3.597626e+002	3.039815e+002	858.5	383	29	60	9.010978e+000	2.049483e+001	0	0	0	0	0	0	0	0	0	0	0	795.52	319.814	1	1	1	1	25.1049	30.2775	61.6343
DATA	977	6	157	0	0	NC_5_20274716	NC_5_20274716	19901.7	471.47	-9.356740011e-002	1.063428062e-001	3.789320059e-001	3.715809e+002	2.995615e+002	4.557010e+001	6.799437e+001	124	100	29	60	9.519355e+000	1.992169e+001	0	0	0	0	0	0	0	0	0	0	0	82.0081	32.0832	1	1	1	0	27.0811	30.322	61.3019
DATA	978	6	158	0	0	NC_3_8175699	NC_3_8175699	19923.1	471.415	7.553452777e-002	1.299764688e-001	5.611460879e-001	2.319343e+002	2.759939e+002	3.521903e+001	6.713911e+001	90	95	30	59	8.961430e+000	1.988552e+001	0	0	0	0	0	0	0	0	0	0	0	50.9494	29.4798	1	1	1	0	24.8756	29.8918	60.6333
DATA	979	6	159	0	0	Col_1_21493068	Col_1_21493068	19944	472	3.197811045e-002	7.918158937e-002	6.863172160e-001	5.611360e+002	6.040129e+002	6.210979e+001	8.610516e+001	159	128	29	59	8.649278e+000	1.986659e+001	0	0	0	0	0	0	0	0	0	0	0	122.704	64.3464	1	1	1	1	22.7082	29.0991	60.0758
DATA	980	6	160	0	0	Col_2_7788831	Col_2_7788831	19965.2	472.114	-5.729979384e-002	6.539802162e-002	3.809375478e-001	1.423746e+003	1.247765e+003	1.448661e+002	1.391245e+002	343	184	28	59	8.894969e+000	2.064469e+001	0	0	0	0	0	0	0	0	0	0	0	309.853	132.563	1	1	1	1	22.1978	28.7078	60.5726
DATA	981	6	161	0	0	Col_5_16213876	Col_5_16213876	19986.1	472.217	-1.673900706e-001	8.861904751e-002	5.890891863e-002	5.678890e+002	3.862543e+002	6.282937e+001	7.279618e+001	165.5	100	28	58	8.799588e+000	2.032176e+001	0	0	0	0	0	0	0	0	0	0	0	123.001	40.923	1	1	1	1	22.1978	28.6947	59.6086
DATA	982	6	162	0	0	Col_3_22094329	Col_3_22094329	20007.7	471.759	2.758031345e-002	6.171683511e-002	6.549582636e-001	5.152072e+003	5.489872e+003	5.159151e+002	5.524641e+002	1148.5	652	28	59	8.686148e+000	2.065436e+001	0	0	0	0	0	0	0	0	0	0	0	1110.25	579.953	1	1	1	1	24.8756	28.6642	60.6022
DATA	983	6	163	0	0	Col_4_4745961	Col_4_4745961	20028.7	472.413	-7.925781669e-002	6.455381852e-002	2.195299784e-001	1.738745e+003	1.448699e+003	1.759812e+002	1.576018e+002	419.5	224	27	58	8.570315e+000	1.911393e+001	0	0	0	0	0	0	0	0	0	0	0	372.882	152.614	1	1	1	1	22.9591	27.7617	59.3624
DATA	984	6	164	66	1	DarkCorner	DarkCorner	20049.9	472.375	0.000000000e+000	7.007338307e-001	1.000000000e+000	2.711365e+001	6.184097e+001	2.728677e+001	6.223814e+001	38	61.5	27	58	8.477141e+000	1.949825e+001	0	0	0	0	0	0	0	0	0	0	0	-0.901798	-1.76221	0	0	0	0	22.7082	27.6732	59.4051
DATA	985	7	1	0	0	NC_1_16779823	NC_1_16779823	16590	477.208	-2.745316830e-003	7.814798439e-002	9.719763027e-001	5.680325e+002	5.644531e+002	6.205608e+001	8.081317e+001	168	133	23	55	7.459508e+000	1.856719e+001	0	0	0	0	0	0	0	0	0	0	0	132.355	63.8051	1	1	1	1	24.4106	23.7571	55.7202
DATA	986	7	2	0	0	NC_3_16026703	NC_3_16026703	16611.7	477.674	-2.197580062e-001	1.388158115e-001	1.134008472e-001	2.842239e+002	1.713573e+002	3.788044e+001	6.039920e+001	103	81.5	23	55	7.551689e+000	1.885496e+001	0	0	0	0	0	0	0	0	0	0	0	66.0806	19.3419	1	1	1	0	22.1978	23.8555	55.7499
DATA	987	7	3	0	0	NC_4_13834056	NC_4_13834056	16632.5	477.5	8.436565198e-002	6.944823161e-002	2.244427110e-001	7.896068e+002	9.589071e+002	8.285170e+001	1.120632e+002	225	169	24	54	7.681021e+000	1.941377e+001	0	0	0	0	0	0	0	0	0	0	0	183.212	108.096	1	1	1	1	24.4106	23.7979	55.4386
DATA	988	7	4	0	0	Col_3_17247072	Col_3_17247072	16653.9	477.283	-4.263039845e-002	6.931318231e-002	5.385281257e-001	9.046930e+002	8.201076e+002	9.389740e+001	1.004853e+002	241	155	24	55	7.589762e+000	1.888915e+001	0	0	0	0	0	0	0	0	0	0	0	209.514	92.3343	1	1	1	1	24.6442	24.6132	55.6053
DATA	989	7	5	0	0	NC_5_25356316	NC_5_25356316	16675.3	477.451	-6.374174673e-002	1.971724121e-001	7.464837780e-001	1.579649e+002	1.364014e+002	2.972771e+001	5.971158e+001	68	78	24	55	7.546847e+000	1.920312e+001	0	0	0	0	0	0	0	0	0	0	0	36.5195	15.3392	1	1	1	0	24.4106	24.7504	56.1931
DATA	990	7	6	0	0	NC_5_18897267	NC_5_18897267	16696.3	477.356	-1.369215907e-003	1.240800458e-001	9.911955701e-001	2.558965e+002	2.550910e+002	3.593099e+001	6.354009e+001	94	93	24	55	7.575399e+000	1.833175e+001	0	0	0	0	0	0	0	0	0	0	0	59.0671	28.6561	1	1	1	0	25.7804	24.5783	55.5735
DATA	991	7	7	0	0	Col_3_13200445	Col_3_13200445	16717.4	477.62	-7.867136737e-002	6.262507010e-002	2.090333165e-001	3.044264e+003	2.539867e+003	3.054725e+002	2.605814e+002	731	352	24	55	7.779581e+000	1.950673e+001	0	0	0	0	0	0	0	0	0	0	0	701.702	285.035	1	1	1	1	24.4106	24.7884	56.1708
DATA	992	7	8	0	0	NC_2_9503613	NC_2_9503613	16738.8	477.5	1.081769502e-001	4.669943080e-001	8.168136637e-001	5.251810e+001	6.737301e+001	2.583152e+001	5.869513e+001	49	72.5	25	54	8.320553e+000	1.895702e+001	0	0	0	0	0	0	0	0	0	0	0	12.0894	7.55387	1	1	0	0	26.6546	25.2773	55.6903
DATA	993	7	9	0	0	Col_4_1115257	Col_4_1115257	16759.9	477.19	-2.237119623e-002	6.196175919e-002	7.180632402e-001	3.575188e+003	3.395688e+003	3.584144e+002	3.445466e+002	863.5	431.5	25	54	8.144716e+000	1.875769e+001	0	0	0	0	0	0	0	0	0	0	0	822.02	380.406	1	1	1	1	25.5572	25.5921	55.3014
DATA	994	7	10	0	0	NC_5_26729673	NC_5_26729673	16781	477.208	-8.370531886e-002	1.064538506e-001	4.316881428e-001	3.509793e+002	2.894518e+002	4.329406e+001	6.518057e+001	116.5	96	25	54	7.958666e+000	1.961290e+001	0	0	0	0	0	0	0	0	0	0	0	80.6161	32.4012	1	1	1	0	24.6442	25.1981	56.1888
DATA	995	7	11	0	0	Col_1_16895094	Col_1_16895094	16802.3	477.5	1.344253555e-001	6.982927063e-002	5.422216579e-002	7.646722e+002	1.042079e+003	8.056598e+001	1.194774e+002	208	172.5	25	54	7.822351e+000	1.989276e+001	0	0	0	0	0	0	0	0	0	0	0	175.482	116.567	1	1	1	1	27.0811	25.5205	56.698
DATA	996	7	12	0	0	Col_2_18796279	Col_2_18796279	16823	477.836	4.730231755e-003	6.887962078e-002	9.452491990e-001	8.832560e+002	8.929288e+002	9.190206e+001	1.067382e+002	236	158	25	54	7.864351e+000	2.011151e+001	0	0	0	0	0	0	0	0	0	0	0	202.549	99.8206	1	1	1	1	25.1049	25.3875	56.4437
DATA	997	7	13	0	0	Col_5_17221993	Col_5_17221993	16844.7	477.404	1.236303466e-001	9.561807934e-002	1.960249189e-001	3.307258e+002	4.396412e+002	4.170480e+001	7.318899e+001	112	113	25	54	7.312691e+000	1.946313e+001	0	0	0	0	0	0	0	0	0	0	0	75.7882	49.1192	1	1	1	1	24.4106	24.8801	56.0623
DATA	998	7	14	0	0	Col_1_4735503	Col_1_4735503	16865.4	477.529	-1.368181569e-002	7.894726185e-002	8.624130830e-001	5.678244e+002	5.502148e+002	6.221258e+001	8.034016e+001	164	124.5	23	55.5	7.382911e+000	1.973286e+001	0	0	0	0	0	0	0	0	0	0	0	130.054	61.4426	1	1	1	1	24.4106	24.161	57.0155
DATA	999	7	15	0	0	Col_1_15735214	Col_1_15735214	16887	477.5	1.850551262e-001	8.544822953e-002	3.033420749e-002	3.800025e+003	5.818909e+003	3.940071e+002	8.448505e+002	828	554.5	24	57	8.095041e+000	1.834738e+001	0	0	1	1	0	0	0	0	0	0	0	869.98	649.508	1	1	1	1	26.2212	25.0016	56.7832
DATA	1000	7	16	0	0	Col_3_16537924	Col_3_16537924	16907.6	477.26	8.142123684e-002	9.563584605e-002	3.945653238e-001	3.458277e+002	4.171392e+002	4.293140e+001	7.192235e+001	114.5	108.5	25	57	8.478379e+000	1.884692e+001	0	0	0	0	0	0	0	0	0	0	0	79.1484	46.544	1	1	1	1	23.9365	25.724	57.6169
DATA	1001	7	17	0	0	NC_4_8410886	NC_4_8410886	16929.2	477.478	-3.657803078e-002	6.569851419e-002	5.776942688e-001	1.253361e+003	1.152121e+003	1.278926e+002	1.292628e+002	323.5	187	25	56	8.533532e+000	1.929694e+001	0	0	0	0	0	0	0	0	0	0	0	286.799	128.51	1	1	1	1	30	25.3054	57.5953
DATA	1002	7	18	0	0	Col_3_19764430	Col_3_19764430	16949.9	477.796	2.302976918e-002	6.884000555e-002	7.379717430e-001	8.712101e+002	9.186555e+002	9.076087e+001	1.089775e+002	237	162	25	56	8.450867e+000	1.943535e+001	0	0	0	0	0	0	0	0	0	0	0	199.34	102.443	1	1	1	1	24.6442	25.4686	57.38
DATA	1003	7	19	0	0	NC_5_1484823	NC_5_1484823	16971.2	477.607	-4.245085170e-002	6.283765040e-002	4.993175333e-001	2.294194e+003	2.080556e+003	2.308263e+002	2.161605e+002	546	288	25	55	8.055374e+000	1.870778e+001	0	0	0	0	0	0	0	0	0	0	0	524.923	231.962	1	1	1	1	25.1049	25.4688	56.6402
DATA	1004	7	20	0	0	NC_5_5882936	NC_5_5882936	16992.7	477.5	-1.379430633e-001	4.090613771e-001	7.359521940e-001	8.005655e+001	5.827118e+001	2.667307e+001	5.883971e+001	54	61.5	24	57	8.634711e+000	1.868864e+001	0	0	0	0	0	0	0	0	0	0	0	18.3191	5.32588	1	0	0	0	27.0811	25.3029	57.7094
DATA	1005	7	21	0	0	Col_1_27915877	Col_1_27915877	17013.4	477.611	-9.098796701e-002	6.263076784e-002	1.462882216e-001	3.411831e+003	2.766938e+003	3.421301e+002	2.828417e+002	814	374	24	56	8.456786e+000	1.939315e+001	0	0	0	0	0	0	0	0	0	0	0	780.876	308.41	1	1	1	1	24.4106	25.2269	57.0046
DATA	1006	7	22	0	0	Col_1_430076	Col_1_430076	17034.5	477.686	-6.304068892e-002	7.297143318e-002	3.876378006e-001	7.652098e+002	6.618199e+002	8.063610e+001	8.843278e+001	205	140	25	55	8.094565e+000	1.898750e+001	0	0	0	0	0	0	0	0	0	0	0	175.187	73.7645	1	1	1	1	24.4106	25.1888	56.128
DATA	1007	7	23	0	0	NC_3_7513783	NC_3_7513783	17056	477.491	-2.075560030e-001	9.098125793e-002	2.253040051e-002	5.424047e+002	3.363314e+002	5.990222e+001	6.761264e+001	165.5	95	24	56	7.874644e+000	1.835019e+001	0	0	0	0	0	0	0	0	0	0	0	124.224	37.4866	1	1	1	1	25.3321	25.4085	56.4178
DATA	1008	7	24	0	0	NC_5_14952566	NC_5_14952566	17077.4	477.414	-9.395823097e-002	1.815927583e-001	6.048687442e-001	1.808727e+002	1.456850e+002	3.118973e+001	6.043325e+001	77.5	78.5	24	56	7.736732e+000	1.803132e+001	0	0	0	0	0	0	0	0	0	0	0	41.4433	16.2385	1	1	1	0	27.501	24.852	57.0378
DATA	1009	7	25	0	0	Col_3_15292889	Col_3_15292889	17097.9	477.527	-1.037256596e-001	6.871041515e-002	1.311439837e-001	1.064464e+003	8.383113e+002	1.094339e+002	1.023082e+002	271	154.5	24	56.5	7.978907e+000	1.865176e+001	0	0	0	0	0	0	0	0	0	0	0	244.032	93.4491	1	1	1	1	25.3321	25.0464	57.4241
DATA	1010	7	26	0	0	NC_3_20249915	NC_3_20249915	17119.5	477.361	4.342991462e-001	8.132759047e-002	9.288473910e-008	4.558505e+002	1.239144e+003	5.217421e+001	1.370879e+002	140	205	24	57	7.585886e+000	1.912621e+001	0	0	0	0	0	0	0	0	0	0	0	104.57	138.151	1	1	1	1	25.7804	24.6059	56.9366
DATA	1011	7	27	0	0	Col_4_9480280	Col_4_9480280	17140.8	477.5	2.309607452e-001	9.289209478e-002	1.290668713e-002	4.085172e+003	6.952982e+003	5.322668e+002	1.023275e+003	665	700	24	55.5	7.850048e+000	1.817725e+001	0	0	1	1	0	0	0	0	0	0	0	937.8	775.322	1	1	1	1	26.6546	24.5522	55.8972
DATA	1012	7	28	0	0	Col_4_4845253	Col_4_4845253	17161.4	477.5	-1.750529848e-001	9.597706315e-002	6.816651837e-002	4.680314e+002	3.127678e+002	5.322392e+001	6.643667e+001	146	97	24	54	7.392397e+000	1.848352e+001	0	0	0	0	0	0	0	0	0	0	0	107.523	34.884	1	1	1	1	25.3321	24.6193	55.8357
DATA	1013	7	29	0	0	NC_4_2364764	NC_4_2364764	17182.7	477.393	-7.438213591e-002	6.489670908e-002	2.517281748e-001	1.521188e+003	1.281743e+003	1.542119e+002	1.409341e+002	385	192	24	54	6.617290e+000	1.866982e+001	0	0	0	0	0	0	0	0	0	0	0	349.765	142.995	1	1	1	1	25.1049	24.2746	55.5477
DATA	1014	7	30	0	0	NC_4_13256410	NC_4_13256410	17204.3	477.5	2.237697745e-001	2.245054635e-001	3.188989499e-001	9.854029e+001	1.649619e+002	2.714901e+001	6.085899e+001	59	80.5	23.5	54	6.981174e+000	1.840916e+001	0	0	0	0	0	0	0	0	0	0	0	22.6786	18.4092	1	1	0	0	27.0811	24.1095	55.7905
DATA	1015	7	31	0	0	Col_3_6820571	Col_3_6820571	17225.1	477.877	2.039997948e-001	8.712670547e-002	1.921078541e-002	3.683429e+002	5.891856e+002	4.467052e+001	8.307128e+001	122	125	24	56	7.172604e+000	1.952035e+001	0	0	0	0	0	0	0	0	0	0	0	84.8569	65.7728	1	1	1	1	25.3321	24.2092	57.3048
DATA	1016	7	32	0	0	Col_4_14681656	Col_4_14681656	17246	477.667	-7.550948377e-002	7.526640610e-002	3.157501126e-001	7.021932e+002	5.901293e+002	7.462009e+001	8.312310e+001	200	133	24	54	7.480030e+000	1.982657e+001	0	0	0	0	0	0	0	0	0	0	0	161.931	65.9023	1	1	1	1	26.2212	24.5619	56.3127
DATA	1017	7	33	0	0	Col_1_11020685	Col_1_11020685	17266.6	477.564	-2.781741746e-002	7.618624390e-002	7.150189313e-001	6.347673e+002	5.953839e+002	6.830339e+001	8.348091e+001	179	124	24	54	7.616626e+000	1.933807e+001	0	0	0	0	0	0	0	0	0	0	0	146.537	66.5152	1	1	1	1	24.4106	24.3828	55.9059
DATA	1018	7	34	0	-1	NC2_00122731	NC2_00122731	17288.9	477.286	0.000000000e+000	7.046957354e-001	1.000000000e+000	2.503027e+001	5.811682e+001	2.520413e+001	5.853788e+001	39	67	25	54	7.641478e+000	1.993015e+001	0	0	0	0	0	0	0	0	0	0	0	1.9439	2.64386	0	0	0	0	23.696	24.8756	55.086
DATA	1019	7	35	0	0	Col_5_6794712	Col_5_6794712	17309.8	477.611	1.831257560e-001	1.287118292e-001	1.548063886e-001	1.986460e+002	3.028346e+002	3.205610e+001	6.584110e+001	82	93.5	24	53	7.562108e+000	1.951999e+001	0	0	0	0	0	0	0	0	0	0	0	45.9686	33.8632	1	1	1	1	24.8756	24.5235	54.6834
DATA	1020	7	36	0	0	NC_2_13650530	NC_2_13650530	17331.3	477.362	9.494325702e-002	1.730080677e-001	5.831568773e-001	1.530261e+002	1.904183e+002	2.942048e+001	6.145812e+001	78	77	24	54	7.936111e+000	1.933498e+001	0	0	0	0	0	0	0	0	0	0	0	35.4565	21.3035	1	1	1	0	23.4529	24.8835	55.3903
DATA	1021	7	37	0	0	Col_5_1794491	Col_5_1794491	17352.4	477.414	-2.572377233e-002	6.744099295e-002	7.028869057e-001	1.024270e+003	9.653630e+002	1.054563e+002	1.128283e+002	274.5	159.5	25	55	7.658385e+000	1.905670e+001	0	0	0	0	0	0	0	0	0	0	0	237.636	108.058	1	1	1	1	27.501	24.7053	56.4922
DATA	1022	7	38	0	0	Col_1_10430357	Col_1_10430357	17373.6	477.414	2.156161524e-001	7.392936737e-002	3.539650077e-003	5.897446e+002	9.689026e+002	6.407828e+001	1.131148e+002	173	171.5	25	56	7.874085e+000	1.913255e+001	0	0	0	0	0	0	0	0	0	0	0	137.01	108.514	1	1	1	1	27.501	25.6031	57.4031
DATA	1023	7	39	0	0	NC_4_1581054	NC_4_1581054	17394.1	477.403	-1.073864513e-001	6.378094080e-002	9.224427795e-002	2.202495e+003	1.720000e+003	2.216668e+002	1.816245e+002	551.5	243	25	56	8.181719e+000	2.032137e+001	0	0	0	0	0	0	0	0	0	0	0	512.376	192.741	1	1	1	1	26.2212	25.4522	57.3148
DATA	1024	7	40	0	0	Col_5_4244399	Col_5_4244399	17415.6	477.86	-8.517008348e-002	1.029936371e-001	4.082681804e-001	3.685870e+002	3.029493e+002	4.453125e+001	6.570507e+001	128	95	25	54	8.745169e+000	1.948222e+001	0	0	0	0	0	0	0	0	0	0	0	85.8747	33.9685	1	1	1	1	25.3321	26.2125	55.4058
DATA	1025	7	41	0	0	NC_3_23202656	NC_3_23202656	17436.5	478.152	5.920235802e-003	8.597138966e-002	9.450987814e-001	4.545185e+002	4.607569e+002	5.185068e+001	7.428475e+001	144	113.5	26	54	8.300368e+000	1.917755e+001	0	0	0	0	0	0	0	0	0	0	0	106.052	51.6942	1	1	1	1	22.9591	26.3008	55.281
DATA	1026	7	42	0	0	Col_1_24483717	Col_1_24483717	17458	477.4	1.689257558e-001	7.682612741e-002	2.789171057e-002	5.173732e+002	7.633605e+002	5.742430e+001	9.601065e+001	156	148	25	55	8.634968e+000	1.922156e+001	0	0	0	0	0	0	0	0	0	0	0	120.895	85.7	1	1	1	1	25.3321	26.0741	56.053
DATA	1027	7	43	0	0	NC_4_9469051	NC_4_9469051	17479.3	477.729	8.253158525e-002	7.733608224e-002	2.858901851e-001	5.379894e+002	6.505868e+002	5.927199e+001	8.728710e+001	158	132	25	55	8.791561e+000	1.883750e+001	0	0	0	0	0	0	0	0	0	0	0	125.911	73.0872	1	1	1	1	25.7804	26.3976	55.4704
DATA	1028	7	44	0	0	NC_4_9090884	NC_4_9090884	17500.5	477.5	4.723018367e-001	6.193603022e-001	4.457234980e-001	2.468030e+001	7.322381e+001	2.483789e+001	5.861276e+001	38	70	26	57	8.725716e+000	1.928939e+001	0	0	0	0	0	0	0	0	0	0	0	-0.0863548	8.23155	0	1	0	0	27.9146	26.646	56.4448
DATA	1029	7	45	0	0	NC_3_1407634	NC_3_1407634	17521	477.741	1.372360905e-002	6.976988504e-002	8.440637384e-001	8.165889e+002	8.428049e+002	8.534147e+001	1.023746e+002	234	144	26	56	8.501091e+000	1.893685e+001	0	0	0	0	0	0	0	0	0	0	0	191.712	94.8079	1	1	1	1	24.8756	26.775	56.7734
DATA	1030	7	46	0	0	NC_5_23383576	NC_5_23383576	17543	477.5	1.240437886e+000	1.320648432e-001	5.851335549e-021	6.025855e+002	1.048230e+004	6.514627e+001	1.049837e+003	173.5	1229.5	27	56	8.639249e+000	1.868424e+001	0	0	0	0	0	0	0	0	0	0	0	141.706	1180.03	1	1	1	1	26.2212	27.0715	57.0824
DATA	1031	7	47	0	0	NC_1_10770519	NC_1_10770519	17563.3	477.5	-8.440950881e-002	6.199931941e-002	1.733688133e-001	8.600083e+003	7.080976e+003	8.603634e+002	7.104717e+002	2036	828	26	56	8.508394e+000	1.917299e+001	0	0	0	0	0	0	0	0	0	0	0	2025.62	797.675	1	1	1	1	25.3321	27.1646	57.4457
DATA	1032	7	48	0	0	NC_5_22920189	NC_5_22920189	17584.7	476.907	-1.157720453e-001	6.359079938e-002	6.867093292e-002	2.466695e+003	1.889484e+003	2.479009e+002	1.976470e+002	617	275	27	58	8.153363e+000	1.998246e+001	0	0	0	0	0	0	0	0	0	0	0	581.942	213.008	1	1	1	1	24.1747	27.3107	59.1569
DATA	1033	7	49	0	0	NC_2_3556342	NC_2_3556342	17606.3	477.5	-3.428857375e-002	2.142337739e-001	8.728400027e-001	1.385816e+002	1.280611e+002	2.826522e+001	5.934468e+001	67	73	26	58	8.182935e+000	1.947595e+001	0	0	0	0	0	0	0	0	0	0	0	32.7519	14.4476	1	1	1	0	27.0811	26.6876	58.9796
DATA	1034	7	50	0	0	Col_1_13157951	Col_1_13157951	17627.4	477.414	-5.627392936e-002	8.374292782e-002	5.015937178e-001	5.138012e+002	4.513581e+002	5.696270e+001	7.341687e+001	157.5	112.5	27	56	8.241630e+000	1.951191e+001	0	0	0	0	0	0	0	0	0	0	0	121.635	50.9593	1	1	1	1	27.501	27.0968	58.4424
DATA	1035	7	51	0	0	NC_1_28607852	NC_1_28607852	17648.5	477.605	-1.798865357e-001	3.875272829e-001	6.425111702e-001	8.699284e+001	5.749062e+001	2.604674e+001	5.797384e+001	58	65.5	27	55	8.291516e+000	1.955955e+001	0	0	0	0	0	0	0	0	0	0	0	20.6297	4.10571	1	0	0	0	20.3108	27.2632	57.6115
DATA	1036	7	52	0	0	NC_2_5717111	NC_2_5717111	17669.7	477.5	0.000000000e+000	7.072250565e-001	1.000000000e+000	2.435351e+001	5.744674e+001	2.450901e+001	5.781577e+001	36	59	27	56	8.451865e+000	1.874838e+001	0	0	0	0	0	0	0	0	0	0	0	-1.73424	0.111633	0	0	0	0	27.0811	27.2625	57.4674
DATA	1037	7	53	0	0	Col_2_8362209	Col_2_8362209	17690.8	477.611	1.264601882e-002	7.049403163e-002	8.576304305e-001	7.765074e+002	7.994505e+002	8.141407e+001	9.863448e+001	222	150	27	56	8.877778e+000	1.725243e+001	0	0	0	0	0	0	0	0	0	0	0	184.779	90.4656	1	1	1	1	25.1049	27.1266	56.75
DATA	1038	7	54	0	0	Col_5_2466265	Col_5_2466265	17711.5	477.886	8.031345820e-002	9.150320839e-002	3.801000671e-001	3.675373e+002	4.421961e+002	4.412939e+001	7.271806e+001	129.5	114	26	55	8.708729e+000	1.755013e+001	0	0	0	0	0	0	0	0	0	0	0	87.6097	50.0764	1	1	1	1	22.4545	26.7423	56.3148
DATA	1039	7	55	0	0	Col_5_16297923	Col_5_16297923	17732.9	477.158	1.083347765e+000	1.186116633e-001	6.627771443e-020	1.102621e+003	1.335900e+004	1.129260e+002	1.337145e+003	309	1583	26	57	8.434418e+000	1.864869e+001	0	0	0	0	0	0	0	0	0	0	0	263.278	1514.03	1	1	1	1	25.1049	26.4075	57.9113
DATA	1040	7	56	0	0	NC_4_1121477	NC_4_1121477	17754.2	477.679	-1.869040119e-001	1.069547585e-001	8.054970450e-002	3.893459e+002	2.531813e+002	4.591638e+001	6.295335e+001	131.5	94	25	57	8.289187e+000	1.919054e+001	0	0	0	0	0	0	0	0	0	0	0	93.1331	28.7164	1	1	1	0	24.6442	26.3774	57.8981
DATA	1041	7	57	0	0	Col_5_8947649	Col_5_8947649	17775.1	477.158	8.873751592e-001	1.031812442e-001	7.960537906e-018	9.365742e+002	7.226323e+003	9.675815e+001	7.249237e+002	261	881	25	57	8.185115e+000	1.995383e+001	0	0	0	0	0	0	0	0	0	0	0	224.408	820.258	1	1	1	1	25.1049	26.0623	57.6581
DATA	1042	7	58	0	0	NC_4_15742570	NC_4_15742570	17796.2	477.852	-1.114555772e-002	2.078971203e-001	9.572451491e-001	1.383176e+002	1.348130e+002	2.792205e+001	5.910700e+001	72	77	25	56.5	8.416937e+000	2.016209e+001	0	0	0	0	0	0	0	0	0	0	0	33.2009	15.3144	1	1	1	0	24.4106	26.4116	57.865
DATA	1043	7	59	0	0	Col_4_15232584	Col_4_15232584	17817.3	477.339	-4.644800637e-002	6.952594705e-002	5.040906839e-001	8.844534e+002	7.947434e+002	9.170022e+001	9.809664e+001	229	147	25	55	8.305280e+000	1.894567e+001	0	0	0	0	0	0	0	0	0	0	0	212.655	90.3504	1	1	1	1	26.0017	25.893	56.2961
DATA	1044	7	60	0	0	Col_5_2272146	Col_5_2272146	17838.9	477.357	1.273219167e-001	9.417301581e-002	1.763753318e-001	3.307681e+002	4.434509e+002	4.096790e+001	7.258144e+001	114	113	25	56	8.054759e+000	1.920356e+001	0	0	0	0	0	0	0	0	0	0	0	79.6689	50.4534	1	1	1	1	25.5572	25.8359	56.6656
DATA	1045	7	61	0	0	NC_3_483956	NC_3_483956	17860.1	477.564	5.090821117e-002	1.003847696e-001	6.120630277e-001	3.216139e+002	3.616122e+002	4.020719e+001	6.785369e+001	118	98	25	57	7.920167e+000	1.961924e+001	0	0	0	0	0	0	0	0	0	0	0	77.5989	41.174	1	1	1	1	25.7804	25.9507	57.621
DATA	1046	7	62	0	0	NC_3_19880653	NC_3_19880653	17881	477.459	-8.513127807e-002	7.933430694e-002	2.832396375e-001	5.998370e+002	4.930625e+002	6.464026e+001	7.564808e+001	176	117	25	56	7.617172e+000	1.891743e+001	0	0	0	0	0	0	0	0	0	0	0	144.971	56.1835	1	1	1	1	26.2212	25.73	57.1272
DATA	1047	7	63	0	0	NC_5_19157683	NC_5_19157683	17901.8	479.037	1.997668945e-001	7.441755370e-002	7.265890440e-003	1.804747e+003	2.858796e+003	1.820697e+002	3.478933e+002	492	330	25	55	8.045796e+000	1.896030e+001	0	0	1	1	0	0	0	0	0	0	0	436.955	325.993	1	1	1	1	16.5837	25.6004	56.3149
DATA	1048	7	64	0	0	Col_3_10727799	Col_3_10727799	17923.3	477.869	6.294354994e-002	1.357485074e-001	6.428787070e-001	2.073037e+002	2.396352e+002	3.171980e+001	6.209593e+001	88.5	90	25	56	8.043400e+000	1.814385e+001	0	0	0	0	0	0	0	0	0	0	0	50.272	27.347	1	1	1	0	26.0017	25.5507	56.2565
DATA	1049	7	65	0	0	Col_1_9394737	Col_1_9394737	17944.1	477.964	8.855163020e-002	7.828759716e-002	2.580101674e-001	5.075983e+002	6.224032e+002	5.613442e+001	8.456200e+001	159	137	26	55	8.605452e+000	1.956964e+001	0	0	0	0	0	0	0	0	0	0	0	123.296	71.08	1	1	1	1	25.1049	26.1483	55.9732
DATA	1050	7	66	0	0	Col_5_2394034	Col_5_2394034	17965.4	477.561	-4.363179459e-002	6.945201684e-002	5.298537140e-001	8.795835e+002	7.955093e+002	9.115552e+001	9.798157e+001	238	155	26	56	8.399357e+000	1.908346e+001	0	0	0	0	0	0	0	0	0	0	0	213.998	90.9163	1	1	1	1	24.8756	26.2353	55.8158
DATA	1051	7	67	0	0	NC_5_22741423	NC_5_22741423	17987.3	477.122	0.000000000e+000	6.359923082e-001	1.000000000e+000	3.076070e+001	5.679411e+001	2.408826e+001	5.731674e+001	45	66	26	56	8.265820e+000	1.913474e+001	0	0	0	0	0	0	0	0	0	0	0	7.4962	4.86229	1	0	0	0	21.6755	26.6225	55.8632
DATA	1052	7	68	0	0	NC_4_8547234	NC_4_8547234	18008.1	477.607	2.568189585e-001	1.015107024e-001	1.140725090e-002	2.549048e+002	4.604654e+002	3.491016e+001	7.336812e+001	101	107.5	27	57	8.775791e+000	1.905815e+001	0	0	0	0	0	0	0	0	0	0	0	62.2185	52.7013	1	1	1	1	25.7804	27.9838	56.3451
DATA	1053	7	69	0	-1	NC2_00083254	NC2_00083254	18029.3	477.5	0.000000000e+000	7.103586093e-001	1.000000000e+000	2.366441e+001	5.671497e+001	2.381552e+001	5.707922e+001	38.5	61	27	57	8.770798e+000	1.864126e+001	0	0	0	0	0	0	0	0	0	0	0	-0.631634	-3.28099	0	0	0	0	27.0811	27.602	57.5022
DATA	1054	7	70	0	0	NC_4_7461525	NC_4_7461525	18050.5	477.5	6.753940382e-002	1.022092557e-001	5.087435478e-001	3.044970e+002	3.557316e+002	3.863434e+001	6.722366e+001	113.5	100	26	58	8.489288e+000	1.852274e+001	0	0	0	0	0	0	0	0	0	0	0	74.5547	40.7707	1	1	1	1	27.9146	27.1659	58.0808
DATA	1055	7	71	0	0	Col_4_6584842	Col_4_6584842	18071.9	478.042	2.417414708e-001	8.046916755e-002	2.663237438e-003	4.258937e+002	7.430922e+002	4.875972e+001	9.365390e+001	146	147	26	59	8.620350e+000	1.870155e+001	0	0	0	0	0	0	0	0	0	0	0	104.442	85.2238	1	1	1	1	22.9591	26.7621	59.5804
DATA	1056	7	72	0	0	Col_5_26954978	Col_5_26954978	18092.8	477.611	-3.842348534e-002	6.276723881e-002	5.404330375e-001	2.247587e+003	2.057278e+003	2.260056e+002	2.134688e+002	585	294	27	57	7.968493e+000	1.877349e+001	0	0	0	0	0	0	0	0	0	0	0	551.968	236.099	1	1	1	1	25.1049	26.7962	58.2539
DATA	1057	7	73	0	-1	NC2_00089003	NC2_00089003	18114	477.5	4.721117034e-001	6.335560923e-001	4.561644663e-001	2.352287e+001	6.975928e+001	2.367307e+001	5.735399e+001	36	67	27	58	7.534397e+000	2.052517e+001	0	0	0	0	0	0	0	0	0	0	0	-3.19059	8.01089	0	1	0	0	26.2212	27.0895	59.5746
DATA	1058	7	74	0	0	NC_4_5113847	NC_4_5113847	18135.2	477.5	-1.063389280e-001	6.690380347e-002	1.119632968e-001	1.221771e+003	9.564250e+002	1.244431e+002	1.112847e+002	326	172	27	58	8.180519e+000	2.069213e+001	0	0	0	0	0	0	0	0	0	0	0	300.907	109.9	1	1	1	1	26.6546	28.044	60.0755
DATA	1059	7	75	0	0	Col_5_17089471	Col_5_17089471	18156.4	477.593	4.909639066e-002	9.844728059e-002	6.179855076e-001	3.287939e+002	3.681460e+002	4.047619e+001	6.773622e+001	116	106	27	57	8.423872e+000	1.964809e+001	0	0	0	0	0	0	0	0	0	0	0	81.0909	42.3283	1	1	1	1	24.4106	28.4337	59.0296
DATA	1060	7	76	0	0	Col_5_23908540	Col_5_23908540	18177.5	477.731	-1.256150711e-002	6.248751186e-002	8.406795885e-001	2.367052e+003	2.299569e+003	2.378763e+002	2.368740e+002	648	328	27	58	8.612264e+000	1.951810e+001	0	0	0	0	0	0	0	0	0	0	0	584.581	264.551	1	1	1	1	24.4106	28.391	58.8718
DATA	1061	7	77	0	0	NC_3_18179568	NC_3_18179568	18198.7	477.5	7.044916322e-002	1.178886562e-001	5.501130791e-001	9.245303e+002	1.087352e+003	1.742374e+002	2.094710e+002	133.5	141	27	57	8.168002e+000	1.923473e+001	0	0	1	1	0	0	0	0	0	0	0	228.623	125.164	1	1	1	1	27.0811	27.6718	57.8031
DATA	1062	7	78	0	0	Col_4_10872615	Col_4_10872615	18219.8	477.786	-5.693167942e-002	6.326588452e-002	3.681843254e-001	1.996625e+003	1.751317e+003	2.010423e+002	1.841008e+002	525.5	257.5	27	56	8.400830e+000	1.965891e+001	0	0	0	0	0	0	0	0	0	0	0	494.373	201.702	1	1	1	1	25.1049	28.0205	56.8926
DATA	1063	7	79	0	0	Col_1_3480566	Col_1_3480566	18240.6	477.6	-2.190093577e-002	6.922468449e-002	7.517181513e-001	8.579537e+002	8.157610e+002	8.895182e+001	9.936460e+001	255.5	161	26	57	8.433087e+000	1.955196e+001	0	0	0	0	0	0	0	0	0	0	0	212.686	94.0007	1	1	1	1	24.4106	27.218	58.3318
DATA	1064	7	80	0	0	NC_1_27903186	NC_1_27903186	18262	477.867	3.637484478e-001	1.921219788e-001	5.831527067e-002	9.515715e+001	2.198821e+002	2.531376e+001	6.081859e+001	61	89.5	26	57	8.385469e+000	2.002794e+001	0	0	0	0	0	0	0	0	0	0	0	23.6182	25.3499	1	1	0	0	22.7082	27.3273	58.2599
DATA	1065	7	81	0	0	NC_5_13908400	NC_5_13908400	18283.3	477.5	-1.166862771e-001	4.155983958e-001	7.788891858e-001	7.367427e+001	5.631571e+001	2.456186e+001	5.673720e+001	56	68.5	27	58	8.106135e+000	2.113072e+001	0	0	0	0	0	0	0	0	0	0	0	18.3066	3.00411	1	0	0	0	27.0811	28.2438	60.3361
DATA	1066	7	82	0	0	Col_4_5918254	Col_4_5918254	18304.4	477.586	-5.083718904e-002	6.571403045e-002	4.391600413e-001	1.231662e+003	1.095606e+003	1.253703e+002	1.233408e+002	335	195	29	58	8.651690e+000	2.102163e+001	0	0	0	0	0	0	0	0	0	0	0	306.38	126.429	1	1	1	1	30	29.3847	60.567
DATA	1067	7	83	0	0	Col_5_4173728	Col_5_4173728	18325.1	477.597	5.267573407e-002	6.323518901e-002	4.048374021e-001	1.755071e+003	1.981392e+003	1.770577e+002	2.060725e+002	459	288.5	30	60	9.042911e+000	2.034324e+001	0	0	0	0	0	0	0	0	0	0	0	437.027	228.741	1	1	1	1	26.2212	30.6709	61.5174
DATA	1068	7	84	0	0	Col_2_9770486	Col_2_9770486	18346.3	477.483	1.296224493e-002	7.118633661e-002	8.555129243e-001	7.283578e+002	7.504245e+002	7.648950e+001	9.399750e+001	218	147	29	61	8.973448e+000	2.040543e+001	0	0	0	0	0	0	0	0	0	0	0	181.547	86.6674	1	1	1	1	25.7804	30.2777	62.1888
DATA	1069	7	85	0	0	NC_3_1831563	NC_3_1831563	18368	477.5	4.463526484e-002	1.131126176e-001	6.931314188e-001	2.659597e+002	2.947481e+002	3.538190e+001	6.380017e+001	104.5	94	29	60	9.153786e+000	2.008256e+001	0	0	0	0	0	0	0	0	0	0	0	66.3566	34.0539	1	1	1	1	30	30.354	61.969
DATA	1070	7	86	0	0	Col_5_26409568	Col_5_26409568	18388.1	477.529	-1.845200573e-002	6.309130567e-002	7.699310316e-001	1.893452e+003	1.814689e+003	1.907753e+002	1.900804e+002	510	263	30	59	8.970811e+000	2.036529e+001	0	0	0	0	0	0	0	0	0	0	0	472.817	209.73	1	1	1	1	24.4106	30.1439	61.7333
DATA	1071	7	87	0	0	Col_3_15322203	Col_3_15322203	18410.3	477.536	6.140566005e-002	6.863708242e-002	3.709781572e-001	8.208493e+002	9.455165e+002	8.532630e+001	1.101701e+002	250	173	29	60	9.047117e+000	2.026345e+001	0	0	0	0	0	0	0	0	0	0	0	205.157	109.314	1	1	1	1	25.3321	29.5703	61.2003
DATA	1072	7	88	66	-1	(-)3xSLv1	NegativeControl	18431.3	477.5	0.000000000e+000	7.138536967e-001	1.000000000e+000	2.312879e+001	5.616869e+001	2.327675e+001	5.660839e+001	41	67	28	60	8.733596e+000	2.035774e+001	0	0	0	0	0	0	0	0	0	0	0	0.284439	3.45663	0	0	0	0	27.0811	28.7191	60.7695
DATA	1073	7	89	0	0	NC_4_1371031	NC_4_1371031	18452.5	477.5	-3.251649234e-002	1.184530892e-001	7.836931426e-001	2.720925e+002	2.524643e+002	3.579582e+001	6.189733e+001	91	93	28	61	8.581338e+000	2.041848e+001	0	0	0	0	0	0	0	0	0	0	0	68.1081	29.2042	1	1	1	0	27.9146	28.8854	61.0251
DATA	1074	7	90	0	0	Col_5_16282429	Col_5_16282429	18473.7	477.6	3.281567085e-001	6.880389362e-002	1.847298774e-006	2.305434e+003	4.908054e+003	2.317121e+002	4.940469e+002	609	626.5	27	60	8.141631e+000	1.946455e+001	0	0	0	0	0	0	0	0	0	0	0	577.474	567.878	1	1	1	1	24.8756	27.4837	61.1291
DATA	1075	7	91	0	0	NC_1_27345181	NC_1_27345181	18494.2	477.55	-1.257617513e-001	6.571963535e-002	5.566999603e-002	1.499903e+003	1.122798e+003	1.517785e+002	1.256897e+002	408	192	28	57	8.439372e+000	1.897932e+001	0	0	0	0	0	0	0	0	0	0	0	375.926	129.937	1	1	1	1	25.7804	28.0637	58.8758
DATA	1076	7	92	0	0	NC_1_13658095	NC_1_13658095	18516	477.5	-1.388350480e-001	8.387730825e-002	9.788073480e-002	5.562948e+002	4.040824e+002	6.027961e+001	6.944689e+001	170	109	28	58	8.751228e+000	1.930150e+001	0	0	0	0	0	0	0	0	0	0	0	139.506	46.7711	1	1	1	1	26.2212	28.7368	59.1388
DATA	1077	7	93	0	0	NC_5_8877028	NC_5_8877028	18536.9	477.271	5.556018812e-001	7.994723010e-002	3.663035422e-012	4.818695e+003	1.731934e+004	4.824279e+002	1.732854e+003	1216	2074	28	61	8.927459e+000	2.032935e+001	0	0	0	0	0	0	0	0	0	0	0	1209	2004.93	1	1	1	1	26.0017	28.9275	60.8935
DATA	1078	7	94	0	0	Col_3_14303111	Col_3_14303111	18557.8	477.353	4.024951065e-002	6.163209366e-002	5.137170176e-001	7.077749e+003	7.765058e+003	7.081549e+002	7.785562e+002	1779	919	28	62	8.691031e+000	1.910407e+001	0	0	0	0	0	0	0	0	0	0	0	1776.57	898.994	1	1	1	1	24.1747	28.5032	62.0728
DATA	1079	7	95	0	0	NC_4_14263080	NC_4_14263080	18579.2	477.35	1.075321187e-002	8.704608666e-002	9.016837011e-001	4.245085e+002	4.351506e+002	4.837012e+001	7.128532e+001	141.5	114	28	61	8.412026e+000	1.887091e+001	0	0	0	0	0	0	0	0	0	0	0	106.596	50.383	1	1	1	1	26.0017	28.5348	60.8006
DATA	1080	7	96	0	0	Col_1_23196735	Col_1_23196735	18600.9	477.672	-1.402917314e-002	7.900058505e-002	8.590503548e-001	5.423012e+002	5.250630e+002	5.897569e+001	7.710193e+001	169	130	29	61	8.520224e+000	1.843957e+001	0	0	0	0	0	0	0	0	0	0	0	136.221	60.7956	1	1	1	1	26.0017	28.8824	61.5201
DATA	1081	7	97	0	0	NC_1_16716022	NC_1_16716022	18621	477.15	-2.730730945e-002	9.691716178e-002	7.781280984e-001	3.649735e+002	3.427315e+002	4.323274e+001	6.604855e+001	132	103	29	61	8.764893e+000	1.951663e+001	0	0	0	0	0	0	0	0	0	0	0	91.6957	39.6841	1	1	1	1	21.6755	29.2574	61.5357
DATA	1082	7	98	0	0	NC_2_5623064	NC_2_5623064	18641.7	476.486	0.000000000e+000	7.138284454e-001	1.000000000e+000	2.302348e+001	5.610150e+001	2.317049e+001	5.647564e+001	34.5	62	29	61	8.977195e+000	1.921955e+001	0	0	0	0	0	0	0	0	0	0	0	-5.02366	1.44741	0	0	0	0	30	29.5995	61.5913
DATA	1083	7	99	0	0	NC_1_25786572	NC_1_25786572	18663.8	477.855	-1.500759530e-001	1.031821637e-001	1.458144622e-001	3.833823e+002	2.713664e+002	4.479343e+001	6.264821e+001	135	96	28.5	61	8.682033e+000	1.972535e+001	0	0	0	0	0	0	0	0	0	0	0	96.355	31.4178	1	1	1	0	24.6442	29.2508	61.5923
DATA	1084	7	100	0	0	NC_5_10037273	NC_5_10037273	18685.2	477.883	5.912281342e-002	8.776624589e-002	5.005405102e-001	3.961592e+002	4.539338e+002	4.589116e+001	7.245427e+001	141	117	30	60	9.355312e+000	1.963871e+001	0	0	0	0	0	0	0	0	0	0	0	99.5712	52.5493	1	1	1	1	26.0017	30.6308	61.8583
DATA	1085	7	101	0	0	Col_1_29590256	Col_1_29590256	18706.4	477.586	-2.620182239e-002	8.467155189e-002	7.569773488e-001	4.691269e+002	4.416605e+002	5.232040e+001	7.169794e+001	155	109	29	60	9.272475e+000	2.072643e+001	0	0	0	0	0	0	0	0	0	0	0	117.906	51.1213	1	1	1	1	27.501	30.1455	61.7647
DATA	1086	7	102	0	0	Col_5_1980770	Col_5_1980770	18726.8	477.78	-1.185454680e-001	7.268043006e-002	1.028796231e-001	8.118104e+002	6.178871e+002	8.442193e+001	8.371909e+001	246.5	141.5	30	61	8.679382e+000	2.069771e+001	0	0	0	0	0	0	0	0	0	0	0	204.018	71.507	1	1	1	1	25.7804	30.2089	62.9059
DATA	1087	7	103	0	-1	NC2_00091486	NC2_00091486	18748.7	477.5	0.000000000e+000	7.147274774e-001	1.000000000e+000	2.302411e+001	5.614127e+001	2.321163e+001	5.656948e+001	41	64.5	30	61	9.483203e+000	2.097421e+001	0	0	0	0	0	0	0	0	0	0	0	3.44397	3.19998	0	0	0	0	27.0811	30.8446	62.4954
DATA	1088	7	104	0	0	Col_5_18634552	Col_5_18634552	18769.9	477.741	2.379107313e-001	6.688321684e-002	3.749620342e-004	1.319226e+003	2.281549e+003	1.339429e+002	2.350505e+002	362.5	334.5	30	61	9.372244e+000	2.132076e+001	0	0	0	0	0	0	0	0	0	0	0	331.405	263.914	1	1	1	1	25.5572	30.7431	62.7875
DATA	1089	7	105	0	0	NC_5_14158060	NC_5_14158060	18791.3	477.618	-1.900811179e-002	6.584928280e-002	7.728409037e-001	1.145176e+003	1.096135e+003	1.168407e+002	1.233332e+002	318.5	190	30	62	8.784149e+000	2.106004e+001	0	0	0	0	0	0	0	0	0	0	0	287.59	126.756	1	1	1	1	24.8756	29.7596	62.8721
DATA	1090	7	106	0	0	NC_3_10961767	NC_3_10961767	18812.2	477.444	3.508844929e-002	1.009990811e-001	7.282806558e-001	3.181352e+002	3.449055e+002	3.936990e+001	6.623940e+001	117	107.5	29	62	8.978266e+000	2.081799e+001	0	0	0	0	0	0	0	0	0	0	0	79.863	39.8715	1	1	1	1	25.1049	29.8166	62.8343
DATA	1091	7	107	0	0	Col_3_11295598	Col_3_11295598	18833.1	477.783	-1.002440881e-002	6.512927498e-002	8.776763155e-001	1.240732e+003	1.212421e+003	1.262240e+002	1.337910e+002	333.5	201	29	62	9.044271e+000	2.137522e+001	0	0	0	0	0	0	0	0	0	0	0	311.337	140.106	1	1	1	1	26.2212	29.8172	62.9601
DATA	1092	7	108	0	0	Col_1_1884303	Col_1_1884303	18854	477.549	1.239751806e-001	1.162214664e-001	2.861005578e-001	2.341940e+002	3.115666e+002	3.297552e+001	6.460442e+001	105	102	30	61	9.052450e+000	2.097181e+001	0	0	0	0	0	0	0	0	0	0	0	58.7347	35.9897	1	1	1	1	24.4106	30.3363	62.5165
DATA	1093	7	109	0	0	Col_4_12876674	Col_4_12876674	18875.1	477.638	5.028531282e-002	6.671659010e-002	4.510202142e-001	9.774720e+002	1.097462e+003	1.004692e+002	1.234913e+002	280	192	30	62	9.186776e+000	2.034798e+001	0	0	0	0	0	0	0	0	0	0	0	245.001	126.713	1	1	1	1	25.7804	30.7414	63.2271
DATA	1094	7	110	0	0	Col_5_21909903	Col_5_21909903	18895.7	477.3	-3.531422245e-002	6.848416888e-002	6.060952031e-001	9.191366e+002	8.473558e+002	9.480722e+001	1.019267e+002	261	163.5	30	61	9.146740e+000	1.993854e+001	0	0	0	0	0	0	0	0	0	0	0	230.222	97.7893	1	1	1	1	21.6755	30.5216	62.6853
DATA	1095	7	111	0	0	NC_2_4514543	NC_2_4514543	18918	477.5	8.819510475e-002	8.787259424e-002	3.155376034e-001	3.850346e+002	4.717315e+002	4.498493e+001	7.374168e+001	129	116	30	61	9.088635e+000	2.052912e+001	0	0	0	0	0	0	0	0	0	0	0	96.3674	54.4098	1	1	1	1	26.2212	30.5787	63.1035
DATA	1096	7	112	0	0	Col_4_12795702	Col_4_12795702	18938.9	478.04	1.862008607e-002	6.610864958e-002	7.782051121e-001	1.068033e+003	1.114820e+003	1.093110e+002	1.250775e+002	289.5	185.5	30	61	9.590423e+000	2.001849e+001	0	0	0	0	0	0	0	0	0	0	0	267.102	128.511	1	1	1	1	23.2073	30.8875	62.8368
DATA	1097	7	113	0	0	NC_5_26060131	NC_5_26060131	18959.7	478.364	6.283158302e-002	6.412556968e-002	3.271744701e-001	1.413258e+003	1.633252e+003	1.432337e+002	1.729022e+002	377.5	253	30	63	9.425843e+000	1.919496e+001	0	0	0	0	0	0	0	0	0	0	0	353.133	188.16	1	1	1	1	22.4545	30.8586	63.9424
DATA	1098	7	114	0	0	NC_5_10939977	NC_5_10939977	18980.6	477.744	-1.173220863e-001	1.392252336e-001	3.994083748e-001	2.443866e+002	1.865329e+002	3.378259e+001	5.976784e+001	97	85	29	63	8.954268e+000	1.905119e+001	0	0	0	0	0	0	0	0	0	0	0	61.0032	21.4757	1	1	1	0	22.4545	30.3777	64.4248
DATA	1099	7	115	0	0	Col_3_3993580	Col_3_3993580	19002.6	477.586	2.309170138e-001	6.494497592e-002	3.771471153e-004	1.502117e+005	2.556353e+005	1.502119e+004	2.556359e+004	36864	29515.5	30	62	8.846798e+000	1.987601e+001	0	0	0	0	0	0	0	0	0	0	0	37453.6	29410	1	1	1	1	27.501	30.3892	62.9631
DATA	1100	7	116	0	0	NC_2_11769533	NC_2_11769533	19023.1	477.489	-8.549352699e-002	8.586482815e-002	3.194077180e-001	4.944275e+002	4.060777e+002	5.469037e+001	6.987566e+001	157	105.5	30	61	8.616030e+000	2.057606e+001	0	0	0	0	0	0	0	0	0	0	0	123.142	46.6843	1	1	1	1	22.4545	30.4092	62.3985
DATA	1101	7	117	0	0	NC_2_18171946	NC_2_18171946	19044.5	477.077	3.200463982e-001	3.611993268e-001	3.755820315e-001	5.095696e+001	1.064756e+002	2.395422e+001	5.789773e+001	56	79.5	30	62	8.891756e+000	2.078701e+001	0	0	0	0	0	0	0	0	0	0	0	12.6753	12.2311	1	1	0	0	21.4095	30.2518	62.7263
DATA	1102	7	118	0	0	Col_1_25776152	Col_1_25776152	19066	478	-5.426674645e-003	6.306301346e-002	9.314253803e-001	1.882357e+003	1.858982e+003	1.896889e+002	1.944283e+002	520	278.5	30	62.5	9.046728e+000	2.142756e+001	0	0	0	0	0	0	0	0	0	0	0	467.642	213.366	1	1	1	1	24.8756	30.0422	64.5453
DATA	1103	7	119	0	0	Col_5_22082060	Col_5_22082060	19087.2	477.522	-4.722401347e-002	7.623538644e-002	5.356199224e-001	6.285357e+002	5.637752e+002	6.709211e+001	8.017701e+001	181	131	30	61	9.111564e+000	2.060660e+001	0	0	0	0	0	0	0	0	0	0	0	155.927	64.6509	1	1	1	1	27.0811	30.8939	63.0258
DATA	1104	7	120	0	0	Col_1_30275866	Col_1_30275866	19108.4	477.586	5.398881434e-002	7.497215797e-002	4.714522340e-001	5.892887e+002	6.672935e+002	6.344291e+001	8.779929e+001	192	139	31	61	9.119735e+000	2.070505e+001	0	0	0	0	0	0	0	0	0	0	0	145.977	76.4516	1	1	1	1	27.501	31.6085	62.1085
DATA	1105	7	121	0	0	NC_4_16274034	NC_4_16274034	19129.6	477.586	9.576905324e-002	4.730248291e-001	8.395563886e-001	5.113583e+001	6.375208e+001	2.408850e+001	5.747034e+001	50	67	32	61	9.541434e+000	1.980214e+001	0	0	0	0	0	0	0	0	0	0	0	12.6476	7.29701	1	1	0	0	30	32.3402	62.1502
DATA	1106	7	122	0	0	NC_2_14763240	NC_2_14763240	19150.9	478.077	-1.167417855e-002	6.501541495e-002	8.574978811e-001	1.278064e+003	1.244166e+003	1.299629e+002	1.369244e+002	365	208	31	62	8.673144e+000	1.979460e+001	0	0	0	0	0	0	0	0	0	0	0	315.603	142.262	1	1	1	1	23.4529	31.4953	63.0506
DATA	1107	7	123	0	0	Col_4_14802367	Col_4_14802367	19172.1	478.351	7.823541067e-002	7.538583695e-002	2.993632458e-001	5.690441e+002	6.813673e+002	6.161073e+001	8.898488e+001	180.5	138	31	61	8.617572e+000	1.998204e+001	0	0	0	0	0	0	0	0	0	0	0	140.281	77.8279	1	1	1	1	20.8674	31.224	62.1845
DATA	1108	7	124	0	0	NC_4_1409108	NC_4_1409108	19192.7	477.653	5.254201262e-002	2.972769416e-001	8.597092221e-001	8.708159e+001	9.828073e+001	2.521145e+001	5.813188e+001	64	68	31	63	8.728287e+000	2.108413e+001	0	0	0	0	0	0	0	0	0	0	0	21.4287	11.2139	1	1	0	0	23.696	31.2078	63.744
DATA	1109	7	125	0	0	NC_2_2835228	NC_2_2835228	19214.2	478.2	-2.686713072e-002	7.041974644e-002	7.028112279e-001	8.089742e+002	7.604445e+002	8.429867e+001	9.525272e+001	236.5	154.5	31	65	8.835526e+000	2.148807e+001	0	0	0	0	0	0	0	0	0	0	0	198.699	86.6671	1	1	1	1	23.9365	31.0063	65.375
DATA	1110	7	126	0	0	Col_1_7508020	Col_1_7508020	19235.4	477.586	-6.064705223e-003	3.001700602e-001	9.838804528e-001	9.250339e+001	9.122060e+001	2.548937e+001	5.814975e+001	61	73.5	31	63	9.355741e+000	2.141985e+001	0	0	0	0	0	0	0	0	0	0	0	22.6749	10.3839	1	1	0	0	27.501	31.3807	63.3422
DATA	1111	7	127	0	0	NC_3_14750528	NC_3_14750528	19256.6	478.062	-1.024101153e-001	6.642823026e-002	1.231549012e-001	1.290079e+003	1.019075e+003	1.311847e+002	1.170104e+002	346	183	31	62	9.687986e+000	2.101168e+001	0	0	0	0	0	0	0	0	0	0	0	315.598	115.862	1	1	1	1	22.9591	31.7587	63.2338
DATA	1112	7	128	0	0	Col_3_19226555	Col_3_19226555	19277.9	478.179	-7.031000025e-002	6.807048582e-002	3.016507315e-001	1.023615e+003	8.706162e+002	1.051033e+002	1.043768e+002	284	157	32	62	9.940881e+000	2.091551e+001	0	0	0	0	0	0	0	0	0	0	0	249.879	98.8562	1	1	1	1	21.1402	32.4468	62.7661
DATA	1113	7	129	0	0	NC_1_19769894	NC_1_19769894	19297.7	477.276	-4.246366840e-002	6.963261508e-002	5.419781301e-001	8.731996e+002	7.918627e+002	9.053201e+001	9.794669e+001	255	149	32	63	1.009109e+001	2.118162e+001	0	0	0	0	0	0	0	0	0	0	0	212.703	89.8017	1	1	1	1	18.5412	32.6036	63.1683
DATA	1114	7	130	0	0	NC_2_11136978	NC_2_11136978	19320.1	478.294	3.734270253e-001	7.030953189e-002	1.089138965e-007	1.931892e+004	4.564674e+004	1.932040e+003	4.565039e+003	4628	5034.5	32	64	9.583921e+000	2.117704e+001	0	0	1	1	0	0	0	0	0	0	0	4694.91	5169.17	1	1	1	1	19.4461	31.8476	64.5076
DATA	1115	7	131	0	0	Col_1_7724864	Col_1_7724864	19340.8	477.702	1.387242450e-002	6.940907830e-002	8.415864000e-001	8.281146e+002	8.549936e+002	8.622306e+001	1.032088e+002	239	162	31	63	9.605168e+000	2.144776e+001	0	0	0	0	0	0	0	0	0	0	0	200.772	96.6875	1	1	1	1	25.3321	31.9048	65.1742
DATA	1116	7	132	0	0	NC_1_5255154	NC_1_5255154	19362.3	477.895	1.536127084e-002	7.731049929e-002	8.425007164e-001	5.700013e+002	5.905234e+002	6.187542e+001	8.269842e+001	174	135	31	64.5	9.438124e+000	2.172805e+001	0	0	0	0	0	0	0	0	0	0	0	137.851	66.6808	1	1	1	1	25.3321	32.0725	65.8688
DATA	1117	7	133	0	0	Col_1_17595157	Col_1_17595157	19383.4	477.586	-3.419902432e-002	8.285090183e-002	6.797693177e-001	5.108933e+002	4.722057e+002	5.650356e+001	7.477793e+001	155	117	31	64	9.008604e+000	2.136118e+001	0	0	0	0	0	0	0	0	0	0	0	123.24	53.2403	1	1	1	1	27.501	32.204	65.3175
DATA	1118	7	134	0	0	Col_2_5105804	Col_2_5105804	19404.4	477.689	-9.535839104e-002	6.484361795e-002	1.414019744e-001	1.611397e+003	1.293732e+003	1.629466e+002	1.418088e+002	444	207	31	63	8.855243e+000	2.038667e+001	0	0	0	0	0	0	0	0	0	0	0	387.7	145.642	1	1	1	1	26.0017	32.2099	64.4423
DATA	1119	7	135	0	-1	NC2_00147876	NC2_00147876	19425.8	477.522	0.000000000e+000	7.112837921e-001	1.000000000e+000	2.411131e+001	5.779447e+001	2.426565e+001	5.825163e+001	36	65.5	31	64	9.151631e+000	2.025644e+001	0	0	0	0	0	0	0	0	0	0	0	0.32535	3.55586	0	0	0	0	27.0811	32.415	64.291
DATA	1120	7	136	0	0	Col_4_17031622	Col_4_17031622	19446.3	477.5	4.703366045e-002	8.032309349e-002	5.581739984e-001	5.032623e+002	5.608259e+002	5.589936e+001	8.086601e+001	156	125	31	64	9.349282e+000	2.049107e+001	0	0	0	0	0	0	0	0	0	0	0	120.423	62.9324	1	1	1	1	24.4106	32.0648	64.9051
DATA	1121	7	137	0	0	Col_5_12658744	Col_5_12658744	19466.8	477.35	-4.904015700e-004	6.351470369e-002	9.938395374e-001	1.698382e+003	1.696465e+003	1.715819e+002	1.794022e+002	458	240.5	31	65	9.215501e+000	2.059713e+001	0	0	0	0	0	0	0	0	0	0	0	405.262	190.055	1	1	1	1	21.4095	32.1477	64.9459
DATA	1122	7	138	0	0	NC_3_19656109	NC_3_19656109	19489.2	477.522	-8.479816155e-002	6.786662591e-002	2.114886525e-001	1.089297e+003	8.960825e+002	1.116456e+002	1.069923e+002	279	163.5	32	63	9.174955e+000	2.010456e+001	0	0	0	0	0	0	0	0	0	0	0	259.114	100.204	1	1	1	1	27.0811	32.3731	63.5514
DATA	1123	7	139	0	0	Col_1_22726664	Col_1_22726664	19509.9	477.922	7.170085692e-002	6.715111506e-002	2.856315947e-001	9.626584e+002	1.135463e+003	9.934638e+001	1.277589e+002	274	190	31	62.5	8.984059e+000	2.058610e+001	0	0	0	0	0	0	0	0	0	0	0	228.318	126.753	1	1	1	1	23.696	31.4921	63.8365
DATA	1124	7	140	0	0	NC_2_232004	NC_2_232004	19531	477.618	2.929964294e-002	7.659074429e-002	7.020548657e-001	5.847422e+002	6.255530e+002	6.344786e+001	8.576296e+001	174.5	137	29	62	8.680408e+000	2.074575e+001	0	0	0	0	0	0	0	0	0	0	0	138.25	69.7039	1	1	1	1	25.3321	30.3937	62.8504
DATA	1125	7	141	0	0	Col_1_11379524	Col_1_11379524	19552	477.357	4.047283453e-002	6.963535579e-002	5.610982574e-001	8.102678e+002	8.894088e+002	8.470916e+001	1.066089e+002	223	166	30	62	9.326434e+000	2.179689e+001	0	0	0	0	0	0	0	0	0	0	0	190.957	98.9202	1	1	1	1	25.5572	31.1581	62.8892
DATA	1126	7	142	0	0	NC_5_13917609	NC_5_13917609	19572.9	477.603	-1.281678940e-002	6.725674845e-002	8.488663305e-001	1.028344e+003	9.984389e+002	1.057789e+002	1.159175e+002	265.5	178	30	62	9.479474e+000	2.153569e+001	0	0	0	0	0	0	0	0	0	0	0	241.569	110.837	1	1	1	1	25.7804	31.09	63.3761
DATA	1127	7	143	0	0	NC_1_6251158	NC_1_6251158	19595	477.5	-5.339612131e-002	9.161951110e-002	5.600259592e-001	4.358737e+002	3.854469e+002	5.018450e+001	7.048425e+001	141	109	30	62	9.456301e+000	2.030765e+001	0	0	0	0	0	0	0	0	0	0	0	102.03	42.7007	1	1	1	1	26.2212	30.8843	63.1368
DATA	1128	7	144	0	0	NC_2_6769255	NC_2_6769255	19616	477.5	6.368234435e-003	6.960285663e-002	9.271001801e-001	8.450951e+002	8.575784e+002	8.811781e+001	1.041665e+002	233	158.5	30	62	9.330602e+000	2.035349e+001	0	0	0	0	0	0	0	0	0	0	0	197.142	94.8152	1	1	1	1	26.2212	31.153	63.5494
DATA	1129	7	145	0	0	NC_3_8299053	NC_3_8299053	19637.4	477.586	-1.137890842e-001	7.660348438e-002	1.374300642e-001	7.122719e+002	5.480961e+002	7.550280e+001	8.071496e+001	217	126	31	61	9.477969e+000	2.121844e+001	0	0	0	0	0	0	0	0	0	0	0	165.565	60.4726	1	1	1	1	27.501	32.4818	62.6672
DATA	1130	7	146	0	0	NC_3_12338622	NC_3_12338622	19658.6	478.647	2.267355121e-001	7.836887878e-002	3.813589570e-003	2.933029e+003	4.943697e+003	2.943779e+002	6.295406e+002	633	499	30	61	9.386839e+000	2.046119e+001	0	0	1	1	0	0	0	0	0	0	0	679.378	544.319	1	1	1	1	19.1492	31.6537	62.4813
DATA	1131	7	147	0	0	Col_4_16553387	Col_4_16553387	19679	477.893	2.364143320e-001	6.718593681e-002	4.334922396e-004	1.274375e+003	2.196401e+003	1.299105e+002	2.275564e+002	331	296.5	31	60	9.621224e+000	2.048544e+001	0	0	0	0	0	0	0	0	0	0	0	294.108	241.327	1	1	1	1	25.3321	31.2508	61.9786
DATA	1132	7	148	0	0	NC_2_14370926	NC_2_14370926	19700.8	477.522	5.618854484e-001	3.888697014e-001	1.484804785e-001	3.615118e+001	1.318281e+002	2.558375e+001	6.107405e+001	45	81	30	60	9.525955e+000	1.974232e+001	0	0	0	0	0	0	0	0	0	0	0	8.31033	14.4516	1	1	0	0	27.0811	30.7836	62.1896
DATA	1133	7	149	0	0	Col_5_5036770	Col_5_5036770	19722.2	477.516	1.998765046e-002	1.318366682e-001	8.794951848e-001	2.363184e+002	2.474487e+002	3.471272e+001	6.468934e+001	93.5	94.5	30	59	9.120521e+000	2.000263e+001	0	0	0	0	0	0	0	0	0	0	0	54.1116	27.0652	1	1	1	0	25.7804	30.7605	61.4789
DATA	1134	7	150	0	0	Col_5_7991482	Col_5_7991482	19743	477.929	8.781014079e-002	7.137745326e-002	2.186138418e-001	7.193407e+002	8.805313e+002	7.632821e+001	1.064974e+002	200	154	30	59	8.853898e+000	1.906237e+001	0	0	0	0	0	0	0	0	0	0	0	164.083	96.0956	1	1	1	1	25.3321	30.1548	61.4288
DATA	1135	7	151	0	0	Col_1_30204978	Col_1_30204978	19764.1	478.311	3.236110970e-002	7.037483131e-002	6.456316077e-001	7.977883e+002	8.595057e+002	8.379340e+001	1.048446e+002	231	158	30	58	9.098660e+000	1.986388e+001	0	0	0	0	0	0	0	0	0	0	0	181.256	93.5855	1	1	1	1	21.9382	30.6026	60.4151
DATA	1136	7	152	0	0	NC_4_9389223	NC_4_9389223	19785.3	478.137	1.890078909e-001	1.337800913e-001	1.577071152e-001	1.929460e+002	2.981561e+002	3.216225e+001	6.716439e+001	82	94	30.5	58	9.215000e+000	1.963052e+001	0	0	0	0	0	0	0	0	0	0	0	43.6561	32.387	1	1	1	0	23.696	31.087	60.2562
DATA	1137	7	153	0	0	Col_2_5167828	Col_2_5167828	19806.1	478.468	-7.008194662e-002	6.854976304e-002	3.066146122e-001	1.036903e+003	8.823807e+002	1.068607e+002	1.068886e+002	252	159.5	30	59.5	9.036044e+000	2.051701e+001	0	0	0	0	0	0	0	0	0	0	0	233.656	95.6221	1	1	1	1	22.1978	30.3189	61.4845
DATA	1138	7	154	0	0	Col_4_11431960	Col_4_11431960	19827.4	478.367	5.888079101e-002	7.256762020e-002	4.171405566e-001	6.972345e+002	7.984719e+002	7.439551e+001	1.001643e+002	190.5	158	30	61	9.496521e+000	2.051030e+001	0	0	0	0	0	0	0	0	0	0	0	156.439	86.3147	1	1	1	1	23.4529	30.5984	62.1228
DATA	1139	7	155	0	0	Col_3_10190924	Col_3_10190924	19849	477.632	6.132117581e-001	8.412962039e-002	3.125133029e-013	1.220402e+003	5.008582e+003	1.247928e+002	5.045147e+002	309	603	30	60	9.453808e+000	2.066181e+001	0	0	0	0	0	0	0	0	0	0	0	272.59	540.035	1	1	1	1	25.5572	30.6502	61.6039
DATA	1140	7	156	0	0	Col_2_17084458	Col_2_17084458	19870.1	477.5	-2.046369116e-001	7.217580841e-002	4.578894117e-003	1.093097e+003	6.823730e+002	1.124014e+002	9.138512e+001	291.5	137.5	29	60	9.187318e+000	2.035020e+001	0	0	0	0	0	0	0	0	0	0	0	243.077	73.3881	1	1	1	1	24.8756	30.3895	62.0451
DATA	1141	7	157	0	0	NC_1_10301346	NC_1_10301346	19891	477.283	-1.061564300e-001	8.299614091e-002	2.008785377e-001	5.910481e+002	4.628779e+002	6.469165e+001	7.652758e+001	168	115	30	59	9.588789e+000	2.021079e+001	0	0	0	0	0	0	0	0	0	0	0	130.848	49.6543	1	1	1	1	24.8756	31.2104	61.3272
DATA	1142	7	158	0	0	NC_3_22636698	NC_3_22636698	19912.5	477.725	-1.027863379e-001	1.164941723e-001	3.775982178e-001	3.294790e+002	2.600408e+002	4.223253e+001	6.640709e+001	108	95	30	60	9.677851e+000	2.031133e+001	0	0	0	0	0	0	0	0	0	0	0	72.6061	27.8213	1	1	1	0	24.4106	30.9537	61.2281
DATA	1143	7	159	0	0	NC_4_12514103	NC_4_12514103	19933.7	478.1	2.858089604e-002	6.725160287e-002	6.708478958e-001	1.028679e+003	1.098653e+003	1.062370e+002	1.257934e+002	253	177	30	59	8.962861e+000	1.954734e+001	0	0	0	0	0	0	0	0	0	0	0	225.644	117.231	1	1	1	1	23.696	29.913	59.4795
DATA	1144	7	160	0	0	Col_1_1157177	Col_1_1157177	19955	477.836	5.131154945e-002	7.386531107e-002	4.872660903e-001	6.721656e+002	7.564633e+002	7.231406e+001	9.745036e+001	176	143	29	59	8.914966e+000	2.094479e+001	0	0	0	0	0	0	0	0	0	0	0	146.738	80.4972	1	1	1	1	25.3321	29.0015	61.2244
DATA	1145	7	161	66	-1	(-)3xSLv1	NegativeControl	19975.8	477.522	0.000000000e+000	7.022674582e-001	1.000000000e+000	2.662656e+001	6.120895e+001	2.680550e+001	6.160206e+001	42	62.5	28	58	8.719550e+000	2.069119e+001	0	0	0	0	0	0	0	0	0	0	0	1.50259	-5.28499	0	0	0	0	27.0811	28.267	59.0074
DATA	1146	7	162	0	0	Col_3_6704617	Col_3_6704617	19997.1	477.843	-3.227502975e-002	7.305773806e-002	6.586525511e-001	7.697121e+002	7.145840e+002	8.154529e+001	9.445844e+001	195	136	28	58	8.819206e+000	2.089576e+001	0	0	0	0	0	0	0	0	0	0	0	166.425	75.6222	1	1	1	1	23.9365	28.6597	59.4621
DATA	1147	7	163	0	0	Col_1_16493594	Col_1_16493594	20018	477.5	1.069173574e-002	1.131727671e-001	9.247336757e-001	3.050858e+002	3.126898e+002	4.078029e+001	6.939341e+001	105	92	28	58	8.367816e+000	1.946410e+001	0	0	0	0	0	0	0	0	0	0	0	65.6402	32.9977	1	1	1	1	26.2212	28.0367	59.2033
DATA	1148	7	164	0	0	NC_5_11476187	NC_5_11476187	20039	478.245	-3.127822525e-001	1.103439259e-001	4.588132403e-003	4.744562e+002	2.308947e+002	5.468553e+001	6.627554e+001	147	88	27	58	8.724834e+000	1.920964e+001	0	0	0	0	0	0	0	0	0	0	0	101.585	24.2976	1	1	1	0	22.7082	27.708	59.3203
DATA	1149	8	1	0	0	Col_3_9987998	Col_3_9987998	16601.1	483.962	-6.113269020e-002	1.715245996e-001	7.215352551e-001	1.834130e+002	1.593300e+002	3.100722e+001	6.003731e+001	79	78	23	54	7.506177e+000	1.892168e+001	0	0	0	0	0	0	0	0	0	0	0	42.7125	17.9945	1	1	1	0	24.1747	23.7798	55.709
DATA	1150	8	2	0	0	NC_1_4326096	NC_1_4326096	16622.5	483.5	-1.602195160e-001	3.971339652e-001	6.866249563e-001	8.329030e+001	5.759369e+001	2.640319e+001	5.796358e+001	57.5	65	24	54	7.578726e+000	1.865380e+001	0	0	0	0	0	0	0	0	0	0	0	19.3544	-0.48807	1	0	0	0	27.9146	23.9481	55.0894
DATA	1151	8	3	0	0	NC_1_17666204	NC_1_17666204	16642.9	483.396	5.032996180e-002	1.110765066e-001	6.504689784e-001	2.801951e+002	3.146231e+002	3.761949e+001	6.601459e+001	101.5	93.5	24	54	7.591981e+000	1.987565e+001	0	0	0	0	0	0	0	0	0	0	0	64.9868	35.4411	1	1	1	1	25.1049	23.837	55.0912
DATA	1152	8	4	0	0	Col_2_11431397	Col_2_11431397	16664.4	483.611	-7.290782616e-002	6.338319540e-002	2.500324458e-001	2.107422e+003	1.781737e+003	2.122373e+002	1.874089e+002	538	254	24	55	7.825746e+000	1.938245e+001	0	0	0	0	0	0	0	0	0	0	0	487.902	200.462	1	1	1	1	24.4106	24.7601	55.8086
DATA	1153	8	5	0	0	Col_3_14934827	Col_3_14934827	16685.7	483.829	1.347818671e-001	7.710658668e-002	8.046501546e-002	5.221781e+002	7.121976e+002	5.797571e+001	9.195689e+001	150	141	24	57	7.886603e+000	1.962494e+001	0	0	0	0	0	0	0	0	0	0	0	120.695	80.0393	1	1	1	1	20.3108	24.6371	57.6537
DATA	1154	8	6	0	0	NC_3_17290102	NC_3_17290102	16706.5	482.586	0.000000000e+000	7.034630586e-001	1.000000000e+000	2.506903e+001	5.785693e+001	2.533674e+001	5.822851e+001	38.5	58.5	24.5	56	7.858035e+000	1.937578e+001	0	0	0	0	0	0	0	0	0	0	0	5.38377	-0.962767	0	0	0	0	19.1492	24.8141	56.407
DATA	1155	8	7	0	0	Col_5_9122375	Col_5_9122375	16728.3	483.5	-9.325899201e-002	1.298911077e-001	4.727706913e-001	2.686015e+002	2.166953e+002	3.687355e+001	6.218445e+001	101	86	25	54.5	8.169556e+000	1.897166e+001	0	0	0	0	0	0	0	0	0	0	0	61.9032	24.3045	1	1	1	0	27.0811	25.4289	55.7395
DATA	1156	8	8	0	0	NC_1_23209995	NC_1_23209995	16748.8	483.642	-3.760832921e-002	6.291774137e-002	5.500147201e-001	2.181471e+003	2.000512e+003	2.196084e+002	2.083834e+002	519	282	25	54	8.730027e+000	1.800971e+001	0	0	0	0	0	0	0	0	0	0	0	502.16	224.184	1	1	1	1	24.6442	26.2184	54.8921
DATA	1157	8	9	0	0	NC_1_27909008	NC_1_27909008	16770.6	483.586	0.000000000e+000	4.810495119e-001	1.000000000e+000	5.736245e+001	5.801246e+001	2.596243e+001	5.838504e+001	45	60	25.5	54	8.724887e+000	1.916412e+001	0	0	0	0	0	0	0	0	0	0	0	13.1896	-0.264753	1	0	0	0	27.501	26.3056	56.0639
DATA	1158	8	10	0	0	NC_4_1562000	NC_4_1562000	16791.6	483.453	3.554148232e-001	2.706145421e-001	1.890610449e-001	6.832086e+001	1.548703e+002	2.625002e+001	6.044531e+001	50.5	77.5	25.5	54	8.874403e+000	1.988397e+001	0	0	0	0	0	0	0	0	0	0	0	15.6941	17.3283	1	1	0	0	24.4106	25.9521	56.891
DATA	1159	8	11	0	0	Col_2_1583000	Col_2_1583000	16812.4	483.816	-7.349234077e-002	8.190841610e-002	3.695854389e-001	5.594833e+002	4.723836e+002	6.142978e+001	7.516487e+001	167	118.5	26	56	8.367179e+000	2.014152e+001	0	0	0	0	0	0	0	0	0	0	0	128.418	52.8197	1	1	1	1	23.696	26.3525	57.3962
DATA	1160	8	12	0	0	NC_2_1694733	NC_2_1694733	16833.2	483.92	0.000000000e+000	5.655028031e-001	1.000000000e+000	4.107423e+001	5.812744e+001	2.571317e+001	5.854723e+001	46	65	25	55	7.939466e+000	1.958811e+001	0	0	0	0	0	0	0	0	0	0	0	9.42121	2.60644	1	0	0	0	23.696	25.4904	56.9559
DATA	1161	8	13	0	0	NC_2_4655863	NC_2_4655863	16855.8	483.341	4.416582576e-001	4.323802700e-001	3.070375302e-001	3.747871e+001	1.036198e+002	2.567544e+001	5.944370e+001	45	73.5	25	56	7.198900e+000	2.051612e+001	0	0	0	0	0	0	0	0	0	0	0	8.59061	11.5729	1	1	0	0	22.1978	24.788	57.731
DATA	1162	8	14	0	0	Col_5_14954078	Col_5_14954078	16876.3	483.796	1.269913042e-001	6.836260441e-002	6.322389595e-002	8.619742e+002	1.154744e+003	8.986500e+001	1.294745e+002	232	192	24	55	7.359493e+000	1.879752e+001	0	0	0	0	0	0	0	0	0	0	0	197.493	128.91	1	1	1	1	24.6442	24.5972	56.4986
DATA	1163	8	15	0	0	Col_2_6442423	Col_2_6442423	16897.5	483.434	1.794920807e-003	8.997866867e-002	9.840846209e-001	4.209102e+002	4.226534e+002	4.917205e+001	7.223879e+001	134	108	25	58	8.394756e+000	1.867560e+001	0	0	0	0	0	0	0	0	0	0	0	96.3993	47.1641	1	1	1	1	24.4106	25.7051	57.8579
DATA	1164	8	16	0	0	NC_3_20220404	NC_3_20220404	16918.4	483.872	-6.611330417e-002	8.396772518e-002	4.310678377e-001	5.252955e+002	4.511182e+002	5.835980e+001	7.395641e+001	150	115	25	57	8.803099e+000	1.782256e+001	0	0	0	0	0	0	0	0	0	0	0	120.281	50.3229	1	1	1	1	22.9591	26.0904	57.2384
DATA	1165	8	17	0	0	Col_4_14303187	Col_4_14303187	16939.5	483.608	-1.258254749e-001	7.615174557e-002	9.847356278e-002	7.343364e+002	5.496290e+002	7.771253e+001	8.035766e+001	197.5	132	25	57	8.444357e+000	1.974477e+001	0	0	0	0	0	0	0	0	0	0	0	168.117	61.2945	1	1	1	1	24.4106	25.2466	57.3753
DATA	1166	8	18	0	0	NC_1_29245885	NC_1_29245885	16960.5	483.5	-1.418366820e-001	6.903889275e-002	3.993253190e-002	1.131851e+003	8.164929e+002	1.160072e+002	1.005217e+002	281	149	25	56	8.444972e+000	1.951181e+001	0	0	0	0	0	0	0	0	0	0	0	259.108	91.0343	1	1	1	1	24.4106	25.612	57.4918
DATA	1167	8	19	0	0	Col_4_7141716	Col_4_7141716	16982.1	483.352	-1.353672998e-001	2.110469346e-001	5.212573058e-001	1.603293e+002	1.173939e+002	3.006351e+001	5.980840e+001	76.5	75	25	57	8.458504e+000	1.928873e+001	0	0	0	0	0	0	0	0	0	0	0	36.7047	13.0864	1	1	1	0	25.1049	26.0103	57.8201
DATA	1168	8	20	0	0	NC_1_18645117	NC_1_18645117	17002.8	483.692	-1.034487206e-001	7.054612233e-002	1.425397896e-001	9.342656e+002	7.362437e+002	9.682486e+001	9.413094e+001	247	149	24	57	9.031695e+000	1.922877e+001	0	0	0	0	0	0	0	0	0	0	0	213.922	82.0621	1	1	1	1	24.4106	25.4565	57.8945
DATA	1169	8	21	0	0	Col_5_17693071	Col_5_17693071	17024.4	483.586	-7.845313729e-002	6.906493391e-002	2.559846153e-001	9.864376e+002	8.234106e+002	1.018667e+002	1.010971e+002	262.5	149	25	53.5	8.034720e+000	1.864240e+001	0	0	0	0	0	0	0	0	0	0	0	225.922	91.7712	1	1	1	1	27.501	25.3683	55.0134
DATA	1170	8	22	0	0	Col_3_1210390	Col_3_1210390	17044.4	484.143	1.024042044e-001	8.504474595e-002	2.285426345e-001	4.238859e+002	5.366031e+002	4.942214e+001	7.949961e+001	134.5	123	24	54	8.344186e+000	1.872165e+001	0	0	0	0	0	0	0	0	0	0	0	97.117	59.8042	1	1	1	1	23.4529	25.1445	56.5751
DATA	1171	8	23	0	0	Col_1_9004147	Col_1_9004147	17066.2	483.537	-1.311059919e-002	7.804251162e-002	8.665887505e-001	5.854669e+002	5.680568e+002	6.381994e+001	8.165431e+001	173.5	123	24	54	7.855908e+000	1.824041e+001	0	0	0	0	0	0	0	0	0	0	0	134.187	63.3117	1	1	1	1	25.1049	25.1354	56.3021
DATA	1172	8	24	0	0	NC_5_20995844	NC_5_20995844	17088	483.5	-6.680804324e-002	4.448390918e-001	8.806188653e-001	6.796856e+001	5.827738e+001	2.628311e+001	5.893311e+001	51.5	65	24	56	7.677193e+000	1.918982e+001	0	0	0	0	0	0	0	0	0	0	0	15.5862	6.41207	1	0	0	0	26.2212	25.0596	57.8472
DATA	1173	8	25	0	0	Col_5_17176006	Col_5_17176006	17108.4	483.5	5.826871247e-002	6.799983461e-002	3.915029647e-001	9.036550e+002	1.033407e+003	9.386054e+001	1.188214e+002	242.5	171.5	24	56	7.735948e+000	1.962387e+001	0	0	0	0	0	0	0	0	0	0	0	207.339	115.198	1	1	1	1	24.8756	24.6101	57.6631
DATA	1174	8	26	0	0	Col_4_14570188	Col_4_14570188	17130	483.339	-3.105449911e-002	6.600123046e-002	6.379878761e-001	1.197949e+003	1.115279e+003	1.224493e+002	1.260023e+002	312	179	24.5	55	7.534529e+000	1.849277e+001	0	0	0	0	0	0	0	0	0	0	0	275.045	124.346	1	1	1	1	26.0017	25.0568	55.8243
DATA	1175	8	27	0	0	NC_4_18298466	NC_4_18298466	17151.4	483.586	4.817094007e-002	6.433367114e-002	4.539975620e-001	1.407404e+003	1.572496e+003	1.430031e+002	1.678217e+002	366	239	24	57	7.631309e+000	1.811052e+001	0	0	0	0	0	0	0	0	0	0	0	323.384	175.358	1	1	1	1	27.501	24.9864	56.8804
DATA	1176	8	28	0	0	Col_5_10483806	Col_5_10483806	17172.2	483.557	1.569437982e-002	8.679595404e-002	8.565094483e-001	4.441025e+002	4.604448e+002	5.112036e+001	7.453278e+001	128	113	24	54	6.967599e+000	1.855617e+001	0	0	0	0	0	0	0	0	0	0	0	102.124	51.3591	1	1	1	1	25.7804	24.8615	56.2271
DATA	1177	8	29	0	0	NC_5_18260853	NC_5_18260853	17193.5	483.621	3.134248023e-001	1.436184958e-001	2.908423199e-002	1.493344e+002	3.073157e+002	2.937493e+001	6.616284e+001	75	96	24	54	6.836218e+000	1.820841e+001	0	0	0	0	0	0	0	0	0	0	0	34.3709	34.2884	1	1	1	1	25.3321	24.4269	55.7221
DATA	1178	8	30	0	0	NC_3_6810841	NC_3_6810841	17214.5	483.5	2.115922725e-003	7.063664664e-002	9.761029195e-001	7.921540e+002	7.960228e+002	8.314910e+001	9.883034e+001	216	154.5	25	56	7.150271e+000	1.947282e+001	0	0	0	0	0	0	0	0	0	0	0	182.492	88.8437	1	1	1	1	24.4106	24.8075	57.1925
DATA	1179	8	31	0	0	Col_4_17281034	Col_4_17281034	17235.8	483.37	6.430154652e-002	8.086679908e-002	4.265240145e-001	4.914902e+002	5.699233e+002	5.525433e+001	8.171040e+001	151	121	25	54	7.340770e+000	2.082421e+001	0	0	0	0	0	0	0	0	0	0	0	113.34	63.6315	1	1	1	1	24.8756	24.8378	57.3162
DATA	1180	8	32	0	0	NC_5_9457189	NC_5_9457189	17256.8	483.109	-1.308957091e-001	6.851153273e-002	5.606054637e-002	1.148876e+003	8.499188e+002	1.176233e+002	1.031961e+002	301	160	25	55	7.605838e+000	2.045483e+001	0	0	0	0	0	0	0	0	0	0	0	265.212	94.9296	1	1	1	1	24.6442	25.0753	57.4167
DATA	1181	8	33	0	0	NC_1_13881867	NC_1_13881867	17278.3	483.5	-1.224457900e-001	7.098177390e-002	8.452183204e-002	9.397868e+002	7.088977e+002	9.729637e+001	9.191439e+001	260.5	139	26	55	7.936530e+000	1.996548e+001	0	0	0	0	0	0	0	0	0	0	0	217.201	79.2123	1	1	1	1	27.0811	25.3899	57.8886
DATA	1182	8	34	0	0	NC_1_29318716	NC_1_29318716	17299.5	483.676	0.000000000e+000	5.244239979e-001	1.000000000e+000	4.802527e+001	5.810593e+001	2.561514e+001	5.852505e+001	49	61	25	54	7.712069e+000	1.985442e+001	0	0	0	0	0	0	0	0	0	0	0	11.1128	2.5919	1	0	0	0	27.0811	25.126	55.5979
DATA	1183	8	35	0	-1	NC2_00147876	NC2_00147876	17320	483.855	0.000000000e+000	7.045307797e-001	1.000000000e+000	2.497096e+001	5.807888e+001	2.514179e+001	5.845188e+001	39.5	56.5	25	55	7.599148e+000	1.951370e+001	0	0	0	0	0	0	0	0	0	0	0	1.75278	-3.65553	0	0	0	0	27.7085	24.8868	55.9342
DATA	1184	8	36	0	0	NC_4_4163087	NC_4_4163087	17341.7	483.543	8.860451250e-002	1.238414836e-001	4.743204384e-001	2.321397e+002	2.846780e+002	3.418782e+001	6.498829e+001	91	88	25	55	7.632012e+000	1.839828e+001	0	0	0	0	0	0	0	0	0	0	0	53.8502	31.8557	1	1	1	0	23.4529	25.2846	56.1491
DATA	1185	8	37	0	0	NC_3_15285536	NC_3_15285536	17363	483.5	7.986639091e-001	1.391347694e-001	9.455474645e-009	9.539498e+001	6.000528e+002	2.681860e+001	8.372580e+001	55	126.5	26	56	8.048862e+000	1.875824e+001	0	0	0	0	0	0	0	0	0	0	0	22.1587	67.1827	1	1	0	1	26.2212	26.5134	57.4167
DATA	1186	8	38	0	0	Col_3_20740722	Col_3_20740722	17384.3	483.829	3.230312109e-001	1.243893666e-001	9.405946751e-003	1.785769e+002	3.757132e+002	3.074667e+001	6.940563e+001	79	103	26	58	8.681160e+000	2.010214e+001	0	0	0	0	0	0	0	0	0	0	0	41.5392	42.0891	1	1	1	1	21.6755	26.9942	58.7347
DATA	1187	8	39	0	0	NC_2_18978930	NC_2_18978930	17404.9	483.729	-1.378892499e-001	6.334278518e-002	2.948997971e-002	3.563417e+003	2.594045e+003	3.572173e+002	2.658803e+002	892.5	335.5	25	55	9.000794e+000	2.013984e+001	0	0	0	0	0	0	0	0	0	0	0	830.031	290.762	1	1	1	1	26.0017	26.231	56.3521
DATA	1188	8	40	0	0	Col_3_978513	Col_3_978513	17426.2	483.827	-3.347914732e-002	9.340488016e-002	7.200212558e-001	4.069709e+002	3.767768e+002	4.774067e+001	6.940567e+001	129	101	26	53	8.828086e+000	1.879398e+001	0	0	0	0	0	0	0	0	0	0	0	94.9354	42.2579	1	1	1	1	24.4106	26.6225	54.2017
DATA	1189	8	41	0	0	Col_5_19352954	Col_5_19352954	17447.7	483.549	-2.412925809e-002	8.512568871e-002	7.768284687e-001	4.802584e+002	4.543031e+002	5.410676e+001	7.387225e+001	151.5	113.5	26	55	8.575882e+000	1.956824e+001	0	0	0	0	0	0	0	0	0	0	0	112.199	50.9855	1	1	1	1	24.1747	26.9869	55.6309
DATA	1190	8	42	0	0	NC_3_6676088	NC_3_6676088	17468.8	483.75	1.557393948e-001	2.994075567e-001	6.029530872e-001	7.809786e+001	1.117837e+002	2.607971e+001	5.927733e+001	56	72	26	55	8.874278e+000	1.876891e+001	0	0	0	0	0	0	0	0	0	0	0	18.2734	12.5533	1	1	0	0	24.4106	26.7745	54.9239
DATA	1191	8	43	0	0	Col_5_8224502	Col_5_8224502	17489.5	483.6	-1.015378416e-001	6.482195306e-002	1.172523776e-001	1.661906e+003	1.315432e+003	1.680375e+002	1.438335e+002	429	215	27	56.5	9.006271e+000	1.943216e+001	0	0	0	0	0	0	0	0	0	0	0	389.44	147.819	1	1	1	1	24.4106	27.5753	55.8952
DATA	1192	8	44	0	0	NC_2_6770075	NC_2_6770075	17510.4	483.327	1.147392166e-001	8.025273124e-002	1.527963937e-001	4.741717e+002	6.175539e+002	5.351435e+001	8.481524e+001	144	137	27	57	8.997316e+000	1.869538e+001	0	0	0	0	0	0	0	0	0	0	0	111.285	69.4431	1	1	1	1	23.9365	27.3255	56.5853
DATA	1193	8	45	0	0	NC_1_11089576	NC_1_11089576	17532.2	483.522	9.869817516e-002	1.397768905e-001	4.801183338e-001	1.950609e+002	2.448321e+002	3.152501e+001	6.304354e+001	81.5	92	27	56	8.473562e+000	1.817852e+001	0	0	0	0	0	0	0	0	0	0	0	45.8564	27.5507	1	1	1	0	27.0811	27.3125	56.644
DATA	1194	8	46	0	0	NC_4_5662040	NC_4_5662040	17553.4	483.586	-2.991367323e-002	1.217546447e-001	8.059236473e-001	2.698433e+002	2.518825e+002	3.659900e+001	6.328291e+001	103.5	87.5	26	57	8.764005e+000	1.793996e+001	0	0	0	0	0	0	0	0	0	0	0	63.5409	28.3642	1	1	1	0	27.501	27.0929	57.888
DATA	1195	8	47	0	0	NC_1_13142438	NC_1_13142438	17574.1	483.88	3.993105815e-002	1.125096741e-001	7.226553547e-001	2.775199e+002	3.042463e+002	3.714166e+001	6.550721e+001	105	95	28	59	8.573842e+000	1.865454e+001	0	0	0	0	0	0	0	0	0	0	0	65.4558	34.285	1	1	1	1	23.4529	28.58	59.2971
DATA	1196	8	48	0	0	Col_1_22706432	Col_1_22706432	17594.9	483.154	-3.152483842e-002	6.481100444e-002	6.266752144e-001	1.384021e+003	1.287117e+003	1.405794e+002	1.411644e+002	344	207	26	59	8.445091e+000	1.985128e+001	0	0	0	0	0	0	0	0	0	0	0	326.952	145.148	1	1	1	1	24.4106	27.2823	59.3852
DATA	1197	8	49	0	0	NC_1_9626955	NC_1_9626955	17616.3	483.068	-1.242941029e-001	6.298683658e-002	4.845744944e-002	3.861213e+003	2.900212e+003	3.869044e+002	2.957497e+002	938	379	27	58	8.233338e+000	2.000108e+001	0	0	0	0	0	0	0	0	0	0	0	913.696	327.302	1	1	1	1	25.5572	27.0771	59.162
DATA	1198	8	50	0	0	Col_2_14141517	Col_2_14141517	17637.6	483.204	-2.063023831e-002	6.833381417e-002	7.627253974e-001	9.353272e+002	8.919353e+002	9.670381e+001	1.063299e+002	256	165	27	57	8.378641e+000	1.989329e+001	0	0	0	0	0	0	0	0	0	0	0	221.714	100.735	1	1	1	1	24.8756	27.3042	59.3122
DATA	1199	8	51	0	0	NC_3_17433516	NC_3_17433516	17659.2	483.5	-1.247103238e-003	4.635968072e-001	9.978536452e-001	5.945940e+001	5.928891e+001	2.522867e+001	5.814257e+001	51.5	64	27	59	8.598301e+000	1.887657e+001	0	0	0	0	0	0	0	0	0	0	0	14.1194	6.70123	1	1	0	0	26.6546	27.4603	59.0344
DATA	1200	8	52	0	0	Col_5_22027492	Col_5_22027492	17680.1	483.404	2.632669992e-001	7.270463556e-002	2.934116857e-004	6.487110e+002	1.189373e+003	6.933508e+001	1.322363e+002	201	196	28	57	8.945160e+000	1.789671e+001	0	0	0	0	0	0	0	0	0	0	0	154.306	134.533	1	1	1	1	24.6442	27.6361	57.186
DATA	1201	8	53	0	0	NC_1_7645684	NC_1_7645684	17701.2	483.868	-1.089059971e-002	7.073305681e-002	8.776352745e-001	7.863129e+002	7.668400e+002	8.233996e+001	9.599834e+001	225	145	27	56	8.702375e+000	1.739709e+001	0	0	0	0	0	0	0	0	0	0	0	187.367	86.8054	1	1	1	1	24.4106	27.2197	57.1994
DATA	1202	8	54	0	0	NC_3_6640408	NC_3_6640408	17722.6	483.586	-1.276793348e-002	7.909161493e-002	8.717530066e-001	5.542150e+002	5.381587e+002	6.055137e+001	7.890609e+001	172	119	26.5	57	8.493331e+000	1.807576e+001	0	0	0	0	0	0	0	0	0	0	0	132.29	60.9667	1	1	1	1	27.501	27.1547	57.9696
DATA	1203	8	55	0	0	NC_4_9013063	NC_4_9013063	17743.8	483.522	1.271270034e-001	1.224101591e-001	2.990219298e-001	2.223172e+002	2.979203e+002	3.297147e+001	6.490319e+001	92	90	26	57	8.725663e+000	1.920461e+001	0	0	0	0	0	0	0	0	0	0	0	53.1587	33.7769	1	1	1	1	27.0811	27.5141	58.274
DATA	1204	8	56	0	0	Col_4_4192341	Col_4_4192341	17764.1	483.723	3.165119447e-002	7.129765801e-002	6.570929391e-001	7.253722e+002	7.802110e+002	7.650181e+001	9.699078e+001	210.5	152.5	26	56	8.416056e+000	1.885469e+001	0	0	0	0	0	0	0	0	0	0	0	173.737	88.5226	1	1	1	1	22.9591	26.8567	57.6648
DATA	1205	8	57	0	0	NC_5_10921629	NC_5_10921629	17786	483.5	-2.909829928e-002	8.492892581e-002	7.318847911e-001	4.787338e+002	4.477090e+002	5.367159e+001	7.293151e+001	156.5	108.5	25	56	8.244446e+000	2.007955e+001	0	0	0	0	0	0	0	0	0	0	0	114.868	50.8379	1	1	1	1	26.2212	26.4853	58.0885
DATA	1206	8	58	0	0	NC_1_29256027	NC_1_29256027	17806.3	483.5	-6.350210333e-002	1.514409204e-001	6.749827808e-001	2.106895e+002	1.820291e+002	3.210489e+001	6.034053e+001	85.5	85	25	54	8.414850e+000	1.881889e+001	0	0	0	0	0	0	0	0	0	0	0	50.6372	20.6851	1	1	1	0	20.3108	26.7103	56.6657
DATA	1207	8	59	0	0	Col_2_8862824	Col_2_8862824	17828	483.621	1.997362894e-002	7.263326815e-002	7.833217366e-001	6.833376e+002	7.154989e+002	7.248616e+001	9.178116e+001	199.5	137.5	25	55	8.408782e+000	1.803261e+001	0	0	0	0	0	0	0	0	0	0	0	164.526	81.3708	1	1	1	1	26.0017	26.178	56.3729
DATA	1208	8	60	0	0	Col_1_16271383	Col_1_16271383	17848.9	483.772	4.418565380e-002	6.813771277e-002	5.166772965e-001	8.795256e+002	9.737201e+002	9.120527e+001	1.130517e+002	249.5	174.5	26	57	8.429013e+000	1.872281e+001	0	0	0	0	0	0	0	0	0	0	0	212.123	110.821	1	1	1	1	25.5572	26.7471	56.9368
DATA	1209	8	61	0	0	NC_1_10701219	NC_1_10701219	17870.5	483.429	-6.914846646e-003	6.872835617e-002	9.198590563e-001	8.836735e+002	8.697151e+002	9.159445e+001	1.042030e+002	254.5	161.5	26	57	7.961989e+000	1.960028e+001	0	0	0	0	0	0	0	0	0	0	0	213.489	99.0618	1	1	1	1	26.2212	26.0992	57.3916
DATA	1210	8	62	0	0	NC_3_2937666	NC_3_2937666	17891.7	483.4	-1.476725201e-001	7.600754974e-002	5.203228593e-002	7.462485e+002	5.311424e+002	7.840702e+001	7.816867e+001	210	124	26	56	7.995424e+000	1.823244e+001	0	0	0	0	0	0	0	0	0	0	0	180.594	60.5439	1	1	1	1	24.8756	26.344	56.7733
DATA	1211	8	63	0	0	Col_5_9508153	Col_5_9508153	17913	483.5	-2.692777854e-002	8.794714434e-002	7.594665444e-001	4.424666e+002	4.158653e+002	5.034475e+001	7.080729e+001	144	111.5	26	55	8.136303e+000	1.881831e+001	0	0	0	0	0	0	0	0	0	0	0	107.26	47.4397	1	1	1	1	26.2212	26.1294	55.7898
DATA	1212	8	64	0	0	NC_1_8329521	NC_1_8329521	17934.2	483.522	-7.809738604e-002	9.926867580e-002	4.314414680e-001	3.793282e+002	3.168968e+002	4.487541e+001	6.544892e+001	131.5	99.5	26	56	8.617577e+000	1.982972e+001	0	0	0	0	0	0	0	0	0	0	0	92.1081	36.1769	1	1	1	1	27.0811	26.4407	57.4021
DATA	1213	8	65	0	0	NC_1_3372978	NC_1_3372978	17955.6	483.109	-6.099718601e-004	6.924897686e-002	9.929720141e-001	8.427511e+002	8.415683e+002	8.760892e+001	1.017684e+002	245	161.5	26	57	8.447559e+000	2.035039e+001	0	0	0	0	0	0	0	0	0	0	0	204.971	96.1451	1	1	1	1	24.8756	26.8747	56.7067
DATA	1214	8	66	0	0	NC_4_6047408	NC_4_6047408	17975	484.25	1.126099905e-001	2.066709097e-001	5.858388990e-001	1.196449e+002	1.550616e+002	2.672784e+001	5.924998e+001	66	77.5	27	57	8.732807e+000	2.038760e+001	0	0	0	0	0	0	0	0	0	0	0	29.1454	17.7267	1	1	1	0	19.1492	27.2101	56.3669
DATA	1215	8	67	0	0	NC_5_12090751	NC_5_12090751	17997.6	484.267	1.355158704e-001	9.450973096e-002	1.516057368e-001	3.238465e+002	4.424407e+002	4.022481e+001	7.226791e+001	112	110	27	57	8.822674e+000	1.955636e+001	0	0	0	0	0	0	0	0	0	0	0	79.0242	50.6188	1	1	1	1	22.7082	28.1102	56.8091
DATA	1216	8	68	0	0	Col_2_2766002	Col_2_2766002	18018.9	484.333	-2.530500260e-002	9.408053721e-002	7.879514559e-001	3.883308e+002	3.663505e+002	4.555730e+001	6.784265e+001	134	102	27	57	8.816381e+000	1.917994e+001	0	0	0	0	0	0	0	0	0	0	0	94.9106	41.9431	1	1	1	1	21.9382	27.7321	57.1618
DATA	1217	8	69	0	0	NC_2_17867801	NC_2_17867801	18039.6	484.617	-2.004438722e-002	6.703030616e-002	7.649135726e-001	1.025646e+003	9.793839e+002	1.052863e+002	1.133491e+002	290	174	27	59	8.761291e+000	1.829607e+001	0	0	0	0	0	0	0	0	0	0	0	251.062	112.204	1	1	1	1	22.7082	27.8613	59.445
DATA	1218	8	70	0	0	Col_5_16696916	Col_5_16696916	18060.9	483.932	2.358811894e-002	7.481128062e-002	7.525326456e-001	6.119330e+002	6.460885e+002	6.564034e+001	8.617392e+001	189	140	27	58	8.751333e+000	1.822342e+001	0	0	0	0	0	0	0	0	0	0	0	150.014	74.0707	1	1	1	1	25.7804	27.3515	58.6361
DATA	1219	8	71	0	0	NC_1_19312031	NC_1_19312031	18082.4	483.586	0.000000000e+000	7.108798858e-001	1.000000000e+000	2.356338e+001	5.662097e+001	2.371384e+001	5.698462e+001	40	56	26	58	8.363039e+000	1.864262e+001	0	0	0	0	0	0	0	0	0	0	0	-0.216891	-6.36366	0	0	0	0	30	26.601	58.874
DATA	1220	8	72	0	0	Col_2_14047850	Col_2_14047850	18103.4	483.5	-6.874177749e-002	8.065668993e-002	3.940608114e-001	5.579845e+002	4.762998e+002	6.061509e+001	7.424083e+001	175.5	115.5	27	57	7.761901e+000	1.985825e+001	0	0	0	0	0	0	0	0	0	0	0	137.192	54.6773	1	1	1	1	25.3321	27.168	58.896
DATA	1221	8	73	0	0	NC_3_13455538	NC_3_13455538	18125.2	483.5	4.436607316e-002	6.162948132e-002	4.715964660e-001	8.224022e+003	9.108573e+003	8.227420e+002	9.126335e+002	1919	1113.5	27	58	7.941732e+000	2.031905e+001	0	0	0	0	0	0	0	0	0	0	0	2025.04	1046.31	1	1	1	1	25.7804	27.9771	59.1143
DATA	1222	8	74	0	0	NC_5_8777236	NC_5_8777236	18146	483.765	4.042137319e-002	6.564557663e-002	5.380584322e-001	1.115386e+003	1.224184e+003	1.140104e+002	1.349861e+002	315	198.5	28	56	8.365384e+000	1.897382e+001	0	0	0	0	0	0	0	0	0	0	0	275.03	140.707	1	1	1	1	23.696	28.4501	58.2194
DATA	1223	8	75	0	0	Col_2_4652064	Col_2_4652064	18166.6	483.635	-1.133240541e-001	6.631345815e-002	8.746673866e-002	1.333988e+003	1.027609e+003	1.354669e+002	1.174353e+002	361	180.5	29	58	8.436340e+000	1.984514e+001	0	0	0	0	0	0	0	0	0	0	0	329.366	118.181	1	1	1	1	24.4106	29.6257	59.2678
DATA	1224	8	76	0	0	Col_5_14751314	Col_5_14751314	18187.6	484.298	2.951924185e-002	6.242959192e-002	6.363269503e-001	2.376531e+003	2.543682e+003	2.388169e+002	2.606353e+002	584.5	349.5	28	56	8.701765e+000	1.881593e+001	0	0	0	0	0	0	0	0	0	0	0	587.578	292.705	1	1	1	1	23.2073	28.3596	57.8158
DATA	1225	8	77	0	0	Col_4_4594032	Col_4_4594032	18209	483.82	-6.853646253e-002	6.356110305e-002	2.809102522e-001	1.908163e+003	1.629592e+003	1.922601e+002	1.725678e+002	509.5	249.5	27	56	9.087171e+000	1.882851e+001	0	0	0	0	0	0	0	0	0	0	0	472.377	187.625	1	1	1	1	23.696	28.623	57.4869
DATA	1226	8	78	0	0	Col_4_10485736	Col_4_10485736	18230.2	484.042	-2.865889044e-003	6.229187738e-002	9.633043297e-001	2.575442e+003	2.558502e+003	2.586130e+002	2.620684e+002	673	359	27	56	8.926035e+000	1.882988e+001	0	0	0	0	0	0	0	0	0	0	0	638.375	294.734	1	1	1	1	23.4529	28.4176	57.6051
DATA	1227	8	79	0	0	Col_2_8113336	Col_2_8113336	18251.5	483.68	9.190349968e-002	1.022692861e-001	3.688432580e-001	2.942693e+002	3.636206e+002	3.763444e+001	6.737494e+001	111.5	105.5	26	56.5	8.456787e+000	1.925833e+001	0	0	0	0	0	0	0	0	0	0	0	73.027	41.9099	1	1	1	1	24.4106	27.3122	57.9061
DATA	1228	8	80	0	0	Col_5_10087582	Col_5_10087582	18272.4	483.536	4.245663433e-001	7.746723551e-002	4.239040196e-008	5.882837e+002	1.563699e+003	6.332401e+001	1.663298e+002	190	251	27	58	8.938790e+000	2.127963e+001	0	0	0	0	0	0	0	0	0	0	0	146.157	180.315	1	1	1	1	24.4106	28.5785	59.9229
DATA	1229	8	81	0	0	Col_3_14669038	Col_3_14669038	18294.1	483.585	-8.702613378e-002	6.340653206e-002	1.699045780e-001	2.160216e+003	1.767954e+003	2.172860e+002	1.856546e+002	561	276	28	61	8.653815e+000	2.175764e+001	0	0	0	0	0	0	0	0	0	0	0	537.314	203.965	1	1	1	1	24.6442	28.9132	62.7283
DATA	1230	8	82	0	0	NC_5_26681810	NC_5_26681810	18315.7	483.722	-2.542457603e-002	7.362451058e-002	7.298480952e-001	6.759551e+002	6.375192e+002	7.152513e+001	8.527864e+001	206	137	29	59.5	8.740702e+000	2.010276e+001	0	0	0	0	0	0	0	0	0	0	0	168.317	73.5821	1	1	1	1	24.8756	30.2335	60.6896
DATA	1231	8	83	0	0	NC_4_18134567	NC_4_18134567	18336.2	483.5	3.366358598e-002	1.081242210e-001	7.555408189e-001	2.876492e+002	3.108327e+002	3.705471e+001	6.458895e+001	110	98	31	61	9.348485e+000	2.162568e+001	0	0	0	0	0	0	0	0	0	0	0	71.6958	35.8906	1	1	1	1	26.6546	31.3887	62.8874
DATA	1232	8	84	0	0	NC_5_18424369	NC_5_18424369	18357.4	483.586	-1.523187236e-001	1.407379900e-001	2.791255710e-001	2.504388e+002	1.763530e+002	3.423091e+001	5.927956e+001	99.5	86.5	31	61	9.682265e+000	1.978236e+001	0	0	0	0	0	0	0	0	0	0	0	62.4826	20.3707	1	1	1	0	27.501	31.622	61.9265
DATA	1233	8	85	0	0	NC_1_5625329	NC_1_5625329	18378.1	483.597	-4.262213901e-002	6.155038952e-002	4.886387449e-001	2.689291e+004	2.437899e+004	2.689392e+003	2.438555e+003	6777	2954	31	59	9.043151e+000	2.043094e+001	0	0	0	0	0	0	0	0	0	0	0	6715.64	2817.04	1	1	1	1	26.2212	30.9922	61.7377
DATA	1234	8	86	0	0	NC_5_22710624	NC_5_22710624	18399.6	483.586	1.390694586e-001	2.085361232e-001	5.048460653e-001	1.133207e+002	1.560913e+002	2.590432e+001	5.867077e+001	68	82	29	59	9.059764e+000	1.933519e+001	0	0	0	0	0	0	0	0	0	0	0	28.3232	18.0428	1	1	0	0	27.501	29.6121	60.7599
DATA	1235	8	87	0	0	Col_5_22239852	Col_5_22239852	18420.8	483.522	1.177443107e+000	1.268827840e-001	1.698441093e-020	4.658187e+002	7.009064e+003	5.207310e+001	7.031831e+002	154	870	29	59	8.925328e+000	2.012386e+001	0	0	0	0	0	0	0	0	0	0	0	116.521	810.435	1	1	1	1	27.0811	28.9733	61.107
DATA	1236	8	88	0	0	Col_4_7194966	Col_4_7194966	18442	483.632	-5.658527995e-002	6.589124764e-002	3.904686525e-001	1.215251e+003	1.066794e+003	1.237305e+002	1.207285e+002	340	204	29	59	9.064548e+000	1.919067e+001	0	0	0	0	0	0	0	0	0	0	0	304.22	123.384	1	1	1	1	25.5572	29.6386	60.3886
DATA	1237	8	89	0	0	Col_1_8215705	Col_1_8215705	18463.2	483.396	9.535195735e-003	1.259843632e-001	9.396692730e-001	2.386088e+002	2.439055e+002	3.330913e+001	6.154820e+001	100	91	28	59	8.879830e+000	1.976558e+001	0	0	0	0	0	0	0	0	0	0	0	59.7733	28.2169	1	1	1	0	24.8756	28.6789	60.6732
DATA	1238	8	90	0	0	NC_5_5480220	NC_5_5480220	18484.5	483.123	6.383685138e-001	8.835355386e-002	5.005142553e-013	4.874577e+002	2.119852e+003	5.399654e+001	2.193846e+002	156.5	312.5	28	58	8.179573e+000	1.861914e+001	0	0	0	0	0	0	0	0	0	0	0	122.189	245.294	1	1	1	1	25.3321	28.3027	59.4649
DATA	1239	8	91	0	0	NC_1_27339927	NC_1_27339927	18505.5	483.676	2.650967998e-001	1.174625357e-001	2.401666159e-002	1.981133e+002	3.647628e+002	3.051705e+001	6.724011e+001	86	105.5	28	56	8.918301e+000	1.848136e+001	0	0	0	0	0	0	0	0	0	0	0	49.6912	42.2155	1	1	1	1	30	28.8441	57.3676
DATA	1240	8	92	0	0	Col_5_10641137	Col_5_10641137	18526.3	483.552	2.832442618e-001	6.674102150e-002	2.196383232e-005	5.728872e+003	1.099799e+004	5.733568e+002	1.101248e+003	1494	1329	28	57	9.002225e+000	1.893710e+001	0	0	0	0	0	0	0	0	0	0	0	1437.66	1273.04	1	1	1	1	25.3321	29.2861	57.9943
DATA	1241	8	93	0	0	NC_4_9599791	NC_4_9599791	18547.7	483.609	1.738939966e-001	1.027005972e-001	9.041492587e-002	2.669222e+002	3.983628e+002	3.535831e+001	6.910773e+001	105.5	119	28.5	61	8.968952e+000	1.833351e+001	0	0	0	0	0	0	0	0	0	0	0	67.0164	46.117	1	1	1	1	30	29.3608	60.4119
DATA	1242	8	94	0	0	NC_4_8007074	NC_4_8007074	18568.4	483.532	6.879351976e-002	8.573295313e-002	4.223121829e-001	4.112730e+002	4.818632e+002	4.720980e+001	7.423143e+001	140	118	29	60	9.357501e+000	1.806114e+001	0	0	0	0	0	0	0	0	0	0	0	103.299	55.7884	1	1	1	1	24.1747	29.5971	59.6029
DATA	1243	8	95	0	0	Col_1_9113459	Col_1_9113459	18589.6	483.597	-7.393661844e-002	8.772649965e-002	3.993356891e-001	4.628895e+002	3.904277e+002	5.176485e+001	6.864663e+001	154.5	105	29	61	8.480350e+000	1.801650e+001	0	0	0	0	0	0	0	0	0	0	0	116.305	45.2049	1	1	1	1	25.1049	29.3605	60.4215
DATA	1244	8	96	0	0	Col_5_26678742	Col_5_26678742	18610.9	483.5	8.400653895e-002	6.635067638e-002	2.054775694e-001	1.005053e+003	1.219538e+003	1.031404e+002	1.343898e+002	293.5	202.5	29	62	8.568162e+000	1.872940e+001	0	0	0	0	0	0	0	0	0	0	0	252.597	141.205	1	1	1	1	26.2212	29.1667	61.9714
DATA	1245	8	97	0	0	Col_1_27545223	Col_1_27545223	18632	483.677	9.155155539e-002	7.030013559e-002	1.928153712e-001	7.178507e+002	8.863101e+002	7.542871e+001	1.050876e+002	213.5	165.5	30	63	9.119243e+000	1.962000e+001	0	0	0	0	0	0	0	0	0	0	0	180.457	102.621	1	1	1	1	26.2212	29.864	62.7947
DATA	1246	8	98	0	0	Col_2_13926531	Col_2_13926531	18653.1	483.603	5.620989487e-002	6.975709447e-002	4.203612527e-001	7.598522e+002	8.648465e+002	7.943545e+001	1.032853e+002	234	160	30	61	9.161298e+000	1.834294e+001	0	0	0	0	0	0	0	0	0	0	0	191.043	100.131	1	1	1	1	26.4388	30.3059	61.1157
DATA	1247	8	99	0	0	Col_2_12998246	Col_2_12998246	18675	483.587	4.420369977e-001	7.446457063e-002	2.916940525e-009	1.348154e+003	3.730581e+003	1.367894e+002	3.773078e+002	353	491	30	60	9.155346e+000	1.791421e+001	0	0	0	0	0	0	0	0	0	0	0	338.983	431.885	1	1	1	1	26.2212	31.0262	60.4882
DATA	1248	8	100	0	0	NC_2_10068129	NC_2_10068129	18695.6	483.578	2.283686081e-001	7.268583579e-002	1.678791657e-003	6.144201e+002	1.039523e+003	6.566014e+001	1.183031e+002	196	192	30	59	9.411626e+000	1.899593e+001	0	0	0	0	0	0	0	0	0	0	0	154.493	120.33	1	1	1	1	26.6546	31.1627	60.1234
DATA	1249	8	101	0	0	NC_2_12474892	NC_2_12474892	18717	483.377	3.245437137e-002	6.935680943e-002	6.398321794e-001	7.958662e+002	8.576190e+002	8.288690e+001	1.026921e+002	241	166	30	60	9.291137e+000	2.092048e+001	0	0	0	0	0	0	0	0	0	0	0	200.103	99.2582	1	1	1	1	26.2212	31.1873	62.4759
DATA	1250	8	102	0	0	NC_1_8681324	NC_1_8681324	18737.6	483.918	-3.255741587e-001	3.240363720e-001	3.150193065e-001	1.187983e+002	5.613529e+001	2.602740e+001	5.667643e+001	74	66.5	31	61	9.406837e+000	2.005402e+001	0	0	0	0	0	0	0	0	0	0	0	29.8668	5.23168	1	0	1	0	25.5572	32.0371	62.6343
DATA	1251	8	103	0	0	Col_5_19501292	Col_5_19501292	18759.1	483.35	6.818259200e-002	6.517492373e-002	2.954928792e-001	1.172078e+003	1.371321e+003	1.194748e+002	1.483189e+002	330	219	31	62	9.311101e+000	2.164366e+001	0	0	0	0	0	0	0	0	0	0	0	294.599	158.645	1	1	1	1	26.0017	31.5718	63.2276
DATA	1252	8	104	0	0	Col_3_21845531	Col_3_21845531	18780.1	483.607	6.666932400e-002	6.185482432e-002	2.811071878e-001	5.999963e+003	6.995486e+003	6.004435e+002	7.018285e+002	1567	885.5	30	60.5	9.340646e+000	1.928137e+001	0	0	0	0	0	0	0	0	0	0	0	1507.71	809.075	1	1	1	1	25.7804	30.4815	62.1481
DATA	1253	8	105	0	0	NC_3_18515173	NC_3_18515173	18801.5	483.676	2.412925916e-001	2.116120697e-001	2.541783734e-001	9.858805e+001	1.718371e+002	2.518676e+001	5.909540e+001	65	82	30	61	9.507909e+000	1.961175e+001	0	0	0	0	0	0	0	0	0	0	0	24.7654	19.8679	1	1	0	0	27.0811	30.5501	61.8672
DATA	1254	8	106	0	0	NC_5_26751557	NC_5_26751557	18822.7	483.609	1.885489868e-002	7.047530114e-002	7.890541131e-001	7.525148e+002	7.859048e+002	7.874269e+001	9.682810e+001	230	147.5	30	61	9.290682e+000	2.051077e+001	0	0	0	0	0	0	0	0	0	0	0	188.954	90.8351	1	1	1	1	27.2919	30.426	62.199
DATA	1255	8	107	0	0	NC_1_2163519	NC_1_2163519	18842.2	483.5	1.525857584e-001	6.810048024e-002	2.505216327e-002	3.160211e+003	4.490574e+003	3.168714e+002	5.021314e+002	802	470	30	61	9.284969e+000	2.057937e+001	0	0	1	1	0	0	0	0	0	0	0	793.157	518.836	1	1	1	1	17.9125	30.6199	61.3291
DATA	1256	8	108	0	0	NC_1_6749136	NC_1_6749136	18865	483.5	0.000000000e+000	6.192466207e-001	1.000000000e+000	3.221774e+001	5.624661e+001	2.343374e+001	5.684577e+001	47	67	30	61	9.346086e+000	2.056962e+001	0	0	0	0	0	0	0	0	0	0	0	8.08123	6.00004	1	0	0	0	30	31.2371	62.433
DATA	1257	8	109	0	0	Col_1_13730619	Col_1_13730619	18886.3	483.565	-2.591249222e-002	9.109705109e-002	7.760660843e-001	4.072896e+002	3.836991e+002	4.688595e+001	6.840848e+001	139	106.5	31	62	9.239651e+000	1.988894e+001	0	0	0	0	0	0	0	0	0	0	0	102.096	44.291	1	1	1	1	26.0017	31.3776	62.9107
DATA	1258	8	110	0	0	NC_3_4880932	NC_3_4880932	18907.3	483.741	7.780717977e-002	7.509582262e-002	3.001530217e-001	5.698091e+002	6.816109e+002	6.153876e+001	8.863780e+001	184.5	143	31	62	9.164902e+000	2.026723e+001	0	0	0	0	0	0	0	0	0	0	0	142.736	78.6395	1	1	1	1	25.1049	31.5039	63.9506
DATA	1259	8	111	0	0	NC_5_702758	NC_5_702758	18928.5	484.182	-1.090306881e-001	8.596363709e-002	2.046783539e-001	5.073516e+002	3.947102e+002	5.581280e+001	6.908131e+001	166	104	31	61	9.320523e+000	1.965498e+001	0	0	0	0	0	0	0	0	0	0	0	126.995	45.5138	1	1	1	1	22.4545	31.6508	63.0978
DATA	1260	8	112	0	0	NC_5_802226	NC_5_802226	18949.7	483.609	-9.933957781e-002	1.575515954e-001	5.283538164e-001	2.057444e+002	1.636773e+002	3.106935e+001	5.904226e+001	88.5	79.5	31	62	9.480269e+000	1.996436e+001	0	0	0	0	0	0	0	0	0	0	0	51.4529	18.8623	1	1	1	0	27.2919	31.9346	63.7275
DATA	1261	8	113	0	0	Col_1_12381317	Col_1_12381317	18970.6	484.617	7.923910109e-002	8.410449821e-002	3.461155615e-001	4.261603e+002	5.114604e+002	4.857007e+001	7.640701e+001	142	120	31	61	9.950372e+000	1.964516e+001	0	0	0	0	0	0	0	0	0	0	0	106.484	58.9044	1	1	1	1	22.7082	31.7898	63.2973
DATA	1262	8	114	0	0	Col_1_22760390	Col_1_22760390	18992	483.5	-1.076948305e-001	7.135017553e-002	1.312006294e-001	8.614131e+002	6.722281e+002	8.924386e+001	8.800825e+001	257.5	142	29	64	8.718125e+000	1.994914e+001	0	0	0	0	0	0	0	0	0	0	0	214.999	77.3666	1	1	1	1	26.2212	30.6119	64.8302
DATA	1263	8	115	0	0	Col_5_1903375	Col_5_1903375	19013.2	483.522	1.718196703e-002	6.800579370e-002	8.005352426e-001	8.973859e+002	9.336008e+002	9.272733e+001	1.093038e+002	261.5	166.5	30	63	8.491574e+000	1.993326e+001	0	0	0	0	0	0	0	0	0	0	0	223.73	107.37	1	1	1	1	30	30.1775	63.5268
DATA	1264	8	116	0	0	Col_2_6706130	Col_2_6706130	19034.3	484.383	-4.164351336e-002	1.065686407e-001	6.959694325e-001	3.219466e+002	2.925098e+002	3.978753e+001	6.396647e+001	115	96.5	30	64	8.225612e+000	2.106327e+001	0	0	0	0	0	0	0	0	0	0	0	80.1768	33.6152	1	1	1	1	22.9591	30.0772	63.5074
DATA	1265	8	117	0	0	Col_3_7125921	Col_3_7125921	19055.4	483.673	1.053318619e-001	6.609513030e-002	1.110166311e-001	1.052438e+003	1.341307e+003	1.078158e+002	1.457133e+002	286	200	29	63	8.802529e+000	2.058296e+001	0	0	0	0	0	0	0	0	0	0	0	261.752	154.018	1	1	1	1	24.4106	30.1878	64.2989
DATA	1266	8	118	0	0	NC_4_5995762	NC_4_5995762	19076.5	483.676	2.687482451e-002	1.196149253e-001	8.222298955e-001	2.527859e+002	2.689228e+002	3.447409e+001	6.300802e+001	100	92	30	61.5	9.019156e+000	2.077131e+001	0	0	0	0	0	0	0	0	0	0	0	62.7866	30.8535	1	1	1	0	27.0811	30.293	63.336
DATA	1267	8	119	0	0	NC_3_21407097	NC_3_21407097	19097.8	483.522	4.151851806e-001	1.365320147e-001	2.358435902e-003	1.380419e+002	3.590840e+002	2.723229e+001	6.739488e+001	74	100.5	31	61.5	9.385087e+000	2.088759e+001	0	0	0	0	0	0	0	0	0	0	0	34.2373	41.1607	1	1	1	1	30	31.5674	63.0855
DATA	1268	8	120	0	0	NC_5_12022708	NC_5_12022708	19119.1	484.413	-1.183565971e-001	8.018280473e-002	1.399212104e-001	6.077522e+002	4.627751e+002	6.516337e+001	7.348733e+001	185	121	32	62	9.733845e+000	2.171611e+001	0	0	0	0	0	0	0	0	0	0	0	150.517	52.9966	1	1	1	1	21.9382	32.7918	62.6712
DATA	1269	8	121	0	0	NC_2_17287029	NC_2_17287029	19140	483.5	3.685643982e-001	7.621788139e-002	1.326989976e-006	3.057946e+003	7.144867e+003	3.066998e+002	7.875490e+002	800	845	32	62	9.172597e+000	2.066193e+001	0	0	1	1	0	0	0	0	0	0	0	756.101	817.428	1	1	1	1	26.2212	32.2365	63.3374
DATA	1270	8	122	0	0	NC_5_18403208	NC_5_18403208	19161.2	484.157	-6.162417682e-002	7.586148446e-002	4.166051963e-001	6.525045e+002	5.661862e+002	6.938199e+001	8.048278e+001	204	134	31	62	8.365054e+000	1.955317e+001	0	0	0	0	0	0	0	0	0	0	0	161.077	64.71	1	1	1	1	23.696	31.2834	62.5777
DATA	1271	8	123	0	0	Col_1_21906580	Col_1_21906580	19182.3	484.312	2.058411714e-002	7.288886177e-002	7.776336324e-001	6.700487e+002	7.025714e+002	7.104804e+001	9.063594e+001	210	143	31	62	8.628865e+000	2.086795e+001	0	0	0	0	0	0	0	0	0	0	0	165.121	80.2118	1	1	1	1	23.2073	31.2553	62.8191
DATA	1272	8	124	0	0	Col_3_10546378	Col_3_10546378	19203.5	484.423	-2.677735081e-002	7.432673949e-002	7.186486896e-001	6.646217e+002	6.248808e+002	7.055092e+001	8.479913e+001	193	133	31	63	8.451650e+000	2.062525e+001	0	0	0	0	0	0	0	0	0	0	0	163.485	71.2624	1	1	1	1	23.4529	31.069	62.7672
DATA	1273	8	125	0	0	NC_3_2306644	NC_3_2306644	19224.5	484.34	-2.602841271e-002	7.083095466e-002	7.132667618e-001	7.893027e+002	7.433874e+002	8.241562e+001	9.391456e+001	241.5	143.5	31	63.5	8.989554e+000	2.094694e+001	0	0	0	0	0	0	0	0	0	0	0	193.786	84.6797	1	1	1	1	23.2073	31.4229	63.6229
DATA	1274	8	126	0	0	NC_1_17010114	NC_1_17010114	19245.4	484.553	3.397431914e-004	6.247295712e-002	9.956609304e-001	2.361670e+003	2.363518e+003	2.373592e+002	2.432359e+002	607	336	32	61.5	9.763584e+000	2.186014e+001	0	0	0	0	0	0	0	0	0	0	0	578.694	268.91	1	1	1	1	22.9591	32.0474	62.8237
DATA	1275	8	127	0	0	NC_5_17768039	NC_5_17768039	19266.8	484.283	1.121402449e-001	8.286460019e-002	1.759614365e-001	4.334631e+002	5.611674e+002	4.945554e+001	8.036778e+001	151	132.5	32	60	9.679351e+000	2.127568e+001	0	0	0	0	0	0	0	0	0	0	0	105.989	63.7663	1	1	1	1	22.4545	32.4861	61.3577
DATA	1276	8	128	0	0	NC_5_2215921	NC_5_2215921	19288.3	483.609	0.000000000e+000	7.139872995e-001	1.000000000e+000	2.371307e+001	5.724035e+001	2.393643e+001	5.778675e+001	44.5	67.5	33	62	1.025953e+001	2.088792e+001	0	0	0	0	0	0	0	0	0	0	0	4.52427	5.15434	0	0	0	0	30	33.4543	62.9953
DATA	1277	8	129	0	0	NC_1_4968366	NC_1_4968366	19309.5	483.676	0.000000000e+000	7.116826098e-001	1.000000000e+000	2.376627e+001	5.731716e+001	2.391802e+001	5.769239e+001	39	65.5	33	64	9.772367e+000	2.132890e+001	0	0	0	0	0	0	0	0	0	0	0	-1.23256	1.02717	0	0	0	0	27.0811	33.1138	64.2421
DATA	1278	8	130	0	0	Col_3_19733864	Col_3_19733864	19330.5	483.676	8.157258984e-002	9.275517482e-002	3.791628771e-001	3.572784e+002	4.311013e+002	4.302559e+001	7.207805e+001	131.5	109	33	64	9.736684e+000	2.198844e+001	0	0	0	0	0	0	0	0	0	0	0	86.7676	48.7891	1	1	1	1	27.0811	32.9084	65.495
DATA	1279	8	131	0	0	NC_1_20740890	NC_1_20740890	19350.9	483.61	-1.288686241e-001	1.183895439e-001	2.763684564e-001	3.127398e+002	2.324420e+002	3.943949e+001	6.234016e+001	114.5	86	32	64	9.834946e+000	2.212961e+001	0	0	0	0	0	0	0	0	0	0	0	75.7741	26.2698	1	1	1	0	21.9382	32.7821	66.0026
DATA	1280	8	132	0	0	NC_1_22715949	NC_1_22715949	19372.8	483.522	1.828715726e-002	9.887368510e-002	8.532645310e-001	3.443976e+002	3.592090e+002	4.202975e+001	6.816558e+001	122	103	32	63	9.250290e+000	2.114388e+001	0	0	0	0	0	0	0	0	0	0	0	83.2291	40.5347	1	1	1	1	27.0811	32.4278	64.8065
DATA	1281	8	133	0	0	NC_3_9311948	NC_3_9311948	19394	483.5	2.466995441e-001	1.422268467e-001	8.282056649e-002	1.605314e+002	2.833085e+002	2.900208e+001	6.456895e+001	80.5	93.5	31	63	8.852137e+000	2.065035e+001	0	0	0	0	0	0	0	0	0	0	0	38.6946	31.9209	1	1	1	0	26.2212	32.1667	64.3
DATA	1282	8	134	0	0	Col_1_25300901	Col_1_25300901	19414.8	483.714	-4.255437384e-002	6.228098066e-002	4.944398171e-001	2.999057e+003	2.719132e+003	3.008819e+002	2.780534e+002	737.5	362	31	63.5	9.064486e+000	2.125342e+001	0	0	0	0	0	0	0	0	0	0	0	721.018	305.898	1	1	1	1	25.3321	32.4531	64.888
DATA	1283	8	135	0	0	Col_4_16853732	Col_4_16853732	19436.4	483.492	-6.136162272e-002	1.094371375e-001	5.750007011e-001	3.248936e+002	2.820847e+002	4.056279e+001	6.468224e+001	121	90	31	64	9.200469e+000	2.006642e+001	0	0	0	0	0	0	0	0	0	0	0	77.889	31.6817	1	1	1	0	26.6546	32.9789	64.8342
DATA	1284	8	136	0	0	NC_5_15889260	NC_5_15889260	19457.7	484.019	-2.637022677e-003	8.262334535e-002	9.745388847e-001	4.980407e+002	4.950257e+002	5.543952e+001	7.648444e+001	153	119	33	64	9.394488e+000	1.984478e+001	0	0	0	0	0	0	0	0	0	0	0	119.065	55.5053	1	1	1	1	24.4106	33.573	64.7548
DATA	1285	8	137	0	0	NC_1_24418496	NC_1_24418496	19478.5	483.676	2.171949385e-001	2.165698285e-001	3.159156697e-001	1.024948e+002	1.690039e+002	2.648755e+001	6.079841e+001	64	82	31	64	9.502050e+000	2.092461e+001	0	0	0	0	0	0	0	0	0	0	0	24.4322	18.9179	1	1	0	0	27.0811	32.5753	64.663
DATA	1286	8	138	0	0	Col_5_2201264	Col_5_2201264	19499.5	483.5	-2.952021684e-002	6.168981535e-002	6.322754556e-001	5.573137e+003	5.206903e+003	5.578518e+002	5.239667e+002	1328	642	31	64	9.333935e+000	2.054527e+001	0	0	0	0	0	0	0	0	0	0	0	1324.53	581.834	1	1	1	1	24.4106	32	64.5968
DATA	1287	8	139	0	0	Col_4_13588707	Col_4_13588707	19520.4	483.444	-1.012173707e-001	6.649869742e-002	1.279851573e-001	1.302359e+003	1.031604e+003	1.325337e+002	1.186466e+002	357	170	31	63	8.651977e+000	2.099067e+001	0	0	0	0	0	0	0	0	0	0	0	308.58	115.069	1	1	1	1	24.4106	31.2506	63.6434
DATA	1288	8	140	0	0	Col_1_28550041	Col_1_28550041	19541.5	483.5	5.286812097e-002	6.882552455e-002	4.423998560e-001	8.476046e+002	9.573294e+002	8.827194e+001	1.123047e+002	234	168	29	62	8.561762e+000	2.123297e+001	0	0	0	0	0	0	0	0	0	0	0	200.2	106.589	1	1	1	1	24.4106	30.4409	62.8011
DATA	1289	8	141	0	0	NC_5_8028366	NC_5_8028366	19563.4	483.701	3.244607438e-001	3.204509778e-001	3.112928904e-001	5.953241e+001	1.256650e+002	2.543853e+001	6.015784e+001	55	79	30	61	9.408517e+000	2.098999e+001	0	0	0	0	0	0	0	0	0	0	0	14.0143	13.9642	1	1	0	0	26.8687	30.5473	62
DATA	1290	8	142	0	0	NC_1_932929	NC_1_932929	19584.3	483.224	3.074105952e-001	2.098032359e-001	1.428574036e-001	9.613351e+001	1.951126e+002	2.661176e+001	6.208913e+001	60	84	30	60	8.857855e+000	2.038246e+001	0	0	0	0	0	0	0	0	0	0	0	22.5552	21.6398	1	1	0	0	23.696	30.7951	61.7073
DATA	1291	8	143	0	0	NC_5_18126979	NC_5_18126979	19605.5	483.676	1.265431874e-002	2.831725620e-001	9.643562710e-001	9.923727e+001	1.021714e+002	2.680326e+001	5.993738e+001	66	72	30	61	8.845178e+000	1.986261e+001	0	0	0	0	0	0	0	0	0	0	0	23.205	11.3094	1	1	0	0	27.0811	30.8209	62.5423
DATA	1292	8	144	0	0	NC_5_23159716	NC_5_23159716	19626.6	483.701	0.000000000e+000	7.088045486e-001	1.000000000e+000	2.482664e+001	5.880167e+001	2.503208e+001	5.923646e+001	45	68	30	61	9.055414e+000	1.967014e+001	0	0	0	0	0	0	0	0	0	0	0	3.56958	2.87363	0	0	0	0	30	31.3318	62.0282
DATA	1293	8	145	0	0	Col_3_7029751	Col_3_7029751	19647.6	484.37	2.259527454e-002	6.840779622e-002	7.411713115e-001	9.064158e+002	9.548227e+002	9.404525e+001	1.123981e+002	256	166	32	61	9.536974e+000	2.093474e+001	0	0	0	0	0	0	0	0	0	0	0	210.483	105.263	1	1	1	1	23.2073	32.435	62.5915
DATA	1294	8	146	0	0	NC_5_17562005	NC_5_17562005	19669	483.5	-1.114976217e-001	7.874331269e-002	1.567863244e-001	6.591467e+002	5.098993e+002	7.055600e+001	7.830537e+001	184.5	122	30	60	9.352681e+000	1.983309e+001	0	0	0	0	0	0	0	0	0	0	0	152.483	56.0912	1	1	1	1	26.2212	31.6219	61.01
DATA	1295	8	147	0	0	NC_1_27311590	NC_1_27311590	19690	483.921	-1.526739238e-002	1.386804027e-001	9.123376166e-001	2.299644e+002	2.220206e+002	3.415992e+001	6.355920e+001	94	89	31	60	9.079489e+000	1.977697e+001	0	0	0	0	0	0	0	0	0	0	0	53.004	24.3713	1	1	1	0	26.6546	31.1711	61.1471
DATA	1296	8	148	0	0	Col_4_10138710	Col_4_10138710	19711.5	483.808	-7.881897903e-002	1.035546566e-001	4.465769873e-001	3.707783e+002	3.092398e+002	4.492011e+001	6.722416e+001	117	98.5	30	60	9.386354e+000	1.899730e+001	0	0	0	0	0	0	0	0	0	0	0	85.1279	33.8693	1	1	1	1	24.4106	31.2761	60.8713
DATA	1297	8	149	0	0	Col_2_12967589	Col_2_12967589	19732.1	483.603	4.440631219e-003	6.627368430e-002	9.465781671e-001	1.128299e+003	1.139895e+003	1.156657e+002	1.287326e+002	298	193	30	59	9.104003e+000	1.917873e+001	0	0	0	0	0	0	0	0	0	0	0	258.061	124.572	1	1	1	1	25.7804	30.928	60.7419
DATA	1298	8	150	0	0	Col_1_26280966	Col_1_26280966	19753.2	483.661	-3.133384096e-002	1.263372640e-001	8.041209366e-001	2.658370e+002	2.473327e+002	3.687592e+001	6.485855e+001	101	93	31	59	9.148508e+000	1.753274e+001	0	0	0	0	0	0	0	0	0	0	0	60.5609	26.9677	1	1	1	0	25.1049	31.2268	60.9665
DATA	1299	8	151	0	0	Col_2_12978279	Col_2_12978279	19774.6	484.34	3.788887556e-002	9.762698106e-002	6.979432128e-001	3.582693e+002	3.909296e+002	4.406794e+001	7.169378e+001	124	109	30	58	9.255933e+000	1.854556e+001	0	0	0	0	0	0	0	0	0	0	0	81.2906	42.5252	1	1	1	1	23.2073	30.6908	61.4847
DATA	1300	8	152	0	0	NC_1_2656873	NC_1_2656873	19796.1	484.095	-1.202692537e-001	1.009818269e-001	2.336539996e-001	4.103049e+002	3.110552e+002	4.845119e+001	6.780043e+001	138	91	31	58	9.214008e+000	1.933926e+001	0	0	0	0	0	0	0	0	0	0	0	92.7038	33.7543	1	1	1	1	21.9382	30.8806	60.7507
DATA	1301	8	153	0	0	Col_1_11468192	Col_1_11468192	19816.4	484.625	2.759319660e-001	6.685187283e-002	3.667078946e-005	4.036397e+003	7.619489e+003	4.044680e+002	7.681162e+002	1016.5	747.5	30	61	9.406503e+000	2.107766e+001	0	0	1	1	0	0	0	0	0	0	0	908.362	824.932	1	1	1	1	16.5837	30.0647	62.0485
DATA	1302	8	154	0	0	NC_1_10779368	NC_1_10779368	19838.3	484.28	-1.477548768e-001	6.568513872e-002	2.448441862e-002	1.778572e+003	1.265658e+003	1.797457e+002	1.402987e+002	428	203	30	60	9.279256e+000	2.009609e+001	0	0	0	0	0	0	0	0	0	0	0	398.468	136.677	1	1	1	1	23.2073	30.371	61.8091
DATA	1303	8	155	0	0	Col_1_177232	Col_1_177232	19859	483.362	1.973537112e-001	7.227979299e-002	6.325495749e-003	6.751519e+002	1.063543e+003	7.238506e+001	1.224518e+002	191.5	168	29	59	9.453150e+000	2.016494e+001	0	0	0	0	0	0	0	0	0	0	0	150.596	114.564	1	1	1	1	25.7804	30.6641	60.651
DATA	1304	8	156	0	0	NC_1_8701817	NC_1_8701817	19880.5	483.676	4.700855147e-001	3.865310841e-001	2.239221357e-001	4.208451e+001	1.242247e+002	2.655431e+001	6.210122e+001	49	82	29	61	9.386309e+000	2.047195e+001	0	0	0	0	0	0	0	0	0	0	0	9.34526	13.3469	1	1	0	0	30	30.2228	62.4891
DATA	1305	8	157	1028	1	SM_06	SM_06	19901.6	483.701	6.097538867e-001	4.895648818e-001	2.129473983e-001	2.734208e+001	1.113231e+002	2.647849e+001	6.201093e+001	43	80	30	61	9.528374e+000	2.043509e+001	0	0	0	0	0	0	0	0	0	0	0	6.04431	11.9299	1	1	0	0	26.8687	31.3855	61.9449
DATA	1306	8	158	0	0	Col_3_3837470	Col_3_3837470	19923	483.327	1.161010053e-001	1.263952807e-001	3.583284311e-001	2.296058e+002	2.999741e+002	3.503402e+001	6.812749e+001	89	98	30	59	9.769622e+000	1.978884e+001	0	0	0	0	0	0	0	0	0	0	0	50.5189	32.0602	1	1	1	0	25.3321	30.344	60.6933
DATA	1307	8	159	0	0	Col_3_19639423	Col_3_19639423	19944.1	484.37	7.423120292e-002	7.224016461e-002	3.041562020e-001	7.112921e+002	8.438771e+002	7.593372e+001	1.043192e+002	196	154	30	58	9.665106e+000	2.041479e+001	0	0	0	0	0	0	0	0	0	0	0	155.795	89.9542	1	1	1	1	21.9382	29.9623	60.0319
DATA	1308	8	160	0	0	NC_3_14689623	NC_3_14689623	19965	484.451	-1.692492616e-001	7.978255780e-002	3.388968722e-002	7.246257e+002	4.907547e+002	7.722712e+001	7.867563e+001	197.5	109.5	29	57	9.116984e+000	2.081244e+001	0	0	0	0	0	0	0	0	0	0	0	157.974	52.1724	1	1	1	1	23.696	29.4159	58.351
DATA	1309	8	161	0	0	NC_5_19287447	NC_5_19287447	19986.3	483.678	6.363200804e-002	6.200201108e-002	3.047551836e-001	4.384204e+003	5.076014e+003	4.392411e+002	5.113335e+002	993.5	597.5	29	58	9.331332e+000	2.250346e+001	0	0	0	0	0	0	0	0	0	0	0	951.075	538.116	1	1	1	1	25.5572	28.7382	59.4963
DATA	1310	8	162	0	0	NC_5_17651910	NC_5_17651910	20007.6	483.794	3.331631362e-001	3.618186485e-001	3.571541016e-001	5.484560e+001	1.181150e+002	2.752213e+001	6.295840e+001	51.5	75.5	29	57	9.018959e+000	1.989829e+001	0	0	0	0	0	0	0	0	0	0	0	11.8397	12.4864	1	1	0	0	27.2919	29.1452	59.2357
DATA	1311	8	163	0	0	Col_5_9276766	Col_5_9276766	20029.2	484.306	-1.557346938e-001	7.188931718e-002	3.028734485e-002	1.012520e+003	7.074063e+002	1.048173e+002	9.407750e+001	257	135	27	58	8.698658e+000	1.930135e+001	0	0	0	0	0	0	0	0	0	0	0	217.484	74.5677	1	1	1	1	23.2073	27.6702	59.3761
DATA	1312	8	164	0	0	Col_1_29388506	Col_1_29388506	20050	484.378	1.451350528e-001	1.192608225e-001	2.236213441e-001	2.449972e+002	3.422127e+002	3.663645e+001	7.098776e+001	89	92.5	27	58	8.598738e+000	1.941745e+001	0	0	0	0	0	0	0	0	0	0	0	52.365	35.9707	1	1	1	1	21.6755	27.6034	59.0622
DATA	1313	9	1	0	0	Col_5_17204735	Col_5_17204735	16589.9	489.611	7.143117755e-002	6.290890739e-002	2.561784491e-001	2.106811e+003	2.483457e+003	2.121544e+002	2.549940e+002	527	348	23	55	7.503175e+000	1.923188e+001	0	0	0	0	0	0	0	0	0	0	0	491.447	280.658	1	1	1	1	25.1049	23.8415	56.1636
DATA	1314	9	2	0	0	NC_3_15325594	NC_3_15325594	16611.7	489.314	5.864509722e-001	9.683188833e-002	1.392165810e-009	2.496067e+002	9.631793e+002	3.533873e+001	1.123971e+002	92	173	23	55	7.637425e+000	1.892757e+001	0	0	0	0	0	0	0	0	0	0	0	58.0927	108.694	1	1	1	1	24.1747	24.0515	55.8814
DATA	1315	9	3	0	0	NC_2_14006497	NC_2_14006497	16632.9	489.403	5.559360124e-001	8.811394409e-002	2.803269424e-010	3.645844e+002	1.311397e+003	4.424406e+001	1.433960e+002	121	208	25	54	7.791652e+000	2.038319e+001	0	0	0	0	0	0	0	0	0	0	0	84.6814	147.795	1	1	1	1	26.2212	24.4058	55.3834
DATA	1316	9	4	0	0	NC_1_7923060	NC_1_7923060	16654.2	489.522	0.000000000e+000	6.766149208e-001	1.000000000e+000	2.739393e+001	5.770823e+001	2.526220e+001	5.813590e+001	43	64	25	55	7.778553e+000	2.009912e+001	0	0	0	0	0	0	0	0	0	0	0	6.35085	2.89818	1	0	0	0	27.0811	24.5625	55.3672
DATA	1317	9	5	0	0	NC_1_20847520	NC_1_20847520	16674.7	489.604	-6.377611825e-002	7.330401428e-002	3.842882851e-001	7.472385e+002	6.451833e+002	7.884432e+001	8.685214e+001	209	141	24	55	8.111185e+000	2.056283e+001	0	0	0	0	0	0	0	0	0	0	0	172.948	72.5416	1	1	1	1	23.696	24.6039	57.6078
DATA	1318	9	6	0	0	Col_4_11150276	Col_4_11150276	16696.1	489.561	4.339899434e-002	6.665556185e-002	5.149862171e-001	1.023376e+003	1.130926e+003	1.053935e+002	1.271925e+002	267.5	180.5	24.5	57	8.125882e+000	2.167365e+001	0	0	0	0	0	0	0	0	0	0	0	236.482	127.019	1	1	1	1	25.7804	24.985	59.0865
DATA	1319	9	7	0	0	Col_5_17937039	Col_5_17937039	16717.7	489.5	3.754567389e-002	9.090467764e-002	6.795901559e-001	3.944434e+002	4.300613e+002	4.682429e+001	7.241784e+001	118	112.5	24	55	8.558248e+000	1.923946e+001	0	0	0	0	0	0	0	0	0	0	0	91.0148	48.2534	1	1	1	1	27.0811	25.2393	56.1607
DATA	1320	9	8	0	0	NC_3_12809083	NC_3_12809083	16738.8	489.5	3.011972438e-001	3.852076183e-001	4.342681470e-001	5.043256e+001	1.009040e+002	2.576311e+001	5.918472e+001	47	69.5	25	54	8.542635e+000	1.760661e+001	0	0	0	0	0	0	0	0	0	0	0	11.6219	11.3112	1	1	0	0	26.6546	25.8246	54.8172
DATA	1321	9	9	0	0	Col_5_12739298	Col_5_12739298	16759.5	489.526	-9.620190636e-002	7.058524071e-002	1.729083215e-001	9.150324e+002	7.332204e+002	9.493464e+001	9.371613e+001	240	145	25	54	8.877075e+000	1.852330e+001	0	0	0	0	0	0	0	0	0	0	0	210.627	82.1259	1	1	1	1	24.4106	26.1685	55.2724
DATA	1322	9	10	0	0	NC_3_5396103	NC_3_5396103	16781.1	489.596	-1.055026153e-001	8.284671734e-002	2.028521458e-001	5.687260e+002	4.460674e+002	6.225409e+001	7.349627e+001	170	107	25	54	9.028201e+000	1.953622e+001	0	0	0	0	0	0	0	0	0	0	0	130.776	49.9236	1	1	1	1	24.4106	26.3511	56.1336
DATA	1323	9	11	0	0	Col_3_11607384	Col_3_11607384	16802.2	489.589	-4.604006787e-002	6.266909031e-002	4.625505366e-001	2.486748e+003	2.236617e+003	2.499628e+002	2.311737e+002	609	314	26	54	8.557196e+000	1.976497e+001	0	0	0	0	0	0	0	0	0	0	0	571.303	250.146	1	1	1	1	25.5572	26.4404	56.3032
DATA	1324	9	12	0	0	Col_4_5307182	Col_4_5307182	16823.2	490.107	-6.919840672e-002	8.771852185e-002	4.301886821e-001	4.806844e+002	4.098846e+002	5.434826e+001	7.142169e+001	145	110	25.5	55	8.525566e+000	1.988912e+001	0	0	0	0	0	0	0	0	0	0	0	110.352	45.8132	1	1	1	1	24.6442	26.1289	57.0859
DATA	1325	9	13	0	0	Col_2_10218921	Col_2_10218921	16844	489.632	2.567748006e-002	7.115932641e-002	7.182153962e-001	7.499096e+002	7.955847e+002	7.916874e+001	9.876394e+001	202	150	26	54	8.469760e+000	2.023018e+001	0	0	0	0	0	0	0	0	0	0	0	172.041	88.8744	1	1	1	1	25.5572	26.4094	56.6024
DATA	1326	9	14	0	0	Col_1_29340825	Col_1_29340825	16865.6	489.923	4.674769817e-002	7.721992667e-002	5.449239651e-001	5.632232e+002	6.272320e+002	6.178123e+001	8.580484e+001	163	130	25	55	7.530696e+000	1.935749e+001	0	0	0	0	0	0	0	0	0	0	0	129.145	70.032	1	1	1	1	24.4106	25.5538	56.6577
DATA	1327	9	15	0	0	Col_5_15441801	Col_5_15441801	16887	489.5	2.803080654e-002	8.029692055e-002	7.270221694e-001	5.196151e+002	5.542587e+002	5.783868e+001	8.064291e+001	151.5	116	25	57.5	8.344523e+000	1.829417e+001	0	0	0	0	0	0	0	0	0	0	0	119.09	61.8574	1	1	1	1	26.2212	26.1462	57.2385
DATA	1328	9	16	0	0	Col_1_22218513	Col_1_22218513	16908	489.5	-3.649072624e-002	1.569934763e-001	8.162004265e-001	2.002216e+002	1.840858e+002	3.235118e+001	6.142209e+001	79	83.5	26	59	8.606345e+000	1.827914e+001	0	0	0	0	0	0	0	0	0	0	0	45.8746	20.5371	1	1	1	0	26.2212	26.2146	58.0613
DATA	1329	9	17	0	0	Col_3_8301926	Col_3_8301926	16929.3	489.679	-9.596996323e-002	8.342135038e-002	2.499690939e-001	5.545387e+002	4.445923e+002	6.100070e+001	7.357039e+001	160	108	25	57	8.525650e+000	1.887448e+001	0	0	0	0	0	0	0	0	0	0	0	127.032	49.5841	1	1	1	1	24.8756	25.7821	57.1401
DATA	1330	9	18	0	0	NC_2_6810166	NC_2_6810166	16951.3	489.417	2.575247651e-002	8.146474024e-002	7.519128913e-001	1.104228e+003	1.171686e+003	1.324261e+002	1.673342e+002	196	155	25	56	8.582964e+000	1.909441e+001	0	0	1	0	0	0	0	0	0	0	0	252.921	130.64	1	1	1	1	16.9257	25.6332	56.9846
DATA	1331	9	19	0	0	NC_1_28924100	NC_1_28924100	16971.6	489.586	0.000000000e+000	6.625990970e-001	1.000000000e+000	2.898951e+001	5.826975e+001	2.558298e+001	5.865041e+001	40.5	62.5	25	56	8.313717e+000	1.998671e+001	0	0	0	0	0	0	0	0	0	0	0	6.64013	0.968299	1	0	0	0	27.501	25.659	57.7433
DATA	1332	9	20	0	0	NC_4_17030495	NC_4_17030495	16992.7	489.5	1.930326510e-001	9.673935835e-002	4.600046565e-002	3.035534e+002	4.734430e+002	3.959053e+001	7.537639e+001	103	111.5	25	57	8.199182e+000	1.889420e+001	0	0	0	0	0	0	0	0	0	0	0	69.5363	52.77	1	1	1	1	27.0811	25.2646	57.4514
DATA	1333	9	21	0	0	Col_1_3314589	Col_1_3314589	17013.3	489.731	-8.135987118e-002	7.666024153e-002	2.885514732e-001	6.724995e+002	5.576120e+002	7.189051e+001	8.093256e+001	183	127	24	55.5	7.923798e+000	1.848922e+001	0	0	0	0	0	0	0	0	0	0	0	154.085	62.1456	1	1	1	1	24.6442	25.0476	57.131
DATA	1334	9	22	0	0	Col_4_6204359	Col_4_6204359	17034.6	490.1	-3.319607371e-002	6.421353737e-002	6.051814364e-001	1.559400e+003	1.444646e+003	1.579955e+002	1.559203e+002	384	210	24	54	7.650441e+000	1.838030e+001	0	0	0	0	0	0	0	0	0	0	0	357.409	160.997	1	1	1	1	23.696	24.5418	57.1116
DATA	1335	9	23	0	0	NC_4_18143069	NC_4_18143069	17056.1	489.321	-1.326328509e-001	8.874404143e-002	1.350306271e-001	5.121535e+002	3.773699e+002	5.716543e+001	6.975027e+001	153	98	24	54	7.354541e+000	1.892990e+001	0	0	0	0	0	0	0	0	0	0	0	117.42	42.0561	1	1	1	1	24.6442	24.4084	56.1947
DATA	1336	9	24	0	0	NC_2_17601078	NC_2_17601078	17077.4	489.586	3.463479289e-001	2.647249960e-001	1.907610593e-001	7.100560e+001	1.576306e+002	2.635643e+001	6.073832e+001	52	77	24	55	7.402063e+000	1.983227e+001	0	0	0	0	0	0	0	0	0	0	0	16.2873	17.5681	1	1	0	0	27.501	24.6888	57.8427
DATA	1337	9	25	0	0	NC_5_4228314	NC_5_4228314	17098.5	489.676	1.758485901e-002	7.347288799e-002	8.108434495e-001	7.819905e+002	8.143036e+002	8.221086e+001	1.070939e+002	188.5	135.5	25	56	7.561994e+000	2.013373e+001	0	0	0	0	0	0	0	0	0	0	0	179.472	90.7639	1	1	1	1	27.0811	25.437	57.7704
DATA	1338	9	26	0	0	Col_3_14040655	Col_3_14040655	17119.6	489.586	1.357613807e-001	1.615132365e-001	4.005951194e-001	1.587706e+002	2.170359e+002	2.991361e+001	6.253049e+001	78	87	25	56	7.668457e+000	1.939282e+001	0	0	0	0	0	0	0	0	0	0	0	36.4613	24.1947	1	1	1	0	30	25.3185	57.1074
DATA	1339	9	27	0	0	NC_1_1758748	NC_1_1758748	17140.8	489.5	-1.645954824e-001	2.396913529e-001	4.922732959e-001	1.441469e+002	9.867561e+001	2.914845e+001	5.945674e+001	68	74	25	56	7.367827e+000	1.824905e+001	0	0	0	0	0	0	0	0	0	0	0	33.126	11.0022	1	1	1	0	26.6546	25.1673	56.9468
DATA	1340	9	28	0	0	NC_1_13584191	NC_1_13584191	17161.6	489.229	0.000000000e+000	6.059910699e-001	1.000000000e+000	3.544845e+001	5.824507e+001	2.556314e+001	5.873467e+001	48	69.5	25	53.5	7.223053e+000	1.883956e+001	0	0	0	0	0	0	0	0	0	0	0	8.15229	4.10635	1	0	0	0	20.0267	25.0078	55.9805
DATA	1341	9	29	0	0	NC_3_5150951	NC_3_5150951	17183	489.356	2.174022834e-002	8.018825406e-002	7.863026827e-001	5.247345e+002	5.516706e+002	5.825173e+001	8.048464e+001	160	119	24	54	6.688813e+000	1.842278e+001	0	0	0	0	0	0	0	0	0	0	0	120.781	61.5406	1	1	1	1	26.0017	24.5244	56.4431
DATA	1342	9	30	0	0	NC_4_6132040	NC_4_6132040	17204.2	489.796	-9.079061233e-003	7.623181860e-002	9.051976726e-001	6.201822e+002	6.073517e+002	6.696896e+001	8.438644e+001	181	130	24	55	7.049913e+000	1.903012e+001	0	0	0	0	0	0	0	0	0	0	0	142.887	67.7724	1	1	1	1	24.4106	24.4719	56.9064
DATA	1343	9	31	0	0	Col_5_4233682	Col_5_4233682	17224.9	489.6	-4.833608162e-002	1.121103933e-001	6.663613463e-001	3.124017e+002	2.794971e+002	4.016631e+001	6.489387e+001	107	96	25	55	7.114725e+000	1.981161e+001	0	0	0	0	0	0	0	0	0	0	0	72.0432	31.1985	1	1	1	0	26.2212	24.8372	57.5116
DATA	1344	9	32	0	0	Col_2_13784732	Col_2_13784732	17246.5	489.679	-3.403243906e-002	8.498348046e-002	6.888181340e-001	4.907249e+002	4.537386e+002	5.517368e+001	7.406893e+001	149.5	115	25	55	7.249873e+000	2.042922e+001	0	0	0	0	0	0	0	0	0	0	0	113.287	50.6673	1	1	1	1	24.4106	24.9375	56.9669
DATA	1345	9	33	0	0	NC_3_9801317	NC_3_9801317	17267.8	489.522	-1.967165846e-002	3.694152938e-001	9.575320836e-001	7.769338e+001	7.425272e+001	2.636298e+001	5.898945e+001	54	72	26	54	7.525514e+000	2.007780e+001	0	0	0	0	0	0	0	0	0	0	0	17.9556	8.29491	1	1	0	0	27.0811	25.3569	56.4238
DATA	1346	9	34	0	0	Col_1_1407440	Col_1_1407440	17288.5	489.286	-1.249019648e-002	6.178124156e-002	8.397853075e-001	4.259140e+003	4.138393e+003	4.266568e+002	4.179529e+002	1012	501.5	26	53	7.207357e+000	1.999867e+001	0	0	0	0	0	0	0	0	0	0	0	985.412	462.506	1	1	1	1	25.3321	25.9752	55.6099
DATA	1347	9	35	0	0	Col_5_22710624	Col_5_22710624	17309.5	489.854	9.210342261e-002	8.232212787e-002	2.632180863e-001	4.580670e+002	5.662815e+002	5.224861e+001	8.139584e+001	147	119	25	53	6.803528e+000	1.949187e+001	0	0	0	0	0	0	0	0	0	0	0	106.112	63.3167	1	1	1	1	23.4529	25.3129	55.482
DATA	1348	9	36	0	0	NC_3_13086089	NC_3_13086089	17331.2	489.683	0.000000000e+000	7.069655372e-001	1.000000000e+000	2.494161e+001	5.806548e+001	2.510086e+001	5.866443e+001	39	65	26	55	7.393260e+000	1.904748e+001	0	0	0	0	0	0	0	0	0	0	0	-0.839864	5.75538	0	0	0	0	26.4388	25.6421	56.4945
DATA	1349	9	37	0	0	NC_3_16530689	NC_3_16530689	17352.1	489.661	-6.069468188e-002	8.155688665e-002	4.567551443e-001	5.541813e+002	4.819003e+002	6.082437e+001	7.572186e+001	156.5	109.5	27	57	8.426320e+000	1.966777e+001	0	0	0	0	0	0	0	0	0	0	0	128.707	53.9373	1	1	1	1	25.3321	27.1294	58.2118
DATA	1350	9	38	0	0	NC_4_7861305	NC_4_7861305	17373.2	489.778	-4.539522907e-002	6.165847615e-002	4.615867033e-001	8.263934e+003	7.443747e+003	8.267725e+002	7.466602e+002	1922	846	27	59	8.994223e+000	2.025230e+001	0	0	0	0	0	0	0	0	0	0	0	1921.88	833.605	1	1	1	1	24.4106	28.4674	59.1456
DATA	1351	9	39	0	0	NC_4_1822080	NC_4_1822080	17394.9	489.98	-7.200533720e-003	7.033091371e-002	9.184544398e-001	8.112826e+002	7.979426e+002	8.489240e+001	9.884802e+001	224.5	154	27	57	9.128419e+000	2.128650e+001	0	0	0	0	0	0	0	0	0	0	0	188.946	89.4118	1	1	1	1	22.9591	28.5212	59.2587
DATA	1352	9	40	0	0	NC_3_18571271	NC_3_18571271	17415.7	489.806	-9.980087070e-003	4.720643292e-001	9.831328831e-001	5.928271e+001	5.793593e+001	2.565799e+001	5.830801e+001	51	61.5	27.5	55	9.182456e+000	1.940230e+001	0	0	0	0	0	0	0	0	0	0	0	13.8261	-1.623	1	0	0	0	27.7085	28.7212	56.3451
DATA	1353	9	41	0	0	NC_3_6027300	NC_3_6027300	17437	489.5	1.298645733e-001	7.952474531e-002	1.024672463e-001	4.809054e+002	6.485213e+002	5.416710e+001	8.718592e+001	152	130	26	54	8.368219e+000	1.885422e+001	0	0	0	0	0	0	0	0	0	0	0	112.322	72.7566	1	1	1	1	26.2212	27.3719	54.7686
DATA	1354	9	42	0	0	NC_2_17346966	NC_2_17346966	17458	490	4.844822438e-001	3.483576030e-001	1.642978718e-001	4.399316e+001	1.342355e+002	2.527492e+001	5.976205e+001	46	70	27	55	9.137024e+000	2.013822e+001	0	0	0	0	0	0	0	0	0	0	0	10.291	15.0692	1	1	0	0	22.7082	27.8263	55.6139
DATA	1355	9	43	0	0	Col_3_5620213	Col_3_5620213	17479.3	489.594	2.282661748e-002	6.661669760e-002	7.318571966e-001	1.040931e+003	1.097106e+003	1.070186e+002	1.241904e+002	286	178	26.5	56	8.972448e+000	1.913296e+001	0	0	0	0	0	0	0	0	0	0	0	243.865	123.242	1	1	1	1	26.6546	27.25	55.7038
DATA	1356	9	44	0	0	Col_2_16394806	Col_2_16394806	17499.8	489.797	-7.440076336e-002	6.890079156e-002	2.802203384e-001	9.803674e+002	8.260153e+002	1.011282e+002	1.010220e+002	278	150	27	57	8.956695e+000	1.839860e+001	0	0	0	0	0	0	0	0	0	0	0	230.028	92.8493	1	1	1	1	25.7804	27.5692	55.7747
DATA	1357	9	45	0	0	NC_5_13995683	NC_5_13995683	17520.9	489.842	-1.981639921e-001	7.476693544e-002	8.039108568e-003	8.853028e+002	5.609548e+002	9.193129e+001	8.077445e+001	243.5	121	26	57	8.955935e+000	1.765915e+001	0	0	0	0	0	0	0	0	0	0	0	208.054	63.0981	1	1	1	1	25.1049	27.166	56.6332
DATA	1358	9	46	0	0	NC_2_11957648	NC_2_11957648	17542.5	489.587	-1.073033824e-001	6.226622575e-002	8.483432149e-002	1.040625e+004	8.128134e+003	1.040919e+003	8.148856e+002	2524.5	979	28	57.5	9.265507e+000	1.727254e+001	0	0	0	0	0	0	0	0	0	0	0	2449.56	914.939	1	1	1	1	26.2212	28.1203	57.7143
DATA	1359	9	47	0	0	Col_5_12372901	Col_5_12372901	17563.5	489.6	-1.125960752e-001	6.657726128e-002	9.079687284e-002	1.320426e+003	1.018869e+003	1.343318e+002	1.172566e+002	342	174	28	57	9.057101e+000	1.741132e+001	0	0	0	0	0	0	0	0	0	0	0	311.325	114.77	1	1	1	1	24.4106	28.209	57.2985
DATA	1360	9	48	0	0	NC_3_14797851	NC_3_14797851	17584.5	489.491	1.981239486e-002	9.170347587e-002	8.289499728e-001	3.929311e+002	4.112716e+002	4.638664e+001	7.109686e+001	129	109.5	28	60	8.972965e+000	1.954705e+001	0	0	0	0	0	0	0	0	0	0	0	92.7954	46.3607	1	1	1	1	24.4106	28.4981	60.2921
DATA	1361	9	49	0	0	Col_5_26442186	Col_5_26442186	17606.3	489.609	1.377022724e-001	1.591317615e-001	3.868549834e-001	1.588706e+002	2.181452e+002	2.929257e+001	6.191988e+001	75	85	28	60	8.637341e+000	1.989181e+001	0	0	0	0	0	0	0	0	0	0	0	37.5847	24.6092	1	1	1	0	27.2919	28.3806	60.0373
DATA	1362	9	50	0	0	NC_2_11171207	NC_2_11171207	17627.3	489.053	2.829645209e-001	8.811411647e-002	1.321168165e-003	3.362297e+002	6.450607e+002	4.164362e+001	8.668481e+001	114	133	28	59	8.155493e+000	2.013975e+001	0	0	0	0	0	0	0	0	0	0	0	79.6729	72.8241	1	1	1	1	24.8756	28.1925	59.9887
DATA	1363	9	51	0	0	Col_5_10576176	Col_5_10576176	17648.5	489.585	-9.841966039e-002	6.408937677e-002	1.246211633e-001	1.912257e+003	1.524497e+003	1.927922e+002	1.630616e+002	492.5	233.5	28	58.5	8.418508e+000	1.992016e+001	0	0	0	0	0	0	0	0	0	0	0	453.922	172.238	1	1	1	1	24.4106	28.6692	59.6391
DATA	1364	9	52	0	0	Col_1_5139161	Col_1_5139161	17669.7	489.609	1.423344221e-001	6.801076747e-002	3.636505397e-002	8.809799e+002	1.222645e+003	9.143721e+001	1.352467e+002	236	207	28	60	8.759399e+000	1.950684e+001	0	0	0	0	0	0	0	0	0	0	0	209.483	138.24	1	1	1	1	27.2919	28.2172	59.5693
DATA	1365	9	53	0	0	NC_2_6098966	NC_2_6098966	17690.9	489.62	4.690614990e-003	6.568395346e-002	9.430699502e-001	1.163975e+003	1.176614e+003	1.189362e+002	1.310807e+002	318.5	197.5	28	57	8.620344e+000	1.781071e+001	0	0	0	0	0	0	0	0	0	0	0	277.254	133.138	1	1	1	1	24.1747	27.988	58.1807
DATA	1366	9	54	0	0	NC_3_15547849	NC_3_15547849	17712.3	489.481	-1.801167332e-001	2.665281696e-001	4.991747922e-001	1.284713e+002	8.485735e+001	2.757559e+001	5.835003e+001	67	69	28	56	8.714275e+000	1.716923e+001	0	0	0	0	0	0	0	0	0	0	0	30.6546	9.60939	1	1	1	0	24.4106	28.2046	56.834
DATA	1367	9	55	0	0	Col_1_21496660	Col_1_21496660	17733.1	489.603	8.698615533e-002	1.279631705e-001	4.966469835e-001	2.193447e+002	2.679867e+002	3.277879e+001	6.360678e+001	91.5	90.5	28	55	8.612979e+000	1.785691e+001	0	0	0	0	0	0	0	0	0	0	0	52.4276	30.3704	1	1	1	0	25.7804	28.2124	57.4556
DATA	1368	9	56	0	0	NC_1_20247334	NC_1_20247334	17754.4	489.586	3.365218764e-001	4.008342516e-001	4.011586728e-001	4.555324e+001	9.886467e+001	2.473890e+001	5.848250e+001	49	78	26	57	8.843997e+000	1.877643e+001	0	0	0	0	0	0	0	0	0	0	0	10.9071	11.2129	1	1	0	0	30	27.4871	59.0647
DATA	1369	9	57	0	0	Col_3_5931764	Col_3_5931764	17774.9	489.589	1.810263818e-003	6.514436698e-002	9.778308433e-001	1.247480e+003	1.252690e+003	1.270879e+002	1.378760e+002	342.5	191.5	26	56.5	8.614984e+000	2.021949e+001	0	0	0	0	0	0	0	0	0	0	0	299.194	142.182	1	1	1	1	25.7804	27.187	59.0285
DATA	1370	9	58	0	0	Col_5_15274523	Col_5_15274523	17796.6	489.586	3.468470067e-002	6.813272605e-002	6.106993143e-001	2.863460e+003	3.101529e+003	2.873695e+002	3.689373e+002	622	313	26	56	8.616947e+000	1.986818e+001	0	0	1	1	0	0	0	0	0	0	0	687.989	352.309	1	1	1	1	27.501	27.247	58.5466
DATA	1371	9	59	0	0	NC_4_6728804	NC_4_6728804	17817.8	489.5	-2.490426886e-002	9.392948411e-002	7.909032098e-001	3.924908e+002	3.706169e+002	4.610486e+001	6.841497e+001	136	104	26	56	8.806537e+000	1.897938e+001	0	0	0	0	0	0	0	0	0	0	0	94.4647	42.1319	1	1	1	1	26.6546	27.0039	57.8353
DATA	1372	9	60	0	0	NC_1_18408382	NC_1_18408382	17838.5	489.5	-5.486355566e-002	6.240796107e-002	3.793408302e-001	2.919353e+003	2.572901e+003	2.929325e+002	2.636290e+002	737	364	26	58	8.212250e+000	1.896055e+001	0	0	0	0	0	0	0	0	0	0	0	703.809	292.709	1	1	1	1	24.4106	26.6717	58.3547
DATA	1373	9	61	0	0	NC_4_1964684	NC_4_1964684	17860	489.426	-1.227111147e-001	6.909606775e-002	7.574124956e-002	1.048679e+003	7.905538e+002	1.076033e+002	9.770705e+001	290	158	26	56	7.996597e+000	1.781207e+001	0	0	0	0	0	0	0	0	0	0	0	253.258	90.0085	1	1	1	1	26.2212	26.8195	56.3682
DATA	1374	9	62	0	0	NC_4_16548695	NC_4_16548695	17881.4	489.586	4.792172175e-002	6.950223062e-002	4.905092742e-001	7.928102e+002	8.853010e+002	8.285327e+001	1.054960e+002	228	159	26	56	8.145774e+000	1.799121e+001	0	0	0	0	0	0	0	0	0	0	0	191.797	100.874	1	1	1	1	27.501	26.4494	55.9101
DATA	1375	9	63	0	0	Col_1_63915	Col_1_63915	17902.5	489.676	3.464306774e-002	7.182240291e-002	6.295619653e-001	6.990822e+002	7.571315e+002	7.392154e+001	9.497030e+001	204	138.5	26	56	8.165032e+000	1.780494e+001	0	0	0	0	0	0	0	0	0	0	0	169.407	86.3347	1	1	1	1	27.0811	26.9612	55.8488
DATA	1376	9	64	0	0	Col_5_3645071	Col_5_3645071	17923.6	489.515	1.787020049e+000	1.817065249e-001	7.984486415e-023	8.259376e+002	5.057866e+004	8.600614e+001	5.058190e+003	238.5	5824	26	55	8.064139e+000	1.807373e+001	0	0	0	0	0	0	0	0	0	0	0	200.48	5771.74	1	1	1	1	26.6546	26.821	54.6148
DATA	1377	9	65	0	0	NC_5_19533449	NC_5_19533449	17944.8	489.522	-5.647681298e-002	3.303402479e-001	8.642508282e-001	8.855426e+001	7.775578e+001	2.553130e+001	5.777162e+001	61	70	27	55	8.614740e+000	2.054314e+001	0	0	0	0	0	0	0	0	0	0	0	21.5303	8.8796	1	1	0	0	27.0811	27.7106	56.1758
DATA	1378	9	66	0	0	Col_4_11434676	Col_4_11434676	17965.4	489.611	1.269204802e-003	6.317368506e-002	9.839710032e-001	1.818239e+003	1.823561e+003	1.833890e+002	1.911182e+002	474	256	27	57	8.899114e+000	2.050037e+001	0	0	0	0	0	0	0	0	0	0	0	442.778	208.397	1	1	1	1	24.4106	27.8513	57.8959
DATA	1379	9	67	0	0	Col_5_20562209	Col_5_20562209	17986.7	489.787	1.033402743e-001	1.163490225e-001	3.744374683e-001	2.422506e+002	3.073302e+002	3.400851e+001	6.490143e+001	96	90	27	57	8.659560e+000	1.978614e+001	0	0	0	0	0	0	0	0	0	0	0	59.0898	35.1473	1	1	1	1	23.2073	28.0327	56.7418
DATA	1380	9	68	0	0	Col_2_12313241	Col_2_12313241	18007.8	489.792	-5.856202468e-004	7.192390093e-002	9.935035199e-001	7.186930e+002	7.177245e+002	7.571740e+001	9.172981e+001	214	150	27	57	9.054660e+000	1.919264e+001	0	0	0	0	0	0	0	0	0	0	0	175.581	82.1392	1	1	1	1	24.4106	27.9529	57.1775
DATA	1381	9	69	0	0	Col_5_14139994	Col_5_14139994	18029.2	490.551	-1.056406933e-001	6.468751042e-002	1.024495331e-001	1.693566e+003	1.327888e+003	1.710196e+002	1.445384e+002	466.5	209	27	58.5	8.867009e+000	1.894457e+001	0	0	0	0	0	0	0	0	0	0	0	414.43	152.076	1	1	1	1	22.7082	28.162	58.1479
DATA	1382	9	70	0	0	Col_4_4864805	Col_4_4864805	18050.3	490.283	-1.182040930e-002	6.748889857e-002	8.609649297e-001	9.731879e+002	9.470574e+002	1.001763e+002	1.105586e+002	269	168	27	58	8.782033e+000	1.814410e+001	0	0	0	0	0	0	0	0	0	0	0	238.508	108.535	1	1	1	1	23.9365	27.9965	58.5018
DATA	1383	9	71	0	0	NC_3_765985	NC_3_765985	18071.2	489.455	4.322567240e-001	1.759334375e-001	1.401286848e-002	9.778790e+001	2.645708e+002	2.565859e+001	6.284644e+001	66	94	27	56.5	8.358895e+000	1.802102e+001	0	0	0	0	0	0	0	0	0	0	0	24	30.3407	1	1	0	0	25.3321	27.2662	57.5791
DATA	1384	9	72	0	0	Col_1_9478442	Col_1_9478442	18092.6	489.755	2.975181704e-002	7.423387983e-002	6.885785077e-001	6.221958e+002	6.663139e+002	6.657557e+001	8.766499e+001	189	143	27	57	7.737924e+000	1.976604e+001	0	0	0	0	0	0	0	0	0	0	0	152.938	76.4628	1	1	1	1	24.8756	26.952	59
DATA	1385	9	73	0	0	NC_5_19687590	NC_5_19687590	18114.3	489.352	1.769045139e-001	7.001157575e-002	1.151104708e-002	7.361331e+002	1.106269e+003	7.731960e+001	1.244165e+002	219.5	185	27	56	7.972872e+000	1.966300e+001	0	0	0	0	0	0	0	0	0	0	0	181.207	127.033	1	1	1	1	24.8756	27.4157	58.2431
DATA	1386	9	74	0	0	NC_3_18099153	NC_3_18099153	18135.2	489.522	-3.115006816e-002	3.035214189e-001	9.182575082e-001	9.327832e+001	8.682218e+001	2.539345e+001	5.755477e+001	64.5	71.5	27	55	8.451565e+000	1.940035e+001	0	0	0	0	0	0	0	0	0	0	0	22.994	9.97594	1	1	0	0	27.0811	28.13	57.7399
DATA	1387	9	75	0	0	NC_5_17588534	NC_5_17588534	18156.2	489.673	-2.039928493e-001	9.640483345e-002	3.434460871e-002	4.657718e+002	2.911926e+002	5.220839e+001	6.388457e+001	152.5	95.5	29	56	8.586591e+000	1.901571e+001	0	0	0	0	0	0	0	0	0	0	0	114.976	33.4782	1	1	1	1	24.4106	28.8716	57.7743
DATA	1388	9	76	0	0	NC_2_4817710	NC_2_4817710	18177.5	489.676	-1.268199218e-001	8.147233640e-002	1.195652638e-001	5.894595e+002	4.401838e+002	6.347757e+001	7.188268e+001	189.5	113	29	55.5	8.726716e+000	2.002722e+001	0	0	0	0	0	0	0	0	0	0	0	145.705	50.6375	1	1	1	1	27.0811	29.1311	58.3689
DATA	1389	9	77	0	0	Col_5_3654411	Col_5_3654411	18198.2	490.089	-7.812637841e-003	6.839624286e-002	9.090585421e-001	8.953481e+002	8.793855e+002	9.257326e+001	1.046859e+002	269	164	29	55	9.112317e+000	1.804310e+001	0	0	0	0	0	0	0	0	0	0	0	221.606	101.218	1	1	1	1	22.1978	29.3092	57.0458
DATA	1390	9	78	0	0	NC_5_21413714	NC_5_21413714	18219.9	490.368	-1.603754535e-001	1.034136364e-001	1.209459642e-001	3.896185e+002	2.693172e+002	4.549606e+001	6.283047e+001	139	88	29	56	9.335270e+000	1.792240e+001	0	0	0	0	0	0	0	0	0	0	0	96.5613	31.0158	1	1	1	0	21.1402	29.4618	56.6764
DATA	1391	9	79	0	0	NC_5_2201264	NC_5_2201264	18241	489.5	-4.081287724e-002	7.710198547e-002	5.965722021e-001	6.012993e+002	5.473660e+002	6.454610e+001	7.883573e+001	184	123	27	57	8.860588e+000	1.850587e+001	0	0	0	0	0	0	0	0	0	0	0	149.196	63.0703	1	1	1	1	26.2212	28.5129	58.1587
DATA	1392	9	80	0	0	NC_4_6798140	NC_4_6798140	18262	489.5	5.131676821e-001	8.257972400e-002	5.158376095e-010	4.855566e+002	1.582733e+003	5.391616e+001	1.681256e+002	144	242	27	57.5	8.847261e+000	1.976364e+001	0	0	0	0	0	0	0	0	0	0	0	120.619	182.461	1	1	1	1	30	28.7444	58.8421
DATA	1393	9	81	0	0	NC_5_13067132	NC_5_13067132	18283.3	489.609	0.000000000e+000	7.130568247e-001	1.000000000e+000	2.326156e+001	5.631895e+001	2.342167e+001	5.673819e+001	38.5	61.5	29	59	9.418876e+000	2.143841e+001	0	0	0	0	0	0	0	0	0	0	0	1.83108	2.94639	0	0	0	0	30	29.6887	61.0039
[truncated: 17,541,971 more chars]
