# Supplementary material for: Cryptic Genetic Variation for Arabidopsis thaliana Seed Germination Speed in a Novel Salt Stress Environment
Source: G3 (Bethesda). 2016 Aug 18;6(10):3129–38. doi: 10.1534/g3.116.033944 (PMC5068935; doi:10.1534/g3.116.033944)
Supplement: Supplemental Material [file supp_g3.116.033944_FileS1.zip › AllSalt_Rep2-Cy5.txt]

TYPE	text	text	text	integer	text	float	float	text	integer	text	text	integer	integer	integer	integer	float	float	float	float	float	float	text	text	text	text	text	text	text	text	text	text	text	integer	integer	integer
FEPARAMS	Protocol_Name	Protocol_date	Scan_ScannerName	Scan_NumChannels	Scan_Date	Scan_MicronsPerPixelX	Scan_MicronsPerPixelY	Scan_OriginalGUID	Scan_NumScanPass	Grid_Name	Grid_Date	Grid_NumSubGridRows	Grid_NumSubGridCols	Grid_NumRows	Grid_NumCols	Grid_RowSpacing	Grid_ColSpacing	Grid_OffsetX	Grid_OffsetY	Grid_NomSpotWidth	Grid_NomSpotHeight	Grid_GenomicBuild	FeatureExtractor_Barcode	FeatureExtractor_Sample	FeatureExtractor_ScanFileName	FeatureExtractor_ArrayName	FeatureExtractor_ScanFileGUID	FeatureExtractor_DesignFileName	FeatureExtractor_ExtractionTime	FeatureExtractor_UserName	FeatureExtractor_ComputerName	FeatureExtractor_Version	FeatureExtractor_IsXDRExtraction	FeatureExtractor_ColorMode	FeatureExtractor_QCReportType
DATA	Wei_temp (Editable)	09-Jul-2012 13:40	Agilent Technologies Scanner G2505C US93503718	2	05-06-2012 18:47:55	3	3	6a4d669c-0a64-4cc7-873b-0a292ff51d55	1	036067_D_F_20110818	18-Aug-2011 00:00	1	1	384	164	36.6617	31.745	0	18.3309	30	30	ath1:Jan2004	253606710006_1_4		D:\ScanData\Wei Yuan\salt250-rep1&2-ranknormed\\salt250-rep2-cy5.tif	salt250-rep2-cy5	f53fe134-323e-4d64-b1cd-487f23996401	036067_D_F_20110818.xml	09-Jul-2012 13:43:25	Administrator	SCANNER1	10.7.3.1	0	1	4
*
TYPE	float	float	float	integer	integer	float	float	float	integer	integer	float	float	integer	float	float	float	integer	float	float	integer	integer	float	float	float	integer	float	float	integer	integer	integer	integer	integer	float	float	float	integer	integer	integer	integer	integer	float	float	float	integer	float	float	float	float	float	float	float	integer	integer	float	float	integer	integer	float	float	float	float	float	float	float	float	float	float	float	float	integer	float	float	float	float	integer	float	float	float	float	integer	float	float	float	float	integer	float	float	float	float	float	float	float	integer	float	float	float	integer	float	float	float	float	float	integer	integer	integer	integer	float	float	float	float	integer	float	float	float	float	float	float	float	float	float	float	float	float	float	float	float	float	float	float	float	float	float	float	float	integer	integer	integer	integer	float	float	integer	text	integer	integer	float	float	float	float	boolean	float	float	float	boolean	float	boolean	float	boolean	float	boolean	float	boolean	float	boolean	float	boolean	float	boolean	float	boolean	float	boolean	float	boolean
STATS	gDarkOffsetAverage	gDarkOffsetMedian	gDarkOffsetStdDev	gDarkOffsetNumPts	gSaturationValue	rDarkOffsetAverage	rDarkOffsetMedian	rDarkOffsetStdDev	rDarkOffsetNumPts	rSaturationValue	gAvgSig2BkgNegCtrl	rAvgSig2BkgNegCtrl	gNumSatFeat	gLocalBGInlierNetAve	gLocalBGInlierAve	gLocalBGInlierSDev	gLocalBGInlierNum	gGlobalBGInlierAve	gGlobalBGInlierSDev	gGlobalBGInlierNum	rNumSatFeat	rLocalBGInlierNetAve	rLocalBGInlierAve	rLocalBGInlierSDev	rLocalBGInlierNum	rGlobalBGInlierAve	rGlobalBGInlierSDev	rGlobalBGInlierNum	gNumFeatureNonUnifOL	gNumPopnOL	gNumNonUnifBGOL	gNumPopnBGOL	gOffsetUsed	gGlobalFeatInlierAve	gGlobalFeatInlierSDev	gGlobalFeatInlierNum	rNumFeatureNonUnifOL	rNumPopnOL	rNumNonUnifBGOL	rNumPopnBGOL	rOffsetUsed	rGlobalFeatInlierAve	rGlobalFeatInlierSDev	rGlobalFeatInlierNum	AllColorPrcntSat	AnyColorPrcntSat	AnyColorPrcntFeatNonUnifOL	AnyColorPrcntBGNonUnifOL	AnyColorPrcntFeatPopnOL	AnyColorPrcntBGPopnOL	TotalPrcntFeatOL	gNumNegBGSubFeat	gNonCtrlNumNegFeatBGSubSig	gLinearDyeNormFactor	gRMSLowessDNF	rNumNegBGSubFeat	rNonCtrlNumNegFeatBGSubSig	rLinearDyeNormFactor	rRMSLowessDNF	gSpatialDetrendRMSFit	gSpatialDetrendRMSFilteredMinusFit	gSpatialDetrendSurfaceArea	gSpatialDetrendVolume	gSpatialDetrendAveFit	rSpatialDetrendRMSFit	rSpatialDetrendRMSFilteredMinusFit	rSpatialDetrendSurfaceArea	rSpatialDetrendVolume	rSpatialDetrendAveFit	gNonCtrlNumSatFeat	gNonCtrl99PrcntNetSig	gNonCtrl50PrcntNetSig	gNonCtrl1PrcntNetSig	gNonCtrlMedPrcntCVBGSubSig	rNonCtrlNumSatFeat	rNonCtrl99PrcntNetSig	rNonCtrl50PrcntNetSig	rNonCtrl1PrcntNetSig	rNonCtrlMedPrcntCVBGSubSig	gNegCtrlNumInliers	gNegCtrlAveNetSig	gNegCtrlSDevNetSig	gNegCtrlAveBGSubSig	gNegCtrlSDevBGSubSig	rNegCtrlNumInliers	rNegCtrlAveNetSig	rNegCtrlSDevNetSig	rNegCtrlAveBGSubSig	rNegCtrlSDevBGSubSig	gAveNumPixOLLo	gAveNumPixOLHi	gPixCVofHighSignalFeat	gNumHighSignalFeat	rAveNumPixOLLo	rAveNumPixOLHi	rPixCVofHighSignalFeat	rNumHighSignalFeat	NonCtrlAbsAveLogRatio	NonCtrlSDevLogRatio	NonCtrlSNRLogRatio	AddErrorEstimateGreen	AddErrorEstimateRed	TotalNumFeatures	NonCtrlNumUpReg	NonCtrlNumDownReg	NumIsNorm	ROIHeight	ROIWidth	CentroidDiffX	CentroidDiffY	NumFoundFeat	MaxNonUnifEdges	MaxSpotNotFoundEdges	gMultDetrendRMSFit	rMultDetrendRMSFit	gMultDetrendSurfaceAverage	rMultDetrendSurfaceAverage	DerivativeOfLogRatioSD	gNonCtrl50PrcntBGSubSig	rNonCtrl50PrcntBGSubSig	gMedPrcntCVProcSignal	rMedPrcntCVProcSignal	geQCMedPrcntCVProcSignal	reQCMedPrcntCVProcSignal	gOutlierFlagger_Auto_FeatB_Term	rOutlierFlagger_Auto_FeatB_Term	gOutlierFlagger_Auto_FeatC_Term	rOutlierFlagger_Auto_FeatC_Term	gOutlierFlagger_Auto_BgndB_Term	rOutlierFlagger_Auto_BgndB_Term	gOutlierFlagger_Auto_BgndC_Term	rOutlierFlagger_Auto_BgndC_Term	OutlierFlagger_FeatChiSq	OutlierFlagger_BgndChiSq	GriddingStatus	IsGoodGrid	NumGeneNonUnifOL	TotalNumberOfReplicatedGenes	gPercentileIntensityProcessedSignal	rPercentileIntensityProcessedSignal	ExtractionStatus	QCMetricResults	gNonCtrlNumWellAboveBG	rNonCtrlNumWellAboveBG	UpRandomnessRatio	DownRandomnessRatio	UpRandomnessSDRatio	DownRandomnessSDRatio	GridHasBeenOptimized	gNegCtrlSpread	rNegCtrlSpread	Metric_IsGoodGrid	Metric_IsGoodGrid_IsInRange	Metric_AnyColorPrcntFeatNonUnifOL	Metric_AnyColorPrcntFeatNonUnifOL_IsInRange	Metric_DerivativeLR_Spread	Metric_DerivativeLR_Spread_IsInRange	Metric_gRepro	Metric_gRepro_IsInRange	Metric_g_BGNoise	Metric_g_BGNoise_IsInRange	Metric_g_Signal2Noise	Metric_g_Signal2Noise_IsInRange	Metric_g_SignalIntensity	Metric_g_SignalIntensity_IsInRange	Metric_rRepro	Metric_rRepro_IsInRange	Metric_r_BGNoise	Metric_r_BGNoise_IsInRange	Metric_r_Signal2Noise	Metric_r_Signal2Noise_IsInRange	Metric_r_SignalIntensity	Metric_r_SignalIntensity_IsInRange
DATA	8.54917	8.54917	4.47309	0	65526	8.99531	8.99531	2.91542	0	65526	2.47089	1.51823	6	18.436	26.9852	1.13214	61316	26.9852	1.13214	61316	143	49.6295	58.6248	1.9999	62368	58.6248	1.9999	62368	615	25	0	1660	8.54917	306.561	1392.02	62337	1255	33	0	608	8.99531	731.02	3978.86	61692	0.00317581	0.233422	2.03728	0	0.084159	3.44099	2.06199	1968	1556	6.50225	0	890	482	3.0612	0	1.01599	3.607	1.00056	3.53276	41.1115	0.969234	5.32939	1.00104	3.93506	66.471	6	4113.43	122.951	29.1781	9.3304	143	13156.7	247.419	58.5699	9.22464	601	34.2056	6.63864	1.45389	6.09952	605	58.9655	8.2059	1.34548	7.74219	0.156806	0.91565	0.133437	702	0.108311	1.131	0.161427	754	0.105534	0.0551441	2.76202	39.6606	23.7004	62976	2395	3486	1616	3.64596	6.34686	0.701466	0.791703	61355	0.0213415	0.0213415	0.0267611	0.0373516	169.639	276.26	0.323581	90.4243	189.837	8.90205	8.41977	0	0	195.341	316.064	87.7495	374.916	78.564	171.55	55.2358	350.118	2.32568	1.29111	0	1	1209	60778	1175.62	1141.49	1	ExtractionEvaluate	51261	55625	1.09008	1.16527	0.456926	0.384728	0	25.9898	37.1436	1	1	2.03728	1	0.323581	0	0.093304	1	6.09952	1	14.8248	0	90.4243	1	0.0922464	1	7.74219	1	24.5198	0	189.837	1
*
TYPE	integer	integer	integer	integer	integer	text	text	float	float	float	float	float	float	float	float	float	float	float	float	float	float	float	boolean	boolean	boolean	boolean	boolean	boolean	boolean	boolean	boolean	boolean	boolean	float	float	boolean	boolean	boolean	boolean	float	float	float
FEATURES	FeatureNum	Row	Col	SubTypeMask	ControlType	ProbeName	SystematicName	PositionX	PositionY	LogRatio	LogRatioError	PValueLogRatio	gProcessedSignal	rProcessedSignal	gProcessedSigError	rProcessedSigError	gMedianSignal	rMedianSignal	gBGMedianSignal	rBGMedianSignal	gBGPixSDev	rBGPixSDev	gIsSaturated	rIsSaturated	gIsFeatNonUnifOL	rIsFeatNonUnifOL	gIsBGNonUnifOL	rIsBGNonUnifOL	gIsFeatPopnOL	rIsFeatPopnOL	gIsBGPopnOL	rIsBGPopnOL	IsManualFlag	gBGSubSignal	rBGSubSignal	gIsPosAndSignif	rIsPosAndSignif	gIsWellAboveBG	rIsWellAboveBG	SpotExtentX	gBGMeanSignal	rBGMeanSignal
DATA	1	1	1	66	1	DarkCorner	DarkCorner	16535.7	433.667	0.000000000e+000	6.478037867e-001	1.000000000e+000	3.887525e+001	2.393184e+001	3.912565e+001	2.408510e+001	38	63.5	24	54	7.322645e+000	1.879628e+001	0	0	0	0	0	0	0	0	0	0	0	-1.2016	-3.00543	0	0	0	0	27.7085	24.4967	55.0337
DATA	2	1	2	66	1	DarkCorner	DarkCorner	16558.1	433.912	0.000000000e+000	6.476693707e-001	1.000000000e+000	3.897872e+001	2.402250e+001	3.922978e+001	2.417634e+001	35	67	24	54	7.212589e+000	1.867818e+001	0	0	0	0	0	0	0	0	0	0	0	-4.94597	-4.13939	0	0	0	0	25.3321	24.304	54.9561
DATA	3	1	3	66	1	DarkCorner	DarkCorner	16578.1	433.608	0.000000000e+000	6.478230353e-001	1.000000000e+000	3.906295e+001	2.409910e+001	3.931455e+001	2.429091e+001	36	73	24	54	7.190444e+000	1.877874e+001	0	0	0	0	0	0	0	0	0	0	0	-2.3584	4.30616	0	0	0	0	24.4106	24.4057	54.722
DATA	4	1	4	0	0	NC_3_8920405	NC_3_8920405	16599.2	433.522	-9.320299190e-002	6.960096209e-002	1.805365256e-001	7.067887e+002	5.702779e+002	8.091947e+001	6.200130e+001	142.5	249.5	24	53	7.223340e+000	1.833914e+001	0	0	0	0	0	0	0	0	0	0	0	109.415	181.465	1	1	1	1	27.0811	24.5713	54.3485
DATA	5	1	5	0	0	Col_1_6376497	Col_1_6376497	16620.3	433.369	2.166095926e-001	1.065918164e-001	4.213938378e-002	1.832552e+002	3.017630e+002	4.352802e+001	3.880915e+001	67	160	24	53	7.052745e+000	1.859062e+001	0	0	0	0	0	0	0	0	0	0	0	28.3105	95.7358	1	1	0	1	26.8687	24.2563	54.4155
DATA	6	1	6	0	0	Col_5_14562608	Col_5_14562608	16641.5	433.676	2.178139361e-001	6.472257915e-002	7.644745404e-004	3.441723e+003	5.683159e+003	3.464387e+002	5.688426e+002	569	1820	24	53	6.981942e+000	1.870778e+001	0	0	0	0	0	0	0	0	0	0	0	530.625	1797.92	1	1	1	1	27.0811	24.1569	54.4539
DATA	7	1	7	0	0	Col_4_9264603	Col_4_9264603	16662.9	433.368	1.660411870e-001	6.348549354e-002	8.911796170e-003	3.135833e+003	4.596149e+003	3.160781e+002	4.602695e+002	510	1454.5	24	53	7.036865e+000	1.875770e+001	0	0	0	0	0	0	0	0	0	0	0	482.589	1450.18	1	1	1	1	25.7804	24.0638	54.3287
DATA	8	1	8	0	0	NC_4_10666687	NC_4_10666687	16684	433.5	-5.140359855e-002	1.032187688e-001	6.184795927e-001	2.596870e+002	2.306995e+002	4.744230e+001	3.372388e+001	78	136	23	53	7.067719e+000	1.890110e+001	0	0	0	0	0	0	0	0	1	0	0	39.8945	72.6115	1	1	1	1	26.2212	23.8153	54.3699
DATA	9	1	9	0	0	Col_3_1593400	Col_3_1593400	16705	433.286	3.668844710e-002	6.392902078e-002	5.660398973e-001	1.117887e+003	1.216428e+003	1.186511e+002	1.241161e+002	210	426	23	53	7.192235e+000	1.890054e+001	0	0	0	0	0	0	0	0	1	0	0	171.465	381.995	1	1	1	1	25.3321	23.78	54.3785
DATA	10	1	10	0	0	Col_2_11834384	Col_2_11834384	16726.2	433.981	-6.471527102e-002	8.720579315e-002	4.580277821e-001	3.555426e+002	3.063207e+002	5.339133e+001	3.935438e+001	93	153	23	53	7.287379e+000	1.892035e+001	0	0	0	0	0	0	0	0	1	0	0	54.4457	95.9882	1	1	1	1	23.9365	23.7264	54.5338
DATA	11	1	11	0	0	NC_3_3371939	NC_3_3371939	16746.8	433.464	4.132960208e-002	9.159783107e-002	6.518402117e-001	2.863825e+002	3.149750e+002	4.909943e+001	4.006072e+001	83	164	23	53	7.322722e+000	1.882805e+001	0	0	0	0	0	0	0	0	1	0	0	43.7987	98.5126	1	1	1	1	25.3321	23.6846	54.2462
DATA	12	1	12	0	0	Col_2_5781099	Col_2_5781099	16767.9	433.5	9.449992014e-002	6.280972232e-002	1.324416534e-001	1.842506e+003	2.290387e+003	1.885287e+002	2.303774e+002	325.5	767.5	23	53	7.180658e+000	1.881402e+001	0	0	0	0	0	0	0	0	1	0	0	281.422	715.06	1	1	1	1	25.3321	23.3635	54.592
DATA	13	1	13	0	0	NC_5_21487777	NC_5_21487777	16789.3	433.88	4.316707368e-002	6.650420390e-002	5.162815665e-001	7.716023e+002	8.522374e+002	8.690533e+001	8.877014e+001	161	336	23	53	7.156421e+000	1.882686e+001	0	0	0	0	0	0	0	0	1	0	0	117.703	265.622	1	1	1	1	24.1747	23.0869	54.5353
DATA	14	1	14	0	0	NC_3_15212414	NC_3_15212414	16810.8	433.5	1.935074760e-001	1.728478832e-001	2.629163622e-001	1.011577e+002	1.579453e+002	4.128659e+001	2.946878e+001	57.5	112.5	22	53	7.162728e+000	1.881709e+001	0	0	0	0	0	0	0	0	1	0	0	15.4145	49.1525	1	1	0	1	26.6546	22.8959	54.0548
DATA	15	1	15	0	0	NC_5_694888	NC_5_694888	16831.2	433.566	7.434897980e-002	7.845457200e-002	3.432979026e-001	3.886228e+002	4.611872e+002	5.581832e+001	5.241663e+001	104	207	22	53	7.070700e+000	1.882131e+001	0	0	0	0	0	0	0	0	1	0	0	59.1604	143.333	1	1	1	1	24.8756	22.6721	54.0036
DATA	16	1	16	0	0	NC_3_20678165	NC_3_20678165	16853	433.745	2.236116009e-001	6.615029469e-002	7.239177377e-004	1.150348e+003	1.925045e+003	1.218259e+002	1.941137e+002	217.5	644	22	53	7.130295e+000	1.848258e+001	0	0	0	0	0	0	0	0	1	0	0	174.948	597.534	1	1	1	1	25.1049	22.6001	53.8104
DATA	17	1	17	0	0	Col_2_15227541	Col_2_15227541	16873.8	433.83	4.581246291e-002	6.963810546e-002	5.106249693e-001	5.979770e+002	6.645030e+002	7.202069e+001	7.098665e+001	123.5	251.5	22	52	6.842741e+000	1.823664e+001	0	0	0	0	0	0	0	0	1	0	0	90.8664	206.042	1	1	1	1	24.4106	22.3723	53.3323
DATA	18	1	18	0	0	Col_1_27085104	Col_1_27085104	16894.8	433.579	-1.209499728e-001	6.329743891e-002	5.602778587e-002	2.221016e+003	1.681132e+003	2.257047e+002	1.699608e+002	369	584	22	53	7.200317e+000	1.845047e+001	0	0	0	0	0	0	0	0	1	0	0	337.259	520.775	1	1	1	1	25.7804	22.5254	53.9649
DATA	19	1	19	0	0	Col_1_18964698	Col_1_18964698	16915.9	433.579	3.921173270e-002	7.551274890e-002	6.035703704e-001	4.486994e+002	4.910970e+002	6.024072e+001	5.511289e+001	111	211	22	53	7.135437e+000	1.829638e+001	0	0	0	0	0	0	0	0	1	0	0	68.0895	152.005	1	1	1	1	25.7804	22.2269	54.2097
DATA	20	1	20	0	0	NC_5_3820111	NC_5_3820111	16937.5	433.653	1.820595949e-001	6.635083558e-002	6.071531716e-003	8.808661e+002	1.339583e+003	9.683415e+001	1.362769e+002	174.5	461.5	22	53	7.077778e+000	1.833110e+001	0	0	0	0	0	0	0	0	1	0	0	133.589	414.334	1	1	1	1	24.1747	22.2537	54.056
DATA	21	1	21	0	0	Col_3_3191507	Col_3_3191507	16958.5	433.642	6.414235754e-002	6.359385918e-002	3.131545039e-001	1.239091e+003	1.436301e+003	1.302793e+002	1.457975e+002	230.5	498.5	22	53	7.061387e+000	1.834820e+001	0	0	0	0	0	0	0	0	1	0	0	187.821	443.993	1	1	1	1	24.4106	22.1116	53.8131
DATA	22	1	22	0	0	Col_5_17316191	Col_5_17316191	16979.6	433.717	-1.193553387e-001	6.939279385e-002	8.543316013e-002	7.747023e+002	5.885448e+002	8.730583e+001	6.396655e+001	156	250	21	53	7.036196e+000	1.871772e+001	0	0	0	0	0	0	0	0	1	0	0	117.377	181.848	1	1	1	1	24.6442	21.9728	53.6829
DATA	23	1	23	0	0	NC_2_6044749	NC_2_6044749	17001	433.255	2.591230719e-001	3.819342196e-001	4.974867479e-001	4.001235e+001	7.266364e+001	4.043545e+001	2.609825e+001	44	88	21	52	7.098464e+000	1.895774e+001	0	0	0	0	0	0	0	0	1	0	0	5.53361	22.4435	0	1	0	0	25.1049	21.9455	53.5151
DATA	24	1	24	0	0	Col_3_12130389	Col_3_12130389	17022.3	434.102	2.486139925e-001	8.881028247e-002	5.120037046e-003	2.545433e+002	4.512069e+002	4.765407e+001	5.161878e+001	76	187	21	52	7.092534e+000	1.864126e+001	0	0	0	0	0	0	0	0	1	1	0	38.539	139.33	1	1	1	1	25.3321	21.9268	53.0191
DATA	25	1	25	0	0	Col_4_6933923	Col_4_6933923	17043	433.667	1.154548877e-001	1.012209951e-001	2.540272916e-001	2.255738e+002	2.942684e+002	4.617770e+001	3.866178e+001	74	164	21	52	7.147173e+000	1.896969e+001	0	0	0	0	0	0	0	0	1	0	0	34.147	90.8559	1	1	1	1	24.8756	21.7991	53.3949
DATA	26	1	26	0	0	Col_1_13605351	Col_1_13605351	17064.3	433.164	3.062190741e-002	6.288998527e-002	6.263204821e-001	1.503469e+003	1.613305e+003	1.556538e+002	1.632678e+002	272	555	21	52	7.163764e+000	1.869699e+001	0	0	0	0	0	0	0	0	1	1	0	227.568	498.09	1	1	1	1	24.8756	21.8121	53.2469
DATA	27	1	27	0	0	NC_5_14917947	NC_5_14917947	17085.6	433.597	0.000000000e+000	6.465454221e-001	1.000000000e+000	4.004616e+001	2.491574e+001	4.030410e+001	2.507535e+001	40.5	67.5	21	52	6.817269e+000	1.873864e+001	0	0	0	0	0	0	0	0	1	0	0	-0.0464185	0.163198	0	0	0	0	24.8756	21.4807	53.6166
DATA	28	1	28	0	0	NC_5_15082596	NC_5_15082596	17107	433.5	3.870828440e-001	3.256692039e-001	2.346062785e-001	4.004774e+001	9.764745e+001	4.030569e+001	2.690589e+001	36.5	94.5	21	52	6.803483e+000	1.861466e+001	0	0	0	0	0	0	0	0	1	0	0	-0.0593199	30.1541	0	1	0	0	26.2212	21.4157	53.5936
DATA	29	1	29	0	0	Col_1_9386982	Col_1_9386982	17127.6	433.473	5.676105887e-002	6.936129941e-002	4.131636229e-001	6.065788e+002	6.912709e+002	7.282789e+001	7.353119e+001	129.5	280.5	21	52	6.738948e+000	1.871295e+001	0	0	0	0	0	0	0	0	1	0	0	91.7952	213.518	1	1	1	1	24.4106	21.4228	53.3963
DATA	30	1	30	0	0	NC_2_16383520	NC_2_16383520	17149.2	433.375	-9.356020652e-001	1.071347921e-001	2.481294918e-018	4.473670e+003	5.188740e+002	4.491787e+002	5.762085e+001	696	227	21	52	6.705197e+000	1.888661e+001	0	0	0	0	0	0	0	0	1	0	0	677.059	160.322	1	1	1	1	26.4388	21.3669	53.5121
DATA	31	1	31	0	0	Col_3_11858154	Col_3_11858154	17170.3	433.483	1.073946007e-001	6.935119299e-002	1.214871407e-001	5.920583e+002	7.581568e+002	7.161928e+001	7.984588e+001	135	290	21	52	7.015877e+000	1.889827e+001	0	0	0	0	0	0	0	0	1	0	0	89.6125	234.352	1	1	1	1	25.3321	21.7098	53.4383
DATA	32	1	32	0	0	Col_1_26132086	Col_1_26132086	17191.6	433.397	2.989081706e-001	6.726465049e-002	8.839894428e-006	6.915724e+003	1.376404e+004	6.927451e+002	1.376631e+003	1067	4245	21	53	7.089034e+000	1.853792e+001	0	0	0	0	0	0	0	0	1	0	0	1046.92	4256.67	1	1	1	1	25.3321	21.702	53.8076
DATA	33	1	33	0	0	Col_1_21422549	Col_1_21422549	17212.3	433.717	1.060811457e-001	6.443031141e-002	9.967160224e-002	1.076668e+003	1.374557e+003	1.149568e+002	1.397144e+002	202	491.5	21	53	7.077317e+000	1.829326e+001	0	0	0	0	0	0	0	0	1	0	0	163.015	425.333	1	1	1	1	24.6442	21.7591	53.9847
DATA	34	1	34	0	0	NC_1_9375461	NC_1_9375461	17233.8	433.613	8.198119540e-002	1.766216429e-001	6.425311151e-001	1.130753e+002	1.365680e+002	4.183243e+001	2.849089e+001	54.5	108	21	53	7.317350e+000	1.847504e+001	0	0	0	0	0	0	0	0	1	0	0	17.1248	42.2859	1	1	0	1	18.5412	21.8182	54.4116
DATA	35	1	35	0	0	NC_4_6481906	NC_4_6481906	17254.7	433.725	0.000000000e+000	6.468599327e-001	1.000000000e+000	4.000665e+001	2.482791e+001	4.026433e+001	2.498907e+001	37	68	21	53	7.149127e+000	1.871349e+001	0	0	0	0	0	0	0	0	1	0	0	-2.52948	1.01867	0	0	0	0	24.4106	21.8071	54.3538
DATA	36	1	36	0	0	Col_3_11712043	Col_3_11712043	17275.7	433.393	1.526978410e-001	6.343085813e-002	1.607044971e-002	2.279748e+003	3.240296e+003	2.315007e+002	3.249901e+002	368	1079	22	53	7.102660e+000	1.879641e+001	0	0	0	0	0	0	0	0	1	0	0	345.473	1004.77	1	1	1	1	25.1049	21.9466	54.1695
DATA	37	1	37	0	0	NC_2_17420970	NC_2_17420970	17297.5	433.324	2.038671069e-001	2.400317328e-001	3.956954791e-001	6.965472e+001	1.113827e+002	4.083365e+001	2.732015e+001	43.5	92	21	53	7.039779e+000	1.842848e+001	0	0	0	0	0	0	0	0	1	0	0	10.5594	34.5678	1	1	0	0	27.0811	21.8887	53.9928
DATA	38	1	38	0	0	Col_2_10562847	Col_2_10562847	17318.5	433.324	-3.133437567e-001	7.535725665e-002	3.208916050e-005	8.760974e+002	4.258029e+002	9.640063e+001	4.933871e+001	171	208	21	53	7.103296e+000	1.861628e+001	0	0	0	0	0	0	0	0	1	0	0	132.865	132.266	1	1	1	1	27.0811	21.7145	53.8077
DATA	39	1	39	0	0	Col_4_15892311	Col_4_15892311	17338.9	433.561	1.045318258e-001	7.805616177e-002	1.805096956e-001	3.847285e+002	4.894250e+002	5.564644e+001	5.491314e+001	99	210	21	53	7.066043e+000	1.887127e+001	0	0	0	0	0	0	0	0	1	0	0	58.3687	152.168	1	1	1	1	25.7804	21.7096	53.7695
DATA	40	1	40	0	0	Col_4_8446036	Col_4_8446036	17360.6	433.62	-1.359515537e-001	6.298578703e-002	3.089300236e-002	3.742509e+003	2.736600e+003	3.764022e+002	2.747883e+002	601	884	21	53	7.099099e+000	1.875883e+001	0	0	0	0	0	0	0	0	1	0	0	568.051	851.717	1	1	1	1	24.4106	21.6418	54.1816
DATA	41	1	41	0	0	Col_4_2254157	Col_4_2254157	17382	433.5	1.214462471e-002	7.014509004e-002	8.625447033e-001	5.972698e+002	6.142076e+002	7.197643e+001	6.625717e+001	131	251	21	53	7.060036e+000	1.908340e+001	0	0	0	0	0	0	0	0	1	0	0	90.7005	191.364	1	1	1	1	26.2212	21.5022	54.6264
DATA	42	1	42	0	0	NC_4_15666867	NC_4_15666867	17402.6	434.917	-1.185049421e-001	9.341326883e-002	2.045804480e-001	3.368193e+002	2.563847e+002	5.240765e+001	3.568586e+001	91.5	141	21	53	7.149884e+000	1.899215e+001	0	0	0	0	0	0	0	0	1	0	0	51.168	79.9674	1	1	1	1	19.7386	21.7629	54.634
DATA	43	1	43	0	0	NC_2_4627379	NC_2_4627379	17424.7	433.241	1.436745735e-001	6.436136822e-002	2.559442987e-002	1.228352e+003	1.710006e+003	1.292222e+002	1.727887e+002	221	611.5	21	53	7.196618e+000	1.846126e+001	0	0	0	0	0	0	0	0	1	0	0	186.734	533.974	1	1	1	1	24.8756	21.631	53.9401
DATA	44	1	44	0	0	NC_3_20501853	NC_3_20501853	17445.5	433.324	0.000000000e+000	6.482550224e-001	1.000000000e+000	3.984528e+001	2.460723e+001	4.013717e+001	2.482292e+001	42	70	21	53	7.090961e+000	1.875892e+001	0	0	0	0	0	0	0	0	1	0	0	2.55819	5.30675	0	0	0	0	27.0811	21.6693	53.8999
DATA	45	1	45	0	0	Col_5_19575067	Col_5_19575067	17466.6	433.559	-1.612610532e-002	7.582484362e-002	8.315798844e-001	4.688557e+002	4.517656e+002	6.168196e+001	5.150458e+001	120	209	22	52	7.045022e+000	1.854549e+001	0	0	0	0	0	0	0	0	1	0	0	71.3522	141.407	1	1	1	1	25.5572	21.8765	53.6494
DATA	46	1	46	0	0	NC_1_27549240	NC_1_27549240	17487.7	433.391	-3.742303185e-001	1.194032610e-001	1.723399914e-003	3.160454e+002	1.335117e+002	5.102303e+001	2.808084e+001	92	113	21	52	7.092487e+000	1.836225e+001	0	0	0	0	0	0	0	0	1	0	0	48.1255	41.8426	1	1	1	1	27.2919	21.9006	53.5963
DATA	47	1	47	0	0	Col_1_5266188	Col_1_5266188	17508.9	433.19	1.845033064e-001	6.374440586e-002	3.798554478e-003	6.227064e+003	9.523282e+003	6.239919e+002	9.526478e+002	1011	3011	21	52	7.238377e+000	1.821168e+001	0	0	0	0	0	0	0	0	1	0	0	948.804	2988.44	1	1	1	1	25.5572	21.7762	53.3585
DATA	48	1	48	0	0	NC_5_8838406	NC_5_8838406	17530	433.5	-3.548263955e-002	2.113882338e-001	8.666971011e-001	1.050769e+002	9.683331e+001	4.136499e+001	2.647412e+001	57.5	98.5	21	53	7.130814e+000	1.877724e+001	0	0	0	0	0	0	0	0	1	0	0	16.0197	30.4267	1	1	0	0	26.2212	21.7366	53.733
DATA	49	1	49	0	0	Col_1_23605883	Col_1_23605883	17551.4	433.298	7.083031278e-002	6.586306590e-002	2.821877234e-001	8.201235e+002	9.654051e+002	9.123932e+001	9.962701e+001	165.5	324	21	52	7.063569e+000	1.883949e+001	0	0	0	0	0	0	0	0	1	0	0	125.114	303.757	1	1	1	1	26.8687	21.7866	53.5089
DATA	50	1	50	0	0	Col_4_9084613	Col_4_9084613	17572	432.815	1.353793245e-001	7.552376254e-002	7.304657653e-002	4.116556e+002	5.622291e+002	5.736831e+001	6.135876e+001	104	247.5	21	52	7.106314e+000	1.847352e+001	0	0	0	0	0	0	0	0	1	0	0	62.8409	177.134	1	1	1	1	27.501	21.7092	53.3459
DATA	51	1	51	0	0	NC_1_13805998	NC_1_13805998	17593.4	432.722	1.595921870e-001	9.638114005e-002	9.775330850e-002	2.312606e+002	3.339595e+002	4.614384e+001	4.144255e+001	76	166.5	21	53	7.145052e+000	1.884150e+001	0	0	0	0	0	0	0	0	1	0	0	35.3259	105.363	1	1	1	1	24.8756	21.8543	53.921
DATA	52	1	52	0	0	Col_1_17892276	Col_1_17892276	17614.7	432.66	1.270903246e-001	7.689500063e-002	9.837616918e-002	3.908798e+002	5.237615e+002	5.585908e+001	5.782530e+001	97.5	233	21	53	7.031798e+000	1.888318e+001	0	0	0	0	0	0	0	0	1	0	0	59.7472	165.478	1	1	1	1	23.4529	21.734	53.8316
DATA	53	1	53	0	0	NC_3_4110748	NC_3_4110748	17635.7	433.208	8.056905450e-002	6.595647547e-002	2.218782966e-001	8.079664e+002	9.726629e+002	9.010281e+001	1.002972e+002	160.5	366	21	53	7.059468e+000	1.908670e+001	0	0	0	0	0	0	0	0	1	0	0	123.576	307.742	1	1	1	1	24.4106	21.7323	53.8026
DATA	54	1	54	0	0	Col_4_6551024	Col_4_6551024	17656.5	433.116	8.111628624e-002	7.524804443e-002	2.810403164e-001	4.310513e+002	5.195714e+002	5.870620e+001	5.741655e+001	105.5	243	22	52	7.068107e+000	1.904886e+001	0	0	0	0	0	0	0	0	1	0	0	65.9705	164.619	1	1	1	1	22.1978	21.8835	53.7044
DATA	55	1	55	0	0	Col_4_9018820	Col_4_9018820	17678.4	433	1.179052404e-001	7.548774631e-002	1.183086710e-001	4.149675e+002	5.444015e+002	5.751683e+001	5.965799e+001	103	234	21	52	7.026682e+000	1.897914e+001	0	0	0	0	0	0	0	0	1	0	0	63.5521	172.742	1	1	1	1	29.1201	21.7514	53.7002
DATA	56	1	56	0	0	Col_1_8266222	Col_1_8266222	17698.9	433.095	-7.902765848e-002	6.653834082e-002	2.349512197e-001	9.026892e+002	7.525071e+002	9.865442e+001	7.909702e+001	183.5	295.5	21	53	7.031415e+000	1.873527e+001	0	0	0	0	0	0	0	0	1	0	0	138.333	239.113	1	1	1	1	27.2919	21.9291	53.8906
DATA	57	1	57	0	0	Col_2_10163285	Col_2_10163285	17720.1	433.339	1.232398596e-001	6.805056602e-002	7.014018982e-002	6.472973e+002	8.596936e+002	7.597463e+001	8.934579e+001	138	323	21	53	6.984537e+000	1.914799e+001	0	0	0	0	0	0	0	0	1	0	0	99.2586	273.57	1	1	1	1	26.0017	21.8651	54.2984
DATA	58	1	58	0	0	Col_3_17039089	Col_3_17039089	17741.5	433.306	2.575148318e-002	7.410903758e-002	7.282299837e-001	4.742991e+002	5.032732e+002	6.188478e+001	5.588409e+001	116.5	222.5	22	53	6.975540e+000	1.911182e+001	0	0	0	0	0	0	0	0	1	0	0	72.7783	160.388	1	1	1	1	26.2212	21.8617	54.3977
DATA	59	1	59	0	0	NC_5_9180253	NC_5_9180253	17762.9	433.071	1.653203247e-001	2.233234599e-001	4.591343720e-001	7.755436e+001	1.134819e+002	4.047458e+001	2.678137e+001	50.5	106	22	53	6.896010e+000	1.879102e+001	0	0	0	0	0	0	0	0	1	0	0	11.9081	36.2186	1	1	0	0	25.7804	22.0923	53.9105
DATA	60	1	60	0	0	Col_3_16643950	Col_3_16643950	17784	433.203	9.395627266e-002	8.237755594e-002	2.540544566e-001	3.336409e+002	4.142243e+002	5.185784e+001	4.798505e+001	93	209	22	53	6.923595e+000	1.876523e+001	0	0	0	0	0	0	0	0	1	0	0	51.261	132.396	1	1	1	1	28.1191	22.0384	53.528
DATA	61	1	61	0	0	NC_5_1810996	NC_5_1810996	17805.2	432.419	1.879813095e-001	7.149642283e-002	8.557574243e-003	4.989860e+002	7.692538e+002	6.374830e+001	8.063855e+001	110.5	304.5	22	52	6.991261e+000	1.833100e+001	0	0	0	0	0	0	0	0	1	1	0	76.7158	246.225	1	1	1	1	22.4545	22.0745	53.2293
DATA	62	1	62	0	0	NC_5_18060942	NC_5_18060942	17826.7	433	2.345195137e-001	6.522026742e-002	3.233871196e-004	3.256879e+003	5.588833e+003	3.280925e+002	5.594049e+002	483	1468	22	52	6.985754e+000	1.839001e+001	0	0	0	1	0	0	0	0	1	1	0	501.022	1791.55	1	1	1	1	22.9591	22.0933	53.0734
DATA	63	1	63	0	0	NC_1_19652627	NC_1_19652627	17847.6	432.877	1.395143351e-001	6.388873461e-002	2.898371393e-002	1.408196e+003	1.941680e+003	1.462887e+002	1.956601e+002	248	688	22	52	7.071624e+000	1.862536e+001	0	0	0	0	0	0	0	0	1	1	0	216.761	623.31	1	1	1	1	27.2919	22.2648	52.8912
DATA	64	1	64	0	0	NC_5_3548384	NC_5_3548384	17868.3	433.4	7.200656443e-002	7.829663627e-002	3.577485967e-001	3.846655e+002	4.540355e+002	5.520992e+001	5.139564e+001	102	209	22	52	7.116859e+000	1.869232e+001	0	0	0	0	0	0	0	0	1	1	0	59.2437	145.958	1	1	1	1	25.7804	22.3239	53.2122
DATA	65	1	65	0	0	NC_1_21932077	NC_1_21932077	17889.3	433	2.694227189e-002	6.475618617e-002	6.773682112e-001	9.569589e+002	1.018206e+003	1.035583e+002	1.046224e+002	188	401	22	52	7.027029e+000	1.834254e+001	0	0	0	0	0	0	0	0	1	1	0	147.472	327.778	1	1	1	1	26.0017	22.3462	53.2278
DATA	66	1	66	0	0	Col_3_16861661	Col_3_16861661	17910.8	433	4.955245476e-002	6.371386177e-002	4.367256824e-001	1.161664e+003	1.302065e+003	1.227169e+002	1.324028e+002	221	462	22	52	7.202841e+000	1.863601e+001	0	0	0	0	0	0	0	0	1	0	0	179.121	419.758	1	1	1	1	28.1191	22.4817	53.7049
DATA	67	1	67	0	0	NC_5_15282588	NC_5_15282588	17931.8	433.304	9.900326805e-002	6.316898125e-002	1.170500707e-001	1.531193e+003	1.923239e+003	1.581413e+002	1.938134e+002	274	706	22	52	7.033866e+000	1.868161e+001	0	0	0	0	0	0	0	0	1	0	0	236.225	620.868	1	1	1	1	25.1049	22.2867	53.7346
DATA	68	1	68	0	0	NC_3_2806469	NC_3_2806469	17953	433.556	-3.316201766e-001	6.913778604e-002	1.614527990e-006	3.091651e+003	1.440689e+003	3.116803e+002	1.460460e+002	516	540	22	52	6.990267e+000	1.867127e+001	0	0	0	0	0	0	0	0	1	0	0	477.213	465.731	1	1	1	1	25.3321	22.2765	53.8912
DATA	69	1	69	0	0	NC_5_17277576	NC_5_17277576	17974.2	433.806	0.000000000e+000	6.502860435e-001	1.000000000e+000	3.924334e+001	2.376489e+001	3.949611e+001	2.398342e+001	37.5	73.5	22	53	6.987219e+000	1.881593e+001	0	0	0	0	0	0	0	0	1	0	0	-4.03499	5.77084	0	0	0	0	26.8687	22.3717	54.1044
DATA	70	1	70	0	0	Col_4_1635992	Col_4_1635992	17994.8	434.067	7.249503222e-002	6.892352122e-002	2.928828480e-001	6.023563e+002	7.117844e+002	7.201947e+001	7.507938e+001	136	296.5	22	53	6.994465e+000	1.833475e+001	0	0	0	0	0	0	0	0	1	0	0	93.0678	230.711	1	1	1	1	22.4545	22.4955	53.7764
DATA	71	1	71	0	0	Col_5_4404652	Col_5_4404652	18016.6	433.122	-9.923473601e-002	9.022328514e-002	2.713846598e-001	3.421416e+002	2.722521e+002	5.222508e+001	3.619731e+001	94	156	22	53	7.035846e+000	1.822721e+001	0	0	0	0	0	0	0	0	1	0	0	52.8906	88.3622	1	1	1	1	23.9365	22.3925	53.3454
DATA	72	1	72	0	0	NC_4_9792380	NC_4_9792380	18038	432.647	8.004118571e-002	1.528440009e-001	6.005018610e-001	1.303787e+002	1.567646e+002	4.153761e+001	2.851892e+001	65	112	22	53	7.006679e+000	1.843809e+001	0	0	0	0	0	0	0	0	1	0	0	20.1643	50.9447	1	1	0	1	24.1747	22.3479	53.5561
DATA	73	1	73	0	0	NC_5_16089096	NC_5_16089096	18059	433.082	9.386619432e-002	9.459667838e-002	3.210619767e-001	2.507817e+002	3.112878e+002	4.672289e+001	3.918110e+001	82.5	162.5	22	52	7.027546e+000	1.866658e+001	0	0	0	0	0	0	0	0	1	0	0	38.8017	101.288	1	1	1	1	22.9591	22.4207	53.5252
DATA	74	1	74	0	0	NC_1_1482896	NC_1_1482896	18080.3	432.816	8.645411021e-002	7.085992103e-002	2.224380939e-001	5.243392e+002	6.398327e+002	6.559070e+001	6.825414e+001	123.5	275.5	22	52	6.741239e+000	1.847827e+001	0	0	0	0	0	0	0	0	1	0	0	81.1609	208.447	1	1	1	1	24.1747	22.3496	53.3825
DATA	75	1	75	0	0	Col_1_17712643	Col_1_17712643	18101.1	432.797	1.011860318e-001	7.575849848e-002	1.816671925e-001	4.088798e+002	5.161568e+002	5.677582e+001	5.681220e+001	102.5	228.5	22	52	7.129407e+000	1.841360e+001	0	0	0	0	0	0	0	0	1	0	0	63.3129	168.352	1	1	1	1	26.4388	22.6284	53.5298
DATA	76	1	76	0	0	NC_2_10898894	NC_2_10898894	18122.9	432.436	1.116628315e-001	3.696274356e-001	7.625791669e-001	4.804550e+001	6.213204e+001	3.966848e+001	2.450941e+001	50	87	22	52	6.981974e+000	1.869518e+001	0	0	0	0	0	0	0	0	1	0	0	7.44238	20.2894	1	1	0	0	25.7804	22.8119	54.0298
DATA	77	1	77	0	0	NC_4_517605	NC_4_517605	18143.4	432.891	-4.282571182e-002	7.421900204e-002	5.639271897e-001	5.050376e+002	4.576126e+002	6.403274e+001	5.152631e+001	119	212	23	53	6.965973e+000	1.882769e+001	0	0	0	0	0	0	0	0	1	0	0	78.2555	149.6	1	1	1	1	22.7082	23.0547	54.2948
DATA	78	1	78	0	0	NC_1_22569402	NC_1_22569402	18165.6	432.649	1.569416556e-001	4.265280766e-001	7.129093809e-001	3.910002e+001	5.612013e+001	3.935186e+001	2.431221e+001	38	81	23	53	7.021967e+000	1.892274e+001	0	0	0	0	0	0	0	0	1	0	0	-4.49521	18.3674	0	1	0	0	25.1049	23.2463	54.5602
DATA	79	1	79	0	0	NC_2_13833769	NC_2_13833769	18185.9	432.019	-3.867754838e-004	1.110360362e-001	9.972207080e-001	2.155613e+002	2.153695e+002	4.485956e+001	3.197357e+001	74.5	135.5	23	53	7.060996e+000	1.881740e+001	0	0	0	0	0	0	0	0	1	0	0	33.4211	70.5584	1	1	1	1	23.696	23.3314	54.6088
DATA	80	1	80	0	0	Col_1_17772747	Col_1_17772747	18207.1	432.34	-7.537159315e-002	7.331932359e-002	3.039541371e-001	5.501188e+002	4.624714e+002	6.762614e+001	5.192419e+001	128	220	23	53	7.301659e+000	1.874660e+001	0	0	0	0	0	0	0	0	1	0	0	85.3118	151.669	1	1	1	1	24.6442	23.5847	54.6858
DATA	81	1	81	0	0	NC_3_9003917	NC_3_9003917	18228.4	432.701	2.544089198e-001	3.798758832e-001	5.030389133e-001	3.907197e+001	7.018984e+001	3.941383e+001	2.460649e+001	46	91	23	53	7.034904e+000	1.862115e+001	0	0	0	0	0	0	0	0	1	0	0	4.13355	23.0419	0	1	0	0	26.8687	23.3234	54.4852
DATA	82	1	82	0	0	Col_3_19786306	Col_3_19786306	18249.6	432.56	-3.624932260e-002	7.739271388e-002	6.395117293e-001	4.417161e+002	4.063441e+002	5.913462e+001	4.697154e+001	100	199	23	53	7.001968e+000	1.832874e+001	0	0	0	0	0	0	0	0	1	0	0	68.5277	133.519	1	1	1	1	24.4106	23.3694	54.7496
DATA	83	1	83	0	0	NC_3_2055493	NC_3_2055493	18270.5	432.676	-6.178629402e-002	6.942919771e-002	3.735099106e-001	6.696463e+002	5.808435e+002	7.765035e+001	6.267358e+001	141	256	23	53	7.063057e+000	1.846771e+001	0	0	0	0	0	0	0	0	1	0	0	103.904	191.027	1	1	1	1	27.0811	23.4182	54.7208
DATA	84	1	84	0	0	Col_1_23208151	Col_1_23208151	18290.5	432.897	1.573882606e-001	6.370856718e-002	1.349465437e-002	1.847148e+003	2.653933e+003	1.888505e+002	2.664336e+002	319	888	23	53	7.127407e+000	1.865203e+001	0	0	0	1	0	0	0	0	1	0	0	286.64	873.534	1	1	1	1	21.4095	23.3765	54.7231
DATA	85	1	85	0	0	NC_5_26371181	NC_5_26371181	18312.4	432.642	1.466395875e-001	1.412549329e-001	2.992141382e-001	1.321684e+002	1.852539e+002	4.146509e+001	2.992575e+001	61	123	23	53	7.215931e+000	1.857621e+001	0	0	0	0	0	0	0	0	1	0	0	20.5119	61.0267	1	1	0	1	24.4106	23.3391	54.5293
DATA	86	1	86	0	0	NC_1_16184588	NC_1_16184588	18333.7	432.525	-5.110930862e-004	9.420281633e-002	9.956711349e-001	2.785270e+002	2.781995e+002	4.816906e+001	3.640684e+001	83	160	23	53	7.234957e+000	1.855742e+001	0	0	0	0	0	0	0	0	1	0	0	43.2286	91.7158	1	1	1	1	25.7804	23.2494	54.6658
DATA	87	1	87	0	0	Col_5_2904105	Col_5_2904105	18355.8	432.5	1.029697790e-002	6.352670198e-002	8.712357894e-001	1.212390e+003	1.241479e+003	1.274493e+002	1.263463e+002	230	467	23	54	7.224191e+000	1.867114e+001	0	0	0	0	0	0	0	0	1	0	0	188.173	409.593	1	1	1	1	25.7804	23.205	55.0278
DATA	88	1	88	0	0	Col_5_14778682	Col_5_14778682	18376.6	432.926	2.674640009e-002	6.723358056e-002	6.907679494e-001	7.073356e+002	7.522668e+002	8.091787e+001	7.879724e+001	153	324	23	54	7.309180e+000	1.896974e+001	0	0	0	0	0	0	0	0	1	0	0	109.782	248.356	1	1	1	1	24.8756	23.3485	55.385
DATA	89	1	89	0	0	NC_3_19639423	NC_3_19639423	18397.5	432.676	0.000000000e+000	6.524555484e-001	1.000000000e+000	3.904974e+001	2.328754e+001	3.933117e+001	2.348684e+001	46	70.5	23	54	7.495547e+000	1.898488e+001	0	0	0	0	0	0	0	0	1	0	0	2.37995	5.06891	0	0	0	0	27.0811	23.8369	55.2735
DATA	90	1	90	0	0	Col_5_16050106	Col_5_16050106	18418.9	432.576	7.498431169e-002	7.603075889e-002	3.240170700e-001	4.110403e+002	4.885046e+002	5.687155e+001	5.417573e+001	105	222.5	24	54	7.373710e+000	1.900793e+001	0	0	0	0	0	0	0	0	0	0	0	63.7881	161.469	1	1	1	1	25.7804	24.0434	55.4259
DATA	91	1	91	0	0	Col_3_1303722	Col_3_1303722	18439.5	432.5	2.948423414e-002	6.252513810e-002	6.372422538e-001	1.684773e+003	1.803124e+003	1.730022e+002	1.818259e+002	289	656.5	24	54	7.309271e+000	1.890176e+001	0	0	0	0	0	0	0	0	0	0	0	261.426	596.302	1	1	1	1	24.4106	23.9545	54.9928
DATA	92	1	92	0	0	NC_2_18805193	NC_2_18805193	18460.7	432.714	1.101471577e-002	8.210054204e-002	8.932750242e-001	3.601583e+002	3.694096e+002	5.331772e+001	4.372866e+001	98	178	23	53	7.311757e+000	1.874166e+001	0	0	0	0	0	0	0	0	1	0	0	55.8773	122.224	1	1	1	1	24.8756	23.7865	54.7271
DATA	93	1	93	0	0	Col_5_17412122	Col_5_17412122	18481.8	432.719	4.175406746e-002	6.307720428e-002	5.080021281e-001	1.366281e+003	1.504160e+003	1.421739e+002	1.522237e+002	261.5	558	23	53	7.262857e+000	1.880788e+001	0	0	0	0	0	0	0	0	1	0	0	211.935	497.879	1	1	1	1	25.3321	23.7951	54.5199
DATA	94	1	94	0	0	Col_5_490033	Col_5_490033	18503.2	432.393	-7.607282144e-001	9.342427483e-002	3.864781541e-016	3.341433e+004	5.797016e+003	3.341664e+003	5.801730e+002	5197	1954	24	53	7.363740e+000	1.881734e+001	0	0	0	0	0	0	0	0	0	0	0	5182.03	1919.53	1	1	1	1	25.1049	23.9832	54.6578
DATA	95	1	95	0	0	Col_4_15609530	Col_4_15609530	18524.4	432.403	9.666864363e-002	9.786645111e-002	3.232698241e-001	2.344529e+002	2.929032e+002	4.579693e+001	3.747370e+001	77	167	24	53	7.532693e+000	1.845500e+001	0	0	0	0	0	0	0	0	0	0	0	36.3506	97.0176	1	1	1	1	26.2212	24.2695	54.4676
DATA	96	1	96	0	0	NC_4_10138710	NC_4_10138710	18545.4	432.887	-5.549763358e-002	7.144628922e-002	4.372920124e-001	5.857490e+002	5.154825e+002	7.056633e+001	5.659763e+001	132	237	24	53	7.491760e+000	1.836331e+001	0	0	0	0	0	0	0	0	0	0	0	90.7903	170.787	1	1	1	1	25.7804	24.3579	54.3173
DATA	97	1	97	0	0	NC_5_17185953	NC_5_17185953	18566.5	432.6	3.181471424e-002	6.913329312e-002	6.453771068e-001	6.063048e+002	6.523877e+002	7.228867e+001	6.929607e+001	139.5	286	24	53	7.625364e+000	1.828993e+001	0	0	0	0	0	0	0	0	0	0	0	93.9459	216.189	1	1	1	1	24.4106	24.3981	54.7479
DATA	98	1	98	0	0	Col_2_4431859	Col_2_4431859	18587.8	432.511	1.327660989e-002	6.954150542e-002	8.485911359e-001	6.008151e+002	6.194659e+002	7.183677e+001	6.620472e+001	140.5	273.5	24	53	7.358020e+000	1.807751e+001	0	0	0	0	0	0	0	0	0	0	0	93.0611	205.31	1	1	1	1	23.4529	24.1234	54.1537
DATA	99	1	99	0	0	NC_1_9046154	NC_1_9046154	18609	432.5	-7.013300807e-002	9.282262466e-002	4.499134008e-001	3.108059e+002	2.644577e+002	5.017953e+001	3.528403e+001	91.5	160.5	24	53	7.315068e+000	1.836354e+001	0	0	0	0	0	0	0	0	0	0	0	48.1218	87.6576	1	1	1	1	26.2212	24.2553	54.5536
DATA	100	1	100	0	0	NC_3_21315495	NC_3_21315495	18630.2	432.522	7.893097768e-002	2.003668417e-001	6.936309972e-001	9.519788e+001	1.141716e+002	4.054595e+001	2.599800e+001	54	106.5	24	54	7.479259e+000	1.856375e+001	0	0	0	0	0	0	0	0	0	0	0	14.7329	37.8449	1	1	0	0	27.0811	24.4743	54.9202
DATA	101	1	101	0	0	Col_5_7457801	Col_5_7457801	18650.8	432.397	2.014567666e-001	6.573865707e-002	2.180269365e-003	1.078408e+003	1.714905e+003	1.148235e+002	1.730739e+002	218	650	24	54	7.407398e+000	1.833818e+001	0	0	0	0	0	0	0	0	0	0	0	166.818	568.434	1	1	1	1	25.7804	24.4454	54.786
DATA	102	1	102	0	0	Col_1_5878011	Col_1_5878011	18672.4	432.475	-2.007273146e-002	6.675385440e-002	7.636450118e-001	7.810793e+002	7.458000e+002	8.750574e+001	7.815261e+001	165	305.5	24	55	7.420171e+000	1.880799e+001	0	0	0	0	0	0	0	0	0	0	0	120.762	247.188	1	1	1	1	25.3321	24.3987	55.4996
DATA	103	1	103	0	0	NC_4_10644148	NC_4_10644148	18693.4	432.559	-1.021577122e-001	7.692961244e-002	1.841987865e-001	4.926700e+002	3.894022e+002	6.312955e+001	4.541081e+001	119	195	24	54	7.286158e+000	1.865338e+001	0	0	0	0	0	0	0	0	0	0	0	76.1296	129.046	1	1	1	1	25.7804	24.2326	55.4124
DATA	104	1	104	0	0	Col_2_15211730	Col_2_15211730	18714.6	432.471	5.639866051e-002	6.677631235e-002	3.983393363e-001	7.263107e+002	8.270296e+002	8.267527e+001	8.594065e+001	152	334	24	54	7.305057e+000	1.851194e+001	0	0	0	0	0	0	0	0	0	0	0	112.167	274.02	1	1	1	1	24.4106	24.2757	55.0658
DATA	105	1	105	0	0	Col_3_15748518	Col_3_15748518	18736.2	432.579	3.099278809e-002	7.335966423e-002	6.726767140e-001	4.807306e+002	5.162910e+002	6.223283e+001	5.667328e+001	115	227	24	54	7.237761e+000	1.858985e+001	0	0	0	0	0	0	0	0	0	0	0	74.1942	171.019	1	1	1	1	25.7804	24.207	55.2454
DATA	106	1	106	0	0	Col_1_2963260	Col_1_2963260	18757.2	432.483	-6.258417932e-002	1.255443147e-001	6.181297702e-001	1.959298e+002	1.696353e+002	4.413427e+001	2.888597e+001	73.5	121.5	24	55	7.261429e+000	1.903916e+001	0	0	0	0	0	0	0	0	0	0	0	30.2193	56.1734	1	1	0	1	25.7804	24.4151	55.7114
DATA	107	1	107	0	0	Col_3_2928563	Col_3_2928563	18778.3	432.618	8.493498942e-003	6.274718806e-002	8.923267499e-001	1.541984e+003	1.572437e+003	1.591956e+002	1.589737e+002	277	586	24	54	7.245864e+000	1.857773e+001	0	0	0	0	0	0	0	0	0	0	0	237.664	520.506	1	1	1	1	24.8756	24.3832	55.0286
DATA	108	1	108	0	0	NC_1_23259236	NC_1_23259236	18799.5	432.673	-4.518809744e-001	7.537976013e-002	2.038293754e-009	2.328206e+003	8.225085e+002	2.361648e+002	8.551444e+001	402	335	24	54	7.422397e+000	1.901636e+001	0	0	0	0	0	0	0	0	0	0	0	358.582	272.148	1	1	1	1	25.1049	24.4067	55.7366
DATA	109	1	109	0	0	NC_1_19983943	NC_1_19983943	18820.2	432.848	0.000000000e+000	6.529427182e-001	1.000000000e+000	3.937917e+001	2.326139e+001	3.963281e+001	2.341035e+001	39	65	24	54	7.448916e+000	1.899658e+001	0	0	0	0	0	0	0	0	0	0	0	-2.97944	-1.23115	0	0	0	0	22.4545	24.4187	55.5152
DATA	110	1	110	0	0	NC_3_10182835	NC_3_10182835	18841.7	432.656	1.859037987e-001	9.745227430e-002	5.643782709e-002	2.173918e+002	3.335393e+002	4.523159e+001	4.075709e+001	76	185	24	54	7.460888e+000	1.896379e+001	0	0	0	0	0	0	0	0	0	0	0	33.4297	110.246	1	1	1	1	26.2212	24.3856	55.5421
DATA	111	1	111	0	0	Col_5_1926129	Col_5_1926129	18863.1	432.473	3.511937483e-002	6.580945966e-002	5.935820622e-001	8.208786e+002	8.900170e+002	9.118325e+001	9.203607e+001	167	359.5	24	55	7.427686e+000	1.936931e+001	0	0	0	0	0	0	0	0	0	0	0	126.125	293.998	1	1	1	1	25.3321	24.4401	55.8835
DATA	112	1	112	0	0	NC_2_4328789	NC_2_4328789	18884.4	432.86	9.542323319e-002	7.688310897e-002	2.145514853e-001	3.944881e+002	4.914249e+002	5.599062e+001	5.445241e+001	103	222	24	54	7.414098e+000	1.918315e+001	0	0	0	0	0	0	0	0	0	0	0	60.5584	162.221	1	1	1	1	23.9365	24.617	55.3788
DATA	113	1	113	0	0	NC_1_6792936	NC_1_6792936	18905.2	432.704	-5.195546052e-002	7.530946742e-002	4.902615955e-001	4.911704e+002	4.357895e+002	6.319836e+001	4.949743e+001	118	214	24	54	7.440388e+000	1.912485e+001	0	0	0	0	0	0	0	0	0	0	0	75.3333	143.753	1	1	1	1	24.8756	24.7622	55.4923
DATA	114	1	114	0	0	Col_2_6112062	Col_2_6112062	18926.2	432.66	1.176185233e-001	6.486180334e-002	6.977458106e-002	9.778472e+002	1.282004e+003	1.055763e+002	1.303345e+002	183	486.5	24	54	7.485368e+000	1.889539e+001	0	0	0	0	0	0	0	0	0	0	0	149.838	422.56	1	1	1	1	24.8756	24.7629	55.1584
DATA	115	1	115	0	0	NC_5_17864875	NC_5_17864875	18947.6	432.414	-5.318376107e-002	6.272029299e-002	3.964650311e-001	1.817020e+003	1.607592e+003	1.860194e+002	1.624691e+002	314.5	585.5	24	53	7.496418e+000	1.878493e+001	0	0	0	0	0	0	0	0	0	0	0	278.153	529.423	1	1	1	1	27.501	24.793	54.3603
DATA	116	1	116	0	0	NC_1_26366146	NC_1_26366146	18968.6	432.792	9.811874818e-002	1.003973168e-001	3.284184425e-001	2.271521e+002	2.847315e+002	4.589942e+001	3.693779e+001	76	157	24	53	7.387564e+000	1.869749e+001	0	0	0	0	0	0	0	0	0	0	0	34.7383	93.685	1	1	1	1	24.6442	24.4485	54.3397
DATA	117	1	117	0	0	Col_3_23201470	Col_3_23201470	18990	432.347	-8.711602997e-003	6.326841748e-002	8.904832419e-001	1.340758e+003	1.314131e+003	1.398944e+002	1.335072e+002	250	481	24	53	7.182465e+000	1.836275e+001	0	0	0	0	0	0	0	0	0	0	0	204.826	431.966	1	1	1	1	23.4529	24.2241	54.0661
DATA	118	1	118	0	0	Col_4_17093413	Col_4_17093413	19011.1	432.625	2.790752311e-002	6.353755067e-002	6.604957479e-001	1.214119e+003	1.294699e+003	1.278217e+002	1.315993e+002	226	490	24	53	7.195676e+000	1.862420e+001	0	0	0	0	0	0	0	0	0	0	0	185.282	425.142	1	1	1	1	25.7804	24.1376	54.3605
DATA	119	1	119	0	0	NC_3_11822873	NC_3_11822873	19033.8	432.63	2.404728081e-001	6.529041682e-002	2.303915324e-004	5.608735e+003	9.757481e+003	5.622992e+002	9.760336e+002	836.5	3059.5	23	53	7.168255e+000	1.857178e+001	0	0	0	0	0	0	0	0	1	0	0	854.921	3200.35	1	1	1	1	23.4529	23.8594	54.7019
DATA	120	1	120	0	0	Col_3_18027238	Col_3_18027238	19053.6	432.61	4.350784414e-002	6.299714377e-002	4.897968262e-001	1.428866e+003	1.579426e+003	1.483956e+002	1.597005e+002	258.5	576	23	54	7.189378e+000	1.893025e+001	0	0	0	0	0	0	0	0	0	0	0	217.566	517.477	1	1	1	1	25.5572	23.9114	55.211
DATA	121	1	121	0	0	NC_5_20522256	NC_5_20522256	19074.5	432.324	-1.379723101e-003	7.731088816e-002	9.857613675e-001	4.313560e+002	4.299878e+002	5.889867e+001	4.907764e+001	107.5	206	23	54	7.169418e+000	1.853321e+001	0	0	0	0	0	0	0	0	0	0	0	65.6052	140.713	1	1	1	1	27.0811	23.9221	54.86
DATA	122	1	122	0	0	NC_5_15044549	NC_5_15044549	19095.8	432.579	1.368389732e-002	6.679983453e-002	8.376898915e-001	7.595627e+002	7.838763e+002	8.591614e+001	8.188874e+001	157	332	23	54	7.120398e+000	1.891600e+001	0	0	0	0	0	0	0	0	1	0	0	115.384	256.197	1	1	1	1	25.7804	23.866	55.4156
DATA	123	1	123	0	0	NC_1_1147965	NC_1_1147965	19116.8	432.5	9.499144434e-002	6.809586725e-002	1.630259851e-001	2.335498e+003	2.906504e+003	2.369845e+002	3.337545e+002	334	769	23	53	7.072653e+000	1.903590e+001	0	0	1	1	0	0	0	0	1	0	0	354.353	948.703	1	1	1	1	26.6546	23.8894	55.0479
DATA	124	1	124	0	0	NC_5_9219665	NC_5_9219665	19138.1	432.475	1.129459874e-001	6.659490734e-002	8.988298111e-002	7.535382e+002	9.773526e+002	8.543051e+001	1.005800e+002	152.5	369.5	23	53	7.127405e+000	1.837784e+001	0	0	0	0	0	0	0	0	1	0	0	114.188	318.576	1	1	1	1	26.0017	23.8113	54.6586
DATA	125	1	125	0	0	Col_3_7437590	Col_3_7437590	19158.8	432.352	-1.581431109e-001	1.099933945e-001	1.505047261e-001	2.691299e+002	1.869902e+002	4.846155e+001	3.025545e+001	85	128	23	54	7.113220e+000	1.924515e+001	0	0	0	0	0	0	0	0	1	0	0	40.732	60.866	1	1	1	1	24.8756	23.7487	55.3394
DATA	126	1	126	0	0	NC_2_8518626	NC_2_8518626	19180.3	432.6	5.915683084e-002	6.165974998e-002	3.373534711e-001	2.627668e+004	3.011115e+004	2.627978e+003	3.011209e+003	4004	9890	23	54	7.173660e+000	1.868853e+001	0	0	0	0	0	0	0	0	1	0	0	3971.66	9786.47	1	1	1	1	24.8756	23.6417	54.5451
DATA	127	1	127	0	0	Col_3_13179746	Col_3_13179746	19201.4	432.638	-1.750679781e-002	8.302383194e-002	8.329928276e-001	3.723625e+002	3.576508e+002	5.494846e+001	4.299226e+001	98	173	23	54	7.100833e+000	1.867941e+001	0	0	0	0	0	0	0	0	1	0	0	56.2077	116.063	1	1	1	1	23.696	23.3077	54.5618
DATA	128	1	128	0	0	NC_5_22710122	NC_5_22710122	19222.8	432.333	1.416032170e-001	2.341572438e-001	5.453547022e-001	7.651953e+001	1.060170e+002	4.118030e+001	2.614238e+001	53	102	23	54	7.324699e+000	1.862565e+001	0	0	0	0	0	0	0	0	1	0	0	11.5348	34.3487	1	1	0	0	23.696	23.4733	54.735
DATA	129	1	129	0	0	Col_1_5852327	Col_1_5852327	19243.8	432.5	4.380416049e-002	6.687130958e-002	5.124345122e-001	7.429556e+002	8.218016e+002	8.462591e+001	8.559483e+001	160	343	23	54	7.371908e+000	1.843097e+001	0	0	0	0	0	0	0	0	1	0	0	111.843	265.823	1	1	1	1	25.3321	23.5537	54.6629
DATA	130	1	130	0	0	NC_1_11326107	NC_1_11326107	19265.3	432.769	-3.995478757e-002	8.980148388e-002	6.563750631e-001	3.275275e+002	2.987397e+002	5.214505e+001	3.830585e+001	90	158.5	23	54	7.370112e+000	1.838950e+001	0	0	0	0	0	0	0	0	1	0	0	49.2358	96.4644	1	1	1	1	24.6442	23.5393	54.7508
DATA	131	1	131	0	0	Col_1_30370577	Col_1_30370577	19286	432.377	-1.894711370e-002	6.344468676e-002	7.652148328e-001	1.324911e+003	1.268351e+003	1.385815e+002	1.290891e+002	246	498	23	54	7.377249e+000	1.849314e+001	0	0	0	0	0	0	0	0	1	0	0	198.892	408.859	1	1	1	1	26.2212	23.5436	54.8567
DATA	132	1	132	0	0	Col_2_8706116	Col_2_8706116	19307.6	432.526	5.666723022e-002	6.248466114e-002	3.644606065e-001	1.872700e+003	2.133710e+003	1.916398e+002	2.147235e+002	333	737	23	54	7.379375e+000	1.884132e+001	0	0	0	0	0	0	0	0	1	0	0	280.716	686.551	1	1	1	1	25.1049	23.505	55.1083
DATA	133	1	133	0	0	Col_2_3931415	Col_2_3931415	19328.7	432.635	2.947208417e-002	9.467462477e-002	7.555735833e-001	2.760113e+002	2.953922e+002	4.921772e+001	3.812716e+001	84	155	23	54	7.235030e+000	1.865756e+001	0	0	0	0	0	0	0	0	1	0	0	41.3138	94.8706	1	1	1	1	26.4388	23.1601	55.1041
DATA	134	1	134	0	0	NC_1_13710994	NC_1_13710994	19349.2	432.404	1.955304082e-001	6.600408731e-002	3.052524302e-003	1.001455e+003	1.570948e+003	1.081407e+002	1.589403e+002	196	557.5	23	54	7.222139e+000	1.864113e+001	0	0	0	0	0	0	0	0	1	0	0	149.687	503.618	1	1	1	1	25.7804	23.0443	55.292
DATA	135	1	135	0	0	Col_1_27913533	Col_1_27913533	19370.8	432.393	2.047970072e-002	7.207955312e-002	7.763135504e-001	5.346402e+002	5.604557e+002	6.729596e+001	6.104646e+001	123	246	23	54	7.303940e+000	1.845970e+001	0	0	0	0	0	0	0	0	1	0	0	79.7911	179.316	1	1	1	1	26.0017	23.0186	55.4709
DATA	136	1	136	0	0	Col_5_23430433	Col_5_23430433	19391.9	431.906	-3.367069115e-002	6.386047253e-002	5.980171979e-001	1.247044e+003	1.154014e+003	1.312499e+002	1.179210e+002	231	430	23	54	7.225817e+000	1.818524e+001	0	0	0	0	0	0	0	0	1	0	0	185.833	368.493	1	1	1	1	23.9365	23.0028	55.1433
DATA	137	1	137	0	0	NC_2_4140707	NC_2_4140707	19414.2	432.35	2.880853469e-001	6.684355666e-002	1.633692463e-005	1.317032e+004	2.556711e+004	1.317670e+003	2.556826e+003	1983	8714	22	54	7.259047e+000	1.802592e+001	0	0	0	1	0	0	0	0	1	0	0	1959.5	8146.34	1	1	1	1	21.4095	22.7496	54.9141
DATA	138	1	138	0	0	NC_2_16268643	NC_2_16268643	19434	432.193	-1.269531012e-001	6.890380637e-002	6.540662166e-002	8.243272e+002	6.153845e+002	9.209065e+001	6.617936e+001	165.5	252.5	22	54	7.258617e+000	1.785831e+001	0	0	0	0	0	0	0	0	1	0	0	122.469	195.696	1	1	1	1	25.3321	22.6627	54.8053
DATA	139	1	139	0	0	Col_3_10715295	Col_3_10715295	19455.3	432.382	-1.028102946e+000	1.140032159e-001	1.912181075e-019	1.441586e+004	1.351256e+003	1.442172e+003	1.373106e+002	2157	488.5	22	54	7.078541e+000	1.845853e+001	0	0	0	0	0	0	0	0	1	0	0	2138.42	428.786	1	1	1	1	24.8756	22.4313	55.1057
DATA	140	1	140	0	0	NC_5_16373118	NC_5_16373118	19476.5	432.324	2.228120439e-001	3.940966891e-001	5.718193697e-001	4.091936e+001	6.835037e+001	4.134541e+001	2.538871e+001	47	91	22	54	7.300844e+000	1.888481e+001	0	0	0	0	0	0	0	0	1	0	0	5.42364	21.6422	0	1	0	0	30	22.6618	55.3698
DATA	141	1	141	0	0	Col_2_1192159	Col_2_1192159	19497.3	432.389	-3.952429618e-002	6.250867148e-002	5.271902034e-001	1.972861e+003	1.801243e+003	2.015516e+002	1.817834e+002	328	626	22	54	7.414093e+000	1.920387e+001	0	0	0	0	0	0	0	0	1	0	0	291.75	569.104	1	1	1	1	24.8756	22.7198	55.3458
DATA	142	1	142	0	0	NC_3_13038465	NC_3_13038465	19518.6	432.414	2.864211557e-002	6.643649482e-002	6.663809668e-001	8.014448e+002	8.560828e+002	9.016504e+001	8.906159e+001	160	326	22	54	7.292968e+000	1.916400e+001	0	0	0	0	0	0	0	0	1	0	0	118.332	269.869	1	1	1	1	25.3321	22.6423	55.3117
DATA	143	1	143	0	0	Col_3_18805359	Col_3_18805359	19540.3	432.617	5.769042891e-002	6.430943796e-002	3.696785697e-001	1.067073e+003	1.218666e+003	1.144489e+002	1.243282e+002	195	467	22	55	7.462509e+000	1.902703e+001	0	0	0	0	0	0	0	0	1	0	0	157.299	383.266	1	1	1	1	23.696	22.7141	55.4352
DATA	144	1	144	0	0	Col_3_18983780	Col_3_18983780	19561	432.54	-5.854137844e-002	6.733495714e-002	3.846254069e-001	8.268748e+002	7.226007e+002	9.249123e+001	7.635651e+001	166	278	22	55	7.359963e+000	1.883254e+001	0	0	0	0	0	0	0	0	1	0	0	121.702	226.739	1	1	1	1	23.4529	22.6966	55.6478
DATA	145	1	145	0	0	NC_3_19906268	NC_3_19906268	19582.1	432.178	-1.342649192e-002	7.330449499e-002	8.546720440e-001	5.327738e+002	5.165548e+002	6.753756e+001	5.727083e+001	117	217	22	55	7.340315e+000	1.898728e+001	0	0	0	0	0	0	0	0	1	0	0	78.2917	161.706	1	1	1	1	22.1978	22.4699	55.3394
DATA	146	1	146	0	0	NC_3_22827275	NC_3_22827275	19603.7	432.021	3.716230817e-003	1.225916982e-001	9.758167219e-001	1.972959e+002	1.989914e+002	4.601820e+001	3.179033e+001	64	133	22	54	7.132523e+000	1.900536e+001	0	0	0	0	0	0	0	0	1	0	0	28.9461	62.1419	1	1	0	1	23.4529	22.2154	55.0843
DATA	147	1	147	0	0	NC_3_8396659	NC_3_8396659	19624.3	431.821	3.256878054e-002	1.096759900e-001	7.665012346e-001	2.232981e+002	2.406877e+002	4.724801e+001	3.459563e+001	73	142	22	54	7.151463e+000	1.913096e+001	0	0	0	0	0	0	0	0	1	0	0	32.7105	74.9862	1	1	1	1	21.4095	22.2048	55.1999
DATA	148	1	148	0	0	Col_3_10187103	Col_3_10187103	19645.8	432.5	-1.140795675e-002	9.293075750e-002	9.022990506e-001	3.065375e+002	2.985903e+002	5.175851e+001	3.888729e+001	87	164.5	22	54	7.290860e+000	1.921874e+001	0	0	0	0	0	0	0	0	1	0	0	44.8325	92.7926	1	1	1	1	25.7804	22.4076	55.1352
DATA	149	1	149	0	0	NC_3_5667804	NC_3_5667804	19666.4	431.86	4.048071732e-001	2.142408651e-001	5.882543763e-002	6.337653e+001	1.609665e+002	4.224730e+001	2.971119e+001	49	115	22	54	7.276670e+000	1.910206e+001	0	0	0	0	0	0	0	0	1	0	0	9.25482	49.9032	1	1	0	1	23.9365	22.7358	55.4305
DATA	150	1	150	0	0	NC_4_5641267	NC_4_5641267	19687.8	431.417	3.610125204e-002	8.328474773e-002	6.646749919e-001	3.616156e+002	3.929601e+002	5.529816e+001	4.659383e+001	91	189	22	55	7.243389e+000	1.894855e+001	0	0	0	0	0	0	0	0	1	0	0	52.7225	121.519	1	1	1	1	23.696	22.7002	55.7241
DATA	151	1	151	0	0	NC_2_7928470	NC_2_7928470	19709.2	432.237	-2.873637499e-001	6.767729059e-002	2.175349535e-005	2.682498e+003	1.384126e+003	2.715027e+002	1.406703e+002	429	492	22	54	7.278896e+000	1.863815e+001	0	0	0	0	0	0	0	0	1	0	0	390.483	426.916	1	1	1	1	26.2212	22.885	55.7347
DATA	152	1	152	0	0	NC_1_25003357	NC_1_25003357	19730.6	432.273	6.413765290e-002	4.756520825e-001	8.927371722e-001	4.169909e+001	4.833528e+001	4.201637e+001	2.562644e+001	46	84	22	55	7.248464e+000	1.881393e+001	0	0	0	0	0	0	0	0	1	0	0	2.93914	14.8698	0	1	0	0	24.8756	22.7547	55.7533
DATA	153	1	153	0	0	NC_3_1720150	NC_3_1720150	19752.3	431.717	1.440506598e-001	2.217088735e-001	5.158673611e-001	8.444730e+001	1.176620e+002	4.287433e+001	2.784138e+001	53	95	22	54	7.399100e+000	1.857477e+001	0	0	0	0	0	0	0	0	1	0	0	12.254	36.1022	1	1	0	0	23.4529	22.6354	55.6411
DATA	154	1	154	0	0	Col_4_9176873	Col_4_9176873	19772.2	432.673	1.015468528e-001	1.103375520e-001	3.574008442e-001	2.076034e+002	2.622897e+002	4.693567e+001	3.643940e+001	72	142.5	22	54	7.512128e+000	1.852992e+001	0	0	0	0	0	0	0	0	1	0	0	30.0817	80.2785	1	1	0	1	24.4106	22.5393	55.529
DATA	155	1	155	0	0	NC_3_15539085	NC_3_15539085	19794.3	431.937	1.081654154e-001	1.716535552e-001	5.286043476e-001	1.176233e+002	1.508894e+002	4.377159e+001	2.951307e+001	56	109	22	55	7.275335e+000	1.879104e+001	0	0	0	0	0	0	0	0	1	0	0	17.0166	46.0575	1	1	0	1	23.4529	22.292	55.7858
DATA	156	1	156	0	0	Col_5_10581863	Col_5_10581863	19815.2	431.469	2.058810775e-001	8.573361559e-002	1.633227653e-002	2.946825e+002	4.734078e+002	5.149061e+001	5.373868e+001	85	213.5	22	55	7.267256e+000	1.888854e+001	0	0	0	0	0	0	0	0	1	0	0	42.5683	144.128	1	1	1	1	23.696	22.3016	55.802
DATA	157	1	157	0	0	Col_1_1517038	Col_1_1517038	19836.5	431.755	4.034059128e-002	6.843451531e-002	5.555411555e-001	6.831191e+002	7.496128e+002	8.034141e+001	7.917935e+001	140	303	22	55	7.386931e+000	1.873571e+001	0	0	0	0	0	0	0	0	1	0	0	98.5329	227.607	1	1	1	1	24.8756	22.5061	55.8422
DATA	158	1	158	0	0	Col_3_11748343	Col_3_11748343	19857.7	431.8	-1.814699858e-002	8.089461841e-002	8.225014112e-001	4.168687e+002	3.998087e+002	5.942461e+001	4.745676e+001	104	185	22	55	7.358597e+000	1.869242e+001	0	0	0	0	0	0	0	0	1	0	0	60.0407	121.07	1	1	1	1	26.4388	22.4846	55.9648
DATA	159	1	159	0	0	Col_3_16709942	Col_3_16709942	19878.7	431.964	7.974341726e-002	6.619412974e-002	2.283229346e-001	8.311812e+002	9.987094e+002	9.331256e+001	1.031085e+002	151	366	22	55	7.354248e+000	1.847972e+001	0	0	0	0	0	0	0	0	1	0	0	119.543	301.625	1	1	1	1	25.1049	22.5834	55.8433
DATA	160	1	160	0	0	NC_4_3327266	NC_4_3327266	19899.3	431.889	2.037116201e-001	7.254214464e-002	4.982189873e-003	4.996458e+002	7.986819e+002	6.557468e+001	8.390191e+001	118	294	22	55	7.396511e+000	1.834903e+001	0	0	0	0	0	0	0	0	1	0	0	71.7613	240.585	1	1	1	1	24.8756	22.8156	55.9997
DATA	161	1	161	0	0	NC_3_550512	NC_3_550512	19921.3	431.912	-5.426787299e-002	8.706531945e-002	5.330869500e-001	3.735129e+002	3.296384e+002	5.660317e+001	4.184409e+001	91.5	168	22	55	7.441551e+000	1.844008e+001	0	0	0	0	0	0	0	0	1	0	0	53.5681	99.0183	1	1	1	1	25.3321	22.8147	55.8862
DATA	162	1	162	66	1	DarkCorner	DarkCorner	19942.8	431.884	0.000000000e+000	6.495385786e-001	1.000000000e+000	4.231643e+001	2.568068e+001	4.258899e+001	2.584513e+001	38	57	22	55	7.396163e+000	1.863266e+001	0	0	0	0	0	0	0	0	1	0	0	-3.32644	-8.61212	0	0	0	0	21.9382	22.8044	56.333
DATA	163	1	163	66	1	DarkCorner	DarkCorner	19963.9	431.902	0.000000000e+000	6.494154805e-001	1.000000000e+000	4.237254e+001	2.574985e+001	4.264947e+001	2.591474e+001	40	62	22	55	7.359100e+000	1.851567e+001	0	0	0	0	0	0	0	0	1	0	0	0.836336	-4.06834	0	0	0	0	26.8687	22.7485	56.0629
DATA	164	1	164	66	1	DarkCorner	DarkCorner	19986	431.117	0.000000000e+000	6.491950277e-001	1.000000000e+000	4.243055e+001	2.582213e+001	4.270384e+001	2.598749e+001	36	65	22	55	7.406755e+000	1.890759e+001	0	0	0	0	0	0	0	0	1	0	0	-3.49776	-2.43107	0	0	0	0	26.0017	22.6554	55.6947
DATA	165	2	1	66	1	DarkCorner	DarkCorner	16546	439.655	0.000000000e+000	6.484489245e-001	1.000000000e+000	3.896642e+001	2.397913e+001	3.926351e+001	2.413926e+001	44	67	24	54	7.190489e+000	1.865469e+001	0	0	0	0	0	0	0	0	0	0	0	2.95835	1.80815	0	0	0	0	25.3321	24.2763	54.9375
DATA	166	2	2	66	1	DarkCorner	DarkCorner	16567.4	439.625	0.000000000e+000	6.477168100e-001	1.000000000e+000	3.906098e+001	2.406366e+001	3.931257e+001	2.421775e+001	36	65	24	54	7.190825e+000	1.864908e+001	0	0	0	0	0	0	0	0	0	0	0	-4.16003	-3.06425	0	0	0	0	20.8674	24.3379	54.8202
DATA	167	2	3	0	0	Col_4_15182583	Col_4_15182583	16588.6	439.881	-2.480614664e-002	8.746650002e-002	7.767112658e-001	3.323646e+002	3.139125e+002	5.154903e+001	3.969605e+001	88	168	24	53	7.134378e+000	1.851001e+001	0	0	0	0	0	0	0	0	0	0	0	51.4488	100.026	1	1	1	1	25.3321	24.5254	54.3973
DATA	168	2	4	0	0	Col_5_2157408	Col_5_2157408	16609.4	439.897	-3.055359389e-002	8.894927159e-002	7.312264080e-001	3.246599e+002	3.026042e+002	5.111963e+001	3.885416e+001	92	168	24	53	7.057014e+000	1.847768e+001	0	0	0	0	0	0	0	0	0	0	0	50.1507	96.1309	1	1	1	1	25.3321	24.3975	54.2585
DATA	169	2	5	0	0	Col_5_2285311	Col_5_2285311	16630.9	439.941	8.446695022e-002	7.069182396e-002	2.321410854e-001	5.359470e+002	6.510117e+002	6.661821e+001	6.953867e+001	121	259	24	53	6.989131e+000	1.867835e+001	0	0	0	0	0	0	0	0	0	0	0	82.6186	206.204	1	1	1	1	23.2073	24.3727	54.3446
DATA	170	2	6	0	0	Col_4_8300133	Col_4_8300133	16651.7	439.981	-1.858245197e-002	6.260135756e-002	7.665903122e-001	1.724143e+003	1.651927e+003	1.769127e+002	1.670008e+002	294.5	565	24	53	6.949333e+000	1.882150e+001	0	0	0	0	0	0	0	0	0	0	0	265.291	521.846	1	1	1	1	24.4106	24.1904	54.4005
DATA	171	2	7	0	0	NC_3_15118031	NC_3_15118031	16673.1	439.833	1.242394019e-001	6.455733234e-002	5.429422833e-002	1.072737e+003	1.428015e+003	1.143882e+002	1.449000e+002	195	505.5	24	53	7.043693e+000	1.891329e+001	0	0	0	0	0	0	0	0	0	0	0	164.767	449.952	1	1	1	1	24.4106	23.9661	54.1155
DATA	172	2	8	0	0	NC_5_2484148	NC_5_2484148	16694.2	439.389	2.763775678e-001	6.895350805e-002	6.119037055e-005	7.844263e+002	1.482278e+003	8.795027e+001	1.502600e+002	161.5	535	23	53	7.039243e+000	1.890341e+001	0	0	0	0	0	0	0	0	1	0	0	120.294	465.956	1	1	1	1	24.8756	23.8182	54.2244
DATA	173	2	9	0	0	NC_4_2536851	NC_4_2536851	16715.3	439.846	8.049720230e-002	6.890767894e-002	2.427304922e-001	6.100987e+002	7.343402e+002	7.286518e+001	7.747143e+001	132	294	23	53	7.277791e+000	1.891104e+001	0	0	0	0	0	0	0	0	1	0	0	93.4092	230.334	1	1	1	1	24.4106	23.7946	54.3511
DATA	174	2	10	0	0	NC_4_4318032	NC_4_4318032	16736.9	439.638	8.795733390e-002	7.170996938e-002	2.199840599e-001	5.089975e+002	6.232654e+002	6.467208e+001	6.705514e+001	112	256.5	23	53	7.290974e+000	1.882102e+001	0	0	0	0	0	0	0	0	1	0	0	77.8183	195.09	1	1	1	1	25.7804	23.7124	54.2516
DATA	175	2	11	0	0	Col_4_16689198	Col_4_16689198	16758	439.5	7.904276038e-002	8.070704394e-002	3.273929044e-001	3.589499e+002	4.306025e+002	5.370582e+001	4.968164e+001	94.5	196.5	23	53	7.128932e+000	1.875182e+001	0	0	0	0	0	0	0	0	1	0	0	54.8064	134.533	1	1	1	1	26.2212	23.4894	54.34
DATA	176	2	12	0	0	NC_2_6063046	NC_2_6063046	16779	439.5	0.000000000e+000	6.473888619e-001	1.000000000e+000	3.974124e+001	2.466495e+001	3.999721e+001	2.489912e+001	41	76	23	53	7.160727e+000	1.873055e+001	0	0	0	0	0	0	0	0	1	0	0	-0.696109	6.07179	0	0	0	0	26.2212	23.2174	54.3578
DATA	177	2	13	0	0	Col_3_7532007	Col_3_7532007	16799.7	439.855	-4.805913498e-002	7.263892561e-002	5.082168257e-001	5.611408e+002	5.023573e+002	6.893697e+001	5.605095e+001	123	218	23	53	7.099863e+000	1.890332e+001	0	0	0	0	0	0	0	0	1	0	0	85.4734	156.442	1	1	1	1	24.8756	23.1117	54.3562
DATA	178	2	14	0	0	Col_5_1971000	Col_5_1971000	16820.9	439.603	2.032744048e-001	6.418699754e-002	1.540683157e-003	9.868780e+003	1.575933e+004	9.876917e+002	1.576130e+003	1513	4869	22	53	7.116838e+000	1.891938e+001	0	0	0	0	0	0	0	0	1	0	0	1501.71	4900.75	1	1	1	1	25.7804	22.9072	54.0478
DATA	179	2	15	0	0	Col_1_24728856	Col_1_24728856	16842.5	439.676	-4.917970706e-002	1.090329591e-001	6.519509297e-001	2.411548e+002	2.153358e+002	4.681284e+001	3.294170e+001	76	131	22	52	7.117638e+000	1.865141e+001	0	0	0	0	0	0	0	0	1	0	0	36.6601	66.8765	1	1	1	1	27.0811	22.8645	53.7732
DATA	180	2	16	0	0	NC_5_8638567	NC_5_8638567	16863.3	440.255	1.550102522e-001	8.858559230e-002	8.014661492e-002	2.745161e+002	3.922637e+002	4.864627e+001	4.649268e+001	83	187	22	52	7.103422e+000	1.814656e+001	0	0	0	0	0	0	0	0	1	0	0	41.6931	121.688	1	1	1	1	22.9591	22.7825	53.409
DATA	181	2	17	0	0	NC_3_21066331	NC_3_21066331	16884.6	439.875	-4.111003567e-001	8.106280195e-002	3.949391121e-007	8.562704e+002	3.322849e+002	9.458960e+001	4.157229e+001	173	165	22	53	7.187999e+000	1.824356e+001	0	0	0	0	0	0	0	0	1	0	0	129.955	102.977	1	1	1	1	23.4529	22.5987	53.7505
DATA	182	2	18	0	0	NC_1_13468108	NC_1_13468108	16905.5	440	1.260512026e-001	1.246297012e-001	3.118222473e-001	1.643873e+002	2.197452e+002	4.344750e+001	3.328792e+001	66.5	133	22	53	7.342560e+000	1.812673e+001	0	0	0	0	0	0	0	0	1	0	0	24.9315	68.0412	1	1	0	1	21.9382	22.5712	54.0873
DATA	183	2	19	0	0	NC_5_20389249	NC_5_20389249	16927.2	439.5	-3.127082960e-002	1.741468556e-001	8.574934100e-001	1.309090e+002	1.218144e+002	4.231579e+001	2.783089e+001	60	104	22	53	7.307707e+000	1.836994e+001	0	0	0	0	0	0	0	0	1	0	0	19.843	37.6892	1	1	0	0	26.6546	22.4936	54.1979
DATA	184	2	20	0	0	NC_4_7719162	NC_4_7719162	16948.3	439.5	1.001117052e-001	1.229920943e-001	4.156629288e-001	1.724537e+002	2.171622e+002	4.379925e+001	3.314443e+001	63	127	22	53	7.063778e+000	1.865595e+001	0	0	0	0	0	0	0	0	1	0	0	26.1265	67.1473	1	1	0	1	27.0811	22.3108	54.2496
DATA	185	2	21	0	0	Col_5_25576250	Col_5_25576250	16968.8	439.632	-1.056513480e-001	6.545375985e-002	1.064976769e-001	1.133931e+003	8.890686e+002	1.203348e+002	9.236890e+001	209.5	343	22	53	7.024848e+000	1.873842e+001	0	0	0	0	0	0	0	0	1	0	0	171.71	274.766	1	1	1	1	25.7804	22.1656	53.835
DATA	186	2	22	0	0	NC_1_4549878	NC_1_4549878	16990.6	439.586	1.204700775e-001	8.339211111e-002	1.485640971e-001	3.232178e+002	4.265455e+002	5.165679e+001	4.947233e+001	87	191	21	53	7.065281e+000	1.894619e+001	0	0	0	0	0	0	0	0	1	0	0	48.9254	131.77	1	1	1	1	27.501	22.0099	53.6541
DATA	187	2	23	0	0	NC_3_9393524	NC_3_9393524	17011.5	439.7	3.368860754e-001	1.856438038e-001	6.957144844e-002	7.911141e+001	1.718404e+002	4.107754e+001	3.039323e+001	52	112	21	52	7.078991e+000	1.880858e+001	0	0	0	0	0	0	0	0	1	0	0	11.9712	53.0703	1	1	0	1	25.3321	22.0171	53.4833
DATA	188	2	24	0	0	Col_5_24812453	Col_5_24812453	17032.5	439.5	2.014986841e-002	6.349035928e-002	7.509636679e-001	1.260516e+003	1.320377e+003	1.323423e+002	1.343974e+002	230	451	21	52	7.131237e+000	1.895952e+001	0	0	0	0	0	0	0	0	1	1	0	190.7	407.704	1	1	1	1	24.4106	21.9692	53.2655
DATA	189	2	25	0	0	NC_1_7390329	NC_1_7390329	17053.9	439.481	4.642757461e-003	1.064100173e-001	9.651986757e-001	2.360645e+002	2.386016e+002	4.672648e+001	3.461356e+001	75	142	21	52	7.128523e+000	1.872483e+001	0	0	0	0	0	0	0	0	1	1	0	35.707	73.6689	1	1	1	1	25.3321	21.9839	53.2708
DATA	190	2	26	0	0	NC_1_22707823	NC_1_22707823	17075.3	439.5	4.564859384e-001	2.972857017e-001	1.246579829e-001	4.047430e+001	1.157885e+002	4.053260e+001	2.761950e+001	44	95	21	52	7.130955e+000	1.892101e+001	0	0	0	0	0	0	0	0	1	0	0	6.12134	35.7507	1	1	0	0	27.0811	21.8891	53.5408
DATA	191	2	27	0	0	Col_4_7791589	Col_4_7791589	17095.9	440	1.695139939e-002	7.258683348e-002	8.153477785e-001	5.232353e+002	5.440621e+002	6.606549e+001	5.990542e+001	118	224	21	52	7.059240e+000	1.862453e+001	0	0	0	0	0	0	0	0	1	0	0	79.1249	168.003	1	1	1	1	24.4106	21.7285	53.5142
DATA	192	2	28	0	0	Col_5_20803023	Col_5_20803023	17117	439.7	3.043617012e-002	6.186437538e-002	6.227319432e-001	2.896553e+003	3.106832e+003	2.924500e+002	3.116928e+002	472	1009.5	21	52	6.737385e+000	1.857911e+001	0	0	0	0	0	0	0	0	1	0	0	438.035	959.563	1	1	1	1	26.2212	21.4676	53.3726
DATA	193	2	29	0	0	Col_1_24658350	Col_1_24658350	17139	440.06	-2.395915584e-002	1.042955026e-001	8.183064246e-001	2.515441e+002	2.380428e+002	4.753448e+001	3.456341e+001	78	134	21	52	6.676991e+000	1.878743e+001	0	0	0	0	0	0	0	0	1	0	0	38.0404	73.5435	1	1	1	1	22.9591	21.3775	53.3689
DATA	194	2	30	0	0	Col_1_15893579	Col_1_15893579	17159.7	439.5	1.246849541e-001	7.927510542e-002	1.157620414e-001	3.646528e+002	4.859196e+002	5.436904e+001	5.466909e+001	94	211	21	52	6.707881e+000	1.890195e+001	0	0	0	0	0	0	0	0	1	1	0	55.1542	150.18	1	1	1	1	24.4106	21.4648	53.1547
DATA	195	2	31	0	0	Col_4_17258333	Col_4_17258333	17180.7	439.66	5.406217662e-002	6.787849443e-002	4.257675330e-001	6.797565e+002	7.698667e+002	7.903511e+001	8.095620e+001	142.5	304	21	53	6.684023e+000	1.864757e+001	0	0	0	0	0	0	0	0	1	0	0	102.827	238.046	1	1	1	1	24.8756	21.4137	53.4029
DATA	196	2	32	0	0	Col_5_19323057	Col_5_19323057	17202.2	439.5	-1.330226442e-001	6.987816906e-002	5.695750944e-002	7.708842e+002	5.675008e+002	8.699310e+001	6.202302e+001	151.5	234.5	21	53	7.042320e+000	1.841639e+001	0	0	0	0	0	0	0	0	1	0	0	116.637	175.568	1	1	1	1	26.6546	21.7831	53.8204
DATA	197	2	33	0	0	NC_3_22060384	NC_3_22060384	17223.3	439.683	-1.706977131e+000	1.808338982e-001	3.746504364e-021	1.695548e+003	3.329146e+001	1.742793e+002	2.523098e+001	296.5	79.5	21	54	7.186963e+000	1.839727e+001	0	0	0	0	0	0	0	0	1	0	0	256.596	10.3057	1	1	1	0	26.2212	21.7129	54.4826
DATA	198	2	34	0	0	Col_1_367914	Col_1_367914	17244.4	439.731	-8.207035771e-002	6.721323269e-002	2.220691193e-001	8.608209e+002	7.125945e+002	9.504584e+001	7.551545e+001	168.5	283.5	21	53	7.285083e+000	1.836388e+001	0	0	0	0	0	0	0	0	1	0	0	130.308	220.739	1	1	1	1	24.6442	21.7965	54.0437
DATA	199	2	35	0	0	Col_3_14273897	Col_3_14273897	17265.7	439.784	1.384582994e-001	6.668071190e-002	3.785354458e-002	7.707258e+002	1.060128e+003	8.696406e+001	1.089148e+002	146	380	21	54	7.163868e+000	1.870765e+001	0	0	0	0	0	0	0	0	1	0	0	116.706	328.641	1	1	1	1	24.4106	21.8561	54.5223
DATA	200	2	36	0	0	NC_5_13776843	NC_5_13776843	17286.5	439.441	1.487057126e-001	6.512611153e-002	2.240975300e-002	1.022470e+003	1.439979e+003	1.098898e+002	1.461443e+002	188.5	520	21	53	7.077024e+000	1.844565e+001	0	0	0	0	0	0	0	0	1	0	0	154.885	446.749	1	1	1	1	25.7804	21.8991	53.8492
DATA	201	2	37	0	0	Col_3_19652883	Col_3_19652883	17307.8	439.312	5.941935983e-001	8.225424330e-002	5.053020081e-013	3.574348e+004	1.404075e+005	3.574575e+003	1.404078e+004	5312	42650	21	53	7.091305e+000	1.837096e+001	0	0	0	0	0	0	0	0	1	0	0	5416.64	43598.9	1	1	1	1	26.4388	21.8197	53.7035
DATA	202	2	38	0	0	NC_5_2424130	NC_5_2424130	17328.7	439.642	5.641872967e-002	6.785049675e-002	4.056825601e-001	6.783431e+002	7.724461e+002	7.886878e+001	8.116191e+001	143	302	21	53	7.040367e+000	1.881662e+001	0	0	0	0	0	0	0	0	1	0	0	102.837	240.078	1	1	1	1	24.8756	21.7218	53.8532
DATA	203	2	39	0	0	NC_5_20260964	NC_5_20260964	17350.3	439.5	1.222164447e-001	9.126648611e-002	1.805328071e-001	2.671136e+002	3.539259e+002	4.827793e+001	4.326574e+001	80	183	21	53	6.795297e+000	1.863790e+001	0	0	0	0	0	0	0	0	1	0	0	40.5137	110.111	1	1	1	1	27.0811	21.4588	53.7782
DATA	204	2	40	0	0	NC_2_11345416	NC_2_11345416	17371	439.411	6.819733792e-002	7.660469161e-002	3.733315860e-001	4.179388e+002	4.890013e+002	5.798670e+001	5.485680e+001	102.5	220.5	21	53	6.816913e+000	1.895916e+001	0	0	0	0	0	0	0	0	1	0	0	63.4197	152.287	1	1	1	1	25.5572	21.4472	54.3221
DATA	205	2	41	0	0	Col_2_14771214	Col_2_14771214	17392.2	439.833	-1.510975505e-003	7.539253035e-002	9.840103082e-001	4.699600e+002	4.683278e+002	6.182905e+001	5.300949e+001	109	217	21	53	7.137107e+000	1.908702e+001	0	0	0	0	0	0	0	0	1	0	0	71.3472	146.009	1	1	1	1	24.4106	21.7556	54.5472
DATA	206	2	42	0	0	Col_1_21892049	Col_1_21892049	17413.2	439.5	3.361703354e-002	6.358511120e-002	5.970181040e-001	1.219377e+003	1.317513e+003	1.283792e+002	1.340662e+002	226	469	21	53	7.248268e+000	1.853078e+001	0	0	0	0	0	0	0	0	1	0	0	185.222	411.209	1	1	1	1	25.7804	21.6954	54.0083
DATA	207	2	43	0	0	Col_5_20113290	Col_5_20113290	17434.4	439.611	1.061680468e-003	7.170962470e-002	9.881875339e-001	5.527300e+002	5.540829e+002	6.830659e+001	6.069575e+001	123	240	21	52	7.065002e+000	1.877553e+001	0	0	0	0	0	0	0	0	1	0	0	84.0047	173.138	1	1	1	1	24.4106	21.6469	53.6968
DATA	208	2	44	0	0	NC_4_18432724	NC_4_18432724	17456	439.382	-1.889681559e-001	9.516161948e-002	4.705995271e-002	3.575107e+002	2.313774e+002	5.372988e+001	3.387849e+001	98	131	21	52	7.031710e+000	1.857461e+001	0	0	0	0	0	0	0	0	1	0	0	54.3675	72.3883	1	1	1	1	25.3321	21.7817	53.6392
DATA	209	2	45	0	0	Col_2_1760075	Col_2_1760075	17476.6	439.736	7.969639253e-002	6.533795810e-002	2.225572361e-001	8.844515e+002	1.062601e+003	9.710591e+001	1.090969e+002	174	423	22	53	7.103147e+000	1.860767e+001	0	0	0	0	0	0	0	0	1	0	0	134.574	332.846	1	1	1	1	24.8756	21.944	54.0013
DATA	210	2	46	0	0	NC_1_16406166	NC_1_16406166	17497.9	439.31	-5.197934157e-003	6.256818296e-002	9.337908576e-001	1.723338e+003	1.702835e+003	1.769291e+002	1.720635e+002	304	600	21	52	7.110723e+000	1.815954e+001	0	0	0	0	0	0	0	0	1	1	0	262.382	534.071	1	1	1	1	26.0017	21.7899	53.2409
DATA	211	2	47	0	0	NC_4_7599175	NC_4_7599175	17519.1	439.053	1.869326382e-001	6.453027269e-002	3.769649671e-003	1.632405e+003	2.510502e+003	1.680785e+002	2.522578e+002	279.5	845.5	21	53	7.159964e+000	1.851421e+001	0	0	0	0	0	0	0	0	1	0	0	248.695	788.408	1	1	1	1	25.1049	21.8067	53.7877
DATA	212	2	48	0	0	Col_2_17490035	Col_2_17490035	17540.2	439.255	-8.632903547e-002	1.055203427e-001	4.132847057e-001	2.633190e+002	2.158506e+002	4.789925e+001	3.274272e+001	81	136	21	53	7.128532e+000	1.875265e+001	0	0	0	0	0	0	0	0	1	0	0	40.1409	67.8765	1	1	1	1	24.4106	21.8238	53.7992
DATA	213	2	49	0	0	Col_5_17317565	Col_5_17317565	17561.4	439.597	9.087988970e-002	7.944316608e-002	2.526397888e-001	3.687658e+002	4.546011e+002	5.439557e+001	5.168307e+001	98	201	21	52	7.075318e+000	1.875056e+001	0	0	0	0	0	0	0	0	1	1	0	56.25	143.149	1	1	1	1	24.8756	21.7332	53.0876
DATA	214	2	50	0	0	Col_3_13427253	Col_3_13427253	17583	439.5	1.014094347e-001	6.481000759e-002	1.176488920e-001	9.773143e+002	1.234365e+003	1.055855e+002	1.258547e+002	177	440	21	53	7.124256e+000	1.895685e+001	0	0	0	0	0	0	0	0	1	0	0	149.175	389.235	1	1	1	1	26.2212	21.7326	53.8338
DATA	215	2	51	0	-1	NC1_00000067	NC1_00000067	17604.2	439.5	0.000000000e+000	6.481209702e-001	1.000000000e+000	3.967912e+001	2.436228e+001	3.993469e+001	2.451829e+001	37.5	56.5	21	53	7.109058e+000	1.907989e+001	0	0	0	0	0	0	0	0	1	0	0	-1.4577	-7.8931	0	0	0	0	26.6546	21.7617	53.9706
DATA	216	2	52	0	0	Col_3_16066198	Col_3_16066198	17624.8	439.449	1.120254590e-001	6.695009551e-002	9.427454036e-002	7.243986e+002	9.375686e+002	8.270584e+001	9.690120e+001	148	348	21	53	6.984487e+000	1.925575e+001	0	0	0	0	0	0	0	0	1	0	0	110.714	296.466	1	1	1	1	23.696	21.6949	53.9228
DATA	217	2	53	0	0	NC_4_5754942	NC_4_5754942	17646.3	439.1	5.544469781e-002	6.285456468e-002	3.777168300e-001	1.540637e+003	1.750431e+003	1.591419e+002	1.767423e+002	283	634	22	53	7.105191e+000	1.913594e+001	0	0	0	0	0	0	0	0	1	0	0	235.628	554.295	1	1	1	1	24.1747	21.8706	53.7961
DATA	218	2	54	0	0	NC_1_7851338	NC_1_7851338	17668.7	439.067	2.829160328e-001	6.666906257e-002	2.199740661e-005	8.708167e+003	1.670486e+004	8.717281e+002	1.670664e+003	1241	5358	22	53	7.056792e+000	1.925472e+001	0	0	0	1	0	0	0	0	1	0	0	1332.78	5297.85	1	1	1	1	22.1978	21.8555	54.0372
DATA	219	2	55	0	0	Col_5_14550911	Col_5_14550911	17688.5	439.5	-1.561260193e+000	1.606076096e-001	2.454556088e-022	3.758882e+004	1.032282e+003	3.759093e+003	1.060679e+002	5735.5	401	22	52	7.075148e+000	1.911271e+001	0	0	0	0	0	0	0	0	1	0	0	5756.38	327.83	1	1	1	1	24.4106	21.9219	53.9652
DATA	220	2	56	0	0	NC_1_10365177	NC_1_10365177	17709.8	439.509	1.546464010e-002	6.643370920e-002	8.159298913e-001	7.872708e+002	8.158095e+002	8.821698e+001	8.513547e+001	159.5	319	22	53	7.075735e+000	1.912761e+001	0	0	0	0	0	0	0	0	1	0	0	120.643	259.462	1	1	1	1	24.8756	22.041	54.2314
DATA	221	2	57	0	0	Col_3_17968225	Col_3_17968225	17730.6	439.5	-1.103345234e-002	6.800626820e-002	8.711155256e-001	7.026068e+002	6.849816e+002	8.073902e+001	7.268351e+001	145.5	281	22	53	7.014953e+000	1.897674e+001	0	0	0	0	0	0	0	0	1	0	0	107.739	218.166	1	1	1	1	26.6546	21.9863	54.4428
DATA	222	2	58	0	0	Col_3_18279546	Col_3_18279546	17751.7	439.589	3.641643153e-002	9.361797338e-002	6.972837330e-001	2.747605e+002	2.987932e+002	4.832301e+001	3.849610e+001	83.5	170	22	53	6.898614e+000	1.891635e+001	0	0	0	0	0	0	0	0	1	0	0	42.1596	95.3043	1	1	1	1	25.1049	21.9158	54.0213
DATA	223	2	59	0	0	Col_5_3359201	Col_5_3359201	17773.2	439.533	-1.466239451e-001	7.910933029e-002	6.382012766e-002	4.958195e+002	3.537526e+002	6.353322e+001	4.288179e+001	113.5	178	22	53	6.921480e+000	1.873904e+001	0	0	0	0	0	0	0	0	1	0	0	76.1294	113.001	1	1	1	1	25.7804	22.0007	53.805
DATA	224	2	60	0	0	Col_4_1123843	Col_4_1123843	17794.6	438.965	6.631290398e-002	6.244647834e-002	2.882738995e-001	1.962721e+003	2.286502e+003	2.002466e+002	2.299274e+002	341	755	22	53	6.937032e+000	1.872223e+001	0	0	0	0	0	0	0	0	1	0	0	301.565	731.458	1	1	1	1	24.8756	22.1295	53.5014
DATA	225	2	61	0	0	NC_1_12181859	NC_1_12181859	17815.9	439.029	1.356809410e-001	7.290430799e-002	6.273250064e-002	4.611212e+002	6.302255e+002	6.083017e+001	6.749707e+001	111.5	249.5	22	52	6.999973e+000	1.864135e+001	0	0	0	0	0	0	0	0	1	0	0	70.8942	201.906	1	1	1	1	20.591	22.234	53.4398
DATA	226	2	62	0	0	Col_2_16029136	Col_2_16029136	17836.7	439.365	1.416278353e-002	6.421054647e-002	8.254289201e-001	1.061417e+003	1.096601e+003	1.133057e+002	1.122840e+002	205	420	22	52	7.094959e+000	1.826363e+001	0	0	0	0	0	0	0	0	1	1	0	163.282	351.82	1	1	1	1	24.4106	22.2573	52.7913
DATA	227	2	63	0	0	NC_2_19052335	NC_2_19052335	17858.1	439.41	-6.296981689e-001	8.610400301e-002	2.608007639e-013	2.308079e+003	5.414427e+002	2.341847e+002	5.926433e+001	385	238	22	52	7.063470e+000	1.872322e+001	0	0	0	0	0	0	0	0	1	1	0	355.28	173.963	1	1	1	1	26.2212	22.2642	53.0784
DATA	228	2	64	0	0	Col_1_25748487	Col_1_25748487	17878.7	439.033	-7.577600479e-002	6.672736166e-002	2.561214257e-001	8.720989e+002	7.324698e+002	9.578041e+001	7.709851e+001	177	306	22	52	7.019283e+000	1.854105e+001	0	0	0	0	0	0	0	0	1	1	0	134.321	235.663	1	1	1	1	26.2212	22.287	53.2094
DATA	229	2	65	0	0	NC_4_15388966	NC_4_15388966	17899.8	439.184	-1.129360820e-001	9.242527574e-002	2.217387465e-001	3.343991e+002	2.578274e+002	5.181460e+001	3.524453e+001	88	149	22	52	6.971038e+000	1.878159e+001	0	0	0	0	0	0	0	0	1	0	0	51.5338	83.0701	1	1	1	1	23.696	22.3894	53.7081
DATA	230	2	66	0	0	NC_2_9374070	NC_2_9374070	17921.5	439.654	-1.510298829e-001	1.423880632e-001	2.888298882e-001	1.862619e+002	1.315510e+002	4.372311e+001	2.736467e+001	69	106.5	22	52	7.205700e+000	1.868753e+001	0	0	0	0	0	0	0	0	1	0	0	28.7206	42.4457	1	1	0	1	17.9125	22.5914	53.9261
DATA	231	2	67	0	0	NC_4_17093806	NC_4_17093806	17942.6	439.187	1.702444499e-001	9.818721850e-002	8.294009163e-002	2.186174e+002	3.235409e+002	4.517677e+001	4.026144e+001	75	165	22	52	7.040016e+000	1.861649e+001	0	0	0	0	0	0	0	0	1	0	0	33.7288	104.535	1	1	1	1	27.0811	22.3717	53.9368
DATA	232	2	68	0	0	Col_4_7102999	Col_4_7102999	17963.1	438.772	2.204386683e-002	6.635742596e-002	7.397390415e-001	7.810448e+002	8.217123e+002	8.753093e+001	8.558510e+001	159	323	22	52	6.937584e+000	1.870451e+001	0	0	0	0	0	0	0	0	1	0	0	120.565	265.84	1	1	1	1	25.5572	22.337	53.6706
DATA	233	2	69	0	0	NC_1_4473876	NC_1_4473876	17984.9	439.964	-1.061595276e+000	1.173315988e-001	1.458499294e-019	4.358940e+003	3.782558e+002	4.376795e+002	4.474217e+001	702	187	22	53	7.018954e+000	1.873428e+001	0	0	0	0	0	0	0	0	1	0	0	673.188	122.546	1	1	1	1	25.3321	22.3326	53.9688
DATA	234	2	70	0	0	NC_5_16995148	NC_5_16995148	18006.3	439.146	8.655534439e-002	7.184169582e-002	2.282779992e-001	4.970431e+002	6.066657e+002	6.347227e+001	6.519223e+001	119.5	271	22	52.5	6.966547e+000	1.849483e+001	0	0	0	0	0	0	0	0	1	0	0	76.8028	196.802	1	1	1	1	23.4529	22.4485	53.5071
DATA	235	2	71	0	0	Col_5_17678408	Col_5_17678408	18027.5	439	9.383845408e-002	6.280527650e-002	1.351449559e-001	1.803799e+003	2.238858e+003	1.846446e+002	2.251511e+002	307.5	820	22	53	6.986532e+000	1.838439e+001	0	0	0	0	0	0	0	0	1	0	0	278.854	727.224	1	1	1	1	25.3321	22.3922	53.3761
DATA	236	2	72	0	0	Col_3_21901574	Col_3_21901574	18048.6	439.077	-3.982549856e-002	8.587095202e-002	6.428031343e-001	3.495219e+002	3.188959e+002	5.269736e+001	3.979499e+001	96	168	22	52	7.047647e+000	1.860594e+001	0	0	0	0	0	0	0	0	1	0	0	54.0574	103.714	1	1	1	1	24.6442	22.3285	53.3495
DATA	237	2	73	0	0	NC_3_20864992	NC_3_20864992	18070.1	439.018	9.521271298e-002	1.145176189e-001	4.057340666e-001	1.857573e+002	2.312910e+002	4.357832e+001	3.316967e+001	68.5	139.5	22	52	7.111593e+000	1.836355e+001	0	0	0	0	0	0	0	0	1	1	0	28.7418	75.3172	1	1	0	1	25.5572	22.7449	53.1158
DATA	238	2	74	0	0	Col_1_5394000	Col_1_5394000	18090.6	438.87	-6.237828988e-002	7.233965374e-002	3.885239259e-001	5.675670e+002	4.916305e+002	6.909503e+001	5.459820e+001	127	232	22	52	7.170226e+000	1.849430e+001	0	0	0	0	0	0	0	0	1	0	0	87.8527	160.28	1	1	1	1	24.8756	22.661	53.3694
DATA	239	2	75	0	0	NC_3_16781987	NC_3_16781987	18111.5	439.46	5.693903655e-002	7.868906946e-002	4.693142635e-001	3.820719e+002	4.355963e+002	5.487706e+001	4.959912e+001	100	209	22	52	6.718170e+000	1.852071e+001	0	0	0	0	0	0	0	0	1	0	0	59.1612	142.179	1	1	1	1	24.4106	22.4155	53.6979
DATA	240	2	76	0	0	Col_3_18459744	Col_3_18459744	18132.8	438.982	-7.987131037e-002	7.244216879e-002	2.702214557e-001	5.793336e+002	4.820115e+002	7.004892e+001	5.370944e+001	132	230	23	52	7.000376e+000	1.847452e+001	0	0	0	0	0	0	0	0	1	0	0	89.7383	157.508	1	1	1	1	25.5572	22.9609	53.6598
DATA	241	2	77	0	0	Col_5_15545974	Col_5_15545974	18154.5	439.46	1.492285577e-001	1.060106640e-001	1.592273412e-001	1.959159e+002	2.762474e+002	4.397075e+001	3.637574e+001	74	155.5	23	53	7.022740e+000	1.882769e+001	0	0	0	0	0	0	0	0	1	0	0	30.3568	90.3737	1	1	0	1	24.4106	23.122	54.2234
DATA	242	2	78	0	0	NC_2_4630892	NC_2_4630892	18175.1	439.679	1.510140322e-001	8.110608345e-002	6.261263243e-002	3.259822e+002	4.615385e+002	5.110155e+001	5.185623e+001	86	215	23	54	7.026278e+000	1.890637e+001	0	0	0	0	0	0	0	0	1	0	0	50.5246	151.15	1	1	1	1	24.4106	23.2167	54.7936
DATA	243	2	79	0	0	Col_1_11163918	Col_1_11163918	18196.8	438.483	-7.895501050e-003	6.632333351e-002	9.052392288e-001	8.037285e+002	7.892487e+002	8.948517e+001	8.238247e+001	166.5	308	23	53	7.257316e+000	1.885991e+001	0	0	0	0	0	0	0	0	1	0	0	124.609	258.74	1	1	1	1	25.7804	23.568	54.6214
DATA	244	2	80	0	0	Col_2_6917292	Col_2_6917292	18217.7	438.2	8.394035023e-002	6.778176489e-002	2.155709950e-001	6.535156e+002	7.928597e+002	7.627509e+001	8.272187e+001	141.5	334.5	23	53	7.070148e+000	1.868660e+001	0	0	0	0	0	0	0	0	1	0	0	101.344	260.179	1	1	1	1	24.1747	23.411	54.4023
DATA	245	2	81	0	0	Col_3_21283394	Col_3_21283394	18238.9	438.123	-1.405115642e-001	7.146710740e-002	4.928691797e-002	6.811723e+002	4.928848e+002	7.865354e+001	5.463450e+001	149	223	23	53	7.054366e+000	1.866752e+001	0	0	0	0	0	0	0	0	1	0	0	105.655	161.897	1	1	1	1	25.3321	23.3313	54.6275
DATA	246	2	82	0	0	Col_3_6782603	Col_3_6782603	18260.1	438.036	-4.903448146e-003	6.155542265e-002	9.365084079e-001	4.907586e+003	4.852488e+003	4.923311e+002	4.858199e+002	798	1665.5	23	53	7.228471e+000	1.856644e+001	0	0	0	0	0	0	0	0	1	0	0	761.335	1595.34	1	1	1	1	25.3321	23.6181	54.8422
DATA	247	2	83	0	0	NC_3_2606872	NC_3_2606872	18281.4	438.069	9.445438811e-002	6.795076546e-002	1.645162815e-001	6.416085e+002	7.974887e+002	7.524663e+001	8.314725e+001	140.5	330.5	23	53	7.272717e+000	1.870909e+001	0	0	0	0	0	0	0	0	1	0	0	99.5497	262.42	1	1	1	1	25.3321	23.5995	54.7902
DATA	248	2	84	0	0	Col_3_9154819	Col_3_9154819	18301.8	438.631	-2.180261608e-002	6.265931701e-002	7.278740584e-001	1.665279e+003	1.583742e+003	1.711044e+002	1.601096e+002	287	555	23	53	7.379710e+000	1.870227e+001	0	0	0	0	0	0	0	0	1	0	0	258.404	521.566	1	1	1	1	27.2919	23.5669	54.6443
DATA	249	2	85	0	0	NC_3_6776084	NC_3_6776084	18323	438.964	1.787778980e-001	1.082436016e-001	9.861091625e-002	1.834382e+002	2.768648e+002	4.337522e+001	3.630911e+001	68	152	23	53	7.207951e+000	1.835625e+001	0	0	0	0	0	0	0	0	1	0	0	28.4665	91.2508	1	1	0	1	25.7804	23.349	54.3129
DATA	250	2	86	0	0	Col_1_24702093	Col_1_24702093	18343.9	438.821	1.513207037e-001	7.996265389e-002	5.843872951e-002	3.370791e+002	4.775870e+002	5.177825e+001	5.321562e+001	93	224	23	53	7.499610e+000	1.818449e+001	0	0	0	0	0	0	0	0	1	0	0	52.3114	157.52	1	1	1	1	27.7085	23.4625	54.4997
DATA	251	2	87	0	0	NC_4_1843031	NC_4_1843031	18366.2	439.016	1.362350088e-001	6.358676450e-002	3.215280373e-002	1.569725e+003	2.148121e+003	1.618181e+002	2.160889e+002	291	804	23	54	7.518640e+000	1.865207e+001	0	0	0	0	0	0	0	0	1	0	0	243.609	709.026	1	1	1	1	27.2919	23.5139	55.2255
DATA	252	2	88	0	0	Col_3_14712406	Col_3_14712406	18387.3	439.133	8.667331837e-002	6.295129278e-002	1.685643918e-001	1.587210e+003	1.937795e+003	1.635150e+002	1.951921e+002	284	670	23	54	7.533279e+000	1.904926e+001	0	0	0	0	0	0	0	0	1	0	0	246.316	640.015	1	1	1	1	26.6546	23.7366	55.4865
DATA	253	2	89	0	0	Col_3_14785184	Col_3_14785184	18408.6	438.827	-6.737644590e-002	7.999892255e-002	3.996665473e-001	4.215765e+002	3.609940e+002	5.763885e+001	4.303496e+001	110.5	184.5	24	54	7.422348e+000	1.898160e+001	0	0	0	0	0	0	0	0	0	0	0	65.4203	119.3	1	1	1	1	24.6442	23.9192	55.2838
DATA	254	2	90	0	0	Col_4_12060675	Col_4_12060675	18429.7	438.661	-3.349354677e-002	6.692831958e-002	6.167659414e-001	7.816072e+002	7.235941e+002	8.748910e+001	7.605350e+001	159	292	24	54	7.316702e+000	1.902821e+001	0	0	0	0	0	0	0	0	0	0	0	121.279	239.26	1	1	1	1	24.8756	24.1151	55.2285
DATA	255	2	91	0	0	Col_1_22569402	Col_1_22569402	18450	438.632	3.083362187e-003	6.180919085e-002	9.602138927e-001	2.855995e+003	2.876344e+003	2.882927e+002	2.885849e+002	474	1006	23	54	7.325356e+000	1.918529e+001	0	0	0	0	0	0	0	0	1	0	0	443.1	951.528	1	1	1	1	25.5572	23.8804	55.0168
DATA	256	2	92	0	0	Col_5_808132	Col_5_808132	18471.3	439.043	-2.083178624e-001	8.774906177e-002	1.759568504e-002	4.189559e+002	2.593286e+002	5.745757e+001	3.492492e+001	107.5	153.5	23	53	7.301771e+000	1.883824e+001	0	0	0	0	0	0	0	0	1	0	0	64.9892	85.8276	1	1	1	1	22.7082	23.7898	54.4683
DATA	257	2	93	0	0	NC_4_2158688	NC_4_2158688	18492.6	438.701	1.736648073e-001	9.832129047e-002	7.734566996e-002	2.151513e+002	3.209288e+002	4.482894e+001	3.970850e+001	71.5	175.5	24	53	7.399856e+000	1.900451e+001	0	0	0	0	0	0	0	0	0	0	0	33.3681	106.256	1	1	1	1	26.8687	23.9627	54.7795
DATA	258	2	94	0	0	Col_1_22805032	Col_1_22805032	18514	438.5	6.018324524e-002	9.421715504e-002	5.229715102e-001	2.600931e+002	2.987528e+002	4.715869e+001	3.793381e+001	83	167	24	53	7.313585e+000	1.864532e+001	0	0	0	0	0	0	0	0	0	0	0	40.3288	98.9474	1	1	1	1	26.2212	24.0284	54.5302
DATA	259	2	95	0	0	Col_2_10918123	Col_2_10918123	18535	438.383	7.704058778e-002	6.531353113e-002	2.381791803e-001	8.619126e+002	1.029210e+003	9.474818e+001	1.055408e+002	172	391	24	53	7.551788e+000	1.806121e+001	0	0	0	0	0	0	0	0	0	0	0	133.608	340.971	1	1	1	1	26.2212	24.4217	54.1834
DATA	260	2	96	0	0	Col_3_9137150	Col_3_9137150	18556.3	438.478	-4.048626875e-001	1.031667545e-001	8.696340291e-005	4.123572e+002	1.623345e+002	5.700549e+001	2.845013e+001	103	113.5	24	53	7.628870e+000	1.839804e+001	0	0	0	0	0	0	0	0	0	0	0	63.9013	53.7928	1	1	1	1	27.0811	24.5992	54.7814
DATA	261	2	97	0	0	Col_1_25003932	Col_1_25003932	18577.7	438.508	2.345922765e-002	7.239896858e-002	7.459175195e-001	5.056044e+002	5.336667e+002	6.408334e+001	5.825544e+001	119	235.5	24	53	7.641841e+000	1.853729e+001	0	0	0	0	0	0	0	0	0	0	0	78.3243	176.872	1	1	1	1	26.6546	24.4362	54.391
DATA	262	2	98	0	0	NC_5_25618804	NC_5_25618804	18598.4	438.509	2.607023516e-001	6.590244940e-002	7.625260937e-005	9.167715e+003	1.670950e+004	9.176173e+002	1.671113e+003	1506	5695	24	53	7.485909e+000	1.792611e+001	0	0	0	0	0	0	0	0	0	0	0	1419.66	5538.62	1	1	1	1	25.1049	24.4322	53.9545
DATA	263	2	99	0	0	Col_3_21534932	Col_3_21534932	18619.5	438.676	1.432222350e-001	6.284461068e-002	2.266766210e-002	6.806318e+003	9.465303e+003	6.817716e+002	9.468184e+002	957	2922	24	54	7.431516e+000	1.829139e+001	0	0	0	1	0	0	0	0	0	0	0	1053.55	3137.61	1	1	1	1	27.0811	24.5501	54.5547
DATA	264	2	100	0	0	Col_3_5436019	Col_3_5436019	18640.5	438.359	9.450518553e-002	6.214499413e-002	1.283299288e-001	4.553472e+003	5.660409e+003	4.570505e+002	5.665226e+002	735	1884	24	54	7.429616e+000	1.853883e+001	0	0	0	0	0	0	0	0	0	0	0	704.518	1876.35	1	1	1	1	24.4106	24.3987	54.766
DATA	265	2	101	1028	1	SM_08	SM_08	18662	438.5	0.000000000e+000	6.526145652e-001	1.000000000e+000	3.918988e+001	2.320864e+001	3.944230e+001	2.335726e+001	36	64	24	54	7.407707e+000	1.839680e+001	0	0	0	0	0	0	0	0	0	0	0	-3.59255	-2.2704	0	0	0	0	26.2212	24.5207	54.9148
DATA	266	2	102	0	0	Col_2_1571380	Col_2_1571380	18682.9	438.21	-1.693393842e-002	6.234958984e-002	7.859321918e-001	1.911596e+003	1.838494e+003	1.951904e+002	1.853275e+002	340	648	24	55	7.298953e+000	1.900518e+001	0	0	0	0	0	0	0	0	0	0	0	295.464	609.334	1	1	1	1	26.2212	24.262	55.5687
DATA	267	2	103	0	0	NC_2_13618106	NC_2_13618106	18704.5	438.415	5.504871647e-002	1.601590801e-001	7.310623288e-001	1.264249e+002	1.435097e+002	4.146002e+001	2.741941e+001	59.5	108.5	24	54	7.298174e+000	1.863190e+001	0	0	0	0	0	0	0	0	0	0	0	19.5295	47.5554	1	1	0	1	26.8687	24.3484	55.1511
DATA	268	2	104	0	0	NC_2_17986644	NC_2_17986644	18725.5	438.617	-7.662979276e-002	1.026352363e-001	4.552913723e-001	2.654143e+002	2.224818e+002	4.759627e+001	3.226612e+001	83.5	141	24	54	7.262952e+000	1.861326e+001	0	0	0	0	0	0	0	0	0	0	0	40.9755	73.7079	1	1	1	1	25.5572	24.3431	55.1686
DATA	269	2	105	0	0	NC_4_6586630	NC_4_6586630	18746.5	438.676	-1.938143570e-001	2.252524053e-001	3.895510041e-001	1.144803e+002	7.326836e+001	4.115810e+001	2.449727e+001	56	95	24	54	7.228903e+000	1.867353e+001	0	0	0	0	0	0	0	0	0	0	0	17.6627	24.2668	1	1	0	0	27.0811	24.4066	55.1137
DATA	270	2	106	0	0	NC_2_8761594	NC_2_8761594	18767.8	438.522	8.432685529e-002	6.359737269e-002	1.848566914e-001	1.238707e+003	1.504165e+003	1.300346e+002	1.522233e+002	239	527.5	24	54	7.203839e+000	1.895493e+001	0	0	0	0	0	0	0	0	0	0	0	190.986	498.011	1	1	1	1	27.0811	24.4603	55.5546
DATA	271	2	107	0	0	NC_5_21798279	NC_5_21798279	18789.1	438.81	-7.193323583e-001	9.082232778e-002	2.371003342e-015	5.371558e+003	1.025104e+003	5.386126e+002	1.051458e+002	864.5	405.5	24	54	7.274513e+000	1.903038e+001	0	0	0	0	0	0	0	0	0	0	0	827.605	339.261	1	1	1	1	25.5572	24.3494	55.5645
DATA	272	2	108	0	0	Col_3_20208243	Col_3_20208243	18809.8	438.566	-6.037602171e-002	7.681786084e-002	4.318889709e-001	4.672785e+002	4.066304e+002	6.126218e+001	4.691745e+001	112	201	24	54	7.491354e+000	1.917072e+001	0	0	0	0	0	0	0	0	0	0	0	71.942	134.514	1	1	1	1	24.8756	24.4323	55.5
DATA	273	2	109	0	0	Col_3_7305271	Col_3_7305271	18831	438.422	-5.059133424e-002	8.732691001e-002	5.623647077e-001	3.422183e+002	3.045874e+002	5.237516e+001	3.841976e+001	93.5	168	24	54	7.472141e+000	1.933140e+001	0	0	0	0	0	0	0	0	0	0	0	52.6465	100.705	1	1	1	1	26.2212	24.448	55.5383
DATA	274	2	110	0	0	Col_3_23278447	Col_3_23278447	18852.4	438.586	-2.411751990e-002	8.314463072e-002	7.717649232e-001	3.674002e+002	3.475537e+002	5.407809e+001	4.191572e+001	98.5	182	24	54	7.446578e+000	1.927267e+001	0	0	0	0	0	0	0	0	0	0	0	56.474	114.843	1	1	1	1	27.501	24.4271	55.6491
DATA	275	2	111	0	0	Col_1_18371899	Col_1_18371899	18873.5	438.676	-1.117732888e-001	7.033373825e-002	1.120187411e-001	6.943481e+002	5.367895e+002	7.999046e+001	5.857583e+001	147	247.5	24	54	7.436470e+000	1.945045e+001	0	0	0	0	0	0	0	0	0	0	0	106.64	177.258	1	1	1	1	27.0811	24.613	55.8457
DATA	276	2	112	0	0	Col_2_17124882	Col_2_17124882	18894.7	437.576	1.580372559e-001	6.411921945e-002	1.371123909e-002	1.454083e+003	2.092312e+003	1.507437e+002	2.105425e+002	262.5	672	24	54	7.465672e+000	1.929769e+001	0	0	0	0	0	0	0	0	0	0	0	223.123	690.434	1	1	1	1	19.1492	24.6974	55.6834
DATA	277	2	113	0	0	Col_3_6471900	Col_3_6471900	18915.7	438.5	-5.807356981e-002	7.583247533e-002	4.437869998e-001	4.853787e+002	4.246266e+002	6.276055e+001	4.852205e+001	123	207.5	24	54	7.460669e+000	1.913680e+001	0	0	0	0	0	0	0	0	0	0	0	74.4117	140.014	1	1	1	1	23.4529	24.6852	55.5896
DATA	278	2	114	0	0	Col_3_7785681	Col_3_7785681	18937.1	438.597	2.932138862e-001	6.708396984e-002	1.237644997e-005	4.861567e+003	9.549710e+003	4.877852e+002	9.552601e+002	762	3053	24	54	7.365978e+000	1.889029e+001	0	0	0	0	0	0	0	0	0	0	0	744.592	3146.25	1	1	1	1	26.2212	24.8875	54.6584
DATA	279	2	115	0	0	Col_1_25679407	Col_1_25679407	18958	438.517	3.956469406e-002	7.711811590e-002	6.079231975e-001	4.129256e+002	4.523103e+002	5.739494e+001	5.098081e+001	105	215	24	53	7.529731e+000	1.828079e+001	0	0	0	0	0	0	0	0	0	0	0	63.1817	148.888	1	1	1	1	26.2212	24.6754	53.9802
DATA	280	2	116	0	0	NC_1_11485320	NC_1_11485320	18979.4	438.426	1.366500126e-001	7.446343816e-002	6.648657116e-002	4.258142e+002	5.832706e+002	5.835721e+001	6.289914e+001	112	247	24	53	7.342212e+000	1.873712e+001	0	0	0	0	0	0	0	0	0	0	0	65.0866	191.814	1	1	1	1	24.4106	24.4927	54.253
DATA	281	2	117	0	0	Col_5_6820989	Col_5_6820989	19000.2	438.359	-5.729050703e-003	6.658670314e-002	9.314354463e-001	7.884498e+002	7.781172e+002	8.838666e+001	8.130196e+001	155	326	24	53	7.168245e+000	1.823836e+001	0	0	0	0	0	0	0	0	0	0	0	120.392	255.639	1	1	1	1	24.6442	24.2311	53.7862
DATA	282	2	118	0	0	NC_2_3544138	NC_2_3544138	19021.7	438.714	2.572771416e-002	6.155468660e-002	6.759725936e-001	5.840854e+003	6.197322e+003	5.854527e+002	6.201810e+002	928	2008.5	23	53	7.153803e+000	1.848466e+001	0	0	0	0	0	0	0	0	0	0	0	890.889	2033.84	1	1	1	1	24.8756	23.9363	54.4183
DATA	283	2	119	0	0	NC_1_27783753	NC_1_27783753	19042.8	438.522	-5.353422345e-002	7.421285087e-002	4.706877098e-001	5.186517e+002	4.585024e+002	6.551888e+001	5.157548e+001	119	221	23	54	7.164648e+000	1.898938e+001	0	0	0	0	0	0	0	0	1	0	0	79.0209	150.304	1	1	1	1	30	23.8127	55.0274
DATA	284	2	120	0	0	NC_4_2326680	NC_4_2326680	19064.2	438.389	1.956672867e-001	6.426081228e-002	2.327632252e-003	2.611497e+003	4.097857e+003	2.642075e+002	4.104673e+002	441	1397.5	23	54	7.128495e+000	1.909475e+001	0	0	0	0	0	0	0	0	1	0	0	397.423	1341.75	1	1	1	1	25.1049	23.8801	55.1429
DATA	285	2	121	0	0	NC_1_26305348	NC_1_26305348	19085.2	438.062	1.274792064e-001	1.309567153e-001	3.303320156e-001	1.512902e+002	2.029037e+002	4.288460e+001	3.117993e+001	64.5	136.5	23	54	7.118381e+000	1.888829e+001	0	0	0	0	0	0	0	0	1	0	0	22.9967	66.3545	1	1	0	1	23.4529	23.8648	55.2858
DATA	286	2	122	0	0	Col_3_607305	Col_3_607305	19106.6	438.724	-6.686086417e-002	6.426495378e-002	2.981569486e-001	1.220995e+003	1.046775e+003	1.285394e+002	1.073281e+002	218	403	23	53	7.068758e+000	1.876735e+001	0	0	0	0	0	0	0	0	1	0	0	185.373	341.874	1	1	1	1	25.3321	23.8793	55.1342
DATA	287	2	123	0	0	Col_3_18609790	Col_3_18609790	19127.5	438.667	8.632381211e-002	6.472043261e-002	1.822709461e-001	9.739779e+002	1.188154e+003	1.053771e+002	1.211634e+002	189.5	449	24	53	7.038292e+000	1.863208e+001	0	0	0	0	0	0	0	0	0	0	0	147.691	387.532	1	1	1	1	25.3321	23.9876	54.9726
DATA	288	2	124	0	0	Col_2_2441608	Col_2_2441608	19148	438.344	1.394951301e-002	6.706237988e-002	8.352227034e-001	7.430020e+002	7.672546e+002	8.451326e+001	8.032301e+001	152	307.5	23	54	7.101102e+000	1.879220e+001	0	0	0	0	0	0	0	0	0	0	0	112.529	249.91	1	1	1	1	26.2212	23.8975	55.267
DATA	289	2	125	0	0	NC_3_2616994	NC_3_2616994	19169.7	438.5	0.000000000e+000	6.533671207e-001	1.000000000e+000	4.006859e+001	2.365368e+001	4.032667e+001	2.385348e+001	35	74	23	54	7.173412e+000	1.876821e+001	0	0	0	0	0	0	0	0	1	0	0	-7.80439	4.93534	0	0	0	0	27.0811	23.6752	54.7535
DATA	290	2	126	0	0	NC_1_4271217	NC_1_4271217	19191	438.5	-2.392210861e-002	3.198456549e-001	9.403796787e-001	6.668468e+001	6.311084e+001	4.092672e+001	2.466264e+001	51	83.5	23	53	7.264042e+000	1.870374e+001	0	0	0	0	0	0	0	0	1	0	0	10.073	20.4944	1	1	0	0	30	23.8135	54.4599
DATA	291	2	127	0	0	Col_1_22523812	Col_1_22523812	19212.6	438.611	-6.821807021e-002	7.522517779e-002	3.644853002e-001	5.126786e+002	4.381543e+002	6.529448e+001	4.990028e+001	121	204.5	23	54	7.089082e+000	1.874803e+001	0	0	0	0	0	0	0	0	1	0	0	77.3367	142.056	1	1	1	1	24.8756	23.3797	54.8564
DATA	292	2	128	0	0	NC_2_421707	NC_2_421707	19233.5	438.592	-9.414876926e-002	6.750242485e-002	1.630923063e-001	8.522795e+002	6.861724e+002	9.435660e+001	7.266638e+001	174.5	290.5	23	53	7.352795e+000	1.884452e+001	0	0	0	0	0	0	0	0	1	0	0	128.393	222.111	1	1	1	1	24.4106	23.6173	54.7361
DATA	293	2	129	0	0	Col_5_8923386	Col_5_8923386	19254.8	438.529	-1.039150681e-001	6.409669081e-002	1.049696975e-001	1.465921e+003	1.153972e+003	1.520959e+002	1.178581e+002	258	441.5	23	54	7.357637e+000	1.838349e+001	0	0	0	0	0	0	0	0	1	0	0	220.53	372.908	1	1	1	1	23.9365	23.554	54.7936
DATA	294	2	130	0	0	Col_2_18304785	Col_2_18304785	19275.2	438.723	-5.986883270e-002	8.013722149e-002	4.550158989e-001	4.283812e+002	3.732172e+002	5.902086e+001	4.437157e+001	104	189	23	54	7.431693e+000	1.856013e+001	0	0	0	0	0	0	0	0	1	0	0	64.3577	120.404	1	1	1	1	22.9591	23.6835	54.8538
DATA	295	2	131	0	0	NC_4_3557490	NC_4_3557490	19296.8	438.426	-1.040718390e-001	7.198367688e-002	1.482417338e-001	6.351986e+002	4.998477e+002	7.541843e+001	5.546618e+001	135	224	23	54	7.464887e+000	1.886287e+001	0	0	0	0	0	0	0	0	1	0	0	95.29	160.965	1	1	1	1	26.0017	23.6221	55.0209
DATA	296	2	132	0	0	NC_5_20922657	NC_5_20922657	19317.8	438.5	1.538570151e-002	6.980268179e-002	8.255463645e-001	6.090586e+002	6.310224e+002	7.326272e+001	6.754271e+001	131.5	268	23	54	7.423851e+000	1.876067e+001	0	0	0	0	0	0	0	0	1	0	0	91.2379	202.838	1	1	1	1	26.6546	23.4484	55.2081
DATA	297	2	133	0	0	Col_4_14184094	Col_4_14184094	19338.7	438.4	-5.076691943e-002	6.226130624e-002	4.148521131e-001	2.396754e+003	2.132340e+003	2.431192e+002	2.145950e+002	394	756.5	23	54	7.185545e+000	1.869093e+001	0	0	0	0	0	0	0	0	1	0	0	358.522	684.161	1	1	1	1	24.8756	23.0519	55.2942
DATA	298	2	134	0	0	Col_3_18879086	Col_3_18879086	19359.9	438.597	-1.932665804e-001	6.505617164e-002	2.970592362e-003	2.097597e+003	1.344174e+003	2.136977e+002	1.365744e+002	361	478	23	54	7.263243e+000	1.858475e+001	0	0	0	0	0	0	0	0	1	0	0	313.308	430.444	1	1	1	1	26.2212	23.1021	55.4846
DATA	299	2	135	0	0	NC_3_10257014	NC_3_10257014	19381.2	438.357	-9.983661728e-002	6.486966306e-002	1.237960123e-001	1.230346e+003	9.776664e+002	1.296539e+002	1.007232e+002	221	368	23	54	7.307403e+000	1.809831e+001	0	0	0	0	0	0	0	0	1	0	0	183.495	312.457	1	1	1	1	25.1049	23.0482	55.1928
DATA	300	2	136	0	0	NC_1_11824678	NC_1_11824678	19402.5	438.324	-7.434017446e-002	7.959596043e-002	3.503197925e-001	4.484202e+002	3.778722e+002	6.073317e+001	4.491229e+001	104.5	192	23	54	7.212059e+000	1.787075e+001	0	0	0	0	0	0	0	0	1	0	0	66.7763	120.521	1	1	1	1	27.0811	22.9578	54.5709
DATA	301	2	137	0	0	Col_3_9637959	Col_3_9637959	19423.5	438.324	1.370053146e-002	6.293703046e-002	8.276735119e-001	1.489765e+003	1.537511e+003	1.545211e+002	1.556633e+002	261.5	530.5	22	54	7.216313e+000	1.789966e+001	0	0	0	0	0	0	0	0	1	0	0	221.513	489.38	1	1	1	1	27.0811	22.8271	54.9723
DATA	302	2	138	0	0	NC_4_2992483	NC_4_2992483	19444.8	438.478	3.650249391e-001	3.305169872e-001	2.694170699e-001	4.082206e+001	9.460626e+001	4.108499e+001	2.614728e+001	39	98.5	22	54	7.172207e+000	1.812334e+001	0	0	0	0	0	0	0	0	1	0	0	-1.301	30.0487	0	1	0	0	30	22.6263	55.1522
DATA	303	2	139	0	0	Col_3_11427598	Col_3_11427598	19465.9	438.246	1.288680206e-001	6.340979930e-002	4.212283171e-002	1.701619e+003	2.289446e+003	1.750665e+002	2.302441e+002	283	793	22	54	7.112952e+000	1.891981e+001	0	0	0	0	0	0	0	0	1	0	0	252.234	725.615	1	1	1	1	26.2212	22.5925	55.3832
DATA	304	2	140	0	0	Col_3_2167717	Col_3_2167717	19487	438.263	-2.591619514e-002	6.175751201e-002	6.747452354e-001	3.566350e+003	3.359756e+003	3.590083e+002	3.368663e+002	570	1133	22	54	7.241158e+000	1.904850e+001	0	0	0	0	0	0	0	0	1	0	0	527.83	1062.52	1	1	1	1	25.7804	22.6574	55.4465
DATA	305	2	141	0	0	Col_4_7673035	Col_4_7673035	19507.7	438.038	-3.892535259e-002	6.313933207e-002	5.375650490e-001	1.535073e+003	1.403472e+003	1.589596e+002	1.424756e+002	256	504	22	54	7.352829e+000	1.940605e+001	0	0	0	0	0	0	0	0	1	0	0	226.847	442.876	1	1	1	1	24.4106	22.745	55.4827
DATA	306	2	142	0	0	Col_4_15030031	Col_4_15030031	19529	438.158	3.993169192e-002	6.901774487e-002	5.628784205e-001	6.377822e+002	6.992043e+002	7.600465e+001	7.411875e+001	130	296	22	54	7.425743e+000	1.905492e+001	0	0	0	0	0	0	0	0	1	0	0	94.1004	220.135	1	1	1	1	25.3321	22.6863	55.3726
DATA	307	2	143	0	0	NC_5_22578738	NC_5_22578738	19550.5	438.324	1.447903704e-001	1.534749761e-001	3.454694262e-001	1.259240e+002	1.757514e+002	4.327914e+001	3.027305e+001	61	117	22	55	7.446013e+000	1.893938e+001	0	0	0	0	0	0	0	0	1	0	0	18.5496	55.2032	1	1	0	1	27.0811	22.9288	55.5804
DATA	308	2	144	0	0	Col_2_3154250	Col_2_3154250	19571.7	438.393	1.420817259e-001	6.307931728e-002	2.429513017e-002	2.861429e+003	3.968850e+003	2.891326e+002	3.976532e+002	466	1293	22	55	7.471961e+000	1.894767e+001	0	0	0	0	0	0	0	0	1	0	0	420.843	1243.67	1	1	1	1	25.1049	22.6512	55.5385
DATA	309	2	145	0	0	NC_4_10636017	NC_4_10636017	19592.3	438.306	0.000000000e+000	6.518467588e-001	1.000000000e+000	4.127028e+001	2.460670e+001	4.153610e+001	2.477833e+001	34	69	22	54	7.299724e+000	1.905420e+001	0	0	0	0	0	0	0	0	1	0	0	-7.78615	2.60866	0	0	0	0	20.591	22.568	55.116
DATA	310	2	146	0	0	NC_3_14352387	NC_3_14352387	19613.8	438.829	2.689143575e-001	1.469850086e-001	6.731934681e-002	1.157616e+002	2.150200e+002	4.318318e+001	3.284261e+001	58	133	22	54	7.121264e+000	1.908040e+001	0	0	0	0	0	0	0	0	1	0	0	16.9723	67.0574	1	1	0	1	21.6755	22.2401	55.1229
DATA	311	2	147	0	0	Col_5_14632308	Col_5_14632308	19634.9	438.036	-1.402678667e-001	6.381044604e-002	2.793513849e-002	2.119605e+003	1.534572e+003	2.160175e+002	1.554618e+002	349	543	22	54	7.278167e+000	1.915724e+001	0	0	0	0	0	0	0	0	1	0	0	310.271	477.424	1	1	1	1	24.6442	22.3468	55.1962
DATA	312	2	148	0	0	Col_1_4640897	Col_1_4640897	19656.2	438.271	-1.352715569e-002	6.513144429e-002	8.354709541e-001	9.910321e+002	9.606398e+002	1.075325e+002	9.925059e+001	186	373	22	54	7.296529e+000	1.901476e+001	0	0	0	0	0	0	0	0	1	0	0	144.839	298.121	1	1	1	1	25.7804	22.6372	55.4314
DATA	313	2	149	0	0	NC_5_14149118	NC_5_14149118	19677.5	438.222	-4.019612411e-001	1.177670128e-001	6.420705659e-004	3.469514e+002	1.375015e+002	5.432361e+001	2.854101e+001	92	106	22	55	7.250229e+000	1.886304e+001	0	0	0	0	0	0	0	0	1	0	0	50.6268	42.5647	1	1	1	1	25.7804	22.8648	55.8489
DATA	314	2	150	0	0	NC_1_26267745	NC_1_26267745	19698.5	438.077	-3.402431325e-002	6.577742713e-002	6.049716889e-001	9.440425e+002	8.729055e+002	1.032711e+002	9.082024e+001	180	344	22	55	7.282156e+000	1.879131e+001	0	0	0	0	0	0	0	0	1	0	0	137.539	269.537	1	1	1	1	24.6442	22.9463	55.727
DATA	315	2	151	0	0	Col_3_19582717	Col_3_19582717	19719.6	437.646	-4.168796304e-002	6.748787405e-002	5.367662421e-001	8.035588e+002	7.300115e+002	9.063828e+001	7.720770e+001	162	291	22	55	7.228467e+000	1.872653e+001	0	0	0	0	0	0	0	0	1	0	0	116.89	224.845	1	1	1	1	23.2073	22.9259	55.6404
DATA	316	2	152	0	0	NC_3_1744221	NC_3_1744221	19741.4	438.192	-6.807185400e-001	3.614660803e-001	5.967114944e-002	1.200656e+002	2.504380e+001	4.368061e+001	2.525740e+001	61	76	22	54	7.273987e+000	1.862486e+001	0	0	0	0	0	0	0	0	1	0	0	17.4375	5.03447	1	0	0	0	24.6442	22.6682	55.4631
DATA	317	2	153	0	0	Col_5_25071448	Col_5_25071448	19762	438.462	-2.052619712e-002	6.237141519e-002	7.420829598e-001	2.039366e+003	1.945221e+003	2.082289e+002	1.961564e+002	330	650	22	54	7.334820e+000	1.852034e+001	0	0	0	0	0	0	0	0	1	0	0	295.741	596.015	1	1	1	1	25.3321	22.6342	55.5227
DATA	318	2	154	0	0	NC_4_6875499	NC_4_6875499	19782.9	438.714	9.575623464e-002	1.046151883e-001	3.600243663e-001	2.265174e+002	2.823955e+002	4.782832e+001	3.793781e+001	74	156	22	54	7.515548e+000	1.866398e+001	0	0	0	0	0	0	0	0	1	0	0	32.7994	86.3019	1	1	1	1	23.9365	22.6056	55.585
DATA	319	2	155	0	0	Col_2_14662026	Col_2_14662026	19804.3	437.807	-3.568124366e-002	7.151340626e-002	6.178182581e-001	6.105609e+002	5.624032e+002	7.421437e+001	6.171047e+001	128	239	22	55	7.311580e+000	1.889886e+001	0	0	0	0	0	0	0	0	1	0	0	88.2722	171.42	1	1	1	1	25.5572	22.3233	55.648
DATA	320	2	156	0	0	NC_4_2294185	NC_4_2294185	19825.4	437.881	9.403011867e-002	7.886845743e-002	2.331672262e-001	3.938229e+002	4.890251e+002	5.775970e+001	5.513690e+001	97	211	22	54	7.376362e+000	1.865950e+001	0	0	0	0	0	0	0	0	1	0	0	56.8527	148.662	1	1	1	1	25.7804	22.4829	55.3662
DATA	321	2	157	0	0	Col_4_2440170	Col_4_2440170	19846.6	437.641	1.182545879e-001	1.242548025e-001	3.412438797e-001	1.737582e+002	2.281392e+002	4.574321e+001	3.424281e+001	63.5	139.5	22	55	7.411590e+000	1.863239e+001	0	0	0	0	0	0	0	0	1	0	0	25.0467	69.1685	1	1	0	1	27.0811	22.5561	55.8045
DATA	322	2	158	0	0	Col_5_23089709	Col_5_23089709	19867.7	437.509	1.285735886e-001	1.016009383e-001	2.057006104e-001	2.307236e+002	3.102171e+002	4.824990e+001	4.022340e+001	74	165	22	55	7.365855e+000	1.858019e+001	0	0	0	0	0	0	0	0	1	0	0	33.21	93.8033	1	1	1	1	24.4106	22.5042	55.5348
DATA	323	2	159	0	0	Col_5_8762121	Col_5_8762121	19889.3	438	6.649091097e-002	6.489724484e-002	3.055723767e-001	9.935173e+002	1.157887e+003	1.080357e+002	1.186012e+002	182	407	22	55	7.432405e+000	1.843521e+001	0	0	0	0	0	0	0	0	1	0	0	142.798	349.158	1	1	1	1	26.0017	22.6855	55.7682
DATA	324	2	160	0	0	Col_3_645720	Col_3_645720	19910.5	437.538	8.125619637e-002	9.818141493e-002	4.078898138e-001	2.573905e+002	3.103478e+002	4.968454e+001	4.032265e+001	80	158	22	55	7.337810e+000	1.859583e+001	0	0	0	0	0	0	0	0	1	0	0	36.9422	93.333	1	1	1	1	24.4106	22.7251	56.1124
DATA	325	2	161	0	0	NC_2_16896608	NC_2_16896608	19931	438.129	2.659096701e-001	6.924492541e-002	1.229680562e-004	6.706662e+002	1.237132e+003	7.942785e+001	1.243022e+002	121.5	376.5	22	55	7.478433e+000	1.823006e+001	0	0	0	1	0	0	0	0	1	0	0	96.1304	371.073	1	1	1	1	19.4461	22.9025	56.0792
DATA	326	2	162	66	1	DarkCorner	DarkCorner	19952.5	438	0.000000000e+000	6.494275444e-001	1.000000000e+000	4.233982e+001	2.571809e+001	4.261253e+001	2.588279e+001	32	62	22	55	7.455344e+000	1.878863e+001	0	0	0	0	0	0	0	0	1	0	0	-6.9493	-3.38414	0	0	0	0	29.1201	22.7086	56.5618
DATA	327	2	163	66	1	DarkCorner	DarkCorner	19974.3	437.312	0.000000000e+000	6.492844706e-001	1.000000000e+000	4.239758e+001	2.578918e+001	4.267066e+001	2.595852e+001	35	67	22	55	7.405468e+000	1.882287e+001	0	0	0	0	0	0	0	0	1	0	0	-4.80104	1.39118	0	0	0	0	23.696	22.6882	55.9567
DATA	328	2	164	66	1	DarkCorner	DarkCorner	19994.9	438.25	0.000000000e+000	6.490818406e-001	1.000000000e+000	4.245015e+001	2.585798e+001	4.272357e+001	2.602357e+001	39	61	22	54	7.389216e+000	1.886194e+001	0	0	0	0	0	0	0	0	1	0	0	-1.20192	-5.90923	0	0	0	0	31.5745	22.7026	55.432
DATA	329	3	1	66	1	DarkCorner	DarkCorner	16536.4	445.302	0.000000000e+000	6.480269803e-001	1.000000000e+000	3.896363e+001	2.394482e+001	3.921591e+001	2.409816e+001	42	65.5	24	54	7.320266e+000	1.871807e+001	0	0	0	0	0	0	0	0	0	0	0	0.49934	-0.0044321	0	0	0	0	22.4545	24.4854	55.04
DATA	330	3	2	66	1	DarkCorner	DarkCorner	16557.2	446.041	0.000000000e+000	6.479451186e-001	1.000000000e+000	3.906227e+001	2.402899e+001	3.931387e+001	2.418989e+001	36	71.5	24	54	7.207330e+000	1.878363e+001	0	0	0	0	0	0	0	0	0	0	0	-4.58206	1.86582	0	0	0	0	30	24.38	54.8299
DATA	331	3	3	0	0	Col_4_6792843	Col_4_6792843	16578	446	1.548131563e-001	8.571825218e-002	7.090740444e-002	2.879078e+002	4.112128e+002	4.880058e+001	4.774559e+001	86	200	24	54	7.269838e+000	1.874091e+001	0	0	0	0	0	0	0	0	0	0	0	44.5678	131.217	1	1	1	1	25.5572	24.5871	55.008
DATA	332	3	4	0	0	NC_1_5390149	NC_1_5390149	16599.2	445.922	-2.358293666e-002	8.643374370e-002	7.849730614e-001	3.405469e+002	3.225478e+002	5.214470e+001	4.040790e+001	95	169	24	54	7.275761e+000	1.876330e+001	0	0	0	0	0	0	0	0	0	0	0	52.6019	102.598	1	1	1	1	23.9365	24.6978	54.6838
DATA	333	3	5	0	0	NC_5_10643669	NC_5_10643669	16620.5	445.702	6.778301010e-002	1.146628644e-001	5.544195833e-001	1.930817e+002	2.256961e+002	4.402827e+001	3.324702e+001	69	135	24	53	7.189815e+000	1.848609e+001	0	0	0	0	0	0	0	0	0	0	0	29.7636	71.577	1	1	0	1	25.3321	24.6038	54.1378
DATA	334	3	6	0	0	Col_4_13331099	Col_4_13331099	16641.4	445.55	8.629493100e-002	6.720567536e-002	1.991271550e-001	7.002486e+002	8.541756e+002	8.046773e+001	8.885618e+001	148	332	24	53	6.857339e+000	1.870890e+001	0	0	0	0	0	0	0	0	0	0	0	107.741	270.149	1	1	1	1	25.5572	24.3075	54.4045
DATA	335	3	7	0	0	NC_5_1452901	NC_5_1452901	16662.6	445.333	1.823417661e-001	6.369364152e-002	4.199236505e-003	6.127647e+003	9.324714e+003	6.140504e+002	9.327944e+002	957	2914	24	53	6.962063e+000	1.879120e+001	0	0	0	0	0	0	0	0	0	0	0	941.124	2941.4	1	1	1	1	23.696	24.0395	54.0092
DATA	336	3	8	0	0	Col_4_7586796	Col_4_7586796	16683.8	445.632	-4.677039916e-003	6.433166281e-002	9.420432648e-001	1.067397e+003	1.055964e+003	1.139126e+002	1.084249e+002	196.5	408	24	53	7.085937e+000	1.903886e+001	0	0	0	0	0	0	0	0	1	0	0	163.651	332.28	1	1	1	1	25.7804	23.8915	54.1758
DATA	337	3	9	0	0	Col_1_27740394	Col_1_27740394	16705	445.5	5.375239820e-002	6.387257008e-002	4.000360578e-001	1.135626e+003	1.285250e+003	1.203501e+002	1.308694e+002	205	428.5	23	53	7.148597e+000	1.889641e+001	0	0	0	0	0	0	0	0	1	0	0	173.84	403.513	1	1	1	1	26.2212	23.8415	54.2478
DATA	338	3	10	0	0	NC_5_24456137	NC_5_24456137	16726.3	445.609	3.052094511e-001	3.595823129e-001	3.959988072e-001	3.965033e+001	8.006751e+001	3.990757e+001	2.597708e+001	37	90	23	53	7.197542e+000	1.901238e+001	0	0	0	0	0	0	0	0	1	0	0	0.586999	25.0845	0	1	0	0	30	23.7327	54.0469
DATA	339	3	11	0	0	NC_3_16083971	NC_3_16083971	16747	445.326	0.000000000e+000	5.778411729e-001	1.000000000e+000	3.970172e+001	3.143587e+001	3.995743e+001	2.495797e+001	37	75	23	53	7.272310e+000	1.832036e+001	0	0	0	0	0	0	0	0	1	0	0	-2.05573	9.82999	0	1	0	0	22.9591	23.7525	53.6081
DATA	340	3	12	0	0	Col_5_7828815	Col_5_7828815	16768.5	445.676	2.391582921e-001	6.524117725e-002	2.466081564e-004	6.201669e+003	1.075640e+004	6.214562e+002	1.075926e+003	899	3118	23	53	7.155103e+000	1.862969e+001	0	0	0	1	0	0	0	0	1	0	0	945.42	3357.42	1	1	1	1	27.0811	23.3539	54.3211
DATA	341	3	13	0	0	NC_2_6893966	NC_2_6893966	16789.5	445.676	1.134494747e-001	4.527749932e-001	8.021506008e-001	3.980098e+001	5.168247e+001	4.005734e+001	2.537626e+001	38	81.5	23	53	7.187622e+000	1.892490e+001	0	0	0	0	0	0	0	0	1	0	0	-3.06725	16.1057	0	1	0	0	27.0811	23.2756	54.46
DATA	342	3	14	0	0	NC_5_23707859	NC_5_23707859	16810.8	445.522	1.264503910e-002	7.594220566e-002	8.677566252e-001	4.523636e+002	4.657284e+002	6.045082e+001	5.280260e+001	103	210	23	53	7.104679e+000	1.917996e+001	0	0	0	0	0	0	0	0	1	0	0	68.8088	144.918	1	1	1	1	27.0811	23.0556	54.477
DATA	343	3	15	0	0	NC_4_6351369	NC_4_6351369	16832	445.5	1.088834991e-002	1.731143277e-001	9.498486248e-001	1.251845e+002	1.283628e+002	4.204553e+001	2.802714e+001	62	104	22	53	7.054843e+000	1.873894e+001	0	0	0	0	0	0	0	0	1	0	0	19.0232	39.8882	1	1	0	1	26.2212	22.7787	54.0475
DATA	344	3	16	0	0	NC_4_4914754	NC_4_4914754	16852.6	446.022	0.000000000e+000	5.879729779e-001	1.000000000e+000	3.991912e+001	3.050688e+001	4.017623e+001	2.512987e+001	39	70	22	52	7.170198e+000	1.811947e+001	0	0	0	0	0	0	0	0	1	0	0	-0.433514	9.46881	0	1	0	0	22.4545	22.9074	53.4254
DATA	345	3	17	0	0	NC_4_8009104	NC_4_8009104	16873.5	445.731	1.000026047e-001	6.318446516e-002	1.134878983e-001	1.563626e+003	1.968501e+003	1.614491e+002	1.984275e+002	281	679	22	52	7.173508e+000	1.803012e+001	0	0	0	0	0	0	0	0	1	0	0	237.21	610.345	1	1	1	1	24.4106	22.8046	53.6762
DATA	346	3	18	0	0	Col_3_18401779	Col_3_18401779	16894.9	446.019	1.030125483e-001	6.786434229e-002	1.290349299e-001	6.678962e+002	8.466843e+002	7.797356e+001	8.828048e+001	139	328	22	53	7.181786e+000	1.816734e+001	0	0	0	0	0	0	0	0	1	0	0	101.246	262.271	1	1	1	1	24.1747	22.6272	53.8509
DATA	347	3	19	66	-1	(-)3xSLv1	NegativeControl	16916.5	445.676	0.000000000e+000	6.467049454e-001	1.000000000e+000	4.000353e+001	2.485537e+001	4.026119e+001	2.501454e+001	37	60	22	53	7.084105e+000	1.829611e+001	0	0	0	0	0	0	0	0	1	0	0	-4.49701	-2.70366	0	0	0	0	27.0811	22.3329	53.9672
DATA	348	3	20	0	0	NC_5_4425576	NC_5_4425576	16937.2	446	1.382151011e-002	1.256007875e-001	9.123751298e-001	1.850412e+002	1.910249e+002	4.433123e+001	3.148759e+001	67	122	22	53	7.230538e+000	1.830826e+001	0	0	0	0	0	0	0	0	1	0	0	28.0172	59.0842	1	1	0	1	26.4388	22.5809	54.0686
DATA	349	3	21	0	0	NC_5_6302487	NC_5_6302487	16958.4	446.043	1.459669877e-001	6.710519823e-002	2.961539486e-002	7.372310e+002	1.031741e+003	8.402096e+001	1.061704e+002	152.5	396.5	22	53	7.160682e+000	1.882301e+001	0	0	0	0	0	0	0	0	1	0	0	111.571	318.938	1	1	1	1	22.7082	22.4781	54.0165
DATA	350	3	22	0	0	NC_2_18903954	NC_2_18903954	16980	445.5	1.312860017e-001	8.374921000e-002	1.169724739e-001	3.172276e+002	4.291973e+002	5.130181e+001	4.969858e+001	83	198.5	22	52	7.009998e+000	1.887208e+001	0	0	0	0	0	0	0	0	1	0	0	47.9919	132.616	1	1	1	1	26.2212	22.2286	53.5014
DATA	351	3	23	0	0	NC_4_3002968	NC_4_3002968	17001.2	445.645	1.848377647e-002	1.168742515e-001	8.743378362e-001	2.030488e+002	2.118771e+002	4.515496e+001	3.282050e+001	70.5	126	22	52	7.101642e+000	1.845200e+001	0	0	0	0	0	0	0	0	1	1	0	30.7075	65.445	1	1	1	1	26.2212	22.054	52.9996
DATA	352	3	24	0	0	NC_5_10964726	NC_5_10964726	17022.8	445.333	1.703258006e-001	8.252691688e-002	3.902892071e-002	3.185787e+002	4.715660e+002	5.140393e+001	5.340696e+001	92	201	21	52	7.088455e+000	1.855472e+001	0	0	0	0	0	0	0	0	1	1	0	48.1682	145.624	1	1	1	1	25.5572	21.9637	52.9769
DATA	353	3	25	0	0	NC_3_1563859	NC_3_1563859	17043.3	445.54	-4.220076072e-002	2.439153961e-001	8.626404801e-001	9.172933e+001	8.323528e+001	4.137985e+001	2.641943e+001	54	89	22	52	7.158526e+000	1.915425e+001	0	0	0	0	0	0	0	0	1	0	0	13.8662	25.7009	1	1	0	0	24.1747	22.053	53.4318
DATA	354	3	26	66	-1	(-)3xSLv1	NegativeControl	17064.6	445.586	0.000000000e+000	6.469850346e-001	1.000000000e+000	4.009787e+001	2.491502e+001	4.035614e+001	2.511422e+001	38	69.5	22	52	7.150668e+000	1.890348e+001	0	0	0	0	0	0	0	0	1	1	0	-3.37013	4.35558	0	0	0	0	27.501	22.1188	53.2714
DATA	355	3	27	0	0	Col_1_24216823	Col_1_24216823	17085.4	446	4.492074551e-002	6.421175556e-002	4.841946426e-001	1.071574e+003	1.188346e+003	1.145065e+002	1.214509e+002	198.5	417	21	52	7.123239e+000	1.890107e+001	0	0	0	0	0	0	0	0	1	0	0	161.94	366.95	1	1	1	1	22.9591	21.9059	53.5556
DATA	356	3	28	0	0	NC_1_6369009	NC_1_6369009	17107	445.5	2.123894697e-001	1.247453079e-001	8.864580546e-002	1.497549e+002	2.442140e+002	4.304849e+001	3.499767e+001	63	144	21	52	6.756607e+000	1.872976e+001	0	0	0	0	0	0	0	0	1	0	0	22.6323	75.4233	1	1	0	1	26.2212	21.4534	53.6348
DATA	357	3	29	0	0	NC_1_12654759	NC_1_12654759	17128.3	445.333	1.670229421e-001	1.837219267e-001	3.632935005e-001	9.808821e+001	1.440920e+002	4.153251e+001	2.890910e+001	52.5	109	21	52	6.695842e+000	1.872833e+001	0	0	0	0	0	0	0	0	1	1	0	14.8247	44.5129	1	1	0	1	25.1049	21.4533	53.254
DATA	358	3	30	0	0	NC_4_2368089	NC_4_2368089	17149.3	445.5	0.000000000e+000	6.467948975e-001	1.000000000e+000	4.009660e+001	2.489417e+001	4.035486e+001	2.505359e+001	33	66	21	52	6.957945e+000	1.872669e+001	0	0	0	0	0	0	0	0	1	1	0	-4.3481	-0.704778	0	0	0	0	30	21.8125	53.2534
DATA	359	3	31	0	0	NC_1_22522	NC_1_22522	17170.1	445.524	8.924567816e-003	1.134110325e-001	9.372774205e-001	2.141163e+002	2.185618e+002	4.567873e+001	3.323934e+001	72	132	21	52	7.000679e+000	1.882046e+001	0	0	0	0	0	0	0	0	1	1	0	32.3673	67.5692	1	1	1	1	26.2212	21.7178	53.1365
DATA	360	3	32	0	0	NC_3_22002411	NC_3_22002411	17192.1	445.583	8.606114960e-002	2.448124034e-001	7.251838911e-001	7.871204e+001	9.596267e+001	4.110282e+001	2.680656e+001	47.5	97	21	53	7.107497e+000	1.858152e+001	0	0	0	0	0	0	0	0	1	0	0	11.9009	29.6828	1	1	0	0	23.696	21.6507	53.5729
DATA	361	3	33	0	0	NC_1_13202988	NC_1_13202988	17212.6	445.517	1.341507810e-001	7.722560024e-002	8.236449870e-002	3.893608e+002	5.302772e+002	5.606037e+001	5.863229e+001	99	225	21	53	7.152414e+000	1.829564e+001	0	0	0	0	0	0	0	0	1	0	0	58.8827	164.115	1	1	1	1	26.2212	21.7008	53.7715
DATA	362	3	34	0	0	Col_4_14725221	Col_4_14725221	17233.7	445.475	1.404190915e-001	7.032997281e-002	4.587132610e-002	5.492704e+002	7.589362e+002	6.813835e+001	7.990518e+001	119	295	21	54	7.185028e+000	1.868177e+001	0	0	0	0	0	0	0	0	1	0	0	83.0885	235.034	1	1	1	1	25.7804	21.7414	54.5617
DATA	363	3	35	0	0	NC_3_16147323	NC_3_16147323	17255	445.74	7.729895483e-002	8.137369157e-002	3.421500517e-001	3.556371e+002	4.249188e+002	5.375593e+001	4.929149e+001	93	190	21	53	7.149880e+000	1.864560e+001	0	0	0	0	0	0	0	0	1	0	0	53.8129	131.688	1	1	1	1	23.4529	21.7056	54.3387
DATA	364	3	36	0	0	NC_1_17014755	NC_1_17014755	17276.3	445.5	1.201469431e-002	5.095262210e-001	9.811875220e-001	4.003743e+001	4.116052e+001	4.035401e+001	2.529933e+001	43	78	21	53	7.070974e+000	1.874234e+001	0	0	0	0	0	0	0	0	1	0	0	3.29353	12.7662	0	1	0	0	30	21.8914	54.0965
DATA	365	3	37	0	0	NC_5_15392061	NC_5_15392061	17297.3	445.5	1.573950903e-001	6.759599272e-002	1.988727776e-002	7.026698e+002	1.009593e+003	8.099336e+001	1.039945e+002	145	381	21	53	7.054034e+000	1.855290e+001	0	0	0	0	0	0	0	0	1	0	0	106.404	313.394	1	1	1	1	30	21.8315	54.0582
DATA	366	3	38	0	0	Col_1_16868905	Col_1_16868905	17318.5	445.5	6.635713699e-002	6.299021005e-002	2.921340718e-001	1.510224e+003	1.759538e+003	1.562975e+002	1.777095e+002	259.5	622	21	53	7.055789e+000	1.859499e+001	0	0	0	0	0	0	0	0	1	0	0	228.786	546.682	1	1	1	1	27.9146	21.7494	53.6929
DATA	367	3	39	0	0	Col_1_21694732	Col_1_21694732	17339.3	445.525	9.631495511e-002	6.474009685e-002	1.368255002e-001	9.930856e+002	1.239657e+003	1.071536e+002	1.264408e+002	186.5	433	21	53	6.726331e+000	1.877046e+001	0	0	0	0	0	0	0	0	1	0	0	150.51	385.519	1	1	1	1	25.7804	21.5051	53.7947
DATA	368	3	40	0	0	Col_3_15304665	Col_3_15304665	17360.6	445.922	4.413703305e-002	8.732991544e-002	6.132739490e-001	3.149813e+002	3.486758e+002	5.109198e+001	4.282829e+001	87	174	21	52	6.830497e+000	1.898675e+001	0	0	0	0	0	0	0	0	1	0	0	47.7592	108.545	1	1	1	1	24.4106	21.4826	53.8781
DATA	369	3	41	0	0	Col_1_24983939	Col_1_24983939	17381.8	445.611	4.569842551e-002	7.708307835e-002	5.532839519e-001	4.195802e+002	4.661369e+002	5.811212e+001	5.282090e+001	100.5	209	21	53	7.066350e+000	1.896328e+001	0	0	0	0	0	0	0	0	1	0	0	63.6528	145.265	1	1	1	1	24.8756	21.4932	54.3902
DATA	370	3	42	0	0	Col_3_21780540	Col_3_21780540	17402.7	445.627	7.285694180e-002	6.205979583e-002	2.404031621e-001	3.187311e+003	3.769480e+003	3.212544e+002	3.777640e+002	515.5	1166.5	21	53	7.117445e+000	1.908013e+001	0	0	0	0	0	0	0	0	1	0	0	483.785	1175.99	1	1	1	1	24.1747	21.6622	54.6424
DATA	371	3	43	0	0	Col_2_11147130	Col_2_11147130	17424	445.5	1.875878233e-001	8.133585827e-002	2.109186005e-002	3.245635e+002	4.999050e+002	5.163773e+001	5.579874e+001	88	224	21	53	7.169928e+000	1.896285e+001	0	0	0	0	0	0	0	0	1	0	0	49.2916	156.138	1	1	1	1	25.3321	21.5518	54.2749
DATA	372	3	44	0	0	Col_1_6490997	Col_1_6490997	17445.3	445.732	2.906143936e-002	6.554086175e-002	6.574695810e-001	8.715586e+002	9.318758e+002	9.595513e+001	9.642044e+001	170	357.5	21	52	7.070133e+000	1.865059e+001	0	0	0	0	0	0	0	0	1	0	0	132.438	291.407	1	1	1	1	24.8756	21.7193	53.7261
DATA	373	3	45	0	0	NC_5_24109464	NC_5_24109464	17466.6	445.414	2.175295271e-001	3.993949160e-001	5.859958353e-001	3.985880e+001	6.577392e+001	4.011552e+001	2.558784e+001	38	90	22	52	7.095458e+000	1.860423e+001	0	0	0	0	0	0	0	0	1	0	0	-0.660963	20.5934	0	1	0	0	27.501	21.8749	53.8097
DATA	374	3	46	0	0	NC_3_10135984	NC_3_10135984	17487.7	445.618	3.330854427e-002	6.527579250e-002	6.098594675e-001	8.985960e+002	9.702262e+002	9.839770e+001	1.001166e+002	168.5	367.5	22	52	7.153906e+000	1.853045e+001	0	0	0	0	0	0	0	0	1	0	0	136.711	304.154	1	1	1	1	24.8756	21.9674	53.8831
DATA	375	3	47	0	0	Col_5_6713890	Col_5_6713890	17508.4	445.62	-1.451295837e-003	7.291205476e-002	9.841193602e-001	5.209151e+002	5.191773e+002	6.571855e+001	5.747911e+001	119.5	231	21	52	7.098914e+000	1.826120e+001	0	0	0	0	0	0	0	0	1	1	0	79.2996	162.962	1	1	1	1	24.4106	21.8259	53.1985
DATA	376	3	48	0	0	Col_2_10351618	Col_2_10351618	17529.6	445.528	1.103948759e-003	6.415838120e-002	9.862717825e-001	1.099335e+003	1.102133e+003	1.169988e+002	1.129326e+002	208	407	21	53	7.131989e+000	1.850239e+001	0	0	0	0	0	0	0	0	1	0	0	167.46	346.398	1	1	1	1	24.4106	21.7633	53.9355
DATA	377	3	49	0	0	NC_1_28145517	NC_1_28145517	17550.8	445.672	4.693981941e-003	6.510325276e-002	9.425218688e-001	9.399047e+002	9.501185e+002	1.021544e+002	9.814486e+001	185.5	352.5	21	52	7.170746e+000	1.884411e+001	0	0	0	0	0	0	0	0	1	0	0	143.266	299.024	1	1	1	1	25.7804	21.7528	53.2894
DATA	378	3	50	0	0	Col_5_4824682	Col_5_4824682	17571.5	445.574	-8.375152158e-002	1.183053004e-001	4.789905663e-001	2.222854e+002	1.832988e+002	4.575314e+001	3.065182e+001	71	126	21	52	7.137631e+000	1.908267e+001	0	0	0	0	0	0	0	0	1	0	0	33.9039	57.7653	1	1	1	1	24.4106	21.7997	53.4212
DATA	379	3	51	0	0	NC_2_8869485	NC_2_8869485	17592.6	444.96	1.376674090e-001	6.505048796e-002	3.431791083e-002	9.972005e+002	1.369146e+003	1.074295e+002	1.390954e+002	185	479	22	53	7.129387e+000	1.927667e+001	0	0	0	0	0	0	0	0	1	0	0	152.203	432.068	1	1	1	1	16.9257	21.8682	54.0487
DATA	380	3	52	0	0	Col_5_24738542	Col_5_24738542	17614.4	445.673	4.429555325e-002	6.402641372e-002	4.890425315e-001	1.096323e+003	1.214043e+003	1.166800e+002	1.238513e+002	205.5	444.5	21	53	6.681707e+000	1.928207e+001	0	0	0	0	0	0	0	0	1	0	0	167.44	383.682	1	1	1	1	24.4106	21.4663	54.0416
DATA	381	3	53	0	0	Col_5_9171730	Col_5_9171730	17635.5	444.956	-3.126851695e-003	9.654929471e-002	9.741641755e-001	2.738790e+002	2.719142e+002	4.840239e+001	3.657646e+001	81.5	156	21	53	7.001044e+000	1.909866e+001	0	0	0	0	0	0	0	0	1	0	0	41.8589	86.0551	1	1	1	1	22.4545	21.7029	53.8757
DATA	382	3	54	0	0	NC_3_757361	NC_3_757361	17657	445.5	1.705300960e-001	4.217811371e-001	6.859851835e-001	3.962734e+001	5.868472e+001	3.988258e+001	2.512264e+001	35	81	22	53	7.121688e+000	1.948674e+001	0	0	0	0	0	0	0	0	1	0	0	-4.81661	18.5998	0	1	0	0	26.2212	22.0308	54.0977
DATA	383	3	55	0	0	NC_4_3505779	NC_4_3505779	17678.2	445.478	1.569198808e-001	6.812703157e-002	2.125958410e-002	6.540115e+002	9.386534e+002	7.658837e+001	9.698292e+001	139	366	22	53	7.037122e+000	1.923762e+001	0	0	0	0	0	0	0	0	1	0	0	100.09	297.932	1	1	1	1	27.0811	21.9241	54.1009
DATA	384	3	56	0	0	NC_1_16080980	NC_1_16080980	17699.5	445.324	3.599538668e-002	1.038060374e-001	7.287744885e-001	2.325544e+002	2.526504e+002	4.612063e+001	3.509384e+001	76	142	22	53	7.123552e+000	1.914967e+001	0	0	0	0	0	0	0	0	1	0	0	35.6146	80.3088	1	1	1	1	27.0811	22.0557	54.15
DATA	385	3	57	0	0	Col_1_12103833	Col_1_12103833	17720.5	445.324	2.636249743e-003	6.278123415e-002	9.665058354e-001	1.552670e+003	1.562123e+003	1.602873e+002	1.580944e+002	273	570	22	53	7.044026e+000	1.927246e+001	0	0	0	0	0	0	0	0	1	0	0	237.942	497.263	1	1	1	1	27.0811	22.065	54.4467
DATA	386	3	58	0	0	NC_4_9558911	NC_4_9558911	17741.5	445.154	6.942057623e-002	1.088854630e-001	5.237627700e-001	2.081166e+002	2.441897e+002	4.489097e+001	3.444017e+001	73.5	147	22	53	7.012487e+000	1.895437e+001	0	0	0	0	0	0	0	0	1	0	0	31.9146	77.8439	1	1	1	1	24.4106	21.9719	54.126
DATA	387	3	59	0	0	NC_1_27616924	NC_1_27616924	17762.7	445.259	-1.159861411e-001	7.147345728e-002	1.046351194e-001	6.586155e+002	5.042499e+002	7.692689e+001	5.595350e+001	142	227	22	52	6.972055e+000	1.887395e+001	0	0	0	0	0	0	0	0	1	0	0	101.065	160.983	1	1	1	1	24.8756	22.0602	53.5463
DATA	388	3	60	0	0	NC_1_16566906	NC_1_16566906	17784.1	445.603	8.910151006e-002	4.636786567e-001	8.476151553e-001	3.946941e+001	4.845762e+001	3.972363e+001	2.469516e+001	36.5	81.5	22	52	6.990666e+000	1.885260e+001	0	0	0	0	0	0	0	0	1	0	0	-1.80155	15.4932	0	1	0	0	26.4388	22.1182	53.38
DATA	389	3	61	0	0	Col_4_13461466	Col_4_13461466	17804.7	445.39	-7.288268109e-002	7.919662598e-002	3.574290335e-001	4.425198e+002	3.741537e+002	5.944910e+001	4.454917e+001	109	194.5	22	53	7.268228e+000	1.864370e+001	0	0	0	0	0	0	0	0	1	0	0	67.9918	119.796	1	1	1	1	25.7804	22.5268	53.4901
DATA	390	3	62	0	0	NC_2_15898149	NC_2_15898149	17826.4	445.298	-5.958342340e-002	7.809832356e-002	4.455061462e-001	4.503168e+002	3.925859e+002	6.001453e+001	4.608928e+001	104	194	22	52	7.265237e+000	1.850714e+001	0	0	0	0	0	0	0	0	1	0	0	69.2351	125.884	1	1	1	1	26.8687	22.4466	53.3325
DATA	391	3	63	0	0	NC_1_24458883	NC_1_24458883	17847.5	445.271	1.338597778e-001	6.705684006e-002	4.591067049e-002	7.175942e+002	9.766495e+002	8.198385e+001	1.005970e+002	142.5	380.5	22	52	7.087943e+000	1.855693e+001	0	0	0	0	0	0	0	0	1	1	0	110.397	313.615	1	1	1	1	25.3321	22.1958	52.9031
DATA	392	3	64	0	0	NC_4_8530177	NC_4_8530177	17868.5	445.324	0.000000000e+000	6.493822251e-001	1.000000000e+000	3.937018e+001	2.392310e+001	3.962376e+001	2.407630e+001	38	58	22	52	7.050690e+000	1.871017e+001	0	0	0	0	0	0	0	0	1	1	0	-5.01898	-6.87299	0	0	0	0	27.0811	22.3843	53.1529
DATA	393	3	65	0	0	NC_1_2228125	NC_1_2228125	17889.5	445.379	3.340404810e-002	8.110074655e-002	6.804249169e-001	3.660674e+002	3.953349e+002	5.392818e+001	4.627027e+001	95	188	22	52	6.958169e+000	1.885026e+001	0	0	0	0	0	0	0	0	1	0	0	56.3841	127.306	1	1	1	1	25.3321	22.4115	53.5322
DATA	394	3	66	0	0	NC_5_19692464	NC_5_19692464	17911	445.5	0.000000000e+000	6.499063334e-001	1.000000000e+000	3.932392e+001	2.385535e+001	3.957720e+001	2.405206e+001	39.5	67.5	22	53	7.092243e+000	1.885678e+001	0	0	0	0	0	0	0	0	1	0	0	-1.18873	4.68635	0	0	0	0	26.2212	22.6639	54.0914
DATA	395	3	67	0	0	Col_3_10166896	Col_3_10166896	17932	445.5	4.582951922e-002	7.533797675e-002	5.429759526e-001	4.385666e+002	4.873770e+002	5.905934e+001	5.431546e+001	105	225.5	22	53	7.159687e+000	1.872188e+001	0	0	0	0	0	0	0	0	1	0	0	67.6285	157.387	1	1	1	1	26.2212	22.5806	54.4051
DATA	396	3	68	0	0	Col_4_7813348	Col_4_7813348	17953.4	445.298	-1.175848664e+000	1.263406791e-001	1.315334283e-020	1.366424e+004	9.114582e+002	1.366996e+003	9.423790e+001	2156	360	22	52	7.026397e+000	1.877454e+001	0	0	0	0	0	0	0	0	1	0	0	2108.26	294.74	1	1	1	1	26.8687	22.315	54.0044
DATA	397	3	69	0	0	Col_3_17395513	Col_3_17395513	17974.3	445.415	4.658051423e-002	6.214540710e-002	4.535313591e-001	2.243414e+003	2.497410e+003	2.277944e+002	2.508830e+002	378	867	22	52	7.022497e+000	1.875831e+001	0	0	0	0	0	0	0	0	1	0	0	346.316	808.671	1	1	1	1	24.4106	22.4213	53.3873
DATA	398	3	70	0	0	NC_5_12634917	NC_5_12634917	17995.6	445.027	2.060796086e-001	2.174536602e-001	3.432850763e-001	7.538909e+001	1.211680e+002	4.020483e+001	2.677693e+001	50.5	106.5	22	53	6.999967e+000	1.826446e+001	0	0	0	0	0	0	0	0	1	0	0	11.6439	39.2865	1	1	0	1	29.1201	22.4128	53.7425
DATA	399	3	71	0	0	Col_2_12958510	Col_2_12958510	18016.8	444.915	5.573500259e-002	6.699177720e-002	4.054271116e-001	7.147026e+002	8.125692e+002	8.164593e+001	8.468407e+001	150	328	22	52	7.032719e+000	1.854068e+001	0	0	0	0	0	0	0	0	1	0	0	110.441	263.804	1	1	1	1	26.2212	22.4504	53.3461
DATA	400	3	72	0	0	Col_1_23112784	Col_1_23112784	18037.9	444.869	4.960963973e-002	7.896677017e-002	5.298504131e-001	3.822476e+002	4.285036e+002	5.493397e+001	4.902460e+001	95.5	206	22	53	7.049147e+000	1.848934e+001	0	0	0	0	0	0	0	0	1	0	0	59.095	139.293	1	1	1	1	27.0811	22.3316	53.4904
DATA	401	3	73	0	0	NC_1_4415895	NC_1_4415895	18058.9	445.125	7.340049631e-002	6.564610558e-002	2.635139773e-001	8.274639e+002	9.798274e+002	9.166370e+001	1.008289e+002	176	379	22	52	7.258124e+000	1.821717e+001	0	0	0	0	0	0	0	0	1	1	0	127.98	318.906	1	1	1	1	25.1049	22.6563	53.0784
DATA	402	3	74	0	0	Col_1_12276300	Col_1_12276300	18080.3	444.833	-6.076168590e-002	6.904492613e-002	3.788424356e-001	6.898122e+002	5.997485e+002	7.945019e+001	6.450925e+001	149	263	22	51	7.185949e+000	1.813901e+001	0	0	0	0	0	0	0	0	1	1	0	106.736	195.441	1	1	1	1	24.6442	22.8007	52.8319
DATA	403	3	75	0	0	Col_3_2234435	Col_3_2234435	18101.2	444.962	-5.000410995e-002	7.768627738e-002	5.197912531e-001	4.466466e+002	3.980704e+002	5.956223e+001	4.634364e+001	110	189.5	22	52	7.078319e+000	1.829685e+001	0	0	0	0	0	0	0	0	1	1	0	69.1373	129.873	1	1	1	1	24.1747	22.6466	53.2026
DATA	404	3	76	0	0	Col_3_8583961	Col_3_8583961	18122	445.625	-2.557298030e-002	7.475141085e-002	7.322703764e-001	4.832353e+002	4.556020e+002	6.234438e+001	5.135727e+001	119	212	22	52	7.021240e+000	1.814380e+001	0	0	0	0	0	0	0	0	1	1	0	74.8267	148.814	1	1	1	1	23.2073	22.8607	53.0574
DATA	405	3	77	0	0	NC_1_12148448	NC_1_12148448	18143.5	445.5	0.000000000e+000	6.507314209e-001	1.000000000e+000	3.912526e+001	2.352544e+001	3.937726e+001	2.368231e+001	39.5	69	23	53	6.967052e+000	1.851992e+001	0	0	0	0	0	0	0	0	1	0	0	-2.16133	1.77367	0	0	0	0	19.1492	23.1285	53.9626
DATA	406	3	78	0	0	Col_4_13466224	Col_4_13466224	18164.5	445	-4.066132490e-002	6.413253519e-002	5.260676182e-001	1.155403e+003	1.052136e+003	1.220619e+002	1.078391e+002	229	393	23	54	7.069228e+000	1.913386e+001	0	0	0	0	0	0	0	0	1	0	0	179.029	344.422	1	1	1	1	25.3321	23.2421	54.7111
DATA	407	3	79	0	0	Col_2_10550775	Col_2_10550775	18186.5	444.08	8.071348064e-002	6.380198231e-002	2.058490101e-001	1.160857e+003	1.397952e+003	1.225743e+002	1.417775e+002	223.5	530.5	23	54	7.241087e+000	1.911857e+001	0	0	0	0	0	0	0	0	1	0	0	179.932	458.118	1	1	1	1	23.9365	23.5495	54.7569
DATA	408	3	80	0	0	Col_4_13607293	Col_4_13607293	18207.1	444.455	-2.688012252e-002	6.519274797e-002	6.801065924e-001	9.459585e+002	8.891846e+002	1.024510e+002	9.199750e+001	190	371	23	53	7.288223e+000	1.859950e+001	0	0	0	0	0	0	0	0	1	0	0	146.658	291.682	1	1	1	1	25.7804	23.6331	54.1224
DATA	409	3	81	0	0	Col_5_1018176	Col_5_1018176	18228.4	445	1.361866842e-001	6.744468350e-002	4.346276300e-002	6.799922e+002	9.304448e+002	7.855610e+001	9.598553e+001	138	371	23	53	7.221624e+000	1.881873e+001	0	0	0	0	0	0	0	0	1	0	0	105.446	305.519	1	1	1	1	29.1201	23.5089	54.4006
DATA	410	3	82	0	0	Col_5_1757431	Col_5_1757431	18249.9	444.069	-1.880584096e-001	7.094285098e-002	8.029098207e-003	7.894595e+002	5.120018e+002	8.819841e+001	5.635930e+001	156	221	23	54	7.028950e+000	1.890749e+001	0	0	0	0	0	0	0	0	1	0	0	122.448	168.276	1	1	1	1	25.5572	23.3556	55.1028
DATA	411	3	83	0	0	Col_2_13722714	Col_2_13722714	18270	444.829	2.369815114e-002	6.981569881e-002	7.342792576e-001	5.845562e+002	6.173400e+002	7.044939e+001	6.606848e+001	129	261.5	23	54	7.055134e+000	1.896539e+001	0	0	0	0	0	0	0	0	1	0	0	90.6796	203.072	1	1	1	1	28.1191	23.4215	55.3749
DATA	412	3	84	0	0	Col_2_13558412	Col_2_13558412	18291.9	445.391	5.325064729e-002	7.041415751e-002	4.494998295e-001	5.485277e+002	6.200821e+002	6.748692e+001	6.631735e+001	130	260	23	53	7.344811e+000	1.840153e+001	0	0	0	0	0	0	0	0	1	0	0	85.1016	204.156	1	1	1	1	26.8687	23.6136	54.2127
DATA	413	3	85	0	0	NC_1_6715702	NC_1_6715702	18312.8	445	8.857312393e-002	8.523616588e-002	2.987351882e-001	3.062641e+002	3.755512e+002	4.983277e+001	4.429997e+001	90	190	23	53	7.454438e+000	1.849068e+001	0	0	0	0	0	0	0	0	1	0	0	47.5205	123.744	1	1	1	1	28.1191	23.6951	54.3305
DATA	414	3	86	0	0	Col_5_5799300	Col_5_5799300	18333.5	445.016	-6.189662490e-002	6.547783768e-002	3.445024321e-001	9.706173e+002	8.416885e+002	1.047192e+002	8.738237e+001	193	347	23	53	7.524280e+000	1.841551e+001	0	0	0	0	0	0	0	0	1	0	0	150.613	277.542	1	1	1	1	26.2212	23.5698	54.4724
DATA	415	3	87	0	0	NC_2_12338870	NC_2_12338870	18355.3	444.746	0.000000000e+000	6.338395510e-001	1.000000000e+000	3.905490e+001	2.484088e+001	3.931079e+001	2.359336e+001	42	78	23	54	7.506658e+000	1.853314e+001	0	0	0	0	0	0	0	0	1	0	0	0.906604	8.19713	0	1	0	0	26.8687	23.5846	54.9584
DATA	416	3	88	0	0	NC_5_26831865	NC_5_26831865	18376.4	445	0.000000000e+000	6.521512283e-001	1.000000000e+000	3.905500e+001	2.329744e+001	3.930655e+001	2.351026e+001	40	68	23	54	7.545849e+000	1.888510e+001	0	0	0	0	0	0	0	0	1	0	0	-2.57803	5.70746	0	0	0	0	30	23.7128	55.7252
DATA	417	3	89	0	0	Col_3_8435609	Col_3_8435609	18397.6	444.884	-4.666003998e-002	7.401586122e-002	5.284290133e-001	5.101872e+002	4.582152e+002	6.440507e+001	5.146534e+001	118.5	216.5	24	54	7.531440e+000	1.865385e+001	0	0	0	0	0	0	0	0	1	0	0	79.1674	151.398	1	1	1	1	28.5237	23.8854	54.9984
DATA	418	3	90	0	0	Col_3_13576782	Col_3_13576782	18418.4	445.351	1.284278613e-001	6.512949821e-002	4.862276399e-002	9.372431e+002	1.259738e+003	1.016345e+002	1.281321e+002	187	512	24	54	7.621525e+000	1.906537e+001	0	0	0	0	0	0	0	0	0	0	0	145.425	416.462	1	1	1	1	24.8756	24.3608	55.3385
DATA	419	3	91	0	0	Col_3_4144884	Col_3_4144884	18440	444.731	-1.935465543e-001	6.614095207e-002	3.430485295e-003	1.447112e+003	9.267353e+002	1.499566e+002	9.558381e+001	266	369	24	54	7.229053e+000	1.934664e+001	0	0	0	0	0	0	0	0	0	0	0	224.515	306.533	1	1	1	1	24.4106	23.9791	55.3849
DATA	420	3	92	0	0	Col_4_17264221	Col_4_17264221	18460.4	444.754	1.066410663e-003	6.180903676e-002	9.862345308e-001	2.861189e+003	2.868223e+003	2.888080e+002	2.877750e+002	472	1033	24	53	7.399827e+000	1.910162e+001	0	0	0	0	0	0	0	0	0	0	0	443.845	949.137	1	1	1	1	25.3321	23.9795	54.7801
DATA	421	3	93	0	0	Col_2_700017	Col_2_700017	18481.9	445	-4.910141879e-002	6.320037627e-002	4.372080084e-001	1.478802e+003	1.320713e+003	1.530201e+002	1.341259e+002	267.5	503.5	23	53	7.332441e+000	1.901703e+001	0	0	0	0	0	0	0	0	1	0	0	229.36	437.228	1	1	1	1	26.0017	23.8899	54.7605
DATA	422	3	94	0	0	NC_4_15878790	NC_4_15878790	18503.1	444.946	-9.990359098e-002	6.798293550e-002	1.416865948e-001	8.036461e+002	6.385005e+002	8.947465e+001	6.799533e+001	163	288.5	24	53	7.542344e+000	1.899253e+001	0	0	0	0	0	0	0	0	0	0	0	124.618	211.454	1	1	1	1	25.7804	24.2953	54.6769
DATA	423	3	95	0	0	Col_1_25862962	Col_1_25862962	18524.1	444.41	-1.283197107e-001	6.832305028e-002	6.036308741e-002	8.334992e+002	6.202767e+002	9.216939e+001	6.628455e+001	169	258	24	53	7.545306e+000	1.840164e+001	0	0	0	0	0	0	0	0	0	0	0	129.216	205.48	1	1	1	1	26.0017	24.527	54.7153
DATA	424	3	96	0	0	NC_3_18029723	NC_3_18029723	18544.9	444.444	1.142067545e-001	6.265579544e-002	6.833906629e-002	2.597885e+003	3.379300e+003	2.627526e+002	3.387368e+002	439	1209	24	53	7.627695e+000	1.834091e+001	0	0	0	0	0	0	0	0	0	0	0	402.635	1119.75	1	1	1	1	25.3321	24.5438	54.2265
DATA	425	3	97	0	0	Col_1_19519098	Col_1_19519098	18566.4	444.47	-1.881440165e-001	8.392588435e-002	2.497509309e-002	4.490717e+002	2.911868e+002	5.972023e+001	3.733116e+001	115	166	24	53	7.687642e+000	1.843223e+001	0	0	0	0	0	0	0	0	0	0	0	69.5771	96.5054	1	1	1	1	26.6546	24.6976	54.4422
DATA	426	3	98	0	0	NC_5_21021567	NC_5_21021567	18588	444.5	0.000000000e+000	6.362757840e-001	1.000000000e+000	3.913043e+001	2.458765e+001	3.938247e+001	2.348631e+001	42	76	24	53	7.551372e+000	1.794388e+001	0	0	0	0	0	0	0	0	0	0	0	-0.375064	8.15003	0	1	0	0	30	24.3592	53.7875
DATA	427	3	99	0	0	Col_4_16244940	Col_4_16244940	18609	444.5	1.406901836e-001	7.948410075e-002	7.672014943e-002	3.452132e+002	4.772847e+002	5.238236e+001	5.313640e+001	93	215.5	24	54	7.530722e+000	1.858808e+001	0	0	0	0	0	0	0	0	0	0	0	53.4454	158.218	1	1	1	1	26.2212	24.6063	54.64
DATA	428	3	100	0	0	NC_3_14257946	NC_3_14257946	18630.4	444.701	7.043489651e-002	9.527175670e-002	4.597217508e-001	2.526236e+002	2.971042e+002	4.681594e+001	3.779084e+001	83.5	169	24	54	7.399955e+000	1.805795e+001	0	0	0	0	0	0	0	0	0	0	0	39.0938	98.4918	1	1	1	1	26.8687	24.4708	54.6127
DATA	429	3	101	0	0	Col_5_180764	Col_5_180764	18651	444.485	-3.813520814e-003	7.278688244e-002	9.582155770e-001	5.118307e+002	5.073560e+002	6.461159e+001	5.585314e+001	121.5	237.5	24	54	7.358031e+000	1.841239e+001	0	0	0	0	0	0	0	0	0	0	0	79.1706	168.186	1	1	1	1	26.4388	24.394	54.8084
DATA	430	3	102	0	0	Col_5_18414231	Col_5_18414231	18672.8	444.661	2.847913053e-002	8.986185846e-002	7.513033743e-001	2.939390e+002	3.138603e+002	4.919928e+001	3.912355e+001	87	166.5	24	55	7.410108e+000	1.856373e+001	0	0	0	0	0	0	0	0	0	0	0	45.4432	104.034	1	1	1	1	25.7804	24.6174	55.1893
DATA	431	3	103	0	0	Col_1_12164630	Col_1_12164630	18693.8	444.7	8.249797134e-002	6.708601804e-002	2.187966543e-001	6.980048e+002	8.440271e+002	8.018944e+001	8.757594e+001	149	355	24	55	7.459739e+000	1.885625e+001	0	0	0	0	0	0	0	0	0	0	0	107.854	279.726	1	1	1	1	26.0017	24.5876	55.2956
DATA	432	3	104	0	0	Col_1_16359715	Col_1_16359715	18715.3	444.5	7.383957941e-002	6.423173322e-002	2.503165014e-001	1.041778e+003	1.234852e+003	1.114141e+002	1.256764e+002	199	465	24	54	7.385443e+000	1.887596e+001	0	0	0	0	0	0	0	0	0	0	0	160.879	409.166	1	1	1	1	24.4106	24.6302	55.2392
DATA	433	3	105	0	0	NC_2_18735639	NC_2_18735639	18735.9	444.611	1.017417594e-001	6.528660817e-002	1.191417113e-001	8.806273e+002	1.113099e+003	9.652453e+001	1.137371e+002	183.5	438.5	24	54	7.174749e+000	1.858695e+001	0	0	0	0	0	0	0	0	0	0	0	135.911	368.729	1	1	1	1	25.1049	24.5378	55.0322
DATA	434	3	106	0	0	NC_1_19106989	NC_1_19106989	18757.2	444.522	2.542263870e-001	6.657021673e-002	1.340367701e-004	1.345899e+003	2.416789e+003	1.402798e+002	2.428071e+002	241	727	24	55	7.102652e+000	1.905523e+001	0	0	0	1	0	0	0	0	0	0	0	207.583	800.333	1	1	1	1	27.0811	24.5684	55.698
DATA	435	3	107	0	0	Col_5_25347707	Col_5_25347707	18778.5	444.676	-1.225589242e-001	7.702154857e-002	1.115580448e-001	5.079579e+002	3.830617e+002	6.439224e+001	4.488179e+001	121	194	24	54	7.428284e+000	1.891247e+001	0	0	0	0	0	0	0	0	0	0	0	78.2901	126.804	1	1	1	1	27.0811	24.571	55.3529
DATA	436	3	108	0	0	Col_1_2051838	Col_1_2051838	18798.9	444.456	-1.338501437e-001	6.883397895e-002	5.183085210e-002	8.123954e+002	5.969216e+002	9.037807e+001	6.411421e+001	160	252	24	54	7.491829e+000	1.917112e+001	0	0	0	0	0	0	0	0	0	0	0	125.125	197.514	1	1	1	1	25.7804	24.4474	55.8159
DATA	437	3	109	0	0	Col_1_10290940	Col_1_10290940	18820.4	444.75	-4.760347659e-002	7.166649450e-002	5.065391786e-001	5.755135e+002	5.157652e+002	6.987777e+001	5.664071e+001	136	229	24	54	7.496528e+000	1.938545e+001	0	0	0	0	0	0	0	0	0	0	0	88.5724	170.574	1	1	1	1	25.1049	24.6339	55.7553
DATA	438	3	110	0	0	NC_2_14471139	NC_2_14471139	18841.4	444.611	-3.015350337e-002	8.311907691e-002	7.167731461e-001	3.701960e+002	3.453649e+002	5.425561e+001	4.173021e+001	98	169	24	54	7.551396e+000	1.924680e+001	0	0	0	0	0	0	0	0	0	0	0	56.9289	114.156	1	1	1	1	24.8756	24.4986	55.1807
DATA	439	3	111	0	0	NC_2_9438025	NC_2_9438025	18863	444.5	5.077135114e-001	7.712532839e-002	4.611507348e-011	2.867760e+004	9.231161e+004	2.868035e+003	9.231191e+003	4329	29851	24	55	7.501308e+000	1.960576e+001	0	0	0	0	0	0	0	0	0	0	0	4406.31	30493	1	1	1	1	26.2212	24.4945	55.853
DATA	440	3	112	0	0	Col_1_7295841	Col_1_7295841	18884	444.538	1.775030447e-002	6.210714316e-002	7.750302852e-001	2.162076e+003	2.252274e+003	2.198280e+002	2.264453e+002	378.5	794.5	24	54	7.509308e+000	1.925082e+001	0	0	0	0	0	0	0	0	0	0	0	331.918	743.485	1	1	1	1	25.3321	24.7998	55.4072
DATA	441	3	113	0	0	NC_2_10552929	NC_2_10552929	18905.4	444.86	-2.576514965e-002	6.159685213e-002	6.757374457e-001	5.099566e+003	4.805826e+003	5.115049e+002	4.811555e+002	820	1571	24	54	7.417420e+000	1.934187e+001	0	0	0	0	0	0	0	0	0	0	0	782.165	1585.23	1	1	1	1	23.9365	24.9253	55.7847
DATA	442	3	114	0	0	Col_4_13587885	Col_4_13587885	18926.6	444.958	1.826048757e-002	6.205186492e-002	7.685456194e-001	2.263062e+003	2.360244e+003	2.297801e+002	2.371904e+002	392.5	842.5	25	54	7.419716e+000	1.901710e+001	0	0	0	0	0	0	0	0	0	0	0	346.783	777.921	1	1	1	1	22.9591	24.93	54.9943
DATA	443	3	115	0	0	NC_3_2940259	NC_3_2940259	18947.5	444.676	3.695539882e-001	2.712608355e-001	1.730853913e-001	4.862311e+001	1.138667e+002	4.013843e+001	2.612243e+001	51	105	24	53	7.493225e+000	1.869818e+001	0	0	0	0	0	0	0	0	0	0	0	7.44369	37.4978	1	1	0	0	27.0811	24.9289	54.2148
DATA	444	3	116	0	0	Col_5_3908213	Col_5_3908213	18968.6	444.846	1.868343748e-002	6.632254852e-002	7.781692121e-001	7.881815e+002	8.228291e+002	8.833412e+001	8.558164e+001	151	328	24	53	7.389247e+000	1.839729e+001	0	0	0	0	0	0	0	0	0	0	0	120.542	270.72	1	1	1	1	24.4106	24.7072	53.9187
DATA	445	3	117	0	0	Col_5_19498734	Col_5_19498734	18990	444.661	-3.972369539e-003	6.853256895e-002	9.537779119e-001	6.651913e+002	6.591348e+002	7.758050e+001	6.999586e+001	146.5	263.5	24	53	7.380671e+000	1.825848e+001	0	0	0	0	0	0	0	0	0	0	0	101.626	216.649	1	1	1	1	26.2212	24.5355	53.8816
DATA	446	3	118	0	0	Col_4_9352980	Col_4_9352980	19011	444.451	-5.823964905e-002	6.248384322e-002	3.512975990e-001	2.114388e+003	1.849034e+003	2.151829e+002	1.864008e+002	360	643	24	53	7.169925e+000	1.842531e+001	0	0	0	0	0	0	0	0	0	0	0	322.691	607.131	1	1	1	1	24.4106	24.1001	54.1344
DATA	447	3	119	0	0	NC_5_492982	NC_5_492982	19032.2	444.522	8.089101924e-003	3.079448356e-001	9.790435603e-001	6.623750e+001	6.748279e+001	4.055485e+001	2.455070e+001	54	85	23	53	7.134625e+000	1.856301e+001	0	0	0	0	0	0	0	0	0	0	0	10.0978	22.1336	1	1	0	0	27.0811	23.9415	54.663
DATA	448	3	120	0	0	Col_1_26486746	Col_1_26486746	19053.5	444.393	-9.133162783e-001	1.068774277e-001	1.280305344e-017	2.310360e+003	2.820742e+002	2.344826e+002	3.679880e+001	387.5	150.5	24	54	7.097362e+000	1.935544e+001	0	0	0	0	0	0	0	0	0	0	0	351.812	92.4099	1	1	1	1	26.0017	24.006	55.223
DATA	449	3	121	0	0	Col_1_25508650	Col_1_25508650	19074.9	444.458	1.113403425e-001	6.273912688e-002	7.595475041e-002	2.279079e+003	2.945098e+003	2.314092e+002	2.954587e+002	341.5	946	23	54	7.096052e+000	1.893538e+001	0	0	0	0	0	0	0	0	0	0	0	346.644	963.658	1	1	1	1	22.9591	23.9489	55.1965
DATA	450	3	122	0	0	NC_1_20713472	NC_1_20713472	19095.7	444.346	7.258957970e-002	2.716248012e-001	7.892827707e-001	7.032318e+001	8.311666e+001	4.076041e+001	2.510660e+001	53	94	23	54	6.984986e+000	1.895093e+001	0	0	0	0	0	0	0	0	0	0	0	10.6836	27.1626	1	1	0	0	24.8756	23.9251	55.4976
DATA	451	3	123	0	0	Col_5_8736807	Col_5_8736807	19117	444.643	-6.449441358e-002	6.177194090e-002	2.964516338e-001	7.324940e+003	6.314074e+003	7.335961e+002	6.318528e+002	1154	2164	24	54	6.963110e+000	1.865560e+001	0	0	0	0	0	0	0	0	0	0	0	1111.46	2060.69	1	1	1	1	25.5572	24.1361	55.2075
DATA	452	3	124	0	0	NC_1_24833719	NC_1_24833719	19138.1	444.352	4.487195084e-001	2.988930137e-001	1.332854109e-001	3.999045e+001	1.123766e+002	4.042576e+001	2.627916e+001	47	99	24	54	6.957672e+000	1.820675e+001	0	0	0	0	0	0	0	0	0	0	0	5.73845	36.6253	0	1	0	0	25.3321	24.1728	54.7588
DATA	453	3	125	0	0	NC_3_8793953	NC_3_8793953	19159.1	444.719	5.252620788e-002	7.524620656e-002	4.851409954e-001	4.425105e+002	4.994014e+002	5.985086e+001	5.531674e+001	110.5	235.5	24	54	7.055063e+000	1.893523e+001	0	0	0	0	0	0	0	0	0	0	0	66.9777	162.53	1	1	1	1	25.5572	23.975	55.1264
DATA	454	3	126	0	0	Col_4_5938166	Col_4_5938166	19180.2	444.426	1.441737454e-001	6.676651124e-002	3.082130081e-002	7.582476e+002	1.056780e+003	8.589276e+001	1.083303e+002	155	411	24	54	7.165849e+000	1.872621e+001	0	0	0	0	0	0	0	0	0	0	0	114.619	343.42	1	1	1	1	26.0017	23.9078	54.7461
DATA	455	3	127	0	0	NC_5_9417838	NC_5_9417838	19201.1	444.62	2.762617467e-001	1.019582114e-001	6.737280243e-003	1.884607e+002	3.560267e+002	4.458250e+001	4.285907e+001	68	176.5	23	54	7.224844e+000	1.891696e+001	0	0	0	0	0	0	0	0	1	0	0	28.4512	115.52	1	1	0	1	23.9365	23.7937	54.6564
DATA	456	3	128	0	0	Col_1_22287975	Col_1_22287975	19222.7	444.528	1.356539290e-001	7.685883082e-002	7.756792458e-002	3.905718e+002	5.337708e+002	5.623487e+001	5.848350e+001	99	240	23	54	7.253526e+000	1.892688e+001	0	0	0	0	0	0	0	0	1	0	0	58.8825	172.911	1	1	1	1	24.4106	23.7604	54.6452
DATA	457	3	129	0	0	NC_1_30300968	NC_1_30300968	19243.7	444.5	8.875448568e-002	1.007968019e-001	3.785729195e-001	2.316612e+002	2.841894e+002	4.666928e+001	3.715810e+001	77	151	23	53	7.281425e+000	1.830732e+001	0	0	0	0	0	0	0	0	1	0	0	34.8777	91.9096	1	1	1	1	27.0811	23.6276	54.0709
DATA	458	3	130	0	0	Col_5_23817747	Col_5_23817747	19265.2	444.898	9.021456260e-003	6.187484503e-002	8.840779509e-001	2.716879e+003	2.773906e+003	2.747003e+002	2.784253e+002	448	932	23	54	7.418852e+000	1.830484e+001	0	0	0	0	0	0	0	0	1	0	0	408.464	895.549	1	1	1	1	23.4529	23.7558	54.8045
DATA	459	3	131	66	-1	(-)3xSLv1	NegativeControl	19286	444.5	0.000000000e+000	6.528104547e-001	1.000000000e+000	4.036707e+001	2.386942e+001	4.062707e+001	2.402227e+001	34	64	23	54	7.398898e+000	1.892801e+001	0	0	0	0	0	0	0	0	1	0	0	-8.11081	-6.20185	0	0	0	0	26.2212	23.6993	54.7707
DATA	460	3	132	0	0	Col_2_14794088	Col_2_14794088	19307.2	444.544	1.226490831e-001	6.720728189e-002	6.801046214e-002	7.140262e+002	9.470289e+002	8.218050e+001	9.771287e+001	146	370	23	54	7.457606e+000	1.890412e+001	0	0	0	0	0	0	0	0	1	0	0	107.046	304.667	1	1	1	1	25.5572	23.6854	55.3006
DATA	461	3	133	0	0	Col_1_4508210	Col_1_4508210	19328.5	444.333	-3.720629070e-002	6.961104343e-002	5.930037194e-001	6.583769e+002	6.043218e+002	7.742573e+001	6.506445e+001	138.5	257.5	23	54	7.360987e+000	1.884711e+001	0	0	0	0	0	0	0	0	1	0	0	98.5593	194.053	1	1	1	1	25.3321	23.4097	55.3662
DATA	462	3	134	0	0	Col_4_4786970	Col_4_4786970	19349.6	444.182	2.255972488e-001	6.628220600e-002	6.650724839e-004	1.122291e+003	1.886699e+003	1.194168e+002	1.902101e+002	220.5	670.5	23	54	7.242126e+000	1.855643e+001	0	0	0	0	0	0	0	0	1	0	0	167.762	604.689	1	1	1	1	25.3321	23.3419	55.5647
DATA	463	3	135	0	0	Col_2_9759831	Col_2_9759831	19370.2	443.981	7.894095101e-002	7.182662424e-002	2.717468710e-001	5.147829e+002	6.173977e+002	6.572547e+001	6.631409e+001	119	269	23	54	7.250655e+000	1.833356e+001	0	0	0	0	0	0	0	0	1	0	0	76.8395	197.501	1	1	1	1	23.9365	23.187	55.5577
DATA	464	3	136	0	0	NC_1_13035032	NC_1_13035032	19392	444.5	0.000000000e+000	6.525270908e-001	1.000000000e+000	4.066457e+001	2.409838e+001	4.092649e+001	2.425270e+001	33	69	23	54	7.249426e+000	1.814067e+001	0	0	0	0	0	0	0	0	1	0	0	-9.70228	-1.08028	0	0	0	0	30	23.2277	55.0969
DATA	465	3	137	0	0	NC_3_2371961	NC_3_2371961	19412.8	444.368	2.002537133e-001	6.465376173e-002	1.952756413e-003	1.906548e+003	3.023441e+003	1.950109e+002	3.033192e+002	322	1068.5	23	54	7.228991e+000	1.800086e+001	0	0	0	0	0	0	0	0	1	0	0	283.721	963.234	1	1	1	1	25.7804	22.9721	54.8242
DATA	466	3	138	0	0	Col_1_4960684	Col_1_4960684	19434.2	444.5	-1.637170123e-003	6.276052948e-002	9.791887570e-001	1.608890e+003	1.602836e+003	1.660434e+002	1.621231e+002	288	572	22	54	7.255866e+000	1.780501e+001	0	0	0	0	0	0	0	0	1	0	0	239.058	509.569	1	1	1	1	26.6546	22.7911	54.9047
DATA	467	3	139	66	-1	(-)3xSLv1	NegativeControl	19455.4	444.414	0.000000000e+000	6.523945586e-001	1.000000000e+000	4.085099e+001	2.424978e+001	4.111505e+001	2.441554e+001	42	68	22	54	7.160045e+000	1.833219e+001	0	0	0	0	0	0	0	0	1	0	0	0.413232	2.2677	0	0	0	0	27.501	22.6792	54.869
DATA	468	3	140	0	0	NC_3_5433066	NC_3_5433066	19476.6	443.902	-3.239114537e-002	8.874124384e-002	7.151064318e-001	3.373528e+002	3.131073e+002	5.323256e+001	3.973104e+001	89	163	22	54	7.161646e+000	1.863923e+001	0	0	0	0	0	0	0	0	1	0	0	49.9705	99.1143	1	1	1	1	23.9365	22.6489	54.9789
DATA	469	3	141	0	0	NC_4_8787208	NC_4_8787208	19496.8	443.789	-4.517556747e-002	1.007925873e-001	6.540065013e-001	2.748586e+002	2.477044e+002	4.955981e+001	3.484692e+001	82	146	22	54	7.513366e+000	1.912707e+001	0	0	0	0	0	0	0	0	1	0	0	40.6528	78.2451	1	1	1	1	21.1402	22.8563	55.4079
DATA	470	3	142	0	0	Col_5_15015270	Col_5_15015270	19518.3	444.157	3.803631537e-002	7.276751697e-002	6.011760165e-001	5.137934e+002	5.608217e+002	6.592368e+001	6.122669e+001	121	229	22	54	7.389926e+000	1.909071e+001	0	0	0	0	0	0	0	0	1	0	0	75.8722	176.747	1	1	1	1	24.1747	22.7305	55.4912
DATA	471	3	143	0	0	Col_3_5263953	Col_3_5263953	19540.1	444.364	8.241140875e-002	6.335527036e-002	1.933330189e-001	1.395896e+003	1.687580e+003	1.455915e+002	1.705452e+002	246.5	599	22	55	7.496242e+000	1.895462e+001	0	0	0	0	0	0	0	0	1	0	0	205.799	530.59	1	1	1	1	25.1049	22.8717	55.6381
DATA	472	3	144	0	0	NC_3_15309129	NC_3_15309129	19561.6	444.228	2.180847308e-001	8.730401343e-002	1.248989905e-002	2.744502e+002	4.534698e+002	4.970252e+001	5.162931e+001	81.5	206.5	22	55	7.395227e+000	1.889741e+001	0	0	0	0	0	0	0	0	1	0	0	40.398	142.239	1	1	1	1	25.3321	22.8616	55.5819
DATA	473	3	145	0	0	Col_3_21053491	Col_3_21053491	19581.8	444.36	3.408061310e-002	7.414416531e-002	6.457650676e-001	4.869943e+002	5.267500e+002	6.398390e+001	5.819505e+001	111	225	22	54	7.250071e+000	1.909064e+001	0	0	0	0	0	0	0	0	1	0	0	71.5756	164.85	1	1	1	1	23.9365	22.7125	55.1123
DATA	474	3	146	0	0	NC_2_17053097	NC_2_17053097	19603.4	444.357	9.323563873e-002	1.217338593e-001	4.437373960e-001	1.798934e+002	2.229723e+002	4.529317e+001	3.334924e+001	67	138	22	54	7.185746e+000	1.904322e+001	0	0	0	0	0	0	0	0	1	0	0	26.3972	69.6106	1	1	0	1	24.8756	22.5691	54.8497
DATA	475	3	147	0	0	NC_5_17836969	NC_5_17836969	19624.8	444.385	-1.981338036e+000	2.011177237e-001	6.743910326e-023	5.157909e+003	5.384380e+001	5.174685e+002	2.543686e+001	794.5	83.5	22	54	7.230545e+000	1.909597e+001	0	0	0	0	0	0	0	0	1	0	0	755.651	16.7684	1	1	1	0	24.6442	22.4453	55.0938
DATA	476	3	148	0	0	Col_5_4458075	Col_5_4458075	19645.5	444.308	-8.964282196e-002	6.740554788e-002	1.835503331e-001	8.798282e+002	7.157396e+002	9.736390e+001	7.578823e+001	169.5	275	22	54	7.302532e+000	1.897142e+001	0	0	0	0	0	0	0	0	1	0	0	128.699	222.364	1	1	1	1	24.4106	22.5523	55.1592
DATA	477	3	149	0	0	NC_4_9218177	NC_4_9218177	19667	444.361	4.208616390e-002	7.716403844e-002	5.854704462e-001	4.323656e+002	4.763622e+002	6.011436e+001	5.379029e+001	103	210.5	23	55	7.294728e+000	1.898310e+001	0	0	0	0	0	0	0	0	1	0	0	63.144	147.62	1	1	1	1	26.2212	23.041	56.0984
DATA	478	3	150	0	0	NC_1_11367500	NC_1_11367500	19688.1	444.5	2.433188055e-001	6.605188599e-002	2.298253266e-004	1.614301e+003	2.826854e+003	1.667618e+002	2.837929e+002	277.5	911.5	23	55	7.214562e+000	1.886832e+001	0	0	0	0	0	0	0	0	1	0	0	235.388	873.806	1	1	1	1	25.3321	23.0673	55.7775
DATA	479	3	151	0	0	NC_5_15517177	NC_5_15517177	19709.2	444.478	9.949900542e-002	7.052920711e-002	1.583186524e-001	5.641220e+002	7.093688e+002	7.026813e+001	7.525007e+001	123	284	22	55	7.316324e+000	1.911449e+001	0	0	0	0	0	0	0	0	1	0	0	82.129	218.717	1	1	1	1	27.0811	22.9585	56.0761
DATA	480	3	152	0	0	NC_3_2051390	NC_3_2051390	19730.7	444.556	1.288032756e-001	7.884537533e-002	1.023389556e-001	3.801764e+002	5.114326e+002	5.662296e+001	5.700409e+001	96.5	218.5	22	55	7.213757e+000	1.865392e+001	0	0	0	0	0	0	0	0	1	0	0	55.2616	157.277	1	1	1	1	24.8756	22.9637	55.6016
DATA	481	3	153	0	0	NC_5_13007101	NC_5_13007101	19751.5	444.324	0.000000000e+000	6.311171899e-001	1.000000000e+000	4.175703e+001	2.689889e+001	4.202598e+001	2.538302e+001	38	73.5	22	54	7.329243e+000	1.863139e+001	0	0	0	0	0	0	0	0	1	0	0	-4.31503	8.25101	0	1	0	0	27.0811	22.689	55.2909
DATA	482	3	154	0	0	Col_5_13951047	Col_5_13951047	19772.6	444.38	5.477307503e-002	6.312765629e-002	3.855828091e-001	1.460081e+003	1.656342e+003	1.519538e+002	1.675562e+002	252	576	22	54	7.542623e+000	1.850171e+001	0	0	0	0	0	0	0	0	1	0	0	211.588	506.747	1	1	1	1	24.4106	22.6197	55.3767
DATA	483	3	155	0	0	NC_2_1599654	NC_2_1599654	19793.7	444.294	1.151245835e-001	2.307829842e-001	6.178896653e-001	8.397647e+001	1.094667e+002	4.298244e+001	2.763316e+001	53	103	22	54	7.527122e+000	1.876985e+001	0	0	0	0	0	0	0	0	1	0	0	12.151	33.4029	1	1	0	0	24.4106	22.5746	55.4946
DATA	484	3	156	0	0	Col_5_16685892	Col_5_16685892	19815.1	444.068	-1.011567439e-001	6.784241233e-002	1.359471581e-001	8.791418e+002	6.964696e+002	9.752586e+001	7.414789e+001	166	281.5	22	55	7.258451e+000	1.884220e+001	0	0	0	0	0	0	0	0	1	0	0	127.015	211.955	1	1	1	1	25.7804	22.3525	55.6793
DATA	485	3	157	1028	1	SM_04	SM_04	19836	444.5	-3.268367073e-002	1.376632440e-001	8.123328725e-001	1.876041e+002	1.740038e+002	4.625526e+001	3.379288e+001	64	111	22	55	7.431153e+000	1.899188e+001	0	0	0	0	0	0	0	1	1	0	0	27.0647	52.8146	1	1	0	1	26.2212	22.5499	55.6981
DATA	486	3	158	0	0	Col_1_7206961	Col_1_7206961	19857.7	444.286	1.945679141e-003	6.916071792e-002	9.775562973e-001	6.741905e+002	6.772177e+002	7.961353e+001	7.239092e+001	132	265	22	55	7.338783e+000	1.856317e+001	0	0	0	0	0	0	0	0	1	0	0	97.1158	204.991	1	1	1	1	26.4388	22.5286	55.836
DATA	487	3	159	0	0	NC_4_7000934	NC_4_7000934	19879.2	444.182	3.562893709e-002	8.080443413e-002	6.592651264e-001	3.940677e+002	4.277596e+002	5.788900e+001	4.987544e+001	94	193	22	55	7.423457e+000	1.837785e+001	0	0	0	0	0	0	0	0	1	0	0	56.6816	129.129	1	1	1	1	24.4106	22.6168	55.4812
DATA	488	3	160	0	0	NC_4_9783394	NC_4_9783394	19899.5	444.324	2.086684820e-001	4.017963914e-001	6.035244563e-001	4.219165e+001	6.821737e+001	4.246882e+001	2.660321e+001	39	85	22	55	7.341146e+000	1.859261e+001	0	0	0	0	0	0	0	0	1	0	0	0.973865	20.5397	0	1	0	0	27.0811	22.7815	56.0692
DATA	489	3	161	0	0	Col_2_11618182	Col_2_11618182	19921.1	443.937	3.072127557e-002	6.965492211e-002	6.591770892e-001	6.366737e+002	6.833421e+002	7.656252e+001	7.303693e+001	131	264	22	55	7.416309e+000	1.839988e+001	0	0	0	0	0	0	0	0	1	0	0	91.3228	205.186	1	1	1	1	22.7082	22.9369	56.1917
DATA	490	3	162	0	0	Col_3_4772851	Col_3_4772851	19942.5	443.843	3.813070261e-002	6.183113654e-002	5.374385889e-001	3.325739e+003	3.630938e+003	3.352889e+002	3.640132e+002	507.5	1172	22	55	7.432686e+000	1.865668e+001	0	0	0	0	0	0	0	0	1	0	0	476.378	1087.28	1	1	1	1	24.1747	22.7711	56.4272
DATA	491	3	163	66	1	DarkCorner	DarkCorner	19963.5	444.095	0.000000000e+000	6.495180273e-001	1.000000000e+000	4.236615e+001	2.575972e+001	4.263903e+001	2.595613e+001	37	69	22	55	7.298980e+000	1.872972e+001	0	0	0	0	0	0	0	0	1	0	0	-2.06228	3.81444	0	0	0	0	22.1978	22.6592	56.5095
DATA	492	3	164	66	1	DarkCorner	DarkCorner	19985.1	444.13	0.000000000e+000	6.491299796e-001	1.000000000e+000	4.242227e+001	2.583082e+001	4.269551e+001	2.599624e+001	36.5	65.5	22	54	7.387941e+000	1.878044e+001	0	0	0	0	0	0	0	0	1	0	0	-3.70836	-5.54986	0	0	0	0	24.8756	22.6635	55.3997
DATA	493	4	1	66	1	DarkCorner	DarkCorner	16546.7	452.207	0.000000000e+000	6.480685865e-001	1.000000000e+000	3.905982e+001	2.399248e+001	3.931140e+001	2.414612e+001	35.5	60	24	54	7.372157e+000	1.903236e+001	0	0	0	0	0	0	0	0	0	0	0	-4.21972	-5.67279	0	0	0	0	30	24.5148	55.1498
DATA	494	4	2	0	0	Col_1_5622396	Col_1_5622396	16567.3	452	6.143604635e-002	7.497549608e-002	4.125496785e-001	4.386169e+002	5.052675e+002	5.895928e+001	5.603469e+001	110	231	24	54	7.387981e+000	1.860270e+001	0	0	0	0	0	0	0	0	0	0	0	67.9026	161.47	1	1	1	1	26.0017	24.6112	54.9224
DATA	495	4	3	0	0	NC_3_6230384	NC_3_6230384	16588.5	452.161	-2.326525542e-001	6.964341478e-002	8.358994804e-004	1.039927e+003	6.086259e+002	1.112378e+002	6.553641e+001	198	247	24	53	7.317018e+000	1.903516e+001	0	0	0	0	0	0	0	0	0	0	0	160.629	193.868	1	1	1	1	26.2212	24.6431	54.7213
DATA	496	4	4	0	0	Col_2_11883333	Col_2_11883333	16609.4	452.638	2.531286956e-002	6.709955071e-002	7.059926537e-001	7.281788e+002	7.718820e+002	8.287669e+001	8.094678e+001	143	326	24	53	7.067992e+000	1.837032e+001	0	0	0	0	0	0	0	0	0	0	0	112.234	245.126	1	1	1	1	25.3321	24.4257	54.2874
DATA	497	4	5	0	0	NC_5_1481090	NC_5_1481090	16630.8	452	1.026032720e-001	1.882833903e-001	5.857943433e-001	1.009041e+002	1.277944e+002	4.091274e+001	2.758852e+001	54	108	24	53	6.990000e+000	1.871264e+001	0	0	0	0	0	0	0	0	0	0	0	15.5229	40.4663	1	1	0	1	28.1191	24.4977	54.3583
DATA	498	4	6	0	0	NC_4_1837010	NC_4_1837010	16652.7	451.298	2.389055658e-001	6.545070775e-002	2.620768420e-004	2.588384e+003	4.486775e+003	2.618683e+002	4.493469e+002	414	1543.5	24	53	6.985683e+000	1.836806e+001	0	0	0	0	0	0	0	0	0	0	0	397.477	1416.82	1	1	1	1	23.4529	24.2316	54.06
DATA	499	4	7	0	0	NC_1_26982294	NC_1_26982294	16673.5	451.527	2.853367547e-001	6.696972618e-002	2.038033863e-005	2.565253e+003	4.948424e+003	2.595928e+002	4.954524e+002	407.5	1594.5	24	53	6.983608e+000	1.837926e+001	0	0	0	0	0	0	0	0	0	0	0	393.24	1558.75	1	1	1	1	24.4106	23.902	53.8935
DATA	500	4	8	0	0	NC_4_2534825	NC_4_2534825	16694.2	451.776	-8.020634747e-002	7.386344610e-002	2.775350335e-001	5.519823e+002	4.589008e+002	6.808238e+001	5.208434e+001	122	214	24	53	7.092455e+000	1.883074e+001	0	0	0	0	0	0	0	0	0	0	0	84.4784	144.222	1	1	1	1	26.2212	23.9945	54.1917
DATA	501	4	9	0	0	NC_2_18168947	NC_2_18168947	16715.6	451.973	4.836438285e-001	7.579540841e-002	1.760364878e-010	1.723681e+004	5.249291e+004	1.724143e+003	5.249349e+003	2599	17939	23	53	7.134463e+000	1.849393e+001	0	0	0	1	0	0	0	0	1	0	0	2633.92	16461.2	1	1	1	1	29.1201	23.7927	53.8537
DATA	502	4	10	0	-1	NC2_00119395	NC2_00119395	16735.6	452.821	1.924615161e-001	1.795369284e-001	2.837252165e-001	9.670174e+001	1.506246e+002	4.112772e+001	2.896152e+001	54	106	23	53	7.197269e+000	1.885712e+001	0	0	0	0	0	0	0	0	1	0	0	14.7552	47.1436	1	1	0	1	21.1402	23.7457	53.8639
DATA	503	4	11	0	0	NC_2_4530188	NC_2_4530188	16758	451.797	2.567945093e-001	3.818409873e-001	5.012546986e-001	3.976737e+001	7.183257e+001	4.009297e+001	2.580461e+001	45	83	23	53	7.374079e+000	1.832910e+001	0	0	0	0	0	0	0	0	1	0	0	3.59511	22.439	0	1	0	0	30	23.7878	53.8902
DATA	504	4	12	0	0	Col_1_21432892	Col_1_21432892	16778.8	452.421	1.196716509e-001	8.657691326e-002	1.668924481e-001	2.962032e+002	3.901768e+002	4.983288e+001	4.624626e+001	84	187	23	53	7.251460e+000	1.853546e+001	0	0	0	0	0	0	0	0	1	0	0	45.0837	121.679	1	1	1	1	25.7804	23.3836	54.4466
DATA	505	4	13	0	0	NC_3_15055975	NC_3_15055975	16799.6	452.389	-4.986447805e-002	6.200296560e-002	4.212657114e-001	3.026032e+003	2.697796e+003	3.052509e+002	2.709229e+002	488	901	23	54	7.185702e+000	1.918603e+001	0	0	0	0	0	0	0	0	1	0	0	460.082	840.047	1	1	1	1	24.4106	23.2721	54.952
DATA	506	4	14	0	0	NC_3_20774325	NC_3_20774325	16820.4	452.37	1.029734371e-001	6.551387119e-002	1.160014502e-001	8.754443e+002	1.109691e+003	9.631526e+001	1.137280e+002	177.5	403	22	53	7.104388e+000	1.843306e+001	0	0	0	0	0	0	0	0	1	0	0	132.972	345.061	1	1	1	1	23.696	23.039	54.0466
DATA	507	4	15	0	0	NC_3_18085934	NC_3_18085934	16842.5	452.558	-5.180545196e-003	7.234930276e-002	9.429165538e-001	5.404642e+002	5.340555e+002	6.735556e+001	5.893819e+001	122	238	22	53	7.139577e+000	1.848959e+001	0	0	0	0	0	0	0	0	1	0	0	82.0115	165.848	1	1	1	1	24.4106	22.9565	53.9274
DATA	508	4	16	0	0	Col_2_12172337	Col_2_12172337	16863.2	452.316	1.126460048e-001	7.141997192e-002	1.147417313e-001	5.150043e+002	6.675086e+002	6.534943e+001	7.126428e+001	117	263	22	53	7.234740e+000	1.825928e+001	0	0	0	0	0	0	0	0	1	0	0	78.0878	207.064	1	1	1	1	25.5572	23.0172	54.0313
DATA	509	4	17	0	0	Col_1_7315721	Col_1_7315721	16884.7	452.059	6.297487463e-002	7.245459712e-002	3.847578352e-001	5.031062e+002	5.816136e+002	6.443394e+001	6.330022e+001	113.5	243	22	53	7.204070e+000	1.815940e+001	0	0	0	0	0	0	0	0	1	0	0	76.2291	180.238	1	1	1	1	24.1747	22.8601	54.1088
DATA	510	4	18	0	0	Col_1_7890249	Col_1_7890249	16906	451.5	8.448733939e-002	7.115802982e-002	2.351015086e-001	5.314608e+002	6.455927e+002	6.668569e+001	6.923260e+001	120	268	22	52	7.240743e+000	1.786159e+001	0	0	0	0	0	0	0	0	1	0	0	80.4781	199.892	1	1	1	1	26.2212	22.556	53.4737
DATA	511	4	19	0	0	Col_2_5526045	Col_2_5526045	16926.5	451.731	9.346916103e-002	6.368112631e-002	1.421670812e-001	1.273572e+003	1.579401e+003	1.335823e+002	1.599101e+002	237.5	533	22	53	7.397763e+000	1.884945e+001	0	0	0	0	0	0	0	0	1	0	0	192.741	488.674	1	1	1	1	24.4106	22.6842	54.4451
DATA	512	4	20	0	0	NC_4_13868550	NC_4_13868550	16948.2	451.474	-2.494919254e-001	7.078732052e-002	4.242372374e-004	1.011160e+003	5.692828e+002	1.088595e+002	6.219134e+001	194	242	22	53	7.226601e+000	1.871062e+001	0	0	0	0	0	0	0	0	1	0	0	152.955	176.028	1	1	1	1	25.7804	22.4455	54.1787
DATA	513	4	21	0	0	NC_1_8649929	NC_1_8649929	16969.5	451.676	1.931669698e-001	9.854826123e-002	4.998110501e-002	2.182839e+002	3.405562e+002	4.586823e+001	4.227700e+001	71	164	22	52.5	7.200016e+000	1.895510e+001	0	0	0	0	0	0	0	0	1	0	0	33.0041	105.251	1	1	1	1	27.0811	22.4241	53.7453
DATA	514	4	22	0	0	Col_5_16530847	Col_5_16530847	16990.1	451.79	-1.066301575e+000	1.175108019e-001	1.146494212e-019	5.461177e+003	4.687969e+002	5.476068e+002	5.315761e+001	834	209	22	52	7.221162e+000	1.844678e+001	0	0	0	0	0	0	0	0	1	1	0	825.425	144.83	1	1	1	1	26.2212	22.446	53.1327
DATA	515	4	23	0	0	NC_4_2502291	NC_4_2502291	17011.7	451.609	-4.979182418e-002	7.847284218e-002	5.257478678e-001	4.491216e+002	4.004720e+002	6.038669e+001	4.724570e+001	108	187	21	52	7.061967e+000	1.843003e+001	0	0	0	0	0	0	0	0	1	1	0	67.864	123.687	1	1	1	1	27.2919	22.0124	53.0451
DATA	516	4	24	0	0	NC_2_11051445	NC_2_11051445	17032.2	451.295	-1.158819358e-002	2.681272983e-001	9.655269598e-001	8.014053e+001	7.803044e+001	4.116123e+001	2.625785e+001	53	89	22	52	7.145685e+000	1.926851e+001	0	0	0	0	0	0	0	0	1	1	0	12.1074	24.096	1	1	0	0	22.1978	22.0983	53.1678
DATA	517	4	25	0	0	Col_1_19859496	Col_1_19859496	17054	451.623	-2.679975367e-003	7.027970612e-002	9.695816478e-001	6.061624e+002	6.024334e+002	7.283538e+001	6.525282e+001	134	261	22	52	7.160112e+000	1.906594e+001	0	0	0	0	0	0	0	0	1	0	0	91.5593	186.021	1	1	1	1	26.2212	22.0044	53.7585
DATA	518	4	26	0	0	Col_1_1491468	Col_1_1491468	17074.8	451.632	-1.684517143e-002	6.208298538e-002	7.861348193e-001	2.357600e+003	2.267905e+003	2.391939e+002	2.281723e+002	391.5	717	22	52	7.238326e+000	1.888952e+001	0	0	0	0	0	0	0	0	1	1	0	356.077	700.311	1	1	1	1	25.7804	22.0896	53.1722
DATA	519	4	27	0	0	NC_1_3347760	NC_1_3347760	17096.5	451.676	0.000000000e+000	6.474483469e-001	1.000000000e+000	4.012836e+001	2.490972e+001	4.038682e+001	2.515743e+001	37	74	22	52	6.976832e+000	1.886212e+001	0	0	0	0	0	0	0	0	1	0	0	-2.98357	6.49985	0	0	0	0	30	21.8302	53.4153
DATA	520	4	28	0	0	Col_2_8185937	Col_2_8185937	17117.3	451.717	1.152227216e-001	9.985016955e-002	2.485181392e-001	2.310336e+002	3.012298e+002	4.652746e+001	3.918660e+001	73	152	21	52	6.980932e+000	1.862391e+001	0	0	0	0	0	0	0	0	1	0	0	34.893	93.0496	1	1	1	1	24.8756	21.7529	53.544
DATA	521	4	29	0	0	NC_4_90048	NC_4_90048	17138.7	451.576	1.587437835e-001	8.318817056e-002	5.635896771e-002	3.154313e+002	4.546200e+002	5.124173e+001	5.190959e+001	86	209	21	52	6.942181e+000	1.892914e+001	0	0	0	0	0	0	0	0	1	0	0	47.6439	140.475	1	1	1	1	25.3321	21.6961	53.3823
DATA	522	4	30	0	0	NC_5_23506813	NC_5_23506813	17159.3	451.731	4.218289047e-002	6.310783017e-002	5.038619472e-001	1.405227e+003	1.548565e+003	1.462089e+002	1.568690e+002	248.5	550.5	21	52	7.034181e+000	1.889767e+001	0	0	0	0	0	0	0	0	1	1	0	212.273	478.679	1	1	1	1	24.6442	21.8675	53.2542
DATA	523	4	31	0	0	NC_1_13118740	NC_1_13118740	17181.2	452.415	0.000000000e+000	6.472980840e-001	1.000000000e+000	4.011529e+001	2.487497e+001	4.038528e+001	2.506529e+001	40	68	21	52	7.088290e+000	1.869251e+001	0	0	0	0	0	0	0	0	1	0	0	1.46286	3.85582	0	0	0	0	21.6755	21.7609	53.3931
DATA	524	4	32	0	0	Col_4_2353425	Col_4_2353425	17202.2	451.522	-1.346659172e-002	8.662079701e-002	8.764539298e-001	3.429740e+002	3.325023e+002	5.296552e+001	4.161285e+001	87	163	21	53	7.195007e+000	1.846250e+001	0	0	0	0	0	0	0	0	1	0	0	51.8313	102.885	1	1	1	1	27.0811	21.7828	53.5582
DATA	525	4	33	0	0	NC_5_26171577	NC_5_26171577	17223	451.534	1.034388775e-001	7.206286719e-002	1.511737905e-001	5.003553e+002	6.349176e+002	6.427872e+001	6.823853e+001	112	251	21	53	7.217570e+000	1.844565e+001	0	0	0	0	0	0	0	0	1	0	0	75.6346	196.58	1	1	1	1	26.0017	21.7711	54.4891
DATA	526	4	34	0	0	Col_2_9547415	Col_2_9547415	17244.1	451.467	-3.217545223e-002	7.617984488e-002	6.727609961e-001	4.754188e+002	4.414697e+002	6.234921e+001	5.072861e+001	116	209	21	53.5	7.192726e+000	1.865767e+001	0	0	0	0	0	0	0	0	1	0	0	71.8873	136.779	1	1	1	1	26.2212	21.7502	54.5238
DATA	527	4	35	0	0	NC_1_18204290	NC_1_18204290	17265.9	451.87	9.118382308e-002	1.416304845e-001	5.196954396e-001	1.453638e+002	1.793247e+002	4.286574e+001	3.074138e+001	58	126.5	22	53	7.180401e+000	1.867676e+001	0	0	0	0	0	0	0	0	1	0	0	21.9872	55.6032	1	1	0	1	24.4106	21.9502	54.3114
DATA	528	4	36	0	0	Col_3_20288385	Col_3_20288385	17286.7	451.5	-6.189989521e-002	6.281834699e-002	3.244378332e-001	1.853931e+003	1.607658e+003	1.897246e+002	1.626902e+002	327	535	21	53	7.140378e+000	1.885978e+001	0	0	0	0	0	0	0	0	1	0	0	280.533	498.884	1	1	1	1	25.3321	21.8882	54.2041
DATA	529	4	37	0	0	Col_4_8284086	Col_4_8284086	17307.2	451.958	1.700635670e-001	1.009418643e-001	9.203346034e-002	2.139215e+002	3.164595e+002	4.562120e+001	4.028474e+001	74	157.5	21	53	7.044752e+000	1.891049e+001	0	0	0	0	0	0	0	0	1	0	0	32.3818	98.2875	1	1	1	1	23.2073	21.6864	54
DATA	530	4	38	0	0	Col_5_17347019	Col_5_17347019	17328.4	451.898	-5.578399543e-004	7.214408604e-002	9.938305761e-001	5.437162e+002	5.430182e+002	6.766449e+001	5.974050e+001	120	225	21	52	6.647498e+000	1.862721e+001	0	0	0	0	0	0	0	0	1	0	0	82.3407	168.81	1	1	1	1	23.9365	21.4053	53.6502
DATA	531	4	39	0	0	NC_3_4278117	NC_3_4278117	17350	451.638	1.598959212e-001	7.984823018e-002	4.523118831e-002	3.477395e+002	5.025161e+002	5.319581e+001	5.607334e+001	94	225	21	52	6.754150e+000	1.896139e+001	0	0	0	0	0	0	0	0	1	0	0	52.6886	156.376	1	1	1	1	25.7804	21.4154	53.5476
DATA	532	4	40	0	0	Col_2_5883989	Col_2_5883989	17370.7	451.875	5.772397052e-002	7.320708929e-002	4.304028564e-001	4.863538e+002	5.554900e+002	6.312238e+001	6.085578e+001	113	243	21	52	7.215664e+000	1.892893e+001	0	0	0	0	0	0	0	0	1	0	0	73.7259	173.037	1	1	1	1	23.4529	21.7644	53.743
DATA	533	4	41	0	0	Col_2_16837953	Col_2_16837953	17392.5	451.655	-8.759888900e-003	6.209253067e-002	8.878083378e-001	2.281102e+003	2.235552e+003	2.316279e+002	2.249296e+002	386	753	21	53	7.065891e+000	1.909634e+001	0	0	0	0	0	0	0	0	1	0	0	345.984	697.156	1	1	1	1	24.8756	21.4262	54.8589
DATA	534	4	42	0	0	Col_4_6752550	Col_4_6752550	17412.8	452.077	5.369251191e-002	6.873230235e-002	4.346948218e-001	6.326047e+002	7.158547e+002	7.494999e+001	7.575948e+001	130	288	21	53	7.258659e+000	1.896756e+001	0	0	0	0	0	0	0	0	1	0	0	95.9974	223.483	1	1	1	1	23.696	21.6519	54.6294
DATA	535	4	43	0	0	Col_3_14809891	Col_3_14809891	17434	451.622	3.267153926e-001	1.081694675e-001	2.524384749e-003	1.638765e+002	3.477219e+002	4.338434e+001	4.269301e+001	61	173	21	53	7.227183e+000	1.842408e+001	0	0	0	0	0	0	0	0	1	0	0	24.8833	108.682	1	1	0	1	20.8674	21.7286	53.8863
DATA	536	4	44	0	0	Col_2_17082242	Col_2_17082242	17456	451.855	6.198759872e-002	6.318330228e-002	3.265554531e-001	1.390078e+003	1.603344e+003	1.446889e+002	1.622318e+002	233	547	22	52	7.129929e+000	1.864161e+001	0	0	0	0	0	0	0	0	1	0	0	211.198	501.763	1	1	1	1	25.1049	21.8388	53.6081
DATA	537	4	45	0	0	NC_3_706567	NC_3_706567	17477.2	451.522	8.845225628e-002	1.277120664e-001	4.885661210e-001	1.652036e+002	2.025218e+002	4.338885e+001	3.194805e+001	68	130	22	53	7.179800e+000	1.830785e+001	0	0	0	0	0	0	0	0	1	0	0	25.1158	63.4576	1	1	0	1	27.0811	21.8462	54.0405
DATA	538	4	46	0	0	Col_4_2127707	Col_4_2127707	17497.5	451.878	1.034477263e-001	9.958814313e-002	2.989184876e-001	2.327005e+002	2.952875e+002	4.636074e+001	3.848342e+001	74	158	21	52	7.259240e+000	1.861494e+001	0	0	0	0	0	0	0	0	1	0	0	35.3976	92.6384	1	1	1	1	23.696	21.9633	53.8075
DATA	539	4	47	0	0	NC_1_2135036	NC_1_2135036	17519.4	451.703	2.155174506e-002	7.118200212e-002	7.620654659e-001	5.546685e+002	5.828882e+002	6.842679e+001	6.328483e+001	122	254	21	53	7.174741e+000	1.868628e+001	0	0	0	0	0	0	0	0	1	0	0	84.4312	183.112	1	1	1	1	26.6546	21.8345	53.6847
DATA	540	4	48	0	0	NC_1_17785608	NC_1_17785608	17540	451.321	2.354761479e-001	1.121686224e-001	3.579002064e-002	1.683178e+002	2.894718e+002	4.343792e+001	3.799684e+001	69	155	21	52.5	7.239338e+000	1.832991e+001	0	0	0	0	0	0	0	0	1	0	0	25.6381	91.0538	1	1	0	1	24.8756	21.9137	53.3004
DATA	541	4	49	0	0	Col_1_26565144	Col_1_26565144	17561.2	451.529	2.796575810e-002	6.270625143e-002	6.556114156e-001	1.594741e+003	1.700811e+003	1.644186e+002	1.718480e+002	284	594.5	22	52	7.201809e+000	1.906923e+001	0	0	0	0	0	0	0	0	1	0	0	243.068	535.724	1	1	1	1	23.9365	22.074	53.2966
DATA	542	4	50	0	0	NC_3_20382740	NC_3_20382740	17582.9	451.892	0.000000000e+000	5.673184302e-001	1.000000000e+000	3.973585e+001	3.251896e+001	3.999179e+001	2.475936e+001	39.5	76.5	22	53	7.169860e+000	1.942872e+001	0	0	0	0	0	0	0	0	1	0	0	0.0281826	10.2575	0	1	0	0	20.591	22.0051	53.8943
DATA	543	4	51	0	0	NC_5_26831082	NC_5_26831082	17604	451.3	-1.370978419e+000	1.436386577e-001	1.365890127e-021	7.042639e+003	2.997485e+002	7.053969e+002	3.872061e+001	1118	155	21	54	7.078797e+000	1.936165e+001	0	0	0	0	0	0	0	0	1	0	0	1074.9	94.68	1	1	1	1	26.2212	21.8211	54.3295
DATA	544	4	52	0	0	Col_1_24833719	Col_1_24833719	17624.6	451.851	-1.693624701e-002	6.576176397e-002	7.967623832e-001	8.844775e+002	8.506493e+002	9.704676e+001	8.851647e+001	171	329	21	53	6.639153e+000	1.920212e+001	0	0	0	0	0	0	0	0	1	0	0	135.081	269.065	1	1	1	1	22.9591	21.418	54.1023
DATA	545	4	53	0	0	NC_5_17041994	NC_5_17041994	17646.3	451.426	1.357686922e-001	7.155981548e-002	5.779156049e-002	5.008648e+002	6.846824e+002	6.404236e+001	7.270000e+001	113	281.5	22	53	7.077645e+000	1.931426e+001	0	0	0	0	0	0	0	0	1	0	0	76.5491	216.882	1	1	1	1	24.8756	21.8508	54.3174
DATA	546	4	54	0	0	Col_1_27688425	Col_1_27688425	17667.4	451.264	-6.001886782e-002	6.326517105e-002	3.427796532e-001	1.536527e+003	1.338201e+003	1.587442e+002	1.360276e+002	271	497.5	22	53	7.059694e+000	1.953179e+001	0	0	0	0	0	0	0	0	1	0	0	234.996	424.502	1	1	1	1	24.8756	22.007	54.1661
DATA	547	4	55	0	0	NC_1_9558047	NC_1_9558047	17688.8	451.5	-9.936675701e-002	8.741616227e-002	2.556598745e-001	3.688350e+002	2.934035e+002	5.430285e+001	3.814160e+001	98	162	22	53	7.153083e+000	1.931249e+001	0	0	0	0	0	0	0	0	1	0	0	56.4478	93.2102	1	1	1	1	26.6546	22.1529	54.3523
DATA	548	4	56	0	0	Col_3_18059995	Col_3_18059995	17709.6	451.514	2.578444884e-001	6.578938202e-002	8.882800675e-005	6.546524e+004	1.185374e+005	6.546646e+003	1.185376e+004	9915	36851.5	22	53	7.142827e+000	1.913826e+001	0	0	0	0	0	0	0	0	1	0	0	10025.7	37711.5	1	1	1	1	27.501	22.2932	54.2796
DATA	549	4	57	0	0	Col_3_6684305	Col_3_6684305	17730.6	451.782	8.567699510e-002	7.907897145e-002	2.786149999e-001	3.724175e+002	4.536355e+002	5.450822e+001	5.146226e+001	100	222	22	53	7.042091e+000	1.922201e+001	0	0	0	0	0	0	0	0	1	0	0	57.0717	144.529	1	1	1	1	25.1049	22.0253	54.3529
DATA	550	4	58	0	0	NC_2_7707127	NC_2_7707127	17752.2	451.478	-7.894276631e-002	1.684861699e-001	6.393973859e-001	1.411944e+002	1.177266e+002	4.220586e+001	2.696960e+001	61	100	22	52	7.044085e+000	1.894765e+001	0	0	0	0	0	0	0	0	1	0	0	21.6528	37.5637	1	1	0	0	27.0811	21.996	53.5665
DATA	551	4	59	0	0	Col_3_290174	Col_3_290174	17773.4	451.414	-2.474858523e-001	8.643992893e-002	4.195228486e-003	4.697388e+002	2.656872e+002	6.153377e+001	3.595755e+001	115.5	147	22	53	6.977741e+000	1.894930e+001	0	0	0	0	0	0	0	0	1	0	0	72.0847	84.898	1	1	1	1	27.501	22.2061	53.642
DATA	552	4	60	0	0	NC_3_22983692	NC_3_22983692	17794.6	451.414	1.453832111e-001	4.342072600e-001	7.377575088e-001	3.946706e+001	5.515920e+001	3.975841e+001	2.481459e+001	43	82	22	53	7.203766e+000	1.864852e+001	0	0	0	0	0	0	0	0	1	0	0	2.63831	17.6514	0	1	0	0	27.501	22.3543	53.3454
DATA	553	4	61	0	0	Col_5_1951800	Col_5_1951800	17815.3	451.456	8.021403852e-002	7.453898329e-002	2.818667091e-001	4.417605e+002	5.313747e+002	5.939116e+001	5.837184e+001	110	247	22	53	7.304200e+000	1.870980e+001	0	0	0	0	0	0	0	0	1	0	0	67.8787	170.285	1	1	1	1	25.3321	22.5768	53.7154
DATA	554	4	62	0	0	NC_1_16329998	NC_1_16329998	17836.9	451.556	-1.037335064e-001	1.116525074e-001	3.528504416e-001	2.443737e+002	1.924513e+002	4.659321e+001	3.085982e+001	77.5	127	22	52	7.145858e+000	1.831980e+001	0	0	0	0	0	0	0	0	1	1	0	37.5737	61.7648	1	1	1	1	20.591	22.2514	52.9081
DATA	555	4	63	0	0	NC_4_10447031	NC_4_10447031	17858.1	451.754	6.090213398e-002	4.788553634e-001	8.987957712e-001	3.939219e+001	4.532234e+001	3.966424e+001	2.451166e+001	43	80	22	52	7.299044e+000	1.855570e+001	0	0	0	0	0	0	0	0	1	1	0	1.85444	14.5666	0	1	0	0	25.3321	22.532	52.7556
DATA	556	4	64	0	0	Col_1_2509045	Col_1_2509045	17879.1	451.862	6.975740283e-002	7.763750142e-002	3.689183079e-001	3.943162e+002	4.630224e+002	5.589949e+001	5.217794e+001	102	217	22	52	7.139176e+000	1.877904e+001	0	0	0	0	0	0	0	0	1	1	0	60.7022	149.026	1	1	1	1	25.7804	22.6665	53.1267
DATA	557	4	65	0	0	NC_1_24560027	NC_1_24560027	17900.2	451.755	1.535320637e-001	2.334780633e-001	5.108037588e-001	7.458401e+001	1.062130e+002	4.029449e+001	2.626466e+001	53.5	103	22	53	7.146586e+000	1.908305e+001	0	0	0	0	0	0	0	0	1	0	0	11.4886	34.2331	1	1	0	0	24.1747	22.6942	53.8148
DATA	558	4	66	0	0	Col_5_8754964	Col_5_8754964	17921.5	451.324	-2.141139369e-002	6.931833217e-002	7.574090004e-001	6.421072e+002	6.112180e+002	7.542646e+001	6.566043e+001	135	263	22	52	7.183994e+000	1.877359e+001	0	0	0	0	0	0	0	0	1	0	0	98.9667	197.273	1	1	1	1	27.0811	22.8053	53.9569
DATA	559	4	67	0	0	NC_5_23714656	NC_5_23714656	17942.7	451.574	4.477288932e-001	7.389087416e-002	1.366931247e-009	3.937981e+004	1.104085e+005	3.938180e+003	1.104088e+004	5874.5	35466	22	53	7.102495e+000	1.865164e+001	0	0	0	0	0	0	0	0	1	0	0	6072.91	35684.3	1	1	1	1	27.0811	22.3943	54.161
DATA	560	4	68	0	0	Col_1_11017892	Col_1_11017892	17963.6	451.544	7.073481555e-002	6.221713192e-002	2.555790364e-001	2.446682e+003	2.879469e+003	2.478412e+002	2.889389e+002	423	992	22	52	7.095348e+000	1.866962e+001	0	0	0	0	0	0	0	0	1	0	0	377.516	931.899	1	1	1	1	25.1049	22.5937	53.6109
DATA	561	4	69	0	0	NC_5_13073866	NC_5_13073866	17985	451.5	-2.869660906e-001	8.070755315e-002	3.770763227e-004	6.048500e+002	3.123788e+002	7.224588e+001	3.932625e+001	136	164	22	53	6.997421e+000	1.873710e+001	0	0	0	0	0	0	0	0	1	0	0	93.3765	101.233	1	1	1	1	26.2212	22.3631	53.8085
DATA	562	4	70	0	0	Col_3_10966950	Col_3_10966950	18005.8	451.735	-4.814459366e-002	7.503666589e-002	5.211236826e-001	4.936448e+002	4.418450e+002	6.321673e+001	5.021498e+001	117	201.5	22	53	7.091722e+000	1.820888e+001	0	0	0	0	0	0	0	0	1	0	0	76.246	143.375	1	1	1	1	23.696	22.4722	53.3994
DATA	563	4	71	0	0	NC_4_2635362	NC_4_2635362	18027.3	451.385	-2.422571070e-002	6.971182387e-002	7.282065400e-001	6.256881e+002	5.917417e+002	7.397830e+001	6.379167e+001	135	255	22	52	7.049670e+000	1.808930e+001	0	0	0	0	0	0	0	0	1	1	0	96.6895	192.265	1	1	1	1	24.6442	22.5025	53.0155
DATA	564	4	72	0	0	NC_3_11343813	NC_3_11343813	18048.2	451.531	6.793910860e-002	7.207411463e-002	3.458710050e-001	4.969050e+002	5.810486e+002	6.344816e+001	6.278975e+001	121.5	251.5	22	53	7.114078e+000	1.804826e+001	0	0	0	0	0	0	0	0	1	1	0	76.823	189.027	1	1	1	1	23.696	22.4824	53.2834
DATA	565	4	73	0	0	Col_3_2287270	Col_3_2287270	18069.6	451.389	-2.494689253e-002	6.822324161e-002	7.146146187e-001	6.948309e+002	6.560429e+002	7.989387e+001	6.977746e+001	144.5	280	22	51	7.193752e+000	1.765392e+001	0	0	0	0	0	0	0	0	1	1	0	107.471	213.689	1	1	1	1	24.4106	22.7353	52.212
DATA	566	4	74	0	0	NC_5_19230403	NC_5_19230403	18090.9	451.429	1.210643336e-002	1.122214806e-001	9.140910233e-001	2.098377e+002	2.157694e+002	4.465599e+001	3.208065e+001	74	139.5	22	51	7.039080e+000	1.829457e+001	0	0	0	0	0	0	0	0	1	1	0	32.4696	70.3667	1	1	1	1	21.9382	22.8667	52.8149
DATA	567	4	75	0	0	Col_3_12912741	Col_3_12912741	18111.8	451.5	4.798564684e-002	6.259421048e-002	4.433105915e-001	1.678750e+003	1.874872e+003	1.724374e+002	1.889808e+002	305	675.5	22	52	7.019769e+000	1.825880e+001	0	0	0	0	0	0	0	0	1	1	0	259.863	612.142	1	1	1	1	25.7804	22.8902	53.0439
DATA	568	4	76	0	0	NC_3_11479431	NC_3_11479431	18133.4	451.687	2.194537841e-001	3.959305563e-001	5.793917395e-001	3.913722e+001	6.486998e+001	3.939943e+001	2.455745e+001	42.5	87	23	52	6.922280e+000	1.844109e+001	0	0	0	0	0	0	0	0	1	0	0	1.38349	21.2047	0	1	0	0	23.696	22.9186	53.6151
DATA	569	4	77	0	0	Col_5_15050356	Col_5_15050356	18154	451.375	2.372926672e-002	1.001422803e-001	8.126912928e-001	2.454944e+002	2.592811e+002	4.640216e+001	3.510071e+001	81	163.5	23	53	6.970880e+000	1.878475e+001	0	0	0	0	0	0	0	0	1	0	0	38.028	84.844	1	1	1	1	22.9591	23.127	54.088
DATA	570	4	78	0	0	Col_2_18735639	Col_2_18735639	18175.5	451.686	5.710285406e-002	6.731718130e-002	3.962900316e-001	6.895318e+002	7.864247e+002	7.939823e+001	8.211705e+001	148	321	23	54	7.060377e+000	1.908662e+001	0	0	0	0	0	0	0	0	1	0	0	106.844	257.621	1	1	1	1	24.4106	23.2459	54.6523
DATA	571	4	79	0	0	Col_5_6677044	Col_5_6677044	18196.7	451.158	-7.927945939e-002	6.598239096e-002	2.295478096e-001	9.480063e+002	7.898266e+002	1.026441e+002	8.243601e+001	180	330	23	53	7.235568e+000	1.878580e+001	0	0	0	0	0	0	0	0	1	0	0	146.937	258.999	1	1	1	1	25.1049	23.6018	54.4726
DATA	572	4	80	0	0	NC_5_22894545	NC_5_22894545	18217.4	450.702	-2.723516386e-001	7.919108574e-002	5.834997935e-004	6.187436e+002	3.304906e+002	7.332325e+001	4.060300e+001	139	174	23	53	7.146267e+000	1.842444e+001	0	0	0	0	0	0	0	0	1	0	0	95.9269	108.479	1	1	1	1	23.2073	23.7094	53.932
DATA	573	4	81	0	0	NC_4_9064696	NC_4_9064696	18239.3	451.152	9.119701116e-002	1.296440249e-001	4.817805388e-001	1.571622e+002	1.938854e+002	4.235790e+001	3.051515e+001	67	132	23	53	7.221632e+000	1.901598e+001	0	0	0	0	0	0	0	0	1	0	0	24.3709	63.7032	1	1	0	1	22.7082	23.6355	55.0429
DATA	574	4	82	0	0	Col_1_3313453	Col_1_3313453	18260.5	450.98	9.225786844e-002	6.297877325e-002	1.429470672e-001	1.610105e+003	1.991187e+003	1.657437e+002	2.005056e+002	290	728	23	53	6.835096e+000	1.888801e+001	0	0	0	0	0	0	0	0	1	0	0	249.724	654.821	1	1	1	1	23.9365	23.3612	54.9666
DATA	575	4	83	0	0	NC_5_15643009	NC_5_15643009	18280.8	451.087	-1.009514566e-001	7.391432067e-002	1.720048327e-001	5.564799e+002	4.410603e+002	6.813845e+001	4.998672e+001	127	217	23	54	7.281989e+000	1.915882e+001	0	0	0	0	0	0	0	0	1	0	0	86.3216	145.168	1	1	1	1	28.1191	23.5618	55.4611
DATA	576	4	84	0	0	NC_2_2516097	NC_2_2516097	18303.1	450.867	2.329057371e-001	6.527293227e-002	3.594660406e-004	2.541307e+003	4.344731e+003	2.571540e+002	4.351083e+002	445	1434	23	53	7.466630e+000	1.885133e+001	0	0	0	0	0	0	0	0	1	0	0	394.262	1431.23	1	1	1	1	26.6546	23.7096	54.5507
DATA	577	4	85	0	0	NC_1_3622913	NC_1_3622913	18323.3	451	1.013123086e-001	6.265424498e-002	1.058769269e-001	2.145489e+003	2.709184e+003	2.181208e+002	2.719345e+002	367	923	23	53	7.611748e+000	1.841709e+001	0	0	0	0	0	0	0	0	1	0	0	332.882	893.119	1	1	1	1	27.2919	23.8032	54.2018
DATA	578	4	86	0	0	NC_2_17223122	NC_2_17223122	18344.6	451	-4.358621779e-003	9.226540072e-002	9.623219110e-001	2.902344e+002	2.873362e+002	4.886369e+001	3.709933e+001	88	161	23	54	7.522735e+000	1.885004e+001	0	0	0	0	0	0	0	0	1	0	0	45.0338	94.7941	1	1	1	1	29.1201	23.5005	54.999
DATA	579	4	87	0	0	NC_5_7361139	NC_5_7361139	18365.9	451	1.487917313e-001	3.127578772e-001	6.342589396e-001	5.440497e+001	7.663556e+001	3.968407e+001	2.467210e+001	47	91	23	53	7.547307e+000	1.841182e+001	0	0	0	0	0	0	0	0	1	0	0	8.44186	25.3	1	1	0	0	26.8687	23.6824	54.4938
DATA	580	4	88	0	0	NC_3_5494407	NC_3_5494407	18387.4	451.233	1.679319846e-001	1.430352553e-001	2.403709718e-001	1.269280e+002	1.868484e+002	4.130830e+001	2.997317e+001	62	126	23	54	7.560138e+000	1.899627e+001	0	0	0	0	0	0	0	0	0	0	0	19.6948	61.725	1	1	0	1	26.0017	23.9289	55.6251
DATA	581	4	89	0	0	NC_5_22082747	NC_5_22082747	18408.5	451	-6.120803268e-001	8.346982135e-002	2.251349054e-013	9.410128e+003	2.298874e+003	9.418336e+002	2.310776e+002	1501	798	24	54	7.273025e+000	1.880917e+001	0	0	0	0	0	0	0	0	0	0	0	1460.06	759.871	1	1	1	1	25.3321	23.9476	55.1159
DATA	582	4	90	0	0	NC_1_4061574	NC_1_4061574	18429.8	451.054	5.733310811e-002	6.695998602e-002	3.918709092e-001	7.107682e+002	8.110752e+002	8.122543e+001	8.441839e+001	148	331	24	54	7.229715e+000	1.915134e+001	0	0	0	0	0	0	0	0	0	0	0	110.273	268.238	1	1	1	1	25.5572	23.9357	55.3517
DATA	583	4	91	0	0	Col_3_20164489	Col_3_20164489	18450.1	450.937	-1.014670647e-001	6.249386188e-002	1.044542722e-001	3.236339e+003	2.562046e+003	3.260136e+002	2.572709e+002	547	898	24	54	7.310969e+000	1.920994e+001	0	0	0	0	0	0	0	0	0	0	0	502.048	847.712	1	1	1	1	27.501	23.9102	55.3201
DATA	584	4	92	0	0	NC_5_4276520	NC_5_4276520	18471.5	450.923	-7.822738012e-001	2.410696102e-001	1.174456326e-003	1.934788e+002	3.194181e+001	4.382703e+001	2.360611e+001	70	77.5	24	53	7.387935e+000	1.926985e+001	0	0	0	0	0	0	0	0	0	0	0	30.0095	10.5733	1	1	0	0	26.6546	23.9894	55.003
DATA	585	4	93	0	0	Col_1_6369009	Col_1_6369009	18492.7	450.379	3.164933268e-002	6.661921351e-002	6.347312724e-001	7.470635e+002	8.035388e+002	8.442792e+001	8.368621e+001	156	323	24	54	7.303715e+000	1.876659e+001	0	0	0	0	0	0	0	0	0	0	0	115.852	266.086	1	1	1	1	25.1049	24.046	55.1761
DATA	586	4	94	0	0	Col_5_8187262	Col_5_8187262	18513.9	450.848	-1.632259639e-001	7.053614964e-002	2.066358897e-002	7.612856e+002	5.227832e+002	8.569304e+001	5.726510e+001	154.5	241.5	24	53	7.621737e+000	1.877575e+001	0	0	0	0	0	0	0	0	0	0	0	118.031	173.174	1	1	1	1	27.7085	24.482	54.6379
DATA	587	4	95	0	0	Col_3_22810355	Col_3_22810355	18534.7	450.607	-7.335595893e-002	6.489066437e-002	2.582846676e-001	1.088677e+003	9.194815e+002	1.157614e+002	9.487065e+001	208.5	373	24	53.5	7.632788e+000	1.851671e+001	0	0	0	0	0	0	0	0	0	0	0	168.747	304.663	1	1	1	1	26.2212	24.7193	54.6851
DATA	588	4	96	0	0	Col_2_18900952	Col_2_18900952	18556.4	451	-6.627395838e-002	7.047914654e-002	3.470461203e-001	6.297542e+002	5.406262e+002	7.426558e+001	5.889392e+001	138	244	24	53	7.670221e+000	1.872877e+001	0	0	0	0	0	0	0	0	0	0	0	97.5832	179.173	1	1	1	1	29.1201	24.7788	54.6414
DATA	589	4	97	0	0	NC_4_5811075	NC_4_5811075	18577.4	451	1.173260036e-001	4.467180700e-001	7.928281189e-001	3.912437e+001	5.125938e+001	3.953459e+001	2.391286e+001	48	85	24	53	7.679299e+000	1.836041e+001	0	0	0	0	0	0	0	0	0	0	0	5.47338	16.9911	0	1	0	0	29.1201	24.6246	54.3809
DATA	590	4	98	0	0	NC_3_1920371	NC_3_1920371	18598.5	451	9.388191645e-002	1.518092446e-001	5.362983293e-001	1.285733e+002	1.596000e+002	4.143617e+001	2.828699e+001	59	121.5	24	53	7.566576e+000	1.829288e+001	0	0	0	0	0	0	0	0	0	0	0	19.9091	52.9086	1	1	0	1	29.1201	24.5845	54.3681
DATA	591	4	99	0	0	Col_1_4973956	Col_1_4973956	18618.9	450.739	-1.602457007e-001	1.082354094e-001	1.387320408e-001	2.706008e+002	1.871042e+002	4.780278e+001	2.992424e+001	82.5	130.5	24	54	7.439218e+000	1.865289e+001	0	0	0	0	0	0	0	0	0	0	0	41.8851	62.0294	1	1	1	1	22.4545	24.6427	54.5891
DATA	592	4	100	0	0	NC_5_8468398	NC_5_8468398	18640.4	450.887	-6.480095253e-002	6.673826131e-002	3.315624590e-001	8.423315e+002	7.255746e+002	9.300260e+001	7.622315e+001	177	297	24	54	7.421183e+000	1.811072e+001	0	0	0	0	0	0	0	0	0	0	0	130.322	240.544	1	1	1	1	26.4388	24.5449	54.5222
DATA	593	4	101	0	0	NC_1_26991585	NC_1_26991585	18661.4	450.527	3.324504855e-002	6.342876413e-002	6.001866952e-001	1.231953e+003	1.329962e+003	1.293554e+002	1.350312e+002	227	513	24	54	7.323101e+000	1.854305e+001	0	0	0	0	0	0	0	0	0	0	0	190.511	440.883	1	1	1	1	24.4106	24.5794	54.7205
DATA	594	4	102	0	0	Col_3_15563082	Col_3_15563082	18682.9	450.778	8.991878264e-002	6.257603715e-002	1.507315421e-001	2.054555e+003	2.527182e+003	2.092112e+002	2.537953e+002	348	874	24	54	7.532524e+000	1.905201e+001	0	0	0	0	0	0	0	0	0	0	0	317.553	837.662	1	1	1	1	27.2919	24.6466	55.1958
DATA	595	4	103	0	0	Col_1_9055851	Col_1_9055851	18704.3	450.583	6.520835979e-002	7.493220871e-002	3.841739690e-001	4.344010e+002	5.047765e+002	5.870406e+001	5.562175e+001	113	238	24	54	7.402020e+000	1.919244e+001	0	0	0	0	0	0	0	0	0	0	0	67.1037	167.283	1	1	1	1	25.7804	24.5141	55.0084
DATA	596	4	104	0	0	NC_1_7508020	NC_1_7508020	18725.4	450.973	1.711427581e-001	2.181672945e-001	4.327722815e-001	7.791037e+001	1.155415e+002	4.026998e+001	2.606802e+001	55	108.5	25	54	7.400786e+000	1.899342e+001	0	0	0	0	0	0	0	0	0	0	0	12.028	38.2815	1	1	0	0	29.1201	24.8844	55.1009
DATA	597	4	105	0	0	NC_2_8796449	NC_2_8796449	18746.5	450.66	-4.043414410e-002	1.567305575e-001	7.964184286e-001	1.449123e+002	1.320296e+002	4.210612e+001	2.684562e+001	65	113	24	54	7.106743e+000	1.891950e+001	0	0	0	0	0	0	0	0	0	0	0	22.3579	43.7313	1	1	0	1	24.4106	24.5459	55.417
DATA	598	4	106	0	0	NC_1_18217660	NC_1_18217660	18767.6	451	1.225001320e-001	6.385528901e-002	5.506001215e-002	1.287198e+003	1.706655e+003	1.346618e+002	1.722599e+002	238	622.5	25	55	7.268997e+000	1.906725e+001	0	0	0	0	0	0	0	0	0	0	0	198.465	565.084	1	1	1	1	29.1201	24.7913	55.5836
DATA	599	4	107	0	0	NC_3_11240862	NC_3_11240862	18789	450.797	0.000000000e+000	6.528946888e-001	1.000000000e+000	3.933478e+001	2.324383e+001	3.958814e+001	2.339268e+001	40	62	24	54	7.433736e+000	1.950988e+001	0	0	0	0	0	0	0	0	0	0	0	-5.19054	-2.78409	0	0	0	0	28.1191	24.5262	55.8431
DATA	600	4	108	0	0	NC_3_10078157	NC_3_10078157	18810	450.682	2.008933588e-002	6.287527726e-002	7.493391341e-001	1.464670e+003	1.534014e+003	1.517304e+002	1.551764e+002	263.5	571.5	24	55	7.538681e+000	1.956600e+001	0	0	0	0	0	0	0	0	0	0	0	225.503	507.467	1	1	1	1	27.2919	24.4635	56.3345
DATA	601	4	109	0	0	Col_5_22508528	Col_5_22508528	18832.2	451.865	1.308467197e-001	6.403204347e-002	4.100722528e-002	1.259698e+003	1.702602e+003	1.320623e+002	1.718629e+002	220	623.5	24	55	7.492919e+000	1.954067e+001	0	0	0	0	0	0	0	0	0	0	0	193.788	562.922	1	1	1	1	20.8674	24.5345	55.9125
DATA	602	4	110	0	0	Col_3_7603858	Col_3_7603858	18852.5	450.574	1.943608480e-001	6.399138887e-002	2.387101867e-003	5.898268e+003	9.227528e+003	5.911601e+002	9.230502e+002	920.5	3031.5	24	54	7.541079e+000	1.955192e+001	0	0	0	0	0	0	0	0	0	0	0	906.667	3049.1	1	1	1	1	24.4106	24.5699	55.6073
DATA	603	4	111	0	0	Col_4_10816941	Col_4_10816941	18873.5	450.676	-3.982715892e-002	6.375013063e-002	5.321427219e-001	1.255750e+003	1.145713e+003	1.317051e+002	1.169456e+002	238	443	24	55	7.419803e+000	1.936876e+001	0	0	0	0	0	0	0	0	0	0	0	192.869	378.337	1	1	1	1	27.0811	24.7812	55.8923
DATA	604	4	112	0	0	NC_5_23801678	NC_5_23801678	18894.7	450.552	2.541200154e-002	7.718957328e-002	7.419928322e-001	4.168298e+002	4.419476e+002	5.759688e+001	5.003658e+001	107	211	24	54.5	7.432677e+000	1.945250e+001	0	0	0	0	0	0	0	0	0	0	0	63.964	145.835	1	1	1	1	25.3321	24.8826	55.6282
DATA	605	4	113	0	0	NC_3_17497166	NC_3_17497166	18915.6	450.765	-5.150598266e-002	6.229614720e-002	4.083547245e-001	2.288064e+003	2.032180e+003	2.322394e+002	2.045700e+002	398	743	25	54	7.587803e+000	1.924828e+001	0	0	0	0	0	0	0	0	0	0	0	350.796	670.074	1	1	1	1	24.1747	25.0566	55.3901
DATA	606	4	114	0	0	Col_1_247065	Col_1_247065	18936.6	450.778	1.547243290e-001	1.128207215e-001	1.702448166e-001	1.786346e+002	2.550879e+002	4.364473e+001	3.468340e+001	70	146.5	24	54	7.539413e+000	1.879152e+001	0	0	0	0	0	0	0	0	0	0	0	27.3617	84.0407	1	1	0	1	22.4545	25.1064	54.6958
DATA	607	4	115	0	0	NC_5_18565813	NC_5_18565813	18958.2	450.522	-5.426960119e-001	1.293775753e-001	2.732712012e-005	3.440066e+002	9.859860e+001	5.265303e+001	2.550418e+001	95	94.5	24	53	7.557315e+000	1.813365e+001	0	0	0	0	0	0	0	0	0	0	0	52.6392	32.4545	1	1	1	0	27.0811	24.8367	53.7802
DATA	608	4	116	0	0	Col_4_12003073	Col_4_12003073	18979.2	451.019	-2.609372564e-002	6.990856473e-002	7.089586190e-001	6.224400e+002	5.861432e+002	7.393531e+001	6.316590e+001	134.5	261.5	24	53	7.358929e+000	1.818561e+001	0	0	0	0	0	0	0	0	0	0	0	95.1494	192.752	1	1	1	1	23.9365	24.5346	53.6901
DATA	609	4	117	0	0	NC_4_7631818	NC_4_7631818	19000.5	451.098	-1.714351134e+000	1.748517213e-001	1.075726699e-022	4.447537e+004	8.585556e+002	4.447716e+003	8.903145e+001	6781	351	24	53	7.140116e+000	1.845519e+001	0	0	0	0	0	0	0	0	0	0	0	6791.6	282.047	1	1	1	1	23.9365	24.3172	54.277
DATA	610	4	118	0	0	NC_5_18401303	NC_5_18401303	19021.2	450.958	-3.799795025e-002	7.475585097e-002	6.112471805e-001	4.957612e+002	4.542288e+002	6.369168e+001	5.118424e+001	115	220	23	53	7.087364e+000	1.843234e+001	0	0	0	0	0	0	0	0	0	0	0	75.6251	149.064	1	1	1	1	22.9591	23.9774	54.2933
DATA	611	4	119	0	0	Col_3_4895435	Col_3_4895435	19043	450.643	-7.337948019e-002	6.265925681e-002	2.415635710e-001	2.100778e+003	1.774192e+003	2.138578e+002	1.789845e+002	360	642.5	24	54	7.128304e+000	1.911771e+001	0	0	0	0	0	0	0	0	0	0	0	320.094	581.56	1	1	1	1	25.5572	24.0213	55.2196
DATA	612	4	120	0	0	NC_3_10807618	NC_3_10807618	19064.1	450.603	-4.758929997e-002	6.210345485e-002	4.435033555e-001	2.631743e+003	2.358599e+003	2.662083e+002	2.370424e+002	442.5	807	23	53	7.149985e+000	1.930141e+001	0	0	0	0	0	0	0	0	0	0	0	400.541	772.205	1	1	1	1	25.7804	24.009	54.987
DATA	613	4	121	0	0	NC_2_19016719	NC_2_19016719	19085	450.5	0.000000000e+000	5.994108007e-001	1.000000000e+000	3.986621e+001	2.841425e+001	4.012354e+001	2.384646e+001	44	77	23	54	7.051512e+000	1.844014e+001	0	0	0	0	0	0	0	0	0	0	0	0.321204	9.29141	0	1	0	0	26.2212	24.0217	55.0015
DATA	614	4	122	0	0	Col_5_16652922	Col_5_16652922	19106.3	450.609	-8.693451033e-002	8.315598530e-002	2.958201202e-001	4.027940e+002	3.297224e+002	5.688735e+001	4.061062e+001	109	165.5	24	54	7.036437e+000	1.858291e+001	0	0	0	0	0	0	0	0	0	0	0	61.1592	107.677	1	1	1	1	27.2919	24.1133	55.475
DATA	615	4	123	0	0	Col_2_7341223	Col_2_7341223	19127.5	450.676	1.281765721e-001	7.444844838e-002	8.512711496e-002	4.314623e+002	5.795880e+002	5.898556e+001	6.263231e+001	109	261	24	53	6.976727e+000	1.890694e+001	0	0	0	0	0	0	0	0	0	0	0	65.4319	189.018	1	1	1	1	27.0811	24.1909	55.071
DATA	616	4	124	0	0	Col_1_12266842	Col_1_12266842	19148.4	450.518	5.967546204e-002	9.364126595e-002	5.239441728e-001	2.688303e+002	3.084279e+002	4.841901e+001	3.894141e+001	83	168	24	54	6.983718e+000	1.899418e+001	0	0	0	0	0	0	0	0	0	0	0	40.7182	100.446	1	1	1	1	25.1049	24.213	55.225
DATA	617	4	125	0	0	Col_1_12908256	Col_1_12908256	19169.6	450.745	7.101273093e-002	6.363505006e-002	2.644489462e-001	1.220702e+003	1.437548e+003	1.285574e+002	1.457130e+002	215	513	24	54	7.118825e+000	1.891226e+001	0	0	0	0	0	0	0	0	0	0	0	184.656	467.478	1	1	1	1	25.1049	24.0768	55.3584
DATA	618	4	126	0	0	NC_1_9038164	NC_1_9038164	19191	450.5	5.423368536e-003	2.020214097e-001	9.785829515e-001	1.051528e+002	1.064741e+002	4.172218e+001	2.611403e+001	58	103	24	54	7.273275e+000	1.885830e+001	0	0	0	0	0	0	0	0	0	0	0	15.8855	34.5712	1	1	0	0	26.2212	24.0164	55.0085
DATA	619	4	127	0	0	Col_3_7729940	Col_3_7729940	19212.2	450.722	1.986481689e-002	6.697307633e-002	7.667650426e-001	7.480275e+002	7.830372e+002	8.502917e+001	8.186483e+001	148	317.5	23	54	7.269898e+000	1.890576e+001	0	0	0	0	0	0	0	0	0	0	0	112.855	253.843	1	1	1	1	24.6442	23.9248	54.8362
DATA	620	4	128	0	0	Col_3_18338573	Col_3_18338573	19233.5	450.5	-6.109643557e-002	6.460994388e-002	3.443426000e-001	1.136442e+003	9.873038e+002	1.206399e+002	1.015871e+002	219.5	380	23	53	7.201436e+000	1.856736e+001	0	0	0	0	0	0	0	0	1	0	0	171.221	319.536	1	1	1	1	24.4106	23.8443	54.0555
DATA	621	4	129	0	0	Col_1_18691142	Col_1_18691142	19254.9	450.607	2.079355242e-002	6.846757822e-002	7.613570267e-001	6.611697e+002	6.935959e+002	7.755646e+001	7.338233e+001	146	284	23	53	7.409658e+000	1.780133e+001	0	0	0	0	0	0	0	0	1	0	0	99.4757	224.096	1	1	1	1	25.5572	23.6486	54.2513
DATA	622	4	130	0	0	Col_5_1192509	Col_5_1192509	19275.8	450.526	4.100958011e-002	6.167316313e-002	5.060823679e-001	4.691653e+003	5.156268e+003	4.709184e+002	5.161852e+002	732	1720	23	54	7.302814e+000	1.873423e+001	0	0	0	0	0	0	0	0	1	0	0	704.906	1663.1	1	1	1	1	25.7804	23.6176	54.8011
DATA	623	4	131	0	0	NC_5_17967249	NC_5_17967249	19297.2	450.417	-1.888824277e-001	1.522771751e-001	2.148327767e-001	1.829547e+002	1.184299e+002	4.458202e+001	2.680531e+001	66.5	109	23	54	7.420283e+000	1.900915e+001	0	0	0	0	0	0	0	0	1	0	0	27.4489	38.1294	1	1	0	0	25.7804	23.6487	55.2164
DATA	624	4	132	0	-1	NC2_00075021	NC2_00075021	19317.8	450.5	0.000000000e+000	6.527149347e-001	1.000000000e+000	4.045161e+001	2.393716e+001	4.071216e+001	2.409045e+001	40	71	23	54	7.400480e+000	1.913439e+001	0	0	0	0	0	0	0	0	1	0	0	-2.29408	-0.16633	0	0	0	0	26.6546	23.5278	55.7265
DATA	625	4	133	0	0	Col_1_20179776	Col_1_20179776	19338.6	450.389	-6.551160714e-002	6.991142076e-002	3.487246754e-001	6.746499e+002	5.801855e+002	7.882735e+001	6.283829e+001	146.5	248.5	23	53	7.198736e+000	1.881269e+001	0	0	0	0	0	0	0	0	1	0	0	100.932	186.116	1	1	1	1	24.4106	23.1977	55.2746
DATA	626	4	134	0	0	NC_1_26696142	NC_1_26696142	19359.4	450.216	1.750578518e-001	9.829881384e-002	7.493293397e-002	2.229200e+002	3.335853e+002	4.651875e+001	4.120082e+001	75.5	169	23	54	7.304311e+000	1.864211e+001	0	0	0	0	0	0	0	0	1	0	0	33.3019	106.807	1	1	1	1	24.1747	23.3068	55.7709
DATA	627	4	135	0	0	NC_5_17147414	NC_5_17147414	19381.3	450.5	0.000000000e+000	5.974265463e-001	1.000000000e+000	4.063079e+001	2.923075e+001	4.089249e+001	2.440628e+001	39	79	23	54	7.305015e+000	1.848462e+001	0	0	0	0	0	0	0	0	1	0	0	-2.14731	9.33985	0	1	0	0	27.0811	23.3171	55.7366
DATA	628	4	136	0	0	Col_1_7851338	Col_1_7851338	19402.4	450.417	1.320617285e-002	6.206860645e-002	8.315084324e-001	2.293681e+003	2.364499e+003	2.329956e+002	2.376932e+002	394	804.5	23	53	7.193264e+000	1.787561e+001	0	0	0	0	0	0	0	0	1	0	0	341.612	753.983	1	1	1	1	25.7804	23.1556	54.6788
DATA	629	4	137	0	0	Col_1_12902649	Col_1_12902649	19423.3	450.468	2.245303575e-002	6.889322191e-002	7.444919469e-001	6.479974e+002	6.823800e+002	7.668951e+001	7.244549e+001	140.5	295	22	54	7.198569e+000	1.779651e+001	0	0	0	0	0	0	0	0	1	0	0	96.3653	217.149	1	1	1	1	26.4388	22.8901	55.0348
DATA	630	4	138	0	0	NC_1_25657376	NC_1_25657376	19444.7	450.5	-8.049874931e-002	1.913581122e-001	6.739955660e-001	1.255115e+002	1.042761e+002	4.295369e+001	2.651786e+001	58	100	23	54	7.233415e+000	1.793889e+001	0	0	0	0	0	0	0	0	1	0	0	18.6363	33.1121	1	1	0	0	27.0811	22.9727	54.582
DATA	631	4	139	0	0	Col_5_6263014	Col_5_6263014	19465.8	450	9.900090039e-002	1.277694503e-001	4.384341263e-001	1.656853e+002	2.081061e+002	4.435344e+001	3.209514e+001	69	137	22	54	7.252355e+000	1.832272e+001	0	0	0	0	0	0	0	0	1	0	0	24.5634	65.941	1	1	0	1	23.9365	22.7148	54.8369
DATA	632	4	140	0	0	NC_2_16603684	NC_2_16603684	19486.7	450.135	7.659216981e-002	8.421834651e-002	3.631139294e-001	3.327929e+002	3.969777e+002	5.296605e+001	4.664254e+001	89	197.5	22	54	7.235584e+000	1.886500e+001	0	0	0	0	0	0	0	0	1	0	0	49.2623	125.515	1	1	1	1	24.1747	22.7452	55.5607
DATA	633	4	141	0	0	Col_5_18424909	Col_5_18424909	19508.5	450.4	2.322558747e-002	6.822204018e-002	7.335243605e-001	6.853294e+002	7.229778e+002	8.000079e+001	7.635032e+001	142	309.5	22	55	7.403706e+000	1.902566e+001	0	0	0	0	0	0	0	0	1	0	0	101.284	228.058	1	1	1	1	24.4106	22.7377	55.6786
DATA	634	4	142	0	0	Col_5_14091533	Col_5_14091533	19529.3	450.534	6.036699261e-002	6.733875400e-002	3.700032269e-001	7.197518e+002	8.270843e+002	8.300031e+001	8.628905e+001	146.5	314	22	54	7.426562e+000	1.900591e+001	0	0	0	0	0	0	0	0	1	0	0	106.208	260.312	1	1	1	1	25.3321	22.8975	55.4256
DATA	635	4	143	0	0	Col_2_2838281	Col_2_2838281	19550.1	450.462	4.875072622e-001	2.848789284e-001	8.702968133e-002	4.113443e+001	1.263900e+002	4.140529e+001	2.770586e+001	42	115	23	55	7.696247e+000	1.908807e+001	0	0	0	0	0	0	0	0	1	0	0	1.0315	39.6891	0	1	0	1	24.6442	23.2762	55.4178
DATA	636	4	144	0	0	NC_4_4651085	NC_4_4651085	19572.1	450.4	9.755147178e-002	1.362396440e-001	4.739737357e-001	1.541733e+002	1.930015e+002	4.424066e+001	3.135836e+001	64	124	22	55	7.371350e+000	1.905622e+001	0	0	0	0	0	0	0	0	1	0	0	22.6777	60.4585	1	1	0	1	23.9365	23.0035	55.6141
DATA	637	4	145	0	0	NC_5_11675695	NC_5_11675695	19592.8	450.529	-5.018143488e-002	6.554620578e-002	4.439210721e-001	9.914885e+002	8.832959e+002	1.074958e+002	9.173782e+001	176.5	336	22	54	7.232067e+000	1.953689e+001	0	0	0	0	0	0	0	0	1	0	0	145.616	276.05	1	1	1	1	23.9365	22.8	55.2354
DATA	638	4	146	0	0	NC_1_16988558	NC_1_16988558	19613.9	450.473	1.812269100e-001	8.565469086e-002	3.436309432e-002	2.955708e+002	4.486302e+002	5.102876e+001	5.127746e+001	85	215	22	54	7.186421e+000	1.943651e+001	0	0	0	0	0	0	0	0	1	0	0	43.3406	139.869	1	1	1	1	25.3321	22.5172	55.2367
DATA	639	4	147	0	0	Col_5_10526004	Col_5_10526004	19634.8	450.125	2.665597322e-002	6.471832562e-002	6.804297676e-001	1.008945e+003	1.072812e+003	1.091579e+002	1.101314e+002	181.5	393.5	22	54	7.319275e+000	1.910206e+001	0	0	0	0	0	0	0	0	1	0	0	147.714	333.662	1	1	1	1	24.6442	22.5237	55.2477
DATA	640	4	148	0	0	NC_5_2057083	NC_5_2057083	19656.5	450.473	6.520029587e-002	7.167896145e-002	3.630253134e-001	5.366081e+002	6.235303e+002	6.797663e+001	6.716205e+001	117.5	266.5	22	55	7.371494e+000	1.892694e+001	0	0	0	0	0	0	0	0	1	0	0	78.4353	193.434	1	1	1	1	24.4106	22.9028	55.7341
DATA	641	4	149	0	0	Col_3_21482638	Col_3_21482638	19677.4	450.2	-5.179326419e-002	6.257013706e-002	4.078045537e-001	2.044918e+003	1.815025e+003	2.087191e+002	1.832187e+002	348	622	23	55	7.401522e+000	1.903434e+001	0	0	0	0	0	0	0	0	1	0	0	298.438	561.676	1	1	1	1	25.3321	23.0993	56.2164
DATA	642	4	150	0	0	NC_2_10759982	NC_2_10759982	19698.6	450.357	1.275282648e-001	6.264429874e-002	4.177524405e-002	4.498522e+003	6.033899e+003	4.517955e+002	6.039110e+002	701	1941	23	55	7.376155e+000	1.892273e+001	0	0	0	0	0	0	0	0	1	0	0	655.492	1862.5	1	1	1	1	24.8756	23.2037	56.3068
DATA	643	4	151	0	0	NC_2_11688186	NC_2_11688186	19719.8	450.528	3.291612365e-002	6.481058030e-002	6.115361374e-001	9.982636e+002	1.076865e+003	1.082729e+002	1.105837e+002	183	390	23	55	7.300221e+000	1.899955e+001	0	0	0	0	0	0	0	0	1	0	0	145.233	331.546	1	1	1	1	24.8756	23.1788	56.1122
DATA	644	4	152	0	0	NC_5_21719787	NC_5_21719787	19740.6	449.83	4.492005756e-002	7.115699287e-002	5.278568087e-001	5.655723e+002	6.272031e+002	7.044043e+001	6.759734e+001	123	244	22	55	7.286312e+000	1.848915e+001	0	0	0	0	0	0	0	0	1	0	0	82.1564	192.616	1	1	1	1	23.2073	23.0146	55.5105
DATA	645	4	153	0	0	NC_4_5292677	NC_4_5292677	19762.2	450.429	1.144579146e-001	7.523524652e-002	1.281761356e-001	4.415948e+002	5.747538e+002	6.098132e+001	6.278852e+001	105.5	233.5	22	54	7.431361e+000	1.832626e+001	0	0	0	0	0	0	0	0	1	0	0	64.0468	176.036	1	1	1	1	25.3321	22.8218	55.2177
DATA	646	4	154	0	0	Col_1_26819018	Col_1_26819018	19783.1	450.379	-3.192786494e-002	6.897912300e-002	6.434627664e-001	7.082550e+002	6.580544e+002	8.240290e+001	7.051698e+001	140	256	22	54	7.525845e+000	1.853874e+001	0	0	0	0	0	0	0	0	1	0	0	102.568	201.03	1	1	1	1	25.7804	22.6542	55.4543
DATA	647	4	155	0	0	NC_1_24647141	NC_1_24647141	19804.4	450.414	1.227836229e-001	1.864860433e-001	5.102769610e-001	1.053127e+002	1.397218e+002	4.347757e+001	2.899896e+001	56	106	22	55	7.519357e+000	1.863617e+001	0	0	0	0	0	0	0	0	1	0	0	15.2279	42.5703	1	1	0	1	27.501	22.6483	55.3473
DATA	648	4	156	0	0	NC_1_24375571	NC_1_24375571	19825.9	450.466	4.067791833e-002	7.443168429e-002	5.847130306e-001	4.880094e+002	5.359276e+002	6.454718e+001	5.934143e+001	114	231	22	55	7.388750e+000	1.877817e+001	0	0	0	0	0	0	0	0	1	0	0	70.4577	162.845	1	1	1	1	25.7804	22.6098	55.4917
DATA	649	4	157	0	0	NC_5_8360992	NC_5_8360992	19846.7	450.391	0.000000000e+000	6.502326526e-001	1.000000000e+000	4.203735e+001	2.538400e+001	4.230811e+001	2.555769e+001	38	64	22	55	7.405361e+000	1.865071e+001	0	0	0	0	0	0	0	0	1	0	0	-3.26597	2.28684	0	0	0	0	27.2919	22.4045	55.9686
DATA	650	4	158	0	0	NC_3_23379946	NC_3_23379946	19867.5	450.372	-3.446950863e-002	1.063317842e-001	7.458098026e-001	2.578462e+002	2.381723e+002	4.959798e+001	3.497634e+001	80	144	22	55	7.329824e+000	1.884031e+001	0	0	0	0	0	0	0	0	1	0	0	37.1202	71.9906	1	1	1	1	22.9591	22.6583	56.1106
DATA	651	4	159	0	0	Col_5_8166684	Col_5_8166684	19889.3	450.5	-5.768252016e-001	8.212380247e-002	2.158378122e-012	3.139927e+003	8.319445e+002	3.168467e+002	8.706925e+001	487	318	22	54	7.484212e+000	1.872760e+001	0	0	0	0	0	0	0	0	1	0	0	451.367	250.768	1	1	1	1	24.4106	22.6915	55.6109
DATA	652	4	160	0	0	Col_5_5864526	Col_5_5864526	19910.4	450.157	-7.020384626e-002	1.163089864e-001	5.461110878e-001	2.371060e+002	2.017152e+002	4.865863e+001	3.271343e+001	72.5	126.5	22	55	7.409387e+000	1.828522e+001	0	0	0	0	0	0	0	0	1	0	0	34.0364	60.6394	1	1	1	1	24.1747	22.9728	55.9693
DATA	653	4	161	0	0	NC_4_8828273	NC_4_8828273	19931.6	450.259	-5.511549585e-002	7.709075532e-002	4.746442675e-001	4.969210e+002	4.376953e+002	6.541995e+001	5.081989e+001	108	203	22	55	7.384757e+000	1.825175e+001	0	0	0	0	0	0	0	0	1	0	0	71.2341	131.223	1	1	1	1	24.8756	22.9431	56.2835
DATA	654	4	162	0	0	Col_1_3858758	Col_1_3858758	19952.3	450.02	5.296626504e-002	8.133960852e-002	5.149339598e-001	3.833457e+002	4.330687e+002	5.731318e+001	5.045697e+001	96	194	22	56	7.349427e+000	1.819493e+001	0	0	0	0	0	0	0	0	1	0	0	54.8803	129.493	1	1	1	1	23.4529	22.8027	56.5989
DATA	655	4	163	66	1	DarkCorner	DarkCorner	19973.5	450.324	0.000000000e+000	6.492544120e-001	1.000000000e+000	4.238906e+001	2.579791e+001	4.266208e+001	2.597263e+001	33.5	71	22	55	7.311275e+000	1.862543e+001	0	0	0	0	0	0	0	0	1	0	0	-4.00931	2.09581	0	0	0	0	30	22.8313	55.8153
DATA	656	4	164	66	1	DarkCorner	DarkCorner	19993.8	450.2	0.000000000e+000	6.490243707e-001	1.000000000e+000	4.244140e+001	2.586482e+001	4.271477e+001	2.603045e+001	35	68	22	54	7.312809e+000	1.869227e+001	0	0	0	0	0	0	0	0	1	0	0	-6.23041	-4.48985	0	0	0	0	26.6546	22.5814	55.1591
DATA	657	5	1	66	1	DarkCorner	DarkCorner	16535.3	457.554	0.000000000e+000	6.482376110e-001	1.000000000e+000	3.904589e+001	2.395030e+001	3.929739e+001	2.410367e+001	38	66	24	54	7.170558e+000	1.885330e+001	0	0	0	0	0	0	0	0	0	0	0	-0.862716	-1.22883	0	0	0	0	27.2919	24.2434	55.3502
DATA	658	5	2	0	0	NC_1_4069419	NC_1_4069419	16557.2	457.525	1.689257768e-001	1.874784402e-001	3.675664793e-001	9.308214e+001	1.373384e+002	4.047971e+001	2.781831e+001	54	109.5	24	54	7.406636e+000	1.877855e+001	0	0	0	0	0	0	0	0	0	0	0	14.4119	43.9531	1	1	0	1	25.7804	24.5542	54.9884
DATA	659	5	3	0	0	NC_3_17873654	NC_3_17873654	16578.4	457.632	4.771138638e-002	1.439509462e-001	7.403106614e-001	1.463572e+002	1.633524e+002	4.211042e+001	2.925733e+001	63	118	24	54	7.486714e+000	1.875487e+001	0	0	0	0	0	0	0	0	0	0	0	22.6087	52.1046	1	1	0	1	24.8756	24.4933	54.8722
DATA	660	5	4	1028	1	SM_12	SM_12	16599.4	458	0.000000000e+000	6.480613632e-001	1.000000000e+000	3.931849e+001	2.419344e+001	3.957174e+001	2.437598e+001	38	71	24	54	7.353838e+000	1.868543e+001	0	0	0	0	0	0	0	0	0	0	0	-0.787446	3.68773	0	0	0	0	29.1201	24.7703	54.9987
DATA	661	5	5	0	0	Col_1_21372968	Col_1_21372968	16620.4	458.027	1.647322427e-001	6.329631679e-002	9.253154921e-003	5.982712e+003	8.742393e+003	5.995837e+002	8.745803e+002	957	2837	24	52.5	7.220449e+000	1.803189e+001	0	0	0	0	0	0	0	0	0	0	0	920.314	2771.73	1	1	1	1	29.1201	24.6499	54.1337
DATA	662	5	6	0	0	Col_5_19364941	Col_5_19364941	16640.9	458.375	5.746361431e-002	6.828223334e-002	4.000341401e-001	6.453674e+002	7.366660e+002	7.578379e+001	7.762934e+001	138	268	24	53	7.092298e+000	1.883875e+001	0	0	0	0	0	0	0	0	0	0	0	99.0884	232.929	1	1	1	1	25.5572	24.3073	54.4504
DATA	663	5	7	0	0	NC_3_4310999	NC_3_4310999	16662.6	458	1.559957547e-001	6.341135365e-002	1.389136582e-002	2.496261e+003	3.575080e+003	2.527784e+002	3.583500e+002	410	1042	24	53	6.904884e+000	1.873391e+001	0	0	0	1	0	0	0	0	1	0	0	382.598	1127.43	1	1	1	1	29.1201	23.8844	54.2677
DATA	664	5	8	0	0	Col_3_20860990	Col_3_20860990	16683.6	458.039	-1.930991366e-001	7.826774843e-002	1.361890985e-002	5.576814e+002	3.575090e+002	6.854990e+001	4.340220e+001	122	171	24	53	6.960193e+000	1.867922e+001	0	0	0	0	0	0	0	0	0	0	0	85.3335	112.473	1	1	1	1	24.1747	23.9911	54.1589
DATA	665	5	9	0	0	Col_1_11540721	Col_1_11540721	16705	458.203	-7.013246075e-002	1.087971555e-001	5.191756260e-001	2.464027e+002	2.096587e+002	4.691692e+001	3.237194e+001	77	136.5	24	54	7.104945e+000	1.863364e+001	0	0	0	0	0	0	0	0	0	0	0	37.6435	65.8099	1	1	1	1	28.1191	24.1654	54.4927
DATA	666	5	10	0	0	Col_3_17106819	Col_3_17106819	16725.6	458.052	-2.600913186e-003	6.167955790e-002	9.663646482e-001	3.615013e+003	3.593428e+003	3.637054e+002	3.601917e+002	560	1157.5	23	53	7.182641e+000	1.882638e+001	0	0	0	0	0	0	0	0	1	0	0	551.513	1125.67	1	1	1	1	26.0017	23.7085	54.3038
DATA	667	5	11	0	0	Col_1_21178922	Col_1_21178922	16747.4	458	5.118451710e-002	6.441803913e-002	4.268647978e-001	1.021512e+003	1.149286e+003	1.097164e+002	1.175663e+002	188	411	23	53	7.362322e+000	1.874395e+001	0	0	0	0	0	0	0	0	1	0	0	155.631	359.311	1	1	1	1	29.1201	23.7713	53.9387
DATA	668	5	12	0	0	NC_2_18395786	NC_2_18395786	16768.5	458	1.589330338e-001	1.484164084e-001	2.842328749e-001	1.262162e+002	1.819903e+002	4.202462e+001	3.076719e+001	60	117	23	53	7.410116e+000	1.883152e+001	0	0	0	0	0	0	0	0	1	0	0	19.2059	56.7973	1	1	0	1	29.1201	23.6637	54.0398
DATA	669	5	13	0	0	Col_4_18116062	Col_4_18116062	16789.4	458.315	1.412993450e-002	6.206511576e-002	8.199081880e-001	2.280840e+003	2.356269e+003	2.315876e+002	2.369333e+002	391.5	808.5	23	54	7.422121e+000	1.938152e+001	0	0	0	0	0	0	0	0	1	0	0	346.666	734.2	1	1	1	1	24.8756	23.6022	55.3978
DATA	670	5	14	0	0	NC_2_2393980	NC_2_2393980	16810.7	457.566	6.980189773e-002	6.589738178e-002	2.894852777e-001	8.219590e+002	9.652772e+002	9.148596e+001	9.968345e+001	167	365	23	54	7.139327e+000	1.910996e+001	0	0	0	0	0	0	0	0	1	0	0	124.813	300.334	1	1	1	1	24.4106	23.2156	54.9637
DATA	671	5	15	0	0	Col_5_8817021	Col_5_8817021	16831.7	458.037	-3.254901056e-002	1.555545551e-001	8.342569965e-001	1.492311e+002	1.384555e+002	4.288888e+001	2.850473e+001	61	113	22	54	7.138988e+000	1.810108e+001	0	0	0	0	0	0	0	0	1	0	0	22.6377	43.0221	1	1	0	1	24.8756	23.0311	54.4218
DATA	672	5	16	0	0	NC_5_5431515	NC_5_5431515	16852.2	457.9	1.117681777e-001	1.571375331e-001	4.769131372e-001	1.249644e+002	1.616421e+002	4.213708e+001	2.972414e+001	58.5	113.5	23	53	7.492412e+000	1.835417e+001	0	0	0	0	0	0	0	0	1	0	0	18.9413	50.1694	1	1	0	1	23.9365	23.3106	53.8235
DATA	673	5	17	0	0	NC_2_17351522	NC_2_17351522	16874.4	458	-3.384475575e-002	3.337828896e-001	9.192349086e-001	6.520785e+001	6.031914e+001	4.079870e+001	2.569030e+001	50	85.5	22	53	7.198405e+000	1.852653e+001	0	0	0	0	0	0	0	0	1	0	0	9.87571	18.7009	1	1	0	0	29.1201	22.8533	54.5953
DATA	674	5	18	0	0	Col_1_9669866	Col_1_9669866	16895.4	457.973	7.503438973e-003	1.028665444e-001	9.418511308e-001	2.474457e+002	2.517580e+002	4.729155e+001	3.547622e+001	78.5	132	22	53	7.338320e+000	1.768964e+001	0	0	0	0	0	0	0	0	1	0	0	37.4504	77.9825	1	1	1	1	29.1201	22.5519	54.2128
DATA	675	5	19	0	0	NC_3_6188683	NC_3_6188683	16916.6	457.973	3.059735955e-001	3.048332088e-001	3.155034611e-001	4.775048e+001	9.659427e+001	4.060713e+001	2.681467e+001	47	87.5	22	53	7.458419e+000	1.804172e+001	0	0	0	0	0	0	0	0	1	0	0	7.22262	29.8968	1	1	0	0	30	22.5816	54.1187
DATA	676	5	20	0	0	NC_1_11396812	NC_1_11396812	16937.1	458.476	-1.946173939e-002	8.481807662e-002	8.185170551e-001	3.606396e+002	3.448353e+002	5.411647e+001	4.261033e+001	91	180.5	22	53	7.310364e+000	1.898358e+001	0	0	0	0	0	0	0	0	1	0	0	54.5185	106.661	1	1	1	1	26.4388	22.6341	54.2098
DATA	677	5	21	0	0	NC_2_13126249	NC_2_13126249	16958.5	458	-1.532490551e+000	1.582494132e-001	3.525720501e-022	7.705140e+003	2.260945e+002	7.715705e+002	3.374034e+001	1148.5	126.5	22	53	7.331303e+000	1.884518e+001	0	0	0	0	0	0	0	0	1	0	0	1164.34	69.8945	1	1	1	1	25.3321	22.6246	54.3601
DATA	678	5	22	0	0	NC_1_23835070	NC_1_23835070	16979.6	458.429	-2.456361435e-001	6.694505157e-002	2.432913383e-004	1.887311e+003	1.072031e+003	1.930028e+002	1.100921e+002	322	385	22	53	7.262585e+000	1.902480e+001	0	0	0	0	0	0	0	0	1	0	0	285.076	331.264	1	1	1	1	24.4106	22.4101	54.2718
DATA	679	5	23	0	0	NC_3_19771889	NC_3_19771889	17001.2	457.528	1.306919742e-001	6.658957242e-002	4.968693767e-002	7.762887e+002	1.048854e+003	8.750735e+001	1.078385e+002	163.5	390	22	52	7.172241e+000	1.892190e+001	0	0	0	0	0	0	0	0	1	0	0	117.234	323.995	1	1	1	1	25.1049	22.151	53.6211
DATA	680	5	24	0	0	NC_5_1122251	NC_5_1122251	17022.4	457.436	2.354128895e-001	6.522858879e-002	3.073267077e-004	3.534648e+003	6.077978e+003	3.557660e+002	6.083146e+002	544	1934	22	52	7.186760e+000	1.907744e+001	0	0	0	0	0	0	0	0	1	0	0	533.677	1877.11	1	1	1	1	24.8756	22.2052	53.516
DATA	681	5	25	0	0	Col_3_3931595	Col_3_3931595	17043.4	457.537	-2.100495812e-002	1.086450803e-001	8.466961739e-001	2.361098e+002	2.249620e+002	4.679846e+001	3.368466e+001	79	134	22	51	7.223974e+000	1.923489e+001	0	0	0	0	0	0	0	0	1	1	0	35.6425	69.4694	1	1	1	1	24.4106	21.9954	53.1325
DATA	682	5	26	0	0	NC_3_1898495	NC_3_1898495	17064.6	457.701	0.000000000e+000	6.468733502e-001	1.000000000e+000	4.015215e+001	2.491209e+001	4.041076e+001	2.507162e+001	33	58.5	22	51	7.233339e+000	1.910960e+001	0	0	0	0	0	0	0	0	1	1	0	-5.36776	-3.7978	0	0	0	0	26.8687	22.0902	53.1719
DATA	683	5	27	0	0	NC_2_1591994	NC_2_1591994	17085.3	458.244	7.016061404e-002	8.227299902e-002	3.937823567e-001	3.500596e+002	4.114364e+002	5.346768e+001	4.817956e+001	91	184	21.5	52	7.039936e+000	1.875958e+001	0	0	0	0	0	0	0	0	1	1	0	52.8317	127.064	1	1	1	1	22.4545	21.8226	53.1438
DATA	684	5	28	0	0	NC_4_8011714	NC_4_8011714	17106.3	457.642	1.340359109e-002	8.484066325e-002	8.744682573e-001	3.475154e+002	3.584079e+002	5.329926e+001	4.373581e+001	89	175	22	52	7.005068e+000	1.854234e+001	0	0	0	0	0	0	0	0	1	0	0	52.4515	110.706	1	1	1	1	24.8756	21.8367	53.3792
DATA	685	5	29	0	0	Col_5_19587785	Col_5_19587785	17128.4	457.885	9.446781969e-002	6.819681665e-002	1.659842197e-001	6.518732e+002	8.102722e+002	7.669679e+001	8.481341e+001	136	307	21	52.5	7.048835e+000	1.877422e+001	0	0	0	0	0	0	0	0	1	0	0	98.393	250.35	1	1	1	1	25.5572	21.8436	53.4081
DATA	686	5	30	0	0	Col_1_17386958	Col_1_17386958	17149.4	457.701	8.515375756e-002	6.387629780e-002	1.824976391e-001	1.187912e+003	1.445233e+003	1.254748e+002	1.466781e+002	212	518.5	21	52	6.988121e+000	1.914808e+001	0	0	0	0	0	0	0	0	1	1	0	179.326	446.691	1	1	1	1	26.8687	21.8279	52.8939
DATA	687	5	31	0	0	NC_5_7973203	NC_5_7973203	17170.5	457.676	-2.401430086e-003	1.044918748e-001	9.816646477e-001	2.448490e+002	2.434989e+002	4.723921e+001	3.492617e+001	75	128	21	52	6.985285e+000	1.894610e+001	0	0	0	0	0	0	0	0	1	0	0	36.9683	75.293	1	1	1	1	27.0811	21.6523	53.5675
DATA	688	5	32	0	0	NC_1_24411333	NC_1_24411333	17191.5	457.676	7.022967903e-002	8.752444231e-002	4.223211740e-001	3.065149e+002	3.603141e+002	5.070368e+001	4.386963e+001	87	176	21	52	7.169970e+000	1.879671e+001	0	0	0	0	0	0	0	0	1	1	0	46.2886	111.471	1	1	1	1	27.0811	21.7258	53.1202
DATA	689	5	33	0	0	Col_2_1689010	Col_2_1689010	17212.2	457.421	9.670681425e-002	6.226719290e-002	1.204006597e-001	3.544532e+003	4.428592e+003	3.567457e+002	4.435650e+002	566	1406.5	21	53	7.300736e+000	1.861150e+001	0	0	0	0	0	0	0	0	1	0	0	535.426	1370.86	1	1	1	1	25.7804	21.8885	54.5052
DATA	690	5	34	0	0	Col_1_27374550	Col_1_27374550	17233.3	457.5	-2.441318343e-002	6.280511512e-002	6.974882442e-001	1.639504e+003	1.549884e+003	1.688468e+002	1.569909e+002	285	545	21	55	7.138622e+000	1.855442e+001	0	0	0	0	0	0	0	0	1	0	0	247.73	480.077	1	1	1	1	24.4106	21.8405	55.3468
DATA	691	5	35	0	0	NC_2_9903557	NC_2_9903557	17255	457.5	0.000000000e+000	6.476446458e-001	1.000000000e+000	4.009517e+001	2.481743e+001	4.035342e+001	2.504442e+001	33.5	72	21	54	7.353436e+000	1.853537e+001	0	0	0	0	0	0	0	0	1	0	0	-3.68274	5.71972	0	0	0	0	26.2212	21.8315	54.5326
DATA	692	5	36	0	0	NC_2_17683812	NC_2_17683812	17276.3	457.818	6.056796229e-002	6.366859657e-002	3.414519034e-001	1.212034e+003	1.393422e+003	1.277400e+002	1.415594e+002	213.5	482.5	22	54	7.165342e+000	1.931128e+001	0	0	0	0	0	0	0	0	1	0	0	183.266	432.281	1	1	1	1	25.1049	21.946	54.7045
DATA	693	5	37	0	0	NC_3_16087568	NC_3_16087568	17297.5	457.676	1.505953089e-001	1.987196050e-001	4.485538779e-001	9.138842e+001	1.292666e+002	4.134495e+001	2.808658e+001	54	97	21	53	6.997348e+000	1.927674e+001	0	0	0	0	0	0	0	0	1	0	0	13.8243	40.1366	1	1	0	1	27.0811	21.7299	54.2051
DATA	694	5	38	0	0	NC_5_8795649	NC_5_8795649	17318.5	457.676	0.000000000e+000	5.476488489e-001	1.000000000e+000	4.004664e+001	3.545281e+001	4.033881e+001	2.516352e+001	43	81.5	21	53	7.070503e+000	1.873988e+001	0	0	0	0	0	0	0	0	1	0	0	2.51448	11.0179	0	1	0	0	27.0811	21.8316	53.6626
DATA	695	5	39	0	0	NC_3_22789305	NC_3_22789305	17339.3	457.75	-8.730014004e-002	6.400911206e-002	1.726083419e-001	1.404146e+003	1.148450e+003	1.460795e+002	1.175110e+002	255	412	21	53	6.628164e+000	1.889502e+001	0	0	0	0	0	0	0	0	1	0	0	212.595	357.25	1	1	1	1	24.6442	21.5331	53.9855
DATA	696	5	40	0	0	Col_4_13327071	Col_4_13327071	17360.6	457.611	1.538187096e-001	6.758001540e-002	2.284016798e-002	7.007217e+002	9.985372e+002	8.081711e+001	1.029027e+002	150	378	21	52	6.921008e+000	1.895276e+001	0	0	0	0	0	0	0	0	1	0	0	106.148	310.932	1	1	1	1	24.4106	21.4015	53.3981
DATA	697	5	41	0	0	NC_1_24038385	NC_1_24038385	17382.3	457.979	1.181703999e-001	1.671168350e-001	4.794965819e-001	1.152603e+002	1.513039e+002	4.186265e+001	2.908198e+001	57.5	115.5	21	53	7.428967e+000	1.909338e+001	0	0	0	0	0	0	0	0	1	0	0	17.469	47.1662	1	1	0	1	23.4529	21.7717	54.3289
DATA	698	5	42	0	0	NC_5_15312045	NC_5_15312045	17403.2	457.522	1.642024064e-001	2.650654009e-001	5.356009593e-001	6.560449e+001	9.574937e+001	4.075279e+001	2.659268e+001	51	94	21	54	7.097272e+000	1.880497e+001	0	0	0	0	0	0	0	0	1	0	0	9.94887	29.8806	1	1	0	0	27.0811	21.2968	54.7987
DATA	699	5	43	0	0	Col_3_800538	Col_3_800538	17423.6	457.976	7.012165968e-002	6.415747459e-002	2.744106392e-001	1.085745e+003	1.275996e+003	1.157777e+002	1.299838e+002	203	453	21	53	7.231921e+000	1.868268e+001	0	0	0	0	0	0	0	0	1	0	0	164.738	398.649	1	1	1	1	21.9382	21.7128	54.3703
DATA	700	5	44	0	0	NC_5_6809570	NC_5_6809570	17445.3	457.6	1.593762635e-002	6.791133228e-002	8.144548844e-001	6.951799e+002	7.211653e+002	8.029172e+001	7.624575e+001	149	281	22	52	7.171982e+000	1.801770e+001	0	0	0	0	0	0	0	0	1	0	0	105.546	225.581	1	1	1	1	25.7804	21.8179	53.757
DATA	701	5	45	0	0	NC_2_9062152	NC_2_9062152	17466.6	457.586	0.000000000e+000	6.479358701e-001	1.000000000e+000	3.989300e+001	2.456331e+001	4.014995e+001	2.474228e+001	38	68	22	52	7.212690e+000	1.809241e+001	0	0	0	0	0	0	0	0	1	0	0	-1.93825	3.24244	0	0	0	0	27.501	21.8966	53.5973
DATA	702	5	46	0	0	NC_5_5935235	NC_5_5935235	17487.1	457.981	-4.655550662e-002	6.480653295e-002	4.725250197e-001	1.066180e+003	9.578003e+002	1.139190e+002	9.891114e+001	201	368	21	53	7.404897e+000	1.853611e+001	0	0	0	0	0	0	0	0	1	0	0	162.067	300.343	1	1	1	1	24.4106	21.8701	54.0357
DATA	703	5	47	0	0	NC_5_18448479	NC_5_18448479	17508.9	457.5	5.785723403e-002	9.735487987e-002	5.523167753e-001	2.536400e+002	2.897844e+002	4.744719e+001	3.804922e+001	81.5	160.5	22	53	7.522816e+000	1.847398e+001	0	0	0	0	0	0	0	0	1	0	0	38.5819	90.9892	1	1	1	1	25.7804	22.2256	53.8066
DATA	704	5	48	0	0	NC_4_3355228	NC_4_3355228	17529.7	457.571	1.844292910e-001	6.850515526e-002	7.098325479e-003	6.497397e+002	9.935019e+002	7.633780e+001	1.023566e+002	132	389	21	53	7.184012e+000	1.867266e+001	0	0	0	0	0	0	0	0	1	0	0	98.8971	312.356	1	1	1	1	25.3321	21.8194	53.6246
DATA	705	5	49	0	0	Col_3_291089	Col_3_291089	17551.3	457.5	-9.564701089e-002	6.676003333e-002	1.519439739e-001	9.218845e+002	7.396556e+002	1.005105e+002	7.794647e+001	179	308	21	52	7.191889e+000	1.911750e+001	0	0	0	0	0	0	0	0	1	0	0	140.416	232.866	1	1	1	1	27.0811	21.9672	53.8023
DATA	706	5	50	0	0	NC_1_24607844	NC_1_24607844	17572.4	457.586	1.775363257e-001	1.828449558e-001	3.315649730e-001	9.627432e+001	1.448928e+002	4.116060e+001	2.851376e+001	52.5	108.5	22	52	7.063978e+000	1.925521e+001	0	0	0	0	0	0	0	0	1	1	0	14.6738	45.6791	1	1	0	1	27.501	21.9878	53.2838
DATA	707	5	51	0	0	Col_3_15773845	Col_3_15773845	17593.7	457.182	3.443898058e-002	6.302502166e-002	5.847680180e-001	1.420071e+003	1.537266e+003	1.475305e+002	1.556705e+002	261	545	21	53.5	7.138301e+000	1.969826e+001	0	0	0	0	0	0	0	0	1	0	0	216.596	485.315	1	1	1	1	25.1049	21.8301	54.4593
DATA	708	5	52	0	0	NC_5_17508043	NC_5_17508043	17614.2	457.885	7.821599929e-002	7.206624398e-002	2.777734213e-001	5.018735e+002	6.009112e+002	6.415609e+001	6.488994e+001	113	255	21	54	7.007521e+000	1.936256e+001	0	0	0	0	0	0	0	0	1	0	0	76.596	189.97	1	1	1	1	24.4106	21.7779	54.5273
DATA	709	5	53	0	0	Col_4_17361162	Col_4_17361162	17635.4	457.409	9.219257013e-002	7.313904961e-002	2.074851176e-001	4.703788e+002	5.816213e+002	6.170493e+001	6.309439e+001	110.5	246	21	53	7.096838e+000	1.913238e+001	0	0	0	0	0	0	0	0	1	0	0	71.8409	184.132	1	1	1	1	22.9591	21.6882	54.2473
DATA	710	5	54	0	0	NC_1_9074875	NC_1_9074875	17656.7	457.195	2.757065911e-001	3.298278113e-001	4.032051527e-001	4.502807e+001	8.495520e+001	4.016159e+001	2.585585e+001	46	90	22	53	7.054132e+000	1.954962e+001	0	0	0	0	0	0	0	0	1	0	0	6.88201	26.9341	1	1	0	0	21.4095	22.0403	54.3783
DATA	711	5	55	0	0	NC_5_17811895	NC_5_17811895	17678.2	457.5	0.000000000e+000	5.401951858e-001	1.000000000e+000	3.962575e+001	3.582061e+001	3.988098e+001	2.464606e+001	38	79	22	53	7.102886e+000	1.996100e+001	0	0	0	0	0	0	0	0	1	0	0	-1.67362	11.3733	0	1	0	0	26.6546	22.1541	54.5639
DATA	712	5	56	0	0	NC_3_990303	NC_3_990303	17699.3	457.5	8.373836899e-002	6.325403822e-002	1.855554468e-001	1.408879e+003	1.708488e+003	1.464161e+002	1.725752e+002	253	613	22	53	7.238919e+000	1.930702e+001	0	0	0	0	0	0	0	0	1	0	0	215.627	543.244	1	1	1	1	27.0811	22.2338	54.5889
DATA	713	5	57	0	0	Col_2_10299594	Col_2_10299594	17720.5	457.5	1.035930797e-001	6.235147494e-002	9.662561734e-002	3.519573e+003	4.467690e+003	3.542034e+002	4.474301e+002	560.5	1494.5	22	53	7.233763e+000	1.902713e+001	0	0	0	0	0	0	0	0	1	0	0	539.039	1422.66	1	1	1	1	27.9146	22.1921	54.5453
DATA	714	5	58	0	0	NC_1_12520389	NC_1_12520389	17741.1	457.722	1.440324708e-001	9.280735580e-002	1.206739634e-001	2.499172e+002	3.481998e+002	4.699579e+001	4.244867e+001	74	175	22	53	7.067979e+000	1.912377e+001	0	0	0	0	0	0	0	0	1	0	0	38.3011	111.037	1	1	1	1	24.6442	21.9337	54.3173
DATA	715	5	59	0	0	Col_2_2937035	Col_2_2937035	17762.9	457.211	3.127852024e-002	6.253454946e-002	6.169484608e-001	1.709816e+003	1.837503e+003	1.755462e+002	1.853426e+002	308	665	22	52	7.104838e+000	1.903321e+001	0	0	0	0	0	0	0	0	1	0	0	262.227	586.827	1	1	1	1	25.5572	22.162	53.5664
DATA	716	5	60	0	0	NC_5_19729522	NC_5_19729522	17784	457.5	2.306541078e-001	8.925798485e-002	9.762538653e-003	5.589813e+003	9.507172e+003	5.592805e+002	1.408989e+003	650	1894	22	52	7.025098e+000	1.871214e+001	0	0	1	1	0	0	0	0	1	1	0	857.85	3040.67	1	1	1	1	26.2212	22.1413	53.1527
DATA	717	5	61	0	0	Col_1_13163339	Col_1_13163339	17804.9	457.19	6.352232969e-002	6.234910297e-002	3.082898267e-001	2.076612e+003	2.403686e+003	2.114254e+002	2.415810e+002	352	770	22	52	7.264989e+000	1.851387e+001	0	0	0	0	0	0	0	0	1	0	0	318.904	769.869	1	1	1	1	25.5572	22.5039	53.2963
DATA	718	5	62	0	0	Col_1_27634939	Col_1_27634939	17826	457.719	-7.332815885e-002	7.291071126e-002	3.145476518e-001	5.663546e+002	4.783660e+002	6.916028e+001	5.358133e+001	129.5	214	22	52	7.431553e+000	1.882049e+001	0	0	0	0	0	0	0	0	1	0	0	87.0293	153.438	1	1	1	1	25.7804	22.637	53.3535
DATA	719	5	63	0	0	NC_5_12550249	NC_5_12550249	17847	457.597	1.034700558e-001	7.055997032e-002	1.425358208e-001	5.341088e+002	6.777972e+002	6.653022e+001	7.193782e+001	122	274	22	52	7.372576e+000	1.879582e+001	0	0	0	0	0	0	0	0	1	0	0	82.1269	217.716	1	1	1	1	25.5572	22.6059	53.4261
DATA	720	5	64	0	0	NC_3_10447175	NC_3_10447175	17868.1	457.383	1.756143744e-001	2.572185166e-001	4.947686823e-001	6.556509e+001	9.823970e+001	4.018137e+001	2.599664e+001	48	100	22	52	7.215368e+000	1.888448e+001	0	0	0	0	0	0	0	0	1	0	0	10.088	31.6005	1	1	0	0	22.9591	22.9418	53.4863
DATA	721	5	65	0	0	NC_5_17640918	NC_5_17640918	17889.2	457.787	6.168115899e-002	7.790504516e-002	4.285076637e-001	3.935251e+002	4.535797e+002	5.584176e+001	5.133242e+001	99	216	22	52	7.117357e+000	1.915791e+001	0	0	0	0	0	0	0	0	1	0	0	60.5846	146.109	1	1	1	1	26.2212	22.8394	53.666
DATA	722	5	66	0	0	NC_1_25500489	NC_1_25500489	17910.9	457.577	9.652737720e-002	7.487396118e-002	1.973291907e-001	4.284775e+002	5.351251e+002	5.834089e+001	5.864817e+001	107	247	22	53	7.109544e+000	1.876633e+001	0	0	0	0	0	0	0	0	1	0	0	66.0067	172.624	1	1	1	1	24.6442	22.7274	54.1413
DATA	723	5	67	0	0	Col_3_16675402	Col_3_16675402	17931.9	457.517	-2.042307911e-002	6.147471274e-002	7.397237568e-001	1.110513e+004	1.059500e+004	1.111218e+003	1.059771e+003	1786	3503.5	22	52	7.218551e+000	1.895969e+001	0	0	0	0	0	0	0	0	1	0	0	1711.73	3422.49	1	1	1	1	25.7804	22.829	54.3921
DATA	724	5	68	0	0	Col_4_14753508	Col_4_14753508	17953.2	457.478	1.870207671e-001	6.538120331e-002	4.230177156e-003	1.107243e+003	1.703192e+003	1.175755e+002	1.719927e+002	204	560	22	53	7.252053e+000	1.863406e+001	0	0	0	0	0	0	0	0	1	0	0	170.766	550.936	1	1	1	1	27.0811	22.5901	53.8145
DATA	725	5	69	0	0	Col_2_18687518	Col_2_18687518	17974.3	457.763	-4.560767358e-001	7.456628954e-002	9.571706769e-010	5.385767e+003	1.884390e+003	5.400253e+002	1.899489e+002	865	634	22	53	6.659847e+000	1.850071e+001	0	0	0	0	0	0	0	0	1	0	0	831.07	610.369	1	1	1	1	25.7804	22.2275	53.8026
DATA	726	5	70	0	0	NC_1_17936313	NC_1_17936313	17995.5	457.324	8.456792764e-002	1.452748413e-001	5.604833647e-001	1.381603e+002	1.678616e+002	4.185292e+001	2.918219e+001	62	118	22	53	7.052513e+000	1.848716e+001	0	0	0	0	0	0	0	0	1	0	0	21.3308	54.4433	1	1	0	1	27.0811	22.4375	53.609
DATA	727	5	71	0	0	Col_3_1568024	Col_3_1568024	18016.9	457.22	1.073197657e-001	6.684550195e-002	1.083860796e-001	7.208815e+002	9.229617e+002	8.219423e+001	9.532533e+001	154	373	22	53	7.068667e+000	1.813109e+001	0	0	0	0	0	0	0	0	1	0	0	111.355	299.74	1	1	1	1	23.9365	22.4097	53.5338
DATA	728	5	72	0	0	Col_3_12433747	Col_3_12433747	18038.1	457.13	1.219461924e-001	6.896669478e-002	7.702918979e-002	5.911999e+002	7.828536e+002	7.108344e+001	8.182597e+001	128	304	22	52	7.015165e+000	1.802621e+001	0	0	0	0	0	0	0	0	1	1	0	91.3673	254.563	1	1	1	1	24.6442	22.4585	52.9741
DATA	729	5	73	0	0	Col_3_8043292	Col_3_8043292	18059.4	457.115	-1.440273582e-001	7.951631531e-002	7.009546921e-002	4.820459e+002	3.459880e+002	6.228909e+001	4.198273e+001	117.5	179	22	51	7.068697e+000	1.781542e+001	0	0	0	0	0	0	0	0	1	1	0	74.5323	112.647	1	1	1	1	24.4106	22.4701	52.2045
DATA	730	5	74	0	0	Col_1_5740181	Col_1_5740181	18080.3	457.278	-3.402742366e-002	6.585250859e-002	6.053504098e-001	8.825493e+002	8.160402e+002	9.666365e+001	8.499015e+001	178	336.5	23	51	7.220439e+000	1.792983e+001	0	0	0	0	0	0	0	0	1	1	0	136.515	266.008	1	1	1	1	24.8756	23.0779	52.2903
DATA	731	5	75	0	0	Col_5_26587636	Col_5_26587636	18101.1	457.231	-1.078588139e-001	7.419480545e-002	1.460226801e-001	5.579081e+002	4.352150e+002	6.831027e+001	4.956733e+001	127	214	23	51	7.036115e+000	1.813820e+001	0	0	0	0	0	0	0	0	1	1	0	86.3332	142.034	1	1	1	1	24.1747	23.11	53.0747
DATA	732	5	76	0	0	NC_4_1280285	NC_4_1280285	18122.1	457.687	2.996066698e-002	8.359989328e-002	7.200577294e-001	3.404658e+002	3.647826e+002	5.207400e+001	4.349902e+001	97	189	23	52	6.904233e+000	1.812053e+001	0	0	0	0	0	0	0	0	1	1	0	52.7047	119.185	1	1	1	1	23.2073	23.1265	53.1642
DATA	733	5	77	0	0	Col_4_8296909	Col_4_8296909	18143	457.4	4.749563330e-002	6.489814364e-002	4.642608177e-001	9.207263e+002	1.027132e+003	1.001438e+002	1.054052e+002	182	385	23	52	6.911145e+000	1.859779e+001	0	0	0	0	0	0	0	0	1	0	0	142.581	335.964	1	1	1	1	25.3321	23.1845	53.8468
DATA	734	5	78	0	0	NC_3_5568975	NC_3_5568975	18164.6	457.96	1.606853674e-002	7.251559478e-002	8.246351497e-001	5.082436e+002	5.274003e+002	6.429252e+001	5.779726e+001	121	236	23	54	6.884934e+000	1.881148e+001	0	0	0	0	0	0	0	0	1	0	0	78.7307	172.701	1	1	1	1	23.9365	23.0861	54.7217
DATA	735	5	79	0	0	NC_1_24773008	NC_1_24773008	18186.3	456.907	4.780700740e-002	6.508386662e-002	4.626168480e-001	8.943778e+002	9.984539e+002	9.771652e+001	1.026009e+002	176	396	23	54	7.258207e+000	1.896940e+001	0	0	0	0	0	0	0	0	1	0	0	138.591	327.292	1	1	1	1	24.1747	23.5003	54.5544
DATA	736	5	80	0	0	NC_1_24461605	NC_1_24461605	18207.3	456.96	1.990539908e-002	7.127733644e-002	7.800400246e-001	5.390864e+002	5.643698e+002	6.674367e+001	6.117073e+001	126.5	243	23	53	7.142265e+000	1.863442e+001	0	0	0	0	0	0	0	0	1	0	0	83.558	185.186	1	1	1	1	23.696	23.6615	54.3533
DATA	737	5	81	0	0	NC_1_24190879	NC_1_24190879	18228.3	457.391	-4.530510748e-002	7.318176964e-002	5.358660210e-001	5.300103e+002	4.775064e+002	6.600736e+001	5.325194e+001	121	232	24	53	7.201724e+000	1.873731e+001	0	0	0	0	0	0	0	0	1	0	0	82.1701	156.835	1	1	1	1	27.2919	23.8739	54.7115
DATA	738	5	82	0	0	Col_1_11631076	Col_1_11631076	18249.5	457.324	-4.784103031e-002	6.711943568e-002	4.759852347e-001	7.870882e+002	7.049891e+002	8.799029e+001	7.432841e+001	161.5	307	23	53	6.847467e+000	1.895220e+001	0	0	0	0	0	0	0	0	1	0	0	122.052	231.766	1	1	1	1	27.0811	23.3907	54.5559
DATA	739	5	83	0	0	Col_4_7130292	Col_4_7130292	18271	457.098	1.671903461e-001	6.342150981e-002	8.384589552e-003	3.984297e+003	5.855205e+003	4.003660e+002	5.859931e+002	671	1939	23	54	7.408113e+000	1.915254e+001	0	0	0	0	0	0	0	0	1	0	0	617.948	1926.63	1	1	1	1	26.2212	23.7054	55.4402
DATA	740	5	84	0	0	Col_1_5273967	Col_1_5273967	18291.7	457.456	-3.621364014e-002	6.286005545e-002	5.645479980e-001	1.598899e+003	1.470982e+003	1.646542e+002	1.489650e+002	276	540.5	23	54	7.272386e+000	1.925788e+001	0	0	0	0	0	0	0	0	1	0	0	248.017	484.422	1	1	1	1	25.3321	23.7404	54.9095
DATA	741	5	85	0	0	NC_2_3809693	NC_2_3809693	18313	457.5	-8.854188749e-001	1.635715021e-001	6.196408342e-008	3.660992e+002	4.766284e+001	5.372296e+001	2.396949e+001	95	80.5	23	53	7.573126e+000	1.889393e+001	0	0	0	0	0	0	0	0	1	0	0	56.7947	15.7089	1	1	1	0	26.2212	23.8466	54.2792
DATA	742	5	86	0	0	Col_5_17360586	Col_5_17360586	18333.8	457.475	-1.222837049e-001	9.979117854e-002	2.204260783e-001	2.930686e+002	2.211493e+002	4.903588e+001	3.225020e+001	87	141	23	54	7.734026e+000	1.869042e+001	0	0	0	0	0	0	0	0	1	0	0	45.4687	72.941	1	1	1	1	25.7804	23.6664	55.0243
DATA	743	5	87	0	0	NC_1_4143161	NC_1_4143161	18355.7	457.28	-1.342955249e-002	1.376273449e-001	9.222665208e-001	1.639404e+002	1.589485e+002	4.259383e+001	2.833461e+001	66	121.5	23	54	7.660852e+000	1.882175e+001	0	0	0	0	0	0	0	0	1	0	0	25.4362	52.4637	1	1	0	1	24.4106	23.796	55.0543
DATA	744	5	88	0	0	NC_4_15444954	NC_4_15444954	18376.7	457.509	-1.203783376e-001	9.069093358e-002	1.843939369e-001	3.458088e+002	2.620944e+002	5.235722e+001	3.516274e+001	93	154	23	54	7.653879e+000	1.894228e+001	0	0	0	0	0	0	0	0	1	0	0	53.6544	86.5654	1	1	1	1	25.3321	23.8789	55.7997
DATA	745	5	89	0	0	Col_2_11675576	Col_2_11675576	18397.8	457.25	-2.344087902e-002	6.396220798e-002	7.140068284e-001	1.151508e+003	1.091003e+003	1.216767e+002	1.115872e+002	221.5	432.5	23	55	7.457761e+000	1.887555e+001	0	0	0	0	0	0	0	0	0	0	0	178.66	360.556	1	1	1	1	24.4106	23.8977	55.8336
DATA	746	5	90	0	0	NC_5_1761061	NC_5_1761061	18418.6	457	0.000000000e+000	6.524725262e-001	1.000000000e+000	3.906343e+001	2.326523e+001	3.931503e+001	2.349405e+001	34.5	71.5	24	54	7.158084e+000	1.877577e+001	0	0	0	0	0	0	0	0	0	0	0	-4.88044	6.3986	0	0	0	0	29.1201	23.9953	54.9137
DATA	747	5	91	0	0	Col_1_21980704	Col_1_21980704	18439.8	456.866	5.690626228e-002	6.251212494e-002	3.626518821e-001	1.785142e+003	2.035069e+003	1.827930e+002	2.048480e+002	314	748	24	54	7.273702e+000	1.912436e+001	0	0	0	0	0	0	0	0	0	0	0	276.93	673.261	1	1	1	1	27.7085	24.02	55.3638
DATA	748	5	92	0	0	NC_3_5963886	NC_3_5963886	18461.2	456.879	1.964552645e-002	7.752772520e-002	7.999591189e-001	4.108801e+002	4.298932e+002	5.687338e+001	4.894127e+001	106	218	24	54.5	7.634107e+000	1.908072e+001	0	0	0	0	0	0	0	0	0	0	0	63.7318	142.287	1	1	1	1	26.4388	24.5506	55.8063
DATA	749	5	93	0	0	Col_1_27041088	Col_1_27041088	18482	457.296	3.424176267e-003	6.842444905e-002	9.600879875e-001	6.562930e+002	6.614879e+002	7.651189e+001	7.015972e+001	147	286	24	54	7.526270e+000	1.879671e+001	0	0	0	0	0	0	0	0	0	0	0	101.781	219.029	1	1	1	1	24.8756	24.3117	55.2162
DATA	750	5	94	0	0	Col_2_14937131	Col_2_14937131	18503.2	456.554	2.439431527e-002	6.773154842e-002	7.187261530e-001	6.786701e+002	7.178819e+002	7.844365e+001	7.549765e+001	145	295	24	54	7.621973e+000	1.854716e+001	0	0	0	0	0	0	0	0	0	0	0	105.231	237.783	1	1	1	1	25.3321	24.4547	55.1293
DATA	751	5	95	0	0	NC_5_17733155	NC_5_17733155	18524.3	457.065	7.560566617e-003	6.567861515e-002	9.083542985e-001	8.470794e+002	8.619552e+002	9.340047e+001	8.930669e+001	172	367.5	24	53	7.725341e+000	1.852622e+001	0	0	0	0	0	0	0	0	0	0	0	131.312	285.592	1	1	1	1	27.0811	24.7512	54.3286
DATA	752	5	96	0	0	Col_3_10805232	Col_3_10805232	18545.6	457	-6.115957292e-002	1.130534327e-001	5.885218155e-001	2.249037e+002	1.953606e+002	4.533081e+001	3.045340e+001	77	123	25	54	7.975686e+000	1.884992e+001	0	0	0	0	0	0	0	0	0	0	0	34.8544	64.7446	1	1	1	1	29.1201	25.2269	54.7584
DATA	753	5	97	0	0	Col_1_11008010	Col_1_11008010	18566.6	457	4.300094126e-001	7.299243851e-002	3.835169570e-009	2.463882e+004	6.631769e+004	2.464197e+003	6.631810e+003	3819	21800.5	25	53	7.682936e+000	1.864184e+001	0	0	1	0	0	0	0	0	0	0	0	3817.22	21982.5	1	1	1	1	29.1201	24.8739	54.558
DATA	754	5	98	0	0	Col_5_19604346	Col_5_19604346	18587.6	457.016	-5.442917620e-004	6.440107374e-002	9.932566835e-001	1.027154e+003	1.025868e+003	1.100070e+002	1.052115e+002	192	410	24	53	7.726416e+000	1.824832e+001	0	0	0	0	0	0	0	0	0	0	0	159.079	340.091	1	1	1	1	26.2212	24.7894	54.5613
DATA	755	5	99	0	0	Col_1_4847244	Col_1_4847244	18608.9	456.966	6.067060460e-004	6.302511651e-002	9.923193492e-001	1.405744e+003	1.407709e+003	1.459912e+002	1.426947e+002	268	519	24	54	7.577502e+000	1.844075e+001	0	0	0	0	0	0	0	0	0	0	0	217.629	466.713	1	1	1	1	26.2212	24.7485	54.6954
DATA	756	5	100	0	0	Col_3_16213145	Col_3_16213145	18629.7	456.811	6.640193401e-002	7.015432161e-002	3.438873163e-001	5.520464e+002	6.432466e+002	6.783157e+001	6.843220e+001	124.5	280.5	24	54	7.371127e+000	1.815827e+001	0	0	0	0	0	0	0	0	0	0	0	85.4292	213.266	1	1	1	1	24.6442	24.4777	54.1818
DATA	757	5	101	0	0	NC_5_7186123	NC_5_7186123	18651.2	456.708	-1.017393657e-001	1.255946416e-001	4.179049132e-001	2.045281e+002	1.618131e+002	4.442222e+001	2.841095e+001	74	126	24	55	7.379066e+000	1.880982e+001	0	0	0	0	0	0	0	0	0	0	0	31.636	53.6464	1	1	1	1	23.696	24.4589	54.7866
DATA	758	5	102	0	0	Col_1_23109972	Col_1_23109972	18672.4	456.848	-4.445365352e-002	6.788864967e-002	5.125949594e-001	7.314571e+002	6.602908e+002	8.310752e+001	7.003778e+001	152.5	297	25	54	7.469657e+000	1.891882e+001	0	0	0	0	0	0	0	0	0	0	0	113.084	218.888	1	1	1	1	27.501	24.7779	54.9697
DATA	759	5	103	0	0	NC_5_2943184	NC_5_2943184	18693.4	457.36	8.338963854e-002	6.772669970e-002	2.182230875e-001	6.568473e+002	7.958919e+002	7.663348e+001	8.294608e+001	143.5	333.5	24	55	7.594521e+000	1.905319e+001	0	0	0	0	0	0	0	0	0	0	0	101.496	263.8	1	1	1	1	24.4106	24.7531	55.0697
DATA	760	5	104	0	0	Col_1_6989145	Col_1_6989145	18714.9	456.967	3.902445691e-002	6.799330687e-002	5.660046382e-001	6.579261e+002	7.197830e+002	7.673775e+001	7.567517e+001	137	296	24	55	7.385969e+000	1.946449e+001	0	0	0	0	0	0	0	0	0	0	0	101.604	238.521	1	1	1	1	26.4388	24.8097	55.6121
DATA	761	5	105	0	0	Col_1_7529332	Col_1_7529332	18736.1	457.55	-5.024160690e-001	9.228108262e-002	5.197731218e-008	6.582375e+002	2.069982e+002	7.677672e+001	3.121907e+001	143	137	25	55	7.265722e+000	1.929234e+001	0	0	0	0	0	0	0	0	0	0	0	101.59	68.5765	1	1	1	1	26.2212	24.9552	55.6669
DATA	762	5	106	0	0	NC_2_1094519	NC_2_1094519	18757.5	457.062	5.117744883e-002	8.135321464e-002	5.292985460e-001	3.537358e+002	3.979756e+002	5.305876e+001	4.615589e+001	95	190	25	54.5	7.246988e+000	1.898781e+001	0	0	0	0	0	0	0	0	0	0	0	54.5588	131.801	1	1	1	1	26.6546	24.8071	55.3084
DATA	763	5	107	0	0	Col_2_10550212	Col_2_10550212	18778.2	457.219	-2.647456858e-002	6.386716102e-002	6.784892763e-001	1.186207e+003	1.116056e+003	1.250476e+002	1.140296e+002	223	455	24	55	7.356230e+000	1.925752e+001	0	0	0	0	0	0	0	0	0	0	0	182.834	369.471	1	1	1	1	27.0811	24.6828	56.0068
DATA	764	5	108	0	0	NC_1_21462946	NC_1_21462946	18799.4	457.014	-6.264602998e-002	3.681472973e-001	8.648798526e-001	5.910446e+001	5.116515e+001	4.004004e+001	2.395020e+001	48	81.5	24	55	7.495847e+000	1.968848e+001	0	0	0	0	0	0	0	0	0	0	0	9.10344	16.9306	1	1	0	0	28.1191	24.5667	56.3888
DATA	765	5	109	0	0	Col_2_11537823	Col_2_11537823	18820.4	457.17	3.812927730e-002	6.171881645e-002	5.367136730e-001	3.835618e+003	4.187594e+003	3.856038e+002	4.194132e+002	651	1425	24	55	7.494871e+000	1.983481e+001	0	0	0	0	0	0	0	0	0	0	0	590.333	1384.98	1	1	1	1	24.6442	24.3874	56.5744
DATA	766	5	110	0	0	Col_3_10128175	Col_3_10128175	18841.6	457	3.424086369e-002	6.582911024e-002	6.029605993e-001	8.187187e+002	8.858814e+002	9.097306e+001	9.163227e+001	168.5	370.5	24	54	7.547975e+000	1.963142e+001	0	0	0	0	0	0	0	0	0	0	0	125.908	292.823	1	1	1	1	29.1201	24.6332	55.6485
DATA	767	5	111	0	0	NC_5_7349436	NC_5_7349436	18863	456.797	9.494277388e-002	1.114967790e-001	3.944753969e-001	1.933226e+002	2.405611e+002	4.415261e+001	3.358586e+001	74	143	24	55	7.565197e+000	1.952554e+001	0	0	0	0	0	0	0	0	0	0	0	29.7057	79.4656	1	1	0	1	28.1191	24.7252	56.1384
DATA	768	5	112	0	0	NC_3_15251839	NC_3_15251839	18884.4	457.111	2.293315068e-001	1.786070186e-001	1.991417748e-001	9.140558e+001	1.549902e+002	4.076763e+001	2.811229e+001	55	109	25	54	7.463798e+000	1.947466e+001	0	0	0	0	0	0	0	0	0	0	0	14.0331	51.1629	1	1	0	1	25.1049	24.8776	55.1968
DATA	769	5	113	0	0	NC_5_12105241	NC_5_12105241	18905.8	457.036	-6.421104052e-002	7.272485141e-002	3.772734456e-001	5.603267e+002	4.833150e+002	6.870925e+001	5.372941e+001	129.5	224	24	54	7.667856e+000	1.954345e+001	0	0	0	0	0	0	0	0	0	0	0	85.9468	159.423	1	1	1	1	25.3321	25.0411	55.6173
DATA	770	5	114	0	0	Col_2_2283403	Col_2_2283403	18926.4	457.07	5.040917203e-002	8.913014375e-002	5.716873758e-001	2.938108e+002	3.299718e+002	4.947135e+001	4.050435e+001	83	177	25	54	7.707706e+000	1.904354e+001	0	0	0	0	0	0	0	0	0	0	0	45.026	108.756	1	1	1	1	25.7804	25.3822	55.2166
DATA	771	5	115	0	0	Col_4_12698343	Col_4_12698343	18947.6	456.973	2.297537800e-001	7.687671336e-002	2.802583462e-003	3.700465e+002	6.280729e+002	5.437421e+001	6.706342e+001	93	251	25	53	7.788869e+000	1.814817e+001	0	0	0	0	0	0	0	0	0	0	0	56.6546	206.829	1	1	1	1	29.1201	25.2091	54.1604
DATA	772	5	116	0	0	NC_3_7505138	NC_3_7505138	18968.9	456.491	-1.256767304e-001	6.300344173e-002	4.606908333e-002	2.862364e+003	2.143128e+003	2.890012e+002	2.156009e+002	478	778	24	53	7.568741e+000	1.828272e+001	0	0	0	0	0	0	0	0	0	0	0	437.792	705.089	1	1	1	1	25.7804	24.7137	53.7352
DATA	773	5	117	0	0	NC_1_12963589	NC_1_12963589	18990	456.648	9.094702962e-002	6.257950070e-002	1.461394126e-001	2.089556e+003	2.576327e+003	2.127348e+002	2.587073e+002	360	905.5	24	52	7.334472e+000	1.833835e+001	0	0	0	0	0	0	0	0	0	0	0	319.265	846.774	1	1	1	1	25.1049	24.5279	53.5696
DATA	774	5	118	0	0	NC_1_18330465	NC_1_18330465	19011	456.5	-6.626360448e-002	6.406704048e-002	3.010027625e-001	1.263448e+003	1.084660e+003	1.325142e+002	1.109995e+002	237	418	24	53	7.181822e+000	1.829640e+001	0	0	0	0	0	0	0	0	0	0	0	192.84	356.131	1	1	1	1	26.2212	24.1553	54.0513
DATA	775	5	119	0	0	Col_1_21435320	Col_1_21435320	19032.3	456.609	-2.581047447e-001	1.032512518e-001	1.242727203e-002	3.362915e+002	1.856142e+002	5.226328e+001	3.002985e+001	97	128	23	53	7.120408e+000	1.864079e+001	0	0	0	0	0	0	0	0	0	0	0	51.2719	60.8757	1	1	1	1	27.2919	24	54.7364
DATA	776	5	120	0	0	NC_3_21835456	NC_3_21835456	19053.5	456.676	7.291500992e-002	7.770670627e-002	3.480717039e-001	3.935166e+002	4.654554e+002	5.614870e+001	5.220203e+001	101.5	216.5	23	54	7.136644e+000	1.969203e+001	0	0	0	0	0	0	0	0	0	0	0	59.9294	152.477	1	1	1	1	27.0811	24.0557	55.1371
DATA	777	5	121	0	0	Col_4_5658439	Col_4_5658439	19073.9	456.379	1.509071954e-001	6.892992688e-002	2.857619064e-002	6.019642e+002	8.520750e+002	7.232781e+001	8.843189e+001	134	347	23	54	7.090683e+000	1.907288e+001	0	0	0	0	0	0	0	0	0	0	0	91.5722	278.801	1	1	1	1	26.0017	24.0436	55.2788
DATA	778	5	122	0	0	Col_5_22241888	Col_5_22241888	19095.9	457.579	2.300467327e-001	6.636610953e-002	5.276183203e-004	1.113931e+003	1.891929e+003	1.184062e+002	1.906707e+002	188	681	24	54	7.055942e+000	1.857763e+001	0	0	0	0	0	0	0	0	0	0	0	169.248	618.219	1	1	1	1	20.8674	24.1702	55.3555
DATA	779	5	123	0	0	NC_1_28006942	NC_1_28006942	19117.1	456.982	9.423990861e-002	8.093851342e-002	2.442864650e-001	3.489947e+002	4.335695e+002	5.323078e+001	4.942370e+001	87	209	24	54	7.037010e+000	1.904548e+001	0	0	0	0	0	0	0	0	0	0	0	52.9609	141.487	1	1	1	1	25.1049	24.1875	55.5689
DATA	780	5	124	0	0	Col_2_6733701	Col_2_6733701	19137.9	456.615	9.000292842e-002	6.328443917e-002	1.549691237e-001	1.421279e+003	1.748567e+003	1.477154e+002	1.764633e+002	261	639	24	54	6.858009e+000	1.861651e+001	0	0	0	0	0	0	0	0	0	0	0	215.42	569.832	1	1	1	1	24.4106	24.13	55.4316
DATA	781	5	125	0	0	NC_3_16150225	NC_3_16150225	19159.4	456.765	3.617296671e-001	7.091250250e-002	3.377379053e-007	1.033955e+003	2.378108e+003	1.109698e+002	2.389980e+002	202	820	24	54	7.111668e+000	1.886253e+001	0	0	0	0	0	0	0	0	0	0	0	156.513	773.85	1	1	1	1	24.1747	24.1099	55.4166
DATA	782	5	126	0	0	Col_5_18055254	Col_5_18055254	19180.3	456.609	6.901556325e-002	6.398160802e-002	2.807312278e-001	1.118643e+003	1.311316e+003	1.189177e+002	1.332788e+002	209	435	24	54	7.185521e+000	1.889692e+001	0	0	0	0	0	0	0	0	0	0	0	169.117	426.078	1	1	1	1	27.2919	24.0409	55.6149
DATA	783	5	127	0	0	Col_2_7505563	Col_2_7505563	19201.7	457.314	5.872320578e-003	6.518009063e-002	9.282126940e-001	9.277943e+002	9.404247e+002	1.011935e+002	9.702341e+001	185	373.5	24	55	7.315703e+000	1.927238e+001	0	0	0	0	0	0	0	0	0	0	0	140.079	305.084	1	1	1	1	23.4529	24.149	55.9624
DATA	784	5	128	0	0	Col_1_27909008	Col_1_27909008	19222.7	456.868	3.609277713e-002	6.507553244e-002	5.791484550e-001	9.207787e+002	1.000571e+003	1.005724e+002	1.028728e+002	169	392	23	53	7.350572e+000	1.916425e+001	0	0	0	0	0	0	0	0	1	0	0	138.835	324.08	1	1	1	1	24.4106	23.8552	54.635
DATA	785	5	129	0	0	NC_2_18597084	NC_2_18597084	19243.7	456.609	7.348062793e-002	7.389857868e-002	3.200552929e-001	4.626067e+002	5.478889e+002	6.148947e+001	5.979197e+001	108	245	23	54	7.391452e+000	1.807295e+001	0	0	0	0	0	0	0	0	1	0	0	69.6572	177.167	1	1	1	1	27.2919	23.782	54.6107
DATA	786	5	130	0	0	NC_2_10268074	NC_2_10268074	19265	456.25	2.891895535e-001	2.310280542e-001	2.106606832e-001	6.513006e+001	1.267567e+002	4.108431e+001	2.712761e+001	52	109	23	54	7.494543e+000	1.785799e+001	0	0	0	0	0	0	0	0	1	0	0	9.79328	40.9178	1	1	0	1	21.9382	23.5323	54.516
DATA	787	5	131	0	0	NC_5_17685069	NC_5_17685069	19286	456.5	6.708616269e-002	1.059604782e-001	5.266524192e-001	2.200724e+002	2.568335e+002	4.619980e+001	3.516955e+001	70	137	23	53	7.365552e+000	1.838301e+001	0	0	0	0	0	0	0	0	1	0	0	33.045	82.7616	1	1	1	1	26.2212	23.6706	54.2885
DATA	788	5	132	0	0	NC_2_339420	NC_2_339420	19306.9	456.269	1.273371848e-001	9.612628381e-002	1.852751816e-001	2.418998e+002	3.243192e+002	4.732783e+001	4.038765e+001	79.5	172	23	54	7.467266e+000	1.939064e+001	0	0	0	0	0	0	0	0	1	0	0	36.2713	104.321	1	1	1	1	24.1747	23.6461	55.5764
DATA	789	5	133	0	0	Col_1_1131272	Col_1_1131272	19328.7	456.429	-1.757700459e-001	8.942229231e-002	4.934277478e-002	3.969795e+002	2.648488e+002	5.688265e+001	3.581927e+001	103	146	23	54	7.267054e+000	1.878897e+001	0	0	0	0	0	0	0	0	1	0	0	59.4358	85.0277	1	1	1	1	25.1049	23.414	55.6181
DATA	790	5	134	0	0	Col_2_16872199	Col_2_16872199	19349.5	456.5	1.622025993e-002	6.189975076e-002	7.932899905e-001	2.673334e+003	2.775067e+003	2.704286e+002	2.785566e+002	448	955.5	23	54	7.348786e+000	1.846401e+001	0	0	0	0	0	0	0	0	1	0	0	399.677	889.239	1	1	1	1	24.4106	23.2565	55.6179
DATA	791	5	135	0	0	NC_5_17235421	NC_5_17235421	19370.8	457	2.292247371e-001	1.532991233e-001	1.348420319e-001	1.127481e+002	1.911322e+002	4.238596e+001	3.084487e+001	58.5	133.5	23	55	7.297435e+000	1.843365e+001	0	0	0	0	0	0	0	0	1	0	0	16.8313	61.1245	1	1	0	1	23.4529	23.2331	56.2366
DATA	792	5	136	0	0	NC_2_6460632	NC_2_6460632	19392.2	456.714	-7.875639560e-002	6.393622481e-002	2.180252440e-001	1.390550e+003	1.159926e+003	1.449510e+002	1.185021e+002	252	439	23	54	7.451965e+000	1.822780e+001	0	0	0	0	0	0	0	0	1	0	0	207.271	370.197	1	1	1	1	25.3321	23.4664	55.243
DATA	793	5	137	0	0	NC_5_2082892	NC_5_2082892	19413	456.641	4.737543332e-002	1.072617117e-001	6.587202411e-001	2.229895e+002	2.486909e+002	4.665562e+001	3.477531e+001	73	145.5	23	54	7.163890e+000	1.769941e+001	0	0	0	0	0	0	0	0	1	0	0	33.1887	79.2109	1	1	1	1	21.6755	23.1814	54.8936
DATA	794	5	138	0	0	Col_3_22194176	Col_3_22194176	19433.7	455.962	-1.004832451e-001	1.549498266e-001	5.166687779e-001	1.635487e+002	1.297669e+002	4.418184e+001	2.759823e+001	66	113	23	54	7.253717e+000	1.784815e+001	0	0	0	0	0	0	0	0	1	0	0	24.3053	41.248	1	1	0	1	24.4106	22.9735	54.7248
DATA	795	5	139	0	0	NC_4_16881536	NC_4_16881536	19455.1	456.211	6.712144505e-002	1.190805905e-001	5.729828073e-001	1.885375e+002	2.200489e+002	4.522450e+001	3.286437e+001	70	138.5	23	55	7.150963e+000	1.824195e+001	0	0	0	0	0	0	0	0	1	0	0	27.9755	69.7934	1	1	0	1	25.3321	22.9201	55.2338
DATA	796	5	140	0	0	NC_5_23869198	NC_5_23869198	19476.4	455.965	7.757368384e-002	2.097623726e-001	7.115188744e-001	9.477170e+001	1.133059e+002	4.224781e+001	2.696010e+001	56	100	22	54	7.255966e+000	1.834159e+001	0	0	0	0	0	0	0	0	1	0	0	14.0405	35.8589	1	1	0	0	24.8756	22.6921	55.0033
DATA	797	5	141	0	0	NC_5_18549151	NC_5_18549151	19497.7	456.607	-9.135460478e-001	1.069757191e-001	1.345109026e-017	2.338040e+003	2.853027e+002	2.374125e+002	3.761853e+001	382	152	22	54	7.578566e+000	1.898724e+001	0	0	0	0	0	0	0	0	1	0	0	345.841	90.0884	1	1	1	1	25.1049	22.8162	55.5252
DATA	798	5	142	0	0	NC_3_22939809	NC_3_22939809	19519	456.632	1.094618260e-001	6.635565482e-002	9.902003976e-002	7.964534e+002	1.024760e+003	8.971682e+001	1.053815e+002	150	392	22	55	7.614439e+000	1.880773e+001	0	0	0	0	0	0	0	0	1	0	0	117.625	322.846	1	1	1	1	25.5572	22.8441	55.8454
DATA	799	5	143	0	0	Col_1_8848230	Col_1_8848230	19539.8	456.267	-9.630272304e-002	7.963041325e-002	2.265202956e-001	4.670298e+002	3.741467e+002	6.238729e+001	4.479402e+001	110.5	184	22	54	7.739211e+000	1.907624e+001	0	0	0	0	0	0	0	0	1	0	0	68.8676	117.608	1	1	1	1	22.4545	23.2235	55.5809
DATA	800	5	144	0	0	NC_1_27614739	NC_1_27614739	19561	456.5	-1.039366094e-002	1.387586315e-001	9.402906100e-001	1.703611e+002	1.663324e+002	4.479549e+001	2.976861e+001	69	124	22	54	7.648889e+000	1.921863e+001	0	0	0	0	0	0	0	0	1	0	0	25.0817	52.1617	1	1	0	1	26.2212	23.169	55.2438
DATA	801	5	145	0	0	NC_4_12096145	NC_4_12096145	19582.3	456.5	3.457134393e-001	1.532248795e-001	2.405505636e-002	1.003777e+002	2.225106e+002	4.269221e+001	3.327965e+001	55.5	134.5	23	55	7.318316e+000	1.947015e+001	0	0	0	0	0	0	0	0	1	0	0	14.7548	69.6126	1	1	0	1	27.0811	23.0581	55.3985
DATA	802	5	146	0	0	Col_1_22494197	Col_1_22494197	19603.5	456.731	-1.076051723e-002	6.538061995e-002	8.692724697e-001	9.504061e+002	9.271472e+002	1.037306e+002	9.597612e+001	178	346	22	54	6.791191e+000	1.967171e+001	0	0	0	0	0	0	0	0	1	0	0	139.482	289.358	1	1	1	1	24.4106	22.4047	55.3464
DATA	803	5	147	0	0	Col_5_3198697	Col_5_3198697	19624.3	456.404	-8.196782044e-002	7.054956787e-002	2.452975343e-001	6.817049e+002	5.644541e+002	7.987448e+001	6.168009e+001	140	245	22	54	7.060574e+000	1.964152e+001	0	0	0	0	0	0	0	0	1	0	0	99.8915	175.742	1	1	1	1	25.1049	22.175	55.4536
DATA	804	5	148	0	0	NC_3_3279457	NC_3_3279457	19645.7	456.446	2.793716903e-001	2.137204182e-001	1.911505865e-001	7.401948e+001	1.408373e+002	4.234428e+001	2.863210e+001	53.5	111.5	22	55	7.386942e+000	1.915156e+001	0	0	0	0	0	0	0	0	1	0	0	10.8289	43.7402	1	1	0	1	25.1049	22.8196	55.9664
DATA	805	5	149	0	0	Col_5_26142482	Col_5_26142482	19667	456.632	2.929453627e-002	6.216475399e-002	6.374691553e-001	2.215070e+003	2.369638e+003	2.254088e+002	2.382781e+002	359	800.5	23	55	7.390229e+000	1.918211e+001	0	0	0	0	0	0	0	0	1	0	0	323.548	734.089	1	1	1	1	25.5572	23.1666	56.6502
DATA	806	5	150	0	0	Col_5_17064143	Col_5_17064143	19688	456.5	8.035352046e-002	1.914947118e-001	6.747687626e-001	1.063572e+002	1.279737e+002	4.315466e+001	2.813349e+001	55	106	23	56	7.585242e+000	1.885028e+001	0	0	0	0	0	0	0	0	1	0	0	15.5111	39.5459	1	1	0	1	26.2212	23.5335	56.6735
DATA	807	5	151	0	0	Col_1_24304027	Col_1_24304027	19709.2	456.34	-6.760012656e-002	6.710829405e-002	3.137767290e-001	8.700009e+002	7.445941e+002	9.655942e+001	7.858205e+001	172	307	23	55	7.475213e+000	1.891120e+001	0	0	0	0	0	0	0	0	1	0	0	126.682	229.505	1	1	1	1	24.6442	23.4778	56.1966
DATA	808	5	152	0	0	Col_2_17431021	Col_2_17431021	19730.3	456.32	-9.426844397e-002	7.814074553e-002	2.276660173e-001	4.973242e+002	4.002867e+002	6.506518e+001	4.729147e+001	115	187	23	55	7.550631e+000	1.881156e+001	0	0	0	0	0	0	0	0	1	0	0	72.3034	123.063	1	1	1	1	23.9365	23.5283	56.157
DATA	809	5	153	0	0	NC_2_12703309	NC_2_12703309	19751.3	456.321	4.003301067e-002	1.099621050e-001	7.158118017e-001	2.229946e+002	2.445273e+002	4.756912e+001	3.514819e+001	75	136	22	54	7.401251e+000	1.825351e+001	0	0	0	0	0	0	0	0	1	0	0	32.3705	74.9834	1	1	1	1	24.8756	22.8712	54.9055
DATA	810	5	154	0	0	NC_3_15881103	NC_3_15881103	19772.5	456.321	2.046248630e-001	1.057994941e-001	5.310307791e-002	1.985515e+002	3.180520e+002	4.653182e+001	4.064948e+001	69	159	22	54	7.509722e+000	1.845743e+001	0	0	0	0	0	0	0	0	1	0	0	28.7781	97.2742	1	1	0	1	24.4106	23.0153	55.3999
DATA	811	5	155	0	0	Col_5_16495415	Col_5_16495415	19793.8	456.5	4.791095960e-002	6.343771742e-002	4.501025578e-001	1.324088e+003	1.478522e+003	1.389551e+002	1.500150e+002	239	499	22	54	7.416018e+000	1.859544e+001	0	0	0	0	0	0	0	0	1	0	0	191.62	450.991	1	1	1	1	26.6546	22.7788	55.3988
DATA	812	5	156	0	0	NC_5_23126916	NC_5_23126916	19815	456.434	2.542724153e-001	1.307371941e-001	5.178549142e-002	1.393024e+002	2.501675e+002	4.445005e+001	3.568605e+001	62	147.5	22	55	7.311295e+000	1.878571e+001	0	0	0	0	0	0	0	0	1	0	0	20.1294	76.1067	1	1	0	1	25.3321	22.7977	55.5144
DATA	813	5	157	0	0	Col_2_8606488	Col_2_8606488	19836.4	456.34	-3.772193994e-001	7.126430481e-002	1.201649966e-007	3.033638e+003	1.272754e+003	3.062952e+002	1.298083e+002	480	452	22	55	7.378300e+000	1.849899e+001	0	0	0	0	0	0	0	0	1	0	0	437.706	386.158	1	1	1	1	24.6442	22.6814	55.5602
DATA	814	5	158	0	0	Col_1_23405545	Col_1_23405545	19857.4	456.362	5.494789541e-002	6.744273946e-002	4.152245662e-001	7.353261e+002	8.345030e+002	8.484918e+001	8.728455e+001	145.5	330	22	55	7.429956e+000	1.860888e+001	0	0	0	0	0	0	0	0	1	0	0	105.941	252.517	1	1	1	1	25.3321	22.7078	55.722
DATA	815	5	159	0	0	Col_2_9759081	Col_2_9759081	19879.4	456.411	-8.156222374e-002	9.956975859e-002	4.127028094e-001	3.025939e+002	2.507829e+002	5.208968e+001	3.587790e+001	85	145	22	55	7.340532e+000	1.905968e+001	0	0	0	0	0	0	0	0	1	0	0	43.5308	75.6744	1	1	1	1	24.8756	22.8158	56.0102
DATA	816	5	160	0	0	NC_3_1646071	NC_3_1646071	19899.5	456.37	-3.455233623e-002	6.834811209e-002	6.131833964e-001	7.520875e+002	6.945700e+002	8.636501e+001	7.406727e+001	149.5	274	22	55	7.435771e+000	1.831938e+001	0	0	0	0	0	0	0	0	1	0	0	108.049	209.052	1	1	1	1	24.4106	22.9341	55.9755
DATA	817	5	161	0	0	NC_1_4616112	NC_1_4616112	19920.8	456.478	5.028892952e-001	1.417162941e-001	3.873383067e-004	9.619568e+001	3.062280e+002	4.359078e+001	4.003823e+001	51	147.5	23	55	7.599787e+000	1.806109e+001	0	0	0	0	0	0	0	0	1	0	0	13.8006	91.9176	1	1	0	1	27.0811	23.2976	56.2179
DATA	818	5	162	0	0	NC_2_11910217	NC_2_11910217	19941.9	456.417	2.369616375e-002	9.384994348e-002	8.006624125e-001	2.967649e+002	3.134070e+002	5.189647e+001	4.063426e+001	86.5	157.5	22	55	7.344795e+000	1.813760e+001	0	0	0	0	0	0	0	0	1	0	0	42.5171	93.8191	1	1	1	1	26.0017	22.9623	56.1993
DATA	819	5	163	0	0	Col_2_8304497	Col_2_8304497	19963	456.5	1.951154512e-002	6.519020634e-002	7.647097929e-001	9.728199e+002	1.017522e+003	1.062129e+002	1.050050e+002	177	366	22	55	7.379689e+000	1.828775e+001	0	0	0	0	0	0	0	0	1	0	0	139.189	303.774	1	1	1	1	26.2212	22.9553	55.9347
DATA	820	5	164	66	1	DarkCorner	DarkCorner	19984.2	456.478	0.000000000e+000	6.490685064e-001	1.000000000e+000	4.241336e+001	2.583839e+001	4.268655e+001	2.600386e+001	38.5	60	22	54	7.314123e+000	1.890939e+001	0	0	0	0	0	0	0	0	1	0	0	-1.89474	-8.13896	0	0	0	0	27.0811	22.7692	55.4726
DATA	821	6	1	0	0	NC_2_16525467	NC_2_16525467	16546.3	464.681	-9.706780165e-002	1.738259337e-001	5.765579210e-001	1.379280e+002	1.103024e+002	4.174126e+001	2.655311e+001	60	101.5	24	54	7.219543e+000	1.879334e+001	0	0	0	0	0	0	0	0	0	0	0	21.3545	35.3562	1	1	0	0	23.4529	24.1043	55.4029
DATA	822	6	2	0	0	Col_3_9995799	Col_3_9995799	16567.2	464.132	7.352981921e-002	6.506969760e-002	2.584693613e-001	9.044753e+002	1.071338e+003	9.868980e+001	1.098407e+002	176	408	24	54	7.417450e+000	1.941007e+001	0	0	0	0	0	0	0	0	0	0	0	139.727	342.253	1	1	1	1	24.4106	24.4729	55.146
DATA	823	6	3	0	0	Col_1_12920374	Col_1_12920374	16588.4	464.197	1.302850930e-001	8.149282184e-002	1.098804108e-001	3.311848e+002	4.470494e+002	5.160077e+001	5.088883e+001	95	202.5	24	53	7.503433e+000	1.891382e+001	0	0	0	0	0	0	0	0	0	0	0	51.0502	142.355	1	1	1	1	25.3321	24.9186	55.1182
DATA	824	6	4	0	0	NC_5_16277427	NC_5_16277427	16609.4	464.245	2.929349629e-001	6.784327688e-002	1.575788501e-005	1.336790e+003	2.624207e+003	1.394357e+002	2.635514e+002	253.5	889.5	24	53	7.252053e+000	1.838955e+001	0	0	0	0	0	0	0	0	0	0	0	205.636	833.124	1	1	1	1	24.8756	25.01	54.7422
DATA	825	6	5	0	0	Col_1_24607844	Col_1_24607844	16630.6	464.056	-1.276936278e-002	6.532704778e-002	8.450264022e-001	9.249994e+002	8.981980e+002	1.006702e+002	9.308973e+001	184.5	351	24	53	7.031548e+000	1.826329e+001	0	0	0	0	0	0	0	0	0	0	0	142.02	284.347	1	1	1	1	24.8756	24.4506	54.4822
DATA	826	6	6	0	0	NC_2_12759619	NC_2_12759619	16652	464.5	2.346975516e-001	2.376494110e-001	3.233589206e-001	6.697786e+001	1.149817e+002	4.036273e+001	2.708416e+001	48	101	24	53	7.072339e+000	1.842155e+001	0	0	0	0	0	0	0	0	0	0	0	10.2638	36.3021	1	1	0	0	26.2212	24.3032	53.9308
DATA	827	6	7	0	0	Col_2_15838068	Col_2_15838068	16673.3	464.451	-6.828036804e-003	6.884868910e-002	9.209996924e-001	6.591524e+002	6.488701e+002	7.703570e+001	6.938790e+001	135.5	268.5	24	53	7.131222e+000	1.925735e+001	0	0	0	0	0	0	0	0	0	0	0	100.839	204.35	1	1	1	1	24.1747	23.9825	54.7539
DATA	828	6	8	0	0	NC_2_19017688	NC_2_19017688	16694.5	464.324	0.000000000e+000	6.480994794e-001	1.000000000e+000	3.967782e+001	2.448391e+001	3.996525e+001	2.466899e+001	43	70.5	24	53	7.090035e+000	1.806062e+001	0	0	0	0	0	0	0	0	0	0	0	2.43717	3.71088	0	0	0	0	30	24.272	53.7229
DATA	829	6	9	0	0	NC_1_28634252	NC_1_28634252	16715.5	464.324	1.381116406e-001	8.564006595e-002	1.068099433e-001	2.972250e+002	4.085046e+002	4.982743e+001	4.773382e+001	83	194	24	54	7.112894e+000	1.885463e+001	0	0	0	0	0	0	0	0	0	0	0	45.3325	128.08	1	1	1	1	27.0811	24.2967	54.3224
DATA	830	6	10	0	0	Col_3_6750615	Col_3_6750615	16736.7	464.38	6.747172545e-003	6.482010840e-002	9.170973455e-001	9.793548e+002	9.946888e+002	1.058070e+002	1.025000e+002	189	381	23	53	7.314967e+000	1.849876e+001	0	0	0	0	0	0	0	0	1	0	0	149.165	311.25	1	1	1	1	23.9365	23.8887	53.8701
DATA	831	6	11	0	0	Col_5_15747374	Col_5_15747374	16758	464.203	2.916394849e-001	6.696489258e-002	1.330000066e-005	3.796930e+004	7.431425e+004	3.797142e+003	7.431466e+003	5964.5	23745	23	53	7.204695e+000	1.882895e+001	0	0	0	1	0	0	0	0	1	0	0	5775.88	23211.1	1	1	1	1	28.1191	23.534	53.9046
DATA	832	6	12	0	0	NC_4_9160843	NC_4_9160843	16779	464.203	0.000000000e+000	6.472373178e-001	1.000000000e+000	3.988622e+001	2.467112e+001	4.014313e+001	2.482910e+001	35	64	23	53	7.399706e+000	1.905962e+001	0	0	0	0	0	0	0	0	1	0	0	-6.70399	-3.1238	0	0	0	0	30	23.7579	54.6667
DATA	833	6	13	0	0	Col_2_15230018	Col_2_15230018	16800.1	464.429	-5.625903701e-002	6.731854979e-002	4.033159645e-001	8.081385e+002	7.099483e+002	9.025449e+001	7.522384e+001	162	277.5	23	54	7.295395e+000	1.924712e+001	0	0	0	0	0	0	0	0	1	0	0	122.658	221.04	1	1	1	1	25.5572	23.3439	55.501
DATA	834	6	14	0	0	Col_5_5901094	Col_5_5901094	16821.2	464.6	-4.677585060e-002	6.611571628e-002	4.792653858e-001	8.992866e+002	8.074624e+002	9.851582e+001	8.449864e+001	167.5	314.5	22	54	7.180274e+000	1.841569e+001	0	0	0	0	0	0	0	0	1	0	0	136.357	251.054	1	1	1	1	23.696	23.0711	54.4546
DATA	835	6	15	0	0	Col_4_16028697	Col_4_16028697	16842.1	463.911	1.246103256e-001	6.632744534e-002	6.028348781e-002	7.959782e+002	1.060502e+003	8.919941e+001	1.089414e+002	151	386	22	54	7.083021e+000	1.820640e+001	0	0	0	0	0	0	0	0	1	0	0	120.599	329.325	1	1	1	1	25.3321	22.9164	54.1268
DATA	836	6	16	0	0	Col_1_24353942	Col_1_24353942	16863.2	464.143	4.943530380e-002	1.059667944e-001	6.408455310e-001	2.253664e+002	2.525367e+002	4.616579e+001	3.550637e+001	77.5	149.5	23	54	7.425573e+000	1.841855e+001	0	0	0	0	0	0	0	0	1	0	0	34.1173	78.3358	1	1	1	1	25.5572	23.4307	54.5723
DATA	837	6	17	0	0	NC_3_22560532	NC_3_22560532	16884.8	464	5.689201208e-001	8.070346333e-002	1.795449493e-012	1.993191e+004	7.387016e+004	1.993599e+003	7.387058e+003	3077	23385	22	53	7.446114e+000	1.816126e+001	0	0	0	0	0	0	0	0	1	0	0	3015.29	22891.5	1	1	1	1	28.1191	22.8865	54.5025
DATA	838	6	18	0	0	Col_3_14773854	Col_3_14773854	16905.8	463.456	1.098927938e-001	6.388145097e-002	8.538495787e-002	1.256312e+003	1.618044e+003	1.319494e+002	1.637251e+002	214	589	22	54	7.517172e+000	1.811906e+001	0	0	0	0	0	0	0	0	1	0	0	189.95	500.996	1	1	1	1	25.7804	22.6601	54.5764
DATA	839	6	19	0	0	Col_3_20243333	Col_3_20243333	16926.8	463.13	1.032776670e-001	6.378275520e-002	1.054021194e-001	1.269570e+003	1.610403e+003	1.332185e+002	1.629727e+002	234.5	552	22	52	7.521986e+000	1.783402e+001	0	0	0	0	0	0	0	0	1	0	0	191.859	498.274	1	1	1	1	24.4106	22.5624	53.4193
DATA	840	6	20	0	0	Col_3_15676898	Col_3_15676898	16948.8	463.902	3.276678954e-001	1.600097279e-001	4.057960967e-002	9.553217e+001	2.031503e+002	4.149977e+001	3.224274e+001	55.5	124	23	53	7.345497e+000	1.901894e+001	0	0	0	0	0	0	0	0	1	0	0	14.4286	62.8181	1	1	0	1	24.1747	22.9599	54.5234
DATA	841	6	21	0	0	NC_3_20946122	NC_3_20946122	16969.5	464	1.645886322e-001	9.983288286e-002	9.922111240e-002	3.219101e+002	4.702440e+002	5.165767e+001	7.366612e+001	83	165	22	53	7.344963e+000	1.870596e+001	0	0	0	0	0	0	0	0	1	0	0	48.6	145.341	1	1	1	1	29.1201	22.7667	54.3898
DATA	842	6	22	0	0	NC_2_12106278	NC_2_12106278	16990.2	464.263	1.352378529e-001	1.445969734e-001	3.496468906e-001	1.350759e+002	1.844233e+002	4.261259e+001	3.111340e+001	61	121	22	53	7.201749e+000	1.905174e+001	0	0	0	0	0	0	0	0	1	0	0	20.3859	56.9805	1	1	0	1	21.1402	22.4303	54.6004
DATA	843	6	23	0	0	Col_3_17492446	Col_3_17492446	17011.4	463.565	4.432262483e-002	7.252151723e-002	5.410902446e-001	5.115980e+002	5.665673e+002	6.520177e+001	6.195354e+001	115.5	234	22	53	7.403916e+000	1.926944e+001	0	0	0	0	0	0	0	0	1	0	0	77.198	175.004	1	1	1	1	26.6546	22.4253	54.3195
DATA	844	6	24	0	0	Col_1_8930659	Col_1_8930659	17032.5	463.774	9.971700500e-002	6.453837462e-002	1.223267335e-001	1.043754e+003	1.313153e+003	1.119324e+002	1.336868e+002	199	471	22	52	7.311988e+000	1.902135e+001	0	0	0	0	0	0	0	0	1	0	0	157.465	405.55	1	1	1	1	25.7804	22.3506	53.572
DATA	845	6	25	0	0	NC_3_10526420	NC_3_10526420	17053.9	464.417	5.245726110e-002	7.858085915e-002	5.044159389e-001	3.985106e+002	4.496734e+002	5.677483e+001	5.148363e+001	101	212	22	51	7.638382e+000	1.925538e+001	0	0	0	0	0	0	0	0	1	1	0	60.1091	138.87	1	1	1	1	26.2212	22.6364	52.9455
DATA	846	6	26	0	0	Col_1_7604416	Col_1_7604416	17075.8	464	4.364581305e-002	1.298700341e-001	7.368158125e-001	1.717605e+002	1.899193e+002	4.393577e+001	3.145059e+001	61	127	22	52	7.100983e+000	1.902390e+001	0	0	0	0	0	0	0	0	1	1	0	25.9069	58.6542	1	1	0	1	26.4388	22.2154	53.2796
DATA	847	6	27	0	0	Col_5_17287573	Col_5_17287573	17095.5	464.121	1.811379892e-002	6.626424776e-002	7.845787693e-001	8.153016e+002	8.500258e+002	9.100856e+001	8.862121e+001	173	320	22	53	6.939929e+000	1.865641e+001	0	0	0	0	0	0	0	0	1	0	0	122.971	262.555	1	1	1	1	25.7804	21.9434	53.9293
DATA	848	6	28	0	0	Col_4_10192403	Col_4_10192403	17117.4	463.895	1.163487136e-001	8.491525537e-002	1.706324695e-001	3.124208e+002	4.084027e+002	5.110003e+001	4.791569e+001	86	196	22	53	6.994219e+000	1.831931e+001	0	0	0	0	0	0	0	0	1	0	0	47.1257	126.176	1	1	1	1	25.7804	21.9002	53.8812
DATA	849	6	29	0	0	NC_1_12326949	NC_1_12326949	17139.1	462.983	2.473414611e-001	6.575084250e-002	1.686955165e-004	2.439284e+003	4.311255e+003	2.472560e+002	4.318528e+002	399	1320	21	52	6.993191e+000	1.869890e+001	0	0	0	0	0	0	0	0	1	1	0	368.015	1332.38	1	1	1	1	25.7804	21.9544	53.1872
DATA	850	6	30	0	0	NC_4_7634401	NC_4_7634401	17159.6	463.87	2.354983112e-002	6.382643503e-002	7.121525223e-001	1.166263e+003	1.231250e+003	1.234342e+002	1.256458e+002	215	470	21	52	6.917763e+000	1.897993e+001	0	0	0	0	0	0	0	0	1	1	0	175.965	380.667	1	1	1	1	25.1049	21.9055	52.9337
DATA	851	6	31	0	0	NC_4_6836913	NC_4_6836913	17181.6	463.404	2.447327747e-001	6.596224005e-002	2.070996455e-004	1.739440e+003	3.055921e+003	1.785777e+002	3.066154e+002	297	1016	21	51	7.200474e+000	1.886145e+001	0	0	0	0	0	0	0	0	1	1	0	262.512	945.269	1	1	1	1	23.696	21.7407	52.4614
DATA	852	6	32	0	0	NC_5_21028166	NC_5_21028166	17202.6	463.268	5.036643764e-002	8.287433153e-002	5.433567965e-001	3.510362e+002	3.942016e+002	5.352468e+001	4.668756e+001	94.5	190	21	53	7.453474e+000	1.881049e+001	0	0	0	0	0	0	0	0	1	0	0	52.9913	122.003	1	1	1	1	25.1049	21.7899	54.0029
DATA	853	6	33	0	0	NC_2_2350037	NC_2_2350037	17223.2	463.396	-1.926644314e-001	1.523773565e-001	2.060900240e-001	1.846587e+002	1.184965e+002	4.441546e+001	2.766629e+001	66	104	21	54	7.253930e+000	1.843889e+001	0	0	0	0	0	0	0	0	1	0	0	27.883	36.6966	1	1	0	0	24.8756	21.8273	54.5461
DATA	854	6	34	0	0	Col_3_10578994	Col_3_10578994	17244.3	463.871	4.050462159e-002	7.236838694e-002	5.756837512e-001	5.164962e+002	5.669852e+002	6.556290e+001	6.195848e+001	116	241	22	55.5	7.225305e+000	1.838302e+001	0	0	0	0	0	0	0	0	1	0	0	78.012	175.711	1	1	1	1	26.8687	21.9531	55.2744
DATA	855	6	35	0	0	Col_5_1911246	Col_5_1911246	17266	463.972	-1.678676355e-002	1.216309959e-001	8.902294617e-001	2.001826e+002	1.925926e+002	4.505923e+001	3.152886e+001	69.5	133	22	54	7.331248e+000	1.897812e+001	0	0	0	0	0	0	0	0	1	0	0	30.2469	59.732	1	1	0	1	28.1191	21.9911	54.7743
DATA	856	6	36	0	0	NC_4_701440	NC_4_701440	17286.7	463.727	2.597927167e-002	7.330094057e-002	7.230246365e-001	5.005586e+002	5.314154e+002	6.429485e+001	5.870408e+001	115.5	235.5	22	54	7.375391e+000	1.994976e+001	0	0	0	0	0	0	0	0	1	0	0	75.6644	164.95	1	1	1	1	24.8756	22.053	54.9872
DATA	857	6	37	0	0	Col_1_443677	Col_1_443677	17308	463.797	4.780044038e-001	7.548791341e-002	2.416932608e-010	3.260600e+004	9.801713e+004	3.260850e+003	9.801745e+003	4905	29945	21	54	6.975401e+000	1.890646e+001	0	0	0	0	0	0	0	0	1	0	0	4930.87	30451.4	1	1	1	1	28.1191	21.9594	54.1876
DATA	858	6	38	0	0	Col_5_17637196	Col_5_17637196	17329.5	463.627	1.080127805e-001	7.581534300e-002	1.542490486e-001	4.181903e+002	5.362740e+002	5.808656e+001	5.912484e+001	102	236	21	53	7.035552e+000	1.839859e+001	0	0	0	0	0	0	0	0	1	0	0	63.2724	166.766	1	1	1	1	25.3321	22.001	53.9047
DATA	859	6	39	0	0	NC_4_8548200	NC_4_8548200	17349.8	464.019	-1.339438281e-002	6.591784135e-002	8.389801659e-001	8.736536e+002	8.471199e+002	9.621051e+001	8.828802e+001	165	308	21	53	6.657173e+000	1.901115e+001	0	0	0	0	0	0	0	0	1	0	0	132.244	263.685	1	1	1	1	23.696	21.6865	54.2215
DATA	860	6	40	0	0	Col_1_17879752	Col_1_17879752	17371.1	463.842	-9.431820974e-002	6.293994645e-002	1.339922658e-001	2.131747e+003	1.715605e+003	2.169457e+002	1.733505e+002	374	593	21	53	7.468279e+000	1.927238e+001	0	0	0	0	0	0	0	0	1	0	0	322.855	534.58	1	1	1	1	25.1049	21.8312	53.9541
DATA	861	6	41	0	0	Col_5_26017637	Col_5_26017637	17392.3	464.222	7.730113821e-002	9.015167072e-002	3.911926335e-001	2.859722e+002	3.416843e+002	4.937701e+001	4.223129e+001	82	180	21	54	7.447840e+000	1.929300e+001	0	0	0	0	0	0	0	0	1	0	0	43.3335	106.586	1	1	1	1	22.7082	21.4004	55.073
DATA	862	6	42	0	0	Col_4_12616647	Col_4_12616647	17413.4	464.241	-1.210464183e-002	7.121704968e-002	8.650350563e-001	5.775164e+002	5.616422e+002	7.038242e+001	6.139240e+001	129	242	21	53	7.300912e+000	1.914272e+001	0	0	0	0	0	0	0	0	1	0	0	87.5614	175.398	1	1	1	1	23.9365	21.7333	54.3532
DATA	863	6	43	0	0	NC_2_18076754	NC_2_18076754	17435	463.5	1.828400914e-002	5.054495205e-001	9.711438096e-001	3.994586e+001	4.166350e+001	4.030054e+001	2.511003e+001	44	88	21	53	7.080010e+000	1.819242e+001	0	0	0	0	0	0	0	0	1	0	0	4.24824	13.0267	0	1	0	0	26.2212	21.6495	54.7851
DATA	864	6	44	0	0	Col_1_22051947	Col_1_22051947	17455.6	463.833	2.361852780e-002	6.297110620e-002	7.076089391e-001	1.452333e+003	1.533503e+003	1.506889e+002	1.553320e+002	250.5	544	22	53	7.170908e+000	1.831094e+001	0	0	0	0	0	0	0	0	1	0	0	220.472	480.045	1	1	1	1	24.8756	22.0168	54.1168
DATA	865	6	45	0	0	NC_5_14708468	NC_5_14708468	17477.2	463.88	1.176275569e-002	7.719170967e-002	8.788843395e-001	4.320829e+002	4.439457e+002	5.898571e+001	5.080369e+001	105.5	204.5	22	53	7.298563e+000	1.869647e+001	0	0	0	0	0	0	0	0	1	0	0	65.6345	139.149	1	1	1	1	23.9365	21.8644	53.8335
DATA	866	6	46	0	0	Col_5_4858191	Col_5_4858191	17498.5	463.676	3.038324835e-002	6.378395171e-002	6.338276972e-001	1.162825e+003	1.247090e+003	1.230115e+002	1.271255e+002	217	459	22	54	7.594755e+000	1.860707e+001	0	0	0	0	0	0	0	0	1	0	0	176.754	391.387	1	1	1	1	27.0811	22.4635	54.787
DATA	867	6	47	0	0	NC_5_12974888	NC_5_12974888	17520.4	463.937	3.035163264e-001	7.628142972e-002	6.923429534e-005	3.954655e+002	7.954720e+002	5.632043e+001	8.327466e+001	91	288	21.5	53	7.419600e+000	1.838301e+001	0	0	0	0	0	0	0	0	1	0	0	60.1524	249.992	1	1	1	1	19.1492	22.1111	54.072
DATA	868	6	48	0	0	NC_3_18658615	NC_3_18658615	17540.4	463.865	4.922854743e-002	8.717929256e-002	5.722903155e-001	3.125587e+002	3.500742e+002	5.082249e+001	4.278898e+001	89	169	22	53	7.255097e+000	1.906478e+001	0	0	0	0	0	0	0	0	1	0	0	47.5724	110.157	1	1	1	1	24.6442	22.0968	54.0131
DATA	869	6	49	0	0	NC_2_14640270	NC_2_14640270	17561.9	463.591	3.708753060e-001	7.019029123e-002	1.264935344e-007	4.501750e+004	1.057442e+005	4.501928e+003	1.057445e+004	6739	33983	22	53	7.233431e+000	1.987568e+001	0	0	0	0	0	0	0	0	1	0	0	6856.65	33319.9	1	1	1	1	26.6546	22.214	54.203
DATA	870	6	50	0	0	NC_3_7440842	NC_3_7440842	17582.3	463.764	6.806221229e-002	1.304860269e-001	6.019451250e-001	1.638102e+002	1.916034e+002	4.324300e+001	3.113228e+001	64.5	132	22	53	7.083783e+000	2.009450e+001	0	0	0	0	0	0	0	0	1	0	0	24.9665	60.4551	1	1	0	1	24.8756	22.2	54.2376
DATA	871	6	51	0	0	Col_4_12076037	Col_4_12076037	17604.4	463.293	1.150988129e-001	6.577076449e-002	8.011836519e-002	8.450660e+002	1.101513e+003	9.349107e+001	1.128435e+002	163	408	22	54	7.015314e+000	1.969769e+001	0	0	0	0	0	0	0	0	1	0	0	128.894	348.055	1	1	1	1	25.3321	22.0164	54.5735
DATA	872	6	52	0	0	Col_1_19640176	Col_1_19640176	17624.9	463.208	-1.818519703e-002	9.761714664e-002	8.522165555e-001	2.739352e+002	2.627015e+002	4.845039e+001	3.590042e+001	85	149.5	21	54	7.099261e+000	1.909077e+001	0	0	0	0	0	0	0	0	1	0	0	41.8106	83.1218	1	1	1	1	24.4106	21.8161	54.751
DATA	873	6	53	0	0	Col_3_21838840	Col_3_21838840	17645.9	463.472	-5.654170930e-002	6.678173652e-002	3.971822880e-001	8.434911e+002	7.405234e+002	9.332536e+001	7.797922e+001	170	296	21	53	7.054310e+000	1.931214e+001	0	0	0	0	0	0	0	0	1	0	0	128.83	234.645	1	1	1	1	25.1049	21.6565	54.0681
DATA	874	6	54	0	0	NC_1_22927968	NC_1_22927968	17667.6	463.589	6.913204354e-002	6.797387340e-002	3.091351346e-001	6.591128e+002	7.728439e+002	7.705113e+001	8.104398e+001	138	306.5	22	53	7.118882e+000	1.980313e+001	0	0	0	0	0	0	0	0	1	0	0	100.741	245.248	1	1	1	1	24.8756	22.2792	54.7009
DATA	875	6	55	0	0	NC_1_2829159	NC_1_2829159	17688.8	463.522	-1.125730960e-001	7.937295154e-002	1.561089400e-001	4.681296e+002	3.612377e+002	6.149618e+001	4.357121e+001	107	178.5	22	53	7.364141e+000	1.985705e+001	0	0	0	0	0	0	0	0	1	0	0	71.601	114.799	1	1	1	1	27.0811	22.6254	54.8928
DATA	876	6	56	0	0	NC_3_1671716	NC_3_1671716	17709.8	463.5	1.405495149e-001	6.759037407e-002	3.757775479e-002	6.833948e+002	9.445419e+002	7.911001e+001	9.753667e+001	141	355.5	22	54	7.373529e+000	1.877079e+001	0	0	0	0	0	0	0	0	1	0	0	104.599	300.604	1	1	1	1	25.7804	22.3625	55.4024
DATA	877	6	57	0	0	Col_1_2752247	Col_1_2752247	17730.9	463.525	-2.490581836e-002	6.394021937e-002	6.968935532e-001	1.182122e+003	1.116238e+003	1.247399e+002	1.142364e+002	214	429	22	53	7.262894e+000	1.913417e+001	0	0	0	0	0	0	0	0	1	0	0	181.059	355.764	1	1	1	1	26.0017	21.963	54.4246
DATA	878	6	58	0	0	NC_5_8981938	NC_5_8981938	17752.2	463.522	3.581034565e-002	9.149055821e-002	6.954939897e-001	2.866811e+002	3.113217e+002	4.904653e+001	3.946604e+001	81.5	163.5	22	53	7.438234e+000	1.857235e+001	0	0	0	0	0	0	0	0	1	0	0	43.9398	99.3695	1	1	1	1	27.0811	22.3864	53.9496
DATA	879	6	59	0	0	NC_1_21676158	NC_1_21676158	17773.4	463.586	1.315573836e-001	3.494614582e-001	7.065768126e-001	5.035854e+001	6.817584e+001	4.008619e+001	2.516183e+001	47.5	86.5	22	52	7.154329e+000	1.920263e+001	0	0	0	0	0	0	0	0	1	1	0	7.72375	21.7926	1	1	0	0	27.501	22.0188	53.0454
DATA	880	6	60	0	0	NC_1_29373177	NC_1_29373177	17794.6	463.586	-8.721545422e-002	2.199647130e-001	6.917380671e-001	1.056589e+002	8.643522e+001	4.112225e+001	2.568346e+001	55	89	22	52	7.255581e+000	1.877577e+001	0	0	0	0	0	0	0	0	1	0	0	16.2164	27.6696	1	1	0	0	27.501	22.5084	53.3554
DATA	881	6	61	0	0	NC_3_19546098	NC_3_19546098	17815.7	463.5	7.423555043e-002	7.079633061e-002	2.943718953e-001	1.285317e+003	1.524916e+003	1.544515e+002	1.683931e+002	191	437	22	53	7.350421e+000	1.895219e+001	0	0	1	1	0	0	0	0	1	0	0	197.401	488.861	1	1	1	1	27.0811	22.6481	53.8065
DATA	882	6	62	0	0	Col_5_16529919	Col_5_16529919	17836.5	463.654	5.278536566e-002	6.489240233e-002	4.159721057e-001	9.304990e+002	1.050755e+003	1.011611e+002	1.078074e+002	185	386	23	52	7.627908e+000	1.894003e+001	0	0	0	0	0	0	0	0	1	0	0	142.999	337.332	1	1	1	1	24.4106	23.0188	53.6139
DATA	883	6	63	0	0	NC_4_10173746	NC_4_10173746	17857.7	463.852	-6.626187580e-001	1.006779988e-001	4.655229978e-011	7.665914e+002	1.667037e+002	8.631281e+001	2.928848e+001	155	110	23	52	7.795605e+000	1.934480e+001	0	0	0	0	0	0	0	0	1	0	0	117.885	53.5954	1	1	1	1	17.9125	23.3717	53.8949
DATA	884	6	64	0	0	Col_4_2604509	Col_4_2604509	17879	463.429	7.911471202e-002	6.517388678e-002	2.247851479e-001	8.922977e+002	1.070593e+003	9.763803e+001	1.097268e+002	173	410	23	52	7.324404e+000	1.907690e+001	0	0	0	0	0	0	0	0	1	0	0	137.305	344.686	1	1	1	1	25.3321	23.4094	53.4961
DATA	885	6	65	0	0	NC_3_21290330	NC_3_21290330	17900.2	463.446	1.281710502e-002	6.397722160e-002	8.412158003e-001	1.109038e+003	1.142257e+003	1.177666e+002	1.167225e+002	217	437	22.5	53	7.214103e+000	1.912316e+001	0	0	0	0	0	0	0	0	1	0	0	170.761	368.277	1	1	1	1	25.7804	23.0328	54.4403
DATA	886	6	66	0	0	NC_5_25307002	NC_5_25307002	17921.5	463.5	7.236221094e-002	9.556055844e-002	4.489065105e-001	2.533763e+002	2.993147e+002	4.700442e+001	3.835255e+001	78	162	22	54	7.067245e+000	1.902085e+001	0	0	0	0	0	0	0	0	1	0	0	39.0363	96.6382	1	1	1	1	27.9146	22.814	55.3246
DATA	887	6	67	0	0	NC_5_12092361	NC_5_12092361	17942.7	463.5	-1.707286439e-001	6.704043226e-002	1.087618622e-002	1.110039e+003	7.492205e+002	1.178451e+002	7.865595e+001	209	312	22	54	7.210669e+000	1.920003e+001	0	0	0	0	0	0	0	0	1	0	0	171.117	242.23	1	1	1	1	27.0811	22.7263	54.9613
DATA	888	6	68	0	0	NC_5_18785158	NC_5_18785158	17963.8	463.5	-7.195430943e-001	2.238631063e-001	1.308038469e-003	2.006914e+002	3.828122e+001	4.434649e+001	2.421879e+001	69	81	22	53	7.259106e+000	1.842803e+001	0	0	0	0	0	0	0	0	1	0	0	30.9548	12.3934	1	1	1	0	26.6546	22.7674	53.972
DATA	889	6	69	0	0	Col_3_12698157	Col_3_12698157	17984.8	463.579	1.195501109e-001	6.245602266e-002	5.560115552e-002	5.703907e+003	7.511429e+003	5.717585e+002	7.515225e+002	924	2447	22	53	6.691082e+000	1.839071e+001	0	0	0	0	0	0	0	0	1	0	0	880.247	2435.02	1	1	1	1	25.7804	22.3343	53.8706
DATA	890	6	70	0	0	Col_1_4968880	Col_1_4968880	18005.7	463.772	3.381933071e-002	7.354469084e-002	6.456257985e-001	4.777501e+002	5.164403e+002	6.199216e+001	5.688597e+001	115	221	22	53	7.130344e+000	1.831700e+001	0	0	0	0	0	0	0	0	1	0	0	73.7656	167.635	1	1	1	1	25.1049	22.2525	53.7554
DATA	891	6	71	0	0	Col_2_10729409	Col_2_10729409	18027.4	463.446	-2.090399603e-002	6.632948149e-002	7.526447917e-001	8.213280e+002	7.827311e+002	9.113036e+001	8.181746e+001	165	319	22	52	7.213588e+000	1.822600e+001	0	0	0	0	0	0	0	0	1	1	0	126.881	254.405	1	1	1	1	24.4106	22.4768	53.1919
DATA	892	6	72	0	0	NC_2_17155762	NC_2_17155762	18048.2	463.208	-1.318726814e-002	7.183517524e-002	8.543455025e-001	5.456450e+002	5.293256e+002	6.734060e+001	5.803348e+001	125.5	224.5	22	51	7.036521e+000	1.775078e+001	0	0	0	0	0	0	0	0	1	1	0	84.3327	172.254	1	1	1	1	24.4106	22.4474	52.0962
DATA	893	6	73	0	0	Col_2_5001470	Col_2_5001470	18069.7	463.14	2.286598284e-001	7.029829949e-002	1.143109704e-003	5.613297e+002	9.503374e+002	6.860717e+001	9.795933e+001	129	373	22	51	7.241335e+000	1.772097e+001	0	0	0	0	0	0	0	0	1	1	0	86.7969	309.645	1	1	1	1	24.1747	22.8229	52.3412
DATA	894	6	74	0	0	NC_4_10857102	NC_4_10857102	18090.8	463.478	0.000000000e+000	6.505529283e-001	1.000000000e+000	3.917774e+001	2.358211e+001	3.943008e+001	2.373312e+001	36	68	23	52	7.137558e+000	1.798142e+001	0	0	0	0	0	0	0	0	1	1	0	-4.05538	-0.0808408	0	0	0	0	30	23.1753	52.9674
DATA	895	6	75	0	0	NC_2_15023482	NC_2_15023482	18111.6	463.389	-1.718652199e-001	7.037180128e-002	1.459621305e-002	7.916802e+002	5.329477e+002	8.843681e+001	5.832927e+001	161	245	23	51	7.080670e+000	1.784718e+001	0	0	0	0	0	0	0	0	1	1	0	122.515	174.057	1	1	1	1	24.4106	23.2103	52.7098
DATA	896	6	76	0	0	Col_3_16636079	Col_3_16636079	18132.6	463.208	-2.054979661e-001	6.661422648e-002	2.036232793e-003	1.417419e+003	8.830807e+002	1.471160e+002	9.142774e+001	257.5	356.5	23	52	6.682249e+000	1.840425e+001	0	0	0	0	0	0	0	0	1	0	0	219.433	288.731	1	1	1	1	24.8756	23.3284	53.7458
DATA	897	6	77	0	0	Col_5_16986597	Col_5_16986597	18154.3	463.481	1.354307189e-001	9.860453455e-002	1.696052015e-001	2.233038e+002	3.050190e+002	4.527556e+001	3.859805e+001	77	167	23	54.5	6.981154e+000	1.835690e+001	0	0	0	0	0	0	0	0	1	0	0	34.5823	99.8419	1	1	1	1	24.4106	23.1673	54.9252
DATA	898	6	78	0	0	NC_4_16079742	NC_4_16079742	18175.2	463.642	-1.039344310e-001	6.308277549e-002	9.943722895e-002	2.071899e+003	1.630926e+003	2.108979e+002	1.647952e+002	369	603	23	55	7.092965e+000	1.874564e+001	0	0	0	0	0	0	0	0	1	0	0	320.968	534.413	1	1	1	1	24.6442	23.1698	55.4211
DATA	899	6	79	0	0	Col_4_18112314	Col_4_18112314	18196.7	462.857	-1.596237599e-001	6.499766005e-002	1.405562750e-002	1.538019e+003	1.064972e+003	1.587587e+002	1.090815e+002	273	417	23	54	7.299165e+000	1.891660e+001	0	0	0	0	0	0	0	0	1	0	0	238.336	349.322	1	1	1	1	23.696	23.4518	54.6069
DATA	900	6	80	0	0	NC_3_10288890	NC_3_10288890	18218	463	-2.255537763e-004	7.150336380e-002	9.974831173e-001	5.443022e+002	5.440196e+002	6.716506e+001	5.929242e+001	122	245	24	54	7.239888e+000	1.927087e+001	0	0	0	0	0	0	0	0	1	0	0	84.3686	178.622	1	1	1	1	24.8756	23.801	55.3389
DATA	901	6	81	0	0	NC_1_25794166	NC_1_25794166	18239.1	463.21	2.117128522e-001	6.439450372e-002	1.009924646e-003	1.109656e+005	1.806763e+005	1.109663e+004	1.806764e+004	16824	60147	23	53	7.136693e+000	1.896698e+001	0	0	0	0	0	0	0	0	1	0	0	17203.9	59379	1	1	1	1	26.2212	23.8937	54.4519
DATA	902	6	82	0	0	NC_1_6723944	NC_1_6723944	18260.3	462.935	3.307639300e-002	6.456690251e-002	6.084544092e-001	9.732266e+002	1.050244e+003	1.049708e+002	1.076295e+002	182.5	409.5	23	53	7.212363e+000	1.915961e+001	0	0	0	0	0	0	0	0	1	0	0	150.918	345.47	1	1	1	1	22.7082	23.779	54.686
DATA	903	6	83	0	0	NC_2_13895635	NC_2_13895635	18281.2	463.5	4.535517708e-002	3.871361540e-001	9.067367329e-001	4.939519e+001	5.483272e+001	3.963683e+001	2.414709e+001	52	87.5	23	55	7.427954e+000	2.026614e+001	0	0	0	0	0	0	0	0	1	0	0	7.66091	18.0524	1	1	0	0	30	23.6465	56.0438
DATA	904	6	84	0	0	Col_1_2297400	Col_1_2297400	18301.3	463.415	8.526716862e-002	6.245391676e-002	1.721646514e-001	2.189156e+003	2.664059e+003	2.224192e+002	2.674402e+002	358	839	23	54	7.386682e+000	1.933465e+001	0	0	0	0	0	0	0	0	1	0	0	339.57	877.76	1	1	1	1	21.4095	23.8887	55.0304
DATA	905	6	85	0	0	NC_5_25197332	NC_5_25197332	18323.1	463.351	-3.512366646e-003	6.970104736e-002	9.598101089e-001	6.059920e+002	6.011108e+002	7.223715e+001	6.453388e+001	136	267.5	24	54	8.037615e+000	1.964127e+001	0	0	0	0	0	0	0	0	0	0	0	94.0082	198.213	1	1	1	1	25.7804	24.1636	55.4745
DATA	906	6	86	0	0	Col_2_14201988	Col_2_14201988	18344.3	463.603	-9.191443030e-003	6.932037528e-002	8.945147381e-001	6.254174e+002	6.123201e+002	7.387289e+001	6.557310e+001	135	265.5	23	54	7.708849e+000	1.917773e+001	0	0	0	0	0	0	0	0	1	0	0	97.0283	202.057	1	1	1	1	25.3321	23.7953	54.6459
DATA	907	6	87	0	0	Col_5_8977879	Col_5_8977879	18365.8	463.478	-4.161143654e-002	7.890596341e-002	5.979472447e-001	4.220868e+002	3.835221e+002	5.768183e+001	4.495119e+001	104	187	23	54	7.764348e+000	1.882094e+001	0	0	0	0	0	0	0	0	0	0	0	65.4857	126.644	1	1	1	1	27.0811	23.9163	55.6741
DATA	908	6	88	0	0	NC_1_8522870	NC_1_8522870	18387.3	463.771	1.156192980e-001	8.724521134e-002	1.850974469e-001	2.841242e+002	3.707896e+002	4.850662e+001	4.386181e+001	87	190	23	56	7.593987e+000	1.897448e+001	0	0	0	0	0	0	0	0	0	0	0	44.081	122.519	1	1	1	1	23.696	24.006	56.7011
DATA	909	6	89	0	0	NC_1_19205946	NC_1_19205946	18408.2	463.17	-6.884221406e-003	7.513860019e-002	9.269997189e-001	4.628412e+002	4.555623e+002	6.072840e+001	5.122268e+001	113	219.5	23	55	7.363633e+000	1.910960e+001	0	0	0	0	0	0	0	0	0	0	0	71.8063	150.614	1	1	1	1	24.4106	24.019	56.4034
DATA	910	6	90	0	0	Col_4_12124873	Col_4_12124873	18429.4	463.586	-7.041999685e-002	6.553757759e-002	2.825995380e-001	9.809240e+002	8.340947e+002	1.056791e+002	8.663107e+001	189	343.5	24	54	7.340095e+000	1.908871e+001	0	0	0	0	0	0	0	0	0	0	0	152.172	275.91	1	1	1	1	25.3321	24.1722	55.5957
DATA	911	6	91	0	0	Col_5_24635421	Col_5_24635421	18449.5	463.889	8.296568054e-002	1.102495838e-001	4.517347924e-001	1.976432e+002	2.392476e+002	4.401002e+001	3.346182e+001	70	148	24	55	7.617464e+000	1.907122e+001	0	0	0	0	0	0	0	0	0	0	0	30.6575	79.177	1	1	1	1	22.4545	24.6214	55.4689
DATA	912	6	92	0	0	NC_2_16144871	NC_2_16144871	18471.5	463.324	-4.659268794e-002	8.784238625e-002	5.958260553e-001	3.344553e+002	3.004314e+002	5.162654e+001	3.807117e+001	93	160.5	24	55	7.637230e+000	1.889869e+001	0	0	0	0	0	0	0	0	0	0	0	51.8718	99.4686	1	1	1	1	27.0811	24.4665	55.7788
DATA	913	6	93	0	0	NC_5_967208	NC_5_967208	18492.7	463.391	6.353965216e-002	7.762499989e-002	4.130453478e-001	3.916766e+002	4.533851e+002	5.550992e+001	5.100974e+001	98	225	24	54	7.639691e+000	1.823209e+001	0	0	0	0	0	0	0	0	0	0	0	60.7357	150.166	1	1	1	1	27.2919	24.7231	55.0345
DATA	914	6	94	0	0	Col_1_16248122	Col_1_16248122	18513.8	463.281	1.207082904e-001	6.836760465e-002	7.746678020e-002	6.171135e+002	8.148419e+002	7.318603e+001	8.476874e+001	134.5	317	25	53	8.022318e+000	1.782807e+001	0	0	0	0	0	0	0	0	0	0	0	95.6729	269.97	1	1	1	1	25.3321	25.3418	53.9929
DATA	915	6	95	0	0	NC_2_1540582	NC_2_1540582	18534.5	463.455	3.816971268e-002	1.164556630e-001	7.430918055e-001	1.922998e+002	2.099657e+002	4.380016e+001	3.141074e+001	71	130.5	25	53	7.980610e+000	1.852539e+001	0	0	0	0	0	0	0	0	0	0	0	29.8055	69.5832	1	1	0	1	22.4545	25.4065	54.3435
DATA	916	6	96	0	0	NC_3_5670579	NC_3_5670579	18556.3	463.391	1.011608853e-001	6.607870634e-002	1.257904071e-001	7.825970e+002	9.878684e+002	8.760229e+001	1.015105e+002	155	391	25	53	7.987720e+000	1.864804e+001	0	0	0	0	0	0	0	0	0	0	0	121.263	327.453	1	1	1	1	27.2919	25.368	54.5945
DATA	917	6	97	0	0	NC_1_7831018	NC_1_7831018	18577.5	463.324	1.022352519e-001	8.207683428e-002	2.129097318e-001	3.287525e+002	4.160105e+002	5.129686e+001	4.770766e+001	85	201.5	25	53	8.043114e+000	1.839409e+001	0	0	0	0	0	0	0	0	0	0	0	50.9233	137.918	1	1	1	1	27.0811	25.245	54.505
DATA	918	6	98	0	0	NC_1_7778705	NC_1_7778705	18598.5	463.324	1.842049041e-001	2.494878537e-001	4.603126360e-001	6.619234e+001	1.011609e+002	3.994388e+001	2.544802e+001	50.5	96	25	53	7.934902e+000	1.802180e+001	0	0	0	0	0	0	0	0	0	0	0	10.2494	33.5407	1	1	0	0	27.0811	25.1766	54.599
DATA	919	6	99	0	0	NC_2_14218414	NC_2_14218414	18619.7	463.362	-3.585336343e-001	7.085763811e-002	4.194431576e-007	2.239608e+003	9.809310e+002	2.274014e+002	1.008339e+002	379	391	24	54	7.496233e+000	1.773531e+001	0	0	0	0	0	0	0	0	0	0	0	346.649	325.249	1	1	1	1	25.5572	24.7466	54.1737
DATA	920	6	100	0	0	Col_3_14095993	Col_3_14095993	18640.4	463.396	4.154580450e-002	9.649262125e-002	6.667887720e-001	2.551342e+002	2.807466e+002	4.695954e+001	3.651604e+001	81.5	170	25	54	7.430987e+000	1.852165e+001	0	0	0	0	0	0	0	0	0	0	0	39.4732	93.0865	1	1	1	1	24.4106	24.8016	54.6401
DATA	921	6	101	0	0	Col_1_1237311	Col_1_1237311	18662	463.255	-6.370575424e-003	6.399602387e-002	9.207044287e-001	1.115938e+003	1.099688e+003	1.183594e+002	1.124209e+002	206.5	437.5	24	54.5	7.458365e+000	1.930798e+001	0	0	0	0	0	0	0	0	0	0	0	172.57	364.594	1	1	1	1	25.1049	24.5141	55.3505
DATA	922	6	102	0	0	NC_1_6527057	NC_1_6527057	18683.3	463.673	-7.870031784e-002	1.736822959e-001	6.504565476e-001	1.341589e+002	1.119230e+002	4.168151e+001	2.589834e+001	63	100	25	54	7.664990e+000	1.870535e+001	0	0	0	0	0	0	0	0	0	0	0	20.7358	37.1025	1	1	0	0	23.9365	24.8568	54.6245
DATA	923	6	103	0	0	NC_1_11220637	NC_1_11220637	18704.4	463	0.000000000e+000	5.951132266e-001	1.000000000e+000	3.923231e+001	2.847489e+001	3.952093e+001	2.353249e+001	45.5	72.5	24	55	7.458945e+000	1.926368e+001	0	0	0	0	0	0	0	0	0	0	0	2.6026	9.43759	0	1	0	0	30	24.9345	55.3396
DATA	924	6	104	0	0	Col_2_6101052	Col_2_6101052	18725.4	463.121	7.480853348e-002	6.292030832e-002	2.344629071e-001	1.543356e+003	1.833474e+003	1.593122e+002	1.848302e+002	283	670	25	55	7.157741e+000	1.915545e+001	0	0	0	0	0	0	0	0	0	0	0	238.274	607.529	1	1	1	1	25.7804	24.8989	55.6567
DATA	925	6	105	0	0	Col_3_16401601	Col_3_16401601	18746.6	463.306	1.749769134e-002	7.036492178e-002	8.036155482e-001	5.698622e+002	5.932907e+002	6.935598e+001	6.376685e+001	126	255	25	54	7.089104e+000	1.937733e+001	0	0	0	0	0	0	0	0	0	0	0	87.9247	196.529	1	1	1	1	26.6546	24.9197	55.1339
DATA	926	6	106	0	0	NC_2_10811853	NC_2_10811853	18768	462.122	0.000000000e+000	6.528623570e-001	1.000000000e+000	3.930584e+001	2.323255e+001	3.955901e+001	2.338133e+001	37	62.5	24	55	7.142681e+000	1.914534e+001	0	0	0	0	0	0	0	0	0	0	0	-6.40021	-1.79379	0	0	0	0	30	24.4173	55.4297
DATA	927	6	107	0	0	Col_1_9097278	Col_1_9097278	18788.5	462.58	2.589960959e-002	6.676813159e-002	6.980872522e-001	7.430751e+002	7.887372e+002	8.419396e+001	8.226905e+001	158	327	24	55	7.411493e+000	1.990937e+001	0	0	0	0	0	0	0	0	0	0	0	114.496	261.066	1	1	1	1	24.4106	24.645	56.2185
DATA	928	6	108	0	0	Col_1_17150144	Col_1_17150144	18810	462.661	4.552941160e-002	6.752778817e-002	5.001636791e-001	6.828092e+002	7.582786e+002	7.894070e+001	7.935702e+001	146	295	24	56	7.357381e+000	1.997862e+001	0	0	0	0	0	0	0	0	0	0	0	105.132	250.86	1	1	1	1	26.0017	24.4485	57.0534
DATA	929	6	109	0	0	NC_1_17486688	NC_1_17486688	18830.6	462.662	6.251363190e-002	1.481955868e-001	6.731476906e-001	1.379722e+002	1.593328e+002	4.197687e+001	2.832178e+001	64	114	24	55	7.507102e+000	1.959732e+001	0	0	0	0	0	0	0	0	0	0	0	21.2277	52.684	1	1	0	1	27.7085	24.4891	56.717
DATA	930	6	110	0	0	NC_5_12213611	NC_5_12213611	18852.5	463.547	-2.051426812e+000	2.084731764e-001	7.552784114e-023	3.841452e+003	3.412468e+001	3.861888e+002	2.367654e+001	637.5	77	25	54	7.552350e+000	1.965099e+001	0	0	0	0	0	0	0	0	0	0	0	590.541	11.2765	1	1	1	0	24.4106	24.7841	55.596
DATA	931	6	111	0	0	Col_1_27288017	Col_1_27288017	18873.6	463.7	-2.139292291e-002	6.275362313e-002	7.331763126e-001	1.612725e+003	1.535209e+003	1.660895e+002	1.553008e+002	287	580	25	54	7.693796e+000	1.960874e+001	0	0	0	0	0	0	0	0	0	0	0	247.715	506.971	1	1	1	1	24.1747	25.2661	55.3206
DATA	932	6	112	0	0	NC_5_22232354	NC_5_22232354	18894.1	463.359	2.300192638e-001	3.890122544e-001	5.543257709e-001	3.948965e+001	6.706602e+001	3.974483e+001	2.440111e+001	42	93.5	25	54	7.654593e+000	1.971593e+001	0	0	0	0	0	0	0	0	0	0	0	0.393471	22.1316	0	1	0	0	24.6442	25.0812	55.4865
DATA	933	6	113	0	0	Col_3_10922312	Col_3_10922312	18916	463.745	1.526171386e-002	6.476997742e-002	8.137202226e-001	9.606977e+002	9.950582e+002	1.039805e+002	1.022386e+002	179	402	25	54	7.964556e+000	1.951915e+001	0	0	0	0	0	0	0	0	0	0	0	147.301	328.101	1	1	1	1	23.9365	25.8073	55.7844
DATA	934	6	114	0	0	Col_3_10489785	Col_3_10489785	18937	463.203	6.598449145e-002	6.872570146e-002	3.369979730e-001	6.147749e+002	7.156499e+002	7.324613e+001	7.532464e+001	137	297	25	54	7.781912e+000	1.909989e+001	0	0	0	0	0	0	0	0	0	0	0	94.1731	235.774	1	1	1	1	28.1191	25.4839	55.2575
DATA	935	6	115	0	0	NC_5_22090344	NC_5_22090344	18958.4	463	1.598864257e-001	6.470028743e-002	1.346658566e-002	1.173959e+003	1.696443e+003	1.239776e+002	1.712672e+002	220	612	25	53	7.485287e+000	1.804098e+001	0	0	0	0	0	0	0	0	0	0	0	179.653	558.39	1	1	1	1	29.1201	25.1489	53.925
DATA	936	6	116	0	0	NC_4_14893352	NC_4_14893352	18979.5	462.609	2.173198458e-002	7.528167090e-002	7.728296055e-001	4.511717e+002	4.743226e+002	6.022800e+001	5.295419e+001	105	217	24	52.5	7.516695e+000	1.808092e+001	0	0	0	0	0	0	0	0	0	0	0	68.9741	155.975	1	1	1	1	27.0811	24.6633	53.5687
DATA	937	6	117	0	0	Col_2_10910967	Col_2_10910967	19000.5	462.918	7.778624221e-002	6.721947248e-002	2.471914666e-001	6.971906e+002	8.339457e+002	8.034849e+001	8.666086e+001	148	345	24	53	7.462496e+000	1.916703e+001	0	0	0	0	0	0	0	0	0	0	0	106.475	273.955	1	1	1	1	26.2212	24.471	55.02
DATA	938	6	118	0	0	NC_1_17002162	NC_1_17002162	19021.4	463.276	3.948444240e-001	1.591635103e-001	1.311073315e-002	8.689994e+001	2.157068e+002	4.091483e+001	3.196771e+001	56.5	133	24	53	7.326922e+000	1.887161e+001	0	0	0	0	0	0	0	0	0	0	0	13.2574	70.7849	1	1	0	1	25.5572	24.437	55.4079
DATA	939	6	119	0	0	Col_1_27392912	Col_1_27392912	19043	462.903	4.697123089e-001	7.504259116e-002	3.867682035e-010	6.674876e+004	1.968591e+005	6.674996e+003	1.968592e+004	9722	65526	24	54	7.347230e+000	1.976810e+001	0	1	0	0	0	0	0	0	0	0	0	10171.6	64524.9	1	1	1	1	28.1191	24.3614	56.0442
DATA	940	6	120	0	0	NC_4_7948914	NC_4_7948914	19064.1	462.772	5.382373672e-002	9.461660045e-002	5.694501672e-001	2.643462e+002	2.992242e+002	4.800570e+001	3.813948e+001	81	172	24	54	7.339643e+000	1.943157e+001	0	0	0	0	0	0	0	0	0	0	0	40.2373	97.9604	1	1	1	1	25.5572	24.252	55.678
DATA	941	6	121	0	0	Col_4_6643037	Col_4_6643037	19084.9	462.93	7.593332747e-002	6.426798927e-002	2.373998560e-001	1.051401e+003	1.252281e+003	1.125339e+002	1.274469e+002	203	461	24	54	7.174091e+000	1.885544e+001	0	0	0	0	0	0	0	0	0	0	0	159.855	409.467	1	1	1	1	26.2212	24.7078	55.3909
DATA	942	6	122	0	0	NC_1_25804732	NC_1_25804732	19106.2	462.683	7.556232703e-002	4.680830539e-001	8.717552790e-001	3.990903e+001	4.749343e+001	4.028266e+001	2.418032e+001	45	77	24	55	6.991644e+000	1.898790e+001	0	0	0	0	0	0	0	0	0	0	0	4.65055	15.5088	0	1	0	0	26.2212	24.5842	55.6754
DATA	943	6	123	0	0	NC_2_1945019	NC_2_1945019	19127.4	462.545	1.937119596e-001	2.669706988e-001	4.680885703e-001	6.208837e+001	9.698894e+001	4.069170e+001	2.564641e+001	52	105.5	24	54	6.797782e+000	1.899277e+001	0	0	0	0	0	0	0	0	0	0	0	9.41706	31.6282	1	1	0	0	29.1201	24.3202	56.2367
DATA	944	6	124	0	0	NC_4_10616165	NC_4_10616165	19148.5	462.442	6.379703301e-002	7.278672927e-002	3.807622737e-001	4.881229e+002	5.653615e+002	6.327669e+001	6.133194e+001	115	248	24	54	6.818388e+000	1.869093e+001	0	0	0	0	0	0	0	0	0	0	0	73.9424	184.103	1	1	1	1	24.4106	24.259	55.847
DATA	945	6	125	0	0	NC_2_10866691	NC_2_10866691	19169.6	463	1.580110626e-001	4.248084960e-001	7.099238679e-001	4.005842e+001	5.763747e+001	4.041551e+001	2.449835e+001	45	86	24	55	7.350935e+000	1.941762e+001	0	0	0	0	0	0	0	0	0	0	0	4.2788	18.7412	0	1	0	0	29.1201	24.7147	56.2771
DATA	946	6	126	0	0	Col_1_4069419	Col_1_4069419	19191	462.963	8.445313220e-002	6.760969858e-002	2.116184553e-001	6.784109e+002	8.240355e+002	7.894366e+001	8.578490e+001	148	321	24	55	7.529020e+000	1.988350e+001	0	0	0	0	0	0	0	0	0	0	0	102.503	267.526	1	1	1	1	24.6442	24.6493	56.7348
DATA	947	6	127	0	0	Col_1_4275677	Col_1_4275677	19212.5	463.094	-2.309944799e-002	6.360969739e-002	7.164976929e-001	1.275444e+003	1.209377e+003	1.337971e+002	1.232740e+002	239	453	24	55	7.609532e+000	1.945301e+001	0	0	0	0	0	0	0	0	0	0	0	192.451	391.995	1	1	1	1	24.8756	24.3686	55.8142
DATA	948	6	128	0	0	Col_1_8471966	Col_1_8471966	19234	463.736	1.838594916e-001	6.376304612e-002	3.933071558e-003	4.882026e+003	7.455205e+003	4.898779e+002	7.459043e+002	793	2327	24	54	7.403256e+000	1.811088e+001	0	0	0	0	0	0	0	0	0	0	0	735.641	2412.4	1	1	1	1	24.8756	24.1747	55.2824
DATA	949	6	129	0	0	NC_3_19880367	NC_3_19880367	19254.7	463.388	8.844118440e-002	6.434825289e-002	1.693129960e-001	1.058830e+003	1.297979e+003	1.133764e+002	1.319919e+002	200	485	24	54	7.499807e+000	1.826871e+001	0	0	0	0	0	0	0	0	0	0	0	159.333	419.313	1	1	1	1	23.696	24.1923	55.2625
DATA	950	6	130	0	0	NC_3_15653208	NC_3_15653208	19274.8	462.542	3.486779900e-001	1.378014382e-001	1.139673633e-002	1.120134e+002	2.500047e+002	4.210527e+001	3.465958e+001	57	154	23	53	7.430337e+000	1.794193e+001	0	0	0	0	0	0	0	0	1	0	0	16.8333	80.631	1	1	0	1	16.9257	23.7055	54.5091
DATA	951	6	131	0	0	Col_2_3734180	Col_2_3734180	19296.4	462.288	8.916015408e-002	7.713854085e-002	2.477447995e-001	4.020826e+002	4.937140e+002	5.717400e+001	5.491730e+001	101.5	222	23	54	7.669765e+000	1.907221e+001	0	0	0	0	0	0	0	0	0	0	0	60.3372	158.941	1	1	1	1	25.3321	24.0397	55.1418
DATA	952	6	132	0	0	Col_3_10179727	Col_3_10179727	19317.7	462.361	-9.014719872e-002	8.692005344e-002	2.996763295e-001	3.732250e+002	3.032658e+002	5.522596e+001	3.873279e+001	96	167	23	54	7.361128e+000	1.917326e+001	0	0	0	0	0	0	0	0	1	0	0	55.926	97.4487	1	1	1	1	26.2212	23.6834	55.8436
DATA	953	6	133	0	0	Col_1_2739245	Col_1_2739245	19338.4	462.923	-1.089167328e-001	9.645554303e-002	2.588172689e-001	3.156066e+002	2.456006e+002	5.155287e+001	3.443667e+001	89	142	24	55	7.398651e+000	1.883474e+001	0	0	0	0	0	0	0	0	1	0	0	47.2254	78.7726	1	1	1	1	24.4106	23.8525	56.5703
DATA	954	6	134	0	0	NC_3_18609790	NC_3_18609790	19359.7	462.34	6.754135929e-002	8.466872948e-002	4.250369688e-001	3.286562e+002	3.839575e+002	5.240930e+001	4.537838e+001	91	186	23	56	7.363893e+000	1.850658e+001	0	0	0	0	0	0	0	0	1	0	0	49.1048	122.909	1	1	1	1	24.8756	23.3413	56.8384
DATA	955	6	135	0	0	Col_1_27114553	Col_1_27114553	19381.1	462.741	-1.972992927e-001	6.908129195e-002	4.289540440e-003	9.886148e+002	6.276649e+002	1.069822e+002	6.728275e+001	191	271	24	55	7.507367e+000	1.869271e+001	0	0	0	0	0	0	0	0	1	0	0	147.488	200.516	1	1	1	1	25.5572	23.5656	56.1846
DATA	956	6	136	0	0	Col_3_22034753	Col_3_22034753	19401.2	462.281	-7.210563112e-003	8.283203549e-002	9.306314383e-001	3.750963e+002	3.689200e+002	5.552816e+001	4.416584e+001	96.5	186	23	55	7.607208e+000	1.795763e+001	0	0	0	0	0	0	0	0	1	0	0	55.8791	117.63	1	1	1	1	18.8476	23.6055	55.5225
DATA	957	6	137	0	0	Col_5_9539055	Col_5_9539055	19423.4	462.389	-9.006445546e-002	6.868185107e-002	1.897468768e-001	7.741822e+002	6.291856e+002	8.760892e+001	6.746055e+001	150.5	272	23	54	7.520714e+000	1.761536e+001	0	0	0	0	0	0	0	0	1	0	0	115.149	200.178	1	1	1	1	24.4106	23.6245	54.6739
DATA	958	6	138	0	0	NC_2_14213311	NC_2_14213311	19444.6	462.385	6.811129595e-002	9.226862638e-002	4.604021718e-001	2.794067e+002	3.268498e+002	4.967488e+001	4.078013e+001	83.5	179	23	54	7.496817e+000	1.883367e+001	0	0	0	0	0	0	0	0	1	0	0	41.4941	103.767	1	1	1	1	24.4106	23.5564	55.2091
DATA	959	6	139	0	0	NC_4_12830927	NC_4_12830927	19465.7	462.167	-1.287052521e-002	7.501487134e-002	8.637732494e-001	4.898404e+002	4.755367e+002	6.396525e+001	5.346620e+001	114.5	209	23	54	7.242062e+000	1.836709e+001	0	0	0	0	0	0	0	0	1	0	0	72.6332	150.646	1	1	1	1	26.0017	23.0385	55.3128
DATA	960	6	140	0	0	NC_4_2235365	NC_4_2235365	19487	462.5	4.569840124e-002	2.449074635e-001	8.519785296e-001	8.327547e+001	9.251571e+001	4.203252e+001	2.618280e+001	52.5	96.5	23	55	7.344519e+000	1.908945e+001	0	0	0	0	0	0	0	0	1	0	0	12.3289	29.2431	1	1	0	0	26.2212	23.0387	55.9584
DATA	961	6	141	0	0	Col_2_10339998	Col_2_10339998	19508.3	462.629	-1.005939806e-002	6.846111689e-002	8.831825896e-001	6.978116e+002	6.818342e+002	8.106860e+001	7.246825e+001	143.5	281.5	22	55	7.633287e+000	1.911318e+001	0	0	0	0	0	0	0	0	1	0	0	103.149	215.032	1	1	1	1	26.2212	23.0158	56.4886
DATA	962	6	142	0	0	NC_1_24127207	NC_1_24127207	19528.9	461.9	2.340567982e-001	3.326823045e-001	4.817165003e-001	4.831286e+001	8.281701e+001	4.160900e+001	2.596031e+001	52	98	23	55	7.954549e+000	1.935367e+001	0	0	0	0	0	0	0	0	1	0	0	7.13048	26.0603	1	1	0	0	22.9591	23.6076	56.2421
DATA	963	6	143	0	0	Col_3_14614783	Col_3_14614783	19551.2	462.882	3.124156423e-001	6.775377077e-002	4.006510276e-006	1.548111e+004	3.178466e+004	1.548664e+003	3.178562e+003	2336	9905	22	55	7.683319e+000	1.914555e+001	0	0	0	0	0	0	0	0	1	0	0	2281.11	9977.17	1	1	1	1	24.1747	23.2427	55.7924
DATA	964	6	144	0	0	NC_4_2124934	NC_4_2124934	19571.9	462.525	1.325896145e-001	6.262921366e-002	3.425500828e-002	9.516398e+003	1.291404e+004	9.525425e+002	1.291641e+003	1428	4131	23	55	7.513145e+000	1.952496e+001	0	0	0	0	0	0	0	0	1	0	0	1400.05	4044.36	1	1	1	1	26.0017	23.3451	55.3578
DATA	965	6	145	0	0	Col_1_21429668	Col_1_21429668	19592.9	462.359	4.302414221e-002	6.587555422e-002	5.136838106e-001	8.503703e+002	9.389279e+002	9.463396e+001	9.710774e+001	160	376	22.5	55	7.191985e+000	1.982178e+001	0	0	0	0	0	0	0	0	1	0	0	124.91	293.354	1	1	1	1	24.6442	22.8613	55.8281
DATA	966	6	146	0	0	Col_5_17248665	Col_5_17248665	19613.9	462.473	1.145836124e-002	6.184302772e-002	8.530083453e-001	2.900711e+003	2.978262e+003	2.930375e+002	2.988603e+002	480	979	22	54	6.715708e+000	2.018201e+001	0	0	0	0	0	0	0	0	1	0	0	425.416	928.266	1	1	1	1	25.3321	22.1677	55.5739
DATA	967	6	147	0	0	Col_2_16777645	Col_2_16777645	19634.8	462.562	-6.552273102e-002	6.753687745e-002	3.319582389e-001	8.273380e+002	7.114759e+002	9.262817e+001	7.537913e+001	169	271	22	55	7.393489e+000	1.953650e+001	0	0	0	0	0	0	0	0	1	0	0	121.148	221.216	1	1	1	1	19.1492	22.5539	56.3421
DATA	968	6	148	0	0	NC_5_14213339	NC_5_14213339	19656.4	462.586	1.409534071e-001	1.328902462e-001	2.888374728e-001	1.525845e+002	2.110882e+002	4.442426e+001	3.269216e+001	64	124	23	55	7.399772e+000	1.883345e+001	0	0	0	0	0	0	0	0	1	0	0	22.3072	65.466	1	1	0	1	27.501	23.2745	56.5092
DATA	969	6	149	0	0	NC_3_7941369	NC_3_7941369	19677.5	462.676	1.010283205e-001	6.773884095e-002	1.358463954e-001	6.948182e+002	8.767979e+002	8.107947e+001	9.118157e+001	141	320	23	56	7.456716e+000	1.898152e+001	0	0	0	0	0	0	0	0	1	0	0	101.42	271.244	1	1	1	1	27.0811	23.4995	57.2507
DATA	970	6	150	0	0	Col_3_2557898	Col_3_2557898	19698.7	462.431	-6.551574959e-001	9.675565095e-002	1.276671846e-011	9.325404e+002	2.063052e+002	1.022154e+002	3.248300e+001	181	134	23	56	7.398482e+000	1.868551e+001	0	0	0	0	0	0	0	0	1	0	0	135.906	63.6601	1	1	1	1	25.3321	23.6977	56.6939
DATA	971	6	151	0	0	Col_2_15007064	Col_2_15007064	19719.6	462.62	6.777745209e-002	6.440982340e-002	2.926690907e-001	1.066871e+003	1.247065e+003	1.146263e+002	1.272181e+002	192	433	23	56	7.415991e+000	1.897635e+001	0	0	0	0	0	0	0	0	1	0	0	155.244	383.834	1	1	1	1	24.4106	23.5369	56.9803
DATA	972	6	152	0	0	NC_3_7513304	NC_3_7513304	19740.6	462.102	1.890244504e-001	9.396003071e-002	4.424588560e-002	2.460977e+002	3.803049e+002	4.866353e+001	4.563217e+001	73.5	185.5	23	56	7.651920e+000	1.909200e+001	0	0	0	0	0	0	0	0	1	0	0	35.7552	116.755	1	1	1	1	23.9365	23.5081	56.6152
DATA	973	6	153	0	0	NC_5_20768857	NC_5_20768857	19762.7	463.022	5.210917379e-002	7.103841472e-002	4.632321039e-001	5.669310e+002	6.392038e+002	7.058487e+001	6.874080e+001	125	258	23	54	7.575797e+000	1.869564e+001	0	0	0	0	0	0	0	0	1	0	0	82.2376	195.699	1	1	1	1	22.9591	23.1162	55.3687
DATA	974	6	154	0	0	Col_1_20799155	Col_1_20799155	19783.4	462.745	-8.688833998e-003	6.569752695e-002	8.947825083e-001	9.250522e+002	9.067288e+002	1.016397e+002	9.415064e+001	171	348	23	55	7.574994e+000	1.809598e+001	0	0	0	0	0	0	0	0	1	0	0	133.985	276.894	1	1	1	1	24.8756	23.1663	55.9168
DATA	975	6	155	0	0	NC_3_5041056	NC_3_5041056	19804.1	462.352	2.789638553e-002	7.379399628e-002	7.054078941e-001	5.071718e+002	5.408184e+002	6.596168e+001	5.975748e+001	106	224.5	23	55	7.410004e+000	1.866219e+001	0	0	0	0	0	0	0	0	1	0	0	73.3497	164.726	1	1	1	1	24.8756	23.1002	56.1333
DATA	976	6	156	0	0	Col_1_5987156	Col_1_5987156	19825.9	462.259	7.024570260e-002	6.209596039e-002	2.579522790e-001	3.026344e+003	3.557657e+003	3.055680e+002	3.566775e+002	480	1133	23	55	7.377665e+000	1.877362e+001	0	0	0	0	0	0	0	0	1	0	0	437.014	1080.66	1	1	1	1	25.5572	22.9708	55.8948
DATA	977	6	157	0	0	NC_5_20274716	NC_5_20274716	19846.7	462.233	8.096086492e-002	8.534937620e-002	3.428333574e-001	3.320467e+002	4.000922e+002	5.377666e+001	4.747443e+001	87	186	22	56	7.265153e+000	1.885189e+001	0	0	0	0	0	0	0	0	1	0	0	47.8789	121.21	1	1	1	1	21.9382	22.6729	55.8926
DATA	978	6	158	0	0	NC_3_8175699	NC_3_8175699	19867.9	462.158	4.389967414e-002	1.112963280e-001	6.932565451e-001	2.203559e+002	2.437947e+002	4.775101e+001	3.536885e+001	72	141	22	56	7.519611e+000	1.902767e+001	0	0	0	0	0	0	0	0	1	0	0	31.7276	73.6612	1	1	1	1	25.1049	22.9765	56.3595
DATA	979	6	159	0	0	Col_1_21493068	Col_1_21493068	19889.1	462.423	1.891055776e-002	7.213580312e-002	7.932041222e-001	5.576157e+002	5.824324e+002	7.006490e+001	6.365880e+001	123	243	22	55	7.324098e+000	1.889155e+001	0	0	0	0	0	0	0	0	1	0	0	80.1727	175.502	1	1	1	1	24.6442	22.995	56.4299
DATA	980	6	160	0	0	Col_2_7788831	Col_2_7788831	19910.2	462.5	4.108985492e-002	6.362699487e-002	5.184135546e-001	1.270782e+003	1.396885e+003	1.339912e+002	1.420444e+002	227	475	23	55	7.553755e+000	1.848858e+001	0	0	0	0	0	0	0	0	1	0	0	182.454	419.785	1	1	1	1	26.6546	23.4484	56.4114
DATA	981	6	161	0	0	Col_5_16213876	Col_5_16213876	19931.3	461.96	7.750034182e-002	7.549068776e-002	3.045988601e-001	4.557768e+002	5.448194e+002	6.234681e+001	6.029592e+001	109	235	22	55	7.389845e+000	1.847600e+001	0	0	0	0	0	0	0	0	1	0	0	65.3481	163.287	1	1	1	1	23.4529	23.0859	56.1922
DATA	982	6	162	0	0	Col_3_22094329	Col_3_22094329	19953.1	462.475	1.846092149e-001	6.379221770e-002	3.804719088e-003	4.876089e+003	7.459005e+003	4.894663e+002	7.463502e+002	731	2266	22.5	55	7.545972e+000	1.781864e+001	0	0	0	0	0	0	0	0	1	0	0	698.156	2229.26	1	1	1	1	26.0017	23.0662	56.2486
DATA	983	6	163	0	0	Col_4_4745961	Col_4_4745961	19974	462.314	1.172053761e-001	6.362536803e-002	6.545801790e-002	1.487265e+003	1.948021e+003	1.547227e+002	1.965262e+002	250	621	22	54	7.334185e+000	1.840847e+001	0	0	0	0	0	0	0	0	1	0	0	212.668	580.646	1	1	1	1	24.4106	22.9073	55.5048
DATA	984	6	164	66	1	DarkCorner	DarkCorner	19995	463.182	0.000000000e+000	6.489426947e-001	1.000000000e+000	4.243684e+001	2.587936e+001	4.271017e+001	2.604508e+001	39.5	62	22	54	7.361065e+000	1.857952e+001	0	0	0	0	0	0	0	0	1	0	0	-1.00097	-2.97166	0	0	0	0	20.0267	22.8168	55.1456
DATA	985	7	1	0	0	NC_1_16779823	NC_1_16779823	16535	470.553	1.731812897e-001	7.230345001e-002	1.661125837e-002	4.701679e+002	7.005421e+002	6.133427e+001	7.408782e+001	117.5	288.5	24	54	7.213886e+000	1.866849e+001	0	0	0	0	0	0	0	0	0	0	0	72.8113	224.934	1	1	1	1	22.7082	24.1568	55.309
DATA	986	7	2	0	0	NC_3_16026703	NC_3_16026703	16556.8	470.642	1.086530380e-001	9.560146172e-002	2.557387245e-001	2.438553e+002	3.131736e+002	4.640678e+001	3.957778e+001	76	164	24	53	7.418760e+000	1.892794e+001	0	0	0	0	0	0	0	0	0	0	0	37.6716	100.194	1	1	1	1	24.6442	24.4487	54.7643
DATA	987	7	3	0	0	NC_4_13834056	NC_4_13834056	16577.7	470.412	-1.350950007e-001	6.799358441e-002	4.693584185e-002	8.875318e+002	6.502628e+002	9.717406e+001	6.941073e+001	177	272	25	52	7.406604e+000	1.964888e+001	0	0	0	0	0	0	0	0	0	0	0	136.814	207.365	1	1	1	1	24.4106	25.2797	54.6725
DATA	988	7	4	0	0	Col_3_17247072	Col_3_17247072	16599.1	470.474	9.388659133e-002	6.697177431e-002	1.609501927e-001	7.159173e+002	8.886883e+002	8.183993e+001	9.214572e+001	153	343	25	53	7.513719e+000	1.950279e+001	0	0	0	0	0	0	0	0	0	0	0	110.123	282.505	1	1	1	1	25.7804	25.4399	55.6092
DATA	989	7	5	0	0	NC_5_25356316	NC_5_25356316	16620.2	470.381	-1.385991022e-001	1.622880958e-001	3.930876865e-001	1.580587e+002	1.148734e+002	4.275961e+001	2.699232e+001	61	102	25	54	7.302548e+000	1.952049e+001	0	0	0	0	0	0	0	0	0	0	0	24.2652	36.411	1	1	0	0	26.4388	25.0814	55.9048
DATA	990	7	6	0	0	NC_5_18897267	NC_5_18897267	16641.6	470.234	1.622543114e-002	8.974589231e-002	8.565300400e-001	3.045025e+002	3.160940e+002	5.011620e+001	3.998861e+001	86	171	25	53	7.085430e+000	1.930336e+001	0	0	0	0	0	0	0	0	0	0	0	46.6608	99.9145	1	1	1	1	26.2212	25.0202	55.0295
DATA	991	7	7	0	0	Col_3_13200445	Col_3_13200445	16662.5	470.176	2.223210530e-001	6.504725955e-002	6.312045750e-004	2.297349e+003	3.833081e+003	2.331694e+002	3.840938e+002	397	1265	24	53	7.428449e+000	1.934070e+001	0	0	0	0	0	0	0	0	0	0	0	351.436	1208.54	1	1	1	1	24.1747	24.5609	55.3451
DATA	992	7	8	0	0	NC_2_9503613	NC_2_9503613	16684.3	470.238	-3.279990270e-004	2.171107495e-001	9.987946002e-001	9.788160e+001	9.780771e+001	4.112157e+001	2.648785e+001	54	96	24	54	7.508500e+000	1.961489e+001	0	0	0	0	0	0	0	0	0	0	0	14.9483	30.7625	1	1	0	0	21.6755	24.5032	55.7016
DATA	993	7	9	0	0	Col_4_1115257	Col_4_1115257	16705	470.286	1.850390416e-001	6.389756016e-002	3.781087282e-003	3.285648e+003	5.031067e+003	3.309906e+002	5.037111e+002	543.5	1650	24	54	7.384071e+000	1.889609e+001	0	0	0	0	0	0	0	0	0	0	0	501.035	1578.94	1	1	1	1	25.3321	24.6948	54.6391
DATA	994	7	10	0	0	NC_5_26729673	NC_5_26729673	16726	470.574	-1.460909937e-002	8.348400211e-002	8.610852904e-001	3.677394e+002	3.555749e+002	5.437691e+001	4.330600e+001	99	174	24	54	7.338120e+000	1.852659e+001	0	0	0	0	0	0	0	0	0	0	0	55.9967	111.365	1	1	1	1	25.3321	24.5491	54.1364
DATA	995	7	11	0	0	Col_1_16895094	Col_1_16895094	16747.5	470.324	-6.950319228e-002	6.574078312e-002	2.904061883e-001	9.816176e+002	8.364483e+002	1.060395e+002	8.723465e+001	189	321	23	53	7.454916e+000	1.831600e+001	0	0	0	0	0	0	0	0	1	0	0	149.283	261.47	1	1	1	1	27.0811	23.8224	53.8944
DATA	996	7	12	0	0	Col_2_18796279	Col_2_18796279	16768	470.411	-8.502371153e-002	6.699095798e-002	2.043761982e-001	8.817258e+002	7.249530e+002	9.688553e+001	7.662285e+001	177	290	23	53	7.443935e+000	1.856148e+001	0	0	0	0	0	0	0	0	0	0	0	133.935	226.236	1	1	1	1	25.5572	23.9281	54.134
DATA	997	7	13	0	0	Col_5_17221993	Col_5_17221993	16789.4	470.238	2.015706263e-001	8.722959508e-002	2.084360043e-002	2.727182e+002	4.337952e+002	4.857640e+001	4.999260e+001	78	204	23	54	7.556406e+000	1.939622e+001	0	0	0	0	0	0	0	0	1	0	0	41.381	135.157	1	1	1	1	21.9382	23.8297	55.6234
DATA	998	7	14	0	0	Col_1_4735503	Col_1_4735503	16810.6	470.186	-1.010051672e-001	7.012130028e-002	1.497444038e-001	7.074331e+002	5.606350e+002	8.138642e+001	6.133822e+001	146.5	233.5	23	54	7.577188e+000	1.947863e+001	0	0	0	0	0	0	0	0	1	0	0	107.236	174.424	1	1	1	1	22.1978	23.7484	55.2579
DATA	999	7	15	0	0	Col_1_15735214	Col_1_15735214	16831.5	469.9	2.691433658e-002	6.733284642e-002	6.893621994e-001	7.253542e+002	7.717284e+002	8.296572e+001	8.109563e+001	151	276	23	56	7.142733e+000	1.929390e+001	0	0	0	0	0	0	0	0	1	0	0	109.858	239.792	1	1	1	1	21.4095	23.4385	55.7845
DATA	1000	7	16	0	0	Col_3_16537924	Col_3_16537924	16853.1	470.255	5.799076645e-002	7.688891372e-002	4.507201803e-001	4.187636e+002	4.785857e+002	5.812417e+001	5.397008e+001	97.5	218.5	23	54	7.147164e+000	1.889107e+001	0	0	0	0	0	0	0	0	1	0	0	63.3675	148.53	1	1	1	1	25.1049	23.2917	54.7363
DATA	1001	7	17	0	0	NC_4_8410886	NC_4_8410886	16874.4	470.298	-2.789257620e-002	6.371500198e-002	6.615523401e-001	1.269294e+003	1.190336e+003	1.331851e+002	1.216249e+002	233.5	421.5	23	54	7.474835e+000	1.804535e+001	0	0	0	0	0	0	0	0	1	0	0	191.928	369.043	1	1	1	1	26.8687	23.5406	54.7781
DATA	1002	7	18	0	0	Col_3_19764430	Col_3_19764430	16895.5	470.324	-1.017635077e-002	6.837393446e-002	8.816847990e-001	6.946458e+002	6.785581e+002	8.034073e+001	7.231274e+001	145	280	23	54	7.598510e+000	1.800006e+001	0	0	0	0	0	0	0	0	1	0	0	104.968	210.188	1	1	1	1	27.0811	23.8589	54.1779
DATA	1003	7	19	0	0	NC_5_1484823	NC_5_1484823	16916.4	470.14	8.679658284e-002	6.275060312e-002	1.666038229e-001	1.840060e+003	2.247132e+003	1.883860e+002	2.261011e+002	307	775.5	23	54	7.683056e+000	1.798978e+001	0	0	0	0	0	0	0	0	1	0	0	277.903	695.536	1	1	1	1	23.9365	23.3877	54.1243
DATA	1004	7	20	0	0	NC_5_5882936	NC_5_5882936	16937.2	470.105	3.176992612e-001	3.072787309e-001	3.011771629e-001	4.673210e+001	9.712131e+001	4.067492e+001	2.684758e+001	44	88	23	54	7.706079e+000	1.820561e+001	0	0	0	0	0	0	0	0	1	0	0	7.05456	30.042	1	1	0	0	25.5572	23.5156	55.0489
DATA	1005	7	21	0	0	Col_1_27915877	Col_1_27915877	16958.5	470.696	4.706627001e-002	6.184970800e-002	4.466701847e-001	3.319849e+003	3.699854e+003	3.344371e+002	3.708320e+002	525.5	1183.5	23	53	7.528770e+000	1.906347e+001	0	0	0	0	0	0	0	0	1	0	0	500.913	1143.85	1	1	1	1	23.4529	23.6275	55.2895
DATA	1006	7	22	0	0	Col_1_430076	Col_1_430076	16979.3	470.739	-5.353758622e-002	6.777954509e-002	4.295988943e-001	7.773732e+002	6.872140e+002	8.762648e+001	7.314556e+001	158	283	23	53	7.471047e+000	1.855664e+001	0	0	0	0	0	0	0	0	1	0	0	117.253	212.373	1	1	1	1	23.2073	23.4748	54.3886
DATA	1007	7	23	0	0	NC_3_7513783	NC_3_7513783	17001.3	470.146	1.111875473e-001	7.645949918e-002	1.458903497e-001	4.084460e+002	5.276211e+002	5.748295e+001	5.841134e+001	101.5	233	22	54	7.201299e+000	1.905672e+001	0	0	0	0	0	0	0	0	1	0	0	61.5939	163.001	1	1	1	1	23.4529	22.9339	55.2934
DATA	1008	7	24	0	0	NC_5_14952566	NC_5_14952566	17022.4	470	1.467995119e-001	1.243284370e-001	2.377061909e-001	1.619537e+002	2.270861e+002	4.357648e+001	3.382265e+001	66	130	22	52	7.584781e+000	1.918501e+001	0	0	0	0	0	0	0	0	1	0	0	24.4182	70.1414	1	1	0	1	29.1201	23.153	54.4409
DATA	1009	7	25	0	0	Col_3_15292889	Col_3_15292889	17043.1	469.738	1.152480936e-001	6.598077955e-002	8.069078053e-002	8.321339e+002	1.085029e+003	9.252808e+001	1.113611e+002	159	380	22	51	7.434659e+000	1.943515e+001	0	0	0	0	0	0	0	0	1	0	0	125.449	335.107	1	1	1	1	26.6546	23.0359	53.9253
DATA	1010	7	26	0	0	NC_3_20249915	NC_3_20249915	17064.2	470.464	-4.090332394e-001	7.717326391e-002	1.156799497e-007	1.144697e+003	4.463312e+002	1.214117e+002	5.119089e+001	206	195	23	52	7.400772e+000	1.912060e+001	0	0	0	0	0	0	0	0	1	0	0	172.543	137.85	1	1	1	1	27.7085	22.9935	53.589
DATA	1011	7	27	0	0	Col_4_9480280	Col_4_9480280	17085.6	469.711	7.670825827e-002	6.392926800e-002	2.301810394e-001	1.159539e+003	1.383546e+003	1.228113e+002	1.406068e+002	199.5	464.5	22	53	7.181446e+000	1.888420e+001	0	0	0	0	0	0	0	0	1	0	0	174.791	427.348	1	1	1	1	20.8674	22.371	53.8427
DATA	1012	7	28	0	0	Col_4_4845253	Col_4_4845253	17106.4	469.87	1.153017095e-001	7.850527552e-002	1.419106883e-001	3.779662e+002	4.928953e+002	5.536979e+001	5.529463e+001	100	208	22	54	7.106204e+000	1.863602e+001	0	0	0	0	0	0	0	0	1	0	0	56.9763	152.274	1	1	1	1	24.8756	22.2954	54.6246
DATA	1013	7	29	0	0	NC_4_2364764	NC_4_2364764	17128.1	470.564	7.500058376e-002	6.326846594e-002	2.358459548e-001	1.396744e+003	1.660036e+003	1.454170e+002	1.678835e+002	251	598	22	54	6.972814e+000	1.795898e+001	0	0	0	0	0	0	0	0	1	0	0	210.557	513.001	1	1	1	1	25.3321	22.0712	54.3825
DATA	1014	7	30	0	0	NC_4_13256410	NC_4_13256410	17149.4	470	-1.016921601e-001	2.363387420e-001	6.669909701e-001	1.016383e+002	8.042020e+001	4.171088e+001	2.630373e+001	56	89	22	51	6.913823e+000	1.829390e+001	0	0	0	0	0	0	0	0	1	1	0	15.3248	24.8612	1	1	0	0	30	22.2442	53.0896
DATA	1015	7	31	0	0	Col_3_6820571	Col_3_6820571	17170.6	470.161	-5.942165636e-002	7.821164615e-002	4.474013022e-001	4.593496e+002	4.006099e+002	6.120402e+001	4.723906e+001	110	190	22	51	7.013821e+000	1.878982e+001	0	0	0	0	0	0	0	0	1	1	0	69.2723	123.901	1	1	1	1	26.4388	22.1703	52.8707
DATA	1016	7	32	0	0	Col_4_14681656	Col_4_14681656	17191.3	470.05	1.415304197e-001	7.174689234e-002	4.853717443e-002	5.025471e+002	6.961570e+002	6.450311e+001	7.397534e+001	119	287	21	52	7.376649e+000	1.870857e+001	0	0	0	0	0	0	0	0	1	0	0	75.8051	215.418	1	1	1	1	26.2212	21.8123	53.6246
DATA	1017	7	33	0	0	Col_1_11020685	Col_1_11020685	17212.4	469.517	6.752904446e-002	7.193261266e-002	3.478426700e-001	5.166000e+002	6.035086e+002	6.559570e+001	6.532609e+001	114.5	250	21	53	7.378204e+000	1.920266e+001	0	0	0	0	0	0	0	0	1	0	0	77.9505	186.858	1	1	1	1	25.3321	21.6861	54.1036
DATA	1018	7	34	0	-1	NC2_00122731	NC2_00122731	17234.2	469.915	0.000000000e+000	6.472700610e-001	1.000000000e+000	4.015257e+001	2.482901e+001	4.041119e+001	2.498801e+001	36	62	22	55	7.273223e+000	1.841469e+001	0	0	0	0	0	0	0	0	1	0	0	-3.63816	-2.31515	0	0	0	0	22.9591	21.9736	54.4581
DATA	1019	7	35	0	0	Col_5_6794712	Col_5_6794712	17254.6	469.691	-8.749159005e-002	1.067130148e-001	4.122859974e-001	2.620511e+002	2.142370e+002	4.815151e+001	3.290132e+001	80	140	22	54	7.489639e+000	1.893204e+001	0	0	0	0	0	0	0	0	1	0	0	39.5677	66.4252	1	1	1	1	24.8756	22.3383	55.1008
DATA	1020	7	36	0	0	NC_2_13650530	NC_2_13650530	17276.2	469.787	5.808687749e-002	1.571560898e-001	7.116711306e-001	1.332765e+002	1.523492e+002	4.252266e+001	2.923356e+001	57.5	116.5	22	54	7.580874e+000	1.979304e+001	0	0	0	0	0	0	0	0	1	0	0	20.1318	47.2754	1	1	0	1	23.2073	22.4249	55.4476
DATA	1021	7	37	0	0	Col_5_1794491	Col_5_1794491	17297.4	469.973	1.591566290e-002	6.467099953e-002	8.056032680e-001	1.001439e+003	1.038819e+003	1.079721e+002	1.068311e+002	195.5	389.5	22	55	7.356055e+000	1.985046e+001	0	0	0	0	0	0	0	0	1	0	0	151.334	322.635	1	1	1	1	29.1201	22.4879	55.1787
DATA	1022	7	38	0	0	Col_1_10430357	Col_1_10430357	17318.6	469.973	-4.034721418e-002	6.804987899e-002	5.532437416e-001	7.417695e+002	6.759612e+002	8.443858e+001	7.203828e+001	146	259	22	56	7.159978e+000	1.924379e+001	0	0	0	0	0	0	0	0	1	0	0	112.146	210.132	1	1	1	1	29.1201	22.165	56.6898
DATA	1023	7	39	0	0	NC_4_1581054	NC_4_1581054	17339.5	469.833	1.136409521e-001	6.333860498e-002	7.278418974e-002	1.567832e+003	2.036763e+003	1.618857e+002	2.051905e+002	270	651	22	53	7.131031e+000	1.839322e+001	0	0	0	0	0	0	0	0	1	0	0	237.155	633.765	1	1	1	1	25.7804	22.2572	53.9405
DATA	1024	7	40	0	0	Col_5_4244399	Col_5_4244399	17360.9	469.896	5.795925731e-002	9.028459177e-002	5.208979991e-001	2.914151e+002	3.330208e+002	4.973458e+001	4.155518e+001	84	170	22	54	7.635466e+000	1.939301e+001	0	0	0	0	0	0	0	0	1	0	0	44.1037	103.731	1	1	1	1	28.1191	22.2539	54.9353
DATA	1025	7	41	0	0	NC_3_23202656	NC_3_23202656	17381.6	469.755	2.206166466e-002	7.659727740e-002	7.733302619e-001	4.381018e+002	4.609319e+002	5.951342e+001	5.235549e+001	106	203	21	53	7.880989e+000	1.984777e+001	0	0	0	0	0	0	0	0	1	0	0	66.3402	143.724	1	1	1	1	24.8756	22.1754	55.0275
DATA	1026	7	42	0	0	Col_1_24483717	Col_1_24483717	17403	470.321	-2.124668838e-001	7.260654383e-002	3.430449474e-003	7.750744e+002	4.752001e+002	8.733931e+001	5.360275e+001	152	217	21	54	7.691925e+000	1.965741e+001	0	0	0	0	0	0	0	0	1	0	0	117.431	148.343	1	1	1	1	25.5572	22.0525	55.4398
DATA	1027	7	43	0	0	NC_4_9469051	NC_4_9469051	17424.5	470	-1.434321318e-001	7.331860489e-002	5.043151145e-002	6.367620e+002	4.576622e+002	7.532176e+001	5.204049e+001	135.5	214	21	54	7.048795e+000	1.906081e+001	0	0	0	0	0	0	0	0	1	0	0	96.5358	143.035	1	1	1	1	26.2212	21.8922	55.726
DATA	1028	7	44	0	0	NC_4_9090884	NC_4_9090884	17446.4	469.472	0.000000000e+000	5.151186026e-001	1.000000000e+000	3.994872e+001	3.993903e+001	4.020603e+001	2.506218e+001	34	76	22	54	7.214803e+000	1.831690e+001	0	0	0	0	0	0	0	0	1	0	0	-7.56374	12.4977	0	1	0	0	30	21.9468	54.8006
DATA	1029	7	45	0	0	NC_3_1407634	NC_3_1407634	17466	470.25	-2.959055381e-002	6.913506677e-002	6.686432726e-001	6.701692e+002	6.260282e+002	7.814125e+001	6.730417e+001	140	246	23	52	7.562326e+000	1.791138e+001	0	0	0	0	0	0	0	0	1	0	0	101.724	196.124	1	1	1	1	22.7082	22.5929	54.0529
DATA	1030	7	46	0	0	NC_5_23383576	NC_5_23383576	17487.8	469.845	-9.083303231e-001	1.048429596e-001	4.566034831e-018	5.185590e+003	6.404243e+002	5.201115e+002	6.863374e+001	808	264	22	53	7.491764e+000	1.774022e+001	0	0	0	0	0	0	0	0	1	0	0	787.661	200.894	1	1	1	1	25.3321	22.1962	54.5228
DATA	1031	7	47	0	0	NC_1_10770519	NC_1_10770519	17508.7	469.5	1.089561878e-001	6.228166279e-002	8.022009260e-002	6.451118e+003	8.290699e+003	6.463587e+002	8.294363e+002	1013	2572.5	22	53	7.644129e+000	1.755026e+001	0	0	0	0	0	0	0	0	1	0	0	980.552	2604.01	1	1	1	1	25.3321	22.5781	53.9181
DATA	1032	7	48	0	0	NC_5_22920189	NC_5_22920189	17529.8	469.421	3.614729402e-002	6.226681084e-002	5.615622173e-001	2.020926e+003	2.196330e+003	2.060329e+002	2.210083e+002	340	750	21	54	7.680577e+000	1.886011e+001	0	0	0	0	0	0	0	0	1	0	0	307.385	690.756	1	1	1	1	25.7804	22.3168	54.8556
DATA	1033	7	49	0	0	NC_2_3556342	NC_2_3556342	17551.4	469.701	3.974067019e-002	1.400085136e-001	7.765294210e-001	1.550326e+002	1.698884e+002	4.296858e+001	2.988212e+001	62.5	116	22	54	7.569739e+000	1.946028e+001	0	0	0	0	0	0	0	0	1	0	0	23.5968	53.505	1	1	0	1	26.8687	22.6301	54.7508
DATA	1034	7	50	0	0	Col_1_13157951	Col_1_13157951	17572.5	469.676	1.227270714e-001	7.775462328e-002	1.144762134e-001	3.808968e+002	5.052826e+002	5.526790e+001	5.617629e+001	94	223	22	54	7.541722e+000	2.085042e+001	0	0	0	0	0	0	0	0	1	0	0	58.0149	159.352	1	1	1	1	27.0811	22.7868	54.9718
DATA	1035	7	51	0	0	NC_1_28607852	NC_1_28607852	17593.5	469.676	3.779121756e-001	3.282304150e-001	2.495831638e-001	3.976238e+001	9.492586e+001	4.005491e+001	2.628906e+001	44	90	22	54	7.047676e+000	1.961103e+001	0	0	0	0	0	0	0	0	1	0	0	2.60281	29.9785	0	1	0	0	27.0811	23.0015	54.2086
DATA	1036	7	52	0	0	NC_2_5717111	NC_2_5717111	17614.7	469.609	0.000000000e+000	6.485798218e-001	1.000000000e+000	3.973408e+001	2.432512e+001	3.999000e+001	2.449577e+001	37	70	22	54	7.056825e+000	1.884294e+001	0	0	0	0	0	0	0	0	1	0	0	-4.36857	2.69997	0	0	0	0	30	22.0429	55.0199
DATA	1037	7	53	0	0	Col_2_8362209	Col_2_8362209	17635.5	469.76	-5.093960310e-002	6.908167708e-002	4.608899243e-001	6.893210e+002	6.130302e+002	7.967820e+001	6.599763e+001	145	265.5	22	54	7.104737e+000	1.932102e+001	0	0	0	0	0	0	0	0	1	0	0	105.213	194.147	1	1	1	1	23.9365	21.9112	55.0639
DATA	1038	7	54	0	0	Col_5_2466265	Col_5_2466265	17656.9	469.603	-1.128028294e-003	8.905660783e-002	9.898939302e-001	3.156021e+002	3.147835e+002	5.089898e+001	3.983450e+001	92	167	21	54	6.942990e+000	1.958632e+001	0	0	0	0	0	0	0	0	1	0	0	48.2061	99.8364	1	1	1	1	25.7804	22.1169	55.0092
DATA	1039	7	55	0	0	Col_5_16297923	Col_5_16297923	17677.9	469.729	-1.031675368e+000	1.143506122e-001	1.846251110e-019	1.021949e+004	9.500664e+002	1.022728e+003	9.808388e+001	1611.5	353	22	54	7.226040e+000	1.944534e+001	0	0	0	0	0	0	0	0	1	0	0	1562.06	301.757	1	1	1	1	26.0017	22.4906	55.3884
DATA	1040	7	56	0	0	NC_4_1121477	NC_4_1121477	17699.5	469.651	6.835685235e-002	7.722749356e-002	3.760831643e-001	4.037622e+002	4.725878e+002	5.674803e+001	5.315847e+001	97	212.5	22	55	7.496889e+000	1.963742e+001	0	0	0	0	0	0	0	0	1	0	0	61.7603	150.324	1	1	1	1	26.2212	22.7167	56.4131
DATA	1041	7	57	0	0	Col_5_8947649	Col_5_8947649	17720.3	470	-9.940119642e-001	1.113215814e-001	4.291248991e-019	9.315005e+003	9.444330e+002	9.323525e+002	9.752057e+001	1474	338	22	54	7.817455e+000	1.855616e+001	0	0	0	0	0	0	0	0	1	0	0	1425.81	300.845	1	1	1	1	24.4106	22.4203	55.9302
DATA	1042	7	58	0	0	NC_4_15742570	NC_4_15742570	17741.6	469.586	1.312049298e-001	1.635376956e-001	4.223842641e-001	1.148110e+002	1.553060e+002	4.144208e+001	2.881324e+001	56	112	22	54	7.570158e+000	1.855926e+001	0	0	0	0	0	0	0	0	1	0	0	17.5865	49.5443	1	1	0	1	27.501	22.5457	54.3891
DATA	1043	7	59	0	0	Col_4_15232584	Col_4_15232584	17762	469.55	1.364822496e-001	6.780843765e-002	4.413965978e-002	6.651434e+002	9.107465e+002	7.750906e+001	9.424406e+001	136.5	330	22	52	7.285110e+000	1.913346e+001	0	0	0	0	0	0	0	0	1	0	0	101.954	290.946	1	1	1	1	21.4095	22.1115	54.0619
DATA	1044	7	60	0	0	Col_5_2272146	Col_5_2272146	17784	469.373	1.715712821e-001	8.108085160e-002	3.434039887e-002	3.260541e+002	4.840174e+002	5.142293e+001	5.411382e+001	88	221	22	52	7.667447e+000	1.914424e+001	0	0	0	0	0	0	0	0	1	0	0	50.014	154.858	1	1	1	1	24.4106	22.9306	53.8462
DATA	1045	7	61	0	0	NC_3_483956	NC_3_483956	17805.2	469.981	8.746942980e-002	9.058431525e-002	3.342376696e-001	2.758205e+002	3.373618e+002	4.837248e+001	4.149681e+001	83	173	23	53	7.475732e+000	1.922157e+001	0	0	0	0	0	0	0	0	1	0	0	42.3364	108.095	1	1	1	1	24.4106	23.2933	54.0417
DATA	1046	7	62	0	0	NC_3_19880653	NC_3_19880653	17826.3	469.717	8.244104574e-002	6.899040490e-002	2.321011223e-001	6.006617e+002	7.262246e+002	7.200643e+001	7.652582e+001	134.5	291	23	53	7.757094e+000	1.926128e+001	0	0	0	0	0	0	0	0	1	0	0	92.2598	233.027	1	1	1	1	23.4529	23.3339	54.2241
DATA	1047	7	63	0	0	NC_5_19157683	NC_5_19157683	17847.5	469.676	1.618425451e-001	8.407754161e-002	5.423935243e-002	5.040543e+002	7.316779e+002	6.415302e+001	9.933611e+001	100	235	23	52	7.785455e+000	1.919623e+001	0	0	0	1	0	0	0	0	1	0	0	77.4723	235.115	1	1	1	1	27.0811	23.8343	54.2158
DATA	1048	7	64	0	0	Col_3_10727799	Col_3_10727799	17868.6	469.586	1.620328853e-002	1.312435097e-001	9.017430596e-001	1.704838e+002	1.769646e+002	4.316845e+001	2.986681e+001	67.5	131	23	52	7.665302e+000	1.917674e+001	0	0	0	0	0	0	0	0	1	0	0	26.22	56.946	1	1	0	1	27.501	23.7718	53.5991
DATA	1049	7	65	0	0	Col_1_9394737	Col_1_9394737	17889.6	469.197	-7.540319636e-002	7.333792971e-002	3.038741196e-001	5.553548e+002	4.668392e+002	6.822792e+001	5.250372e+001	123	216.5	23	53	7.701714e+000	1.855827e+001	0	0	0	0	0	0	0	0	1	0	0	85.4668	150.435	1	1	1	1	25.7804	23.7646	53.9766
DATA	1050	7	66	0	0	Col_5_2394034	Col_5_2394034	17910.8	469.719	9.729526357e-002	6.637153125e-002	1.426704646e-001	7.623237e+002	9.537503e+002	8.590900e+001	9.834641e+001	151	360	23	53	7.560886e+000	1.860481e+001	0	0	0	0	0	0	0	0	1	0	0	117.389	307.773	1	1	1	1	25.3321	23.4012	54.4701
DATA	1051	7	67	0	0	NC_5_22741423	NC_5_22741423	17932	469.5	1.274943235e-001	4.425028433e-001	7.732541845e-001	3.933305e+001	5.275358e+001	3.959527e+001	2.453295e+001	42	85	22	54	7.268373e+000	1.918753e+001	0	0	0	0	0	0	0	0	1	0	0	1.29184	17.0469	0	1	0	0	26.2212	22.9237	55.3054
DATA	1052	7	68	0	0	NC_4_8547234	NC_4_8547234	17953.2	470.04	-1.344543593e-001	9.410624326e-002	1.530759084e-001	3.324337e+002	2.439218e+002	5.167625e+001	3.416771e+001	93	147	22	54	7.314905e+000	1.888378e+001	0	0	0	0	0	0	0	0	1	0	0	51.2507	78.9304	1	1	1	1	23.4529	23.1616	54.8805
DATA	1053	7	69	0	-1	NC2_00083254	NC2_00083254	17974.4	469.586	0.000000000e+000	6.506174053e-001	1.000000000e+000	3.928827e+001	2.374211e+001	3.954165e+001	2.396982e+001	39	66.5	22	54	7.242606e+000	1.859369e+001	0	0	0	0	0	0	0	0	1	0	0	0.250965	6.16638	0	0	0	0	27.501	22.5807	54.3922
DATA	1054	7	70	0	0	NC_4_7461525	NC_4_7461525	17995.6	469.586	6.584612687e-002	9.998251577e-002	5.101678123e-001	2.360385e+002	2.746812e+002	4.603224e+001	3.638572e+001	80	157	22	54	6.721346e+000	1.820991e+001	0	0	0	0	0	0	0	0	1	0	0	36.4303	89.12	1	1	1	1	27.501	22.2709	53.7473
DATA	1055	7	71	0	0	Col_4_6584842	Col_4_6584842	18017.2	469.4	-4.011314016e-002	7.114430918e-002	5.728713253e-001	5.871887e+002	5.353829e+002	7.076767e+001	5.860267e+001	129	240	22	53	7.480426e+000	1.812968e+001	0	0	0	0	0	0	0	0	1	0	0	90.6753	173.934	1	1	1	1	23.696	22.5234	53.4917
DATA	1056	7	72	0	0	Col_5_26954978	Col_5_26954978	18037.7	469.607	-2.053770935e-002	6.202763987e-002	7.405645951e-001	2.421119e+003	2.309289e+003	2.453097e+002	2.321523e+002	414	799	22	51	7.536627e+000	1.845901e+001	0	0	0	0	0	0	0	0	1	1	0	374.054	751.163	1	1	1	1	25.1049	22.6051	52.5096
DATA	1057	7	73	0	-1	NC2_00089003	NC2_00089003	18059	469.5	0.000000000e+000	6.505187968e-001	1.000000000e+000	3.920870e+001	2.362089e+001	3.946722e+001	2.377215e+001	43	74	22	51	7.436548e+000	1.752920e+001	0	0	0	0	0	0	0	0	1	1	0	1.06168	-0.0682662	0	0	0	0	26.2212	22.8756	52.2115
DATA	1058	7	74	0	0	NC_4_5113847	NC_4_5113847	18080.2	469.731	1.290451601e-001	6.555605316e-002	4.901391514e-002	8.734348e+002	1.175644e+003	9.583682e+001	1.199380e+002	181	431	23	52	7.264850e+000	1.714075e+001	0	0	0	0	0	0	0	0	1	1	0	135.067	383.354	1	1	1	1	24.4106	22.9498	52.8696
DATA	1059	7	75	0	0	Col_5_17089471	Col_5_17089471	18101.3	469.5	-3.755548539e-002	9.874665440e-002	7.037067051e-001	2.700240e+002	2.476549e+002	4.778717e+001	3.428920e+001	81	141	23	52	7.193974e+000	1.813583e+001	0	0	0	0	0	0	0	0	1	0	0	41.7739	80.8501	1	1	1	1	27.0811	23.4121	53.3811
DATA	1060	7	76	0	0	Col_5_23908540	Col_5_23908540	18122.5	469.731	-1.242583106e-002	6.203743614e-002	8.412493333e-001	2.337159e+003	2.271237e+003	2.370156e+002	2.283556e+002	414.5	810.5	23	51	7.122944e+000	1.746490e+001	0	0	0	0	0	0	0	0	1	1	0	361.711	742.333	1	1	1	1	24.4106	23.4853	53.0081
DATA	1061	7	77	0	0	NC_3_18179568	NC_3_18179568	18143.7	469.5	1.068889453e-001	8.942402956e-002	2.319680822e-001	3.477514e+002	4.447929e+002	5.254914e+001	6.188444e+001	91	165	23	54	6.697904e+000	1.814122e+001	0	0	0	0	0	0	0	0	1	0	0	53.8399	145.538	1	1	1	1	27.0811	23.4049	54.7669
DATA	1062	7	78	0	0	Col_4_10872615	Col_4_10872615	18164.7	469.5	-2.280144324e-002	6.247980650e-002	7.151554462e-001	1.815826e+003	1.722951e+003	1.858045e+002	1.739088e+002	323	613	23	54	7.076521e+000	1.822995e+001	0	0	0	0	0	0	0	0	1	0	0	281.227	564.359	1	1	1	1	24.4106	23.0521	55.319
DATA	1063	7	79	0	0	Col_1_3480566	Col_1_3480566	18186.2	469.157	-3.540215294e-002	6.665890589e-002	5.953535603e-001	8.076877e+002	7.444599e+002	8.985349e+001	7.810068e+001	167.5	313	23	55	7.456254e+000	1.874458e+001	0	0	0	0	0	0	0	0	1	0	0	125.131	244.106	1	1	1	1	24.4106	23.6148	55.8867
DATA	1064	7	80	0	0	NC_1_27903186	NC_1_27903186	18207	469.5	-1.794036916e-001	2.290129782e-001	4.334052672e-001	1.105711e+002	7.315401e+001	4.088360e+001	2.469649e+001	54.5	93	24	55	7.380141e+000	1.905800e+001	0	0	0	0	0	0	0	0	1	0	0	17.1349	24.0109	1	1	0	0	26.2212	23.8045	56.124
DATA	1065	7	81	0	0	NC_5_13908400	NC_5_13908400	18228.3	469.5	1.022888349e-002	5.056764402e-001	9.838613963e-001	3.909816e+001	4.002997e+001	3.937789e+001	2.390289e+001	45	80.5	24	53	7.107892e+000	1.895739e+001	0	0	0	0	0	0	0	0	0	0	0	2.29721	13.1515	0	1	0	0	27.0811	24.1201	54.8506
DATA	1066	7	82	0	0	Col_4_5918254	Col_4_5918254	18249.4	469.414	1.265616997e-001	6.493237458e-002	5.127978329e-002	9.735060e+002	1.302868e+003	1.049994e+002	1.323969e+002	189.5	498	24	52	7.504664e+000	1.967316e+001	0	0	0	0	0	0	0	0	0	0	0	150.934	428.439	1	1	1	1	27.501	24.4519	54.5693
DATA	1067	7	83	0	0	Col_5_4173728	Col_5_4173728	18270.8	469.377	-2.087387789e-003	6.250892872e-002	9.733608456e-001	1.716579e+003	1.708348e+003	1.761067e+002	1.724466e+002	312	624.5	24	53	7.511724e+000	2.079992e+001	0	0	0	0	0	0	0	0	0	0	0	266.192	562.279	1	1	1	1	26.0017	24.2094	55.7744
DATA	1068	7	84	0	0	Col_2_9770486	Col_2_9770486	18292	469.103	9.643720905e-002	6.837478148e-002	1.584154913e-001	6.185424e+002	7.723368e+002	7.329797e+001	8.073070e+001	132	318	24	53	7.563153e+000	1.988183e+001	0	0	0	0	0	0	0	0	0	0	0	95.9334	254.414	1	1	1	1	25.5572	24.3407	55.1325
DATA	1069	7	85	0	0	NC_3_1831563	NC_3_1831563	18313	469.5	8.745876394e-003	9.055651099e-002	9.230605664e-001	2.959386e+002	3.019587e+002	4.921455e+001	3.825334e+001	86.5	169	24	54	8.225255e+000	1.945939e+001	0	0	0	0	0	0	0	0	0	0	0	45.9044	99.547	1	1	1	1	26.2212	24.7444	55.0579
DATA	1070	7	86	0	0	Col_5_26409568	Col_5_26409568	18332.9	469.462	-2.311798847e-002	6.249745256e-002	7.114548463e-001	1.796228e+003	1.703113e+003	1.838759e+002	1.719206e+002	312	606	24	54	8.331427e+000	1.933098e+001	0	0	0	0	0	0	0	0	0	0	0	278.645	561.861	1	1	1	1	24.6442	24.7823	54.8649
DATA	1071	7	87	0	0	Col_3_15322203	Col_3_15322203	18355.5	469.259	1.123115954e-001	6.724951211e-002	9.490492897e-002	6.859344e+002	8.883706e+002	7.906244e+001	9.188015e+001	149	352.5	24	54	7.859552e+000	1.918835e+001	0	0	0	0	0	0	0	0	1	0	0	106.414	293.293	1	1	1	1	24.8756	23.861	55.6129
DATA	1072	7	88	66	-1	(-)3xSLv1	NegativeControl	18376.4	469.414	0.000000000e+000	6.517766283e-001	1.000000000e+000	3.906432e+001	2.328650e+001	3.931593e+001	2.343562e+001	37	59	24	55	7.732367e+000	1.907169e+001	0	0	0	0	0	0	0	0	0	0	0	-4.19836	-5.6003	0	0	0	0	27.501	24.4214	56.7136
DATA	1073	7	89	0	0	NC_4_1371031	NC_4_1371031	18398	469.08	1.250772030e-001	1.536441086e-001	4.156043163e-001	1.221783e+002	1.629563e+002	4.117098e+001	2.853260e+001	59.5	118	24	57	7.311926e+000	1.951764e+001	0	0	0	0	0	0	0	0	0	0	0	18.9547	53.867	1	1	0	1	23.2073	24.2245	57.1796
DATA	1074	7	90	0	0	Col_5_16282429	Col_5_16282429	18419.2	469.632	-2.682654463e-001	6.644591746e-002	5.405831308e-005	4.167749e+003	2.247171e+003	4.186254e+002	2.259330e+002	693.5	818.5	24	56	7.548089e+000	1.944175e+001	0	0	0	0	0	0	0	0	0	0	0	646.55	743.243	1	1	1	1	25.7804	24.4414	56.9374
DATA	1075	7	91	0	0	NC_1_27345181	NC_1_27345181	18439.9	469.473	9.450329404e-002	6.349555543e-002	1.366599352e-001	1.307812e+003	1.625730e+003	1.365646e+002	1.642480e+002	243	621	24	55.5	7.461014e+000	1.868816e+001	0	0	0	0	0	0	0	0	0	0	0	202.867	537.966	1	1	1	1	25.3321	24.8648	56.0786
DATA	1076	7	92	0	0	NC_1_13658095	NC_1_13658095	18461.1	469.154	1.110645478e-001	7.034442110e-002	1.143663915e-001	5.322968e+002	6.874141e+002	6.618112e+001	7.261068e+001	121.5	280.5	24	55	7.797437e+000	1.954028e+001	0	0	0	0	0	0	0	0	0	0	0	82.5598	227.571	1	1	1	1	23.9365	24.7832	55.8122
DATA	1077	7	93	0	0	NC_5_8877028	NC_5_8877028	18482	469.3	-4.975298502e-001	7.658871808e-002	8.241544551e-011	1.481952e+004	4.713073e+003	1.482474e+003	4.718867e+002	2324	1562	25	55	7.918961e+000	1.848162e+001	0	0	0	0	0	0	0	0	0	0	0	2298.17	1560.9	1	1	1	1	26.2212	25.1083	55.9011
DATA	1078	7	94	0	0	Col_3_14303111	Col_3_14303111	18503	469.3	1.096364615e-001	6.238412515e-002	7.884254174e-002	3.975052e+003	5.116574e+003	3.994471e+002	5.121908e+002	661.5	1703.5	25	54	7.962661e+000	1.728601e+001	0	0	0	0	0	0	0	0	0	0	0	616.324	1695.11	1	1	1	1	26.2212	25.6306	54.1975
DATA	1079	7	95	0	0	NC_4_14263080	NC_4_14263080	18524.9	469.431	1.423119464e-001	7.399727446e-002	5.445426919e-002	4.287637e+002	5.950177e+002	5.819549e+001	6.392384e+001	104.5	264.5	26	54	8.306314e+000	1.921788e+001	0	0	0	0	0	0	0	0	0	0	0	66.4633	197.187	1	1	1	1	25.7804	26.0437	55.0599
DATA	1080	7	96	0	0	Col_1_23196735	Col_1_23196735	18545.7	469.5	-9.646176700e-003	7.055066609e-002	8.912466344e-001	5.791280e+002	5.664067e+002	7.002165e+001	6.126753e+001	129.5	247.5	26	53	7.968475e+000	1.849744e+001	0	0	0	0	0	0	0	0	0	0	0	89.7481	187.749	1	1	1	1	25.3321	25.73	54.9952
DATA	1081	7	97	0	0	NC_1_16716022	NC_1_16716022	18566.1	469.725	2.149438600e-001	1.152822763e-001	6.225144525e-002	1.607837e+002	2.637461e+002	4.252704e+001	3.522743e+001	66.5	151.5	25	53	7.913591e+000	1.890734e+001	0	0	0	0	0	0	0	0	0	0	0	24.9096	87.4403	1	1	0	1	24.1747	25.3365	55.2837
DATA	1082	7	98	0	0	NC_2_5623064	NC_2_5623064	18588	469.5	0.000000000e+000	6.526172264e-001	1.000000000e+000	3.913223e+001	2.320129e+001	3.938428e+001	2.337063e+001	36	73	26	53	8.234140e+000	1.790217e+001	0	0	0	0	0	0	0	0	0	0	0	-5.63575	3.26588	0	0	0	0	30	26.1504	55.0768
DATA	1083	7	99	0	0	NC_1_25786572	NC_1_25786572	18608.8	469.431	-1.618760750e-003	8.632750620e-002	9.850394320e-001	3.284738e+002	3.272518e+002	5.129540e+001	4.020054e+001	90	168	25	53	7.802522e+000	1.820344e+001	0	0	0	0	0	0	0	0	0	0	0	50.8526	108.515	1	1	1	1	25.7804	25.6825	54.7971
DATA	1084	7	100	0	0	NC_5_10037273	NC_5_10037273	18630	469.59	2.639091998e-002	7.737781398e-002	7.330541062e-001	4.105530e+002	4.362748e+002	5.691298e+001	4.948222e+001	110.5	203	25	54	7.616476e+000	1.837475e+001	0	0	0	0	0	0	0	0	0	0	0	63.5335	144.668	1	1	1	1	26.2212	25.1443	54.7529
DATA	1085	7	101	0	0	Col_1_29590256	Col_1_29590256	18651.6	468.902	1.513846088e-001	8.078561665e-002	6.094343990e-002	3.285946e+002	4.656344e+002	5.132963e+001	5.208983e+001	94	213	25	54	7.676947e+000	1.876975e+001	0	0	0	0	0	0	0	0	0	0	0	50.8268	154.395	1	1	1	1	23.696	25.2685	55.4244
DATA	1086	7	102	0	0	Col_5_1980770	Col_5_1980770	18672.1	469.5	1.431476728e-001	6.954831705e-002	3.956634344e-002	5.622370e+002	7.817485e+002	6.868446e+001	8.158804e+001	132.5	313	25	54.5	7.528312e+000	1.959198e+001	0	0	0	0	0	0	0	0	0	0	0	86.9255	259.187	1	1	1	1	26.2212	25.0896	55.7801
DATA	1087	7	103	0	-1	NC2_00091486	NC2_00091486	18693.6	469.298	3.310014438e-001	3.496381966e-001	3.437931882e-001	3.922028e+001	8.404505e+001	3.962649e+001	2.591582e+001	47	77	25	55	7.601740e+000	1.839753e+001	0	0	0	0	0	0	0	0	0	0	0	5.3861	27.8603	0	1	0	0	26.8687	25.5214	55.4849
DATA	1088	7	104	0	0	Col_5_18634552	Col_5_18634552	18715.1	469.397	-1.273225761e-001	6.379091234e-002	4.594088885e-002	1.807342e+003	1.348086e+003	1.849993e+002	1.368178e+002	324	520.5	25	55	7.514053e+000	1.856777e+001	0	0	0	0	0	0	0	0	0	0	0	279.119	446.779	1	1	1	1	25.7804	25.5276	55.7433
DATA	1089	7	105	0	0	NC_5_14158060	NC_5_14158060	18736.5	469.34	2.326314983e-002	6.352309441e-002	7.142041825e-001	1.207367e+003	1.273804e+003	1.270399e+002	1.295060e+002	229.5	478	25	55	7.080586e+000	1.951218e+001	0	0	0	0	0	0	0	0	0	0	0	186.348	422.039	1	1	1	1	24.4106	25.0915	55.992
DATA	1090	7	106	0	0	NC_3_10961767	NC_3_10961767	18757.4	469.291	5.875719582e-002	9.052672834e-002	5.163001845e-001	2.810603e+002	3.217782e+002	4.851501e+001	3.977218e+001	86	170	25	54.5	7.258776e+000	1.993257e+001	0	0	0	0	0	0	0	0	0	0	0	43.3521	106.576	1	1	1	1	25.1049	25.299	55.8794
DATA	1091	7	107	0	0	Col_3_11295598	Col_3_11295598	18778.6	469.518	3.972446233e-002	6.395035980e-002	5.344834830e-001	1.092865e+003	1.197542e+003	1.162299e+002	1.220161e+002	209	449	25	56	7.247312e+000	2.037194e+001	0	0	0	0	0	0	0	0	0	0	0	168.456	396.479	1	1	1	1	25.1049	25.0741	57
DATA	1092	7	108	0	0	Col_1_1884303	Col_1_1884303	18799.5	469.324	-2.502169857e-002	9.747916695e-002	7.974199039e-001	2.716782e+002	2.564679e+002	4.802240e+001	3.471468e+001	85	144	25	56	7.509223e+000	2.041151e+001	0	0	0	0	0	0	0	0	0	0	0	41.8475	84.8719	1	1	1	1	27.0811	24.9154	57.1975
DATA	1093	7	109	0	0	Col_4_12876674	Col_4_12876674	18820.1	469.638	3.224807266e-002	6.460167299e-002	6.176502987e-001	9.719434e+002	1.046861e+003	1.049622e+002	1.072711e+002	186	405	25	56	7.487212e+000	1.984840e+001	0	0	0	0	0	0	0	0	0	0	0	149.603	346.259	1	1	1	1	25.7804	25.2333	57.7302
DATA	1094	7	110	0	0	Col_5_21909903	Col_5_21909903	18841.2	468.917	6.939984394e-002	6.521152620e-002	2.872260403e-001	8.792672e+002	1.031622e+003	9.645677e+001	1.057875e+002	173	380	25	54	7.662908e+000	1.943504e+001	0	0	0	0	0	0	0	0	0	0	0	135.232	341.02	1	1	1	1	20.591	25.3466	56.5605
DATA	1095	7	111	0	0	NC_2_4514543	NC_2_4514543	18862.8	469.26	1.065259839e-001	8.057256668e-002	1.861307578e-001	3.447512e+002	4.405871e+002	5.257316e+001	4.990413e+001	85.5	212	25	53	7.852012e+000	1.979040e+001	0	0	0	0	0	0	0	0	0	0	0	52.9792	145.549	1	1	1	1	24.4106	25.5169	55.477
DATA	1096	7	112	0	0	Col_4_12795702	Col_4_12795702	18884.3	469.298	-5.266883618e-002	6.447996369e-002	4.140285338e-001	1.117674e+003	9.900253e+002	1.186174e+002	1.017425e+002	213	396	25	54	7.540345e+000	1.988768e+001	0	0	0	0	0	0	0	0	0	0	0	171.608	326.825	1	1	1	1	25.1049	25.3587	55.4508
DATA	1097	7	113	0	0	NC_5_26060131	NC_5_26060131	18905.3	469.609	-6.001481680e-002	6.323750485e-002	3.426011176e-001	1.530682e+003	1.333123e+003	1.581480e+002	1.353626e+002	269	506	26	55	7.762238e+000	2.117364e+001	0	0	0	0	0	0	0	0	0	0	0	234.815	439.756	1	1	1	1	23.4529	26.1512	57.0341
DATA	1098	7	114	0	0	NC_5_10939977	NC_5_10939977	18926.5	469.367	1.017176599e-001	1.141368011e-001	3.728268549e-001	1.860118e+002	2.351030e+002	4.393003e+001	3.323409e+001	69	153	26	54	7.938069e+000	1.994475e+001	0	0	0	0	0	0	0	0	0	0	0	28.5089	77.4895	1	1	0	1	24.4106	26.4108	56.275
DATA	1099	7	115	0	0	Col_3_3993580	Col_3_3993580	18947.6	469.027	3.517195855e-001	6.935225080e-002	3.947028675e-007	8.695755e+004	1.954460e+005	8.695847e+003	1.954462e+004	13156	65526	25	54	7.660732e+000	1.933396e+001	0	1	0	0	0	0	0	0	0	0	0	13314.8	64362.4	1	1	1	1	29.1201	25.7519	55.4682
DATA	1100	7	116	0	0	NC_2_11769533	NC_2_11769533	18968.6	469.161	-1.034869963e-002	7.872254390e-002	8.954130952e-001	4.132945e+002	4.035626e+002	5.742918e+001	4.671612e+001	101.5	197	25	53	7.516289e+000	1.778950e+001	0	0	0	0	0	0	0	0	0	0	0	63.2206	132.773	1	1	1	1	26.4388	25.3106	53.6358
DATA	1101	7	117	0	0	NC_2_18171946	NC_2_18171946	18989.9	469.104	2.363778890e-001	3.860452897e-001	5.403352492e-001	3.966021e+001	6.834912e+001	3.992103e+001	2.452745e+001	42	91.5	24	53	7.670929e+000	1.832709e+001	0	0	0	0	0	0	0	0	0	0	0	1.0006	22.4645	0	1	0	0	28.1191	24.8858	54.7716
DATA	1102	7	118	0	0	Col_1_25776152	Col_1_25776152	19011.4	468.873	-1.820774958e-003	6.257242445e-002	9.767858885e-001	1.688309e+003	1.681245e+003	1.734951e+002	1.697702e+002	299	610	25	54	7.359801e+000	2.039057e+001	0	0	0	0	0	0	0	0	0	0	0	257.715	551.989	1	1	1	1	25.3321	25.0016	57.3966
DATA	1103	7	119	0	0	Col_5_22082060	Col_5_22082060	19032.4	469	-1.626324578e-002	7.043374468e-002	8.173914525e-001	5.966627e+002	5.747323e+002	7.183441e+001	6.213271e+001	134	254	25	55	7.566780e+000	2.008918e+001	0	0	0	0	0	0	0	0	0	0	0	90.9805	188.488	1	1	1	1	29.1201	25.4168	57.2377
DATA	1104	7	120	0	0	Col_1_30275866	Col_1_30275866	19053.4	469	-1.065054239e-001	7.038990018e-002	1.302598070e-001	6.904082e+002	5.402572e+002	7.981419e+001	5.896930e+001	151.5	238.5	24	54	7.220842e+000	1.902837e+001	0	0	0	0	0	0	0	0	0	0	0	105.158	176.976	1	1	1	1	29.1201	24.9412	55.9444
DATA	1105	7	121	0	0	NC_4_16274034	NC_4_16274034	19075.4	469.062	1.175636034e-001	2.684242168e-001	6.614030369e-001	6.743465e+001	8.839887e+001	4.065685e+001	2.526220e+001	52.5	96	25	55	7.337230e+000	1.979263e+001	0	0	0	0	0	0	0	0	0	0	0	10.2589	28.9203	1	1	0	0	29.8967	25.5673	56.7853
DATA	1106	7	122	0	0	NC_2_14763240	NC_2_14763240	19095.7	468.967	2.985102618e-002	6.375133058e-002	6.396118136e-001	1.159212e+003	1.241692e+003	1.226738e+002	1.264097e+002	210.5	467.5	25	55	7.160950e+000	1.992848e+001	0	0	0	0	0	0	0	0	0	0	0	176.154	405.727	1	1	1	1	26.4388	25.602	56.739
DATA	1107	7	123	0	0	Col_4_14802367	Col_4_14802367	19116.7	469.3	6.759731035e-002	7.294126858e-002	3.540635482e-001	4.820193e+002	5.631988e+002	6.275684e+001	6.111346e+001	117	246	25	55	7.021999e+000	1.892144e+001	0	0	0	0	0	0	0	0	0	0	0	73.1602	183.781	1	1	1	1	26.4388	25.1611	56.5302
DATA	1108	7	124	0	0	NC_4_1409108	NC_4_1409108	19138.4	468.891	1.435768174e-001	2.016907763e-001	4.765477253e-001	8.934498e+001	1.243503e+002	4.121797e+001	2.681734e+001	54	113	25	54	6.918442e+000	1.902106e+001	0	0	0	0	0	0	0	0	0	0	0	13.5435	40.5195	1	1	0	1	26.8687	25.1431	56.6884
DATA	1109	7	125	0	0	NC_2_2835228	NC_2_2835228	19159.1	469.537	3.747674006e-002	6.740421332e-002	5.782108831e-001	7.060314e+002	7.696632e+002	8.128880e+001	8.056035e+001	155	319	25	55	7.177481e+000	1.909479e+001	0	0	0	0	0	0	0	0	0	0	0	106.894	250.436	1	1	1	1	25.1049	25.0915	56.7085
DATA	1110	7	126	0	0	Col_1_7508020	Col_1_7508020	19180.2	469.051	-2.922380965e-001	2.024180838e-001	1.488135029e-001	1.463547e+002	7.467387e+001	4.291221e+001	2.497246e+001	62	94	25	56	7.605399e+000	1.976711e+001	0	0	0	0	0	0	0	0	0	0	0	22.1296	24.2611	1	1	0	0	26.4388	25.6898	57.0866
DATA	1111	7	127	0	0	NC_3_14750528	NC_3_14750528	19201.4	469.179	1.489662233e-001	6.511384615e-002	2.215027331e-002	1.016344e+003	1.432211e+003	1.093668e+002	1.451962e+002	198	550.5	25	56	7.885737e+000	2.001249e+001	0	0	0	0	0	0	0	0	0	0	0	153.475	464.588	1	1	1	1	25.7804	25.8215	57.5608
DATA	1112	7	128	0	0	Col_3_19226555	Col_3_19226555	19223.1	469.654	6.777109805e-002	6.551278308e-002	3.009158588e-001	8.593233e+002	1.004449e+003	9.497559e+001	1.032507e+002	166	390	25	54	7.874235e+000	1.838848e+001	0	0	0	0	0	0	0	0	0	0	0	129.587	325.286	1	1	1	1	24.1747	25.3917	55.6083
DATA	1113	7	129	0	0	NC_1_19769894	NC_1_19769894	19243.6	469	1.221079307e-001	6.685173310e-002	6.776767517e-002	7.395211e+002	9.796220e+002	8.431644e+001	1.008464e+002	149	392	24	54	7.506124e+000	1.789148e+001	0	0	0	0	0	0	0	0	0	0	0	111.373	316.734	1	1	1	1	29.1201	24.7941	55.1669
DATA	1114	7	130	0	0	NC_2_11136978	NC_2_11136978	19265.4	468.721	2.876027414e-001	6.692325689e-002	1.727347350e-005	3.826541e+003	7.420089e+003	3.847976e+002	7.423965e+002	606	1949.5	24	55	7.459363e+000	1.927822e+001	0	0	0	1	0	0	0	0	0	0	0	575.458	2394.83	1	1	1	1	22.4545	24.3604	56.2895
DATA	1115	7	131	0	0	Col_1_7724864	Col_1_7724864	19286.1	468.947	-6.650668988e-002	6.655309485e-002	3.176480604e-001	8.875730e+002	7.615482e+002	9.760851e+001	7.985612e+001	170	296.5	23	55	7.826420e+000	1.822918e+001	0	0	0	0	0	0	0	0	0	0	0	133.295	245.361	1	1	1	1	25.7804	24.1877	55.8185
DATA	1116	7	132	0	0	NC_1_5255154	NC_1_5255154	19307.6	469.164	1.189195738e-001	7.381429076e-002	1.071656979e-001	4.520285e+002	5.944090e+002	6.080810e+001	6.413121e+001	108	257.5	23.5	54	7.727778e+000	1.870950e+001	0	0	0	0	0	0	0	0	0	0	0	67.7877	191.156	1	1	1	1	25.3321	24.4353	55.3644
DATA	1117	7	133	0	0	Col_1_17595157	Col_1_17595157	19328.9	468.148	-3.416902921e-002	7.423244552e-002	6.453025011e-001	5.142117e+002	4.753056e+002	6.559986e+001	5.330036e+001	117	220	24	55.5	7.649202e+000	1.877311e+001	0	0	0	0	0	0	0	0	0	0	0	76.9995	152.567	1	1	1	1	24.6442	24.6169	56.6634
DATA	1118	7	134	0	0	Col_2_5105804	Col_2_5105804	19349.4	468.786	1.074930016e-001	6.390262592e-002	9.254219788e-002	1.237741e+003	1.585341e+003	1.303223e+002	1.603653e+002	222.5	574.5	24	57	7.573697e+000	2.015094e+001	0	0	0	0	0	0	0	0	0	0	0	185.082	507.922	1	1	1	1	25.3321	24.3585	58.7378
DATA	1119	7	135	0	-1	NC2_00147876	NC2_00147876	19370.6	469	0.000000000e+000	6.525003498e-001	1.000000000e+000	4.058963e+001	2.405898e+001	4.085107e+001	2.421305e+001	43	57	24	57	7.613651e+000	1.993488e+001	0	0	0	0	0	0	0	1	1	0	0	-0.232637	-12.6655	0	0	0	0	29.1201	23.8294	58.2306
DATA	1120	7	136	0	0	Col_4_17031622	Col_4_17031622	19391.7	468.673	4.061094339e-002	7.169070557e-002	5.710713911e-001	5.356345e+002	5.881383e+002	6.740075e+001	6.362154e+001	117	244.5	24	55	7.411094e+000	1.928483e+001	0	0	0	0	0	0	0	0	0	0	0	79.8565	187.681	1	1	1	1	24.4106	23.9629	56.7975
DATA	1121	7	137	0	0	Col_5_12658744	Col_5_12658744	19412.9	468.48	1.737637898e-001	6.511166017e-002	7.614437158e-003	1.146882e+003	1.711128e+003	1.217878e+002	1.728313e+002	200	568	24	55	7.661326e+000	1.847504e+001	0	0	0	0	0	0	0	0	0	0	0	170.727	544.914	1	1	1	1	24.1747	24.5719	55.625
DATA	1122	7	138	0	0	NC_3_19656109	NC_3_19656109	19434.3	468.609	3.371137612e-002	6.411468344e-002	5.990285244e-001	1.098942e+003	1.187644e+003	1.173065e+002	1.212377e+002	199	465.5	24	55	7.381971e+000	1.962799e+001	0	0	0	0	0	0	0	0	0	0	0	163.339	377.403	1	1	1	1	27.2919	24.3911	56.5031
DATA	1123	7	139	0	0	Col_1_22726664	Col_1_22726664	19455.4	468.701	-1.140323654e-001	6.528866730e-002	8.070891525e-002	1.207912e+003	9.289723e+002	1.275921e+002	9.605230e+001	217	354	24	55	7.349477e+000	1.895290e+001	0	0	0	0	0	0	0	0	0	0	0	179.261	294.571	1	1	1	1	26.8687	23.9099	56.1954
DATA	1124	7	140	0	0	NC_2_232004	NC_2_232004	19476.6	468.709	-4.253221205e-002	7.029163783e-002	5.451244453e-001	6.427951e+002	5.828279e+002	7.633032e+001	6.321119e+001	134	250	24	55.5	7.402118e+000	1.884221e+001	0	0	0	0	0	0	0	0	0	0	0	95.2472	184.406	1	1	1	1	24.8756	24.011	56.4085
DATA	1125	7	141	0	0	Col_1_11379524	Col_1_11379524	19497.5	468.517	-2.351714807e-003	6.670182705e-002	9.718747095e-001	8.029343e+002	7.985982e+002	9.025919e+001	8.354044e+001	160	304	23	55.5	7.468781e+000	1.916763e+001	0	0	0	0	0	0	0	0	1	0	0	118.793	252.119	1	1	1	1	25.3321	23.5828	56.8773
DATA	1126	7	142	0	0	NC_5_13917609	NC_5_13917609	19518.7	468.443	2.815147631e-002	6.505559361e-002	6.652112757e-001	9.486895e+002	1.012222e+003	1.034656e+002	1.041637e+002	179	391	24	56	7.821595e+000	1.990380e+001	0	0	0	0	0	0	0	0	0	0	0	140.138	318.834	1	1	1	1	26.0017	24.2467	57.5387
DATA	1127	7	143	0	0	NC_1_6251158	NC_1_6251158	19540	468.5	-4.358644956e-004	8.232832257e-002	9.957758410e-001	3.815291e+002	3.811464e+002	5.626774e+001	4.538392e+001	101.5	184.5	23	57	7.833584e+000	1.967880e+001	0	0	0	0	0	0	0	0	0	0	0	56.2695	119.776	1	1	1	1	26.2212	24.2434	57.4252
DATA	1128	7	144	0	0	NC_2_6769255	NC_2_6769255	19561	468.5	8.460051250e-002	6.561966744e-002	1.973093063e-001	8.712747e+002	1.058658e+003	9.647260e+001	1.087077e+002	174	403	23	56	7.479488e+000	2.020004e+001	0	0	0	0	0	0	0	0	1	0	0	128.299	331.912	1	1	1	1	26.2212	23.6131	56.3809
DATA	1129	7	145	0	0	NC_3_8299053	NC_3_8299053	19582.3	468.609	1.495753600e-001	7.372901179e-002	4.248703227e-002	4.572980e+002	6.453193e+002	6.174497e+001	6.911669e+001	106.5	284.5	23	56	7.314470e+000	2.057184e+001	0	0	0	0	0	0	0	0	1	0	0	67.232	201.836	1	1	1	1	27.2919	23.5204	56.298
DATA	1130	7	146	0	0	NC_3_12338622	NC_3_12338622	19603.5	468.676	1.041372864e-001	6.829204804e-002	1.272886503e-001	6.571266e+002	8.351920e+002	7.774847e+001	8.712734e+001	129	294	22	55	7.070344e+000	2.076620e+001	0	0	0	0	0	0	0	0	1	0	0	96.4584	260.591	1	1	1	1	27.0811	22.9372	56.1884
DATA	1131	7	147	0	0	Col_4_16553387	Col_4_16553387	19624.3	468.656	-2.085714644e-001	6.579494821e-002	1.524271448e-003	1.906704e+003	1.179538e+003	1.951595e+002	1.205478e+002	331	434	22	55	7.100949e+000	1.995408e+001	0	0	0	0	0	0	0	0	1	0	0	279.447	367.147	1	1	1	1	26.2212	23.0667	56.4833
DATA	1132	7	148	0	0	NC_2_14370926	NC_2_14370926	19645.1	468.065	0.000000000e+000	6.522463964e-001	1.000000000e+000	4.141609e+001	2.477507e+001	4.170100e+001	2.503598e+001	43	76	23	56	7.539112e+000	1.933384e+001	0	0	0	0	0	0	0	0	1	0	0	1.80001	7.01883	0	0	0	0	22.7082	23.3799	57.3568
DATA	1133	7	149	0	0	Col_5_5036770	Col_5_5036770	19667.1	468.31	1.648529608e-001	1.219048004e-001	1.762764954e-001	1.667262e+002	2.437008e+002	4.495697e+001	3.491204e+001	65.5	139.5	23	57	7.591043e+000	1.927162e+001	0	0	0	0	0	0	0	0	1	0	0	24.3575	75.4742	1	1	0	1	25.7804	23.8033	57.9985
DATA	1134	7	150	0	0	Col_5_7991482	Col_5_7991482	19688.1	468.516	-2.366292266e-001	7.248320281e-002	1.096157548e-003	8.625615e+002	5.002198e+002	9.585763e+001	5.594902e+001	168	232	24	56	7.341585e+000	1.887064e+001	0	0	0	0	0	0	0	0	0	0	0	125.819	154.53	1	1	1	1	26.2212	24.1525	57.6801
DATA	1135	7	151	0	0	Col_1_30204978	Col_1_30204978	19709.6	468.527	3.155673060e-002	6.742518153e-002	6.397660755e-001	7.390817e+002	7.947841e+002	8.495024e+001	8.335579e+001	147	305	23	57	6.842099e+000	1.953866e+001	0	0	0	0	0	0	0	0	1	0	0	107.636	244.89	1	1	1	1	24.4106	23.5031	57.8738
DATA	1136	7	152	0	0	NC_4_9389223	NC_4_9389223	19730.2	468.417	1.038269329e-001	1.073608591e-001	3.335022206e-001	2.148646e+002	2.728926e+002	4.712876e+001	3.713830e+001	69	151	23	56	7.414489e+000	1.974342e+001	0	0	0	0	0	0	0	0	1	0	0	31.2444	83.8732	1	1	1	1	25.7804	23.7579	57.0151
DATA	1137	7	153	0	0	Col_2_5167828	Col_2_5167828	19751.5	468.4	8.023423681e-002	6.562179652e-002	2.214518605e-001	8.843937e+002	1.063849e+003	9.791051e+001	1.093418e+002	171	384.5	23	55	7.741852e+000	1.898221e+001	0	0	0	0	0	0	0	0	1	0	0	128.403	326.115	1	1	1	1	24.4106	23.6455	56.4919
DATA	1138	7	154	0	0	Col_4_11431960	Col_4_11431960	19772.1	468.408	-2.744464906e-002	7.014066055e-002	6.955901604e-001	6.514593e+002	6.115650e+002	7.755142e+001	6.619125e+001	136	247	23	55	7.665008e+000	1.827843e+001	0	0	0	0	0	0	0	0	1	0	0	94.4427	186.992	1	1	1	1	23.696	23.7044	56.1101
DATA	1139	7	155	0	0	Col_3_10190924	Col_3_10190924	19794	468.7	-6.492702159e-001	8.618572657e-002	4.944175011e-014	4.895243e+003	1.097751e+003	4.913347e+002	1.126733e+002	756.5	387.5	23	56	7.376145e+000	1.814494e+001	0	0	0	0	0	0	0	0	1	0	0	708.559	334.73	1	1	1	1	26.2212	23.3448	56.5476
DATA	1140	7	156	0	0	Col_2_17084458	Col_2_17084458	19815	468.411	-4.242676306e-003	6.599842212e-002	9.487436862e-001	8.905316e+002	8.818743e+002	9.854733e+001	9.178841e+001	166	336	23	56	7.333509e+000	1.774854e+001	0	0	0	0	0	0	0	0	1	0	0	128.706	268.197	1	1	1	1	25.5572	23.1355	55.8629
DATA	1141	7	157	0	0	NC_1_10301346	NC_1_10301346	19836.2	468.527	1.770597273e-001	8.114621914e-002	2.911073156e-002	3.438974e+002	5.169977e+002	5.448914e+001	5.765795e+001	92.5	213	23	56	7.197969e+000	1.878774e+001	0	0	0	0	0	0	0	0	1	0	0	49.6288	156.809	1	1	1	1	25.3321	23.0775	56.3209
DATA	1142	7	158	0	0	NC_3_22636698	NC_3_22636698	19857.8	468.204	2.423017624e-001	1.008268956e-001	1.625468957e-002	2.088260e+002	3.648264e+002	4.720014e+001	4.456587e+001	71	174	23	57	7.285726e+000	1.893352e+001	0	0	0	0	0	0	0	0	1	0	0	30.0912	110.353	1	1	0	1	24.4106	23.0736	56.997
DATA	1143	7	159	0	0	NC_4_12514103	NC_4_12514103	19878.6	468.603	-1.528383116e-001	6.619562551e-002	2.094977375e-002	1.253584e+003	8.816886e+002	1.323313e+002	9.182800e+001	216	337	23	56	7.475060e+000	1.871460e+001	0	0	0	0	0	0	0	0	1	0	0	180.382	265.985	1	1	1	1	25.3321	23.6651	57.2714
DATA	1144	7	160	0	0	Col_1_1157177	Col_1_1157177	19899.7	468.286	-5.249492917e-002	7.144730585e-002	4.625001111e-001	6.324775e+002	5.604671e+002	7.617244e+001	6.167184e+001	131	240	23	56	7.516818e+000	1.879351e+001	0	0	0	0	0	0	0	0	1	0	0	90.8799	168.626	1	1	1	1	23.9365	23.4868	56.9114
DATA	1145	7	161	66	-1	(-)3xSLv1	NegativeControl	19920.8	468.522	0.000000000e+000	6.495083498e-001	1.000000000e+000	4.223627e+001	2.563833e+001	4.250831e+001	2.580252e+001	39	70	23	55	7.610323e+000	1.876049e+001	0	0	0	0	0	0	0	0	1	0	0	0.00631858	-0.749968	0	0	0	0	30	23.4351	56.446
DATA	1146	7	162	0	0	Col_3_6704617	Col_3_6704617	19942	468.5	8.472326468e-002	6.926878507e-002	2.212885850e-001	6.303278e+002	7.661075e+002	7.605950e+001	8.086166e+001	132	295	23	54	7.554660e+000	1.828980e+001	0	0	0	0	0	0	0	0	1	0	0	90.3219	229.251	1	1	1	1	26.2212	23.2552	56.5166
DATA	1147	7	163	0	0	Col_1_16493594	Col_1_16493594	19963	468.5	1.412896669e-001	8.857573970e-002	1.106835574e-001	2.933509e+002	4.061412e+002	5.174240e+001	4.819256e+001	81	185	23	55	7.368787e+000	1.812100e+001	0	0	0	0	0	0	0	0	1	0	0	41.9796	121.207	1	1	1	1	26.2212	23.025	56.1303
DATA	1148	7	164	0	0	NC_5_11476187	NC_5_11476187	19984.1	467.889	1.835885057e-001	9.867702703e-002	6.281495744e-002	2.313445e+002	3.530593e+002	4.854580e+001	4.385373e+001	72	172	23	54	7.277275e+000	1.911078e+001	0	0	0	0	0	0	0	0	1	0	0	33.0629	105.083	1	1	1	1	22.7082	22.9377	55.6059
DATA	1149	8	1	0	0	Col_3_9987998	Col_3_9987998	16546.1	476.75	-1.390399894e-001	1.837432256e-001	4.492247584e-001	1.360115e+002	9.874970e+001	4.175509e+001	2.610153e+001	58	97	23	54	7.222226e+000	1.854013e+001	0	0	0	0	0	0	0	0	0	0	0	21.0145	31.643	1	1	0	0	26.2212	24.0263	55.4035
DATA	1150	8	2	0	0	NC_1_4326096	NC_1_4326096	16567.5	476.5	1.038696971e-001	4.252094078e-001	8.070148045e-001	4.240892e+001	5.386751e+001	3.979381e+001	2.483538e+001	45.5	86	24	52	7.374441e+000	1.916572e+001	0	0	0	0	0	0	0	0	0	0	0	6.53759	17.2022	1	1	0	0	27.9146	24.6354	54.3227
DATA	1151	8	3	0	0	NC_1_17666204	NC_1_17666204	16588.7	476.5	7.886044062e-002	1.120224661e-001	4.814515407e-001	1.972378e+002	2.365106e+002	4.428699e+001	3.392521e+001	67	137	25	52	7.706103e+000	1.975586e+001	0	0	0	0	0	0	0	0	0	0	0	30.3401	75.287	1	1	0	1	27.0811	25.8634	55.2131
DATA	1152	8	4	0	0	Col_2_11431397	Col_2_11431397	16609.4	476.638	5.170344161e-002	6.250416227e-002	4.081237253e-001	1.799557e+003	2.027071e+003	1.842896e+002	2.041695e+002	320	711	25	53	7.527384e+000	1.992975e+001	0	0	0	0	0	0	0	0	0	0	0	276.264	643.371	1	1	1	1	25.3321	25.7029	55.9337
DATA	1153	8	5	0	0	Col_3_14934827	Col_3_14934827	16631	476.5	7.065488455e-002	7.635783356e-002	3.548032010e-001	4.161019e+002	4.896149e+002	5.758535e+001	5.473289e+001	93	196	25	54	7.501760e+000	1.964012e+001	0	0	0	0	0	0	0	0	0	0	0	63.7569	154.953	1	1	1	1	26.2212	25.6481	56.828
DATA	1154	8	6	0	0	NC_3_17290102	NC_3_17290102	16652	476.5	0.000000000e+000	6.241335084e-001	1.000000000e+000	3.962291e+001	2.660312e+001	3.996625e+001	2.467141e+001	43	79	26	54	7.592167e+000	2.010484e+001	0	0	0	0	0	0	0	0	0	0	0	4.05748	8.39735	0	1	0	0	26.2212	25.5559	56.6158
DATA	1155	8	7	0	0	Col_5_9122375	Col_5_9122375	16673.3	476.5	-4.718944812e-002	9.894316926e-002	6.334084969e-001	2.775597e+002	2.489814e+002	4.864137e+001	3.499293e+001	81	143.5	24	55	7.696631e+000	1.954508e+001	0	0	0	0	0	0	0	0	0	0	0	42.383	78.3973	1	1	1	1	27.0811	24.4011	57.0275
DATA	1156	8	8	0	0	NC_1_23209995	NC_1_23209995	16694.1	476.464	1.129145222e-002	6.224081454e-002	8.560414064e-001	2.007948e+003	2.060839e+003	2.047413e+002	2.075521e+002	350	726	24	54	7.625790e+000	1.958606e+001	0	0	0	0	0	0	0	0	0	0	0	306.147	647.444	1	1	1	1	25.5572	24.847	56.3909
DATA	1157	8	9	0	0	NC_1_27909008	NC_1_27909008	16715.6	476.414	9.688816645e-002	4.610008398e-001	8.335356366e-001	3.980733e+001	4.975665e+001	4.007915e+001	2.519328e+001	42	79.5	24	56	7.430473e+000	1.953461e+001	0	0	0	0	0	0	0	0	0	0	0	1.69261	15.598	0	1	0	0	27.501	24.6358	56.6329
DATA	1158	8	10	0	0	NC_4_1562000	NC_4_1562000	16736.8	476.478	1.848998463e-001	3.112520758e-001	5.524774883e-001	5.389971e+001	8.250614e+001	4.047797e+001	2.608480e+001	50	86	23	53	7.519861e+000	1.872599e+001	0	0	0	0	0	0	0	0	1	0	0	8.19499	25.8138	1	1	0	0	27.0811	23.8496	54.3392
DATA	1159	8	11	0	0	Col_2_1583000	Col_2_1583000	16757.6	476.611	3.648219005e-003	7.561449390e-002	9.615189029e-001	4.628318e+002	4.667361e+002	6.128215e+001	5.284837e+001	106	219	23	55	7.545358e+000	1.925685e+001	0	0	0	0	0	0	0	0	0	0	0	70.2833	145.769	1	1	1	1	24.4106	23.9669	55.6024
DATA	1160	8	12	0	0	NC_2_1694733	NC_2_1694733	16778.5	476.351	0.000000000e+000	6.489621598e-001	1.000000000e+000	3.995276e+001	2.467202e+001	4.028111e+001	2.492768e+001	43	73.5	24	54	7.556172e+000	1.988196e+001	0	0	0	0	0	0	0	0	0	0	0	3.62657	6.87366	0	0	0	0	20.0267	24.0997	55.3761
DATA	1161	8	13	0	0	NC_2_4655863	NC_2_4655863	16800.3	475.935	2.335287570e-001	3.765751197e-001	5.351665596e-001	4.183186e+001	7.162026e+001	4.046758e+001	2.587941e+001	47	87	24	56	7.514016e+000	1.974098e+001	0	0	0	0	0	0	0	0	0	0	0	6.33911	22.2971	1	1	0	0	22.7082	24.4162	55.9676
DATA	1162	8	14	0	0	Col_5_14954078	Col_5_14954078	16821.1	476.436	6.414510653e-002	6.495886593e-002	3.234109735e-001	9.391454e+002	1.088624e+003	1.021923e+002	1.116742e+002	179	395.5	23	57	7.538132e+000	1.990021e+001	0	0	0	0	0	0	0	0	0	0	0	142.176	338.462	1	1	1	1	25.7804	24.0603	56.1264
DATA	1163	8	15	0	0	Col_2_6442423	Col_2_6442423	16842.1	476.439	1.276616718e-001	8.148147536e-002	1.171715272e-001	3.389147e+002	4.547284e+002	5.267532e+001	5.185927e+001	88	198	24	57	7.234437e+000	2.054107e+001	0	0	0	0	0	0	0	0	0	0	0	51.2647	141.208	1	1	1	1	25.7804	23.8953	56.5096
DATA	1164	8	16	0	0	NC_3_20220404	NC_3_20220404	16863.2	476.404	1.573937623e-001	7.735987174e-002	4.189455745e-002	3.817878e+002	5.485495e+002	5.555290e+001	6.026620e+001	100	233	24	54	7.781224e+000	1.919229e+001	0	0	0	0	0	0	0	0	0	0	0	57.7063	170.158	1	1	1	1	24.6442	24.2418	55.522
DATA	1165	8	17	0	0	Col_4_14303187	Col_4_14303187	16884.4	476.208	5.722334107e-002	7.252484599e-002	4.301020334e-001	5.048750e+002	5.759798e+002	6.464992e+001	6.278268e+001	124	234	24	54	7.694904e+000	1.806448e+001	0	0	0	0	0	0	0	0	0	0	0	76.261	178.497	1	1	1	1	24.6442	24.6975	55.346
DATA	1166	8	18	0	0	NC_1_29245885	NC_1_29245885	16905.8	475.94	3.050623380e-002	6.389644027e-002	6.330542144e-001	1.144767e+003	1.228071e+003	1.213976e+002	1.253266e+002	223	434	24	54	7.697274e+000	1.865813e+001	0	0	0	0	0	0	0	0	0	0	0	172.818	380.264	1	1	1	1	23.4529	24.5026	54.6885
DATA	1167	8	19	0	0	Col_4_7141716	Col_4_7141716	16927	476.812	1.230642478e-001	1.777136570e-001	4.886320761e-001	1.073481e+002	1.425143e+002	4.182966e+001	2.879500e+001	55	115	24	54	7.627469e+000	1.842203e+001	0	0	0	0	0	0	0	0	0	0	0	16.1957	44.098	1	1	0	1	22.9591	24.4632	55.7084
DATA	1168	8	20	0	0	NC_1_18645117	NC_1_18645117	16948.1	476.462	1.541432253e-001	6.829714607e-002	2.401121407e-002	6.532029e+002	9.315181e+002	7.682775e+001	9.645741e+001	136	343	24	54	7.725934e+000	1.884278e+001	0	0	0	0	0	0	0	0	0	0	0	98.5108	288.072	1	1	1	1	24.6442	24.2865	56.1757
DATA	1169	8	21	0	0	Col_5_17693071	Col_5_17693071	16969.2	476.267	1.159408166e-001	6.555369413e-002	7.695412417e-002	8.872240e+002	1.158708e+003	9.751170e+001	1.185470e+002	175.5	408.5	24	54	7.630895e+000	1.913872e+001	0	0	0	0	0	0	0	0	0	0	0	133.759	358.165	1	1	1	1	26.2212	24.2408	56.2906
DATA	1170	8	22	0	0	Col_3_1210390	Col_3_1210390	16990.3	476.786	-6.487048934e-002	7.995668826e-002	4.171817197e-001	4.376547e+002	3.769303e+002	5.961060e+001	4.526090e+001	101	172	23	55	7.369710e+000	1.906430e+001	0	0	0	0	0	0	0	0	1	0	0	65.9583	116.472	1	1	1	1	25.1049	23.5241	56.6742
DATA	1171	8	23	0	0	Col_1_9004147	Col_1_9004147	17011.1	476.158	4.863046628e-002	7.179008537e-002	4.981534146e-001	5.294936e+002	5.922311e+002	6.664934e+001	6.430762e+001	118.5	241.5	23	53.5	7.249812e+000	1.976828e+001	0	0	0	0	0	0	0	0	1	0	0	79.7872	182.955	1	1	1	1	25.1049	23.7658	56.3789
DATA	1172	8	24	0	0	NC_5_20995844	NC_5_20995844	17032.6	476.289	1.686034681e-001	4.239837420e-001	6.908771866e-001	4.022631e+001	5.930805e+001	4.048541e+001	2.575736e+001	38	78	24	52	7.554374e+000	1.990078e+001	0	0	0	0	0	0	0	0	0	0	0	-1.46069	18.3192	0	1	0	0	23.2073	24.4316	55.5067
DATA	1173	8	25	0	0	Col_5_17176006	Col_5_17176006	17054	476.5	-1.354117655e-001	6.694327876e-002	4.309545660e-002	1.020724e+003	7.473030e+002	1.098100e+002	7.882212e+001	194.5	296	23	51	7.341251e+000	1.932378e+001	0	0	0	0	0	0	0	0	0	0	0	153.764	230.82	1	1	1	1	26.2212	23.8989	53.4466
DATA	1174	8	26	0	0	Col_4_14570188	Col_4_14570188	17074.8	476.357	1.032418274e-001	6.530545110e-002	1.138993946e-001	9.118268e+002	1.156523e+003	9.976869e+001	1.183372e+002	171	428	22.5	53	7.669049e+000	1.930484e+001	0	0	0	0	0	0	0	0	1	0	0	137.357	357.237	1	1	1	1	25.1049	22.8829	54.56
DATA	1175	8	27	0	0	NC_4_18298466	NC_4_18298466	17096	476.426	-1.868616072e-002	6.307616062e-002	7.670410058e-001	1.481253e+003	1.418872e+003	1.535597e+002	1.440834e+002	264	486	23	53	7.411309e+000	1.857524e+001	0	0	0	0	0	0	0	0	1	0	0	223.139	438.342	1	1	1	1	26.2212	22.9942	54.2486
DATA	1176	8	28	0	0	Col_5_10483806	Col_5_10483806	17116.9	476.353	8.894995278e-002	7.956933095e-002	2.636129440e-001	3.731643e+002	4.579837e+002	5.506079e+001	5.220377e+001	96.5	202.5	22	54	7.024829e+000	1.902752e+001	0	0	0	0	0	0	0	0	1	0	0	56.219	141.522	1	1	1	1	24.1747	22.9471	55.4412
DATA	1177	8	29	0	0	NC_5_18260853	NC_5_18260853	17138.7	476.362	1.263729448e-001	1.314039197e-001	3.361934658e-001	1.540894e+002	2.061321e+002	4.331475e+001	3.243795e+001	61.5	129	22	53	6.734038e+000	1.792963e+001	0	0	0	0	0	0	0	0	1	0	0	23.2175	63.7186	1	1	0	1	25.5572	22.606	54.3254
DATA	1178	8	30	0	0	NC_3_6810841	NC_3_6810841	17159.9	476.211	8.415296083e-002	6.834358816e-002	2.182024746e-001	6.464313e+002	7.846489e+002	7.626811e+001	8.236225e+001	135.5	311.5	22	51.5	7.026420e+000	1.795719e+001	0	0	0	0	0	0	0	0	1	0	0	97.4203	242.647	1	1	1	1	25.5572	22.75	53.3125
DATA	1179	8	31	0	0	Col_4_17281034	Col_4_17281034	17180.7	475.633	2.104826151e-002	7.709856061e-002	7.848496815e-001	4.330534e+002	4.545584e+002	5.926663e+001	5.188876e+001	100	205	22	53	7.294409e+000	1.946002e+001	0	0	0	0	0	0	0	0	1	0	0	65.2813	140.635	1	1	1	1	26.0017	22.7237	54.85
DATA	1180	8	32	0	0	NC_5_9457189	NC_5_9457189	17202	475.712	6.747648636e-003	6.358370385e-002	9.154853214e-001	1.246610e+003	1.266129e+003	1.310597e+002	1.290594e+002	225	420	22	54	7.113457e+000	2.014730e+001	0	0	0	0	0	0	0	0	1	0	0	187.973	391.951	1	1	1	1	24.4106	22.3289	55.7158
DATA	1181	8	33	0	0	NC_1_13881867	NC_1_13881867	17223.5	476.25	1.412232366e-001	6.773805977e-002	3.708352717e-002	6.853620e+002	9.487314e+002	7.957772e+001	9.811004e+001	145	363	23	54	7.638690e+000	1.969301e+001	0	0	0	0	0	0	0	0	1	0	0	103.372	293.889	1	1	1	1	27.0811	23.4167	55.4611
DATA	1182	8	34	0	0	NC_1_29318716	NC_1_29318716	17244.5	476	2.780570067e-001	3.047971094e-001	3.616270418e-001	4.952155e+001	9.394014e+001	4.072710e+001	2.668411e+001	47	88.5	22	54	7.753950e+000	1.895276e+001	0	0	0	0	0	0	0	0	1	0	0	7.47207	29.1202	1	1	0	0	30	22.6856	54.8293
DATA	1183	8	35	0	-1	NC2_00147876	NC2_00147876	17265.2	475.843	0.000000000e+000	6.487536149e-001	1.000000000e+000	4.015018e+001	2.479828e+001	4.052457e+001	2.495709e+001	45	68	22	55	7.595480e+000	1.955605e+001	0	0	0	0	0	0	0	0	1	0	0	4.62075	-0.290354	0	0	0	0	28.1191	22.6973	55.5378
DATA	1184	8	36	0	0	NC_4_4163087	NC_4_4163087	17287	475.475	2.604073170e-001	1.150224172e-001	2.357594983e-002	1.595934e+002	2.906848e+002	4.342838e+001	3.829843e+001	63	157	22	55	7.703835e+000	1.995871e+001	0	0	0	0	0	0	0	0	1	0	0	24.1013	90.2534	1	1	0	1	26.2212	22.5432	56.2
DATA	1185	8	37	0	0	NC_3_15285536	NC_3_15285536	17308	476.203	-5.765127478e-001	1.387567108e-001	3.255068723e-005	3.307102e+002	8.768692e+001	5.218908e+001	2.641133e+001	90	91	22	56	7.354116e+000	2.020106e+001	0	0	0	0	0	0	0	0	1	0	0	49.963	27.2502	1	1	1	0	28.1191	22.5399	57.411
DATA	1186	8	38	0	0	Col_3_20740722	Col_3_20740722	17329.2	476	4.727169243e-002	1.262918770e-001	7.081773454e-001	1.767548e+002	1.970802e+002	4.405409e+001	3.174744e+001	66	136	22	56	7.715783e+000	1.983575e+001	0	0	0	0	0	0	0	0	1	0	0	26.7174	61.3039	1	1	0	1	28.1191	23.1254	57.8165
DATA	1187	8	39	0	0	NC_2_18978930	NC_2_18978930	17350	476.305	1.061259258e-001	6.247240052e-002	8.936349077e-002	3.000419e+003	3.830962e+003	3.027406e+002	3.839023e+002	479	1262.5	23	55	7.970218e+000	2.017707e+001	0	0	0	0	0	0	0	0	1	0	0	453.753	1192.85	1	1	1	1	26.0017	23.6667	56.6786
DATA	1188	8	40	0	0	Col_3_978513	Col_3_978513	17371.3	476.547	-2.586825705e-002	7.904717433e-002	7.434781441e-001	4.261475e+002	4.015057e+002	5.866003e+001	4.721245e+001	98	186	22	54	8.331019e+000	1.995139e+001	0	0	0	0	0	0	0	0	1	0	0	64.481	125.15	1	1	1	1	24.6442	23.2036	55.5808
DATA	1189	8	41	0	0	Col_5_19352954	Col_5_19352954	17392.5	476	3.155371273e-002	7.818532811e-002	6.865246242e-001	4.102006e+002	4.411131e+002	5.749457e+001	5.061044e+001	96	206	22	53	8.194217e+000	1.898714e+001	0	0	0	0	0	0	0	0	1	0	0	62.1063	137.645	1	1	1	1	26.2212	23.124	54.9354
DATA	1190	8	42	0	0	NC_3_6676088	NC_3_6676088	17413.4	476.2	-1.569960893e-001	3.243712115e-001	6.283849443e-001	7.689817e+001	5.356978e+001	4.099066e+001	2.535567e+001	53	87	22	55	7.516981e+000	1.900978e+001	0	0	0	0	0	0	0	0	1	0	0	11.6495	16.735	1	1	0	0	25.1049	22.9026	56.0211
DATA	1191	8	43	0	0	Col_5_8224502	Col_5_8224502	17434.8	476.033	2.339604810e-002	6.288763776e-002	7.098709841e-001	1.496501e+003	1.579331e+003	1.549651e+002	1.598612e+002	263.5	548.5	23	55	7.261163e+000	1.950015e+001	0	0	0	0	0	0	0	0	1	0	0	226.853	493.964	1	1	1	1	26.8687	23.2578	55.9505
DATA	1192	8	44	0	0	NC_2_6770075	NC_2_6770075	17456.1	476.611	5.727292190e-002	7.416084064e-002	4.399487113e-001	4.651167e+002	5.306826e+002	6.148497e+001	5.854455e+001	111	230	23	53	7.356612e+000	1.808760e+001	0	0	0	0	0	0	0	0	1	0	0	70.5495	166.188	1	1	1	1	25.1049	22.9275	55.2667
DATA	1193	8	45	0	0	NC_1_11089576	NC_1_11089576	17477.4	476	-1.125119466e-001	1.109974149e-001	3.107522984e-001	2.530495e+002	1.952961e+002	4.748845e+001	3.148193e+001	78	136.5	23	54	7.689206e+000	1.723219e+001	0	0	0	0	0	0	0	0	1	0	0	38.4096	61.2347	1	1	1	1	29.1201	23.2077	54.9536
DATA	1194	8	46	0	0	NC_4_5662040	NC_4_5662040	17498.4	476	1.348902710e-001	8.839585335e-002	1.270149537e-001	2.798249e+002	3.817479e+002	4.894573e+001	4.544739e+001	81	184	23	54	7.541999e+000	1.721299e+001	0	0	0	0	0	0	0	0	1	0	0	42.5021	119.849	1	1	1	1	29.1201	23.6483	54.3169
DATA	1195	8	47	0	0	NC_1_13142438	NC_1_13142438	17519.5	476	6.955808657e-002	1.167396835e-001	5.512826140e-001	1.903127e+002	2.233705e+002	4.441458e+001	3.324905e+001	71.5	142	23	56	8.162762e+000	1.785520e+001	0	0	0	0	0	0	0	0	0	0	0	28.926	70.219	1	1	0	1	29.1201	23.9729	55.6687
DATA	1196	8	48	0	0	Col_1_22706432	Col_1_22706432	17540	475.933	4.767870145e-003	6.354948163e-002	9.401939408e-001	1.245609e+003	1.259359e+003	1.308575e+002	1.283154e+002	228	465	23	56	8.345515e+000	1.903551e+001	0	0	0	0	0	0	0	0	1	0	0	189.451	396.408	1	1	1	1	26.4388	23.7586	55.7586
DATA	1197	8	49	0	0	NC_1_9626955	NC_1_9626955	17561.7	475.475	8.183857930e-002	6.216170932e-002	1.879917778e-001	3.091144e+003	3.732139e+003	3.117012e+002	3.740213e+002	494	1228	24	56	7.958830e+000	2.154516e+001	0	0	0	0	0	0	0	0	0	0	0	470.498	1176.39	1	1	1	1	25.7804	23.9196	57.3619
DATA	1198	8	50	0	0	Col_2_14141517	Col_2_14141517	17582.7	476.1	-4.467270906e-002	6.679144649e-002	5.035983317e-001	8.277690e+002	7.468553e+002	9.195512e+001	7.861014e+001	166	308	24	56	7.734756e+000	2.082323e+001	0	0	0	0	0	0	0	0	0	0	0	126.078	235.742	1	1	1	1	26.6546	24.2562	56.8017
DATA	1199	8	51	0	0	NC_3_17433516	NC_3_17433516	17604.4	476	3.546929664e-001	3.149847076e-001	2.601384014e-001	4.288568e+001	9.705218e+001	4.024617e+001	2.634570e+001	45.5	94.5	23	56	7.371805e+000	1.862540e+001	0	0	0	0	0	0	0	0	1	0	0	6.53677	30.6781	1	1	0	0	29.1201	23.2722	56.1167
DATA	1200	8	52	0	0	Col_5_22027492	Col_5_22027492	17625.2	475.264	-2.583030512e-001	7.029973497e-002	2.384926078e-004	1.091843e+003	6.023616e+002	1.162764e+002	6.501272e+001	209	259	23	53	7.331620e+000	1.873322e+001	0	0	0	0	0	0	0	0	1	0	0	166.546	190.667	1	1	1	1	24.4106	22.9973	54.6393
DATA	1201	8	53	0	0	NC_1_7645684	NC_1_7645684	17646.3	475.93	-1.480368323e-001	6.947801505e-002	3.311383191e-002	8.127606e+002	5.779973e+002	9.056808e+001	6.274820e+001	163	252	23	55	7.111375e+000	1.922245e+001	0	0	0	0	0	0	0	0	1	0	0	124.061	183.221	1	1	1	1	25.5572	22.9014	55.0783
DATA	1202	8	54	0	0	NC_3_6640408	NC_3_6640408	17667.6	475.391	1.450924540e-001	7.392759111e-002	4.968926097e-002	4.393481e+002	6.136223e+002	5.936872e+001	6.603138e+001	103.5	257	22	56	7.441725e+000	1.973722e+001	0	0	0	0	0	0	0	0	1	0	0	67.1133	194.793	1	1	1	1	23.4529	22.7608	56
DATA	1203	8	55	0	0	NC_4_9013063	NC_4_9013063	17688.6	475.817	-6.081198631e-002	1.048414511e-001	5.618892454e-001	2.566022e+002	2.230737e+002	4.744045e+001	3.302585e+001	76	140	23	56	7.844945e+000	2.035197e+001	0	0	0	0	0	0	0	0	1	0	0	39.2251	70.9174	1	1	1	1	25.7804	23.3842	56.9208
DATA	1204	8	56	0	0	Col_4_4192341	Col_4_4192341	17710	475.797	1.604740103e-001	6.999389739e-002	2.186610267e-002	5.551659e+002	8.033352e+002	6.835149e+001	8.393344e+001	118	329	23	55	8.327312e+000	1.934777e+001	0	0	0	0	0	0	0	0	0	0	0	84.9264	255.764	1	1	1	1	28.1191	23.9198	56.8481
DATA	1205	8	57	0	0	NC_5_10921629	NC_5_10921629	17730.7	476.254	5.115866737e-002	8.392701974e-002	5.421524219e-001	3.349595e+002	3.768347e+002	5.205424e+001	4.482951e+001	93.5	185.5	23	55	7.435548e+000	1.884095e+001	0	0	0	0	0	0	0	0	1	0	0	51.2753	120.149	1	1	1	1	26.0017	23.7537	56.7211
DATA	1206	8	58	0	0	NC_1_29256027	NC_1_29256027	17752.4	475.701	8.618939015e-002	1.137553107e-001	4.486464417e-001	1.918045e+002	2.339096e+002	4.419472e+001	3.369028e+001	72	141	23	54	7.271809e+000	1.858561e+001	0	0	0	0	0	0	0	0	1	0	0	29.3833	74.6898	1	1	0	1	26.8687	23.6188	55.0663
DATA	1207	8	59	0	0	Col_2_8862824	Col_2_8862824	17773.1	476.209	6.856968981e-002	6.806418020e-002	3.137296442e-001	6.515719e+002	7.630131e+002	7.634543e+001	8.005056e+001	136	297	23	52	7.856357e+000	1.835732e+001	0	0	0	0	0	0	0	0	0	0	0	99.8837	243.99	1	1	1	1	21.9382	24.1957	54.2654
DATA	1208	8	60	0	0	Col_1_16271383	Col_1_16271383	17794.1	476.103	-1.953692770e-002	6.643283759e-002	7.686926461e-001	8.183068e+002	7.823106e+002	9.097932e+001	8.188173e+001	167.5	308.5	23	54	7.959959e+000	1.881585e+001	0	0	0	0	0	0	0	0	0	0	0	125.53	250.521	1	1	1	1	25.5572	24.1823	55.8889
DATA	1209	8	61	0	0	NC_1_10701219	NC_1_10701219	17815.4	475.509	3.217667165e-002	6.563972054e-002	6.239915121e-001	8.468039e+002	9.119258e+002	9.353875e+001	9.433410e+001	168.5	356	24	54	7.884623e+000	1.997343e+001	0	0	0	0	0	0	0	0	0	0	0	129.994	292.449	1	1	1	1	24.4106	24.0638	56.1837
DATA	1210	8	62	0	0	NC_3_2937666	NC_3_2937666	17836.7	475.537	7.570669269e-002	6.829131107e-002	2.676094490e-001	6.357550e+002	7.568268e+002	7.495629e+001	7.942931e+001	138	307	24	54	8.170701e+000	1.999769e+001	0	0	0	0	0	0	0	0	0	0	0	97.6618	243.062	1	1	1	1	24.6442	24.9869	55.9816
DATA	1211	8	63	0	0	Col_5_9508153	Col_5_9508153	17858.4	475.964	6.165988269e-002	8.000139026e-002	4.408639451e-001	3.681539e+002	4.243158e+002	5.412842e+001	4.878390e+001	96.5	207.5	24	54	7.758300e+000	2.046775e+001	0	0	0	0	0	0	0	0	0	0	0	56.5916	136.475	1	1	1	1	24.8756	24.7087	55.7822
DATA	1212	8	64	0	0	NC_1_8329521	NC_1_8329521	17879.3	475.609	-6.672084244e-002	8.312982344e-002	4.222000837e-001	3.901200e+002	3.345626e+002	5.562732e+001	4.119631e+001	100	174	24	54	7.612240e+000	1.932299e+001	0	0	0	0	0	0	0	0	0	0	0	60.0073	107.757	1	1	1	1	27.2919	24.5605	55.7842
DATA	1213	8	65	0	0	NC_1_3372978	NC_1_3372978	17901.3	475.797	-3.301875116e-002	6.589748309e-002	6.163272071e-001	8.820964e+002	8.175180e+002	9.670244e+001	8.520257e+001	180.5	307	25	54	7.863790e+000	1.896307e+001	0	0	0	0	0	0	0	0	0	0	0	135.77	263.696	1	1	1	1	25.3321	24.9421	55.1433
DATA	1214	8	66	0	0	NC_4_6047408	NC_4_6047408	17921.5	475.676	2.308853714e-001	2.536970555e-001	3.627787549e-001	6.211126e+001	1.056953e+002	4.008930e+001	2.619768e+001	51.5	105	24	55	7.655070e+000	1.891751e+001	0	0	0	0	0	0	0	0	0	0	0	9.56563	34.1378	1	1	0	0	27.0811	24.5177	55.6104
DATA	1215	8	67	0	0	NC_5_12090751	NC_5_12090751	17942.6	476.098	3.132438240e-001	1.063275290e-001	3.218837643e-003	1.673262e+002	3.441975e+002	4.297356e+001	4.192542e+001	69	179	23	55	7.464201e+000	1.865752e+001	0	0	0	0	0	0	0	0	0	0	0	25.7846	111.323	1	1	0	1	23.9365	23.9799	56.3563
DATA	1216	8	68	0	0	Col_2_2766002	Col_2_2766002	17963.5	476.074	1.441960226e-001	8.452777638e-002	8.802652066e-002	2.992365e+002	4.170715e+002	4.960216e+001	4.807262e+001	88	200	24	54	7.934140e+000	1.791614e+001	0	0	0	0	0	0	0	0	0	0	0	46.1381	135.073	1	1	1	1	24.8756	24.5821	55.1642
DATA	1217	8	69	0	0	NC_2_17867801	NC_2_17867801	17984.7	476.348	3.317601735e-002	6.501349479e-002	6.098452797e-001	9.146517e+002	9.872605e+002	9.964488e+001	1.015716e+002	176.5	379.5	23	53	7.682635e+000	1.842880e+001	0	0	0	0	0	0	0	0	1	0	0	141.104	320.163	1	1	1	1	22.9591	23.6667	54.0149
DATA	1218	8	70	0	0	Col_5_16696916	Col_5_16696916	18006	475.873	-9.536689280e-002	6.919777538e-002	1.681481751e-001	7.280425e+002	5.845072e+002	8.283692e+001	6.312661e+001	153	245.5	23	53	7.663314e+000	1.776845e+001	0	0	0	0	0	0	0	0	1	1	0	112.378	189.799	1	1	1	1	25.3321	23.5457	53.0997
DATA	1219	8	71	0	0	NC_1_19312031	NC_1_19312031	18027.4	475.586	0.000000000e+000	6.514046284e-001	1.000000000e+000	3.924220e+001	2.366072e+001	3.955112e+001	2.386489e+001	44.5	70	23	51	7.501553e+000	1.839177e+001	0	0	0	0	0	0	0	0	1	1	0	3.25402	5.15123	0	0	0	0	27.501	23.7793	53.0782
DATA	1220	8	72	0	0	Col_2_14047850	Col_2_14047850	18048.4	475.607	6.878634390e-002	7.254954720e-002	3.430636926e-001	4.847990e+002	5.679996e+002	6.251909e+001	6.157802e+001	118	239	23	51	7.455658e+000	1.751127e+001	0	0	0	0	0	0	0	0	1	1	0	74.9078	184.906	1	1	1	1	24.8756	23.6282	52.0086
DATA	1221	8	73	0	0	NC_3_13455538	NC_3_13455538	18070.2	475.5	2.510270386e-001	6.560732222e-002	1.301341372e-004	6.458042e+003	1.151139e+004	6.470084e+002	1.151384e+003	1076	3853	23	52	7.144247e+000	1.722233e+001	0	0	0	0	0	0	0	0	1	1	0	998.335	3752.13	1	1	1	1	25.7804	23.1792	53.0116
DATA	1222	8	74	0	0	NC_5_8777236	NC_5_8777236	18090.7	475.698	6.167105618e-003	6.449840099e-002	9.238252308e-001	1.008250e+003	1.022670e+003	1.082645e+002	1.049830e+002	191.5	415	23	53	6.647952e+000	1.762131e+001	0	0	0	0	0	0	0	0	1	0	0	155.929	333.726	1	1	1	1	24.8756	23.4787	53.4451
DATA	1223	8	75	0	0	Col_2_4652064	Col_2_4652064	18111.6	475.86	6.696314147e-002	6.427340834e-002	2.974820166e-001	1.030501e+003	1.202297e+003	1.103339e+002	1.225429e+002	196	446	24	53	6.713683e+000	1.697968e+001	0	0	0	0	0	0	0	0	0	0	0	159.436	392.796	1	1	1	1	23.9365	24.4802	54.7386
DATA	1224	8	76	0	0	Col_5_14751314	Col_5_14751314	18132.8	475.5	2.942733916e-002	6.216177737e-002	6.359283609e-001	2.097460e+003	2.244507e+003	2.134160e+002	2.256955e+002	368.5	788	23	54	7.183199e+000	1.742098e+001	0	0	0	0	0	0	0	0	0	0	0	324.641	734.116	1	1	1	1	23.9365	23.9973	54.6294
DATA	1225	8	77	0	0	Col_4_4594032	Col_4_4594032	18154.2	475.627	1.005960338e-001	6.309456244e-002	1.108533463e-001	1.590357e+003	2.004890e+003	1.638420e+002	2.018785e+002	266	691	23	55	7.080837e+000	1.852532e+001	0	0	0	0	0	0	0	0	1	0	0	246.242	656.469	1	1	1	1	24.1747	23.8651	56.3016
DATA	1226	8	78	0	0	Col_4_10485736	Col_4_10485736	18175.3	475.872	4.238445161e-002	6.205723867e-002	4.946133848e-001	2.375193e+003	2.618685e+003	2.407618e+002	2.629316e+002	399.5	921	24	55	7.537790e+000	1.761078e+001	0	0	0	0	0	0	0	0	0	0	0	367.883	858.358	1	1	1	1	22.7082	25.0806	56.6882
DATA	1227	8	79	0	0	Col_2_8113336	Col_2_8113336	18196.4	475.061	1.080813118e-002	8.784118178e-002	9.020740514e-001	3.135169e+002	3.214172e+002	5.032699e+001	3.987330e+001	91	171	25	55	7.401737e+000	1.895739e+001	0	0	0	0	0	0	0	0	0	0	0	48.5745	105.46	1	1	1	1	23.2073	25.3491	56.643
DATA	1228	8	80	0	0	Col_5_10087582	Col_5_10087582	18218	475.212	-3.372025692e-001	7.173006712e-002	2.588989346e-006	1.398241e+003	6.432494e+002	1.452577e+002	6.850820e+001	248	280	25	56	7.497128e+000	1.924527e+001	0	0	0	0	0	0	0	0	0	0	0	216.695	211.267	1	1	1	1	24.1747	24.992	57.0375
DATA	1229	8	81	0	0	Col_3_14669038	Col_3_14669038	18239.4	475.389	4.908587757e-002	6.269356067e-002	4.336569031e-001	1.600350e+003	1.791847e+003	1.648013e+002	1.807256e+002	292	653	25	54	8.221649e+000	2.138966e+001	0	0	0	0	0	0	0	0	0	0	0	248.078	589.073	1	1	1	1	24.4106	25.4241	56.5559
DATA	1230	8	82	0	0	NC_5_26681810	NC_5_26681810	18260.2	475.222	1.489234785e-002	6.795599966e-002	8.265356041e-001	6.736006e+002	6.970995e+002	7.800640e+001	7.357391e+001	149	302	25	54	8.305216e+000	2.027672e+001	0	0	0	0	0	0	0	0	0	0	0	104.44	229.374	1	1	1	1	22.7082	25.6551	56.5275
DATA	1231	8	83	0	0	NC_4_18134567	NC_4_18134567	18281.2	475.5	-8.403285952e-002	1.018200508e-001	4.091969912e-001	2.707367e+002	2.231075e+002	4.775002e+001	3.241094e+001	85	145	25	56	8.801507e+000	2.205893e+001	0	0	0	0	0	0	0	0	0	0	0	41.9842	73.474	1	1	1	1	26.6546	25.9174	56.8732
DATA	1232	8	84	0	0	NC_5_18424369	NC_5_18424369	18302.3	475.5	6.896585523e-002	1.102159477e-001	5.314894916e-001	2.010584e+002	2.356612e+002	4.416867e+001	3.327412e+001	72	143.5	26	54.5	8.723823e+000	2.051085e+001	0	0	0	0	0	0	0	0	0	0	0	31.1835	77.671	1	1	1	1	27.0811	26.0317	55.9947
DATA	1233	8	85	0	0	NC_1_5625329	NC_1_5625329	18323.4	475.641	1.289417320e-001	6.254187511e-002	3.923759885e-002	2.241560e+004	3.016423e+004	2.241905e+003	3.016514e+003	3472	10202	26	55	8.816989e+000	1.953062e+001	0	0	0	0	0	0	0	0	0	0	0	3476.98	9949.38	1	1	1	1	26.6546	26.3541	55.7007
DATA	1234	8	86	0	0	NC_5_22710624	NC_5_22710624	18344.7	475.5	2.851643318e-001	1.974857693e-001	1.487462715e-001	7.567166e+001	1.459142e+002	4.004109e+001	2.762384e+001	53.5	115.5	25	54	8.663964e+000	1.935438e+001	0	0	0	0	0	0	0	0	0	0	0	11.7387	48.1631	1	1	0	1	27.0811	25.8086	55.6801
DATA	1235	8	87	0	0	Col_5_22239852	Col_5_22239852	18365.8	475.5	-8.810335932e-001	1.028975600e-001	1.106955699e-017	4.258211e+003	5.600071e+002	4.276324e+002	6.070840e+001	697.5	237	25	55	7.935200e+000	1.907137e+001	0	0	0	0	0	0	0	0	0	0	0	660.594	184.97	1	1	1	1	26.6546	25.718	56.3995
DATA	1236	8	88	0	0	Col_4_7194966	Col_4_7194966	18387.2	475.632	6.000873460e-002	6.404248611e-002	3.487511326e-001	1.071543e+003	1.230321e+003	1.141398e+002	1.252423e+002	202.5	471.5	25	58	7.646026e+000	1.916805e+001	0	0	0	0	0	0	0	0	0	0	0	166.235	406.63	1	1	1	1	25.7804	25.7154	58.6348
DATA	1237	8	89	0	0	Col_1_8215705	Col_1_8215705	18408.2	475.397	2.073913141e-001	1.149881369e-001	7.129577996e-002	1.626155e+002	2.621520e+002	4.254836e+001	3.514764e+001	64	155	24	60	7.554293e+000	1.959879e+001	0	0	0	0	0	0	0	0	0	0	0	25.2269	86.6921	1	1	0	1	25.7804	25.0254	59.8475
DATA	1238	8	90	0	0	NC_5_5480220	NC_5_5480220	18429.3	475.603	-4.473459947e-001	7.763017748e-002	8.286377525e-009	1.333827e+003	4.761607e+002	1.390577e+002	5.305502e+001	249.5	226	26	60	7.397606e+000	1.927263e+001	0	0	0	0	0	0	0	0	0	0	0	206.907	157.546	1	1	1	1	25.3321	26.0924	58.6134
DATA	1239	8	91	0	0	NC_1_27339927	NC_1_27339927	18450.4	475.414	-7.811894666e-002	9.497472431e-002	4.107789942e-001	3.011676e+002	2.515877e+002	4.953204e+001	3.435111e+001	86	144.5	25	58	7.657430e+000	1.872726e+001	0	0	0	0	0	0	0	0	0	0	0	46.7135	83.2809	1	1	1	1	27.501	25.8011	58.5193
DATA	1240	8	92	0	0	Col_5_10641137	Col_5_10641137	18471.5	475.569	-1.989364298e-001	6.411442834e-002	1.916770996e-003	8.788546e+003	5.558794e+003	8.797342e+002	5.563708e+002	1405	1888	26	57	7.628999e+000	1.861947e+001	0	0	0	0	0	0	0	0	0	0	0	1363	1840.85	1	1	1	1	25.3321	25.8257	56.9229
DATA	1241	8	93	0	0	NC_4_9599791	NC_4_9599791	18492.7	475.5	-1.803943418e-001	8.822787092e-002	4.089023593e-002	3.970536e+002	2.620926e+002	5.589137e+001	3.511555e+001	101	153	27	57	8.090860e+000	1.769713e+001	0	0	0	0	0	0	0	0	0	0	0	61.5678	86.8265	1	1	1	1	27.0811	26.9806	57.0611
DATA	1242	8	94	0	0	NC_4_8007074	NC_4_8007074	18513.8	475.655	6.646727209e-002	7.545847870e-002	3.784013742e-001	4.235912e+002	4.936444e+002	5.781224e+001	5.461393e+001	104	220	27	56	8.179959e+000	1.806496e+001	0	0	0	0	0	0	0	0	0	0	0	65.6694	163.587	1	1	1	1	25.1049	27.0914	56.4484
DATA	1243	8	95	0	0	Col_1_9113459	Col_1_9113459	18534.4	475.527	-8.284411121e-002	7.593257591e-002	2.752632038e-001	4.961065e+002	4.099499e+002	6.332380e+001	4.718210e+001	114	189	26	55	8.357455e+000	1.877801e+001	0	0	0	0	0	0	0	0	0	0	0	76.8934	135.886	1	1	1	1	24.4106	26.4832	56.9106
DATA	1244	8	96	0	0	Col_5_26678742	Col_5_26678742	18555.9	475.403	-1.196638497e-001	6.491278214e-002	6.526246786e-002	1.267319e+003	9.621039e+002	1.327047e+002	9.900392e+001	239	378	26	55	8.165603e+000	1.743512e+001	0	0	0	0	0	0	0	0	0	0	0	196.371	318.972	1	1	1	1	26.2212	26.5374	57.0055
DATA	1245	8	97	0	0	Col_1_27545223	Col_1_27545223	18577.3	475.453	2.270300844e-002	6.749961577e-002	7.366123935e-001	6.935779e+002	7.307995e+002	7.975620e+001	7.671932e+001	147	290	26	56	8.487885e+000	1.801409e+001	0	0	0	0	0	0	0	0	0	0	0	107.436	242.323	1	1	1	1	26.6546	27.0909	57.6749
DATA	1246	8	98	0	0	Col_2_13926531	Col_2_13926531	18598.5	475.633	1.429995611e-002	6.707872499e-002	8.311852475e-001	7.261576e+002	7.504657e+002	8.261171e+001	7.859428e+001	150	321	26.5	56	8.676500e+000	1.758606e+001	0	0	0	0	0	0	0	0	0	0	0	112.443	248.867	1	1	1	1	25.3321	27.3626	57.7895
DATA	1247	8	99	0	0	Col_2_12998246	Col_2_12998246	18619.9	475.597	-4.984815476e-001	7.733543734e-002	1.150629800e-010	3.161410e+003	1.003227e+003	3.185875e+002	1.030033e+002	532	373	26	55	8.147946e+000	1.785964e+001	0	0	0	0	0	0	0	0	0	0	0	489.338	332.698	1	1	1	1	26.2212	26.8395	56.0463
DATA	1248	8	100	0	0	NC_2_10068129	NC_2_10068129	18640.8	475.5	-4.599566348e-001	7.923207334e-002	6.429598463e-009	1.199354e+003	4.159018e+002	1.262485e+002	4.769494e+001	230	197	26	55	8.003076e+000	1.904646e+001	0	0	0	0	0	0	0	0	0	0	0	185.563	137.921	1	1	1	1	26.6546	26.197	56.497
DATA	1249	8	101	0	0	NC_2_12474892	NC_2_12474892	18661.8	475.161	3.657823335e-003	6.564520926e-002	9.555639895e-001	8.554184e+002	8.626535e+002	9.419677e+001	8.936928e+001	176	338	26	55	7.890487e+000	1.867173e+001	0	0	0	0	0	0	0	0	0	0	0	132.288	286.048	1	1	1	1	25.1049	26.4103	55.8775
DATA	1250	8	102	0	0	NC_1_8681324	NC_1_8681324	18683.5	475.333	2.174836364e-001	2.032747391e-001	2.846643413e-001	7.959531e+001	1.313322e+002	4.025644e+001	2.679165e+001	56	114	26	54	7.673193e+000	2.008857e+001	0	0	0	0	0	0	0	0	0	0	0	12.3029	43.5425	1	1	0	1	23.696	26.7119	56.4848
DATA	1251	8	103	0	0	Col_5_19501292	Col_5_19501292	18704.5	475.327	1.570264200e-002	6.363758355e-002	8.051008781e-001	1.178834e+003	1.222237e+003	1.243198e+002	1.244353e+002	226	465	26	54	7.482077e+000	1.925941e+001	0	0	0	0	0	0	0	0	0	0	0	182.112	405.146	1	1	1	1	25.1049	26.3591	55.9834
DATA	1252	8	104	0	0	Col_3_21845531	Col_3_21845531	18725.6	475.611	1.644655194e-001	6.331627001e-002	9.389859828e-003	4.946498e+003	7.223761e+003	4.962249e+002	7.227538e+002	785	2258	25	55	7.045242e+000	1.979335e+001	0	0	0	0	0	0	0	0	0	0	0	763.722	2393.92	1	1	1	1	24.4106	26.0257	56.5629
DATA	1253	8	105	0	0	NC_3_18515173	NC_3_18515173	18746.6	475.414	-3.295990191e-003	1.230116693e-001	9.786239382e-001	1.878293e+002	1.864092e+002	4.376528e+001	2.989370e+001	70	120.5	26	55	7.052761e+000	2.116274e+001	0	0	0	0	0	0	0	0	0	0	0	28.9824	61.7555	1	1	0	1	27.501	25.9076	56.9748
DATA	1254	8	106	0	0	NC_5_26751557	NC_5_26751557	18767.8	475.478	1.372242819e-001	6.686817083e-002	4.015396932e-002	7.288115e+002	9.996305e+002	8.292346e+001	1.026605e+002	153	389	26	58	6.677339e+000	2.092952e+001	0	0	0	0	0	0	0	0	0	0	0	112.384	331.043	1	1	1	1	27.0811	25.5994	59.2339
DATA	1255	8	107	0	0	NC_1_2163519	NC_1_2163519	18788.6	474.88	1.806667094e-001	6.428065975e-002	4.945044427e-003	1.723274e+003	2.612288e+003	1.768149e+002	2.622738e+002	312.5	913	25	59	7.551962e+000	2.064640e+001	0	0	0	0	0	0	0	0	0	0	0	265.551	864.726	1	1	1	1	23.4529	26.0217	59.2954
DATA	1256	8	108	0	0	NC_1_6749136	NC_1_6749136	18810.4	475.36	5.095352659e-002	4.823128021e-001	9.158646931e-001	3.935830e+001	4.425781e+001	3.979564e+001	2.381540e+001	48	81	26	58	7.596127e+000	1.999299e+001	0	0	0	0	0	0	0	0	0	0	0	5.88313	14.6429	0	1	0	0	23.9365	26.2904	58.9479
DATA	1257	8	109	0	0	Col_1_13730619	Col_1_13730619	18831.1	475.525	-9.928366837e-003	7.923496582e-002	9.002837980e-001	4.040663e+002	3.949338e+002	5.660502e+001	4.591195e+001	105	195	26	58	7.605387e+000	2.010847e+001	0	0	0	0	0	0	0	0	0	0	0	62.1728	130.595	1	1	1	1	25.7804	26.7339	59.7395
DATA	1258	8	110	0	0	NC_3_4880932	NC_3_4880932	18852.9	475.603	3.053868777e-002	7.028281382e-002	6.639170777e-001	5.671814e+002	6.085001e+002	6.921675e+001	6.520429e+001	129	266	26	56	7.658201e+000	2.046630e+001	0	0	0	0	0	0	0	0	0	0	0	87.1995	201.089	1	1	1	1	25.7804	26.1016	58.033
DATA	1259	8	111	0	0	NC_5_702758	NC_5_702758	18873.7	475.5	-6.869965579e-003	7.532379108e-002	9.273290775e-001	4.629350e+002	4.556696e+002	6.098917e+001	5.124405e+001	113	214	25	54	7.708094e+000	2.118789e+001	0	0	0	0	0	0	0	0	0	0	0	71.1142	150.483	1	1	1	1	24.4106	25.7416	57.5758
DATA	1260	8	112	0	0	NC_5_802226	NC_5_802226	18894.7	475.391	3.687164495e-001	1.413831966e-001	9.109351109e-003	1.036278e+002	2.422103e+002	4.106938e+001	3.372039e+001	57	140	26	56	7.430197e+000	2.094264e+001	0	0	0	0	0	0	0	0	0	0	0	15.9052	79.9309	1	1	0	1	27.2919	26.2801	58.9608
DATA	1261	8	113	0	0	Col_1_12381317	Col_1_12381317	18915.9	475.5	-4.515096821e-002	7.338666384e-002	5.383912224e-001	5.286112e+002	4.764150e+002	6.615478e+001	5.311303e+001	120.5	216	26	56	8.035250e+000	2.158357e+001	0	0	0	0	0	0	0	0	0	0	0	81.0602	157.095	1	1	1	1	25.3321	27.2292	58.1548
DATA	1262	8	114	0	0	Col_1_22760390	Col_1_22760390	18937	475.5	-4.687326513e-002	6.661837255e-002	4.816765064e-001	8.324150e+002	7.472512e+002	9.227278e+001	7.833305e+001	170.5	308.5	26	58	7.835964e+000	2.103410e+001	0	0	0	0	0	0	0	0	0	0	0	127.528	246.192	1	1	1	1	26.2212	26.6608	59.4749
DATA	1263	8	115	0	0	Col_5_1903375	Col_5_1903375	18958.2	475.478	-7.711411912e-002	6.606924714e-002	2.431412718e-001	9.409961e+002	7.879047e+002	1.021907e+002	8.222636e+001	190	321	26	56	7.914685e+000	2.060959e+001	0	0	0	0	0	0	0	0	0	0	0	144.022	259.348	1	1	1	1	27.0811	26.6868	56.8592
DATA	1264	8	116	0	0	Col_2_6706130	Col_2_6706130	18978.5	475.098	5.611247258e-002	9.342404601e-002	5.480922436e-001	2.684039e+002	3.054227e+002	4.807987e+001	3.856288e+001	84	167	26	55	7.897611e+000	1.933752e+001	0	0	0	0	0	0	0	0	0	0	0	41.0405	100.44	1	1	1	1	21.6755	26.4203	56.3797
DATA	1265	8	117	0	0	Col_3_7125921	Col_3_7125921	19000.8	475.02	4.985546125e-002	6.435207074e-002	4.384993966e-001	1.018404e+003	1.142288e+003	1.093902e+002	1.166349e+002	193	418	26	56	7.837489e+000	2.069637e+001	0	0	0	0	0	0	0	0	0	0	0	155.55	375.24	1	1	1	1	23.4529	25.9176	58.1278
DATA	1266	8	118	0	0	NC_4_5995762	NC_4_5995762	19021.5	475.324	-7.579584458e-003	9.495203128e-002	9.363761176e-001	2.808459e+002	2.759869e+002	4.885508e+001	3.630903e+001	86	151	26	56	7.603730e+000	2.157423e+001	0	0	0	0	0	0	0	0	0	0	0	42.8514	90.5646	1	1	1	1	27.0811	25.974	59.5578
DATA	1267	8	119	0	0	NC_3_21407097	NC_3_21407097	19042.7	475.391	-5.697166715e-002	1.409151717e-001	6.859938827e-001	1.699398e+002	1.490470e+002	4.347854e+001	2.793006e+001	69.5	108	25	56	7.563172e+000	2.072660e+001	0	0	0	0	0	0	0	0	0	0	0	25.9009	48.8534	1	1	0	1	27.2919	26.2786	59.4897
DATA	1268	8	120	0	0	NC_5_12022708	NC_5_12022708	19064.4	475.264	1.479993764e-001	7.086459469e-002	3.675444197e-002	5.191989e+002	7.300173e+002	6.558196e+001	7.673706e+001	120.5	305	26	57	7.461021e+000	2.011598e+001	0	0	0	0	0	0	0	0	0	0	0	79.0404	238.982	1	1	1	1	24.8756	26.5764	59.5533
DATA	1269	8	121	0	0	NC_2_17287029	NC_2_17287029	19085	475.5	1.450245069e-001	7.263484081e-002	4.586597854e-002	1.014832e+003	1.417159e+003	1.091227e+002	1.693988e+002	182	398	25	58	7.300822e+000	2.128805e+001	0	0	0	1	0	0	0	0	0	0	0	154.319	463.358	1	1	1	1	26.2212	25.7538	59.3556
DATA	1270	8	122	0	0	NC_5_18403208	NC_5_18403208	19106.2	475.632	-6.103381112e-003	7.067045846e-002	9.311770904e-001	5.835286e+002	5.753853e+002	7.083655e+001	6.223238e+001	128.5	251	26	58	7.589716e+000	2.055216e+001	0	0	0	0	0	0	0	0	0	0	0	88.6284	187.881	1	1	1	1	25.7804	26.5916	59.3514
DATA	1271	8	123	0	0	Col_1_21906580	Col_1_21906580	19127.4	475.155	-4.551425969e-002	6.810757850e-002	5.039611833e-001	7.330385e+002	6.601042e+002	8.360730e+001	7.015066e+001	147.5	270	26	58	6.761012e+000	2.024464e+001	0	0	0	0	0	0	0	0	0	0	0	111.2	215.247	1	1	1	1	25.7804	26.2945	59.2012
DATA	1272	8	124	0	0	Col_3_10546378	Col_3_10546378	19149	475.379	7.615827446e-002	6.960558058e-002	2.738934309e-001	5.804575e+002	6.917173e+002	7.064088e+001	7.314451e+001	129	296	25.5	56	7.288411e+000	1.927044e+001	0	0	0	0	0	0	0	0	0	0	0	87.9423	225.226	1	1	1	1	26.0017	25.9394	58.3848
DATA	1273	8	125	0	0	NC_3_2306644	NC_3_2306644	19169.3	475.559	4.623466110e-002	6.787516420e-002	4.957626663e-001	6.741465e+002	7.498751e+002	7.854629e+001	7.867744e+001	144	322	27	57.5	7.751688e+000	2.017362e+001	0	0	0	0	0	0	0	0	0	0	0	102.012	243.813	1	1	1	1	25.5572	27.3206	58.6382
DATA	1274	8	126	0	0	NC_1_17010114	NC_1_17010114	19190.9	475.712	1.326918205e-002	6.213136635e-002	8.308850806e-001	2.154586e+003	2.221432e+003	2.192065e+002	2.234198e+002	376	756.5	26	56	7.694374e+000	2.130893e+001	0	0	0	0	0	0	0	0	0	0	0	325.602	721.133	1	1	1	1	24.1747	26.8258	58.427
DATA	1275	8	127	0	0	NC_5_17768039	NC_5_17768039	19212.2	475.492	-1.457188040e-001	7.868784929e-002	6.404605949e-002	5.068341e+002	3.623657e+002	6.482479e+001	4.340187e+001	117	178	26	56	7.700920e+000	1.963015e+001	0	0	0	0	0	0	0	0	0	0	0	76.4908	117.444	1	1	1	1	25.7804	26.6065	57.8194
DATA	1276	8	128	0	0	NC_5_2215921	NC_5_2215921	19233.3	474.758	0.000000000e+000	6.535388373e-001	1.000000000e+000	4.021182e+001	2.377501e+001	4.047082e+001	2.402818e+001	41	77.5	25	55	8.065023e+000	1.840183e+001	0	0	0	0	0	0	0	0	0	0	0	-1.45385	7.11818	0	0	0	0	27.501	25.933	55.8376
DATA	1277	8	129	0	0	NC_1_4968366	NC_1_4968366	19254.3	474.317	0.000000000e+000	6.528237694e-001	1.000000000e+000	4.026669e+001	2.381504e+001	4.052605e+001	2.397324e+001	30	69	25	56	7.784158e+000	1.919762e+001	0	0	0	0	0	0	0	0	0	0	0	-9.45113	1.68811	0	0	0	0	30	25.6698	56.7221
DATA	1278	8	130	0	0	Col_3_19733864	Col_3_19733864	19275.2	475.429	-1.625435379e-002	7.452189960e-002	8.273394095e-001	4.946350e+002	4.764644e+002	6.398016e+001	5.335383e+001	113	220	25	56	7.826603e+000	1.920424e+001	0	0	0	0	0	0	0	0	0	0	0	74.3459	153.644	1	1	1	1	25.7804	25.2586	58.4433
DATA	1279	8	131	0	0	NC_1_20740890	NC_1_20740890	19295.4	473.853	4.271013221e-002	9.591547242e-002	6.561107099e-001	2.652719e+002	2.926857e+002	4.852878e+001	3.788225e+001	81	155	24	55	7.973286e+000	1.799098e+001	0	0	0	0	0	0	0	0	0	0	0	39.8169	94.2205	1	1	1	1	19.7386	24.8894	55.7236
DATA	1280	8	132	0	0	NC_1_22715949	NC_1_22715949	19316.8	474.746	1.326467754e-001	9.445626469e-002	1.602237294e-001	2.482936e+002	3.369863e+002	4.767193e+001	4.142711e+001	78	182.5	25	55	7.537563e+000	1.838217e+001	0	0	0	0	0	0	0	0	0	0	0	37.2148	108.277	1	1	1	1	26.2212	25.457	56.5376
DATA	1281	8	133	0	0	NC_3_9311948	NC_3_9311948	19339	474.204	6.340608851e-002	1.206230316e-001	5.991280007e-001	1.843443e+002	2.133221e+002	4.473263e+001	3.221766e+001	70	130	25	58	7.574666e+000	1.959529e+001	0	0	0	0	0	0	0	0	0	0	0	27.5878	68.4065	1	1	0	1	23.4529	24.8913	59.2415
DATA	1282	8	134	0	0	Col_1_25300901	Col_1_25300901	19360.1	475.016	-4.785450966e-002	6.196792445e-002	4.399684814e-001	3.118328e+003	2.792976e+003	3.144928e+002	2.803433e+002	499	927	25	58	7.595498e+000	1.874531e+001	0	0	0	0	0	0	0	0	0	0	0	465.99	893.874	1	1	1	1	27.2919	25.0304	59.2652
DATA	1283	8	135	0	0	Col_4_16853732	Col_4_16853732	19381.5	474.891	7.652118266e-002	9.538654458e-002	4.224245645e-001	2.598180e+002	3.098778e+002	4.843668e+001	3.934237e+001	81.5	162	25	57	7.792181e+000	1.942061e+001	0	0	0	0	0	0	0	0	0	0	0	38.7676	98.974	1	1	1	1	25.5572	24.9698	58.7335
DATA	1284	8	136	0	0	NC_5_15889260	NC_5_15889260	19402.5	475	7.601979818e-002	8.185789020e-002	3.530548726e-001	3.524768e+002	4.199043e+002	5.402249e+001	4.850941e+001	95	195	25	57	7.646512e+000	1.984381e+001	0	0	0	0	0	0	0	0	0	0	0	52.5152	133.844	1	1	1	1	29.1201	25.2824	58.9741
DATA	1285	8	137	0	0	NC_1_24418496	NC_1_24418496	19423.9	474.245	4.022636553e-001	2.486833123e-001	1.057544454e-001	5.281605e+001	1.333612e+002	4.134147e+001	2.775440e+001	50	112	25	57	7.683099e+000	2.030219e+001	0	0	0	0	0	0	0	0	0	0	0	7.85686	42.4196	1	1	0	1	23.696	25.4726	58.3812
DATA	1286	8	138	0	0	Col_5_2201264	Col_5_2201264	19445	474.763	9.583791261e-002	6.211838593e-002	1.228728154e-001	5.897368e+003	7.353535e+003	5.911648e+002	7.357579e+002	934	2317	25	57	7.385234e+000	2.124542e+001	0	0	0	0	0	0	0	0	0	0	0	875.958	2334.02	1	1	1	1	26.0017	25.1924	58.5881
DATA	1287	8	139	0	0	Col_4_13588707	Col_4_13588707	19465.5	474.672	-4.439987779e-003	6.422438787e-002	9.448842101e-001	1.112531e+003	1.101215e+003	1.186113e+002	1.128019e+002	198.5	420	25	59	7.233299e+000	2.023957e+001	0	0	0	0	0	0	0	0	0	0	0	165.002	348.791	1	1	1	1	25.3321	25.0747	58.7547
DATA	1288	8	140	0	0	Col_1_28550041	Col_1_28550041	19486.9	474.508	-3.350404321e-002	6.538172817e-002	6.083449180e-001	9.738572e+002	9.015530e+002	1.057387e+002	9.342466e+001	182.5	362.5	25	58	7.283370e+000	1.931063e+001	0	0	0	0	0	0	0	0	0	0	0	144.208	284.912	1	1	1	1	26.0017	24.9972	60.0864
DATA	1289	8	141	0	0	NC_5_8028366	NC_5_8028366	19508.9	474.453	7.714875199e-002	2.944165229e-001	7.932910062e-001	6.619469e+001	7.906275e+001	4.178536e+001	2.579754e+001	52.5	94.5	25	58	7.606166e+000	1.932883e+001	0	0	0	0	0	0	0	0	0	0	0	9.78619	24.9273	1	1	0	0	26.4388	24.9948	59.0859
DATA	1290	8	142	0	0	NC_1_932929	NC_1_932929	19529.2	474.82	4.711885381e-001	2.520189973e-001	6.153175668e-002	4.807859e+001	1.422788e+002	4.159827e+001	2.842723e+001	47	105	25	59	7.970903e+000	1.973151e+001	0	0	0	0	0	0	0	0	0	0	0	7.09729	44.7594	1	1	0	1	27.0811	25.0483	59.622
DATA	1291	8	143	0	0	NC_5_18126979	NC_5_18126979	19549.6	475.075	2.062220882e-001	2.130891814e-001	3.331574506e-001	8.045652e+001	1.293550e+002	4.215701e+001	2.785220e+001	52	101	24	59	7.674363e+000	2.030939e+001	0	0	0	0	0	0	0	0	0	0	0	11.8589	40.6019	1	1	0	1	24.6442	24.4799	59.0661
DATA	1292	8	144	0	0	NC_5_23159716	NC_5_23159716	19572.1	474.762	0.000000000e+000	6.532278968e-001	1.000000000e+000	4.118641e+001	2.457076e+001	4.158101e+001	2.473547e+001	46	69.5	24	58	7.629738e+000	2.051168e+001	0	0	0	0	0	0	0	0	0	0	0	4.82169	1.89017	0	0	0	0	21.9382	24.663	58.0028
DATA	1293	8	145	0	0	Col_3_7029751	Col_3_7029751	19593.1	475.224	6.956441890e-002	6.656062817e-002	2.959635199e-001	7.790316e+002	9.143648e+002	8.827511e+001	9.473667e+001	158.5	349	23	56	7.344761e+000	2.139944e+001	0	0	0	0	0	0	0	0	0	0	0	114.455	285.598	1	1	1	1	25.7804	24.0464	56.4203
DATA	1294	8	146	0	0	NC_5_17562005	NC_5_17562005	19614.1	475.536	1.222443116e-001	7.273365920e-002	9.281893992e-002	4.879806e+002	6.466167e+002	6.411113e+001	6.927137e+001	113	261	23	58	7.077083e+000	2.057270e+001	0	0	0	0	0	0	0	0	0	0	0	71.5818	201.479	1	1	1	1	25.7804	24	57.3909
DATA	1295	8	147	0	0	NC_1_27311590	NC_1_27311590	19635.2	475.217	-4.278163843e-002	1.051700929e-001	6.841657497e-001	2.594906e+002	2.351473e+002	4.906958e+001	3.425460e+001	80	136	24	59	7.304085e+000	1.923706e+001	0	0	0	0	0	0	0	0	0	0	0	38.0044	73.0897	1	1	1	1	26.2212	24.6952	58.6211
DATA	1296	8	148	0	0	Col_4_10138710	Col_4_10138710	19656.1	475.121	1.196372979e-001	8.510791511e-002	1.598093844e-001	3.167561e+002	4.172173e+002	5.237591e+001	4.862309e+001	86	192	24	59	7.423849e+000	1.882377e+001	0	0	0	0	0	0	0	0	0	0	0	46.3191	129.362	1	1	1	1	27.7085	24.3075	58.8864
DATA	1297	8	149	0	0	Col_2_12967589	Col_2_12967589	19677.4	474.873	-3.011678608e-002	6.446124115e-002	6.403513092e-001	1.129895e+003	1.054195e+003	1.204659e+002	1.083510e+002	195	372	24	60	7.434055e+000	1.902515e+001	0	0	0	0	0	0	0	0	0	0	0	164.963	326.039	1	1	1	1	25.3321	24.6472	59.625
DATA	1298	8	150	0	0	Col_1_26280966	Col_1_26280966	19699.1	474.173	2.182154373e-001	1.225644586e-001	7.500826670e-002	1.565819e+002	2.587957e+002	4.467936e+001	3.605104e+001	64.5	148	24	60	7.580783e+000	1.931855e+001	0	0	0	0	0	0	0	0	0	0	0	22.8237	79.8319	1	1	0	1	24.1747	24.5837	60.1601
DATA	1299	8	151	0	0	Col_2_12978279	Col_2_12978279	19719.5	474.55	-7.965611254e-002	8.757942933e-002	3.630704678e-001	3.747114e+002	3.119182e+002	5.621744e+001	4.007491e+001	95	163	24	59	7.698852e+000	2.022254e+001	0	0	0	0	0	0	0	0	0	0	0	54.537	95.9797	1	1	1	1	25.7804	24.3205	59.1897
DATA	1300	8	152	0	0	NC_1_2656873	NC_1_2656873	19741	474.5	2.155725768e-001	8.372796145e-002	1.003333155e-002	3.076685e+002	5.054236e+002	5.204298e+001	5.648854e+001	85	214	24	59	7.780788e+000	1.958296e+001	0	0	0	0	0	0	0	0	0	0	0	44.7086	155.112	1	1	1	1	26.2212	24.0212	58.8704
DATA	1301	8	153	0	0	Col_1_11468192	Col_1_11468192	19762	474.5	1.267872999e-001	6.586630050e-002	5.423947060e-002	9.907557e+002	1.326642e+003	1.076254e+002	1.373496e+002	166	433.5	24	58	7.641690e+000	1.815352e+001	0	0	0	1	0	0	0	0	0	0	0	143.751	406.085	1	1	1	1	26.2212	23.9188	58.5558
DATA	1302	8	154	0	0	NC_1_10779368	NC_1_10779368	19783.4	474.733	8.241761629e-002	6.341117246e-002	1.936923788e-001	1.398549e+003	1.690812e+003	1.460551e+002	1.709725e+002	236	590	23	58	7.561965e+000	1.879206e+001	0	0	0	0	0	0	0	0	0	0	0	202.607	516.178	1	1	1	1	25.5572	23.9784	58.3693
DATA	1303	8	155	0	0	Col_1_177232	Col_1_177232	19804.4	474.621	-6.477382638e-002	6.648191651e-002	3.299039177e-001	9.300054e+002	8.011459e+002	1.021134e+002	8.405296e+001	176.5	312	24	58	7.213343e+000	1.739746e+001	0	0	0	0	0	0	0	0	0	0	0	134.527	243.935	1	1	1	1	25.3321	24.1333	57.6167
DATA	1304	8	156	0	0	NC_1_8701817	NC_1_8701817	19825.5	474.676	2.022372780e-001	4.046767200e-001	6.172509701e-001	4.195952e+001	6.684482e+001	4.224805e+001	2.635702e+001	42	86	24	59	7.171719e+000	1.913330e+001	0	0	0	0	0	0	0	0	0	0	0	1.79453	20.2989	0	1	0	0	30	23.9171	57.826
DATA	1305	8	157	1028	1	SM_06	SM_06	19846.7	474.609	-3.006799160e-001	4.071347527e-001	4.601944058e-001	7.407089e+001	3.706531e+001	4.293598e+001	2.583103e+001	51	79	23	58	7.533128e+000	1.895670e+001	0	0	0	0	0	0	0	0	1	0	0	10.6827	11.2255	1	1	0	0	27.2919	23.5968	57.7634
DATA	1306	8	158	0	0	Col_3_3837470	Col_3_3837470	19867.4	474.327	-6.606436854e-002	9.951000762e-002	5.067564108e-001	2.968973e+002	2.550010e+002	5.172275e+001	3.615532e+001	82	142	23	57	7.555839e+000	1.820738e+001	0	0	0	0	0	0	0	0	0	0	0	42.7582	77.0263	1	1	1	1	24.4106	24.2339	57.5591
DATA	1307	8	159	0	0	Col_3_19639423	Col_3_19639423	19889.5	474.25	-6.771514744e-002	6.919251407e-002	3.277537160e-001	7.441674e+002	6.367303e+002	8.565620e+001	6.866522e+001	149	254.5	24	57	7.893422e+000	1.809993e+001	0	0	0	0	0	0	0	0	0	0	0	107.013	191.792	1	1	1	1	23.696	24.8926	57.011
DATA	1308	8	160	0	0	NC_3_14689623	NC_3_14689623	19910.6	474.607	1.419751507e-001	7.294771187e-002	5.162361200e-002	4.908864e+002	6.807006e+002	6.491433e+001	7.278590e+001	105	270	24	56	7.983667e+000	1.944534e+001	0	0	0	0	0	0	0	0	0	0	0	70.4916	204.481	1	1	1	1	24.8756	24.5464	57.7623
DATA	1309	8	161	0	0	NC_5_19287447	NC_5_19287447	19931.9	474.508	1.835412991e-001	6.377847571e-002	4.004668571e-003	4.603612e+003	7.024898e+003	4.623220e+002	7.029650e+002	684	2204	24	57	8.150425e+000	1.826172e+001	0	0	0	0	0	0	0	0	0	0	0	660.161	2104.51	1	1	1	1	26.2212	24.4493	58.4548
DATA	1310	8	162	0	0	NC_5_17651910	NC_5_17651910	19952.4	474.079	1.815690191e-001	2.191413916e-001	4.073605922e-001	8.316347e+001	1.263286e+002	4.339520e+001	2.882689e+001	52	97	23	55.5	7.567148e+000	1.850517e+001	0	0	0	0	0	0	0	0	0	0	0	11.91	37.7463	1	1	0	0	21.1402	24.0025	57.0222
DATA	1311	8	163	0	0	Col_5_9276766	Col_5_9276766	19974.2	474.404	1.092055523e-001	6.601346769e-002	9.806820365e-002	8.652278e+002	1.112592e+003	9.646291e+001	1.142532e+002	163	404	23	54	7.367229e+000	1.855438e+001	0	0	0	0	0	0	0	0	1	0	0	123.743	331.506	1	1	1	1	25.7804	23.4539	55.6104
DATA	1312	8	164	0	0	Col_1_29388506	Col_1_29388506	19994.8	474.5	-2.692106703e-001	9.095648712e-002	3.078645079e-003	4.670787e+002	2.512924e+002	6.328579e+001	3.619725e+001	104	139	23	54	7.256925e+000	1.909175e+001	0	0	0	0	0	0	0	0	1	0	0	66.7171	74.6766	1	1	1	1	26.6546	22.9829	55.3213
DATA	1313	9	1	0	0	Col_5_17204735	Col_5_17204735	16534.9	482.527	-9.743158643e-002	6.280127320e-002	1.207994263e-001	2.330186e+003	1.861911e+003	2.363373e+002	1.877470e+002	402	656	24	54	7.225395e+000	1.914594e+001	0	0	0	0	0	0	0	0	0	0	0	360.124	597.639	1	1	1	1	25.3321	24.2216	55.7023
DATA	1314	9	2	0	0	NC_3_15325594	NC_3_15325594	16556.4	482.62	-8.913426181e-001	1.074288338e-001	1.067266909e-016	1.572618e+003	2.019672e+002	1.621615e+002	3.152489e+001	275.5	127.5	23	53	7.273814e+000	1.881191e+001	0	0	0	0	0	0	0	0	0	0	0	242.467	64.5995	1	1	1	1	24.4106	23.9413	54.9981
DATA	1315	9	3	0	0	NC_2_14006497	NC_2_14006497	16577.9	482.597	-4.568761043e-001	8.213547175e-002	2.659826405e-008	9.360692e+002	3.269127e+002	1.016578e+002	4.072520e+001	187	179	25	53	7.463077e+000	2.039820e+001	0	0	0	0	0	0	0	0	0	0	0	144.003	104.216	1	1	1	1	26.2212	25.4664	54.9664
DATA	1316	9	4	0	0	NC_1_7923060	NC_1_7923060	16599.3	482.5	0.000000000e+000	6.484880395e-001	1.000000000e+000	3.947702e+001	2.420694e+001	3.973136e+001	2.439093e+001	37	70	25	53	7.515689e+000	2.038386e+001	0	0	0	0	0	0	0	0	0	0	0	0.114969	3.77665	0	0	0	0	27.0811	25.6885	55.5
DATA	1317	9	5	0	0	NC_1_20847520	NC_1_20847520	16619.7	482.797	8.419290267e-002	6.873682867e-002	2.206284653e-001	6.149738e+002	7.465338e+002	7.325697e+001	7.854917e+001	133	310	25	54	7.813097e+000	1.987298e+001	0	0	0	0	0	0	0	0	0	0	0	94.229	236.583	1	1	1	1	25.7804	25.7889	56.6481
DATA	1318	9	6	0	0	Col_4_11150276	Col_4_11150276	16641.4	482.69	-1.977436881e-001	6.719750593e-002	3.253387001e-003	1.239559e+003	7.861829e+002	1.302137e+002	8.234689e+001	221	312	26	54	7.674680e+000	1.880734e+001	0	0	0	0	0	0	0	0	0	0	0	189.58	248.456	1	1	1	1	25.3321	26.0873	57.246
DATA	1319	9	7	0	0	Col_5_17937039	Col_5_17937039	16663	482.138	1.482756557e-001	8.311871161e-002	7.443953288e-002	3.144277e+002	4.423810e+002	5.083729e+001	5.059921e+001	89.5	204	25.5	54.5	7.534737e+000	1.948984e+001	0	0	0	0	0	0	0	0	0	0	0	48.0098	139.445	1	1	1	1	18.5412	25.4385	57.3154
DATA	1320	9	8	0	0	NC_3_12809083	NC_3_12809083	16684	482.5	3.106720793e-001	3.567002851e-001	3.837753848e-001	3.975623e+001	8.129751e+001	4.003370e+001	2.592687e+001	43	90	25	56	7.813497e+000	1.897925e+001	0	0	0	0	0	0	0	0	0	0	0	1.9953	25.5662	0	1	0	0	26.2212	25.247	57.012
DATA	1321	9	9	0	0	Col_5_12739298	Col_5_12739298	16705	482.245	1.036389032e-001	6.612409931e-002	1.170354160e-001	8.007782e+002	1.016602e+003	8.954338e+001	1.046115e+002	163	363	24	54	7.486841e+000	1.922793e+001	0	0	0	0	0	0	0	0	0	0	0	121.898	319.003	1	1	1	1	24.8756	24.7953	56.374
DATA	1322	9	10	0	0	NC_3_5396103	NC_3_5396103	16726.1	482.431	4.062046485e-002	7.527987872e-002	5.894780286e-001	4.502061e+002	4.943469e+002	6.030656e+001	5.527216e+001	109.5	211.5	24	56	7.609857e+000	1.885342e+001	0	0	0	0	0	0	0	0	0	0	0	68.437	154.809	1	1	1	1	25.7804	24.2522	56.8304
DATA	1323	9	11	0	0	Col_3_11607384	Col_3_11607384	16746.9	482.5	1.288506549e-001	6.316680623e-002	4.136550540e-002	1.976714e+003	2.659466e+003	2.017128e+002	2.670975e+002	341	893	24	55.5	7.808433e+000	1.977737e+001	0	0	0	0	0	0	0	0	0	0	0	300.11	831.305	1	1	1	1	25.3321	24.5819	56.2759
DATA	1324	9	12	0	0	Col_4_5307182	Col_4_5307182	16767.9	483.06	1.368313277e-001	7.931039647e-002	8.448002820e-002	3.593057e+002	4.923743e+002	5.393560e+001	5.513535e+001	94	215	24	56	7.728362e+000	1.979228e+001	0	0	0	0	0	0	0	0	0	0	0	54.4835	153.644	1	1	1	1	22.9591	24.3617	55.0255
DATA	1325	9	13	0	0	Col_2_10218921	Col_2_10218921	16789	482.5	7.242037758e-002	6.731834579e-002	2.820213588e-001	7.057885e+002	8.338635e+002	8.125642e+001	8.701028e+001	147	315	24	56	7.728551e+000	2.091876e+001	0	0	0	0	0	0	0	0	0	0	0	106.917	259.799	1	1	1	1	25.3321	24.1535	55.3485
DATA	1326	9	14	0	0	Col_1_29340825	Col_1_29340825	16810.4	482.544	-4.081256109e-002	7.191863400e-002	5.703864646e-001	5.789021e+002	5.269781e+002	7.053866e+001	5.827815e+001	125.5	232.5	24	54	7.757041e+000	1.994681e+001	0	0	0	0	0	0	0	0	0	0	0	87.6095	163.95	1	1	1	1	25.1049	24.1411	54.3154
DATA	1327	9	15	0	0	Col_5_15441801	Col_5_15441801	16832	482.5	-1.759731213e-003	7.350201805e-002	9.808994599e-001	5.110355e+002	5.089690e+002	6.510674e+001	5.666920e+001	111	223	24	57	7.654387e+000	2.035996e+001	0	0	0	0	0	0	0	0	0	0	0	77.27	158.141	1	1	1	1	26.2212	24.2105	56.9757
DATA	1328	9	16	0	0	Col_1_22218513	Col_1_22218513	16853	482.5	2.117445421e-001	1.024293528e-001	3.871293095e-002	2.007714e+002	3.269236e+002	4.508816e+001	4.112297e+001	68.5	168	24	55	7.753303e+000	1.934528e+001	0	0	0	0	0	0	0	0	0	0	0	30.3336	101.463	1	1	0	1	26.2212	24.1526	56.1486
DATA	1329	9	17	0	0	Col_3_8301926	Col_3_8301926	16873.9	482.661	-1.274731062e-001	7.519086507e-002	9.001341388e-002	5.696331e+002	4.247389e+002	6.983544e+001	4.927047e+001	128	193	24	55	8.078278e+000	1.881317e+001	0	0	0	0	0	0	0	0	0	0	0	86.0019	131.69	1	1	1	1	26.0017	24.5267	56.3374
DATA	1330	9	18	0	0	NC_2_6810166	NC_2_6810166	16895.5	482.324	1.711296126e-001	8.765850856e-002	5.091083930e-002	2.780806e+002	4.123826e+002	4.906499e+001	4.822092e+001	80	189.5	24	55.5	7.549473e+000	1.913704e+001	0	0	0	0	0	0	0	0	0	0	0	41.9594	127.744	1	1	1	1	27.0811	24.9609	56.5313
DATA	1331	9	19	0	0	NC_1_28924100	NC_1_28924100	16916.6	482.414	0.000000000e+000	6.479028163e-001	1.000000000e+000	4.018694e+001	2.485278e+001	4.044578e+001	2.510189e+001	37	75	25	55	7.723286e+000	1.925600e+001	0	0	0	0	0	0	0	0	0	0	0	-1.19163	6.57206	0	0	0	0	27.501	25.0159	56.2341
DATA	1332	9	20	0	0	NC_4_17030495	NC_4_17030495	16937.8	482.128	-1.695615574e-001	8.763110227e-002	5.299676484e-002	4.121512e+002	2.789298e+002	5.775754e+001	3.747538e+001	99	156	24	55	7.725259e+000	1.893496e+001	0	0	0	0	0	0	0	0	0	0	0	62.1291	86.2856	1	1	1	1	21.4095	24.688	56.7068
DATA	1333	9	21	0	0	Col_1_3314589	Col_1_3314589	16958.4	482.527	1.087236230e-001	6.968682032e-002	1.187185950e-001	5.795163e+002	7.443708e+002	7.068954e+001	7.853589e+001	117	282	25	55	7.599738e+000	2.028246e+001	0	0	0	0	0	0	0	0	0	0	0	87.3218	230.153	1	1	1	1	24.4106	24.5882	57.886
DATA	1334	9	22	0	0	Col_4_6204359	Col_4_6204359	16979.9	482.741	6.478246101e-002	6.329378245e-002	3.060619840e-001	1.359672e+003	1.578399e+003	1.418690e+002	1.598153e+002	249	544	24	57	6.957802e+000	2.022175e+001	0	0	0	0	0	0	0	0	0	0	0	204.807	487.832	1	1	1	1	25.5572	24.3811	58.3094
DATA	1335	9	23	0	0	NC_4_18143069	NC_4_18143069	17001	482.339	1.020878758e-001	7.740653429e-002	1.872181155e-001	3.973078e+002	5.025913e+002	5.673539e+001	5.615919e+001	97	225	24	53	7.477439e+000	1.962385e+001	0	0	0	0	0	0	0	0	0	0	0	59.8346	155.29	1	1	1	1	26.0017	24.6448	56.5251
DATA	1336	9	24	0	0	NC_2_17601078	NC_2_17601078	17022.5	482.324	1.259211351e-001	1.896496676e-001	5.067113850e-001	9.959247e+001	1.330907e+002	4.171485e+001	2.837669e+001	54	109.5	24	52	7.217141e+000	1.929546e+001	0	0	0	0	0	0	0	0	0	0	0	14.996	41.1145	1	1	0	1	30	24.8633	55.418
DATA	1337	9	25	0	0	NC_5_4228314	NC_5_4228314	17043.5	482.324	2.416887222e-001	8.729879812e-002	5.631102503e-003	4.242510e+002	7.401361e+002	5.866163e+001	9.786391e+001	104	245	24	50	6.971117e+000	1.814802e+001	0	0	0	1	0	0	0	0	0	1	0	63.8741	228.626	1	1	1	1	27.0811	24.4286	53.2817
DATA	1338	9	26	0	0	Col_3_14040655	Col_3_14040655	17064.7	482.391	1.483070405e-001	1.786526567e-001	4.064586089e-001	1.038068e+002	1.460605e+002	4.182387e+001	2.900880e+001	56	104	23	52	7.330944e+000	1.859638e+001	0	0	0	0	0	0	0	0	0	0	0	15.628	45.1187	1	1	0	1	27.2919	24	53.7769
DATA	1339	9	27	0	0	NC_1_1758748	NC_1_1758748	17086.1	482.51	2.102887922e-001	1.468758082e-001	1.522166448e-001	1.218178e+002	1.976968e+002	4.230691e+001	3.191964e+001	59.5	130.5	24	54	7.296399e+000	1.983873e+001	0	0	0	0	0	0	0	0	0	0	0	18.3396	61.0767	1	1	0	1	23.4529	23.9837	54.7918
DATA	1340	9	28	0	0	NC_1_13584191	NC_1_13584191	17107.2	482.061	-1.760648712e-002	4.008092664e-001	9.649623178e-001	5.329543e+001	5.117802e+001	4.085977e+001	2.557272e+001	47	78.5	23	54	6.976685e+000	1.923547e+001	0	0	0	0	0	0	0	0	1	0	0	8.02446	15.8142	1	1	0	0	23.696	23.5436	55.7178
DATA	1341	9	29	0	0	NC_3_5150951	NC_3_5150951	17128.4	482.291	8.160905450e-002	7.545633250e-002	2.794569063e-001	4.352470e+002	5.252244e+002	5.945748e+001	5.818937e+001	106	222	23	55	6.588566e+000	1.818995e+001	0	0	0	0	0	0	0	0	1	0	0	65.5398	162.345	1	1	1	1	24.8756	23.4249	54.6524
DATA	1342	9	30	0	0	NC_4_6132040	NC_4_6132040	17149.1	482.173	3.755302173e-002	7.047943072e-002	5.941565052e-001	5.755101e+002	6.274887e+002	7.037277e+001	6.756002e+001	126.5	249.5	23	54	6.730934e+000	1.859184e+001	0	0	0	0	0	0	0	0	1	0	0	86.6761	194.025	1	1	1	1	24.1747	23.378	54.9309
DATA	1343	9	31	0	0	Col_5_4233682	Col_5_4233682	17170.3	482.071	-3.892388686e-002	8.737568627e-002	6.559748440e-001	3.483397e+002	3.184778e+002	5.341221e+001	4.050485e+001	92	163	23	54	7.177541e+000	1.931128e+001	0	0	0	0	0	0	0	0	1	0	0	52.4745	98.5214	1	1	1	1	24.8756	23.7638	54.8937
DATA	1344	9	32	0	0	Col_2_13784732	Col_2_13784732	17191.4	482.451	6.506385500e-002	7.693083568e-002	3.976951207e-001	4.169595e+002	4.843482e+002	5.811411e+001	5.451251e+001	99	218	23	55	7.466989e+000	2.060669e+001	0	0	0	0	0	0	0	0	1	0	0	62.8261	149.915	1	1	1	1	24.4106	23.6386	56.7068
DATA	1345	9	33	0	0	NC_3_9801317	NC_3_9801317	17212.8	482.1	2.086790049e-001	2.241076942e-001	3.517733848e-001	7.495035e+001	1.211861e+002	4.115522e+001	2.778097e+001	50	106	23	54	7.390341e+000	2.033611e+001	0	0	0	0	0	0	0	0	0	0	0	11.2971	37.5322	1	1	0	0	21.4095	23.9087	55.9087
DATA	1346	9	34	0	0	Col_1_1407440	Col_1_1407440	17233.7	482.278	7.095624613e-002	6.195013910e-002	2.520531532e-001	3.911203e+003	4.605392e+003	3.932068e+002	4.612163e+002	615	1480	23	56	7.696911e+000	2.041608e+001	0	0	0	0	0	0	0	0	1	0	0	589.725	1427.29	1	1	1	1	24.8756	23.7103	56.4762
DATA	1347	9	35	0	0	Col_5_22710624	Col_5_22710624	17254.9	482.564	-5.715085831e-002	7.514828971e-002	4.469511310e-001	5.124141e+002	4.492315e+002	6.527612e+001	5.139288e+001	120	208	23	55	8.189024e+000	2.044076e+001	0	0	0	0	0	0	0	0	0	0	0	77.2893	139.329	1	1	1	1	25.7804	23.9633	55.702
DATA	1348	9	36	0	0	NC_3_13086089	NC_3_13086089	17276	482.348	0.000000000e+000	6.476603745e-001	1.000000000e+000	4.016207e+001	2.478392e+001	4.042975e+001	2.494841e+001	43	69	23	56	7.679091e+000	2.026431e+001	0	0	0	0	0	0	0	0	0	0	0	1.28701	1.66754	0	0	0	0	27.0811	24.2414	56.4674
DATA	1349	9	37	0	0	NC_3_16530689	NC_3_16530689	17297.3	482.393	-2.518793519e-002	7.685652504e-002	7.431183153e-001	4.598391e+002	4.339283e+002	6.121158e+001	5.003983e+001	111.5	204.5	23	58.5	7.948904e+000	2.119488e+001	0	0	0	0	0	0	0	0	0	0	0	69.422	134.809	1	1	1	1	25.1049	24.122	58.3455
DATA	1350	9	38	0	0	NC_4_7861305	NC_4_7861305	17318.4	482.509	1.748925090e-001	6.352752000e-002	5.904835458e-003	5.841035e+003	8.737402e+003	5.854978e+002	8.740948e+002	886	2759	23	60	7.923991e+000	2.360145e+001	0	0	0	0	0	0	0	0	0	0	0	882.249	2716.99	1	1	1	1	25.1049	24.5877	61.1404
DATA	1351	9	39	0	0	NC_4_1822080	NC_4_1822080	17339.8	482.469	5.994876775e-002	6.677609783e-002	3.693146493e-001	7.491982e+002	8.600931e+002	8.509993e+001	8.953360e+001	148	325	24	55.5	7.728566e+000	2.148668e+001	0	0	0	0	0	0	0	0	0	0	0	113.222	267.721	1	1	1	1	23.696	25.0702	57.9693
DATA	1352	9	40	0	0	NC_3_18571271	NC_3_18571271	17361	482.203	2.043135981e-001	4.057690151e-001	6.145973658e-001	4.007995e+001	6.415651e+001	4.034654e+001	2.566235e+001	40	78	24	56	8.546016e+000	2.077576e+001	0	0	0	0	0	0	0	0	0	0	0	1.24812	19.9905	0	1	0	0	28.1191	25.2478	57.0739
DATA	1353	9	41	0	0	NC_3_6027300	NC_3_6027300	17381.7	482.826	2.606522788e-002	7.052299866e-002	7.116813164e-001	5.769885e+002	6.126782e+002	7.038909e+001	6.610460e+001	122	263	24	54	8.990823e+000	1.923324e+001	0	0	0	0	0	0	0	0	0	0	0	87.2919	191.109	1	1	1	1	22.7082	25.49	54.9522
DATA	1354	9	42	0	0	NC_2_17346966	NC_2_17346966	17403.9	481.929	3.167061302e-001	3.328620323e-001	3.413690601e-001	4.282892e+001	8.880619e+001	4.051624e+001	2.633468e+001	47	90	24	57	7.822407e+000	1.896245e+001	0	0	0	0	0	0	0	0	0	0	0	6.48401	27.7328	1	1	0	0	25.7804	25.1407	57.0418
DATA	1355	9	43	0	0	Col_3_5620213	Col_3_5620213	17424.8	482.108	4.572085178e-002	6.462153504e-002	4.792450887e-001	9.905087e+002	1.100472e+003	1.069221e+002	1.127990e+002	184	402	24	56	7.564069e+000	1.935620e+001	0	0	0	0	0	0	0	0	0	0	0	150.047	344.058	1	1	1	1	27.501	24.4519	56.3148
DATA	1356	9	44	0	0	Col_2_16394806	Col_2_16394806	17444.9	482.356	3.086852667e-002	6.792074278e-002	6.494843640e-001	6.857835e+002	7.363013e+002	7.951307e+001	7.767374e+001	142	289	23	55	7.930250e+000	1.956426e+001	0	0	0	0	0	0	0	0	0	0	0	103.947	230.468	1	1	1	1	26.0017	24.7018	55.8836
DATA	1357	9	45	0	0	NC_5_13995683	NC_5_13995683	17466.2	481.632	1.067705070e-001	6.873367872e-002	1.203289769e-001	6.175968e+002	7.897244e+002	7.369745e+001	8.274639e+001	135	280	23	55	7.207694e+000	1.800716e+001	0	0	0	0	0	0	0	0	1	0	0	93.6782	247.492	1	1	1	1	25.7804	23.7873	55.5261
DATA	1358	9	46	0	0	NC_2_11957648	NC_2_11957648	17488	481.845	1.845511934e-001	6.372541087e-002	3.779069689e-003	7.871872e+003	1.204008e+004	7.882122e+002	1.204260e+003	1254	3838	23	53	7.709209e+000	1.689293e+001	0	0	0	0	0	0	0	0	0	0	0	1194.83	3778.23	1	1	1	1	26.0017	24.2196	54.5765
DATA	1359	9	47	0	0	Col_5_12372901	Col_5_12372901	17508.6	481.87	1.404866432e-001	6.551309025e-002	3.200039260e-002	9.196958e+002	1.270957e+003	1.003549e+002	1.294623e+002	178.5	470	24	56	8.344889e+000	1.831357e+001	0	0	0	0	0	0	0	0	0	0	0	139.689	399.338	1	1	1	1	25.1049	24.8367	55.7102
DATA	1360	9	48	0	0	NC_3_14797851	NC_3_14797851	17529.8	481.639	1.614200337e-001	8.530218671e-002	5.844678421e-002	2.944223e+002	4.269635e+002	4.977185e+001	4.928014e+001	88	191	24	57	8.838528e+000	1.967935e+001	0	0	0	0	0	0	0	0	0	0	0	44.7508	134.332	1	1	1	1	26.4388	25.1502	59.3391
DATA	1361	9	49	0	0	Col_5_26442186	Col_5_26442186	17551.5	482.825	1.563863144e-001	1.134063524e-001	1.678976172e-001	1.800228e+002	2.580560e+002	4.395841e+001	3.563372e+001	64.5	138.5	25	58	8.552767e+000	2.169517e+001	0	0	0	0	0	0	0	0	0	0	0	27.3807	81.3054	1	1	0	1	21.4095	25.4025	59.6929
DATA	1362	9	50	0	0	NC_2_11171207	NC_2_11171207	17572.2	481.386	-6.797496133e-002	7.434323994e-002	3.605384811e-001	5.321687e+002	4.550660e+002	6.661674e+001	5.170212e+001	125	208	25	56	7.854686e+000	2.147350e+001	0	0	0	0	0	0	0	0	0	0	0	81.0038	143.564	1	1	1	1	25.5572	24.9725	57.6471
DATA	1363	9	51	0	0	Col_5_10576176	Col_5_10576176	17593.6	481.519	9.008557976e-002	6.371493324e-002	1.573957135e-001	1.237801e+003	1.523128e+003	1.300959e+002	1.542717e+002	225	563	24	56.5	7.423223e+000	2.090222e+001	0	0	0	0	0	0	0	0	0	0	0	188.548	481.199	1	1	1	1	24.4106	24.7148	57.0259
DATA	1364	9	52	0	0	Col_1_5139161	Col_1_5139161	17613.8	482.302	-2.896782971e-002	6.497829839e-002	6.557361154e-001	1.000562e+003	9.360010e+002	1.077617e+002	9.674652e+001	189	344	24	56	7.860126e+000	1.900997e+001	0	0	0	0	0	0	0	0	0	0	0	152.511	296.114	1	1	1	1	24.6442	24.2634	55.749
DATA	1365	9	53	0	0	NC_2_6098966	NC_2_6098966	17636.1	481.404	8.812319872e-002	6.455727894e-002	1.722408329e-001	1.009451e+003	1.236541e+003	1.085755e+002	1.260455e+002	193	457	23	56	7.136817e+000	1.837524e+001	0	0	0	0	0	0	0	0	0	0	0	153.991	391.771	1	1	1	1	22.7082	23.9496	55.5504
DATA	1366	9	54	0	0	NC_3_15547849	NC_3_15547849	17656.5	482	1.309675264e-001	1.901539815e-001	4.909840105e-001	9.701942e+001	1.311675e+002	4.111784e+001	2.770406e+001	57	106	23	55	7.651853e+000	1.855245e+001	0	0	0	0	0	0	0	0	0	0	0	14.8103	41.6161	1	1	0	1	21.4095	24	55.3207
DATA	1367	9	55	0	0	Col_1_21496660	Col_1_21496660	17678.4	481.339	-2.066299245e-002	9.871852249e-002	8.342045180e-001	2.692168e+002	2.567079e+002	4.815406e+001	3.539347e+001	80	146	23	56	7.806415e+000	2.024996e+001	0	0	0	0	0	0	0	0	0	0	0	41.1291	81.5674	1	1	1	1	25.1049	24.2075	57.0747
DATA	1368	9	56	0	0	NC_1_20247334	NC_1_20247334	17699.3	481.814	2.161819183e-002	4.113551789e-001	9.580875948e-001	4.866541e+001	5.114917e+001	4.019318e+001	2.486268e+001	49	79	24	54	8.021629e+000	2.133436e+001	0	0	0	0	0	0	0	0	0	0	0	7.43996	16.2759	1	1	0	0	21.9382	25.0588	56.6199
DATA	1369	9	57	0	0	Col_3_5931764	Col_3_5931764	17720.3	481.8	7.041665166e-003	6.414916071e-002	9.125916379e-001	1.086816e+003	1.104581e+003	1.157635e+002	1.130985e+002	206	420	25	55	8.090869e+000	1.955393e+001	0	0	0	0	0	0	0	0	0	0	0	166.272	351.992	1	1	1	1	26.2212	25.9476	57.4061
DATA	1370	9	58	0	0	Col_5_15274523	Col_5_15274523	17741.6	481.167	6.697143142e-002	6.243905008e-002	2.834556144e-001	1.985788e+003	2.316884e+003	2.025356e+002	2.329551e+002	344	791	25	54	7.785423e+000	1.918839e+001	0	0	0	0	0	0	0	0	0	0	0	304.035	739.385	1	1	1	1	20.3108	25.3224	55.8245
DATA	1371	9	59	0	0	NC_4_6728804	NC_4_6728804	17762.6	481.857	1.523736919e-001	7.788913718e-002	5.043106767e-002	3.686313e+002	5.235594e+002	5.425718e+001	5.768866e+001	97	230.5	25	53	7.782047e+000	1.805993e+001	0	0	0	0	0	0	0	0	0	0	0	56.4781	167.329	1	1	1	1	21.9382	24.9922	55.1008
DATA	1372	9	60	0	0	NC_1_18408382	NC_1_18408382	17783.9	481.712	8.689936568e-002	6.236801735e-002	1.635193655e-001	2.472289e+003	3.019942e+003	2.504093e+002	3.029614e+002	407.5	960.5	25	54	8.220496e+000	1.868996e+001	0	0	0	0	0	0	0	0	0	0	0	379.051	966.578	1	1	1	1	26.2212	25.0695	55.8263
DATA	1373	9	61	0	0	NC_4_1964684	NC_4_1964684	17805.2	481.677	1.270275563e-001	6.597335498e-002	5.417466772e-002	8.238224e+002	1.103726e+003	9.147289e+001	1.129846e+002	164	418	25	56	8.420616e+000	2.076611e+001	0	0	0	0	0	0	0	0	0	0	0	126.397	353.781	1	1	1	1	26.6546	25.2664	57.854
DATA	1374	9	62	0	0	NC_4_16548695	NC_4_16548695	17826.4	482	-7.097246011e-002	6.566240465e-002	2.797553764e-001	9.810596e+002	8.331495e+002	1.058447e+002	8.673581e+001	184	330.5	26	59	8.155522e+000	2.084434e+001	0	0	0	0	0	0	0	0	0	0	0	150.624	267.442	1	1	1	1	29.1201	25.6718	59.0038
DATA	1375	9	63	0	0	Col_1_63915	Col_1_63915	17847.5	482.228	-5.984221252e-002	6.714960718e-002	3.728340076e-001	8.119067e+002	7.073981e+002	9.037774e+001	7.472728e+001	165.5	291	26	55	8.004299e+000	2.059053e+001	0	0	0	0	0	0	0	0	0	0	0	124.737	227.403	1	1	1	1	25.7804	26.3978	57.0149
DATA	1376	9	64	0	0	Col_5_3645071	Col_5_3645071	17868.6	481.973	-1.683692874e+000	1.719793614e-001	1.241892378e-022	4.019166e+004	8.326128e+002	4.019362e+003	8.666517e+001	6113.5	331.5	26	54.5	7.266835e+000	2.021909e+001	0	0	0	0	0	0	0	0	0	0	0	6178.94	268.033	1	1	1	1	29.1201	25.8923	56.7038
DATA	1377	9	65	0	0	NC_5_19533449	NC_5_19533449	17889.9	482.241	4.195055216e-002	1.734708533e-001	8.089114646e-001	1.182280e+002	1.302180e+002	4.137459e+001	2.731888e+001	58	108	26	55	7.475702e+000	1.876397e+001	0	0	0	0	0	0	0	0	0	0	0	18.1878	41.9797	1	1	0	1	26.0017	26.7336	56.0502
DATA	1378	9	66	0	0	Col_4_11434676	Col_4_11434676	17910.9	481.729	-2.509674839e-002	6.248575880e-002	6.879493617e-001	1.837091e+003	1.733939e+003	1.879338e+002	1.750447e+002	322	635	26	55	7.535645e+000	1.874214e+001	0	0	0	0	0	0	0	0	0	0	0	282.792	559.753	1	1	1	1	26.0017	26.4784	56.2078
DATA	1379	9	67	0	0	Col_5_20562209	Col_5_20562209	17932	481.5	-6.683659532e-003	1.033748206e-001	9.484489968e-001	2.435838e+002	2.398639e+002	4.649152e+001	3.389625e+001	75	136	25	55	7.853122e+000	1.943611e+001	0	0	0	0	0	0	0	0	0	0	0	37.5192	77.5391	1	1	1	1	26.2212	25.9447	56.2253
DATA	1380	9	68	0	0	Col_2_12313241	Col_2_12313241	17952.9	481.923	-3.169438958e-002	6.867015771e-002	6.444074182e-001	6.810434e+002	6.331118e+002	7.876879e+001	6.767835e+001	140.5	265	25	55	7.697061e+000	1.892212e+001	0	0	0	0	0	0	0	0	0	0	0	104.962	204.94	1	1	1	1	23.9365	25.6391	56.1
DATA	1381	9	69	0	0	Col_5_14139994	Col_5_14139994	17974	482.437	3.202961151e-002	6.283267455e-002	6.102193083e-001	1.495578e+003	1.610048e+003	1.547000e+002	1.627668e+002	256	601	25	54	7.811643e+000	1.850088e+001	0	0	0	0	0	0	0	0	0	0	0	230.626	521.881	1	1	1	1	22.1978	25.4573	55.0256
DATA	1382	9	70	0	0	Col_4_4864805	Col_4_4864805	17995.5	482.019	5.703074186e-002	6.482664877e-002	3.789989576e-001	9.345272e+002	1.065670e+003	1.014701e+002	1.092040e+002	181	389	24	53	7.706135e+000	1.790901e+001	0	0	0	0	0	0	0	0	0	0	0	144.192	345.885	1	1	1	1	24.8756	24.7126	54.3036
DATA	1383	9	71	0	0	NC_3_765985	NC_3_765985	18015.8	481.275	-2.683609156e-001	1.484223325e-001	7.059249988e-002	2.021665e+002	1.089804e+002	4.438272e+001	2.619893e+001	70	104	24	52	7.870676e+000	1.722073e+001	0	0	0	0	0	0	0	0	0	1	0	31.2096	35.4148	1	1	1	0	21.4095	24.5314	52.9665
DATA	1384	9	72	0	0	Col_1_9478442	Col_1_9478442	18037.9	481.475	4.318187504e-002	6.935858497e-002	5.335548032e-001	5.954548e+002	6.577043e+002	7.145017e+001	6.994184e+001	135	283	25	51	7.674687e+000	1.687640e+001	0	0	0	0	0	0	0	0	0	1	0	91.9723	214.015	1	1	1	1	26.0017	24.7778	52.8395
DATA	1385	9	73	0	0	NC_5_19687590	NC_5_19687590	18059.3	481.54	-1.641513801e-001	6.758205368e-002	1.514388562e-002	1.006211e+003	6.895053e+002	1.080858e+002	7.293060e+001	200	293.5	25	51.5	7.232769e+000	1.747861e+001	0	0	0	0	0	0	0	0	0	1	0	155.493	224.643	1	1	1	1	23.9365	24.5708	53.0667
DATA	1386	9	74	0	0	NC_3_18099153	NC_3_18099153	18080.3	481.609	2.638221395e-001	3.004190506e-001	3.798457971e-001	4.958827e+001	9.103347e+001	3.976305e+001	2.542068e+001	50	89	25	52	7.231572e+000	1.688034e+001	0	0	0	0	0	0	0	0	0	1	0	7.66653	29.6948	1	1	0	0	27.2919	24.9111	52.9022
DATA	1387	9	75	0	0	NC_5_17588534	NC_5_17588534	18101.6	481.404	1.598498350e-001	8.177498855e-002	5.061232406e-002	3.180303e+002	4.595348e+002	5.066132e+001	5.170820e+001	93.5	221.5	25	54	6.681710e+000	1.726936e+001	0	0	0	0	0	0	0	0	0	0	0	49.1904	150.075	1	1	1	1	24.4106	25.2025	54.557
DATA	1388	9	76	0	0	NC_2_4817710	NC_2_4817710	18122.3	481.429	6.147836223e-002	7.117330765e-002	3.877065768e-001	5.233466e+002	6.029312e+002	6.551954e+001	6.477671e+001	123	244	25	55	7.159581e+000	1.634493e+001	0	0	0	0	0	0	0	0	0	0	0	80.9794	197.125	1	1	1	1	23.696	25.6835	54.5316
DATA	1389	9	77	0	0	Col_5_3654411	Col_5_3654411	18143.3	481.784	-9.960757728e-003	6.579086372e-002	8.796599382e-001	8.567090e+002	8.372836e+002	9.429864e+001	8.700548e+001	176	328	25	56	7.569305e+000	1.790532e+001	0	0	0	0	0	0	0	0	0	0	0	132.612	274.051	1	1	1	1	24.4106	25.6183	56.6031
DATA	1390	9	78	0	0	NC_5_21413714	NC_5_21413714	18165.1	481.744	2.178542820e-001	7.794620794e-002	5.191077296e-003	3.517864e+002	5.809427e+002	5.281222e+001	6.271542e+001	93	242	24.5	56	7.636797e+000	1.852346e+001	0	0	0	0	0	0	0	0	0	0	0	54.4735	190.358	1	1	1	1	21.4095	25.4457	57.7029
DATA	1391	9	79	0	0	NC_5_2201264	NC_5_2201264	18186.5	481.294	3.928696605e-002	7.154102996e-002	5.829005076e-001	5.217683e+002	5.711691e+002	6.536807e+001	6.180187e+001	128	249	26	56	7.900911e+000	1.869258e+001	0	0	0	0	0	0	0	0	0	0	0	80.8219	187.349	1	1	1	1	24.4106	26.5704	57.8074
DATA	1392	9	80	0	0	NC_4_6798140	NC_4_6798140	18207.4	481.082	-3.944543080e-001	7.447787930e-002	1.181976857e-007	1.402418e+003	5.654878e+002	1.456620e+002	6.126830e+001	252	239	26	56	7.693726e+000	1.929433e+001	0	0	0	0	0	0	0	0	0	0	0	217.298	185.667	1	1	1	1	23.696	26.4158	58.2437
DATA	1393	9	81	0	0	NC_5_13067132	NC_5_13067132	18228.4	481.586	0.000000000e+000	5.741163930e-001	1.000000000e+000	3.910367e+001	3.077829e+001	3.935587e+001	2.375798e+001	44.5	77	25.5	56	8.152023e+000	2.139349e+001	0	0	0	0	0	0	0	0	0	0	0	0.25221	10.1152	0	1	0	0	27.501	26.3582	58.9888
[truncated: 17,546,509 more chars]
