# Supplementary material for: Cryptic Genetic Variation for Arabidopsis thaliana Seed Germination Speed in a Novel Salt Stress Environment
Source: G3 (Bethesda). 2016 Aug 18;6(10):3129–38. doi: 10.1534/g3.116.033944 (PMC5068935; doi:10.1534/g3.116.033944)
Supplement: Supplemental Material [file supp_g3.116.033944_FileS1.zip › SaltEarly_Rep1-Cy3.txt]

TYPE	text	text	text	integer	text	float	float	text	integer	text	text	integer	integer	integer	integer	float	float	float	float	float	float	text	text	text	text	text	text	text	text	text	text	text	integer	integer	integer
FEPARAMS	Protocol_Name	Protocol_date	Scan_ScannerName	Scan_NumChannels	Scan_Date	Scan_MicronsPerPixelX	Scan_MicronsPerPixelY	Scan_OriginalGUID	Scan_NumScanPass	Grid_Name	Grid_Date	Grid_NumSubGridRows	Grid_NumSubGridCols	Grid_NumRows	Grid_NumCols	Grid_RowSpacing	Grid_ColSpacing	Grid_OffsetX	Grid_OffsetY	Grid_NomSpotWidth	Grid_NomSpotHeight	Grid_GenomicBuild	FeatureExtractor_Barcode	FeatureExtractor_Sample	FeatureExtractor_ScanFileName	FeatureExtractor_ArrayName	FeatureExtractor_ScanFileGUID	FeatureExtractor_DesignFileName	FeatureExtractor_ExtractionTime	FeatureExtractor_UserName	FeatureExtractor_ComputerName	FeatureExtractor_Version	FeatureExtractor_IsXDRExtraction	FeatureExtractor_ColorMode	FeatureExtractor_QCReportType
DATA	Wei_temp (Editable)	09-Jul-2012 13:40	Agilent Technologies Scanner G2505C US93503718	2	03-03-2012 19:10:00	3	3	eaae2e4d-b958-4120-a146-957f7983afe5	1	036067_D_F_20110818	18-Aug-2011 00:00	1	1	384	164	36.6617	31.745	0	18.3309	30	30	ath1:Jan2004	253606710005_1_1		D:\ScanData\Wei Yuan\salt250-rep1&2-ranknormed\\salt250-rep1-2-cy3.tif	salt250-rep1-2-cy3	8cb988c2-9f4b-414c-9828-eda4f3c1a55e	036067_D_F_20110818.xml	09-Jul-2012 14:07:36	Administrator	SCANNER1	10.7.3.1	0	1	4
*
TYPE	float	float	float	integer	integer	float	float	float	integer	integer	float	float	integer	float	float	float	integer	float	float	integer	integer	float	float	float	integer	float	float	integer	integer	integer	integer	integer	float	float	float	integer	integer	integer	integer	integer	float	float	float	integer	float	float	float	float	float	float	float	integer	integer	float	float	integer	integer	float	float	float	float	float	float	float	float	float	float	float	float	integer	float	float	float	float	integer	float	float	float	float	integer	float	float	float	float	integer	float	float	float	float	float	float	float	integer	float	float	float	integer	float	float	float	float	float	integer	integer	integer	integer	float	float	float	float	integer	float	float	float	float	float	float	float	float	float	float	float	float	float	float	float	float	float	float	float	float	float	float	float	integer	integer	integer	integer	float	float	integer	text	integer	integer	float	float	float	float	boolean	float	float	float	boolean	float	boolean	float	boolean	float	boolean	float	boolean	float	boolean	float	boolean	float	boolean	float	boolean	float	boolean	float	boolean
STATS	gDarkOffsetAverage	gDarkOffsetMedian	gDarkOffsetStdDev	gDarkOffsetNumPts	gSaturationValue	rDarkOffsetAverage	rDarkOffsetMedian	rDarkOffsetStdDev	rDarkOffsetNumPts	rSaturationValue	gAvgSig2BkgNegCtrl	rAvgSig2BkgNegCtrl	gNumSatFeat	gLocalBGInlierNetAve	gLocalBGInlierAve	gLocalBGInlierSDev	gLocalBGInlierNum	gGlobalBGInlierAve	gGlobalBGInlierSDev	gGlobalBGInlierNum	rNumSatFeat	rLocalBGInlierNetAve	rLocalBGInlierAve	rLocalBGInlierSDev	rLocalBGInlierNum	rGlobalBGInlierAve	rGlobalBGInlierSDev	rGlobalBGInlierNum	gNumFeatureNonUnifOL	gNumPopnOL	gNumNonUnifBGOL	gNumPopnBGOL	gOffsetUsed	gGlobalFeatInlierAve	gGlobalFeatInlierSDev	gGlobalFeatInlierNum	rNumFeatureNonUnifOL	rNumPopnOL	rNumNonUnifBGOL	rNumPopnBGOL	rOffsetUsed	rGlobalFeatInlierAve	rGlobalFeatInlierSDev	rGlobalFeatInlierNum	AllColorPrcntSat	AnyColorPrcntSat	AnyColorPrcntFeatNonUnifOL	AnyColorPrcntBGNonUnifOL	AnyColorPrcntFeatPopnOL	AnyColorPrcntBGPopnOL	TotalPrcntFeatOL	gNumNegBGSubFeat	gNonCtrlNumNegFeatBGSubSig	gLinearDyeNormFactor	gRMSLowessDNF	rNumNegBGSubFeat	rNonCtrlNumNegFeatBGSubSig	rLinearDyeNormFactor	rRMSLowessDNF	gSpatialDetrendRMSFit	gSpatialDetrendRMSFilteredMinusFit	gSpatialDetrendSurfaceArea	gSpatialDetrendVolume	gSpatialDetrendAveFit	rSpatialDetrendRMSFit	rSpatialDetrendRMSFilteredMinusFit	rSpatialDetrendSurfaceArea	rSpatialDetrendVolume	rSpatialDetrendAveFit	gNonCtrlNumSatFeat	gNonCtrl99PrcntNetSig	gNonCtrl50PrcntNetSig	gNonCtrl1PrcntNetSig	gNonCtrlMedPrcntCVBGSubSig	rNonCtrlNumSatFeat	rNonCtrl99PrcntNetSig	rNonCtrl50PrcntNetSig	rNonCtrl1PrcntNetSig	rNonCtrlMedPrcntCVBGSubSig	gNegCtrlNumInliers	gNegCtrlAveNetSig	gNegCtrlSDevNetSig	gNegCtrlAveBGSubSig	gNegCtrlSDevBGSubSig	rNegCtrlNumInliers	rNegCtrlAveNetSig	rNegCtrlSDevNetSig	rNegCtrlAveBGSubSig	rNegCtrlSDevBGSubSig	gAveNumPixOLLo	gAveNumPixOLHi	gPixCVofHighSignalFeat	gNumHighSignalFeat	rAveNumPixOLLo	rAveNumPixOLHi	rPixCVofHighSignalFeat	rNumHighSignalFeat	NonCtrlAbsAveLogRatio	NonCtrlSDevLogRatio	NonCtrlSNRLogRatio	AddErrorEstimateGreen	AddErrorEstimateRed	TotalNumFeatures	NonCtrlNumUpReg	NonCtrlNumDownReg	NumIsNorm	ROIHeight	ROIWidth	CentroidDiffX	CentroidDiffY	NumFoundFeat	MaxNonUnifEdges	MaxSpotNotFoundEdges	gMultDetrendRMSFit	rMultDetrendRMSFit	gMultDetrendSurfaceAverage	rMultDetrendSurfaceAverage	DerivativeOfLogRatioSD	gNonCtrl50PrcntBGSubSig	rNonCtrl50PrcntBGSubSig	gMedPrcntCVProcSignal	rMedPrcntCVProcSignal	geQCMedPrcntCVProcSignal	reQCMedPrcntCVProcSignal	gOutlierFlagger_Auto_FeatB_Term	rOutlierFlagger_Auto_FeatB_Term	gOutlierFlagger_Auto_FeatC_Term	rOutlierFlagger_Auto_FeatC_Term	gOutlierFlagger_Auto_BgndB_Term	rOutlierFlagger_Auto_BgndB_Term	gOutlierFlagger_Auto_BgndC_Term	rOutlierFlagger_Auto_BgndC_Term	OutlierFlagger_FeatChiSq	OutlierFlagger_BgndChiSq	GriddingStatus	IsGoodGrid	NumGeneNonUnifOL	TotalNumberOfReplicatedGenes	gPercentileIntensityProcessedSignal	rPercentileIntensityProcessedSignal	ExtractionStatus	QCMetricResults	gNonCtrlNumWellAboveBG	rNonCtrlNumWellAboveBG	UpRandomnessRatio	DownRandomnessRatio	UpRandomnessSDRatio	DownRandomnessSDRatio	GridHasBeenOptimized	gNegCtrlSpread	rNegCtrlSpread	Metric_IsGoodGrid	Metric_IsGoodGrid_IsInRange	Metric_AnyColorPrcntFeatNonUnifOL	Metric_AnyColorPrcntFeatNonUnifOL_IsInRange	Metric_DerivativeLR_Spread	Metric_DerivativeLR_Spread_IsInRange	Metric_gRepro	Metric_gRepro_IsInRange	Metric_g_BGNoise	Metric_g_BGNoise_IsInRange	Metric_g_Signal2Noise	Metric_g_Signal2Noise_IsInRange	Metric_g_SignalIntensity	Metric_g_SignalIntensity_IsInRange	Metric_rRepro	Metric_rRepro_IsInRange	Metric_r_BGNoise	Metric_r_BGNoise_IsInRange	Metric_r_Signal2Noise	Metric_r_Signal2Noise_IsInRange	Metric_r_SignalIntensity	Metric_r_SignalIntensity_IsInRange
DATA	9.05881	9.05881	3.01129	0	65525	8.3336	8.3336	2.87573	0	65526	1.27182	0.988222	301	43.719	52.7778	2.27919	61488	52.7778	2.27919	61488	296	75.0285	83.3621	3.22397	61852	83.3621	3.22397	61852	3582	116	34	1485	9.05881	579.905	4354.4	59340	2763	105	173	1123	8.3336	477.965	4159.56	60153	0.446202	0.501778	5.87525	0.287411	0.247713	3.25044	6.28439	1140	711	3.45202	0	1412	964	6.3371	0	2.15391	10.2768	1.00156	8.14463	57.1867	1.69128	7.71757	1.00238	8.54013	78.5443	300	19911.2	227.502	47.6586	19.6728	295	17478	169.256	68.261	22.0272	591	50.219	14.5828	2.15776	14.2482	615	71.2637	9.76902	1.08559	9.55017	0.103643	2.90023	0.196541	164	0.0677718	2.43445	0.19344	42	0.0678255	0.0817769	1.04831	49.1852	60.5204	62976	1403	289	982	3.65509	6.34724	0.747437	0.784611	60045	0.0640244	0.0625	0.0786846	0.0586447	251.876	155.069	0.31374	179.414	99.0504	14.3615	18.0148	0	0	253.14	367.571	223.407	504.888	153.69	243.028	165.349	594.482	2.37775	1.28819	0	1	3533	60778	994.871	998.793	1	ExtractionEvaluate	49618	48048	2.49764	1.10465	0.891948	1.29034	0	46.9806	32.7287	1	1	5.87525	0	0.31374	0	0.196728	1	14.2482	0	12.592	0	179.414	1	0.220272	0	9.55017	1	10.3716	0	99.0504	1
*
TYPE	integer	integer	integer	integer	integer	text	text	float	float	float	float	float	float	float	float	float	float	float	float	float	float	float	boolean	boolean	boolean	boolean	boolean	boolean	boolean	boolean	boolean	boolean	boolean	float	float	boolean	boolean	boolean	boolean	float	float	float
FEATURES	FeatureNum	Row	Col	SubTypeMask	ControlType	ProbeName	SystematicName	PositionX	PositionY	LogRatio	LogRatioError	PValueLogRatio	gProcessedSignal	rProcessedSignal	gProcessedSigError	rProcessedSigError	gMedianSignal	rMedianSignal	gBGMedianSignal	rBGMedianSignal	gBGPixSDev	rBGPixSDev	gIsSaturated	rIsSaturated	gIsFeatNonUnifOL	rIsFeatNonUnifOL	gIsBGNonUnifOL	rIsBGNonUnifOL	gIsFeatPopnOL	rIsFeatPopnOL	gIsBGPopnOL	rIsBGPopnOL	IsManualFlag	gBGSubSignal	rBGSubSignal	gIsPosAndSignif	rIsPosAndSignif	gIsWellAboveBG	rIsWellAboveBG	SpotExtentX	gBGMeanSignal	rBGMeanSignal
DATA	1	1	1	66	1	DarkCorner	DarkCorner	716.319	435.077	0.000000000e+000	6.201628482e-001	1.000000000e+000	6.474502e+001	7.364232e+001	6.514641e+001	7.410707e+001	51	76	51	82	1.409593e+001	2.546723e+001	0	0	0	0	0	0	0	0	0	0	0	-3.733	-2.0631	0	0	0	0	31.0253	52.5638	83.5732
DATA	2	1	2	66	1	DarkCorner	DarkCorner	736.139	434	0.000000000e+000	6.220113004e-001	1.000000000e+000	6.445955e+001	7.348705e+001	6.517636e+001	7.404609e+001	62.5	80.5	51	82	1.412617e+001	2.555564e+001	0	0	0	0	0	0	0	0	0	0	0	14.1084	4.8492	0	0	0	0	30	52.7344	83.7887
DATA	3	1	3	66	1	DarkCorner	DarkCorner	758	434.797	1.931703510e-001	4.587943587e-001	6.737265511e-001	7.437159e+001	1.160319e+002	6.493966e+001	7.465411e+001	67	87	51	82	1.402463e+001	2.614294e+001	0	0	0	0	0	0	0	0	0	0	0	16.4257	15.026	1	1	0	0	28.1191	52.6368	84.3294
DATA	4	1	4	0	0	NC_3_8920405	NC_3_8920405	779.433	434.701	-9.102944942e-002	1.138681610e-001	4.240420096e-001	4.919879e+002	3.989560e+002	8.087403e+001	8.367840e+001	156	123	52	82	1.426218e+001	2.607243e+001	0	0	0	0	0	0	0	0	0	0	0	109.21	51.7989	1	1	1	1	26.8687	53.331	83.7997
DATA	5	1	5	0	0	Col_1_6376497	Col_1_6376497	800.082	434.475	-2.742967135e-002	7.668927945e-002	7.205881718e-001	9.507440e+002	8.925528e+002	1.145411e+002	1.155406e+002	261	193	52	82	1.482752e+001	2.618339e+001	0	0	0	0	0	0	0	0	0	0	0	212.064	116.179	1	1	1	1	26.2212	53.904	83.5233
DATA	6	1	6	0	0	Col_5_14562608	Col_5_14562608	821.5	434.676	-3.051354479e-002	7.545134118e-002	6.859086373e-001	9.965470e+002	9.289327e+002	1.181953e+002	1.182486e+002	267	195	52	82	1.444245e+001	2.627597e+001	0	0	0	0	0	0	0	0	0	0	0	223.418	121.248	1	1	1	1	27.0811	53.4736	84.0514
DATA	7	1	7	0	0	Col_4_9264603	Col_4_9264603	842.632	434.191	-1.645871503e-001	7.184989656e-002	2.198029204e-002	1.476786e+003	1.010952e+003	1.606515e+002	1.246823e+002	384.5	204.5	52	82	1.443654e+001	2.598015e+001	0	0	0	0	0	0	0	0	0	0	0	332.7	132.301	1	1	1	1	27.2919	53.3965	83.884
DATA	8	1	8	0	0	NC_4_10666687	NC_4_10666687	864	434.5	-4.716921751e-001	3.279916206e-001	1.503992642e-001	2.142374e+002	7.231078e+001	6.646970e+001	7.294695e+001	97	83	52	83	1.435473e+001	2.579837e+001	0	0	0	0	0	0	0	0	0	0	0	48.5121	6.71799	1	0	0	0	26.2212	53.0968	84.807
DATA	9	1	9	0	0	Col_3_1593400	Col_3_1593400	885	434.5	1.500569214e-001	1.083744463e-001	1.661701390e-001	3.949392e+002	5.579396e+002	7.402753e+001	9.153420e+001	139	158	52	83	1.444936e+001	2.597705e+001	0	0	0	0	0	0	0	0	0	0	0	89.8734	73.4305	1	1	1	1	26.2212	53.6406	84.6539
DATA	10	1	10	0	0	Col_2_11834384	Col_2_11834384	905.385	434.897	-5.980133211e-002	1.271870245e-001	6.382234063e-001	3.990522e+002	3.477189e+002	7.399074e+001	8.028047e+001	135.5	128.5	52	84	1.432560e+001	2.595225e+001	0	0	0	0	0	0	0	0	0	0	0	91.2539	45.8928	1	1	1	0	21.4095	53.6735	85.063
DATA	11	1	11	0	0	NC_3_3371939	NC_3_3371939	928.674	434.595	6.115242656e-003	1.213710480e-001	9.598158363e-001	3.917658e+002	3.973212e+002	7.331716e+001	8.235224e+001	146	122	54	85	1.502487e+001	2.641926e+001	0	0	0	0	0	0	0	0	0	0	0	90.0716	52.6036	1	1	1	1	29.3162	55.0064	86.2556
DATA	12	1	12	0	0	Col_2_5781099	Col_2_5781099	948.6	434.586	-2.809291854e-002	8.179969328e-002	7.312708573e-001	7.875194e+002	7.381903e+002	1.000343e+002	1.030724e+002	239	177	54	85	1.558782e+001	2.625084e+001	0	0	0	0	0	0	0	0	0	0	0	181.905	98.0027	1	1	1	1	27.501	55.6883	86.2603
DATA	13	1	13	0	0	NC_5_21487777	NC_5_21487777	969.706	434.5	3.577949933e-002	8.515230872e-002	6.743522292e-001	6.679221e+002	7.252794e+002	9.071426e+001	1.020035e+002	207.5	171	54	85	1.513743e+001	2.612173e+001	0	0	0	0	0	0	0	0	0	0	0	155.038	96.5715	1	1	1	1	27.0811	55.1971	86.1579
DATA	14	1	14	0	0	NC_3_15212414	NC_3_15212414	991	434.5	-1.269459146e-001	4.975344590e-001	7.986072514e-001	9.518665e+001	7.106081e+001	6.181711e+001	7.154994e+001	79	82	53	84	1.459747e+001	2.592621e+001	0	0	0	0	0	0	0	0	0	0	0	22.2044	3.22154	1	0	0	0	26.2212	54.5473	85.5838
DATA	15	1	15	0	0	NC_5_694888	NC_5_694888	1012	434.5	7.675241119e-002	7.403158886e-002	2.998513681e-001	7.615911e+002	9.088124e+002	9.744138e+001	1.032951e+002	209.5	178.5	54	84	1.496885e+001	2.631486e+001	0	0	0	0	0	0	0	0	0	0	0	178.525	121.737	1	1	1	1	26.2212	55.3594	85.8583
DATA	16	1	16	0	0	NC_3_20678165	NC_3_20678165	1033.53	434.45	2.767484613e-002	6.846405651e-002	6.860476700e-001	1.302177e+003	1.387858e+003	1.435786e+002	1.559274e+002	341.5	239	54	85	1.469090e+001	2.665382e+001	0	0	0	0	0	0	0	0	0	0	0	306.761	186.479	1	1	1	1	21.6755	55.0999	86.4906
DATA	17	1	17	0	0	Col_2_15227541	Col_2_15227541	1054.14	434.517	3.731772435e-003	8.470012202e-002	9.648576589e-001	6.893710e+002	6.953201e+002	9.151962e+001	9.927938e+001	213	170	54	85	1.519401e+001	2.649659e+001	0	0	0	0	0	0	0	0	0	0	0	163.173	93.7067	1	1	1	1	25.7804	55.361	86.58
DATA	18	1	18	0	0	Col_1_27085104	Col_1_27085104	1075.5	434.324	-3.861279503e-002	8.717571511e-002	6.578159066e-001	6.806661e+002	6.227609e+002	9.067312e+001	9.417667e+001	202	170	54	84	1.511128e+001	2.685174e+001	0	0	0	0	0	0	0	0	0	0	0	161.896	84.1863	1	1	1	1	27.0811	55.1331	86.3971
DATA	19	1	19	0	0	Col_1_18964698	Col_1_18964698	1096.71	434.339	-2.749757244e-002	7.924528071e-002	7.285964385e-001	8.268856e+002	7.761539e+002	1.019381e+002	1.048053e+002	243	185	54	84	1.503231e+001	2.618916e+001	0	0	0	0	0	0	0	0	0	0	0	197.628	105.249	1	1	1	1	24.8756	55.4586	85.4382
DATA	20	1	20	0	0	NC_5_3820111	NC_5_3820111	1117.91	434.25	5.844217560e-002	9.260666736e-002	5.279885004e-001	5.396958e+002	6.174349e+002	8.020482e+001	9.349642e+001	177	158.5	54	84	1.486861e+001	2.609646e+001	0	0	0	0	0	0	0	0	0	0	0	129.608	83.9863	1	1	1	1	19.4461	55.202	85.5877
DATA	21	1	21	0	0	Col_3_3191507	Col_3_3191507	1139	434.5	-9.929199692e-002	6.934291928e-002	1.521729793e-001	1.440286e+003	1.145926e+003	1.556617e+002	1.342746e+002	409	231.5	54	83	1.486936e+001	2.590559e+001	0	0	0	0	0	0	0	0	0	0	0	347.557	156.368	1	1	1	1	26.2212	55.0929	84.91
DATA	22	1	22	0	0	Col_5_17316191	Col_5_17316191	1159.23	434.351	-6.486742712e-002	9.678183150e-002	5.027023571e-001	5.720990e+002	4.927240e+002	8.202438e+001	8.542217e+001	198	142.5	54	83	1.480653e+001	2.614302e+001	0	0	0	0	0	0	0	0	0	0	0	138.678	67.4352	1	1	1	1	25.3321	55.2438	85.3458
DATA	23	1	23	0	0	NC_2_6044749	NC_2_6044749	1181.43	434.298	-1.341540267e-002	4.011925598e-001	9.733246593e-001	1.010920e+002	9.801702e+001	5.935660e+001	7.023732e+001	82	88	54	83	1.452289e+001	2.585240e+001	0	0	0	0	0	0	0	0	0	0	0	24.6264	13.4591	1	1	0	0	26.8687	55.0544	84.703
DATA	24	1	24	0	0	Col_3_12130389	Col_3_12130389	1202.67	434.018	-2.009842791e-001	1.696509803e-001	2.361389833e-001	3.126953e+002	1.968508e+002	6.608417e+001	7.207417e+001	131	111	54	83	1.465060e+001	2.613286e+001	0	0	0	0	0	0	0	0	0	0	0	76.5289	27.1146	1	1	1	0	25.1049	54.7743	85.2588
DATA	25	1	25	0	0	Col_4_6933923	Col_4_6933923	1222.92	434.588	6.205371829e-004	8.916977928e-002	9.944475242e-001	6.055192e+002	6.063850e+002	8.381443e+001	9.194646e+001	206	153	53	82	1.463043e+001	2.562148e+001	0	0	0	0	0	0	0	0	0	0	0	148.877	83.7869	1	1	1	1	24.4106	54.4711	84.3145
DATA	26	1	26	0	0	Col_1_13605351	Col_1_13605351	1244.17	433.729	-5.199036783e-002	1.296071048e-001	6.883183373e-001	3.631765e+002	3.222013e+002	6.817220e+001	7.606967e+001	141	127	53	83	1.411619e+001	2.555324e+001	0	0	0	0	0	0	0	0	0	0	0	89.6925	44.6542	1	1	1	0	23.696	53.9983	84.4932
DATA	27	1	27	0	0	NC_5_14917947	NC_5_14917947	1265.83	434	-1.584537679e-001	4.748628230e-001	7.386185943e-001	9.830315e+001	6.825173e+001	5.825352e+001	6.868247e+001	69	75	53	83	1.408037e+001	2.555683e+001	0	0	0	0	0	0	0	0	0	0	0	24.3938	-3.85572	1	0	0	0	28.1191	53.9804	85.4028
DATA	28	1	28	0	0	NC_5_15082596	NC_5_15082596	1287.17	434	0.000000000e+000	6.234511260e-001	1.000000000e+000	5.680590e+001	6.803411e+001	5.743543e+001	6.846347e+001	70	71	53	83	1.429638e+001	2.536989e+001	0	0	0	0	0	0	0	0	0	0	0	14.1615	-2.04156	1	0	0	0	28.1191	54.0612	85.2504
DATA	29	1	29	0	0	Col_1_9386982	Col_1_9386982	1308.37	434	3.719117874e-002	6.566358290e-002	5.711288804e-001	1.137041e+003	1.238703e+003	1.271440e+002	1.266953e+002	341	228.5	53	84	1.420871e+001	2.527479e+001	0	0	0	0	0	0	0	0	0	0	0	284.752	173.339	1	1	1	1	29.1201	54.1978	85.6553
DATA	30	1	30	0	0	NC_2_16383520	NC_2_16383520	1329.44	433.973	6.218104370e-001	1.368148628e-001	5.496025916e-006	1.599769e+002	6.696808e+002	5.885630e+001	9.546310e+001	99	168	54	84	1.505962e+001	2.565670e+001	0	0	0	0	0	0	0	0	0	0	0	40.2431	94.0069	1	1	0	1	29.1201	55.347	86.0243
DATA	31	1	31	0	0	Col_3_11858154	Col_3_11858154	1350.56	433.973	-7.563816263e-002	7.403528783e-002	3.069465158e-001	1.023989e+003	8.603141e+002	1.168982e+002	1.095483e+002	302	193	54	85	1.518313e+001	2.589994e+001	0	0	0	0	0	0	0	0	0	0	0	258.742	121.148	1	1	1	1	29.1201	55.3847	86.897
DATA	32	1	32	0	0	Col_1_26132086	Col_1_26132086	1371.34	433.983	-6.026736660e-002	6.698394980e-002	3.682647718e-001	1.562541e+003	1.360078e+003	1.660344e+002	1.518856e+002	464	277	55	85	1.594758e+001	2.632736e+001	0	0	0	0	0	0	0	0	0	0	0	396.545	192.117	1	1	1	1	25.7804	56.7268	86.8574
DATA	33	1	33	0	0	Col_1_21422549	Col_1_21422549	1392.11	434.811	5.853893181e-002	8.315806840e-002	4.814653398e-001	6.364500e+002	7.282881e+002	8.470305e+001	9.922505e+001	216	185	55	85	1.550800e+001	2.676634e+001	0	0	0	0	0	0	0	0	0	0	0	162.246	103.207	1	1	1	1	20.3108	56.8748	86.8022
DATA	34	1	34	0	0	NC_1_9375461	NC_1_9375461	1414	433.5	-1.208085064e-001	4.955092742e-001	8.073804912e-001	8.818347e+001	6.676958e+001	5.635110e+001	6.737140e+001	75	85.5	54	85	1.582331e+001	2.695454e+001	0	0	0	0	0	0	0	0	0	0	0	22.5751	7.00363	1	0	0	0	26.2212	56.0204	86.7073
DATA	35	1	35	0	0	NC_4_6481906	NC_4_6481906	1435.22	433.522	0.000000000e+000	6.237663647e-001	1.000000000e+000	5.507502e+001	6.656126e+001	5.556888e+001	6.705965e+001	65	89.5	53	84	1.542812e+001	2.670502e+001	0	0	0	0	0	0	0	0	0	0	0	10.575	4.61994	0	0	0	0	30	55.1316	85.6185
DATA	36	1	36	0	0	Col_3_11712043	Col_3_11712043	1456.4	433.586	-4.358586113e-002	7.112141906e-002	5.399838999e-001	1.109407e+003	1.003472e+003	1.239057e+002	1.205331e+002	337.5	226	52	84	1.502087e+001	2.656213e+001	0	0	0	0	0	0	0	0	0	0	0	286.467	143.52	1	1	1	1	27.501	53.8634	85.6859
DATA	37	1	37	0	0	NC_2_17420970	NC_2_17420970	1477.5	433.676	1.050220917e-001	1.507814007e-001	4.861039417e-001	5.415459e+002	6.896954e+002	1.263018e+002	1.711407e+002	102	126	52	83	1.500007e+001	2.590092e+001	0	0	1	1	0	0	0	0	0	0	0	140.429	98.9481	1	1	1	1	27.0811	53.7341	85.1224
DATA	38	1	38	0	0	Col_2_10562847	Col_2_10562847	1498.6	433.586	4.327654356e-002	1.173459985e-001	7.122810016e-001	3.555698e+002	3.928271e+002	6.525677e+001	7.712010e+001	136	123.5	52	83	1.448202e+001	2.566506e+001	0	0	0	0	0	0	0	0	0	0	0	92.5869	56.5289	1	1	1	1	27.501	53.2568	84.4338
DATA	39	1	39	0	0	Col_4_15892311	Col_4_15892311	1519.57	434.553	-1.426919261e-001	7.927510470e-002	7.186712019e-002	9.022573e+002	6.495888e+002	1.054000e+002	9.271399e+001	291.5	175	52	84	1.419345e+001	2.623432e+001	0	0	0	0	0	0	0	0	0	0	0	235.953	93.7777	1	1	1	1	22.9591	53.703	85.5105
DATA	40	1	40	0	0	Col_4_8446036	Col_4_8446036	1540.96	433.981	9.584708711e-002	6.856109577e-002	1.621188720e-001	1.135881e+003	1.416380e+003	1.258848e+002	1.562430e+002	345	280	53	85	1.436737e+001	2.633477e+001	0	0	0	0	0	0	0	0	0	0	0	298.243	205.078	1	1	1	1	24.1747	54.5093	86.1283
DATA	41	1	41	0	0	Col_4_2254157	Col_4_2254157	1562	433.5	1.281993576e-001	8.558117587e-002	1.341370366e-001	5.438894e+002	7.306510e+002	7.668047e+001	9.830563e+001	193	170.5	53	85	1.464665e+001	2.647742e+001	0	0	0	0	0	0	0	0	0	0	0	143.368	106.097	1	1	1	1	26.2212	54.7519	86.1187
DATA	42	1	42	0	0	NC_4_15666867	NC_4_15666867	1583.41	433.516	8.845362842e-003	9.075326678e-002	9.223562905e-001	5.459136e+002	5.571463e+002	7.667074e+001	8.604426e+001	196.5	168	53	85	1.452892e+001	2.651141e+001	0	0	0	0	0	0	0	0	0	0	0	144.485	81.1468	1	1	1	1	26.6546	54.7596	86.4031
DATA	43	1	43	0	0	NC_2_4627379	NC_2_4627379	1604.58	433.491	-1.336876019e-001	7.568119142e-002	7.731912780e-002	1.003825e+003	7.378536e+002	1.138070e+002	9.858248e+001	335	180	54	85	1.429085e+001	2.639874e+001	0	0	0	0	0	0	0	0	0	0	0	266.728	107.784	1	1	1	1	25.1049	54.9328	86.409
DATA	44	1	44	0	0	NC_3_20501853	NC_3_20501853	1625.6	433.414	0.000000000e+000	6.231856888e-001	1.000000000e+000	5.308724e+001	6.478009e+001	5.343103e+001	6.518891e+001	55.5	72	53	84	1.411231e+001	2.615329e+001	0	0	0	0	0	0	0	0	0	0	0	3.33997	-9.0877	0	0	0	0	27.501	54.4413	86.0073
DATA	45	1	45	0	0	Col_5_19575067	Col_5_19575067	1646.78	433.478	-8.733270017e-002	1.072398155e-001	4.154340258e-001	4.600055e+002	3.762100e+002	7.033767e+001	7.510172e+001	173	133	53	83	1.430677e+001	2.528463e+001	0	0	0	0	0	0	0	0	0	0	0	123.177	55.2754	1	1	1	1	27.0811	53.9896	84.846
DATA	46	1	46	0	0	NC_1_27549240	NC_1_27549240	1668	433.5	7.721070082e-002	1.681983448e-001	6.462014604e-001	2.124103e+002	2.537384e+002	5.710522e+001	6.960244e+001	100	116	52	83	1.382920e+001	2.536171e+001	0	0	0	0	0	0	0	0	0	0	0	57.0949	37.3885	1	1	0	0	26.2212	53.2884	84.582
DATA	47	1	47	0	0	Col_1_5266188	Col_1_5266188	1689	433.5	-8.474643749e-003	6.337376410e-002	8.936201960e-001	2.346108e+003	2.300771e+003	2.404812e+002	2.389823e+002	689	409	53	83	1.427642e+001	2.571705e+001	0	0	0	0	0	0	0	0	0	0	0	632.971	339.975	1	1	1	1	26.2212	53.8489	84.9991
DATA	48	1	48	0	0	NC_5_8838406	NC_5_8838406	1710.22	433.478	5.004850316e-003	2.450308310e-001	9.837040297e-001	1.514504e+002	1.532058e+002	5.475239e+001	6.624511e+001	91.5	100	52	83	1.384796e+001	2.614831e+001	0	0	0	0	0	0	0	0	0	0	0	41.0122	22.7023	1	1	0	0	30	52.8745	84.5689
DATA	49	1	49	0	0	Col_1_23605883	Col_1_23605883	1731.5	433.324	-9.908817443e-002	6.910357764e-002	1.515985158e-001	1.327334e+003	1.056555e+003	1.427116e+002	1.236687e+002	394	240	52	84	1.414112e+001	2.629474e+001	0	0	0	0	0	0	0	0	0	0	0	360.743	156.994	1	1	1	1	27.0811	53.6266	84.9986
DATA	50	1	50	0	0	Col_4_9084613	Col_4_9084613	1752.59	433.661	-6.774602898e-002	7.421508497e-002	3.613300262e-001	9.413226e+002	8.053644e+002	1.076540e+002	1.029270e+002	307	206	52	84	1.387879e+001	2.654817e+001	0	0	0	0	0	0	0	0	0	0	0	256.766	120.004	1	1	1	1	24.8756	53.1755	85.6216
DATA	51	1	51	0	0	NC_1_13805998	NC_1_13805998	1773.57	433.298	-1.534614587e-001	1.458739170e-001	2.927929531e-001	3.230288e+002	2.268714e+002	6.126448e+001	6.783208e+001	136.5	112	52	83	1.372987e+001	2.664300e+001	0	0	0	0	0	0	0	0	0	0	0	88.4156	33.8935	1	1	1	0	26.8687	53.1408	85.1478
DATA	52	1	52	0	0	Col_1_17892276	Col_1_17892276	1795	433.203	6.971060773e-002	7.904006400e-002	3.777954788e-001	6.669323e+002	7.830551e+002	8.449228e+001	1.009772e+002	233.5	193	52	82	1.320314e+001	2.638754e+001	0	0	0	0	0	0	0	0	0	0	0	183.185	117.298	1	1	1	1	28.1191	52.7719	84.1323
DATA	53	1	53	0	0	NC_3_4110748	NC_3_4110748	1816	433.203	-3.721234689e-002	9.561656482e-002	6.971407369e-001	5.073292e+002	4.656692e+002	7.243340e+001	7.881611e+001	187	154	52	81	1.360497e+001	2.558887e+001	0	0	0	0	0	0	0	0	0	0	0	139.82	69.9374	1	1	1	1	28.1191	53.1208	83.1719
DATA	54	1	54	0	0	Col_4_6551024	Col_4_6551024	1837.15	433.215	-9.223863051e-002	8.687366582e-002	2.883465000e-001	6.472408e+002	5.233922e+002	8.272887e+001	8.223142e+001	227.5	163.5	53	82	1.375681e+001	2.584315e+001	0	0	0	0	0	0	0	0	0	0	0	178.981	78.8105	1	1	1	1	27.501	53.8309	84.2569
DATA	55	1	55	0	0	Col_4_9018820	Col_4_9018820	1858.37	433	-8.576507293e-002	8.480782959e-002	3.118789892e-001	6.729027e+002	5.523155e+002	8.464949e+001	8.398192e+001	250	160	53	83	1.409439e+001	2.643777e+001	0	0	0	0	0	0	0	0	0	0	0	186.686	83.375	1	1	1	1	29.1201	53.8884	84.6136
DATA	56	1	56	0	0	Col_1_8266222	Col_1_8266222	1879.5	433	8.720692415e-002	9.577901749e-002	3.625581765e-001	4.361468e+002	5.331380e+002	6.725154e+001	8.261242e+001	170.5	153	52	83	1.418409e+001	2.565514e+001	0	0	0	0	0	0	0	0	0	0	0	121.395	80.6818	1	1	1	1	29.1201	53.4967	84.7585
DATA	57	1	57	0	0	Col_2_10163285	Col_2_10163285	1900.62	433	1.702516363e-001	8.751638520e-002	5.173061170e-002	4.761147e+002	7.046334e+002	6.979092e+001	9.448796e+001	190	185	53	83	1.407702e+001	2.562289e+001	0	0	0	0	0	0	0	0	0	0	0	132.941	106.898	1	1	1	1	29.1201	53.5603	85.0086
DATA	58	1	58	0	0	Col_3_17039089	Col_3_17039089	1921.12	433.812	-1.259255764e-001	7.468112504e-002	9.176177416e-002	9.885070e+002	7.396975e+002	1.111704e+002	9.702891e+001	309	176	52	83	1.377846e+001	2.550202e+001	0	0	0	0	0	0	0	0	0	0	0	276.891	112.499	1	1	1	1	19.4461	53.0992	84.5082
DATA	59	1	59	0	0	NC_5_9180253	NC_5_9180253	1942.34	432.857	7.279278806e-002	1.052817029e-001	4.893081265e-001	3.772027e+002	4.460336e+002	6.320836e+001	7.691042e+001	147.5	145	52	82	1.386598e+001	2.528850e+001	0	0	0	0	0	0	0	0	0	0	0	105.964	67.9856	1	1	1	1	20.0267	53.2339	83.9827
DATA	60	1	60	0	0	Col_3_16643950	Col_3_16643950	1963.54	433.692	-1.038732292e-001	1.069013814e-001	3.312130610e-001	4.512927e+002	3.552917e+002	6.777083e+001	7.189217e+001	180.5	135	52	82	1.379005e+001	2.477260e+001	0	0	0	0	0	0	0	0	0	0	0	127.18	54.2901	1	1	1	1	24.4106	53.1132	83.9939
DATA	61	1	61	0	0	NC_5_1810996	NC_5_1810996	1985.43	432.701	-4.308027504e-002	1.318433705e-001	7.438543768e-001	3.017647e+003	2.732676e+003	6.492192e+002	5.823416e+002	300	233	52	82	1.412496e+001	2.469128e+001	0	0	1	1	0	0	0	0	0	0	0	852.844	418.476	1	1	1	1	26.8687	53.3461	84.0379
DATA	62	1	62	0	0	NC_5_18060942	NC_5_18060942	2006.5	432.676	1.512764920e-001	9.181767445e-002	9.943995076e-002	9.474629e+003	1.342266e+004	1.268729e+003	2.032840e+003	1965	1275	52	83	1.406844e+001	2.519348e+001	0	0	1	1	0	0	0	0	0	0	0	2685.38	2060.1	1	1	1	1	27.0811	53.5085	84.2881
DATA	63	1	63	0	0	NC_1_19652627	NC_1_19652627	2027.43	432.393	-6.719005836e-002	7.704054597e-002	3.831325990e-001	8.114478e+002	6.951372e+002	9.538280e+001	9.320767e+001	281	189.5	52	83	1.394135e+001	2.547037e+001	0	0	0	0	0	0	0	0	0	0	0	230.617	106.915	1	1	1	1	25.7804	53.4304	84.5889
DATA	64	1	64	0	0	NC_5_3548384	NC_5_3548384	2048.63	431.935	-3.750547975e-002	1.461325543e-001	7.974460162e-001	2.722941e+002	2.497656e+002	5.693364e+001	6.680902e+001	123	116	52	84	1.402838e+001	2.587950e+001	0	0	0	0	0	0	0	0	0	0	0	77.5942	38.4946	1	1	1	0	22.7082	53.6045	84.958
DATA	65	1	65	0	0	NC_1_21932077	NC_1_21932077	2070	432.102	-1.309725619e-001	7.151606191e-002	6.704492470e-002	1.153901e+003	8.534849e+002	1.257027e+002	1.053920e+002	387	210.5	53	84	1.469296e+001	2.664849e+001	0	0	0	0	0	0	0	0	0	0	0	329.725	131.825	1	1	1	1	22.9591	54.091	85.7555
DATA	66	1	66	0	0	Col_3_16861661	Col_3_16861661	2091	432.5	3.009194078e-002	7.951842361e-002	7.051132057e-001	6.590593e+002	7.063443e+002	8.256281e+001	9.378811e+001	236	198	53	83	1.495786e+001	2.656227e+001	0	0	0	0	0	0	0	0	0	0	0	188.83	109.329	1	1	1	1	26.2212	54.6183	85.5777
DATA	67	1	67	0	0	NC_5_15282588	NC_5_15282588	2112.65	431.782	-1.179916931e-002	7.199756268e-002	8.698233296e-001	9.269866e+002	9.021407e+002	1.051370e+002	1.092293e+002	315	210	53	83	1.472931e+001	2.639219e+001	0	0	0	0	0	0	0	0	0	0	0	266.257	139.902	1	1	1	1	24.1747	54.904	85.499
DATA	68	1	68	0	0	NC_3_2806469	NC_3_2806469	2133.4	432.586	-1.986336718e-002	7.993878764e-002	8.037613275e-001	6.855399e+002	6.548915e+002	8.454400e+001	8.980892e+001	228	180	54	84	1.453118e+001	2.675727e+001	0	0	0	0	0	0	0	0	0	0	0	197.417	101.769	1	1	1	1	27.501	55.2174	85.8578
DATA	69	1	69	0	0	NC_5_17277576	NC_5_17277576	2154.5	432.5	-1.675286808e-001	4.419240446e-001	7.046215450e-001	9.422608e+001	6.406819e+001	5.025012e+001	6.167405e+001	79	86	54	83	1.440553e+001	2.637849e+001	0	0	0	0	0	0	0	0	0	0	0	27.1999	9.97486	1	1	0	0	27.9146	55.2343	85.7032
DATA	70	1	70	0	0	Col_4_1635992	Col_4_1635992	2175.71	432.5	-8.353511543e-002	8.136462843e-002	3.045730311e-001	7.101694e+002	5.859045e+002	8.641869e+001	8.474406e+001	262	170	53	84	1.410920e+001	2.644541e+001	0	0	0	0	0	0	0	0	0	0	0	205.488	91.3896	1	1	1	1	27.0811	54.4991	85.9264
DATA	71	1	71	0	0	Col_5_4404652	Col_5_4404652	2196.85	432.5	3.672853542e-002	9.118958796e-002	6.871165849e-001	4.847784e+002	5.275599e+002	6.902021e+001	8.073698e+001	199.5	152	53	84	1.388429e+001	2.641029e+001	0	0	0	0	0	0	0	0	0	0	0	140.593	82.437	1	1	1	1	26.6546	53.8724	85.9628
DATA	72	1	72	0	0	NC_4_9792380	NC_4_9792380	2217.51	432.388	3.586995996e-002	1.638361271e-001	8.266983164e-001	2.147293e+002	2.332176e+002	5.351998e+001	6.531928e+001	121	113	53	84	1.406144e+001	2.676632e+001	0	0	0	0	0	0	0	0	0	0	0	62.4092	36.5042	1	1	0	0	24.4106	53.6385	86.5669
DATA	73	1	73	0	0	NC_5_16089096	NC_5_16089096	2238.83	432.863	2.514895040e-002	9.342523287e-002	7.877850240e-001	4.683190e+002	4.962388e+002	6.771765e+001	7.856129e+001	191	162	52	83	1.376043e+001	2.599384e+001	0	0	0	0	0	0	0	0	0	0	0	136.421	77.8132	1	1	1	1	30.2776	52.8245	85.1469
DATA	74	1	74	0	0	NC_1_1482896	NC_1_1482896	2260.24	432.068	-3.962866625e-003	9.480782255e-002	9.666589789e-001	4.710668e+002	4.667879e+002	6.783837e+001	7.666208e+001	188	158	51	82	1.377377e+001	2.506938e+001	0	0	0	0	0	0	0	0	0	0	0	137.493	73.3056	1	1	1	1	25.5572	52.4055	83.9441
DATA	75	1	75	0	0	Col_1_17712643	Col_1_17712643	2281.5	432.324	-4.865809810e-002	7.819586577e-002	5.337714346e-001	7.414849e+002	6.628942e+002	8.871929e+001	8.989060e+001	263	182	50	81	1.318215e+001	2.463090e+001	0	0	0	0	0	0	0	0	0	0	0	216.872	104.274	1	1	1	1	27.0811	51.528	82.5009
DATA	76	1	76	0	0	NC_2_10898894	NC_2_10898894	2302.5	432.324	1.008514658e-001	4.652523331e-001	8.283897408e-001	6.502379e+001	8.202076e+001	4.905299e+001	6.117278e+001	73	92	50	79	1.290285e+001	2.425851e+001	0	0	0	0	0	0	0	0	0	0	0	19.0554	12.9216	1	1	0	0	27.0811	50.9725	81.1921
DATA	77	1	77	0	0	NC_4_517605	NC_4_517605	2323.67	432.391	-1.818722716e-002	9.347964764e-002	8.457388696e-001	4.883264e+002	4.682987e+002	6.884455e+001	7.653051e+001	189	163	50	80	1.271743e+001	2.489018e+001	0	0	0	0	0	0	0	0	0	0	0	143.377	73.8862	1	1	1	1	27.2919	50.7576	81.1407
DATA	78	1	78	0	0	NC_1_22569402	NC_1_22569402	2345	432.5	-2.731914561e-001	4.070668612e-001	5.021429233e-001	1.126672e+002	6.006287e+001	4.973102e+001	6.058607e+001	82	85	50	80	1.282248e+001	2.506295e+001	0	0	0	0	0	0	0	0	0	0	0	33.1415	6.5997	1	0	0	0	26.2212	50.5743	81.4391
DATA	79	1	79	0	0	NC_2_13833769	NC_2_13833769	2365.96	431.811	3.246551963e-002	8.745654265e-002	7.104745135e-001	5.202174e+002	5.605965e+002	7.102763e+001	8.238294e+001	209.5	165	50	80	1.267440e+001	2.536199e+001	0	0	0	0	0	0	0	0	0	0	0	153.272	88.6863	1	1	1	1	23.696	50.4449	81.5998
DATA	80	1	80	0	0	Col_1_17772747	Col_1_17772747	2387.59	432.102	-2.764719272e-002	1.356498318e-001	8.384996707e-001	2.862952e+002	2.686377e+002	5.612540e+001	6.599810e+001	137	116	49	79	1.256013e+001	2.512091e+001	0	0	0	0	0	0	0	0	0	0	0	84.5004	42.5579	1	1	1	0	25.7804	49.8314	81.2938
DATA	81	1	81	0	0	NC_3_9003917	NC_3_9003917	2407.57	432.111	-3.095952963e-001	3.887796234e-001	4.258426166e-001	1.220515e+002	5.983397e+001	4.972209e+001	6.026712e+001	95.5	84	49	80	1.246247e+001	2.513077e+001	0	0	0	0	0	0	0	0	0	0	0	36.0786	4.10284	1	0	0	0	25.1049	49.8631	81.5478
DATA	82	1	82	0	0	Col_3_19786306	Col_3_19786306	2429.64	432.523	3.130613976e-002	6.583427240e-002	6.344096001e-001	1.370743e+003	1.473202e+003	1.452753e+002	1.591195e+002	446	307	50	80	1.290827e+001	2.509213e+001	0	0	0	0	0	0	0	0	0	0	0	405.874	233.977	1	1	1	1	23.2073	50.9288	81.5535
DATA	83	1	83	0	0	NC_3_2055493	NC_3_2055493	2450.62	432	7.506990788e-002	1.046793582e-001	4.732868172e-001	3.622184e+002	4.305666e+002	6.017654e+001	7.390616e+001	163	145	51	81	1.313878e+001	2.535186e+001	0	0	0	0	0	0	0	0	0	0	0	107.399	68.4547	1	1	1	1	29.1201	51.6279	82.6024
DATA	84	1	84	0	0	Col_1_23208151	Col_1_23208151	2471.83	432	3.130130328e-002	6.484391075e-002	6.292961962e-001	1.562157e+003	1.678904e+003	1.634199e+002	1.782906e+002	506.5	342	51	81	1.329987e+001	2.514344e+001	0	0	0	0	0	0	0	0	0	0	0	463.837	267.218	1	1	1	1	28.1191	51.6605	83.2026
DATA	85	1	85	0	0	NC_5_26371181	NC_5_26371181	2493.17	432	2.387433034e-001	1.586494536e-001	1.323631862e-001	1.728623e+002	2.995322e+002	5.094465e+001	6.700748e+001	101	128	51	82	1.355317e+001	2.568678e+001	0	0	0	0	0	0	0	0	0	0	0	51.3954	47.7241	1	1	0	0	28.1191	52.0334	84.3317
DATA	86	1	86	0	0	NC_1_16184588	NC_1_16184588	2514.1	431.615	3.325817346e-002	7.826771602e-002	6.708888884e-001	6.616516e+002	7.143114e+002	8.166360e+001	9.321344e+001	255	193	51	82	1.324399e+001	2.560685e+001	0	0	0	0	0	0	0	0	0	0	0	196.955	113.913	1	1	1	1	24.4106	51.7352	83.9511
DATA	87	1	87	0	0	Col_5_2904105	Col_5_2904105	2534.26	431.824	9.331116534e-002	7.984041387e-002	2.425160861e-001	5.928075e+002	7.348942e+002	7.615751e+001	9.476503e+001	218.5	175	50	82	1.297476e+001	2.545339e+001	0	0	0	0	0	0	0	0	0	0	0	176.669	117.304	1	1	1	1	20.0267	51.1177	83.0888
DATA	88	1	88	0	0	Col_5_14778682	Col_5_14778682	2556.5	432	-3.510743585e-002	7.223288961e-002	6.269450668e-001	9.130120e+002	8.421104e+002	1.030347e+002	1.032687e+002	324	206	50	82	1.250597e+001	2.517624e+001	0	0	0	0	0	0	0	0	0	0	0	272.425	134.545	1	1	1	1	29.1201	51.0074	83.2694
DATA	89	1	89	0	0	NC_3_19639423	NC_3_19639423	2577.57	431.701	6.852129546e-002	1.486751537e-001	6.448852296e-001	2.265987e+002	2.653253e+002	5.281269e+001	6.535652e+001	110	117	50	82	1.227307e+001	2.488105e+001	0	0	0	0	0	0	0	0	0	0	0	67.6799	42.4236	1	1	0	0	26.8687	50.7553	83.3251
DATA	90	1	90	0	0	Col_5_16050106	Col_5_16050106	2598.67	431.609	-5.196495793e-002	7.568137479e-002	4.923171228e-001	8.005084e+002	7.102332e+002	9.316372e+001	9.277130e+001	285.5	199	50	82	1.248021e+001	2.483043e+001	0	0	0	0	0	0	0	0	0	0	0	239.324	113.646	1	1	1	1	27.2919	51.1092	83.4523
DATA	91	1	91	0	0	Col_3_1303722	Col_3_1303722	2619.98	431.509	4.728391260e-002	7.316653940e-002	5.181171405e-001	7.936913e+002	8.849843e+002	9.255660e+001	1.067203e+002	280	216.5	50	83	1.274248e+001	2.525689e+001	0	0	0	0	0	0	0	0	0	0	0	237.499	141.706	1	1	1	1	25.3321	51.2715	83.9753
DATA	92	1	92	0	0	NC_2_18805193	NC_2_18805193	2641	431.5	-1.807339999e-002	8.294094889e-002	8.275016985e-001	6.069185e+002	5.821796e+002	7.711684e+001	8.331865e+001	235	158	50	81	1.318084e+001	2.480050e+001	0	0	0	0	0	0	0	0	0	0	0	181.761	93.2805	1	1	1	1	26.2212	51.5581	83.1795
DATA	93	1	93	0	0	Col_5_17412122	Col_5_17412122	2662.96	431.5	-2.810225412e-002	6.562726565e-002	6.684982066e-001	1.487348e+003	1.394153e+003	1.561472e+002	1.516077e+002	475.5	305	51	82	1.298290e+001	2.523185e+001	0	0	0	0	0	0	0	0	0	0	0	445.787	223.518	1	1	1	1	22.4545	51.6011	84.2428
DATA	94	1	94	0	0	Col_5_490033	Col_5_490033	2684.15	431.5	1.115733779e-001	6.315150050e-002	7.726885061e-002	2.740413e+003	3.543149e+003	2.781284e+002	3.592819e+002	870.5	644	51	82	1.296545e+001	2.567711e+001	0	0	0	0	0	0	0	0	0	0	0	821.925	568.365	1	1	1	1	25.3321	51.7407	84.2085
DATA	95	1	95	0	0	Col_4_15609530	Col_4_15609530	2704.6	431.586	-6.012965526e-002	8.155990173e-002	4.609731854e-001	6.631820e+002	5.774350e+002	8.156048e+001	8.291734e+001	244	169	51	81	1.272547e+001	2.565965e+001	0	0	0	0	0	0	0	0	0	0	0	199.029	92.6729	1	1	1	1	27.501	51.5239	83.7303
DATA	96	1	96	0	0	NC_4_10138710	NC_4_10138710	2725.78	431.522	1.088159379e-001	1.017233320e-001	2.847433490e-001	3.613157e+002	4.641975e+002	5.964099e+001	7.545042e+001	159	139	50	82	1.276392e+001	2.574370e+001	0	0	0	0	0	0	0	0	0	0	0	108.494	74.5309	1	1	1	1	27.0811	50.8462	83.4096
DATA	97	1	97	0	0	NC_5_17185953	NC_5_17185953	2747	431.5	2.643109272e-002	7.697878529e-002	7.313310000e-001	6.912852e+002	7.346633e+002	8.383404e+001	9.451241e+001	253	183	50	81	1.270929e+001	2.558986e+001	0	0	0	0	0	0	0	0	0	0	0	207.676	118.001	1	1	1	1	26.2212	50.4481	82.996
DATA	98	1	98	0	0	Col_2_4431859	Col_2_4431859	2768	431.5	-6.425225915e-002	9.980891355e-002	5.197358004e-001	4.527711e+002	3.905048e+002	6.555586e+001	7.111913e+001	194	129	49	81	1.254591e+001	2.493616e+001	0	0	0	0	0	0	0	0	0	0	0	136.077	62.7431	1	1	1	1	26.2212	50.0837	82.5066
DATA	99	1	99	0	0	NC_1_9046154	NC_1_9046154	2789.29	431.5	-2.180573494e-002	1.015483923e-001	8.299759222e-001	4.186414e+002	3.981406e+002	6.323461e+001	7.152754e+001	182	146	49	81	1.254162e+001	2.490015e+001	0	0	0	0	0	0	0	0	0	0	0	125.863	63.9877	1	1	1	1	27.0811	49.9228	82.4375
DATA	100	1	100	0	0	NC_3_21315495	NC_3_21315495	2810.4	431.414	1.139075316e-001	2.670383652e-001	6.697008019e-001	1.111519e+002	1.444856e+002	4.866622e+001	6.114183e+001	77.5	98	49	81	1.280333e+001	2.484887e+001	0	0	0	0	0	0	0	0	0	0	0	33.426	23.226	1	1	0	0	30	50.0938	82.04
DATA	101	1	101	0	0	Col_5_7457801	Col_5_7457801	2831.6	431.414	-3.793728472e-002	6.655086889e-002	5.686441744e-001	1.357001e+003	1.243492e+003	1.437305e+002	1.378081e+002	466	270	50	81	1.323346e+001	2.542599e+001	0	0	0	0	0	0	0	0	0	0	0	408.164	199.926	1	1	1	1	27.501	50.8189	82.4764
DATA	102	1	102	0	0	Col_1_5878011	Col_1_5878011	2852.16	431.304	-4.610758815e-002	7.752357247e-002	5.520067704e-001	7.380601e+002	6.637188e+002	8.769707e+001	8.906672e+001	280	180	50	81	1.324121e+001	2.527844e+001	0	0	0	0	0	0	0	0	0	0	0	222.021	106.722	1	1	1	1	25.5572	50.8142	82.2291
DATA	103	1	103	0	0	NC_4_10644148	NC_4_10644148	2874	431.5	2.031123831e-001	8.755025145e-002	2.034347155e-002	4.343637e+002	6.933713e+002	6.426311e+001	9.129366e+001	191.5	190	50	80	1.332692e+001	2.535900e+001	0	0	0	0	0	0	0	0	0	0	0	130.676	111.501	1	1	1	1	26.2212	50.7227	82.0169
DATA	104	1	104	0	0	Col_2_15211730	Col_2_15211730	2895	431.5	-1.716523734e-002	8.934627705e-002	8.476479408e-001	5.186550e+002	4.985553e+002	7.023601e+001	7.753922e+001	215	155.5	50	80	1.308312e+001	2.476269e+001	0	0	0	0	0	0	0	0	0	0	0	156.034	80.1746	1	1	1	1	26.2212	50.8552	81.9167
DATA	105	1	105	0	0	Col_3_15748518	Col_3_15748518	2914.73	430.5	5.403941726e-002	9.192240859e-002	5.566123182e-001	4.542370e+002	5.144249e+002	6.563053e+001	7.857803e+001	186	161	51	80	1.352341e+001	2.503600e+001	0	0	0	0	0	0	0	0	0	0	0	136.624	82.7099	1	1	1	1	22.9591	51.5022	82.2275
DATA	106	1	106	0	0	Col_1_2963260	Col_1_2963260	2936.71	430.683	8.735034910e-004	1.112671710e-001	9.937362675e-001	3.553018e+002	3.560171e+002	5.921986e+001	6.925307e+001	162.5	135	51	81	1.373044e+001	2.523807e+001	0	0	0	0	0	0	0	0	0	0	0	106.854	57.2383	1	1	1	1	21.6755	51.8739	82.8633
DATA	107	1	107	0	0	Col_3_2928563	Col_3_2928563	2958.5	431.324	2.000929139e-002	7.294553518e-002	7.838505968e-001	8.202383e+002	8.589133e+002	9.472630e+001	1.044316e+002	301	205.5	52	81	1.409071e+001	2.573246e+001	0	0	0	0	0	0	0	0	0	0	0	246.648	138.088	1	1	1	1	27.0811	53.1483	83.205
DATA	108	1	108	0	0	NC_1_23259236	NC_1_23259236	2979.11	431.226	3.826870781e-002	1.374063004e-001	7.806226823e-001	2.569844e+002	2.806567e+002	5.391547e+001	6.570863e+001	138	125	52	82	1.441902e+001	2.638851e+001	0	0	0	0	0	0	0	0	0	0	0	77.2534	45.1131	1	1	1	0	24.4106	53.5799	84.2515
DATA	109	1	109	0	0	NC_1_19983943	NC_1_19983943	2998.48	432.815	-2.269680182e-001	4.297846734e-001	5.974319794e-001	9.956046e+001	5.903627e+001	4.843526e+001	5.951874e+001	77	86	52	82	1.488673e+001	2.665150e+001	0	0	0	0	0	0	0	0	0	0	0	29.9268	5.81152	1	0	0	0	17.9125	53.7965	84.7723
DATA	110	1	110	0	0	NC_3_10182835	NC_3_10182835	3022.08	431.231	-1.476563470e-001	8.855595815e-002	9.543907235e-002	6.248133e+002	4.447274e+002	7.844684e+001	7.423779e+001	243.5	144	51	82	1.423511e+001	2.591365e+001	0	0	0	0	0	0	0	0	0	0	0	187.681	71.4508	1	1	1	1	24.1747	52.7691	84.2312
DATA	111	1	111	0	0	Col_5_1926129	Col_5_1926129	3043.41	431.623	-6.430345247e-002	7.361476271e-002	3.823835233e-001	8.851768e+002	7.633550e+002	1.004357e+002	9.675889e+001	318.5	211	51	83	1.399035e+001	2.538736e+001	0	0	0	0	0	0	0	0	0	0	0	265.773	122.612	1	1	1	1	24.4106	52.2919	84.378
DATA	112	1	112	0	0	NC_2_4328789	NC_2_4328789	3064.37	431	-1.160047801e-001	1.515973228e-001	4.441426127e-001	2.725666e+002	2.086738e+002	5.475193e+001	6.303870e+001	136	102	51	81	1.366588e+001	2.539555e+001	0	0	0	0	0	0	0	0	0	0	0	81.7853	33.5022	1	1	1	0	29.1201	51.9308	83.3816
DATA	113	1	113	0	0	NC_1_6792936	NC_1_6792936	3085.5	431	-3.368407374e-002	8.803499846e-002	7.020005059e-001	5.712975e+002	5.286621e+002	7.430655e+001	8.303655e+001	212.5	142.5	51	81	1.311429e+001	2.511306e+001	0	0	0	0	0	0	0	0	0	0	0	171.315	84.8419	1	1	1	1	29.1201	51.8568	83.3991
DATA	114	1	114	0	0	Col_2_6112062	Col_2_6112062	3105.27	430.515	1.063848191e-001	7.557920729e-002	1.592514045e-001	6.797689e+002	8.684526e+002	8.295622e+001	1.052942e+002	249.5	197	51	82	1.312932e+001	2.490380e+001	0	0	0	0	0	0	0	0	0	0	0	203.697	139.304	1	1	1	1	19.1492	51.8914	83.5647
DATA	115	1	115	0	0	NC_5_17864875	NC_5_17864875	3127.29	430.897	-1.167359530e-001	7.007349264e-002	9.573186052e-002	1.179698e+003	9.016436e+002	1.272047e+002	1.080623e+002	403	225	51	82	1.304806e+001	2.504306e+001	0	0	0	0	0	0	0	0	0	0	0	353.246	144.565	1	1	1	1	26.0017	51.495	83.1794
DATA	116	1	116	0	0	NC_1_26366146	NC_1_26366146	3149	430.797	-1.022837174e-001	1.104706132e-001	3.545027700e-001	5.651244e+002	4.465400e+002	1.006667e+002	7.918143e+001	152	137	50	83	1.272945e+001	2.505795e+001	0	0	1	0	0	0	0	0	0	0	0	169.075	71.5563	1	1	1	1	28.1191	51.2973	84.041
DATA	117	1	117	0	0	Col_3_23201470	Col_3_23201470	3169.26	431.623	7.579558725e-002	7.334644103e-002	3.014207335e-001	7.682762e+002	9.147722e+002	9.040935e+001	1.091912e+002	280.5	226.5	50	83	1.280949e+001	2.508200e+001	0	0	0	0	0	0	0	0	0	0	0	229.686	146.53	1	1	1	1	24.8756	50.9348	84.0901
DATA	118	1	118	0	0	Col_4_17093413	Col_4_17093413	3190.66	431.043	-1.075824106e-001	6.720635683e-002	1.094262566e-001	1.471443e+003	1.148579e+003	1.546853e+002	1.294295e+002	507.5	257.5	50	82	1.327121e+001	2.568714e+001	0	0	0	0	0	0	0	0	0	0	0	439.448	183.852	1	1	1	1	22.9591	51.2941	83.4251
DATA	119	1	119	0	0	NC_3_11822873	NC_3_11822873	3212.5	430.676	-4.002097422e-002	6.468802667e-002	5.361293694e-001	1.740219e+003	1.587022e+003	1.804571e+002	1.695618e+002	577	324	49	81	1.265209e+001	2.532688e+001	0	0	0	0	0	0	0	0	0	0	0	519.147	253.85	1	1	1	1	27.0811	50.1305	82.5863
DATA	120	1	120	0	0	Col_3_18027238	Col_3_18027238	3233.5	430.676	7.766446192e-002	7.698982905e-002	3.130884913e-001	6.615186e+002	7.910547e+002	8.162167e+001	9.913254e+001	223	175	49	80	1.250844e+001	2.475190e+001	0	0	0	0	0	0	0	0	0	0	0	197.134	126.447	1	1	1	1	27.0811	49.8609	81.8935
DATA	121	1	121	0	0	NC_5_20522256	NC_5_20522256	3254.58	430.775	1.373664080e-001	8.073637573e-002	8.886434153e-002	5.557884e+002	7.625633e+002	7.334974e+001	9.689974e+001	215	189	49	79	1.298767e+001	2.457268e+001	0	0	0	0	0	0	0	0	0	0	0	165.44	121.808	1	1	1	1	21.1402	49.9438	80.8163
DATA	122	1	122	0	0	NC_5_15044549	NC_5_15044549	3276	430.5	-3.365124707e-002	6.676854800e-002	6.142624420e-001	1.330442e+003	1.231246e+003	1.414133e+002	1.368938e+002	447.5	263	49	79	1.288500e+001	2.450448e+001	0	0	0	0	0	0	0	0	0	0	0	395.531	196.516	1	1	1	1	26.2212	50.0463	81.0389
DATA	123	1	123	0	0	NC_1_1147965	NC_1_1147965	3297	430.5	1.891046586e-002	8.225446837e-002	8.181679310e-001	5.962402e+002	6.227758e+002	7.653615e+001	8.639616e+001	224	181	49.5	80	1.303478e+001	2.423908e+001	0	0	0	0	0	0	0	0	0	0	0	177.035	99.323	1	1	1	1	26.2212	50.5071	81.4619
DATA	124	1	124	0	0	NC_5_9219665	NC_5_9219665	3318.15	430.5	-5.027873951e-002	9.756389170e-002	6.063142816e-001	4.668986e+002	4.158568e+002	6.699878e+001	7.294506e+001	202	147	49	80	1.288154e+001	2.401119e+001	0	0	0	0	0	0	0	0	0	0	0	138.446	66.2689	1	1	1	1	26.6546	50.1507	81.0287
DATA	125	1	125	0	0	Col_3_7437590	Col_3_7437590	3339.15	430.745	4.846846566e-002	8.954292377e-002	5.883094343e-001	4.855534e+002	5.428820e+002	6.835744e+001	8.089826e+001	202.5	164.5	49	80	1.254046e+001	2.457142e+001	0	0	0	0	0	0	0	0	0	0	0	143.784	86.4424	1	1	1	1	25.1049	49.8159	81.5563
DATA	126	1	126	0	0	NC_2_8518626	NC_2_8518626	3359.85	430.538	-1.423552318e-001	6.290335555e-002	2.363084837e-002	9.945431e+003	7.165861e+003	9.957097e+002	7.190962e+002	3051	1220	49	80	1.236041e+001	2.444551e+001	0	0	0	0	0	0	0	0	0	0	0	2940.82	1140	1	1	1	1	24.4106	49.3168	81.9334
DATA	127	1	127	0	0	Col_3_13179746	Col_3_13179746	3381.71	430.5	-1.209792263e-001	1.127186101e-001	2.831431353e-001	4.085359e+002	3.092082e+002	6.323091e+001	6.757603e+001	172	127	49	81	1.244637e+001	2.455630e+001	0	0	0	0	0	0	0	0	0	0	0	120.613	49.1454	1	1	1	1	27.0811	49.5052	82.3369
DATA	128	1	128	0	0	NC_5_22710122	NC_5_22710122	3402.85	430.5	3.021385466e-004	1.730023887e-001	9.986065420e-001	2.071203e+002	2.072645e+002	5.258755e+001	6.361354e+001	120	107	49	81	1.267703e+001	2.498059e+001	0	0	0	0	0	0	0	0	0	0	0	61.0526	32.9121	1	1	0	0	26.6546	49.6833	82.5198
DATA	129	1	129	0	0	Col_1_5852327	Col_1_5852327	3424	430.5	-2.536406615e-002	6.971784383e-002	7.159997085e-001	1.049568e+003	9.900259e+002	1.155856e+002	1.158684e+002	368	238.5	49	81	1.292398e+001	2.516106e+001	0	0	0	0	0	0	0	0	0	0	0	308.876	157.06	1	1	1	1	26.2212	49.9904	82.6864
DATA	130	1	130	0	0	NC_1_11326107	NC_1_11326107	3445	430.5	4.101641183e-002	7.555361152e-002	5.872136392e-001	7.306086e+002	8.029735e+002	8.769183e+001	1.003924e+002	262.5	195	49	81	1.284722e+001	2.508667e+001	0	0	0	0	0	0	0	0	0	0	0	214.65	127.263	1	1	1	1	26.2212	50.1968	82.8281
DATA	131	1	131	0	0	Col_1_30370577	Col_1_30370577	3467.89	430.024	3.302145347e-002	9.231054866e-002	7.205518599e-001	6.807582e+002	7.345381e+002	8.745376e+001	1.222867e+002	283.5	178	50	80	1.276115e+001	2.492671e+001	0	0	1	0	0	0	0	0	0	0	0	199.612	116.282	1	1	1	1	28.9226	50.21	81.9445
DATA	132	1	132	0	0	Col_2_8706116	Col_2_8706116	3486.45	430.204	-2.758500177e-002	7.056880308e-002	6.958747506e-001	1.002888e+003	9.411690e+002	1.114738e+002	1.118196e+002	357	224	49	80	1.277681e+001	2.473403e+001	0	0	0	0	0	0	0	0	0	0	0	293.61	148.865	1	1	1	1	23.696	50.2252	81.7528
DATA	133	1	133	0	0	Col_2_3931415	Col_2_3931415	3508.5	430.324	-1.521617248e-001	3.114433729e-001	6.251465296e-001	1.310772e+002	9.233480e+001	5.049243e+001	6.114431e+001	95	93	50	80	1.307009e+001	2.524912e+001	0	0	0	0	0	0	0	0	0	0	0	38.3012	14.5891	1	1	0	0	27.0811	50.7396	82.2237
DATA	134	1	134	0	0	NC_1_13710994	NC_1_13710994	3529.67	430.391	-7.833822095e-002	6.955763961e-002	2.600662351e-001	1.158658e+003	9.674246e+002	1.257443e+002	1.141056e+002	370	227	50	80	1.308283e+001	2.478968e+001	0	0	0	0	0	0	0	0	0	0	0	337.919	152.696	1	1	1	1	27.2919	50.7881	81.6705
DATA	135	1	135	0	0	Col_1_27913533	Col_1_27913533	3550.61	429.929	8.606786351e-003	7.725647547e-002	9.112949007e-001	7.147021e+002	7.290073e+002	8.662778e+001	9.478287e+001	268	198	50	80	1.287353e+001	2.504979e+001	0	0	0	0	0	0	0	0	0	0	0	208.021	114.935	1	1	1	1	24.8756	50.8079	82.1677
DATA	136	1	136	0	0	Col_5_23430433	Col_5_23430433	3571.37	430.102	-2.795057825e-002	6.587367853e-002	6.713428721e-001	1.477087e+003	1.385018e+003	1.556395e+002	1.511940e+002	501	298	50	81	1.255223e+001	2.484096e+001	0	0	0	0	0	0	0	0	0	0	0	429.08	218.136	1	1	1	1	23.9365	50.6546	82.2058
DATA	137	1	137	0	0	NC_2_4140707	NC_2_4140707	3593.08	430.958	9.281429393e-002	9.338842282e-002	3.202948059e-001	5.452474e+003	6.751618e+003	7.311931e+002	1.083549e+003	1075	560.5	50	81	1.247540e+001	2.517361e+001	0	0	1	1	0	0	0	0	0	0	0	1580.72	1062.31	1	1	1	1	15.8777	51.2838	82.6258
DATA	138	1	138	0	0	NC_2_16268643	NC_2_16268643	3613.59	430.049	1.558047738e-001	7.850335226e-002	4.717902995e-002	6.037813e+002	8.643397e+002	7.792039e+001	1.056596e+002	241	211	50	80	1.220057e+001	2.492598e+001	0	0	0	0	0	0	0	0	0	0	0	174.658	135.831	1	1	1	1	26.2212	50.8945	81.9228
DATA	139	1	139	0	0	Col_3_10715295	Col_3_10715295	3635.37	429.821	2.914412439e-001	7.508301651e-002	1.037771078e-004	7.028116e+002	1.374929e+003	8.588696e+001	1.503535e+002	257.5	296	50	80	1.291413e+001	2.492836e+001	0	0	0	0	0	0	0	0	0	0	0	202.843	215.814	1	1	1	1	25.3321	51.2824	82.2905
DATA	140	1	140	0	0	NC_5_16373118	NC_5_16373118	3656.62	430	-2.163593189e-002	1.548059920e-001	8.888483606e-001	3.428032e+002	3.261437e+002	8.649052e+001	8.202418e+001	104	116	51	81	1.385415e+001	2.524625e+001	0	0	1	0	0	0	0	0	0	0	0	98.7201	51.1365	1	1	1	1	29.1201	52.634	82.6031
DATA	141	1	141	0	0	Col_2_1192159	Col_2_1192159	3677.17	430.352	7.169503147e-002	8.062017196e-002	3.738451224e-001	6.058626e+002	7.146101e+002	7.828946e+001	9.393851e+001	232	190	52	81	1.420208e+001	2.585067e+001	0	0	0	0	0	0	0	0	0	0	0	174.099	111.928	1	1	1	1	24.8756	53.1714	82.9817
DATA	142	1	142	0	0	NC_3_13038465	NC_3_13038465	3697.69	429.656	7.644936738e-004	6.837449732e-002	9.910790570e-001	1.136803e+003	1.138806e+003	1.240700e+002	1.292112e+002	371	257	52	82	1.542613e+001	2.666322e+001	0	0	0	0	0	0	0	0	0	0	0	325.9	178.154	1	1	1	1	19.1492	54.082	84.419
DATA	143	1	143	0	0	Col_3_18805359	Col_3_18805359	3719.63	429.807	-2.562448364e-002	6.789492324e-002	7.058660839e-001	1.222584e+003	1.152535e+003	1.320202e+002	1.304559e+002	407	274	52	81	1.467038e+001	2.579370e+001	0	0	0	0	0	0	0	0	0	0	0	349.638	180.094	1	1	1	1	25.7804	53.7989	83.6698
DATA	144	1	144	0	0	Col_3_18983780	Col_3_18983780	3741.37	430	-2.118850149e-002	7.436274489e-002	7.756944275e-001	8.392171e+002	7.992558e+002	9.765924e+001	1.006576e+002	293	195	52	82	1.435873e+001	2.632114e+001	0	0	0	0	0	0	0	0	0	0	0	239.412	124.749	1	1	1	1	29.1201	53.0995	84.1602
DATA	145	1	145	0	0	NC_3_19906268	NC_3_19906268	3762.5	430	3.652508235e-003	7.348961864e-002	9.603606520e-001	8.478834e+002	8.550444e+002	9.846754e+001	1.051824e+002	287	210	51	81	1.378041e+001	2.584450e+001	0	0	0	0	0	0	0	0	0	0	0	241.289	133.306	1	1	1	1	29.1201	52.3544	83.3372
DATA	146	1	146	0	0	NC_3_22827275	NC_3_22827275	3783.84	429.804	-4.943062366e-004	1.337256287e-001	9.970506894e-001	2.899149e+002	2.895851e+002	5.796706e+001	6.782122e+001	139.5	122	50	81	1.323860e+001	2.576977e+001	0	0	0	0	0	0	0	0	0	0	0	82.2923	45.095	1	1	1	0	24.6442	51.3447	82.4319
DATA	147	1	147	0	0	NC_3_8396659	NC_3_8396659	3805.23	429.654	2.908312788e-002	8.591005819e-002	7.349638601e-001	5.555175e+002	5.939924e+002	7.495893e+001	8.542903e+001	210.5	179.5	50	80	1.287709e+001	2.483426e+001	0	0	0	0	0	0	0	0	0	0	0	157.273	92.391	1	1	1	1	24.6442	50.9322	81.3842
DATA	148	1	148	0	0	Col_3_10187103	Col_3_10187103	3826.37	429.571	1.800162199e-002	1.286182965e-001	8.886903340e-001	2.993692e+002	3.120389e+002	5.867126e+001	6.893504e+001	144	122	50	79	1.263451e+001	2.454942e+001	0	0	0	0	0	0	0	0	0	0	0	84.5339	48.4806	1	1	1	1	24.1747	50.5577	80.4739
DATA	149	1	149	0	0	NC_3_5667804	NC_3_5667804	3846.65	429.962	-1.417368004e-001	1.878326456e-001	4.504945049e-001	2.290200e+002	1.652482e+002	5.552690e+001	6.371038e+001	117	114	50	80	1.266036e+001	2.473767e+001	0	0	0	0	0	0	0	0	0	0	0	64.5092	25.6484	1	1	0	0	17.2609	50.6944	80.7768
DATA	150	1	150	0	0	NC_4_5641267	NC_4_5641267	3867.8	429.52	6.085858628e-003	7.643026379e-002	9.365344823e-001	7.565530e+002	7.672293e+002	9.108534e+001	9.839281e+001	273	191.5	50	80	1.285519e+001	2.470067e+001	0	0	0	0	0	0	0	0	0	0	0	212.518	118.945	1	1	1	1	23.9365	51.304	80.902
DATA	151	1	151	0	0	NC_2_7928470	NC_2_7928470	3888.58	430	6.703578414e-002	6.923148364e-002	3.329022286e-001	1.023741e+003	1.194609e+003	1.143096e+002	1.344365e+002	351	263.5	50	79	1.294798e+001	2.463885e+001	0	0	0	0	0	0	0	0	0	0	0	286.825	185.019	1	1	1	1	24.4106	51.1706	80.9629
DATA	152	1	152	0	0	NC_1_25003357	NC_1_25003357	3909.94	429.846	-3.036950568e-001	2.917368200e-001	2.978802790e-001	1.703024e+002	8.463028e+001	5.376647e+001	6.230770e+001	105.5	88	50	79	1.297018e+001	2.501654e+001	0	0	0	0	0	0	0	0	0	0	0	47.5804	13.093	1	1	0	0	24.1747	51.2008	81.2428
DATA	153	1	153	0	0	NC_3_1720150	NC_3_1720150	3931.78	429.522	5.454829481e-002	2.802151230e-001	8.456546049e-001	1.196140e+002	1.356221e+002	5.252798e+001	6.327056e+001	88.5	95.5	50	80	1.297399e+001	2.512488e+001	0	0	0	0	0	0	0	0	0	0	0	33.3208	20.9582	1	1	0	0	27.0811	51.1111	81.7772
DATA	154	1	154	0	0	Col_4_9176873	Col_4_9176873	3952.62	429.34	-3.669016278e-002	8.303599499e-002	6.585915806e-001	6.524768e+002	5.996183e+002	8.299498e+001	8.615442e+001	236	173	50	79	1.276304e+001	2.529764e+001	0	0	0	0	0	0	0	0	0	0	0	181.248	92.5651	1	1	1	1	24.1747	50.4279	81.0437
DATA	155	1	155	0	0	NC_3_15539085	NC_3_15539085	3974	429.5	-2.794830857e-001	2.735395376e-001	3.069095158e-001	1.786869e+002	9.388789e+001	5.445525e+001	6.263307e+001	93	94	49	80	1.254854e+001	2.548432e+001	0	0	0	0	0	0	0	0	0	0	0	49.4939	14.4794	1	1	0	0	26.2212	50.3931	81.5659
DATA	156	1	156	0	0	Col_5_10581863	Col_5_10581863	3995.22	429.478	-1.921425658e-001	1.079902334e-001	7.519733317e-002	4.977722e+002	3.198071e+002	7.168917e+001	6.975009e+001	189.5	121	49	80	1.271302e+001	2.551013e+001	0	0	0	0	0	0	0	0	0	0	0	137.475	49.2723	1	1	1	1	27.0811	50.5331	82.1189
DATA	157	1	157	0	0	Col_1_1517038	Col_1_1517038	4016.18	429.455	-8.485975885e-002	7.002566038e-002	2.255743863e-001	1.180074e+003	9.706208e+002	1.288521e+002	1.151982e+002	393	222	49	80	1.304109e+001	2.525917e+001	0	0	0	0	0	0	0	0	0	0	0	324.965	149.401	1	1	1	1	25.3321	50.6118	81.2741
DATA	158	1	158	0	0	Col_3_11748343	Col_3_11748343	4037.46	429.222	-2.363288349e-002	8.426813630e-002	7.791333310e-001	6.263729e+002	5.931986e+002	8.134356e+001	8.588262e+001	226	168	50	79	1.293278e+001	2.489758e+001	0	0	0	0	0	0	0	0	0	0	0	171.968	91.2194	1	1	1	1	25.1049	50.8836	80.698
DATA	159	1	159	0	0	Col_3_16709942	Col_3_16709942	4058.5	429.731	-4.870546997e-002	6.848760219e-002	4.769866614e-001	1.241645e+003	1.109921e+003	1.346323e+002	1.272104e+002	384	253	50	78	1.280021e+001	2.455806e+001	0	0	0	0	0	0	0	0	0	0	0	339.9	170.54	1	1	1	1	24.4106	50.8057	79.7841
DATA	160	1	160	0	0	NC_4_3327266	NC_4_3327266	4079.65	429.389	-2.087358046e-001	8.552171175e-002	1.465741933e-002	7.880554e+002	4.873275e+002	9.453091e+001	7.902602e+001	261	159	49	78	1.238075e+001	2.456675e+001	0	0	0	0	0	0	0	0	0	0	0	215.066	74.8107	1	1	1	1	24.8756	49.9148	78.9808
DATA	161	1	161	0	0	NC_3_550512	NC_3_550512	4100.21	429.255	-2.229545531e-002	8.547880954e-002	7.942234513e-001	6.100527e+002	5.795246e+002	8.039765e+001	8.505898e+001	222	170	49	79	1.257218e+001	2.438077e+001	0	0	0	0	0	0	0	0	0	0	0	165.991	88.8916	1	1	1	1	23.2073	50.0624	79.6628
DATA	162	1	162	66	1	DarkCorner	DarkCorner	4122.22	429.478	0.000000000e+000	6.217703385e-001	1.000000000e+000	5.220828e+001	6.191964e+001	5.253205e+001	6.231041e+001	55.5	78.5	49	78	1.245766e+001	2.443192e+001	0	0	0	0	0	0	0	0	0	0	0	0.287007	-4.41631	0	0	0	0	27.0811	49.6021	79.2234
DATA	163	1	163	66	1	DarkCorner	DarkCorner	4143.5	429.324	0.000000000e+000	6.216660355e-001	1.000000000e+000	5.237310e+001	6.196684e+001	5.269779e+001	6.235791e+001	53	81	49	78	1.277902e+001	2.449606e+001	0	0	0	0	0	0	0	0	0	0	0	-3.52163	-3.2949	0	0	0	0	27.0811	50.0314	79.3611
DATA	164	1	164	66	1	DarkCorner	DarkCorner	4164.5	429.324	0.000000000e+000	6.215875786e-001	1.000000000e+000	5.253633e+001	6.200941e+001	5.286717e+001	6.240076e+001	57	84	49	78	1.294426e+001	2.465669e+001	0	0	0	0	0	0	0	0	0	0	0	1.98831	0.064013	0	0	0	0	27.0811	49.7862	79.4004
DATA	165	2	1	66	1	DarkCorner	DarkCorner	726.438	441.027	2.743797578e-001	3.554598525e-001	4.401731676e-001	8.774176e+001	1.650388e+002	6.548742e+001	7.575706e+001	62	96	52	82	1.448100e+001	2.544083e+001	0	0	0	0	0	0	0	0	0	0	0	19.2638	21.3173	1	1	0	0	30	53.2322	83.8128
DATA	166	2	2	66	1	DarkCorner	DarkCorner	747.5	441	-1.001101479e-001	5.188072434e-001	8.469886308e-001	9.229181e+001	7.329140e+001	6.523168e+001	7.376033e+001	70	74	52	83	1.433005e+001	2.612195e+001	0	0	0	0	0	0	0	0	0	0	0	20.3637	1.25763	1	0	0	0	29.1201	53.229	84.3671
DATA	167	2	3	0	0	Col_4_15182583	Col_4_15182583	768.931	440.741	-2.444856550e-001	1.084111962e-001	2.412267093e-002	6.413752e+002	3.652805e+002	9.078620e+001	8.213614e+001	186.5	123	52	82	1.421450e+001	2.621734e+001	0	0	0	0	0	0	0	0	0	0	0	142.225	47.4195	1	1	1	0	26.0017	53.1473	84.1767
DATA	168	2	4	0	0	Col_5_2157408	Col_5_2157408	789.676	441.595	-4.701158088e-002	1.457915105e-001	7.471060527e-001	3.374103e+002	3.027936e+002	7.228450e+001	7.936956e+001	132	118	53	82	1.468011e+001	2.603348e+001	0	0	0	0	0	0	0	0	0	0	0	75.2036	39.4147	1	1	1	0	20.3108	54.1485	83.5893
DATA	169	2	5	0	0	Col_5_2285311	Col_5_2285311	810.979	440.383	-1.971136570e-001	9.446731104e-002	3.692605958e-002	7.541001e+002	4.789777e+002	9.866469e+001	8.746741e+001	227	135	52	82	1.477438e+001	2.594642e+001	0	0	0	0	0	0	0	0	0	0	0	168.876	62.5017	1	1	1	1	22.9591	53.9217	83.7498
DATA	170	2	6	0	0	Col_4_8300133	Col_4_8300133	832.375	441	-5.921318175e-002	8.384839589e-002	4.800678910e-001	7.897742e+002	6.891119e+002	1.012109e+002	1.003723e+002	237	169	52	83	1.445595e+001	2.617149e+001	0	0	0	0	0	0	0	0	0	0	0	177.786	90.1792	1	1	1	1	29.1201	53.7462	84.1831
DATA	171	2	7	0	0	NC_3_15118031	NC_3_15118031	852.852	440.537	-1.476433539e-001	7.790701867e-002	5.807614490e-002	1.072238e+003	7.632164e+002	1.243606e+002	1.054677e+002	293	172	52	83	1.476324e+001	2.584088e+001	0	0	0	0	0	0	0	0	0	0	0	242.511	100.135	1	1	1	1	25.1049	53.6867	84.6709
DATA	172	2	8	0	0	NC_5_2484148	NC_5_2484148	875.081	440.27	0.000000000e+000	6.219755164e-001	1.000000000e+000	6.228619e+001	7.212533e+001	6.294727e+001	7.258352e+001	65	75	52	84	1.443041e+001	2.596220e+001	0	0	0	0	0	0	0	0	0	0	0	13.3609	0.869675	0	0	0	0	20.8674	53.5227	85.2686
DATA	173	2	9	0	0	NC_4_2536851	NC_4_2536851	895.5	440.676	-9.085541854e-002	1.381338086e-001	5.107085313e-001	3.724907e+002	3.021760e+002	7.264343e+001	7.843121e+001	139	121.5	52	84	1.445340e+001	2.602400e+001	0	0	0	0	0	0	0	0	0	0	0	85.0992	39.8725	1	1	1	0	27.0811	53.9257	85.3038
DATA	174	2	10	0	0	NC_4_4318032	NC_4_4318032	916.776	440.522	-6.666628714e-003	8.366946462e-002	9.364932326e-001	7.331709e+002	7.220023e+002	9.605540e+001	1.020849e+002	190	159.5	53	85	1.455065e+001	2.635341e+001	0	0	0	0	0	0	0	0	0	0	0	168.332	95.5422	1	1	1	1	27.0811	54.3594	86.3634
DATA	175	2	11	0	0	Col_4_16689198	Col_4_16689198	938	440.5	-1.137311761e-001	1.016963434e-001	2.634214479e-001	5.822890e+002	4.481335e+002	8.487544e+001	8.477274e+001	183	140	53	85	1.517935e+001	2.638890e+001	0	0	0	0	0	0	0	0	0	0	0	134.355	59.4744	1	1	1	1	26.2212	54.9197	86.4553
DATA	176	2	12	0	0	NC_2_6063046	NC_2_6063046	958.08	440.32	0.000000000e+000	6.221963721e-001	1.000000000e+000	6.108664e+001	7.131135e+001	6.171688e+001	7.176344e+001	69	84	54	85	1.510386e+001	2.592019e+001	0	0	0	0	0	0	0	0	0	0	0	12.9034	0.722635	0	0	0	0	30	55.4945	86.2027
DATA	177	2	13	0	0	Col_3_7532007	Col_3_7532007	980.294	440.5	-1.154571025e-001	9.278270338e-002	2.133591004e-001	6.770879e+002	5.190246e+002	9.123214e+001	8.838081e+001	213.5	147.5	54	85	1.457750e+001	2.575171e+001	0	0	0	0	0	0	0	0	0	0	0	157.775	69.2912	1	1	1	1	27.0811	54.8308	85.7187
DATA	178	2	14	0	0	Col_5_1971000	Col_5_1971000	1001.44	440.86	-4.992725498e-002	6.225572605e-002	4.225700305e-001	4.737190e+003	4.222732e+003	4.776101e+002	4.282530e+002	1110	596	54	83	1.462204e+001	2.616943e+001	0	0	0	0	0	0	0	0	0	0	0	1109.38	565.479	1	1	1	1	23.9365	54.9464	85.1392
DATA	179	2	15	0	0	Col_1_24728856	Col_1_24728856	1022.6	440.586	-7.605778468e-002	1.487301988e-001	6.090843592e-001	3.268420e+002	2.743342e+002	6.880707e+001	7.621297e+001	140	116.5	54	85	1.475657e+001	2.675866e+001	0	0	0	0	0	0	0	0	0	0	0	76.9119	36.8464	1	1	1	0	27.501	55.4034	86.4927
DATA	180	2	16	0	0	NC_5_8638567	NC_5_8638567	1043.78	440.522	-1.275036152e-001	1.057432381e-001	2.279003847e-001	5.467033e+002	4.076131e+002	8.136052e+001	8.177196e+001	186	134	54	85	1.501092e+001	2.659117e+001	0	0	0	0	0	0	0	0	0	0	0	129.276	54.9141	1	1	1	1	27.0811	55.4627	87.001
DATA	181	2	17	0	0	NC_3_21066331	NC_3_21066331	1064.53	440.196	2.103364036e-002	1.280164726e-001	8.694916987e-001	3.498535e+002	3.672146e+002	6.943206e+001	7.964967e+001	139.5	128	54	85	1.557908e+001	2.676391e+001	0	0	0	0	0	0	0	0	0	0	0	83.1164	49.6177	1	1	1	1	23.9365	55.8561	86.9807
DATA	182	2	18	0	0	NC_1_13468108	NC_1_13468108	1086	440.5	2.335122676e-001	2.287804252e-001	3.074047005e-001	9.131436e+002	1.563333e+003	2.859891e+002	5.692069e+002	102	105	54	85	1.516146e+001	2.668771e+001	0	0	1	1	0	0	0	0	0	0	0	218.021	211.912	1	1	1	1	26.2212	55.8802	86.8068
DATA	183	2	19	0	0	NC_5_20389249	NC_5_20389249	1107.22	440.478	2.213388634e-002	2.925788802e-001	9.396967565e-001	1.361168e+002	1.432339e+002	6.092928e+001	7.168087e+001	84	97	54	84	1.520575e+001	2.615272e+001	0	0	0	0	0	0	0	0	0	0	0	32.6561	19.4761	1	1	0	0	27.0811	55.7342	85.833
DATA	184	2	20	0	0	NC_4_7719162	NC_4_7719162	1128.4	440.414	1.044106938e-001	4.689301710e-001	8.238022897e-001	7.573721e+001	9.632078e+001	5.958980e+001	7.067640e+001	73.5	90.5	54	83	1.487697e+001	2.573756e+001	0	0	0	0	0	0	0	0	0	0	0	18.2572	13.138	1	1	0	0	27.501	54.9822	85.2038
DATA	185	2	21	0	0	Col_5_25576250	Col_5_25576250	1149.5	440.324	-4.582041736e-003	7.529221615e-002	9.514732712e-001	9.151434e+002	9.055389e+002	1.087915e+002	1.143329e+002	291	207	54	83	1.480121e+001	2.603926e+001	0	0	0	0	0	0	0	0	0	0	0	221.65	123.898	1	1	1	1	27.0811	55.4552	85.2288
DATA	186	2	22	0	0	NC_1_4549878	NC_1_4549878	1170.37	439.543	3.507940333e-002	1.070314522e-001	7.431017913e-001	4.329828e+002	4.694076e+002	7.283202e+001	8.394494e+001	160.5	142	54	83	1.472483e+001	2.614959e+001	0	0	0	0	0	0	0	0	0	0	0	105.342	64.4154	1	1	1	1	19.1492	55.2382	85.7793
DATA	187	2	23	0	0	NC_3_9393524	NC_3_9393524	1192	440.5	-5.863671211e-002	3.708222184e-001	8.743573476e-001	1.150155e+002	1.004893e+002	5.939484e+001	7.008143e+001	78	96	54	83	1.460225e+001	2.609439e+001	0	0	0	0	0	0	0	0	0	0	0	28.1234	13.8369	1	1	0	0	26.2212	55.1995	85.4488
DATA	188	2	24	0	0	Col_5_24812453	Col_5_24812453	1213	440.5	1.551413350e-002	7.595089439e-002	8.381461718e-001	8.620643e+002	8.934162e+002	1.039021e+002	1.129702e+002	257	197	54	83	1.458558e+001	2.590940e+001	0	0	0	0	0	0	0	0	0	0	0	211.771	123.406	1	1	1	1	26.2212	54.7707	84.8612
DATA	189	2	25	0	0	NC_1_7390329	NC_1_7390329	1234.33	440.391	1.132349841e-001	2.152398170e-001	5.988273925e-001	1.658787e+002	2.152908e+002	6.006692e+001	7.220563e+001	93.5	109.5	53	83	1.422134e+001	2.531498e+001	0	0	0	0	0	0	0	0	0	0	0	40.9394	29.832	1	1	0	0	27.2919	54.2282	84.7885
DATA	190	2	26	0	0	NC_1_22707823	NC_1_22707823	1255.5	440.324	-3.306704430e-001	3.858974429e-001	3.915074239e-001	1.461915e+002	6.827343e+001	5.929641e+001	6.893830e+001	84	89	53	83	1.411809e+001	2.513203e+001	0	0	0	0	0	0	0	0	0	0	0	36.247	7.88887	1	0	0	0	27.0811	54.0203	84.6401
DATA	191	2	27	0	0	Col_4_7791589	Col_4_7791589	1276.02	439.667	-8.906812580e-002	7.794784177e-002	2.531784870e-001	9.063876e+002	7.383220e+002	1.071889e+002	1.007162e+002	282	184	53	84	1.421267e+001	2.543221e+001	0	0	0	0	0	0	0	0	0	0	0	225.7	102.932	1	1	1	1	23.4529	54.1516	85.7932
DATA	192	2	28	0	0	Col_5_20803023	Col_5_20803023	1297.41	439.766	-4.462443942e-002	7.335824714e-002	5.429829378e-001	1.018220e+003	9.187919e+002	1.166690e+002	1.144738e+002	304	199	53	84	1.414975e+001	2.522351e+001	0	0	0	0	0	0	0	0	0	0	0	254.722	128.505	1	1	1	1	26.8687	54.1708	85.7971
DATA	193	2	29	0	0	Col_1_24658350	Col_1_24658350	1318.62	440	-1.911097069e-002	1.145387647e-001	8.674868544e-001	4.068106e+002	3.892972e+002	6.978053e+001	7.840981e+001	154	131	53	84	1.455904e+001	2.544626e+001	0	0	0	0	0	0	0	0	0	0	0	102.236	54.6237	1	1	1	1	29.1201	54.7915	86.0075
DATA	194	2	30	0	0	Col_1_15893579	Col_1_15893579	1340	440.203	1.959671879e-001	1.345397791e-001	1.452339246e-001	2.562383e+002	4.023566e+002	6.198158e+001	7.887760e+001	125	135	54	85	1.527577e+001	2.571284e+001	0	0	0	0	0	0	0	0	0	0	0	64.6906	56.6386	1	1	0	1	28.1191	55.4591	86.8851
DATA	195	2	31	0	0	Col_4_17258333	Col_4_17258333	1361.09	439.719	-9.575914360e-002	7.278398750e-002	1.882874436e-001	1.117989e+003	8.967646e+002	1.251268e+002	1.123240e+002	340.5	201.5	54	85	1.539930e+001	2.597343e+001	0	0	0	0	0	0	0	0	0	0	0	283.473	126.62	1	1	1	1	19.4461	56.0879	87.1048
DATA	196	2	32	0	0	Col_5_19323057	Col_5_19323057	1381.04	438.84	-8.321478161e-002	8.585415486e-002	3.324167484e-001	7.396253e+002	6.106565e+002	9.275368e+001	9.540208e+001	228	149	55	85	1.550191e+001	2.665390e+001	0	0	0	0	0	0	0	0	0	0	0	188.281	86.4636	1	1	1	1	16.2346	56.9891	87.4499
DATA	197	2	33	0	0	NC_3_22060384	NC_3_22060384	1403.9	441.276	5.247733789e-001	3.603201908e-001	1.452797401e-001	5.533577e+001	1.852590e+002	5.568139e+001	6.969681e+001	55.5	105	55	85	1.595097e+001	2.702333e+001	0	0	0	0	0	0	0	0	0	0	0	1.36651	26.3323	0	1	0	0	18.2295	56.5065	86.5574
DATA	198	2	34	0	0	Col_1_367914	Col_1_367914	1424.31	439.934	2.240987373e-002	9.307344603e-002	8.097285511e-001	5.265887e+002	5.544743e+002	7.647940e+001	8.697183e+001	180	160	53	84	1.528264e+001	2.635069e+001	0	0	0	0	0	0	0	0	0	0	0	135.279	79.0287	1	1	1	1	26.4388	55.1781	85.6438
DATA	199	2	35	0	0	Col_3_14273897	Col_3_14273897	1444.87	439.788	-5.255765283e-002	1.381463687e-001	7.036121206e-001	3.232476e+002	2.864031e+002	6.399785e+001	7.268565e+001	139	126	53	84	1.565931e+001	2.622187e+001	0	0	0	0	0	0	0	0	0	0	0	83.3848	40.9429	1	1	1	0	24.4106	54.8995	85.9356
DATA	200	2	36	0	0	NC_5_13776843	NC_5_13776843	1467	439.5	1.377341965e-002	7.364076222e-002	8.516329814e-001	9.090507e+002	9.383428e+002	1.062449e+002	1.150633e+002	297	207	52	84	1.506019e+001	2.632497e+001	0	0	0	0	0	0	0	0	0	0	0	235.527	134.568	1	1	1	1	26.2212	53.8146	85.5349
DATA	201	2	37	0	0	Col_3_19652883	Col_3_19652883	1487.86	440.032	1.961191336e-001	6.397983904e-002	2.174320555e-003	2.425071e+005	3.809286e+005	2.425077e+004	3.809292e+004	65526	55936	52	83	1.465237e+001	2.563224e+001	1	0	0	0	0	0	0	0	0	0	0	63099	54800.3	1	1	1	1	26.4388	53.4982	84.7509
DATA	202	2	38	0	0	NC_5_2424130	NC_5_2424130	1509.09	439.966	-1.342732935e-001	8.905652755e-002	1.316233817e-001	6.838615e+002	5.019898e+002	8.746722e+001	8.306710e+001	237	154	52	83	1.425518e+001	2.601750e+001	0	0	0	0	0	0	0	0	0	0	0	178.677	72.4367	1	1	1	1	25.5572	53.7525	84.6438
DATA	203	2	39	0	0	NC_5_20260964	NC_5_20260964	1530.74	439.806	-2.766396546e-001	2.046874287e-001	1.765281484e-001	2.591776e+002	1.370748e+002	6.017373e+001	6.738891e+001	126	102	53	85	1.472961e+001	2.647397e+001	0	0	0	0	0	0	0	0	0	0	0	68.0002	19.8407	1	1	0	0	18.5412	54.7212	86.3972
DATA	204	2	40	0	0	NC_2_11345416	NC_2_11345416	1551.5	439.676	4.111822835e-002	1.262309871e-001	7.446225969e-001	3.199602e+002	3.517339e+002	6.284621e+001	7.459970e+001	138	134	54	85	1.470280e+001	2.621145e+001	0	0	0	0	0	0	0	0	0	0	0	84.2805	51.0604	1	1	1	1	27.0811	55.0532	86.0616
DATA	205	2	41	0	0	Col_2_14771214	Col_2_14771214	1572.71	439.5	-9.487498753e-002	8.030315126e-002	2.374199194e-001	8.046018e+002	6.467047e+002	9.683234e+001	9.211228e+001	279	173	54	85	1.474889e+001	2.659698e+001	0	0	0	0	0	0	0	0	0	0	0	212.786	94.1589	1	1	1	1	27.0811	55.3225	85.9194
DATA	206	2	42	0	0	Col_1_21892049	Col_1_21892049	1594	439.5	-2.787681370e-003	7.106691987e-002	9.687100882e-001	1.030918e+003	1.024322e+003	1.162218e+002	1.215285e+002	321	221	53	85	1.448267e+001	2.642893e+001	0	0	0	0	0	0	0	0	0	0	0	273.729	149.585	1	1	1	1	26.2212	54.8629	86.705
DATA	207	2	43	0	0	Col_5_20113290	Col_5_20113290	1615	439.5	-3.739461657e-002	7.381184720e-002	6.124209167e-001	9.367921e+002	8.595054e+002	1.078567e+002	1.078863e+002	292.5	210	54	85	1.404742e+001	2.634324e+001	0	0	0	0	0	0	0	0	0	0	0	249.705	125.882	1	1	1	1	26.2212	54.8166	86.135
DATA	208	2	44	0	0	NC_4_18432724	NC_4_18432724	1636.15	439.5	2.289591599e-001	1.422817755e-001	1.075736553e-001	2.189021e+002	3.708592e+002	5.757128e+001	7.485098e+001	106.5	137.5	53	84	1.417378e+001	2.557359e+001	0	0	0	0	0	0	0	0	0	0	0	58.5752	54.4739	1	1	0	1	26.6546	54.0863	85.3955
DATA	209	2	45	0	0	Col_2_1760075	Col_2_1760075	1657.29	439.5	-9.143054767e-002	7.652989864e-002	2.322028452e-001	8.987518e+002	7.281305e+002	1.043613e+002	9.749245e+001	319	177	52	83	1.392911e+001	2.538012e+001	0	0	0	0	0	0	0	0	0	0	0	241.413	107.26	1	1	1	1	27.0811	53.4599	84.4412
DATA	210	2	46	0	0	NC_1_16406166	NC_1_16406166	1678.58	440.019	-7.206911472e-003	6.756661700e-002	9.150557098e-001	1.298612e+003	1.277240e+003	1.401993e+002	1.431488e+002	408	261	52	83	1.380493e+001	2.539606e+001	0	0	0	0	0	0	0	0	0	0	0	350.179	188.708	1	1	1	1	24.6442	53.2498	84.6445
DATA	211	2	47	0	0	NC_4_7599175	NC_4_7599175	1699.71	439.5	-2.648819178e-002	6.988561911e-002	7.046714775e-001	1.990978e+003	1.873175e+003	2.059412e+002	2.327880e+002	512	273	52	84	1.400103e+001	2.638222e+001	0	0	0	1	0	0	0	0	0	0	0	538.817	277.508	1	1	1	1	27.0811	53.1419	85.3889
DATA	212	2	48	0	0	Col_2_17490035	Col_2_17490035	1720.85	439.5	4.650053832e-002	7.985067630e-002	5.603351955e-001	8.667620e+002	9.647180e+002	9.695500e+001	1.374567e+002	250	187.5	52	84	1.399117e+001	2.629682e+001	0	0	0	0	0	0	0	0	0	0	0	235.431	143.32	1	1	1	1	26.6546	52.9869	85.1594
DATA	213	2	49	0	0	Col_5_17317565	Col_5_17317565	1742	439.5	-1.135214302e-001	1.046259295e-001	2.779119364e-001	4.855981e+002	3.739001e+002	7.134397e+001	7.421452e+001	182.5	127.5	52	84	1.421569e+001	2.645170e+001	0	0	0	0	0	0	0	0	0	0	0	132.375	55.7002	1	1	1	1	30	53.6091	85.3885
DATA	214	2	50	0	0	Col_3_13427253	Col_3_13427253	1763	439.5	-6.895566161e-002	7.056154245e-002	3.284496592e-001	1.133772e+003	9.673198e+002	1.247682e+002	1.159515e+002	350	229	52	84	1.376387e+001	2.643925e+001	0	0	0	0	0	0	0	0	0	0	0	310.159	144.492	1	1	1	1	26.2212	53.1548	85.5267
DATA	215	2	51	0	-1	NC1_00000067	NC1_00000067	1785.43	440.189	-1.705795586e-001	3.967152647e-001	6.672103199e-001	1.102159e+002	7.441572e+001	5.304194e+001	6.417790e+001	78	94	52	82	1.347274e+001	2.693810e+001	0	0	0	0	0	0	0	0	0	0	0	30.267	11.1488	1	1	0	0	20.3108	53.1861	84.5939
DATA	216	2	52	0	0	Col_3_16066198	Col_3_16066198	1805.5	439.324	6.545615609e-002	7.830446357e-002	4.032007092e-001	6.842891e+002	7.956018e+002	8.577819e+001	1.018541e+002	237	196	52	82	1.345289e+001	2.626820e+001	0	0	0	0	0	0	0	0	0	0	0	188.498	119.475	1	1	1	1	27.0811	53.2056	83.7798
DATA	217	2	53	0	0	NC_4_5754942	NC_4_5754942	1825.54	439.5	-4.360107274e-002	8.982967246e-002	6.274103990e-001	5.702692e+002	5.157970e+002	7.687770e+001	8.176010e+001	202.5	153.5	52	81	1.364778e+001	2.562451e+001	0	0	0	0	0	0	0	0	0	0	0	157.599	77.6511	1	1	1	1	24.4106	53.5841	83.3958
DATA	218	2	54	0	0	NC_1_7851338	NC_1_7851338	1847.57	439.298	-8.477254386e-002	7.636225007e-002	2.669400871e-001	1.254494e+004	1.032039e+004	1.456205e+003	1.376553e+003	2985	1480	53	82	1.392756e+001	2.542647e+001	0	0	1	1	0	0	0	0	0	0	0	3478.81	1557.79	1	1	1	1	26.8687	53.8198	83.5595
DATA	219	2	55	0	0	Col_5_14550911	Col_5_14550911	1868.31	438.412	6.554268149e-001	8.942585635e-002	2.313987744e-013	6.333835e+002	2.864795e+003	8.146012e+001	2.933516e+002	220	520.5	52	83	1.393100e+001	2.627433e+001	0	0	0	0	0	0	0	0	0	0	0	176.176	433.42	1	1	1	1	24.4106	53.4594	84.7917
DATA	220	2	56	0	0	NC_1_10365177	NC_1_10365177	1890	439.203	3.341098329e-002	8.248799857e-002	6.854477136e-001	6.159262e+002	6.651807e+002	7.999791e+001	9.158524e+001	210	170	53	83	1.416958e+001	2.557011e+001	0	0	0	0	0	0	0	0	0	0	0	171.91	100.908	1	1	1	1	28.1191	53.8448	85.0469
DATA	221	2	57	0	0	Col_3_17968225	Col_3_17968225	1910.84	439.8	-9.032423031e-002	7.192634024e-002	2.091928703e-001	1.064799e+003	8.648556e+002	1.180140e+002	1.068786e+002	334	211	53	83	1.394049e+001	2.559534e+001	0	0	0	0	0	0	0	0	0	0	0	298.151	131.53	1	1	1	1	24.6442	53.6507	84.9272
DATA	222	2	58	0	0	Col_3_18279546	Col_3_18279546	1932.37	439	1.342269186e-002	1.157701381e-001	9.076980263e-001	3.513119e+002	3.623394e+002	6.170960e+001	7.237507e+001	146	134	52	82	1.376516e+001	2.504640e+001	0	0	0	0	0	0	0	0	0	0	0	98.6643	55.2322	1	1	1	1	29.1201	53.3022	84.3137
DATA	223	2	59	0	0	Col_5_3359201	Col_5_3359201	1953.75	438.533	-2.682929515e-002	1.013624893e-001	7.912508821e-001	4.468058e+002	4.200389e+002	6.749065e+001	7.531027e+001	183	141	52	82	1.394035e+001	2.478763e+001	0	0	0	0	0	0	0	0	0	0	0	125.857	64.1744	1	1	1	1	25.7804	53.2593	84.0699
DATA	224	2	60	0	0	Col_4_1123843	Col_4_1123843	1974.61	439.633	-1.492662745e-002	6.760462158e-002	8.252536115e-001	1.255495e+003	1.213077e+003	1.352973e+002	1.363946e+002	379	250.5	53	82	1.437452e+001	2.480630e+001	0	0	0	0	0	0	0	0	0	0	0	354.757	185.798	1	1	1	1	23.9365	54.2013	84.2844
DATA	225	2	61	0	0	NC_1_12181859	NC_1_12181859	1995.83	439	1.488816109e-002	1.106337147e-001	8.929505608e-001	3.711657e+002	3.841103e+002	6.249921e+001	7.312071e+001	154	141	53	82	1.436216e+001	2.446696e+001	0	0	0	0	0	0	0	0	0	0	0	105.171	58.958	1	1	1	1	28.1191	54.0751	84.1214
DATA	226	2	62	0	0	Col_2_16029136	Col_2_16029136	2016.69	438.212	-4.942564264e-002	6.902635706e-002	4.739665636e-001	1.176278e+003	1.049746e+003	1.278726e+002	1.219637e+002	387.5	249.5	52	83	1.386685e+001	2.550702e+001	0	0	0	0	0	0	0	0	0	0	0	334.189	161.457	1	1	1	1	24.4106	53.6927	84.7643
DATA	227	2	63	0	0	NC_2_19052335	NC_2_19052335	2038.5	438.125	1.908751413e-002	8.129563188e-002	8.143706534e-001	6.353980e+002	6.639470e+002	8.085877e+001	9.081102e+001	217	181	53	84	1.414340e+001	2.560335e+001	0	0	0	0	0	0	0	0	0	0	0	181.036	102.346	1	1	1	1	23.4529	54.0452	85.0316
DATA	228	2	64	0	0	Col_1_25748487	Col_1_25748487	2059.43	438.701	-2.244207394e-002	7.309291604e-002	7.588168313e-001	1.438007e+003	1.365586e+003	1.522024e+002	1.801965e+002	385	230	53	84	1.436992e+001	2.627094e+001	0	0	1	0	0	0	0	0	0	0	0	410.858	210.967	1	1	1	1	26.8687	53.8642	85.3401
DATA	229	2	65	0	0	NC_4_15388966	NC_4_15388966	2081.05	438.207	3.334913262e-001	1.074239779e-001	1.906393910e-003	2.767020e+002	5.963533e+002	5.691731e+001	8.580434e+001	136	169	53	84	1.476905e+001	2.669539e+001	0	0	0	0	0	0	0	0	0	0	0	79.2645	92.3165	1	1	1	1	25.5572	54.5529	86.3072
DATA	230	2	66	0	0	NC_2_9374070	NC_2_9374070	2101.5	438.676	-1.651598357e-001	1.287265051e-001	1.994819308e-001	3.681880e+002	2.517154e+002	6.178041e+001	6.651375e+001	136	116	54	83	1.503558e+001	2.636077e+001	0	0	0	0	0	0	0	0	0	0	0	105.744	39.0458	1	1	1	0	27.0811	55.3142	85.3586
DATA	231	2	67	0	0	NC_4_17093806	NC_4_17093806	2122.78	438.522	8.031286335e-002	1.148154416e-001	4.842425422e-001	3.224813e+002	3.879872e+002	5.906632e+001	7.267050e+001	141.5	139.5	54	83	1.459893e+001	2.621334e+001	0	0	0	0	0	0	0	0	0	0	0	92.8498	60.302	1	1	1	1	27.0811	55.3922	85.0477
DATA	232	2	68	0	0	Col_4_7102999	Col_4_7102999	2144.43	437.943	-5.478053894e-002	8.422317449e-002	5.154201820e-001	6.339073e+002	5.587856e+002	8.034616e+001	8.297017e+001	233	171.5	54	84	1.446368e+001	2.686281e+001	0	0	0	0	0	0	0	0	0	0	0	182.957	87.0097	1	1	1	1	24.6442	55.5294	86.2182
DATA	233	2	69	0	0	NC_1_4473876	NC_1_4473876	2164.73	437.773	6.987435279e-002	1.009816184e-001	4.889679720e-001	3.936600e+002	4.623764e+002	6.305400e+001	7.672222e+001	168	145	54	84	1.423714e+001	2.679238e+001	0	0	0	0	0	0	0	0	0	0	0	113.874	72.1248	1	1	1	1	22.4545	55.2027	86.0494
DATA	234	2	70	0	0	NC_5_16995148	NC_5_16995148	2186.29	438.5	-2.599363880e-002	8.242025085e-002	7.524737024e-001	6.388591e+002	6.017436e+002	8.059437e+001	8.575786e+001	208	149.5	53	84	1.407991e+001	2.621693e+001	0	0	0	0	0	0	0	0	0	0	0	185.265	94.0518	1	1	1	1	27.0811	54.5302	85.7088
DATA	235	2	71	0	0	Col_5_17678408	Col_5_17678408	2207.15	438.463	-1.337172772e-002	6.665855719e-002	8.410111100e-001	1.333661e+003	1.293224e+003	1.420911e+002	1.429852e+002	447.5	284.5	53	84	1.409643e+001	2.657495e+001	0	0	0	0	0	0	0	0	0	0	0	387.612	202.481	1	1	1	1	25.1049	54.0685	86.1451
DATA	236	2	72	0	0	Col_3_21901574	Col_3_21901574	2228.6	438.586	2.884379878e-002	1.828899036e-001	8.746843203e-001	1.904551e+002	2.035337e+002	5.249144e+001	6.420010e+001	106	110	53	84	1.403126e+001	2.588543e+001	0	0	0	0	0	0	0	0	0	0	0	55.4775	31.9237	1	1	0	0	27.501	53.6083	86.0569
DATA	237	2	73	0	0	NC_3_20864992	NC_3_20864992	2249.71	438.5	3.045118669e-002	2.172716706e-001	8.885394323e-001	1.568423e+002	1.682343e+002	5.126973e+001	6.307335e+001	90	102	52	83	1.386160e+001	2.558000e+001	0	0	0	0	0	0	0	0	0	0	0	45.7825	26.4305	1	1	0	0	27.0811	53.1397	85.164
DATA	238	2	74	0	0	Col_1_5394000	Col_1_5394000	2271.13	437.761	4.082329229e-003	1.438158487e-001	9.773544423e-001	2.587073e+002	2.611506e+002	5.515982e+001	6.607718e+001	127	120	51	82	1.378293e+001	2.482635e+001	0	0	0	0	0	0	0	0	0	0	0	75.6646	41.0895	1	1	1	0	22.1978	52.3934	83.4202
DATA	239	2	75	0	0	NC_3_16781987	NC_3_16781987	2292	438.5	-2.521858887e-002	7.684370658e-002	7.427753602e-001	7.529327e+002	7.104566e+002	8.962429e+001	9.337758e+001	250	187	50	80	1.284794e+001	2.498875e+001	0	0	0	0	0	0	0	0	0	0	0	220.671	111.971	1	1	1	1	26.2212	51.4403	82.1457
DATA	240	2	76	0	0	Col_3_18459744	Col_3_18459744	2313.22	438.478	1.217751933e-001	9.188282173e-002	1.850612519e-001	4.327737e+002	5.728435e+002	6.501783e+001	8.332079e+001	177.5	160	50	79	1.295131e+001	2.496393e+001	0	0	0	0	0	0	0	0	0	0	0	127.082	90.4181	1	1	1	1	27.0811	51.1512	81.2435
DATA	241	2	77	0	0	Col_5_15545974	Col_5_15545974	2334.4	438.414	-1.305852807e-001	9.896854270e-002	1.870145481e-001	5.077807e+002	3.759161e+002	7.017236e+001	7.115806e+001	203	126	50	80	1.271404e+001	2.526840e+001	0	0	0	0	0	0	0	0	0	0	0	149.381	59.4203	1	1	1	1	27.501	50.8148	81.2954
DATA	242	2	78	0	0	NC_2_4630892	NC_2_4630892	2355.5	438.324	-1.601299682e-001	9.774266445e-002	1.013630573e-001	5.380675e+002	3.721404e+002	7.233726e+001	7.088870e+001	217	142	50	79	1.272852e+001	2.535708e+001	0	0	0	0	0	0	0	0	0	0	0	158.57	58.9044	1	1	1	1	27.0811	50.8331	81.3948
DATA	243	2	79	0	0	Col_1_11163918	Col_1_11163918	2376.82	437.86	1.216743622e-001	8.098989378e-002	1.330093173e-001	5.629198e+002	7.449394e+002	7.415271e+001	9.581480e+001	221	201	50	80	1.286636e+001	2.529997e+001	0	0	0	0	0	0	0	0	0	0	0	166.167	118.062	1	1	1	1	23.4529	50.3429	81.4764
DATA	244	2	80	0	0	Col_2_6917292	Col_2_6917292	2398	438.5	8.053719309e-002	1.224818765e-001	5.108313462e-001	2.882374e+002	3.469665e+002	5.614725e+001	6.946084e+001	133	142	49	80	1.237445e+001	2.512331e+001	0	0	0	0	0	0	0	0	0	0	0	85.233	55.0665	1	1	1	1	26.2212	49.8372	81.4644
DATA	245	2	81	0	0	Col_3_21283394	Col_3_21283394	2418.7	438.415	1.018498160e-001	8.084613860e-002	2.077421901e-001	5.733610e+002	7.248997e+002	7.484702e+001	9.416559e+001	230	195	50	80	1.266864e+001	2.521561e+001	0	0	0	0	0	0	0	0	0	0	0	169.804	115.184	1	1	1	1	24.6442	50.407	81.6426
DATA	246	2	82	0	0	Col_3_6782603	Col_3_6782603	2439.96	438.418	3.572441502e-002	6.528258521e-002	5.842225620e-001	1.463880e+003	1.589388e+003	1.540686e+002	1.698982e+002	504	335.5	50	81	1.282274e+001	2.536920e+001	0	0	0	0	0	0	0	0	0	0	0	434.19	252.847	1	1	1	1	25.3321	51.2337	82.3664
DATA	247	2	83	0	0	NC_3_2606872	NC_3_2606872	2461.43	438.298	-6.703076338e-002	1.413318036e-001	6.353006779e-001	2.830692e+002	2.425838e+002	5.569879e+001	6.468609e+001	125	121	51	81	1.323397e+001	2.529615e+001	0	0	0	0	0	0	0	0	0	0	0	84.0792	38.6344	1	1	1	0	26.8687	51.9806	82.9367
DATA	248	2	84	0	0	Col_3_9154819	Col_3_9154819	2482.17	438.286	1.825058588e-002	6.773188858e-002	7.875808182e-001	1.144193e+003	1.193301e+003	1.240433e+002	1.335216e+002	378	258	51	81	1.313031e+001	2.541492e+001	0	0	0	0	0	0	0	0	0	0	0	340.309	190.245	1	1	1	1	20.3108	51.8058	83.2834
DATA	249	2	85	0	0	NC_3_6776084	NC_3_6776084	2503.55	438.241	-3.430902695e-001	1.215382111e-001	4.759134682e-003	4.810035e+002	2.183021e+002	6.784285e+001	6.369975e+001	196	111	51	82	1.317840e+001	2.595832e+001	0	0	0	0	0	0	0	0	0	0	0	143.247	34.8386	1	1	1	0	25.7804	51.8441	84.3936
DATA	250	2	86	0	0	Col_1_24702093	Col_1_24702093	2524.35	438.571	-4.202168621e-002	7.391266276e-002	5.696740386e-001	8.517629e+002	7.732092e+002	9.766413e+001	9.773687e+001	310	213	50	81	1.299426e+001	2.549095e+001	0	0	0	0	0	0	0	0	0	0	0	253.98	123.519	1	1	1	1	24.1747	51.2464	83.387
DATA	251	2	87	0	0	NC_4_1843031	NC_4_1843031	2545.62	438.135	-1.293881647e-001	7.900721257e-002	1.014894414e-001	7.954539e+002	5.905094e+002	9.276744e+001	8.399466e+001	304	162	50	82	1.291470e+001	2.506670e+001	0	0	0	0	0	0	0	0	0	0	0	237.448	94.4104	1	1	1	1	24.4106	51.0252	83.1856
DATA	252	2	88	0	0	Col_3_14712406	Col_3_14712406	2566.93	437.643	-4.027984286e-002	6.667554522e-002	5.457657334e-001	1.352419e+003	1.232626e+003	1.434019e+002	1.369538e+002	445	269	50	82	1.239726e+001	2.475169e+001	0	0	0	0	0	0	0	0	0	0	0	404.113	197.222	1	1	1	1	25.5572	51.2058	83.3001
DATA	253	2	89	0	0	Col_3_14785184	Col_3_14785184	2587.87	438.429	9.342171181e-002	8.564706353e-002	2.753717178e-001	5.028473e+002	6.235307e+002	6.926173e+001	8.627875e+001	207	174	50	82	1.258080e+001	2.462668e+001	0	0	0	0	0	0	0	0	0	0	0	150.423	99.8575	1	1	1	1	26.6546	51.051	83.5605
DATA	254	2	90	0	0	Col_4_12060675	Col_4_12060675	2608.5	438.759	5.641480740e-002	7.241514996e-002	4.359520124e-001	8.157902e+002	9.289521e+002	9.444250e+001	1.103637e+002	300	219	50	83	1.249264e+001	2.519148e+001	0	0	0	0	0	0	0	0	0	0	0	244.274	148.885	1	1	1	1	24.8756	51.2113	84.3283
DATA	255	2	91	0	0	Col_1_22569402	Col_1_22569402	2630.56	437.973	-2.849798118e-002	7.767169445e-002	7.136913403e-001	7.202394e+002	6.744953e+002	8.630273e+001	8.997803e+001	263	190.5	50	83	1.303588e+001	2.494795e+001	0	0	0	0	0	0	0	0	0	0	0	215.832	108.164	1	1	1	1	29.1201	51.6215	83.8891
DATA	256	2	92	0	0	Col_5_808132	Col_5_808132	2651.23	437.814	-3.967227526e-003	8.712634594e-002	9.636815241e-001	5.376741e+002	5.327849e+002	7.175126e+001	7.988177e+001	213	164	50	82	1.305037e+001	2.493505e+001	0	0	0	0	0	0	0	0	0	0	0	161.244	85.4886	1	1	1	1	21.9382	51.5393	83.7227
DATA	257	2	93	0	0	NC_4_2158688	NC_4_2158688	2673.4	438.229	-2.275964089e-002	1.136125338e-001	8.412249658e-001	3.550092e+002	3.368836e+002	5.927822e+001	6.835698e+001	164.5	135	51	82	1.296026e+001	2.545604e+001	0	0	0	0	0	0	0	0	0	0	0	106.552	54.0911	1	1	1	1	23.2073	51.7069	84.1019
DATA	258	2	94	0	0	Col_1_22805032	Col_1_22805032	2694.34	436.868	1.768022522e-001	8.974426248e-002	4.883063246e-002	4.221574e+002	6.342736e+002	6.351217e+001	8.694211e+001	183.5	182	51	82	1.292404e+001	2.573791e+001	0	0	0	0	0	0	0	0	0	0	0	126.761	101.868	1	1	1	1	21.1402	51.7751	84.0919
DATA	259	2	95	0	0	Col_2_10918123	Col_2_10918123	2715.22	437.522	2.874161860e-002	7.275917561e-002	6.928251961e-001	8.206176e+002	8.767634e+002	9.477718e+001	1.059199e+002	290.5	212.5	50	82	1.280029e+001	2.561522e+001	0	0	0	0	0	0	0	0	0	0	0	246.574	140.893	1	1	1	1	27.0811	51.1515	83.9871
DATA	260	2	96	0	0	Col_3_9137150	Col_3_9137150	2736.5	437.676	-3.921337668e-003	1.184103599e-001	9.735816782e-001	3.274801e+002	3.245366e+002	5.760720e+001	6.769086e+001	136	131	50	82	1.258541e+001	2.553725e+001	0	0	0	0	0	0	0	0	0	0	0	98.4523	52.1747	1	1	1	1	27.0811	50.5911	83.1651
DATA	261	2	97	0	0	Col_1_25003932	Col_1_25003932	2757.5	437.676	2.656964523e-001	1.119370658e-001	1.761449821e-002	2.647008e+002	4.880358e+002	5.426647e+001	7.686442e+001	144	159	50	82	1.269982e+001	2.555084e+001	0	0	0	0	0	0	0	0	0	0	0	79.6135	78.4874	1	1	1	1	27.0811	50.629	83.1968
DATA	262	2	98	0	0	NC_5_25618804	NC_5_25618804	2778.6	437.586	-4.265466325e-002	6.287540912e-002	4.975182542e-001	2.688194e+003	2.436722e+003	2.729587e+002	2.507997e+002	854	486	49	81	1.253369e+001	2.542269e+001	0	0	0	0	0	0	0	0	0	0	0	808.812	391.992	1	1	1	1	27.501	49.708	82.9885
DATA	263	2	99	0	0	Col_3_21534932	Col_3_21534932	2799.85	437.5	4.851282444e-002	6.425487785e-002	4.502453293e-001	1.698055e+003	1.898736e+003	1.762816e+002	1.989340e+002	562	387	49	81	1.266114e+001	2.518000e+001	0	0	0	0	0	0	0	0	0	0	0	511.052	305.518	1	1	1	1	26.6546	49.8958	82.7923
DATA	264	2	100	0	0	Col_3_5436019	Col_3_5436019	2820.76	437	2.389450189e-002	6.301528667e-002	7.045498955e-001	2.302835e+003	2.433085e+003	2.350980e+002	2.504416e+002	758	463	50	81	1.318367e+001	2.507383e+001	0	0	0	0	0	0	0	0	0	0	0	693.176	391.539	1	1	1	1	23.696	50.8231	82.9478
DATA	265	2	101	1028	1	SM_08	SM_08	2842.15	437.5	2.988508440e-001	4.488921516e-001	5.055696362e-001	5.161952e+001	1.027223e+002	4.760419e+001	6.021514e+001	62	86	50	81	1.344981e+001	2.548172e+001	0	0	0	0	0	0	1	0	0	0	0	15.5417	16.5342	1	1	0	0	30	51.0949	82.8558
DATA	266	2	102	0	0	Col_2_1571380	Col_2_1571380	2863.29	437.5	8.522766678e-002	7.049239788e-002	2.266499975e-001	8.848631e+002	1.076722e+003	1.003440e+002	1.229350e+002	320.5	236	50	81	1.357616e+001	2.563136e+001	0	0	0	0	0	0	0	0	0	0	0	266.441	173.325	1	1	1	1	27.0811	50.9892	82.3765
DATA	267	2	103	0	0	NC_2_13618106	NC_2_13618106	2884.4	437.414	9.943842487e-002	1.267800150e-001	4.328416161e-001	2.653170e+002	3.335827e+002	5.424931e+001	6.806088e+001	135	130	50	80	1.359121e+001	2.504131e+001	0	0	0	0	0	0	0	0	0	0	0	79.8902	53.6999	1	1	1	1	27.501	51.0043	82.2338
DATA	268	2	104	0	0	NC_2_17986644	NC_2_17986644	2905.6	437.414	3.174800174e-002	1.010474611e-001	7.533774896e-001	3.961657e+002	4.262112e+002	6.171498e+001	7.304879e+001	170	140	51	81	1.352787e+001	2.507166e+001	0	0	0	0	0	0	0	0	0	0	0	119.285	68.6106	1	1	1	1	27.501	51.524	82.3748
DATA	269	2	105	0	0	NC_4_6586630	NC_4_6586630	2928.83	438.257	-1.282603404e-001	4.768073906e-001	7.879310507e-001	8.052085e+001	5.993052e+001	4.800142e+001	5.962319e+001	77	93	51	80	1.403645e+001	2.501864e+001	0	0	0	0	0	0	0	0	0	0	0	24.2445	9.64826	1	1	0	0	20.3108	52.456	82.3412
DATA	270	2	106	0	0	NC_2_8761594	NC_2_8761594	2947.53	437.878	6.926817923e-002	1.210602633e-001	5.672004957e-001	2.919682e+002	3.424552e+002	5.561248e+001	6.850471e+001	143	125.5	51	81	1.404080e+001	2.559055e+001	0	0	0	0	0	0	0	0	0	0	0	87.891	55.1233	1	1	1	1	23.696	52.7234	83
DATA	271	2	107	0	0	NC_5_21798279	NC_5_21798279	2969	437.5	5.403728827e-001	9.988400406e-002	6.302326654e-008	2.716975e+002	9.428846e+002	5.458834e+001	1.114092e+002	128	228	53	82	1.463977e+001	2.629339e+001	0	0	0	0	0	0	0	0	0	0	0	81.7634	151.738	1	1	1	1	26.2212	54.0552	84.6859
DATA	272	2	108	0	0	Col_3_20208243	Col_3_20208243	2989.53	437.085	-9.166462831e-002	9.072450581e-002	3.123217020e-001	5.522262e+002	4.471491e+002	7.275229e+001	7.431675e+001	230	145.5	53	82	1.511667e+001	2.718524e+001	0	0	0	0	0	0	0	0	0	0	0	166.123	71.9404	1	1	1	1	22.9591	54.2662	85.0206
DATA	273	2	109	0	0	Col_3_7305271	Col_3_7305271	3011.5	437.324	4.122223424e-002	9.551432865e-002	6.660454773e-001	4.304964e+002	4.733602e+002	6.401787e+001	7.593269e+001	167	149	52	83	1.499679e+001	2.694795e+001	0	0	0	0	0	0	0	0	0	0	0	129.456	76.141	1	1	1	1	27.0811	53.6632	85.3554
DATA	274	2	110	0	0	Col_3_23278447	Col_3_23278447	3032.5	437.324	1.208013843e-001	1.019316058e-001	2.359692466e-001	3.551426e+002	4.690339e+002	5.923108e+001	7.567729e+001	161	149	51	83	1.417738e+001	2.570212e+001	0	0	0	0	0	0	0	0	0	0	0	106.747	75.4232	1	1	1	1	27.0811	52.9572	84.4276
DATA	275	2	111	0	0	Col_1_18371899	Col_1_18371899	3053.57	437.298	-3.287909324e-002	7.486918753e-002	6.605500498e-001	8.026276e+002	7.441063e+002	9.322841e+001	9.521800e+001	300	193	51	83	1.354035e+001	2.556405e+001	0	0	0	0	0	0	0	0	0	0	0	241.123	119.616	1	1	1	1	26.8687	51.9757	84.3898
DATA	276	2	112	0	0	Col_2_17124882	Col_2_17124882	3075	437.203	2.740400065e-001	1.226541088e-001	2.546659126e-002	2.174063e+004	4.086129e+004	3.554824e+003	7.784740e+003	3347	2270	51	81	1.349798e+001	2.489415e+001	0	0	1	1	0	0	0	0	0	0	0	6527.26	6565.84	1	1	1	1	28.1191	52.0135	83.2354
DATA	277	2	113	0	0	Col_3_6471900	Col_3_6471900	3096.25	437.175	1.178034705e-002	9.567517470e-002	9.020052911e-001	4.444651e+002	4.566863e+002	6.504370e+001	7.497359e+001	193.5	156.5	50	82	1.310587e+001	2.484010e+001	0	0	0	0	0	0	0	0	0	0	0	133.354	73.3515	1	1	1	1	25.7804	51.7103	83.592
DATA	278	2	114	0	0	Col_3_7785681	Col_3_7785681	3117.37	437	-4.830971416e-002	9.881939474e-002	6.249346203e-001	6.099358e+002	5.457257e+002	9.284680e+001	9.290199e+001	184	142	51	82	1.273872e+001	2.490172e+001	0	0	1	0	0	0	0	0	0	0	0	182.864	87.6092	1	1	1	1	29.1201	51.3586	83.2223
DATA	279	2	115	0	0	Col_1_25679407	Col_1_25679407	3138.37	437	1.226495241e-001	8.544927534e-002	1.511877013e-001	4.908136e+002	6.509777e+002	6.834551e+001	8.820550e+001	192.5	188	50	82	1.268163e+001	2.507940e+001	0	0	0	0	0	0	0	0	0	0	0	147.034	104.453	1	1	1	1	29.1201	51.2158	83.4448
DATA	280	2	116	0	0	NC_1_11485320	NC_1_11485320	3159.5	437	-7.331665111e-002	1.145952473e-001	5.223105092e-001	3.728306e+002	3.149161e+002	6.046510e+001	6.736535e+001	162.5	139	50	83	1.278044e+001	2.499758e+001	0	0	0	0	0	0	0	0	0	0	0	111.594	50.5026	1	1	1	1	29.1201	51.0066	84.4159
DATA	281	2	117	0	0	Col_5_6820989	Col_5_6820989	3180.16	437.796	-3.396123893e-002	6.911146782e-002	6.231449599e-001	1.092114e+003	1.009966e+003	1.191499e+002	1.172596e+002	386	237	50	83	1.288511e+001	2.565781e+001	0	0	0	0	0	0	0	0	0	0	0	326.631	161.895	1	1	1	1	23.696	51.2007	84.369
DATA	282	2	118	0	0	NC_2_3544138	NC_2_3544138	3201.31	437.143	-6.824139377e-002	6.503106582e-002	2.940096713e-001	1.752585e+003	1.497744e+003	1.816315e+002	1.612051e+002	575	324	49	81	1.269299e+001	2.550120e+001	0	0	0	0	0	0	0	0	0	0	0	523.601	239.909	1	1	1	1	24.1747	50.4412	82.6864
DATA	283	2	119	0	0	NC_1_27783753	NC_1_27783753	3222.79	436.893	-8.647828182e-002	9.382922188e-002	3.567079505e-001	5.192003e+002	4.254579e+002	7.053484e+001	7.327968e+001	208.5	150	49	80	1.252484e+001	2.470717e+001	0	0	0	0	0	0	0	0	0	0	0	154.945	68.1015	1	1	1	1	25.3321	50.0945	82.274
DATA	284	2	120	0	0	NC_4_2326680	NC_4_2326680	3244	436.797	-6.973843234e-002	6.406754669e-002	2.763681886e-001	2.104485e+003	1.792287e+003	2.158083e+002	1.889121e+002	682.5	368.5	48	79	1.255034e+001	2.441194e+001	0	0	0	0	0	0	0	0	0	0	0	627.334	286.68	1	1	1	1	28.1191	49.6775	80.6424
DATA	285	2	121	0	0	NC_1_26305348	NC_1_26305348	3265.43	436.701	1.255226454e-001	3.797007173e-001	7.409594034e-001	7.655892e+001	1.022159e+002	4.846401e+001	6.061971e+001	74	92	49	79	1.265764e+001	2.436931e+001	0	0	0	0	0	0	0	0	0	0	0	22.7942	16.3373	1	1	0	0	26.8687	49.9997	80.576
DATA	286	2	122	0	0	Col_3_607305	Col_3_607305	3286.5	436.676	-1.704973985e-002	6.679776161e-002	7.985345106e-001	1.294465e+003	1.244631e+003	1.380298e+002	1.380826e+002	411	271	49	80	1.288186e+001	2.407201e+001	0	0	0	0	0	0	0	0	0	0	0	384.93	198.778	1	1	1	1	27.0811	50.3654	80.9221
DATA	287	2	123	0	0	Col_3_18609790	Col_3_18609790	3307.5	436.676	2.069852202e-002	7.216685082e-002	7.742541181e-001	8.593909e+002	9.013413e+002	9.842403e+001	1.081923e+002	307	222.5	50	80	1.290459e+001	2.415250e+001	0	0	0	0	0	0	0	0	0	0	0	255.224	143.838	1	1	1	1	27.0811	50.6905	81.1406
DATA	288	2	124	0	0	Col_2_2441608	Col_2_2441608	3328.41	436.638	-6.602133473e-002	7.185318937e-002	3.581810893e-001	9.767227e+002	8.389768e+002	1.088479e+002	1.030833e+002	338	217	49	80	1.284579e+001	2.427093e+001	0	0	0	0	0	0	0	0	0	0	0	289.678	133.775	1	1	1	1	25.3321	50.0734	81.0947
DATA	289	2	125	0	0	NC_3_2616994	NC_3_2616994	3350	436.5	0.000000000e+000	6.243197881e-001	1.000000000e+000	4.781591e+001	5.957230e+001	4.811235e+001	5.996263e+001	51	75	49	80	1.241574e+001	2.428773e+001	0	0	0	0	0	0	0	0	0	0	0	-2.30825	2.09175	0	0	0	0	30	49.5349	81.5136
DATA	290	2	126	0	0	NC_1_4271217	NC_1_4271217	3371	436.5	1.684654798e-001	3.523863768e-001	6.326001322e-001	7.891593e+001	1.163135e+002	4.882524e+001	6.111808e+001	84	96	49	81	1.238108e+001	2.435949e+001	0	0	0	0	0	0	0	0	0	0	0	23.3362	18.5132	1	1	0	0	30	49.589	82.28
DATA	291	2	127	0	0	Col_1_22523812	Col_1_22523812	3392.22	436.522	-4.079493727e-002	7.968326808e-002	6.086764465e-001	6.923896e+002	6.303120e+002	8.439695e+001	8.706119e+001	269	174	49	81	1.246024e+001	2.520523e+001	0	0	0	0	0	0	0	0	0	0	0	204.43	100.233	1	1	1	1	27.0811	49.8041	82.9698
DATA	292	2	128	0	0	NC_2_421707	NC_2_421707	3413.22	436	4.786185444e-002	6.996478372e-002	4.939215361e-001	9.538509e+002	1.064982e+003	1.069340e+002	1.222944e+002	337.5	244.5	49	81	1.278727e+001	2.510511e+001	0	0	0	0	0	0	0	0	0	0	0	281.159	169.183	1	1	1	1	22.9591	49.9521	83.0819
DATA	293	2	129	0	0	Col_5_8923386	Col_5_8923386	3434.6	436.586	3.629168225e-002	8.562777372e-002	6.716892618e-001	5.398227e+002	5.868713e+002	7.251294e+001	8.405128e+001	212	171	50	81	1.285164e+001	2.538875e+001	0	0	0	0	0	0	0	0	0	0	0	158.866	93.1479	1	1	1	1	27.501	50.3454	82.7468
DATA	294	2	130	0	0	Col_2_18304785	Col_2_18304785	3455.71	436.5	1.333405134e-001	7.738617586e-002	8.487888954e-002	6.309136e+002	8.576506e+002	7.957805e+001	1.048014e+002	231	204	50	81	1.279197e+001	2.527756e+001	0	0	0	0	0	0	0	0	0	0	0	185.353	135.99	1	1	1	1	27.0811	50.4562	82.5724
DATA	295	2	131	0	0	NC_4_3557490	NC_4_3557490	3476.42	436.32	-1.120893938e-001	1.040403973e-001	2.813176182e-001	4.577478e+002	3.536200e+002	6.675164e+001	6.989658e+001	200	128	50	80	1.285485e+001	2.511805e+001	0	0	0	0	0	0	0	0	0	0	0	134.242	56.0134	1	1	1	1	24.1747	50.5393	82.4593
DATA	296	2	132	0	0	NC_5_20922657	NC_5_20922657	3497.57	436.132	-1.824242617e-002	6.964606583e-002	7.933750544e-001	1.048488e+003	1.005359e+003	1.155963e+002	1.172614e+002	356.5	241.5	50	80	1.288667e+001	2.510772e+001	0	0	0	0	0	0	0	0	0	0	0	306.917	159.081	1	1	1	1	24.6442	50.4696	82.1267
DATA	297	2	133	0	0	Col_4_14184094	Col_4_14184094	3519.15	436.5	3.079018342e-001	1.699532358e-001	7.003477160e-002	2.122912e+003	4.313539e+003	3.527230e+002	1.156576e+003	430	332.5	50	80	1.289860e+001	2.462609e+001	0	0	1	1	0	0	0	0	0	0	0	620.264	681.853	1	1	1	1	26.6546	50.5413	81.8577
DATA	298	2	134	0	0	Col_3_18879086	Col_3_18879086	3540.4	436.414	3.026827300e-002	6.831971632e-002	6.577377990e-001	1.094314e+003	1.173303e+003	1.198445e+002	1.320017e+002	384	256	50	80	1.304021e+001	2.463998e+001	0	0	0	0	0	0	0	0	0	0	0	319.106	185.267	1	1	1	1	27.501	50.887	81.7836
DATA	299	2	135	0	0	NC_3_10257014	NC_3_10257014	3561.5	436.324	-8.761932837e-003	9.845577791e-002	9.290870067e-001	4.439347e+002	4.350680e+002	6.608954e+001	7.455783e+001	187	145	49	81	1.259177e+001	2.520400e+001	0	0	0	0	0	0	0	0	0	0	0	129.194	68.6231	1	1	1	1	30	50.5666	82.4651
DATA	300	2	136	0	0	NC_1_11824678	NC_1_11824678	3582.82	435.667	-6.001255586e-002	8.174640432e-002	4.628690067e-001	6.757168e+002	5.885077e+002	8.350651e+001	8.448829e+001	253	168	50	81	1.262052e+001	2.517626e+001	0	0	0	0	0	0	0	0	0	0	0	196.224	92.7135	1	1	1	1	21.9382	51.1413	82.9135
DATA	301	2	137	0	0	Col_3_9637959	Col_3_9637959	3603.78	436.478	-2.073430334e-003	6.907184182e-002	9.760523307e-001	1.075820e+003	1.070696e+003	1.182826e+002	1.230686e+002	360	240.5	50	81	1.214425e+001	2.538367e+001	0	0	0	0	0	0	0	0	0	0	0	311.797	168.514	1	1	1	1	27.0811	51.0442	82.6277
DATA	302	2	138	0	0	NC_4_2992483	NC_4_2992483	3625	436.5	0.000000000e+000	6.238991850e-001	1.000000000e+000	4.896450e+001	6.036617e+001	4.931702e+001	6.074714e+001	65	70	50	81	1.256397e+001	2.500329e+001	0	0	0	0	0	0	0	0	0	0	0	6.3538	-7.93555	0	0	0	0	26.2212	51.1808	82.7649
DATA	303	2	139	0	0	Col_3_11427598	Col_3_11427598	3645.8	436.235	-5.249726143e-002	6.813287155e-002	4.409956685e-001	1.241152e+003	1.099836e+003	1.335764e+002	1.256784e+002	419	241	51	81	1.354651e+001	2.504110e+001	0	0	0	0	0	0	0	0	0	0	0	358.149	172.709	1	1	1	1	24.4106	52.2757	82.7926
DATA	304	2	140	0	0	Col_3_2167717	Col_3_2167717	3666.27	436.404	3.542474321e-002	6.458977102e-002	5.833778179e-001	1.657734e+003	1.798621e+003	1.730012e+002	1.898867e+002	529	358	51	81	1.418721e+001	2.570650e+001	0	0	0	0	0	0	0	0	0	0	0	477.33	282.139	1	1	1	1	24.6442	52.8897	83.2262
DATA	305	2	141	0	0	Col_4_7673035	Col_4_7673035	3687.76	436.483	8.317626992e-002	7.533340950e-002	2.695460092e-001	7.208237e+002	8.729820e+002	8.749776e+001	1.064708e+002	253	215	52	82	1.540001e+001	2.635251e+001	0	0	0	0	0	0	0	0	0	0	0	207.073	136.784	1	1	1	1	25.7804	54.2513	84.1354
DATA	306	2	142	0	0	Col_4_15030031	Col_4_15030031	3709.14	436.143	-1.258729127e-001	7.389902406e-002	8.851017211e-002	9.980533e+002	7.469316e+002	1.115035e+002	9.645234e+001	356	202	53	82	1.556444e+001	2.627546e+001	0	0	0	0	0	0	0	0	0	0	0	286.02	116.893	1	1	1	1	27.2919	54.5899	84.2662
DATA	307	2	143	0	0	NC_5_22578738	NC_5_22578738	3730.62	436	-9.386959960e-002	1.888963815e-001	6.192334849e-001	2.134024e+002	1.719213e+002	5.421707e+001	6.346921e+001	123	105	52	82	1.478712e+001	2.640820e+001	0	0	0	0	0	0	0	0	0	0	0	61.0066	26.8735	1	1	0	0	29.1201	53.5997	84.2647
DATA	308	2	144	0	0	Col_2_3154250	Col_2_3154250	3751.83	436	9.652016838e-002	7.059627675e-002	1.715584759e-001	4.011203e+003	5.009505e+003	4.042200e+002	6.080778e+002	1086	755	52	82	1.412079e+001	2.603659e+001	0	0	1	1	0	0	0	0	0	0	0	1143.9	782.158	1	1	1	1	28.1191	53.0675	84.4173
DATA	309	2	145	0	0	NC_4_10636017	NC_4_10636017	3773.17	436	0.000000000e+000	6.242830649e-001	1.000000000e+000	4.977968e+001	6.085224e+001	5.030337e+001	6.123645e+001	70	79	51	81	1.391660e+001	2.612561e+001	0	0	0	0	0	0	0	0	0	0	0	13.218	0.228357	0	0	0	0	28.1191	52.0709	83.2857
DATA	310	2	146	0	0	NC_3_14352387	NC_3_14352387	3794.54	435.28	-1.752385113e-001	1.776707843e-001	3.239809156e-001	2.520711e+002	1.683777e+002	5.619266e+001	6.358275e+001	132.5	100.5	50	80	1.298606e+001	2.544582e+001	0	0	0	0	0	0	0	0	0	0	0	71.5143	26.2268	1	1	1	0	23.9365	51.0554	81.8589
DATA	311	2	147	0	0	Col_5_14632308	Col_5_14632308	3815.76	436.271	-4.196003039e-002	6.500302020e-002	5.185974299e-001	1.727150e+003	1.568086e+003	1.799029e+002	1.683912e+002	572.5	329	50	79	1.295003e+001	2.459995e+001	0	0	0	0	0	0	0	0	0	0	0	488.809	244.008	1	1	1	1	26.0017	50.9466	80.4881
DATA	312	2	148	0	0	Col_1_4640897	Col_1_4640897	3836.56	435.973	-2.083777158e-002	7.552203600e-002	7.826122439e-001	8.055719e+002	7.678326e+002	9.506485e+001	9.834080e+001	279	197	50	79	1.260274e+001	2.440598e+001	0	0	0	0	0	0	0	0	0	0	0	227.393	119.345	1	1	1	1	30	50.5763	80.4307
DATA	313	2	149	0	0	NC_5_14149118	NC_5_14149118	3857.57	435.701	1.386947822e-001	2.202646092e-001	5.289082396e-001	1.390700e+002	1.913939e+002	5.248764e+001	6.442167e+001	96	106	50	80	1.264954e+001	2.488778e+001	0	0	0	0	0	0	0	0	0	0	0	39.151	29.7148	1	1	0	0	26.8687	50.8434	81.1219
DATA	314	2	150	0	0	NC_1_26267745	NC_1_26267745	3878.37	435.408	-5.209405742e-002	7.987463510e-002	5.142736108e-001	7.233069e+002	6.415471e+002	8.835791e+001	8.892761e+001	247.5	171	50	79	1.280938e+001	2.459609e+001	0	0	0	0	0	0	0	0	0	0	0	203.078	99.4921	1	1	1	1	24.1747	51.1419	80.8616
DATA	315	2	151	0	0	Col_3_19582717	Col_3_19582717	3899.26	435.783	2.406214740e-001	8.493338949e-002	4.610458456e-003	4.777363e+002	8.313994e+002	6.979534e+001	1.034998e+002	191.5	205.5	50	80	1.279314e+001	2.496961e+001	0	0	0	0	0	0	0	0	0	0	0	133.776	128.805	1	1	1	1	22.9591	50.9215	81.1768
DATA	316	2	152	0	0	NC_3_1744221	NC_3_1744221	3921.22	435.522	-1.342633448e-001	2.290878713e-001	5.578231486e-001	1.834762e+002	1.346841e+002	5.422970e+001	6.316655e+001	104	95	50	80	1.294102e+001	2.523215e+001	0	0	0	0	0	0	0	0	0	0	0	51.2273	20.8422	1	1	0	0	27.0811	51.2114	81.7472
DATA	317	2	153	0	0	Col_5_25071448	Col_5_25071448	3942.36	435.357	4.625710428e-003	8.154292156e-002	9.547624204e-001	6.461171e+002	6.530358e+002	8.242390e+001	8.989592e+001	238	178	50	80	1.265386e+001	2.538625e+001	0	0	0	0	0	0	0	0	0	0	0	179.888	100.949	1	1	1	1	24.8756	50.5948	81.398
DATA	318	2	154	0	0	NC_4_6875499	NC_4_6875499	3963.35	435.457	-2.128875750e-002	8.439517187e-002	8.008471424e-001	6.182169e+002	5.886431e+002	8.034746e+001	8.537763e+001	239.5	171	49	79	1.268118e+001	2.540749e+001	0	0	0	0	0	0	0	0	0	0	0	171.637	90.9045	1	1	1	1	23.4529	50.2859	81.4177
DATA	319	2	155	0	0	Col_2_14662026	Col_2_14662026	3984.37	435.133	-1.331562667e-002	6.686530137e-002	8.421524069e-001	1.344510e+003	1.303912e+003	1.439661e+002	1.443403e+002	395	245.5	50	80	1.273753e+001	2.555644e+001	0	0	0	0	0	0	0	0	0	0	0	372.194	201.156	1	1	1	1	18.2295	50.7233	81.9431
DATA	320	2	156	0	0	NC_4_2294185	NC_4_2294185	4005.85	435.5	-1.597011758e-001	1.214106042e-001	1.883819683e-001	4.036146e+002	2.794253e+002	6.552610e+001	6.797194e+001	163.5	124.5	50	80	1.302086e+001	2.538915e+001	0	0	0	0	0	0	0	0	0	0	0	111.406	43.067	1	1	1	0	26.6546	50.6444	81.8417
DATA	321	2	157	0	0	Col_4_2440170	Col_4_2440170	4026.96	435.635	4.951222965e-002	9.794442374e-002	6.131982111e-001	4.349201e+002	4.874406e+002	6.761507e+001	7.888250e+001	178	146	50	79	1.306763e+001	2.535766e+001	0	0	0	0	0	0	0	0	0	0	0	119.697	75.0588	1	1	1	1	24.6442	50.9609	81.0965
DATA	322	2	158	0	0	Col_5_23089709	Col_5_23089709	4048	435.5	-1.422892671e-001	7.518602403e-002	5.842488233e-002	9.962697e+002	7.179392e+002	1.123468e+002	9.491018e+001	329	187	50	79	1.281526e+001	2.488807e+001	0	0	0	0	0	0	0	0	0	0	0	273.373	110.45	1	1	1	1	26.2212	51.1778	80.5135
DATA	323	2	159	0	0	Col_5_8762121	Col_5_8762121	4069.29	435.5	-5.671701797e-002	6.396348394e-002	3.752354162e-001	2.196931e+003	1.927966e+003	2.257825e+002	2.025609e+002	639	360.5	50	78	1.262538e+001	2.429918e+001	0	0	0	0	0	0	0	0	0	0	0	601.007	296.344	1	1	1	1	27.0811	50.6483	79.4079
DATA	324	2	160	0	0	Col_3_645720	Col_3_645720	4090.4	435.414	4.187490307e-002	7.744429875e-002	5.887075195e-001	7.145834e+002	7.869150e+002	8.851850e+001	1.002961e+002	247.5	200	49	78	1.244628e+001	2.418874e+001	0	0	0	0	0	0	0	0	0	0	0	194.892	120.852	1	1	1	1	27.501	49.8538	79.1098
DATA	325	2	161	0	0	NC_2_16896608	NC_2_16896608	4111.6	435.414	7.249388430e-002	1.329722484e-001	5.856293451e-001	1.434657e+003	1.695282e+003	3.096339e+002	3.642268e+002	254.5	219.5	49	78	1.238893e+001	2.479740e+001	0	0	1	1	0	0	0	0	0	0	0	390.081	260.147	1	1	1	1	27.501	49.9401	79.7556
DATA	326	2	162	66	1	DarkCorner	DarkCorner	4132.78	435.478	0.000000000e+000	6.217225816e-001	1.000000000e+000	5.224082e+001	6.189114e+001	5.256469e+001	6.228173e+001	49	65	49	78	1.273196e+001	2.492193e+001	0	0	0	0	0	0	0	0	0	0	0	-3.09019	-13.5832	0	0	0	0	30	49.9297	79.5175
DATA	327	2	163	66	1	DarkCorner	DarkCorner	4154	435.5	0.000000000e+000	6.222107510e-001	1.000000000e+000	5.240424e+001	6.193557e+001	5.284940e+001	6.232644e+001	62	77	49	78	1.290468e+001	2.466676e+001	0	0	0	0	0	0	0	0	0	0	0	9.62966	-2.98059	0	0	0	0	30	50.3476	79.4331
DATA	328	2	164	66	1	DarkCorner	DarkCorner	4175	435.5	0.000000000e+000	6.234541685e-001	1.000000000e+000	5.256783e+001	6.197695e+001	5.295465e+001	6.265089e+001	61	87	49	78	1.294052e+001	2.451402e+001	0	0	0	0	0	0	0	0	0	0	0	6.84038	9.10499	0	0	0	0	30	49.809	79.5005
DATA	329	3	1	66	1	DarkCorner	DarkCorner	715.667	447.391	0.000000000e+000	6.214793525e-001	1.000000000e+000	6.456238e+001	7.347945e+001	6.515796e+001	7.404537e+001	62	78	52	82	1.438353e+001	2.570419e+001	0	0	0	0	0	0	0	0	0	0	0	11.0572	5.02271	0	0	0	0	27.2919	53.0661	83.5409
DATA	330	3	2	66	1	DarkCorner	DarkCorner	737	447.203	-4.122594832e-001	3.284344850e-001	2.093967569e-001	1.893896e+002	7.329878e+001	5.561453e+001	7.389648e+001	71	78	52	83	1.419887e+001	2.627035e+001	0	0	0	0	0	0	0	0	0	0	0	41.7464	5.78319	1	0	0	0	28.1191	53.1834	84.6805
DATA	331	3	3	0	0	Col_4_6792843	Col_4_6792843	758.375	447	-1.698232888e-002	1.698180534e-001	9.203418779e-001	2.733572e+002	2.628744e+002	6.988544e+001	7.813062e+001	110	104.5	52	83.5	1.464833e+001	2.644306e+001	0	0	0	0	0	0	0	0	0	0	0	60.5568	34.1213	1	1	0	0	29.1201	53.2302	84.8845
DATA	332	3	4	0	0	NC_1_5390149	NC_1_5390149	779.375	447	-4.965959713e-002	1.975379461e-001	8.015105130e-001	2.384355e+002	2.126725e+002	6.829681e+001	7.640631e+001	100	101	52	82	1.478794e+001	2.644378e+001	0	0	0	0	0	0	0	0	0	0	0	53.083	27.676	1	1	0	0	29.1201	54.0588	84.0304
DATA	333	3	5	0	0	NC_5_10643669	NC_5_10643669	800.5	447	-1.526638908e-001	2.722938326e-001	5.750302684e-001	1.886428e+002	1.327322e+002	6.641673e+001	7.438750e+001	94	95	53	83	1.497550e+001	2.632022e+001	0	0	0	0	0	0	0	0	0	0	0	42.2074	17.3186	1	1	0	0	29.1201	54.7527	84.1103
DATA	334	3	6	0	0	Col_4_13331099	Col_4_13331099	821.116	446.674	-7.101673104e-002	7.218035979e-002	3.251750841e-001	1.218252e+003	1.034476e+003	1.373247e+002	1.266151e+002	329	210.5	53	82	1.464642e+001	2.607673e+001	0	0	0	0	0	0	0	0	0	0	0	273.882	135.322	1	1	1	1	21.9382	54.2901	83.941
DATA	335	3	7	0	0	NC_5_1452901	NC_5_1452901	842.542	446.627	4.175616863e-002	9.836196919e-002	6.711899920e-001	5.193377e+002	5.717497e+002	8.169195e+001	9.257227e+001	176	154	52	84	1.451286e+001	2.615750e+001	0	0	0	0	0	0	0	0	0	0	0	117.344	74.9985	1	1	1	1	25.3321	53.7502	85.0887
DATA	336	3	8	0	0	Col_4_7586796	Col_4_7586796	864	446.797	-9.131435069e-002	9.555504438e-002	3.392640532e-001	6.353413e+002	5.148642e+002	8.929046e+001	8.900215e+001	184	144	52	84	1.445666e+001	2.575361e+001	0	0	0	0	0	0	0	0	0	0	0	144.288	67.7293	1	1	1	1	28.1191	53.6792	85.0536
DATA	337	3	9	0	0	Col_1_27740394	Col_1_27740394	885	446.797	8.842294165e-002	9.003103638e-002	3.260316611e-001	5.729855e+002	7.023710e+002	8.473891e+001	1.008681e+002	176	172	52	84	1.499559e+001	2.604458e+001	0	0	0	0	0	0	0	0	0	0	0	130.77	92.6543	1	1	1	1	28.1191	54.2154	85.7583
DATA	338	3	10	0	0	NC_5_24456137	NC_5_24456137	906.375	447	0.000000000e+000	6.220240573e-001	1.000000000e+000	6.173270e+001	7.173136e+001	6.235132e+001	7.220275e+001	65	77.5	53	84	1.449880e+001	2.612002e+001	0	0	0	0	0	0	0	0	0	0	0	12.4295	2.17388	0	0	0	0	29.1201	54.5534	85.8407
DATA	339	3	11	0	0	NC_3_16083971	NC_3_16083971	928.17	446.255	0.000000000e+000	6.211143911e-001	1.000000000e+000	6.142938e+001	7.152770e+001	6.182873e+001	7.198458e+001	59.5	79	53	85	1.554213e+001	2.599898e+001	0	0	0	0	0	0	0	0	0	0	0	3.48846	1.17817	0	0	0	0	30	55.0293	86.6489
DATA	340	3	12	0	0	Col_5_7828815	Col_5_7828815	948.34	446.415	-6.354902630e-002	7.260403947e-002	3.814203568e-001	1.152825e+003	9.958970e+002	1.306694e+002	1.227597e+002	324.5	214.5	54	85	1.516722e+001	2.595134e+001	0	0	0	0	0	0	0	0	0	0	0	267.008	132.509	1	1	1	1	24.4106	55.2585	86.1342
DATA	341	3	13	0	0	NC_2_6893966	NC_2_6893966	969.667	446.609	-2.001914334e-001	4.560804096e-001	6.607058092e-001	1.127531e+002	7.111107e+001	6.224012e+001	7.159929e+001	78	82	54	84	1.458032e+001	2.542544e+001	0	0	0	0	0	0	0	0	0	0	0	26.2461	3.17113	1	0	0	0	27.2919	54.7696	85.3079
DATA	342	3	14	0	0	NC_5_23707859	NC_5_23707859	991.435	447.152	4.214562022e-002	8.980161847e-002	6.388415217e-001	5.930771e+002	6.535168e+002	8.500305e+001	9.674302e+001	184	157	54	83	1.435853e+001	2.543950e+001	0	0	0	0	0	0	0	0	0	0	0	138.77	87.494	1	1	1	1	22.7082	54.8499	84.4061
DATA	343	3	15	0	0	NC_4_6351369	NC_4_6351369	1012	446.5	-1.196715975e-001	2.514506226e-001	6.341279246e-001	1.906315e+002	1.447182e+002	6.354145e+001	7.258991e+001	93.5	99.5	54	84	1.452290e+001	2.684168e+001	0	0	0	0	0	0	0	0	0	0	0	44.8105	19.4296	1	1	0	0	26.2212	55.1689	86.0731
DATA	344	3	16	0	0	NC_4_4914754	NC_4_4914754	1033.22	446.522	6.230501779e-002	2.928151772e-001	8.314990853e-001	1.313606e+002	1.516248e+002	6.173223e+001	7.251862e+001	82	93	55	85	1.499326e+001	2.687239e+001	0	0	0	0	0	0	0	0	0	0	0	31.0296	20.4192	1	1	0	0	27.0811	55.9331	87.2304
DATA	345	3	17	0	0	NC_4_8009104	NC_4_8009104	1054.54	446.25	2.186565992e-002	7.155892021e-002	7.599384430e-001	1.071100e+003	1.126408e+003	1.227839e+002	1.329909e+002	304	234.5	55	86	1.570176e+001	2.705846e+001	0	0	0	0	0	0	0	0	0	0	0	254.237	152.153	1	1	1	1	23.696	56.4044	87.8117
DATA	346	3	18	0	0	Col_3_18401779	Col_3_18401779	1075.6	446.586	-5.770331270e-002	8.308475298e-002	4.873615208e-001	7.691984e+002	6.734961e+002	9.739059e+001	9.748529e+001	237	168	55	85	1.569794e+001	2.690863e+001	0	0	0	0	0	0	0	0	0	0	0	183.472	91.2601	1	1	1	1	27.501	56.4013	87.3658
DATA	347	3	19	66	-1	(-)3xSLv1	NegativeControl	1096.71	446.5	0.000000000e+000	6.219842833e-001	1.000000000e+000	5.908366e+001	6.982272e+001	5.953470e+001	7.026337e+001	58	62	54	84	1.552166e+001	2.651232e+001	0	0	0	0	0	0	0	0	0	0	0	7.61068	-13.4296	0	0	0	0	27.0811	55.9561	86.2324
DATA	348	3	20	0	0	NC_5_4425576	NC_5_4425576	1117.85	446.5	5.819815738e-002	1.285861753e-001	6.508364939e-001	3.297594e+002	3.770469e+002	6.773501e+001	7.954833e+001	129.5	124.5	54	84	1.490293e+001	2.571491e+001	0	0	0	0	0	0	0	0	0	0	0	79.4119	51.4079	1	1	1	1	26.6546	55.117	85.4084
DATA	349	3	21	0	0	NC_5_6302487	NC_5_6302487	1138.18	446.111	-6.252672170e-003	1.252293119e-001	9.601783448e-001	3.661988e+002	3.609643e+002	6.935647e+001	7.861648e+001	145.5	125	54	83	1.468492e+001	2.570842e+001	0	0	0	0	0	0	0	0	0	0	0	88.5843	49.3597	1	1	1	1	22.1978	55.1996	85.46
DATA	350	3	22	0	0	NC_2_18903954	NC_2_18903954	1160	446.5	-3.317691409e-001	3.807381349e-001	3.835444892e-001	1.509058e+002	7.029698e+001	6.051997e+001	6.996289e+001	93	88	54	84	1.471311e+001	2.613277e+001	0	0	0	0	0	0	0	0	0	0	0	36.6866	9.64458	1	1	0	0	26.2212	55.6875	85.8957
DATA	351	3	23	0	0	NC_4_3002968	NC_4_3002968	1181.29	446.5	-1.461438190e-001	3.791551366e-001	6.999070304e-001	1.239957e+002	8.856511e+001	5.963433e+001	6.995143e+001	83	89	55	83	1.473274e+001	2.596385e+001	0	0	0	0	0	0	0	0	0	0	0	30.2878	12.1895	1	1	0	0	27.0811	55.6884	85.7046
DATA	352	3	24	0	0	NC_5_10964726	NC_5_10964726	1202.5	446.324	-3.738172316e-001	2.143079839e-001	8.110692680e-002	2.889330e+002	1.221743e+002	6.485202e+001	7.024227e+001	104	97	54	83	1.466916e+001	2.570312e+001	0	0	0	0	0	0	0	0	0	0	0	70.9057	16.868	1	1	0	0	27.0811	55.3466	85.3164
DATA	353	3	25	0	0	NC_3_1563859	NC_3_1563859	1223.6	446.414	-2.218369687e-001	4.408560161e-001	6.148265017e-001	1.141972e+002	6.852019e+001	5.890739e+001	6.906380e+001	77	79	54	83	1.421253e+001	2.557463e+001	0	0	0	0	0	0	0	0	0	0	0	28.1556	5.42564	1	0	0	0	27.501	54.5731	84.738
DATA	354	3	26	66	-1	(-)3xSLv1	NegativeControl	1244.78	446.478	0.000000000e+000	6.225547925e-001	1.000000000e+000	5.716778e+001	6.830262e+001	5.762456e+001	6.873367e+001	61.5	73.5	53	82	1.430725e+001	2.534171e+001	0	0	0	0	0	0	0	0	0	0	0	8.5041	-2.34012	0	0	0	0	30	54.1257	84.5635
DATA	355	3	27	0	0	Col_1_24216823	Col_1_24216823	1266	446.5	-1.225416598e-002	7.516414786e-002	8.704931909e-001	9.079595e+002	8.826983e+002	1.073421e+002	1.117404e+002	285	201	53	83	1.442159e+001	2.551582e+001	0	0	0	0	0	0	0	0	0	0	0	225.941	123.037	1	1	1	1	26.2212	54.3151	85.3167
DATA	356	3	28	0	0	NC_1_6369009	NC_1_6369009	1287	446.5	1.941738728e-001	1.411279122e-001	1.688614389e-001	2.435221e+002	3.808134e+002	6.198314e+001	7.819933e+001	107.5	131	53	84	1.466319e+001	2.538950e+001	0	0	0	0	0	0	0	0	0	0	0	60.8741	53.2476	1	1	0	1	26.2212	54.7761	86.0128
DATA	357	3	29	0	0	NC_1_12654759	NC_1_12654759	1308.43	446.298	-3.848055391e-001	3.598783844e-001	2.849500562e-001	1.641049e+002	6.765750e+001	5.906617e+001	6.817012e+001	92.5	85	53	84	1.453600e+001	2.556207e+001	0	0	0	0	0	0	0	0	0	0	0	41.2086	4.79139	1	0	0	0	26.8687	54.5795	86.3841
DATA	358	3	30	0	0	NC_4_2368089	NC_4_2368089	1329.44	446.027	0.000000000e+000	5.858743630e-001	1.000000000e+000	6.384664e+001	6.744911e+001	5.685129e+001	6.787477e+001	71	78.5	54	85	1.491671e+001	2.538711e+001	0	0	0	0	0	0	0	0	0	0	0	16.1033	-1.91927	1	0	0	0	29.1201	55.513	86.6657
DATA	359	3	31	0	0	NC_1_22522	NC_1_22522	1350.56	446.027	-1.733061117e-001	8.665132613e-002	4.549594304e-002	7.849229e+002	5.266486e+002	9.656132e+001	8.574181e+001	242	151	54	86	1.513749e+001	2.605352e+001	0	0	0	0	0	0	0	0	0	0	0	198.854	74.3345	1	1	1	1	29.1201	55.4745	87.5246
DATA	360	3	32	0	0	NC_3_22002411	NC_3_22002411	1371.62	446	-2.764678225e-001	4.116166138e-001	5.017979949e-001	1.266833e+002	6.702727e+001	5.740974e+001	6.777034e+001	74.5	96	55	85	1.541612e+001	2.621692e+001	0	0	0	0	0	0	0	0	0	0	0	32.2355	9.31462	1	0	0	0	29.1201	56.67	87.3812
DATA	361	3	33	0	0	NC_1_13202988	NC_1_13202988	1392.83	446	-2.087322187e-001	1.096557854e-001	5.697243184e-002	5.379267e+002	3.326526e+002	7.747034e+001	7.501746e+001	188	129.5	56	85	1.547913e+001	2.657893e+001	0	0	0	0	0	0	0	0	0	0	0	137.481	47.2479	1	1	1	0	28.1191	57.2325	86.9831
DATA	362	3	34	0	0	Col_4_14725221	Col_4_14725221	1414.17	446	-5.015472817e-002	1.778441185e-001	7.779319263e-001	2.398677e+002	2.137062e+002	6.046718e+001	7.035150e+001	107	102	54	85	1.572635e+001	2.713845e+001	0	0	0	0	0	0	0	0	0	0	0	61.5734	30.4493	1	1	0	0	28.1191	55.7767	86.9486
DATA	363	3	35	0	0	NC_3_16147323	NC_3_16147323	1435.37	446	-1.052972198e-001	1.728575880e-001	5.424211076e-001	2.629319e+002	2.063223e+002	6.120318e+001	6.993139e+001	116	108	54	83	1.549650e+001	2.610822e+001	0	0	0	0	0	0	0	0	0	0	0	67.7851	29.489	1	1	0	0	29.1201	55.3835	85.3934
DATA	364	3	36	0	0	NC_1_17014755	NC_1_17014755	1457.54	446.913	-1.828052231e-001	4.601670638e-001	6.911769342e-001	1.008058e+002	6.617293e+001	5.592719e+001	6.687644e+001	80	83	53	83	1.525790e+001	2.611435e+001	0	0	0	0	0	0	0	0	0	0	0	26.1093	8.85909	1	0	0	0	30	54.1341	85.5431
DATA	365	3	37	0	0	NC_5_15392061	NC_5_15392061	1477.5	446	-1.796770576e-001	1.128605403e-001	1.113785812e-001	4.896546e+002	3.237522e+002	7.349184e+001	7.388034e+001	155	132.5	52	84	1.504711e+001	2.564846e+001	0	0	0	0	0	0	0	0	0	0	0	127.304	46.5583	1	1	1	0	29.1201	53.8051	85.4046
DATA	366	3	38	0	0	Col_1_16868905	Col_1_16868905	1498.62	446	-5.947134030e-002	8.398381073e-002	4.788653876e-001	6.992404e+002	6.097547e+002	8.870123e+001	9.000709e+001	236	169	53	83	1.472002e+001	2.568775e+001	0	0	0	0	0	0	0	0	0	0	0	182.552	87.9563	1	1	1	1	29.1201	54.0894	84.8538
DATA	367	3	39	0	0	Col_1_21694732	Col_1_21694732	1519.14	445.955	-5.863866146e-002	6.643798458e-002	3.774483933e-001	1.603373e+003	1.400864e+003	1.693013e+002	1.548604e+002	475.5	278.5	53	84	1.472979e+001	2.638041e+001	0	0	0	0	0	0	0	0	0	0	0	420.268	202.668	1	1	1	1	22.4545	54.573	85.8676
DATA	368	3	40	0	0	Col_3_15304665	Col_3_15304665	1541	445.5	3.103181364e-002	9.708097735e-002	7.492346102e-001	4.752116e+002	5.104096e+002	7.203384e+001	8.328485e+001	163	143	54	85	1.469265e+001	2.657131e+001	0	0	0	0	0	0	0	0	0	0	0	125.075	74.0673	1	1	1	1	26.2212	55.3302	86.1822
DATA	369	3	41	0	0	Col_1_24983939	Col_1_24983939	1562	445.5	-4.625390613e-002	6.981449580e-002	5.076342931e-001	1.180977e+003	1.061665e+003	1.298242e+002	1.248071e+002	361	222	54	85	1.503741e+001	2.691129e+001	0	0	0	0	0	0	0	0	0	0	0	312.077	154.521	1	1	1	1	26.2212	55.515	86.7252
DATA	370	3	42	0	0	Col_3_21780540	Col_3_21780540	1583.18	445.709	3.287374286e-002	7.064936789e-002	6.417106354e-001	1.017176e+003	1.097160e+003	1.150234e+002	1.277387e+002	325.5	229	54	84	1.457136e+001	2.649627e+001	0	0	0	0	0	0	0	0	0	0	0	269.878	160.17	1	1	1	1	25.1049	55.416	85.7548
DATA	371	3	43	0	0	Col_2_11147130	Col_2_11147130	1604.5	445.676	-4.483909029e-002	7.302132743e-002	5.391791729e-001	9.815470e+002	8.852623e+002	1.117833e+002	1.099598e+002	311	201	53	85	1.426523e+001	2.634830e+001	0	0	0	0	0	0	0	0	0	0	0	261.457	129.62	1	1	1	1	27.0811	54.7697	86.6802
DATA	372	3	44	0	0	Col_1_6490997	Col_1_6490997	1625.6	445.586	1.851795896e-002	7.479827663e-002	8.044655769e-001	8.378542e+002	8.743522e+002	9.929338e+001	1.089706e+002	274.5	205.5	53	84	1.411665e+001	2.593227e+001	0	0	0	0	0	0	0	0	0	0	0	224.044	128.394	1	1	1	1	27.501	54.6199	86.0753
DATA	373	3	45	0	0	NC_5_24109464	NC_5_24109464	1646.78	445.522	0.000000000e+000	6.237419214e-001	1.000000000e+000	5.275342e+001	6.444199e+001	5.318478e+001	6.486233e+001	67	83.5	53	84	1.425540e+001	2.557935e+001	0	0	0	0	0	0	0	0	0	0	0	8.93703	1.95979	0	0	0	0	30	54.2513	85.731
DATA	374	3	46	0	0	NC_3_10135984	NC_3_10135984	1667.69	446.238	8.843132618e-002	9.323389619e-002	3.428805698e-001	4.693832e+002	5.753855e+002	7.070320e+001	8.655141e+001	178	161	53	83	1.409404e+001	2.530603e+001	0	0	0	0	0	0	0	0	0	0	0	126.485	84.988	1	1	1	1	21.9382	53.6544	84.4881
DATA	375	3	47	0	0	Col_5_6713890	Col_5_6713890	1689	445.5	1.165794202e-001	7.605635498e-002	1.253243809e-001	7.234418e+002	9.462001e+002	8.949464e+001	1.145023e+002	249	214	52	84	1.370545e+001	2.569574e+001	0	0	0	0	0	0	0	0	0	0	0	195.653	140.14	1	1	1	1	26.2212	53.0658	84.8777
DATA	376	3	48	0	0	Col_2_10351618	Col_2_10351618	1709.67	445.75	-5.528736747e-002	6.854898823e-002	4.199326766e-001	1.278871e+003	1.126003e+003	1.382410e+002	1.296671e+002	407	255	51	84	1.391355e+001	2.627151e+001	0	0	0	0	0	0	0	0	0	0	0	347.129	167.235	1	1	1	1	23.696	52.5084	85.4029
DATA	377	3	49	0	0	NC_1_28145517	NC_1_28145517	1731.4	445.414	7.910373318e-003	6.835218851e-002	9.078668246e-001	1.187502e+003	1.209329e+003	1.297573e+002	1.368816e+002	372	258	52	84	1.410347e+001	2.679079e+001	0	0	0	0	0	0	0	0	0	0	0	323.51	180.111	1	1	1	1	27.501	53.438	85.8057
DATA	378	3	50	0	0	Col_5_4824682	Col_5_4824682	1752.81	446.256	-3.148811947e-002	9.509482084e-002	7.405512848e-001	5.118852e+002	4.760850e+002	7.304132e+001	7.971432e+001	189	149	51	84	1.369327e+001	2.664379e+001	0	0	0	0	0	0	0	0	0	0	0	139.98	71.1132	1	1	1	1	21.9382	52.7341	85.8078
DATA	379	3	51	0	0	NC_2_8869485	NC_2_8869485	1773.71	445.5	-4.131096010e-002	1.126022175e-001	7.137121174e-001	3.970627e+002	3.610340e+002	6.537099e+001	7.328502e+001	156.5	133.5	52	83	1.366782e+001	2.665122e+001	0	0	0	0	0	0	0	0	0	0	0	108.943	54.0641	1	1	1	1	27.0811	53.0623	84.5951
DATA	380	3	52	0	0	Col_5_24738542	Col_5_24738542	1794.83	445.759	-5.949733863e-002	8.806898092e-002	4.993095326e-001	6.059562e+002	5.283770e+002	7.968542e+001	8.268675e+001	220	161	52	83	1.335678e+001	2.694217e+001	0	0	0	0	0	0	0	0	0	0	0	166.841	79.3379	1	1	1	1	24.4106	53.0837	84.5191
DATA	381	3	53	0	0	Col_5_9171730	Col_5_9171730	1815.67	445.5	-9.871568016e-002	9.770664409e-002	3.123385546e-001	5.261236e+002	4.191525e+002	7.367748e+001	7.603752e+001	192	133	52	81	1.377448e+001	2.571290e+001	0	0	0	0	0	0	0	0	0	0	0	145.339	63.0972	1	1	1	1	24.4106	53.4004	83.1274
DATA	382	3	54	0	0	NC_3_757361	NC_3_757361	1837.22	445.478	-2.074826406e-001	4.438473467e-001	6.401679680e-001	1.013867e+002	6.287796e+001	5.239317e+001	6.356962e+001	85	96	53	82	1.372879e+001	2.558465e+001	0	0	0	0	0	0	0	0	0	0	0	28.1032	9.2302	1	0	0	0	30	53.8989	83.5175
DATA	383	3	55	0	0	NC_4_3505779	NC_4_3505779	1858.5	445.324	-5.314652821e-002	7.901780315e-002	5.012086173e-001	7.581030e+002	6.707824e+002	9.149968e+001	9.210308e+001	259	183	53	82	1.394435e+001	2.577909e+001	0	0	0	0	0	0	0	0	0	0	0	210.827	101.499	1	1	1	1	27.0811	53.8155	84.1929
DATA	384	3	56	0	0	NC_1_16080980	NC_1_16080980	1879.5	445.324	-1.442675095e-001	1.508517112e-001	3.388938520e-001	3.016973e+002	2.164232e+002	5.931632e+001	6.657418e+001	133	112	53	82	1.402472e+001	2.573462e+001	0	0	0	0	0	0	0	0	0	0	0	84.1707	32.8294	1	1	1	0	27.0811	53.7246	84.3954
DATA	385	3	57	0	0	Col_1_12103833	Col_1_12103833	1900.57	445.298	2.517078961e-002	7.375578076e-002	7.328987559e-001	8.364361e+002	8.863466e+002	9.791872e+001	1.086300e+002	284	211	53	83	1.413818e+001	2.550101e+001	0	0	0	0	0	0	0	0	0	0	0	234.095	134.78	1	1	1	1	26.8687	54.0601	84.8563
DATA	386	3	58	0	0	NC_4_9558911	NC_4_9558911	1922.35	445.953	-1.774183744e-001	1.410283422e-001	2.083796562e-001	3.386985e+002	2.251101e+002	6.100669e+001	6.656242e+001	141	113	53	83	1.396242e+001	2.536233e+001	0	0	0	0	0	0	0	0	0	0	0	95.1076	34.3204	1	1	1	0	21.9382	53.8613	84.6945
DATA	387	3	59	0	0	NC_1_27616924	NC_1_27616924	1943	445.203	-2.347611397e-002	1.282754072e-001	8.547875316e-001	3.186357e+002	3.018689e+002	5.979442e+001	6.941185e+001	142.5	117.5	53	81	1.404032e+001	2.476464e+001	0	0	0	0	0	0	0	0	0	0	0	89.7281	46.1234	1	1	1	0	28.1191	53.792	83.7586
DATA	388	3	60	0	0	NC_1_16566906	NC_1_16566906	1964.17	445	-1.456118243e-001	2.310332220e-001	5.285221512e-001	1.844212e+002	1.318861e+002	5.371330e+001	6.374011e+001	100	98.5	53	82	1.431104e+001	2.467296e+001	0	0	0	0	0	0	0	0	0	0	0	52.0868	20.1976	1	1	0	0	30	54.0612	83.8676
DATA	389	3	61	0	0	Col_4_13461466	Col_4_13461466	1984.93	444.617	-2.159058717e-001	1.033319031e-001	3.666807712e-002	5.463534e+002	3.323286e+002	7.426846e+001	7.054382e+001	186.5	135	53	82	1.443441e+001	2.457954e+001	0	0	0	0	0	0	0	0	0	0	0	154.742	51.0048	1	1	1	1	26.0017	54.0119	83.9226
DATA	390	3	62	0	0	NC_2_15898149	NC_2_15898149	2006.5	445	5.139497524e-002	1.634985286e-001	7.532588836e-001	2.155821e+002	2.426653e+002	5.459345e+001	6.665337e+001	112	114	53	83	1.422256e+001	2.488657e+001	0	0	0	0	0	0	0	0	0	0	0	61.2414	37.3313	1	1	0	0	29.1201	54.0144	84.6322
DATA	391	3	63	0	0	NC_1_24458883	NC_1_24458883	2027.74	444.16	-7.726416275e-002	8.304979933e-002	3.521974936e-001	6.807084e+002	5.697665e+002	8.447472e+001	8.416900e+001	245	165.5	53	84	1.411898e+001	2.560053e+001	0	0	0	0	0	0	0	0	0	0	0	193.887	87.8316	1	1	1	1	24.1747	54.1359	85.0648
DATA	392	3	64	0	0	NC_4_8530177	NC_4_8530177	2048.62	445	0.000000000e+000	6.239276345e-001	1.000000000e+000	4.957339e+001	6.142383e+001	4.988138e+001	6.181148e+001	53	83.5	53	84	1.425825e+001	2.592735e+001	0	0	0	0	0	0	0	0	0	0	0	0.730597	-1.95811	0	0	0	0	29.1201	54.2337	85.209
DATA	393	3	65	0	0	NC_1_2228125	NC_1_2228125	2070	444.797	-2.698228991e-002	1.127937147e-001	8.109365247e-001	3.753223e+002	3.527135e+002	6.231792e+001	7.105532e+001	167	128	53	84	1.456538e+001	2.686810e+001	0	0	0	0	0	0	0	0	0	0	0	107.496	54.6094	1	1	1	1	28.1191	54.4166	86.0954
DATA	394	3	66	0	0	NC_5_19692464	NC_5_19692464	2091	444.797	0.000000000e+000	6.052633379e-001	1.000000000e+000	5.275256e+001	6.117166e+001	4.989881e+001	6.155771e+001	68	77	54	84	1.526217e+001	2.656041e+001	0	0	0	0	0	0	0	0	0	0	0	15.148	-4.03612	1	0	0	0	30	55.1083	86.0809
DATA	395	3	67	0	0	Col_3_10166896	Col_3_10166896	2112.43	444.701	8.058114701e-002	8.804165287e-002	3.600542990e-001	4.977091e+002	5.991792e+002	7.018992e+001	8.581569e+001	201	170	54	83	1.494265e+001	2.648192e+001	0	0	0	0	0	0	0	0	0	0	0	143.285	93.1444	1	1	1	1	26.8687	55.3888	85.0137
DATA	396	3	68	0	0	Col_4_7813348	Col_4_7813348	2133.5	444.676	2.537816956e-001	7.136739551e-002	3.765593789e-004	8.996358e+002	1.613795e+003	1.026201e+002	1.726353e+002	308	321.5	54	84	1.483992e+001	2.698377e+001	0	0	0	0	0	0	0	0	0	0	0	259.634	251.356	1	1	1	1	27.0811	55.6831	86.4329
DATA	397	3	69	0	0	Col_3_17395513	Col_3_17395513	2153.82	444.673	5.054426561e-002	6.494030443e-002	4.363810495e-001	1.562949e+003	1.755857e+003	1.638727e+002	1.859469e+002	495	354.5	54	84	1.423605e+001	2.677696e+001	0	0	0	0	0	0	0	0	0	0	0	452.113	273.981	1	1	1	1	25.1049	55.2878	86.1778
DATA	398	3	70	0	0	NC_5_12634917	NC_5_12634917	2176.52	444.091	-7.333785686e-002	1.304316564e-001	5.739318198e-001	3.221335e+002	2.720809e+002	5.875495e+001	6.687447e+001	148.5	120.5	53	84	1.382226e+001	2.644253e+001	0	0	0	0	0	0	0	0	0	0	0	93.4089	42.5347	1	1	1	0	22.4545	54.5443	85.5989
DATA	399	3	71	0	0	Col_2_12958510	Col_2_12958510	2195.38	444.192	-3.331636586e-002	6.809180282e-002	6.246392315e-001	1.207487e+003	1.118320e+003	1.303257e+002	1.273823e+002	395	259	53	84	1.402195e+001	2.668929e+001	0	0	0	0	0	0	0	0	0	0	0	350.854	175.111	1	1	1	1	17.9125	54.4105	86.1617
DATA	400	3	72	0	0	Col_1_23112784	Col_1_23112784	2217.65	444.731	-1.305244751e-001	8.304466233e-002	1.160112862e-001	7.190528e+002	5.323979e+002	8.696706e+001	8.087001e+001	270	158	53	84	1.392238e+001	2.634781e+001	0	0	0	0	0	0	0	0	0	0	0	209.44	83.5266	1	1	1	1	24.6442	53.984	86.5013
DATA	401	3	73	0	0	NC_1_4415895	NC_1_4415895	2238.73	444.765	-5.577542278e-002	7.388318118e-002	4.503007930e-001	8.852010e+002	7.785141e+002	1.010864e+002	9.876147e+001	307	196	53	84	1.404129e+001	2.639029e+001	0	0	0	0	0	0	0	0	0	0	0	258.388	122.346	1	1	1	1	24.4106	53.7218	86.3757
DATA	402	3	74	0	0	Col_1_12276300	Col_1_12276300	2260.07	444.5	1.747438348e-001	1.137139641e-001	1.243676994e-001	2.908860e+002	4.349774e+002	5.673645e+001	7.465401e+001	136	137	52	82	1.385570e+001	2.507317e+001	0	0	0	0	0	0	0	0	0	0	0	85.0837	68.4676	1	1	1	1	25.7804	52.7192	84.4341
DATA	403	3	75	0	0	Col_3_2234435	Col_3_2234435	2281.82	444.341	-1.801407420e-002	1.560355375e-001	9.080896108e-001	2.400900e+002	2.303350e+002	5.421845e+001	6.480719e+001	120	109	51	81	1.350917e+001	2.473183e+001	0	0	0	0	0	0	0	0	0	0	0	70.3694	36.3138	1	1	0	0	22.1978	52.2832	82.2432
DATA	404	3	76	0	0	Col_3_8583961	Col_3_8583961	2302.33	444.5	4.428601824e-002	8.820048001e-002	6.155927371e-001	5.063553e+002	5.607140e+002	7.012948e+001	8.247642e+001	200	165	50	80	1.291981e+001	2.417295e+001	0	0	0	0	0	0	0	0	0	0	0	148.695	88.5338	1	1	1	1	23.9365	51.3546	81.2298
DATA	405	3	77	0	0	NC_1_12148448	NC_1_12148448	2323.85	444.5	-1.098027829e-002	5.563647689e-001	9.842541687e-001	6.155171e+001	6.001501e+001	4.881708e+001	6.066053e+001	69	84	50	80	1.268155e+001	2.541931e+001	0	0	0	0	0	0	0	0	0	0	0	18.1096	8.98626	1	0	0	0	26.6546	51.0857	81.4859
DATA	406	3	78	0	0	Col_4_13466224	Col_4_13466224	2344.92	444.359	1.159324329e-002	6.555906086e-002	8.596367172e-001	1.446057e+003	1.485178e+003	1.524720e+002	1.602961e+002	439.5	296	50	79	1.257216e+001	2.517996e+001	0	0	0	0	0	0	0	0	0	0	0	426.212	235.18	1	1	1	1	24.6442	51.0149	80.9338
DATA	407	3	79	0	0	Col_2_10550775	Col_2_10550775	2366.48	443.848	-1.287956955e-002	8.725876543e-002	8.826568653e-001	5.489416e+002	5.329010e+002	7.309177e+001	8.042205e+001	221	160	50	79	1.274889e+001	2.546292e+001	0	0	0	0	0	0	0	0	0	0	0	162.069	84.4951	1	1	1	1	22.9591	50.6827	81.4506
DATA	408	3	80	0	0	Col_4_13607293	Col_4_13607293	2387.37	443.75	-1.288428839e-002	6.850101600e-002	8.508068749e-001	1.120734e+003	1.087974e+003	1.219914e+002	1.243201e+002	378	253	49	80	1.255223e+001	2.517073e+001	0	0	0	0	0	0	0	0	0	0	0	331.424	172.726	1	1	1	1	23.2073	49.8786	81.3594
DATA	409	3	81	0	0	Col_5_1018176	Col_5_1018176	2408.5	444.324	1.810559620e-002	8.063891559e-002	8.223474300e-001	6.266924e+002	6.533712e+002	7.900029e+001	8.875677e+001	227	160	49	80	1.249999e+001	2.538787e+001	0	0	0	0	0	0	0	0	0	0	0	185.639	103.87	1	1	1	1	27.0811	49.7132	81.6768
DATA	410	3	82	0	0	Col_5_1757431	Col_5_1757431	2429.5	444.324	-6.139181495e-002	9.795070733e-002	5.308150305e-001	4.703607e+002	4.083562e+002	6.722343e+001	7.257954e+001	188	140	50	80	1.262091e+001	2.558253e+001	0	0	0	0	0	0	0	0	0	0	0	139.542	64.9957	1	1	1	1	27.0811	50.7495	82.0994
DATA	411	3	83	0	0	Col_2_13722714	Col_2_13722714	2450.67	444.391	-5.903419930e-002	7.187384220e-002	4.114420314e-001	9.651423e+002	8.424752e+002	1.077720e+002	1.033904e+002	334.5	212	51	81	1.302696e+001	2.560997e+001	0	0	0	0	0	0	0	0	0	0	0	286.751	134.247	1	1	1	1	27.2919	51.6971	82.8774
DATA	412	3	84	0	0	Col_2_13558412	Col_2_13558412	2472	444.5	3.844054272e-002	7.506234221e-002	6.085706087e-001	7.403631e+002	8.088822e+002	8.817413e+001	1.006321e+002	263	177	51	82	1.317066e+001	2.551488e+001	0	0	0	0	0	0	0	0	0	0	0	220.28	129.038	1	1	1	1	26.2212	51.9489	83.5724
DATA	413	3	85	0	0	NC_1_6715702	NC_1_6715702	2492.87	444.05	-5.942229209e-002	8.380068389e-002	4.782681476e-001	6.270431e+002	5.468587e+002	7.886380e+001	8.104153e+001	227	167.5	51	83	1.314172e+001	2.546899e+001	0	0	0	0	0	0	0	0	0	0	0	186.794	87.3203	1	1	1	1	21.4095	51.9419	84.4123
DATA	414	3	86	0	0	Col_5_5799300	Col_5_5799300	2514.43	444.298	-2.696916591e-002	7.064813087e-002	7.026547687e-001	9.838387e+002	9.246018e+002	1.093666e+002	1.100847e+002	327.5	226	50	82	1.299280e+001	2.568680e+001	0	0	0	0	0	0	0	0	0	0	0	293.466	147.791	1	1	1	1	26.8687	51.1245	83.8894
DATA	415	3	87	0	0	NC_2_12338870	NC_2_12338870	2535.44	444.027	-1.813123003e-001	4.541032398e-001	6.896902140e-001	9.005808e+001	5.932126e+001	4.855552e+001	5.973700e+001	77.5	84.5	50	82	1.298120e+001	2.525348e+001	0	0	0	0	0	0	0	0	0	0	0	26.8935	3.55596	1	0	0	0	29.1201	50.9255	83.3735
DATA	416	3	88	0	0	NC_5_26831865	NC_5_26831865	2556.56	444.027	0.000000000e+000	6.245185593e-001	1.000000000e+000	4.736661e+001	5.926997e+001	4.766871e+001	5.964402e+001	55.5	66.5	50	82	1.239947e+001	2.501643e+001	0	0	0	0	0	0	0	0	0	0	0	2.68192	-6.52963	0	0	0	0	30	51.0729	83.4734
DATA	417	3	89	0	0	Col_3_8435609	Col_3_8435609	2577.66	444.78	2.492110613e-003	8.057099842e-002	9.753248736e-001	6.333590e+002	6.370039e+002	7.923198e+001	8.722643e+001	241.5	175.5	51	82	1.232800e+001	2.450262e+001	0	0	0	0	0	0	0	0	0	0	0	189.564	102.093	1	1	1	1	23.9365	51.6625	83.4327
DATA	418	3	90	0	0	Col_3_13576782	Col_3_13576782	2598.83	444	-3.674517196e-002	7.878840847e-002	6.409450327e-001	7.775620e+002	7.144797e+002	9.115079e+001	9.993425e+001	246	167	50	83	1.231310e+001	2.485949e+001	0	0	0	0	0	0	0	0	0	0	0	232.92	114.581	1	1	1	1	28.1191	51.1725	83.9621
DATA	419	3	91	0	0	Col_3_4144884	Col_3_4144884	2620.19	444.074	2.194950853e-001	9.647656696e-002	2.289915419e-002	3.547601e+002	5.880711e+002	5.930298e+001	8.366299e+001	159	178	50	83	1.277627e+001	2.504905e+001	0	0	0	0	0	0	0	0	0	0	0	106.367	94.3766	1	1	1	1	16.9257	51.7532	83.9633
DATA	420	3	92	0	0	Col_4_17264221	Col_4_17264221	2640.95	444.345	3.605956450e-002	7.421028850e-002	6.270305655e-001	7.633435e+002	8.294297e+002	8.989651e+001	1.020585e+002	283	216	50	82	1.320898e+001	2.467193e+001	0	0	0	0	0	0	0	0	0	0	0	229.066	133.202	1	1	1	1	26.0017	51.592	83.5774
DATA	421	3	93	0	0	Col_2_700017	Col_2_700017	2662.72	443.759	-2.046623780e-002	7.132757593e-002	7.741635958e-001	9.335723e+002	8.905980e+002	1.047231e+002	1.070723e+002	328.5	211.5	50	82	1.306708e+001	2.525849e+001	0	0	0	0	0	0	0	0	0	0	0	280.341	143.097	1	1	1	1	24.8756	51.4444	84.501
DATA	422	3	94	0	0	NC_4_15878790	NC_4_15878790	2683.82	444.07	1.926503720e-001	9.664543775e-002	4.622065220e-002	3.616814e+002	5.636073e+002	5.963394e+001	8.188527e+001	166	172	51	82	1.291026e+001	2.566040e+001	0	0	0	0	0	0	0	0	0	0	0	108.688	90.6113	1	1	1	1	25.5572	51.7357	84.3862
DATA	423	3	95	0	0	Col_1_25862962	Col_1_25862962	2705.29	443.875	9.053282587e-002	7.669145945e-002	2.378088997e-001	6.567946e+002	8.090259e+002	8.098892e+001	1.003528e+002	260.5	201.5	51	82	1.302530e+001	2.588695e+001	0	0	0	0	0	0	0	0	0	0	0	197.489	130.126	1	1	1	1	23.4529	51.9023	83.7274
DATA	424	3	96	0	0	NC_3_18029723	NC_3_18029723	2726.12	443.837	-7.690381546e-002	6.602451751e-002	2.441094302e-001	1.551742e+003	1.299918e+003	1.622408e+002	1.429000e+002	519	288	50	82	1.257370e+001	2.576749e+001	0	0	0	0	0	0	0	0	0	0	0	466.833	209.17	1	1	1	1	23.4529	51.0087	83.5581
DATA	425	3	97	0	0	Col_1_19519098	Col_1_19519098	2746.96	443.423	1.025207329e-001	1.035705212e-001	3.222405867e-001	3.527018e+002	4.466100e+002	5.903575e+001	7.426340e+001	154	150	50	81	1.236057e+001	2.537068e+001	0	0	0	0	0	0	0	0	0	0	0	106.151	71.8854	1	1	1	1	24.6442	50.3072	82.4453
DATA	426	3	98	0	0	NC_5_21021567	NC_5_21021567	2768	443.5	0.000000000e+000	6.245652342e-001	1.000000000e+000	4.703058e+001	5.894158e+001	4.732214e+001	5.931355e+001	56	81	49	82	1.260806e+001	2.508647e+001	0	0	0	0	0	0	0	0	0	0	0	-1.00397	-1.15471	0	0	0	0	30	49.9541	82.9937
DATA	427	3	99	0	0	Col_4_16244940	Col_4_16244940	2789.33	443.609	-1.056590982e-001	8.501897689e-002	2.139523247e-001	6.399790e+002	5.017723e+002	7.958355e+001	7.767759e+001	244.5	154	49	82	1.217782e+001	2.500446e+001	0	0	0	0	0	0	0	0	0	0	0	192.759	80.8146	1	1	1	1	27.2919	49.4306	83.0686
DATA	428	3	100	0	0	NC_3_14257946	NC_3_14257946	2810.5	443.676	-7.164823890e-002	1.859333179e-001	6.999827638e-001	2.037149e+002	1.727327e+002	5.149357e+001	6.174796e+001	121	111	50	81	1.279821e+001	2.492539e+001	0	0	0	0	0	0	0	0	0	0	0	61.3749	27.8264	1	1	0	0	27.0811	50.4073	82.5718
DATA	429	3	101	0	0	Col_5_180764	Col_5_180764	2831.15	443.949	4.964784448e-002	7.699646118e-002	5.190523722e-001	6.725663e+002	7.540201e+002	8.221327e+001	9.590851e+001	256	201	50	81	1.345895e+001	2.535215e+001	0	0	0	0	0	0	0	0	0	0	0	202.676	121.494	1	1	1	1	25.7804	51.2543	82.2893
DATA	430	3	102	0	0	Col_5_18414231	Col_5_18414231	2852.85	443.673	1.613673932e-002	8.300647002e-002	8.458600342e-001	5.789768e+002	6.008940e+002	7.474841e+001	8.439918e+001	224	174	50	81	1.395157e+001	2.575016e+001	0	0	0	0	0	0	0	0	0	0	0	174.488	96.8281	1	1	1	1	25.1049	51.851	82.9871
DATA	431	3	103	0	0	Col_1_12164630	Col_1_12164630	2872.61	442.972	5.861314070e-003	7.004428501e-002	9.333107648e-001	9.713483e+002	9.845466e+002	1.080305e+002	1.149183e+002	329.5	238	50	80	1.384945e+001	2.565268e+001	0	0	0	0	0	0	0	0	0	0	0	292.723	158.641	1	1	1	1	20.591	51.527	82.4903
DATA	432	3	104	0	0	Col_1_16359715	Col_1_16359715	2895	443.5	1.917210531e-002	7.417023270e-002	7.960304109e-001	7.751458e+002	8.101315e+002	9.079451e+001	1.003757e+002	276	198	50	80	1.332345e+001	2.476320e+001	0	0	0	0	0	0	0	0	0	0	0	233.611	130.551	1	1	1	1	26.2212	51.2709	81.9971
DATA	433	3	105	0	0	NC_2_18735639	NC_2_18735639	2915.77	443.837	1.593062349e-001	8.472780974e-002	6.007919176e-002	4.821796e+002	6.958492e+002	6.752968e+001	9.140056e+001	204.5	178.5	51	81	1.378796e+001	2.525389e+001	0	0	0	0	0	0	0	0	0	0	0	145.313	112.137	1	1	1	1	21.9382	52.1467	82.5636
DATA	434	3	106	0	0	NC_1_19106989	NC_1_19106989	2937.29	443.5	1.049198446e-001	8.867234812e-002	2.367177448e-001	9.334145e+002	1.188487e+003	1.101592e+002	1.853014e+002	274	206.5	52	80	1.413161e+001	2.530699e+001	0	0	1	1	0	0	0	0	0	0	0	281.242	191.499	1	1	1	1	27.0811	52.813	82.6994
DATA	435	3	107	0	0	Col_5_25347707	Col_5_25347707	2958.6	443.414	-1.057930233e-001	1.546024480e-001	4.937915955e-001	2.621692e+002	2.054890e+002	5.407946e+001	6.274002e+001	129	108.5	53	82	1.485718e+001	2.583939e+001	0	0	0	0	0	0	0	0	0	0	0	78.9741	33.1051	1	1	1	0	27.501	54.3418	84.2499
DATA	436	3	108	0	0	Col_1_2051838	Col_1_2051838	2978.58	443.07	1.845071961e-001	7.800714663e-002	1.801740692e-002	5.870310e+002	8.977765e+002	7.539735e+001	1.075903e+002	235.5	219.5	53	83	1.525571e+001	2.679704e+001	0	0	0	0	0	0	0	0	0	0	0	176.776	144.603	1	1	1	1	21.9382	54.6416	85.4525
DATA	437	3	109	0	0	Col_1_10290940	Col_1_10290940	3000.85	443.462	3.613352636e-002	6.805432362e-002	5.954525818e-001	1.084981e+003	1.179114e+003	1.183722e+002	1.319847e+002	367	265	52	83	1.549460e+001	2.745350e+001	0	0	0	0	0	0	0	0	0	0	0	326.622	189.884	1	1	1	1	24.4106	54.3048	85.822
DATA	438	3	110	0	0	NC_2_14471139	NC_2_14471139	3021.8	444.039	1.373369542e-001	1.252737121e-001	2.729496659e-001	2.583651e+002	3.544629e+002	5.393696e+001	6.909801e+001	140	134	52	83	1.482339e+001	2.668885e+001	0	0	0	0	0	0	0	0	0	0	0	77.7515	57.0727	1	1	1	1	23.4529	53.9584	85.4401
DATA	439	3	111	0	0	NC_2_9438025	NC_2_9438025	3043.22	443.478	1.586375523e-001	6.310508370e-002	1.194167144e-002	1.774643e+005	2.557104e+005	1.774649e+004	2.557111e+004	54285	41476.5	51	83	1.385361e+001	2.598462e+001	0	0	0	0	0	0	0	0	0	0	0	53374.5	41155.2	1	1	1	1	27.0811	52.5165	84.5923
DATA	440	3	112	0	0	Col_1_7295841	Col_1_7295841	3064.5	443.324	1.750068623e-003	7.430194946e-002	9.812087886e-001	7.873858e+002	7.905652e+002	9.190580e+001	9.886209e+001	293	210	51	81	1.342506e+001	2.515173e+001	0	0	0	0	0	0	0	0	0	0	0	236.677	127.187	1	1	1	1	27.0811	51.7798	83.3788
DATA	441	3	113	0	0	NC_2_10552929	NC_2_10552929	3084.95	443.69	5.466685286e-002	6.777304955e-002	4.198875259e-001	1.097720e+003	1.244969e+003	1.195797e+002	1.379333e+002	366	271	51	81	1.277379e+001	2.439368e+001	0	0	0	0	0	0	0	0	0	0	0	329.775	200.226	1	1	1	1	26.0017	51.717	82.7024
DATA	442	3	114	0	0	Col_4_13587885	Col_4_13587885	3106.5	443.324	-8.333657206e-003	7.506493420e-002	9.116010342e-001	7.727235e+002	7.580371e+002	9.068540e+001	9.631187e+001	284.5	199.5	50	82	1.270336e+001	2.462168e+001	0	0	0	0	0	0	0	0	0	0	0	231.964	121.851	1	1	1	1	27.0811	51.3588	83.0441
DATA	443	3	115	0	0	NC_3_2940259	NC_3_2940259	3128.71	442.357	-1.545042964e-001	2.778107939e-001	5.781087536e-001	1.451676e+002	1.017104e+002	4.967677e+001	6.031575e+001	101	93	51	82	1.265380e+001	2.500997e+001	0	0	0	0	0	0	0	0	0	0	0	43.5372	16.3384	1	1	0	0	30	51.6764	83.2584
DATA	444	3	116	0	0	Col_5_3908213	Col_5_3908213	3148.38	442.83	-1.138465841e-001	7.286571241e-002	1.181899497e-001	9.944024e+002	7.650954e+002	1.102206e+002	9.690817e+001	357	204	50	83	1.289483e+001	2.495955e+001	0	0	0	0	0	0	0	0	0	0	0	298.022	122.851	1	1	1	1	24.6442	51.4574	84.3754
DATA	445	3	117	0	0	Col_5_19498734	Col_5_19498734	3170.17	443	-8.137534464e-002	7.273296885e-002	2.632155094e-001	9.488436e+002	7.867184e+002	1.061476e+002	9.864435e+001	314	199	50	83	1.283667e+001	2.520357e+001	0	0	0	0	0	0	0	0	0	0	0	284.114	126.252	1	1	1	1	28.1191	51.2296	84.211
DATA	446	3	118	0	0	Col_4_9352980	Col_4_9352980	3191.3	443.547	1.177150334e-001	8.941414752e-002	1.880013795e-001	4.498267e+002	5.898754e+002	6.551099e+001	8.381328e+001	189	172	50	83	1.319985e+001	2.590680e+001	0	0	0	0	0	0	0	0	0	0	0	134.574	94.6139	1	1	1	1	24.4106	51.0849	84.2971
DATA	447	3	119	0	0	NC_5_492982	NC_5_492982	3212.5	443	2.180634512e-001	1.819684261e-001	2.307773947e-001	6.553884e+002	1.082835e+003	1.746464e+002	3.110123e+002	115	128	49	80	1.295914e+001	2.535455e+001	0	0	1	1	0	0	0	0	0	0	0	195.856	173.555	1	1	1	1	29.1201	50.3032	82.6443
DATA	448	3	120	0	0	Col_1_26486746	Col_1_26486746	3233.42	443.673	2.894205893e-001	9.119231935e-002	1.504891213e-003	3.764089e+002	7.329604e+002	6.078266e+001	9.448128e+001	173	194	48	79	1.245962e+001	2.467975e+001	0	0	0	0	0	0	0	0	0	0	0	112.376	117.411	1	1	1	1	24.8756	49.707	81.4252
DATA	449	3	121	0	0	Col_1_25508650	Col_1_25508650	3254.62	443	1.160912244e-001	7.430755962e-002	1.182156952e-001	1.341872e+004	1.753082e+004	1.445352e+003	2.199716e+003	3577	2595	49	79	1.254038e+001	2.433638e+001	0	0	1	1	0	0	0	0	0	0	0	4001.15	2805.89	1	1	1	1	29.1201	49.7919	80.3253
DATA	450	3	122	0	0	NC_1_20713472	NC_1_20713472	3275.92	442.22	-4.871935989e-003	4.042653871e-001	9.903846618e-001	8.364183e+001	8.270877e+001	4.857345e+001	6.029094e+001	81	96	49	79	1.285956e+001	2.390737e+001	0	0	0	0	0	0	0	0	0	0	0	24.907	13.2262	1	1	0	0	23.696	50.4397	80.2746
DATA	451	3	123	0	0	Col_5_8736807	Col_5_8736807	3297	442.797	-1.685969509e-002	6.482473353e-002	7.948011321e-001	1.639953e+003	1.577509e+003	1.708489e+002	1.686916e+002	513	332	50	80	1.302060e+001	2.421196e+001	0	0	0	0	0	0	0	0	0	0	0	487.769	252.09	1	1	1	1	28.1191	50.705	81.1427
DATA	452	3	124	0	0	NC_1_24833719	NC_1_24833719	3318.33	442.609	-2.006311716e-001	2.865521454e-001	4.838299584e-001	1.488783e+002	9.379944e+001	5.022763e+001	6.054432e+001	85.5	90	49	80	1.283420e+001	2.420875e+001	0	0	0	0	0	0	0	0	0	0	0	44.22	14.9766	1	1	0	0	27.2919	50.3585	81.5522
DATA	453	3	125	0	0	NC_3_8793953	NC_3_8793953	3339.31	442.562	-1.347676206e-002	8.907345231e-002	8.797395234e-001	5.248631e+002	5.088259e+002	7.115042e+001	7.856683e+001	215.5	162	49	80	1.251818e+001	2.451769e+001	0	0	0	0	0	0	0	0	0	0	0	155.679	81.1734	1	1	1	1	23.696	49.5459	82.0045
DATA	454	3	126	0	0	Col_4_5938166	Col_4_5938166	3360.24	442.678	-3.056985236e-002	7.316212345e-002	6.760661950e-001	8.714277e+002	8.121973e+002	9.953898e+001	1.009279e+002	305.5	215	49	81	1.239932e+001	2.431684e+001	0	0	0	0	0	0	0	0	0	0	0	258.105	129.461	1	1	1	1	26.0017	49.4933	82.4426
DATA	455	3	127	0	0	NC_5_9417838	NC_5_9417838	3381.06	442.942	-2.704380736e-002	1.168517348e-001	8.169753739e-001	3.467275e+002	3.257951e+002	5.935555e+001	6.824459e+001	161	134	49	81	1.226049e+001	2.529940e+001	0	0	0	0	0	0	0	0	0	0	0	102.547	51.8862	1	1	1	1	23.9365	49.5288	82.8697
DATA	456	3	128	0	0	Col_1_22287975	Col_1_22287975	3402.85	442.5	-7.638526945e-002	8.297115025e-002	3.572465371e-001	6.590528e+002	5.527579e+002	8.168355e+001	8.160097e+001	244	171.5	49	81	1.274987e+001	2.535288e+001	0	0	0	0	0	0	0	0	0	0	0	194.592	87.9418	1	1	1	1	26.6546	50.1311	82.7917
DATA	457	3	129	0	0	NC_1_30300968	NC_1_30300968	3423.09	442.444	3.975926132e-002	8.207301145e-002	6.280752651e-001	5.887238e+002	6.451651e+002	7.617065e+001	8.816092e+001	235.5	182	49	81	1.287879e+001	2.508690e+001	0	0	0	0	0	0	0	0	0	0	0	173.554	102.549	1	1	1	1	25.3321	50.1973	82.5847
DATA	458	3	130	0	0	Col_5_23817747	Col_5_23817747	3444.56	442.846	7.682507961e-002	7.057554701e-002	2.763519551e-001	9.001507e+002	1.074336e+003	1.022080e+002	1.231206e+002	323	250.5	50	81	1.291060e+001	2.544366e+001	0	0	0	0	0	0	0	0	0	0	0	264.923	170.606	1	1	1	1	24.6442	50.5614	82.6978
DATA	459	3	131	66	-1	(-)3xSLv1	NegativeControl	3466.29	442.5	0.000000000e+000	6.245014261e-001	1.000000000e+000	4.820287e+001	5.982662e+001	4.857025e+001	6.022598e+001	57.5	78	50	80	1.293420e+001	2.534058e+001	0	0	0	0	0	0	0	0	0	0	0	7.57775	2.57029	0	0	0	0	27.0811	50.8638	82.5153
DATA	460	3	132	0	0	Col_2_14794088	Col_2_14794088	3486.58	442.218	-2.978184716e-003	9.045015459e-002	9.737333969e-001	5.080637e+002	5.045916e+002	7.029957e+001	7.860091e+001	209	156	50	80	1.314938e+001	2.512824e+001	0	0	0	0	0	0	0	0	0	0	0	148.989	79.9612	1	1	1	1	25.1049	50.7984	82.017
DATA	461	3	133	0	0	Col_1_4508210	Col_1_4508210	3508.71	442.5	1.489828756e-001	8.689022705e-002	8.641672326e-002	4.708478e+002	6.635344e+002	6.772538e+001	8.967923e+001	187	182	50	80	1.326407e+001	2.513579e+001	0	0	0	0	0	0	0	0	0	0	0	137.813	105.039	1	1	1	1	27.0811	50.8383	81.8844
DATA	462	3	134	0	0	Col_4_4786970	Col_4_4786970	3529.85	442.5	-1.045971178e-001	6.923789147e-002	1.308669937e-001	1.243690e+003	9.774957e+002	1.335907e+002	1.149012e+002	382	222	50	80	1.317505e+001	2.479332e+001	0	0	0	0	0	0	0	0	0	0	0	363.321	154.575	1	1	1	1	26.6546	50.8659	81.9293
DATA	463	3	135	0	0	Col_2_9759831	Col_2_9759831	3550.56	441.963	-1.366234589e-001	7.042905218e-002	5.239504521e-002	1.224789e+003	8.942065e+002	1.318690e+002	1.079428e+002	405	223	50	81	1.281385e+001	2.499504e+001	0	0	0	0	0	0	0	0	0	0	0	357.085	141.244	1	1	1	1	24.8756	50.8136	82.1434
DATA	464	3	136	0	0	NC_1_13035032	NC_1_13035032	3572	442.5	-1.189428181e-001	4.093248484e-001	7.713703089e-001	9.554346e+001	7.265377e+001	4.989090e+001	6.095792e+001	86	90	50	81	1.291463e+001	2.511127e+001	0	0	0	0	0	0	0	0	0	0	0	27.8006	11.4643	1	1	0	0	30	51.1886	82.7065
DATA	465	3	137	0	0	NC_3_2371961	NC_3_2371961	3592.04	442.239	-3.779207732e-002	6.646157063e-002	5.696069099e-001	1.405196e+003	1.288086e+003	1.488394e+002	1.423470e+002	445	259	50	81	1.254939e+001	2.516429e+001	0	0	0	0	0	0	0	0	0	0	0	408.058	203.031	1	1	1	1	22.7082	51.2513	82.7891
DATA	466	3	138	0	0	Col_1_4960684	Col_1_4960684	3613.93	442.271	-2.552955056e-002	6.849864345e-002	7.093705830e-001	1.154765e+003	1.088840e+003	1.255102e+002	1.246402e+002	393	239	50	82	1.253229e+001	2.557498e+001	0	0	0	0	0	0	0	0	0	0	0	334.6	171.428	1	1	1	1	26.0017	51.2632	83.4405
DATA	467	3	139	66	-1	(-)3xSLv1	NegativeControl	3635.5	442.324	0.000000000e+000	6.237549524e-001	1.000000000e+000	4.897837e+001	6.034679e+001	4.928202e+001	6.074928e+001	57	79	50	81	1.254326e+001	2.504673e+001	0	0	0	0	0	0	0	0	0	0	0	-0.264857	2.55028	0	0	0	0	30	50.9435	82.4435
DATA	468	3	140	0	0	NC_3_5433066	NC_3_5433066	3656.67	442.391	5.811009910e-002	9.383741064e-002	5.357426752e-001	4.493966e+002	5.137359e+002	6.677640e+001	7.959505e+001	175	144	51	82	1.407716e+001	2.552854e+001	0	0	0	0	0	0	0	0	0	0	0	129.64	80.7007	1	1	1	1	27.2919	52.9523	83.2315
DATA	469	3	141	0	0	NC_4_8787208	NC_4_8787208	3678	442.5	-5.681260506e-002	9.213860651e-002	5.374990223e-001	5.307575e+002	4.656756e+002	7.257891e+001	7.663569e+001	192	145	52	82	1.486475e+001	2.562355e+001	0	0	0	0	0	0	0	0	0	0	0	152.762	73.0685	1	1	1	1	26.2212	53.556	83.4555
DATA	470	3	142	0	0	Col_5_15015270	Col_5_15015270	3699	442.5	7.390495777e-002	6.929723500e-002	2.862012238e-001	9.978128e+002	1.182916e+003	1.114374e+002	1.330631e+002	317.5	244.5	53	82	1.581775e+001	2.673554e+001	0	0	0	0	0	0	0	0	0	0	0	286.528	185.4	1	1	1	1	26.2212	55.1508	84.7399
DATA	471	3	143	0	0	Col_3_5263953	Col_3_5263953	3719.5	442.087	-5.368986088e-002	6.304589934e-002	3.944363785e-001	2.719750e+003	2.403472e+003	2.764851e+002	2.479685e+002	790	423.5	53	82	1.588086e+001	2.676461e+001	0	0	0	0	0	0	0	0	0	0	0	779.156	376.259	1	1	1	1	22.4545	54.9773	84.7738
DATA	472	3	144	0	0	NC_3_15309129	NC_3_15309129	3741.37	442	-1.959200282e-001	1.205517538e-001	1.041211611e-001	4.163826e+002	2.651994e+002	6.496006e+001	6.658666e+001	168	118.5	52	82	1.477440e+001	2.651562e+001	0	0	0	0	0	0	0	0	0	0	0	118.986	41.4669	1	1	1	0	29.1201	53.9083	84.4106
DATA	473	3	145	0	0	Col_3_21053491	Col_3_21053491	3763.09	442.136	4.650726155e-002	8.784405228e-002	5.965073118e-001	5.186103e+002	5.772293e+002	7.202876e+001	8.408932e+001	201	170	51	82	1.439291e+001	2.607855e+001	0	0	0	0	0	0	0	0	0	0	0	147.828	90.1524	1	1	1	1	27.7085	52.8933	83.9974
DATA	474	3	146	0	0	NC_2_17053097	NC_2_17053097	3783.63	441.933	2.094897319e-001	1.756202710e-001	2.329257076e-001	1.636010e+002	2.650182e+002	5.271214e+001	6.670767e+001	104.5	123.5	51	80	1.343691e+001	2.565800e+001	0	0	0	0	0	0	0	0	0	0	0	46.5191	41.344	1	1	0	0	18.5412	51.768	81.9628
DATA	475	3	147	0	0	NC_5_17836969	NC_5_17836969	3804.79	442.333	6.385039639e-001	1.213914786e-001	1.441536169e-007	1.744039e+002	7.586825e+002	5.317561e+001	9.752752e+001	108	198	50	79	1.286145e+001	2.476569e+001	0	0	0	0	0	0	0	0	0	0	0	49.4672	118.231	1	1	0	1	25.3321	50.8793	80.8785
DATA	476	3	148	0	0	Col_5_4458075	Col_5_4458075	3826.56	440.909	1.226270291e-002	7.143926977e-002	8.637110209e-001	9.321866e+002	9.588829e+002	1.059609e+002	1.138439e+002	318.5	226	50	79	1.283704e+001	2.443661e+001	0	0	0	0	0	0	0	0	0	0	0	263.644	149.226	1	1	1	1	24.8756	50.8457	80.4492
DATA	477	3	149	0	0	NC_4_9218177	NC_4_9218177	3846.18	442.38	-1.749711309e-001	8.172472652e-002	3.227552410e-002	8.147544e+002	5.445724e+002	9.585211e+001	8.208323e+001	290.5	165	49	79	1.264412e+001	2.444325e+001	0	0	0	0	0	0	0	0	0	0	0	229.917	84.6792	1	1	1	1	23.9365	50.4885	80.364
DATA	478	3	150	0	0	NC_1_11367500	NC_1_11367500	3867.6	442.426	-9.373686627e-002	6.854794474e-002	1.714798421e-001	1.316499e+003	1.060922e+003	1.410492e+002	1.226214e+002	445.5	246	50	80	1.283134e+001	2.452794e+001	0	0	0	0	0	0	0	0	0	0	0	370.503	164.787	1	1	1	1	23.696	51.2274	81.4767
DATA	479	3	151	0	0	NC_5_15517177	NC_5_15517177	3889.29	442.442	6.942030731e-002	8.813236395e-002	4.308825339e-001	5.081470e+002	5.962243e+002	7.183042e+001	8.569553e+001	202.5	166	50	80	1.280335e+001	2.513052e+001	0	0	0	0	0	0	0	0	0	0	0	142.611	92.5049	1	1	1	1	24.4106	50.816	81.5374
DATA	480	3	152	0	0	NC_3_2051390	NC_3_2051390	3909.73	442.222	1.065446801e-002	7.426294524e-002	8.859193934e-001	8.215644e+002	8.419690e+002	9.664917e+001	1.043365e+002	283	209	50	79	1.271592e+001	2.525883e+001	0	0	0	0	0	0	0	0	0	0	0	229.952	130.493	1	1	1	1	22.4545	51.2322	81.2489
DATA	481	3	153	0	0	NC_5_13007101	NC_5_13007101	3931.12	442.25	0.000000000e+000	6.226619545e-001	1.000000000e+000	5.073463e+001	6.129844e+001	5.104916e+001	6.169155e+001	55.5	81.5	50	79	1.292031e+001	2.535088e+001	0	0	0	0	0	0	0	0	0	0	0	-2.46757	1.36113	0	0	0	0	30	51.1616	81.2734
DATA	482	3	154	0	0	Col_5_13951047	Col_5_13951047	3952.61	441.091	-5.772523339e-002	6.874076967e-002	4.010471703e-001	1.223219e+003	1.070974e+003	1.326067e+002	1.236292e+002	421	228	50	79	1.271326e+001	2.511560e+001	0	0	0	0	0	0	0	0	0	0	0	340.375	165.608	1	1	1	1	22.1978	50.6226	81.0056
DATA	483	3	155	0	0	NC_2_1599654	NC_2_1599654	3974	441.5	-1.153303478e-001	2.419641675e-001	6.336168850e-001	1.699771e+002	1.303347e+002	5.408985e+001	6.317876e+001	98	97	50	80	1.269503e+001	2.564879e+001	0	0	0	0	0	0	0	0	0	0	0	47.1643	20.1346	1	1	0	0	26.2212	50.3405	82.2491
DATA	484	3	156	0	0	Col_5_16685892	Col_5_16685892	3995.16	441.418	3.199396088e-002	7.376941471e-002	6.645046752e-001	8.266478e+002	8.898453e+002	9.739424e+001	1.083862e+002	278	205	50	81	1.291746e+001	2.571257e+001	0	0	0	0	0	0	0	0	0	0	0	228.708	137.33	1	1	1	1	25.1049	50.9238	82.5795
DATA	485	3	157	1028	1	SM_04	SM_04	4016.25	441.704	-2.651792662e-001	4.170189285e-001	5.248464023e-001	1.133459e+002	6.154977e+001	5.287675e+001	6.195829e+001	88	77	50	80	1.308403e+001	2.574587e+001	0	0	0	0	0	0	0	0	0	0	0	31.2692	2.43218	1	0	0	0	27.2919	50.8667	81.5383
DATA	486	3	158	0	0	Col_1_7206961	Col_1_7206961	4037.6	441.586	-7.533464712e-002	6.991784357e-002	2.812686364e-001	1.168934e+003	9.827778e+002	1.278578e+002	1.161989e+002	386	227	50	79	1.310256e+001	2.503543e+001	0	0	0	0	0	0	0	0	0	0	0	321.511	151.389	1	1	1	1	27.501	51.7171	80.8156
DATA	487	3	159	0	0	NC_4_7000934	NC_4_7000934	4058.71	441.5	-2.650045349e-002	9.435255601e-002	7.788129478e-001	5.061511e+002	4.761894e+002	7.253662e+001	7.821895e+001	197.5	158.5	50	78	1.272441e+001	2.467914e+001	0	0	0	0	0	0	0	0	0	0	0	138.799	73.2865	1	1	1	1	27.0811	51.2632	79.8988
DATA	488	3	160	0	0	NC_4_9783394	NC_4_9783394	4079.37	441.75	0.000000000e+000	6.225597540e-001	1.000000000e+000	5.178883e+001	6.171429e+001	5.220729e+001	6.212063e+001	63	82	49	78	1.268046e+001	2.430751e+001	0	0	0	0	0	0	0	0	0	0	0	8.71515	2.22631	0	0	0	0	30	50.2737	79.6584
DATA	489	3	161	0	0	Col_2_11618182	Col_2_11618182	4100.11	441.585	-8.640829496e-002	7.154898633e-002	2.271702940e-001	1.085101e+003	8.893282e+002	1.204421e+002	1.085005e+002	347	222	49	78	1.235607e+001	2.441737e+001	0	0	0	0	0	0	0	0	0	0	0	295.804	136.645	1	1	1	1	24.6442	49.6592	79.4241
DATA	490	3	162	0	0	Col_3_4772851	Col_3_4772851	4122.15	441.5	6.039623865e-003	6.855910795e-002	9.298022224e-001	1.151949e+003	1.168080e+003	1.265674e+002	1.323399e+002	377	255.5	49	78	1.256296e+001	2.446363e+001	0	0	0	0	0	0	0	0	0	0	0	313.019	179.326	1	1	1	1	26.6546	49.9456	79.2321
DATA	491	3	163	66	1	DarkCorner	DarkCorner	4143.29	441.5	0.000000000e+000	6.222559275e-001	1.000000000e+000	5.227376e+001	6.186310e+001	5.271562e+001	6.225351e+001	63	73	49	78	1.253720e+001	2.430099e+001	0	0	0	0	0	0	0	0	0	0	0	9.541	-3.36168	0	0	0	0	27.0811	49.8615	78.9025
DATA	492	3	164	66	1	DarkCorner	DarkCorner	4162.93	442.093	0.000000000e+000	6.215797853e-001	1.000000000e+000	5.242072e+001	6.189851e+001	5.274570e+001	6.228915e+001	47.5	72.5	49	78	1.290361e+001	2.430122e+001	0	0	0	0	0	0	0	0	0	0	0	-10.7517	-9.83993	0	0	0	0	30	50.0665	79.7857
DATA	493	4	1	66	1	DarkCorner	DarkCorner	726.5	453.324	1.101472534e-001	5.850155370e-001	8.506564551e-001	6.430699e+001	8.287154e+001	6.489450e+001	7.423425e+001	63	82	52	83	1.463795e+001	2.592733e+001	0	0	0	0	0	0	0	0	0	0	0	10.8935	10.7284	0	1	0	0	27.0811	53.1688	84.1131
DATA	494	4	2	0	0	Col_1_5622396	Col_1_5622396	747.158	454.132	-7.409106328e-002	9.191993741e-002	4.202203070e-001	6.786545e+002	5.722129e+002	9.354350e+001	9.321030e+001	195	153.5	51	84	1.412644e+001	2.596524e+001	0	0	0	0	0	0	0	0	0	0	0	150.198	74.2701	1	1	1	1	21.1402	52.6867	84.7538
DATA	495	4	3	0	0	NC_3_6230384	NC_3_6230384	768.667	453.391	3.255136539e-001	1.458087988e-001	2.558396525e-002	2.205565e+002	4.666955e+002	6.775490e+001	8.697842e+001	98	133	52	82	1.494992e+001	2.615528e+001	0	0	0	0	0	0	0	0	0	0	0	49.0527	60.7244	1	1	0	1	27.2919	53.8662	83.7476
DATA	496	4	4	0	0	Col_2_11883333	Col_2_11883333	790.074	453.037	-1.400884368e-001	7.382573574e-002	5.775463821e-002	1.267479e+003	9.180203e+002	1.418759e+002	1.174183e+002	349	193	53	83	1.471269e+001	2.608657e+001	0	0	0	0	0	0	0	0	0	0	0	283.295	119.758	1	1	1	1	24.4106	54.6241	83.5218
DATA	497	4	5	0	0	NC_5_1481090	NC_5_1481090	811	453.203	5.498366704e-002	1.879666002e-001	7.698903836e-001	2.218823e+002	2.518293e+002	6.720016e+001	7.723415e+001	99	112	54	83	1.517720e+001	2.647648e+001	0	0	0	0	0	0	0	0	0	0	0	49.8402	32.9394	1	1	0	0	28.1191	55.2094	84.1785
DATA	498	4	6	0	0	NC_4_1837010	NC_4_1837010	831.839	452.597	-1.028475984e-001	7.463765739e-002	1.682161054e-001	1.136678e+003	8.969949e+002	1.300221e+002	1.155409e+002	308	190	53	84	1.494587e+001	2.632783e+001	0	0	0	0	0	0	0	0	0	0	0	256.545	117.628	1	1	1	1	26.4388	54.7244	85.0242
DATA	499	4	7	0	0	NC_1_26982294	NC_1_26982294	853.812	452.167	-1.092382938e-001	6.695327940e-002	1.027722127e-001	2.920953e+003	2.271361e+003	2.682922e+002	2.941695e+002	633.5	296	53	84	1.456564e+001	2.608574e+001	0	0	1	1	0	0	0	0	0	0	0	662.601	298.688	1	1	1	1	23.4529	54.2728	85.0433
DATA	500	4	8	0	0	NC_4_2534825	NC_4_2534825	874.435	452.761	-1.140679906e-001	1.099752206e-001	2.996354920e-001	5.212176e+002	4.008216e+002	8.138030e+001	8.277038e+001	167	127	53	85	1.447096e+001	2.617764e+001	0	0	0	0	0	0	0	0	0	0	0	118.826	52.8586	1	1	1	1	23.4529	53.9516	86.1046
DATA	501	4	9	0	0	NC_2_18168947	NC_2_18168947	895.14	452.07	1.228535996e-001	5.863417281e-002	3.614824175e-002	5.756560e+004	7.638650e+004	5.756896e+003	6.895342e+003	11826	8724.5	53	84	1.463908e+001	2.638349e+001	0	0	1	1	0	0	0	0	0	0	0	13185.4	10100.3	1	1	1	1	22.1978	54.6405	85.5265
DATA	502	4	10	0	-1	NC2_00119395	NC2_00119395	916.826	453	-5.455404134e-001	2.384157287e-001	2.212647499e-002	3.278148e+002	9.334438e+001	7.231038e+001	7.260357e+001	96.5	88.5	53.5	85	1.495120e+001	2.669299e+001	0	0	0	0	0	0	0	0	0	0	0	75.4841	12.3811	1	1	1	0	28.1191	54.8907	86.5114
DATA	503	4	11	0	0	NC_2_4530188	NC_2_4530188	938	452.797	0.000000000e+000	6.216290045e-001	1.000000000e+000	6.119605e+001	7.134382e+001	6.170928e+001	7.179407e+001	64.5	74.5	54	86	1.535849e+001	2.639865e+001	0	0	0	0	0	0	0	0	0	0	0	9.39952	-7.10284	0	0	0	0	28.1191	55.1159	87.4194
DATA	504	4	12	0	0	Col_1_21432892	Col_1_21432892	958.326	453.848	3.859690663e-002	9.755104548e-002	6.923569269e-001	5.168298e+002	5.648647e+002	8.015697e+001	9.118131e+001	172.5	154.5	53	84	1.530908e+001	2.607301e+001	0	0	0	0	0	0	0	0	0	0	0	120.188	75.3668	1	1	1	1	22.7082	54.8611	85.3822
DATA	505	4	13	0	0	NC_3_15055975	NC_3_15055975	980.375	453	-7.979422932e-002	7.604997397e-002	2.940703696e-001	1.008396e+003	8.391449e+002	1.178382e+002	1.101584e+002	276	190	54	83	1.403052e+001	2.571568e+001	0	0	0	0	0	0	0	0	0	0	0	235.659	112.293	1	1	1	1	29.1201	54.7085	84.3899
DATA	506	4	14	0	0	NC_3_20774325	NC_3_20774325	1001.22	452.98	-2.549593742e-001	1.166238223e-001	2.880324601e-002	5.572116e+002	3.097853e+002	8.237961e+001	7.760716e+001	181	117	54	83	1.413567e+001	2.635023e+001	0	0	0	0	0	0	0	0	0	0	0	130.848	41.5776	1	1	1	0	23.696	54.6574	85.0412
DATA	507	4	15	0	0	NC_3_18085934	NC_3_18085934	1022.5	452.676	-9.805395143e-002	1.040500261e-001	3.460016316e-001	5.412343e+002	4.318484e+002	8.108909e+001	8.305382e+001	174.5	134	54	85	1.452749e+001	2.659652e+001	0	0	0	0	0	0	0	0	0	0	0	127.712	58.1338	1	1	1	1	27.0811	55.2719	86.6754
DATA	508	4	16	0	0	Col_2_12172337	Col_2_12172337	1043.78	452.522	-9.368758514e-002	8.640126790e-002	2.782180073e-001	7.447874e+002	6.002673e+002	9.569721e+001	9.276687e+001	221	155	55	86	1.572133e+001	2.763719e+001	0	0	0	0	0	0	0	0	0	0	0	176.599	81.0518	1	1	1	1	27.0811	56.394	88.4891
DATA	509	4	17	0	0	Col_1_7315721	Col_1_7315721	1065	452.5	-8.304567122e-002	7.546319359e-002	2.711234131e-001	1.021496e+003	8.437058e+002	1.183662e+002	1.099553e+002	273.5	189.5	55	86	1.587069e+001	2.728234e+001	0	0	0	0	0	0	0	0	0	0	0	243.388	114.274	1	1	1	1	26.2212	56.5641	88.2148
DATA	510	4	18	0	0	Col_1_7890249	Col_1_7890249	1085.31	453.192	-3.787408207e-002	7.610698019e-002	6.187359119e-001	9.321132e+002	8.542688e+002	1.105908e+002	1.106292e+002	266	182.5	54	85	1.546866e+001	2.690148e+001	0	0	0	0	0	0	0	0	0	0	0	223.155	116.063	1	1	1	1	17.2609	56.2041	87.1746
DATA	511	4	19	0	0	Col_2_5526045	Col_2_5526045	1107.22	452.522	-1.480533272e-001	1.119047531e-001	1.858254653e-001	5.080429e+002	3.612826e+002	7.803251e+001	7.884046e+001	167	130	54	84	1.516627e+001	2.576295e+001	0	0	0	0	0	0	0	0	0	0	0	122.217	49.2371	1	1	1	1	27.0811	55.4054	86.1016
DATA	512	4	20	0	0	NC_4_13868550	NC_4_13868550	1128.4	452.586	-1.703609278e-001	1.918634415e-001	3.745794677e-001	2.649861e+002	1.790038e+002	6.462753e+001	7.211286e+001	96	102.5	54	83	1.482574e+001	2.584633e+001	0	0	0	0	0	0	0	0	0	0	0	64.0524	24.4721	1	1	0	0	27.501	55.2363	85.0253
DATA	513	4	21	0	0	NC_1_8649929	NC_1_8649929	1149	452.655	-1.741778743e-001	2.686507880e-001	5.167630891e-001	1.839003e+002	1.231415e+002	6.148698e+001	7.072231e+001	95.5	99.5	54	84	1.429204e+001	2.594014e+001	0	0	0	0	0	0	0	0	0	0	0	44.659	16.8867	1	1	0	0	17.9125	55.3335	86.2893
DATA	514	4	22	0	0	Col_5_16530847	Col_5_16530847	1170.02	451.94	6.669765713e-002	1.224302077e-001	5.859041151e-001	3.447907e+002	4.020252e+002	6.782468e+001	8.023288e+001	139	128	55	83	1.422844e+001	2.585011e+001	0	0	0	0	0	0	0	0	0	0	0	84.1108	55.2958	1	1	1	1	22.9591	55.4558	85.7529
DATA	515	4	23	0	0	NC_4_2502291	NC_4_2502291	1192	452.5	-2.719237221e-002	3.012035752e-001	9.280654689e-001	1.373067e+002	1.289732e+002	5.971572e+001	7.039116e+001	87	95	55	84	1.460848e+001	2.563782e+001	0	0	0	0	0	0	0	0	0	0	0	33.6635	17.7995	1	1	0	0	26.2212	55.6399	86.1785
DATA	516	4	24	0	0	NC_2_11051445	NC_2_11051445	1213	452.5	-9.217875733e-002	3.162925351e-001	7.707185472e-001	1.399106e+002	1.131545e+002	5.951516e+001	6.990468e+001	88.5	99.5	54	84	1.445256e+001	2.546955e+001	0	0	0	0	0	0	0	0	0	0	0	34.4611	15.6654	1	1	0	0	26.2212	55.1605	85.4945
DATA	517	4	25	0	0	Col_1_19859496	Col_1_19859496	1234.22	452.478	-3.783118708e-002	7.722942701e-002	6.242368191e-001	8.710554e+002	7.983891e+002	1.044162e+002	1.053698e+002	255	174.5	53	82	1.407842e+001	2.528536e+001	0	0	0	0	0	0	0	0	0	0	0	215.547	110.882	1	1	1	1	27.0811	54.1834	84.6879
DATA	518	4	26	0	0	Col_1_1491468	Col_1_1491468	1255.4	452.414	1.371284886e-002	7.800965549e-002	8.604636444e-001	7.944179e+002	8.199018e+002	9.795939e+001	1.068699e+002	252	179.5	54	83	1.452810e+001	2.565547e+001	0	0	0	0	0	0	0	0	0	0	0	197.487	114.23	1	1	1	1	27.501	54.7011	85.2536
DATA	519	4	27	0	0	NC_1_3347760	NC_1_3347760	1276.5	452.324	0.000000000e+000	6.222416183e-001	1.000000000e+000	5.670422e+001	6.790408e+001	5.706065e+001	6.833561e+001	56	78	53	84	1.462493e+001	2.570225e+001	0	0	0	0	0	0	0	0	0	0	0	1.86698	0.894231	0	0	0	0	27.0811	54.7985	86.1704
DATA	520	4	28	0	0	Col_2_8185937	Col_2_8185937	1297.35	452.133	-1.857191703e-001	1.123320638e-001	9.826880032e-002	5.117502e+002	3.336867e+002	7.645602e+001	7.585581e+001	180.5	126.5	54	85	1.489445e+001	2.528846e+001	0	0	0	0	0	0	0	0	0	0	0	128.364	46.7801	1	1	1	0	25.5572	55.0127	86.4968
DATA	521	4	29	0	0	NC_4_90048	NC_4_90048	1318.64	452.607	-2.405366091e-001	8.845217969e-002	6.540101866e-003	8.366734e+002	4.808608e+002	1.009807e+002	8.320244e+001	267.5	151	54	84	1.485381e+001	2.547375e+001	0	0	0	0	0	0	0	0	0	0	0	210.84	67.6336	1	1	1	1	18.2295	55.3636	86.446
DATA	522	4	30	0	0	NC_5_23506813	NC_5_23506813	1340	452.5	-1.063086663e-002	8.566271321e-002	9.012349528e-001	6.481916e+002	6.325174e+002	8.584784e+001	9.263938e+001	191	155	54	85	1.488492e+001	2.602535e+001	0	0	0	0	0	0	0	0	0	0	0	164.078	89.2464	1	1	1	1	26.2212	55.2194	87.1247
DATA	523	4	31	0	0	NC_1_13118740	NC_1_13118740	1361.22	452.478	0.000000000e+000	6.206769361e-001	1.000000000e+000	5.626146e+001	6.704873e+001	5.632037e+001	6.747326e+001	69	80	55	85	1.504429e+001	2.574045e+001	0	0	0	0	0	0	0	0	0	0	0	14.3049	0.613034	1	0	0	0	27.0811	55.973	86.973
DATA	524	4	32	0	0	Col_4_2353425	Col_4_2353425	1381.74	452.352	-9.269060955e-002	7.719911766e-002	2.298795138e-001	9.163875e+002	7.402673e+002	1.072918e+002	1.000249e+002	289	191.5	55	85	1.542049e+001	2.640643e+001	0	0	0	0	0	0	0	0	0	0	0	233.986	105.097	1	1	1	1	24.8756	56.8891	87.3116
DATA	525	4	33	0	0	NC_5_26171577	NC_5_26171577	1403.44	452.027	1.983440898e-001	1.056285038e-001	6.041514207e-002	3.551998e+002	5.608113e+002	6.594150e+001	8.741685e+001	143	161	55	85	1.567308e+001	2.643563e+001	0	0	0	0	0	0	0	0	0	0	0	91.0946	79.8703	1	1	1	1	29.1201	56.6833	86.8982
DATA	526	4	34	0	0	Col_2_9547415	Col_2_9547415	1423.73	453.515	1.218147009e-001	7.995289565e-002	1.276134634e-001	6.532656e+002	8.647777e+002	8.559702e+001	1.092965e+002	222.5	200	54	84	1.570322e+001	2.644231e+001	0	0	0	0	0	0	0	0	0	0	0	168.283	123.564	1	1	1	1	19.1492	56.0551	86.2639
DATA	527	4	35	0	0	NC_1_18204290	NC_1_18204290	1445.62	452	-1.039930693e-001	1.279931118e-001	4.165107656e-001	3.773677e+002	2.970104e+002	6.677082e+001	7.296146e+001	147.5	116.5	54	84	1.583393e+001	2.650696e+001	0	0	0	0	0	0	0	0	0	0	0	97.6109	42.5629	1	1	1	0	29.1201	55.5821	86.3262
DATA	528	4	36	0	0	Col_3_20288385	Col_3_20288385	1466.83	452	2.422725516e-002	8.179006751e-002	7.670676654e-001	6.741511e+002	7.128276e+002	8.691071e+001	9.744257e+001	230	188.5	53	84	1.544165e+001	2.599536e+001	0	0	0	0	0	0	0	0	0	0	0	175.118	102.468	1	1	1	1	28.1191	54.2036	85.6636
DATA	529	4	37	0	0	Col_4_8284086	Col_4_8284086	1488.17	452	-1.486857101e-001	9.992882660e-002	1.367730295e-001	5.670404e+002	4.026506e+002	7.873199e+001	7.751020e+001	212	134.5	53	84	1.544981e+001	2.634238e+001	0	0	0	0	0	0	0	0	0	0	0	147.918	58.0601	1	1	1	1	28.1191	54.4934	85.9859
DATA	530	4	38	0	0	Col_5_17347019	Col_5_17347019	1509.43	452.768	-6.913360223e-002	7.934580752e-002	3.835931230e-001	8.062838e+002	6.876292e+002	9.725571e+001	9.532485e+001	260	177	53	84	1.491578e+001	2.584434e+001	0	0	0	0	0	0	0	0	0	0	0	211.237	99.4712	1	1	1	1	25.3321	55.0095	85.504
DATA	531	4	39	0	0	NC_3_4278117	NC_3_4278117	1530.44	451.973	1.182504005e-001	1.931313714e-001	5.403527789e-001	1.762352e+002	2.313891e+002	5.696777e+001	6.977842e+001	100.5	115.5	54	85	1.508383e+001	2.648590e+001	0	0	0	0	0	0	0	0	0	0	0	46.3521	33.5682	1	1	0	0	29.1201	55.6049	86.6848
DATA	532	4	40	0	0	Col_2_5883989	Col_2_5883989	1551.5	451.833	-1.401907973e-001	8.542211231e-002	1.007655656e-001	7.447746e+002	5.393045e+002	9.196866e+001	8.494968e+001	247.5	144.5	54	85	1.472592e+001	2.704690e+001	0	0	0	0	0	0	0	0	0	0	0	196.67	78.4711	1	1	1	1	25.3321	55.1639	86.4496
DATA	533	4	41	0	0	Col_2_16837953	Col_2_16837953	1572.62	452	5.623766737e-002	6.937525102e-002	4.175781206e-001	1.081517e+003	1.231036e+003	1.207674e+002	1.394151e+002	339	245	54	86	1.480642e+001	2.688678e+001	0	0	0	0	0	0	0	0	0	0	0	286.746	179.661	1	1	1	1	29.1201	55.2565	86.7974
DATA	534	4	42	0	0	Col_4_6752550	Col_4_6752550	1594	451.5	6.847722410e-002	6.969575346e-002	3.258454952e-001	1.046216e+003	1.224895e+003	1.175214e+002	1.387840e+002	335	234	53	86	1.438390e+001	2.664778e+001	0	0	0	0	0	0	0	0	0	0	0	278.469	179.284	1	1	1	1	26.2212	54.9182	87.0756
DATA	535	4	43	0	0	Col_3_14809891	Col_3_14809891	1614.31	451.714	-1.857066805e-002	9.106807823e-002	8.384154534e-001	5.552308e+002	5.319893e+002	7.698533e+001	8.404270e+001	206	158	54	84.5	1.472455e+001	2.632884e+001	0	0	0	0	0	0	0	0	0	0	0	148.346	78.0885	1	1	1	1	20.0267	55.1128	86.5583
DATA	536	4	44	0	0	Col_2_17082242	Col_2_17082242	1636.33	451.609	3.261900317e-002	6.376553990e-002	6.089688282e-001	2.077017e+003	2.239026e+003	2.143859e+002	2.331095e+002	554	370	54	85	1.446238e+001	2.581660e+001	0	0	0	0	0	0	0	0	0	0	0	557.154	329.647	1	1	1	1	27.2919	55.1945	86.2671
DATA	537	4	45	0	0	NC_3_706567	NC_3_706567	1657.26	451.971	2.860154495e-002	1.240262867e-001	8.176187818e-001	3.259354e+002	3.481233e+002	6.214589e+001	7.345139e+001	147	134	53	85	1.442101e+001	2.575749e+001	0	0	0	0	0	0	0	0	0	0	0	87.767	51.4031	1	1	1	1	20.0267	54.3894	86.368
DATA	538	4	46	0	0	Col_4_2127707	Col_4_2127707	1678.5	451.676	-7.166485874e-002	8.561489540e-002	4.025584866e-001	6.619339e+002	5.612415e+002	8.462060e+001	8.549693e+001	225	159	52	84	1.372589e+001	2.536690e+001	0	0	0	0	0	0	0	0	0	0	0	178.906	83.1044	1	1	1	1	27.0811	53.1806	84.7911
DATA	539	4	47	0	0	NC_1_2135036	NC_1_2135036	1698.56	451.895	5.611391691e-002	7.171445641e-002	4.339424548e-001	9.214422e+002	1.048533e+003	1.060659e+002	1.230102e+002	304	241	51	84	1.365650e+001	2.616831e+001	0	0	0	0	0	0	0	0	0	0	0	249.932	155.681	1	1	1	1	25.3321	52.1159	85.6207
DATA	540	4	48	0	0	NC_1_17785608	NC_1_17785608	1720.11	452.426	-6.164238076e-002	1.226888598e-001	6.153661308e-001	3.635660e+002	3.154575e+002	6.371987e+001	7.147170e+001	150	120	52	85	1.412054e+001	2.674626e+001	0	0	0	0	0	0	0	0	0	0	0	98.9907	46.9752	1	1	1	0	21.9382	53.3907	86.7585
DATA	541	4	49	0	0	Col_1_26565144	Col_1_26565144	1742	451.5	6.573220601e-002	7.840219077e-002	4.018074562e-001	6.864388e+002	7.986087e+002	8.620378e+001	1.023176e+002	235.5	201	51	84	1.384235e+001	2.671975e+001	0	0	0	0	0	0	0	0	0	0	0	187.564	119.24	1	1	1	1	26.2212	52.9705	85.994
DATA	542	4	50	0	0	NC_3_20382740	NC_3_20382740	1763.21	450.947	0.000000000e+000	6.244475229e-001	1.000000000e+000	5.164583e+001	6.339456e+001	5.206754e+001	6.388649e+001	60	82	52	83	1.358338e+001	2.679136e+001	0	0	0	0	0	0	0	0	0	0	0	8.91109	5.12668	0	0	0	0	30	52.9164	85.2958
DATA	543	4	51	0	0	NC_5_26831082	NC_5_26831082	1784.29	451.5	5.360254652e-001	1.026080544e-001	1.750896573e-007	2.744036e+002	9.427908e+002	5.860200e+001	1.137356e+002	129	215	52	82	1.321436e+001	2.699979e+001	0	0	0	0	0	0	0	0	0	0	0	75.5066	141.529	1	1	1	1	27.0811	52.8969	84.474
DATA	544	4	52	0	0	Col_1_24833719	Col_1_24833719	1805.5	451.5	-3.725376677e-002	7.721530732e-002	6.294748881e-001	7.941106e+002	7.288316e+002	9.470474e+001	9.663240e+001	274.5	174	52	83	1.355365e+001	2.616820e+001	0	0	0	0	0	0	0	0	0	0	0	219.264	109.7	1	1	1	1	27.9146	53.162	84.1631
DATA	545	4	53	0	0	NC_5_17041994	NC_5_17041994	1826.27	451.609	7.464514649e-002	1.582225718e-001	6.370887841e-001	2.228548e+002	2.646471e+002	5.605224e+001	6.859707e+001	117.5	112.5	52	81	1.366826e+001	2.526049e+001	0	0	0	0	0	0	0	0	0	0	0	61.7381	39.9363	1	1	0	0	26.4388	53.6579	82.659
DATA	546	4	54	0	0	Col_1_27688425	Col_1_27688425	1847.78	451.478	5.205700707e-002	6.632340208e-002	4.325142465e-001	1.352563e+003	1.524806e+003	1.446439e+002	1.650299e+002	436	311	53	82	1.384862e+001	2.555469e+001	0	0	0	0	0	0	0	0	0	0	0	375.958	230.694	1	1	1	1	27.0811	54.321	83.4784
DATA	547	4	55	0	0	NC_1_9558047	NC_1_9558047	1867.84	451.094	-1.257747493e-001	1.742859723e-001	4.705051852e-001	2.493496e+002	1.866526e+002	5.686429e+001	6.568454e+001	131	105	53	82	1.415025e+001	2.522415e+001	0	0	0	0	0	0	0	0	0	0	0	69.5185	28.3051	1	1	0	0	19.4461	54.1925	83.8395
DATA	548	4	56	0	0	Col_3_18059995	Col_3_18059995	1889.41	451.389	-4.371740951e-002	6.156070562e-002	4.776103754e-001	2.957657e+004	2.674425e+004	2.958096e+003	2.675163e+003	7891	3994	54	83	1.419338e+001	2.562790e+001	0	0	0	0	0	0	0	0	0	0	0	8273.29	4066.16	1	1	1	1	24.4106	54.1431	84.7076
DATA	549	4	57	0	0	Col_3_6684305	Col_3_6684305	1911.33	451.391	-5.898489093e-002	9.126881381e-002	5.181002948e-001	5.565760e+002	4.858918e+002	7.533598e+001	7.928807e+001	194	146.5	53	83	1.394411e+001	2.523387e+001	0	0	0	0	0	0	0	0	0	0	0	156.195	74.0615	1	1	1	1	27.2919	53.9352	84.5038
DATA	550	4	58	0	0	NC_2_7707127	NC_2_7707127	1932.5	451.324	-1.265461367e-001	1.482018748e-001	3.931732787e-001	2.996444e+002	2.239031e+002	5.882066e+001	6.639529e+001	137	113.5	53	82	1.393402e+001	2.455680e+001	0	0	0	0	0	0	0	0	0	0	0	84.3485	34.2097	1	1	1	0	27.0811	53.7933	83.6328
DATA	551	4	59	0	0	Col_3_290174	Col_3_290174	1953.5	451.324	1.200687242e-001	9.593434155e-002	2.107259095e-001	4.150251e+002	5.471962e+002	6.533898e+001	8.296411e+001	173.5	155.5	53	83	1.418250e+001	2.383014e+001	0	0	0	0	0	0	0	0	0	0	0	117.178	83.8004	1	1	1	1	27.0811	54.1339	84.0278
DATA	552	4	60	0	0	NC_3_22983692	NC_3_22983692	1974.57	451.298	-1.666242252e-001	4.641525966e-001	7.196056584e-001	9.074113e+001	6.182726e+001	5.112886e+001	6.223383e+001	82.5	89.5	53	82	1.445470e+001	2.476865e+001	0	0	0	0	0	0	0	0	0	0	0	25.695	2.1919	1	0	0	0	26.8687	54.2192	84.3301
DATA	553	4	61	0	0	Col_5_1951800	Col_5_1951800	1996	451.203	2.247679483e-002	8.101164481e-002	7.814335133e-001	6.398259e+002	6.738118e+002	8.130745e+001	9.161699e+001	205	180	52	83	1.433180e+001	2.475402e+001	0	0	0	0	0	0	0	0	0	0	0	181.706	103.663	1	1	1	1	28.1191	53.6813	84.5802
DATA	554	4	62	0	0	NC_1_16329998	NC_1_16329998	2017.37	450.033	-3.160988863e-001	3.269173183e-001	3.335901643e-001	1.522402e+002	7.352421e+001	5.230319e+001	6.238561e+001	93	90	53	83	1.408216e+001	2.511894e+001	0	0	0	0	0	0	0	0	0	0	0	43.3497	11.3343	1	1	0	0	18.5412	54.1328	84.8085
DATA	555	4	63	0	0	NC_4_10447031	NC_4_10447031	2038.37	451	0.000000000e+000	6.246112198e-001	1.000000000e+000	4.958533e+001	6.141904e+001	5.002790e+001	6.181269e+001	58	84	54	85	1.455415e+001	2.575612e+001	0	0	0	0	0	0	0	0	0	0	0	10.4948	1.33528	0	0	0	0	29.1201	54.8189	85.6362
DATA	556	4	64	0	0	Col_1_2509045	Col_1_2509045	2059.37	451	-5.412321440e-002	7.987243326e-002	4.980122167e-001	7.202549e+002	6.358622e+002	8.754227e+001	8.858460e+001	250	175	53	84	1.478691e+001	2.679605e+001	0	0	0	0	0	0	0	0	0	0	0	206.24	98.4583	1	1	1	1	29.1201	54.7273	85.9337
DATA	557	4	65	0	0	NC_1_24560027	NC_1_24560027	2080.5	451	-3.480440319e-001	3.724904851e-001	3.501129374e-001	1.363124e+002	6.116337e+001	5.146638e+001	6.180448e+001	92.5	93	53	83	1.432828e+001	2.615225e+001	0	0	0	0	0	0	0	0	0	0	0	39.1351	8.70412	1	0	0	0	29.1201	53.9229	84.842
DATA	558	4	66	0	0	Col_5_8754964	Col_5_8754964	2101.95	450.491	-9.381667801e-002	7.166435510e-002	1.904963717e-001	1.060635e+003	8.545730e+002	1.170473e+002	1.052449e+002	361	214	53	83	1.479500e+001	2.618541e+001	0	0	0	0	0	0	0	0	0	0	0	305.274	132.857	1	1	1	1	25.3321	54.646	84.9074
DATA	559	4	67	0	0	NC_5_23714656	NC_5_23714656	2123.53	450.036	2.272152272e-001	6.483553303e-002	4.574893599e-004	1.663458e+005	2.806901e+005	1.663466e+004	2.806908e+004	47426.5	40839	54	84	1.476887e+001	2.678513e+001	0	0	0	1	0	0	0	0	0	0	0	47996.7	43722	1	1	1	1	24.8756	55.3259	86.3476
DATA	560	4	68	0	0	Col_1_11017892	Col_1_11017892	2144.27	450.038	4.212894980e-002	6.915696358e-002	5.424059912e-001	1.029671e+003	1.134560e+003	1.141450e+002	1.289076e+002	350.5	252.5	54	84	1.414817e+001	2.709152e+001	0	0	0	0	0	0	0	0	0	0	0	297.809	177.059	1	1	1	1	24.1747	55.2058	86.448
DATA	561	4	69	0	0	NC_5_13073866	NC_5_13073866	2165	450.797	-1.950136240e-003	1.610615151e-001	9.903394329e-001	2.291689e+002	2.281422e+002	5.422302e+001	6.519708e+001	122	110.5	54	84	1.384203e+001	2.653815e+001	0	0	0	0	0	0	0	0	0	0	0	66.445	35.674	1	1	0	0	28.1191	55.1756	85.7322
DATA	562	4	70	0	0	Col_3_10966950	Col_3_10966950	2185.78	450.706	-1.796955709e-001	7.347725697e-002	1.446135591e-002	1.126269e+003	7.446402e+002	1.228369e+002	9.623866e+001	371.5	190.5	53	84	1.385066e+001	2.636730e+001	0	0	0	0	0	0	0	0	0	0	0	327.286	116.644	1	1	1	1	24.4106	54.4291	85.7383
DATA	563	4	71	0	0	NC_4_2635362	NC_4_2635362	2207.5	450.676	-2.586621321e-002	7.921749910e-002	7.440298582e-001	6.989353e+002	6.585227e+002	8.531222e+001	8.966659e+001	240	180	53	84	1.411118e+001	2.650540e+001	0	0	0	0	0	0	0	0	0	0	0	203.573	103.341	1	1	1	1	27.0811	54.5108	86.6901
DATA	564	4	72	0	0	NC_3_11343813	NC_3_11343813	2228.5	450.676	-1.214393596e-001	8.097257950e-002	1.336768363e-001	7.520888e+002	5.686300e+002	8.966120e+001	8.321299e+001	261	163	54	85	1.421660e+001	2.704930e+001	0	0	0	0	0	0	0	0	0	0	0	219.528	89.3858	1	1	1	1	27.0811	54.363	87.7036
DATA	565	4	73	0	0	Col_3_2287270	Col_3_2287270	2249.33	450.759	2.033128188e-002	6.925108116e-002	7.690727967e-001	1.033258e+003	1.082780e+003	1.142324e+002	1.241086e+002	348	235.5	53	84	1.391230e+001	2.586636e+001	0	0	0	0	0	0	0	0	0	0	0	302.23	170.489	1	1	1	1	24.8756	53.4334	86.3372
DATA	566	4	74	0	0	NC_5_19230403	NC_5_19230403	2270.47	450.809	-1.823085548e-001	1.900606609e-001	3.374517304e-001	2.305920e+002	1.515429e+002	5.380373e+001	6.242298e+001	119	102	52	81	1.376287e+001	2.537225e+001	0	0	0	0	0	0	0	0	0	0	0	67.5869	23.8997	1	1	0	0	23.4529	53.0333	83.9297
DATA	567	4	75	0	0	Col_3_12912741	Col_3_12912741	2291.93	450.473	-1.258899697e-001	7.086958868e-002	7.567342264e-002	1.159853e+003	8.679869e+002	1.257241e+002	1.057823e+002	368.5	222.5	51	80	1.300895e+001	2.430008e+001	0	0	0	0	0	0	0	0	0	0	0	340.617	137.097	1	1	1	1	25.3321	52.1975	81.8956
DATA	568	4	76	0	0	NC_3_11479431	NC_3_11479431	2312.36	449.394	-1.803369184e-001	4.553207394e-001	6.920565756e-001	9.089830e+001	6.000934e+001	4.928236e+001	6.044510e+001	79	87.5	50	80	1.271630e+001	2.496272e+001	0	0	0	0	0	0	0	0	0	0	0	26.7388	4.15192	1	0	0	0	19.1492	51.4396	81.7181
DATA	569	4	77	0	0	Col_5_15050356	Col_5_15050356	2334.4	450.586	-1.001250502e-001	7.218521611e-002	1.654242332e-001	1.020792e+003	8.106105e+002	1.129443e+002	1.010202e+002	344	214	50	80	1.292476e+001	2.547098e+001	0	0	0	0	0	0	0	0	0	0	0	300.912	128.416	1	1	1	1	27.501	51.3986	82.3715
DATA	570	4	78	0	0	Col_2_18735639	Col_2_18735639	2354.79	450.298	-3.066424168e-002	9.051643167e-002	7.347830856e-001	5.224355e+002	4.868200e+002	7.111895e+001	7.742596e+001	208	161	50	79	1.285729e+001	2.549663e+001	0	0	0	0	0	0	0	0	0	0	0	154.26	77.2209	1	1	1	1	23.2073	51.3097	81.6733
DATA	571	4	79	0	0	Col_5_6677044	Col_5_6677044	2376.71	450.5	7.818754158e-002	6.981023056e-002	2.627132593e-001	9.422235e+002	1.128084e+003	1.058208e+002	1.278292e+002	332	246	50	79	1.279900e+001	2.554982e+001	0	0	0	0	0	0	0	0	0	0	0	278.711	179.194	1	1	1	1	27.0811	50.6686	80.9609
DATA	572	4	80	0	0	NC_5_22894545	NC_5_22894545	2398	450.5	-6.921419714e-002	1.027044504e-001	5.003645671e-001	4.403640e+002	3.754893e+002	6.520579e+001	7.081799e+001	156	141	50	80	1.249621e+001	2.535188e+001	0	0	0	0	0	0	0	0	0	0	0	130.474	59.7228	1	1	1	1	26.2212	50.0551	81.2509
DATA	573	4	81	0	0	NC_4_9064696	NC_4_9064696	2419	450.5	-3.786022184e-001	2.763845039e-001	1.707372443e-001	1.870808e+002	7.823969e+001	5.153096e+001	6.047916e+001	106	88	50	80	1.253615e+001	2.540452e+001	0	0	0	0	0	0	0	0	0	0	0	55.5153	12.4594	1	1	0	0	26.2212	50.3542	81.9654
DATA	574	4	82	0	0	Col_1_3313453	Col_1_3313453	2440.16	450.696	-1.088142307e-001	6.620068221e-002	1.002376644e-001	1.665436e+003	1.296324e+003	1.733067e+002	1.428021e+002	547	293	51	81	1.282747e+001	2.563919e+001	0	0	0	0	0	0	0	0	0	0	0	494.962	206.684	1	1	1	1	25.5572	51.4308	82.7474
DATA	575	4	83	0	0	NC_5_15643009	NC_5_15643009	2461.4	450.414	6.487300244e-002	9.596604956e-002	4.990409573e-001	4.198218e+002	4.874589e+002	6.367589e+001	7.717754e+001	175	156	51	82	1.314685e+001	2.577504e+001	0	0	0	0	0	0	0	0	0	0	0	124.942	77.8027	1	1	1	1	30	51.8014	83.8812
DATA	576	4	84	0	0	NC_2_2516097	NC_2_2516097	2482.65	450.562	-1.761154545e-002	8.872730556e-002	8.426611563e-001	5.298742e+002	5.088165e+002	7.136858e+001	7.849438e+001	205	154	51	82	1.340281e+001	2.532257e+001	0	0	0	0	0	0	0	0	0	0	0	157.912	81.3	1	1	1	1	23.696	52.1191	83.8907
DATA	577	4	85	0	0	NC_1_3622913	NC_1_3622913	2503.2	450.5	-1.056255123e-001	6.671392081e-002	1.133621445e-001	1.545925e+003	1.212168e+003	1.617993e+002	1.351261e+002	507.5	263.5	51	83	1.335808e+001	2.539535e+001	0	0	0	0	0	0	0	0	0	0	0	461.281	193.87	1	1	1	1	25.7804	51.9979	84.7404
DATA	578	4	86	0	0	NC_2_17223122	NC_2_17223122	2524.78	450.478	-1.356520781e-001	2.008470248e-001	4.994216742e-001	2.023809e+002	1.480872e+002	5.180885e+001	6.146539e+001	117	96	50	82	1.264423e+001	2.532852e+001	0	0	0	0	0	0	0	0	0	0	0	60.4617	23.7073	1	1	0	0	27.0811	50.8298	83.8514
DATA	579	4	87	0	0	NC_5_7361139	NC_5_7361139	2546	450.5	-1.538997908e-001	4.690430027e-001	7.428251228e-001	8.441566e+001	5.922748e+001	4.838009e+001	5.960247e+001	73	82	50	83	1.256438e+001	2.544119e+001	0	0	0	0	0	0	0	0	0	0	0	25.2482	0.610233	1	0	0	0	26.2212	51.4638	84.1102
DATA	580	4	88	0	0	NC_3_5494407	NC_3_5494407	2567	450.5	1.554669691e-001	1.961770036e-001	4.280790153e-001	1.482100e+002	2.120042e+002	4.984205e+001	6.321296e+001	92	112	51	82	1.238546e+001	2.466504e+001	0	0	0	0	0	0	0	0	0	0	0	44.3758	33.9985	1	1	0	0	26.2212	51.9811	82.7866
DATA	581	4	89	0	0	NC_5_22082747	NC_5_22082747	2588.04	450.231	2.218936204e-001	7.541517750e-002	3.257904954e-003	6.535707e+002	1.089397e+003	8.081963e+001	1.241334e+002	241	243	51	83	1.224168e+001	2.493180e+001	0	0	0	0	0	0	0	0	0	0	0	195.873	174.831	1	1	1	1	24.4106	51.7788	83.69
DATA	582	4	90	0	0	NC_1_4061574	NC_1_4061574	2609.44	450.027	-8.551919223e-002	6.798427196e-002	2.084184757e-001	1.296673e+003	1.064906e+003	1.380933e+002	1.219694e+002	428	239	51	83	1.253909e+001	2.531247e+001	0	0	0	0	0	0	0	0	0	0	0	388.96	171.02	1	1	1	1	29.1201	51.7485	84.5394
DATA	583	4	91	0	0	Col_3_20164489	Col_3_20164489	2630.05	450.441	2.057314450e-002	7.435541036e-002	7.820207743e-001	7.702971e+002	8.076652e+002	9.047485e+001	1.002717e+002	282	202	51	82	1.320726e+001	2.475990e+001	0	0	0	0	0	0	0	0	0	0	0	231.272	129.802	1	1	1	1	26.0017	51.8837	83.7929
DATA	584	4	92	0	0	NC_5_4276520	NC_5_4276520	2651.62	450	-3.815596790e-001	3.443590503e-001	2.678494662e-001	1.471752e+002	6.113291e+001	4.965298e+001	5.970470e+001	94	86	51	81	1.334562e+001	2.483614e+001	0	0	0	0	0	0	0	0	0	0	0	44.22	9.83029	1	1	0	0	29.1201	52.0567	83.3279
DATA	585	4	93	0	0	Col_1_6369009	Col_1_6369009	2673.3	450.167	-2.119722664e-002	7.112260290e-002	7.656742865e-001	9.437334e+002	8.987773e+002	1.056018e+002	1.077081e+002	334	214.5	51	82	1.320935e+001	2.507578e+001	0	0	0	0	0	0	0	0	0	0	0	283.767	144.612	1	1	1	1	24.6442	52.1488	84.7518
DATA	586	4	94	0	0	Col_5_8187262	Col_5_8187262	2693.93	449.512	1.274526547e-001	8.015333077e-002	1.118098977e-001	5.654724e+002	7.583402e+002	7.376056e+001	9.628678e+001	220	199	51	82	1.294332e+001	2.556892e+001	0	0	0	0	0	0	0	0	0	0	0	170.12	122.063	1	1	1	1	21.6755	52.0436	84.0025
DATA	587	4	95	0	0	Col_3_22810355	Col_3_22810355	2715.2	450.857	-7.302204540e-002	7.616888267e-002	3.377169348e-001	8.033905e+002	6.790546e+002	9.324111e+001	9.014804e+001	293	187	51	82	1.273558e+001	2.581602e+001	0	0	0	0	0	0	0	0	0	0	0	241.885	109.376	1	1	1	1	20.0267	51.82	84.2462
DATA	588	4	96	0	0	Col_2_18900952	Col_2_18900952	2736.44	449.973	4.408546344e-002	7.048184926e-002	5.316516365e-001	9.112681e+002	1.008629e+003	1.026741e+002	1.169919e+002	330	223	50	82	1.278136e+001	2.574049e+001	0	0	0	0	0	0	0	0	0	0	0	274.467	162.501	1	1	1	1	29.1201	51.0499	83.4792
DATA	589	4	97	0	0	NC_4_5811075	NC_4_5811075	2757.56	449.973	-5.116208011e-002	3.752695321e-001	8.915570703e-001	9.428281e+001	8.380510e+001	4.821643e+001	5.984631e+001	79	87	50	81	1.230894e+001	2.487483e+001	0	0	0	0	0	0	0	0	0	0	0	28.4096	13.5066	1	1	0	0	29.1201	50.1348	82.288
DATA	590	4	98	0	0	NC_3_1920371	NC_3_1920371	2777.22	449.906	-2.053820983e-002	1.903382174e-001	9.140720324e-001	1.870648e+002	1.784243e+002	5.083688e+001	6.186969e+001	120	105	49	82	1.224768e+001	2.476134e+001	0	0	0	0	0	0	0	0	0	0	0	56.3855	28.7635	1	1	0	0	19.4461	49.753	82.8098
DATA	591	4	99	0	0	Col_1_4973956	Col_1_4973956	2800	449.5	5.146979513e-002	8.039565673e-002	5.220385753e-001	5.999572e+002	6.754451e+002	7.637268e+001	8.983554e+001	218	175	49	81	1.258263e+001	2.468332e+001	0	0	0	0	0	0	0	0	0	0	0	180.887	108.908	1	1	1	1	26.2212	49.9826	82.2314
DATA	592	4	100	0	0	NC_5_8468398	NC_5_8468398	2821.25	449.821	5.618494265e-002	7.281891575e-002	4.403687328e-001	7.946193e+002	9.043656e+002	9.244615e+001	1.080983e+002	292	222	50	81	1.323576e+001	2.550732e+001	0	0	0	0	0	0	0	0	0	0	0	239.643	145.855	1	1	1	1	17.9125	50.8925	82.5245
DATA	593	4	101	0	0	NC_1_26991585	NC_1_26991585	2841.73	449.857	-5.344753209e-002	8.869650978e-002	5.467822079e-001	5.479242e+002	4.844768e+002	7.234372e+001	7.650274e+001	220	157	50	81	1.355243e+001	2.594755e+001	0	0	0	0	0	0	0	0	0	0	0	165.269	78.1465	1	1	1	1	24.8756	51.5194	82.3241
DATA	594	4	102	0	0	Col_3_15563082	Col_3_15563082	2863.4	449.586	-7.399067408e-002	6.675054078e-002	2.676608195e-001	1.416587e+003	1.194683e+003	1.493264e+002	1.333336e+002	484.5	269	50	81	1.400995e+001	2.531262e+001	0	0	0	0	0	0	0	0	0	0	0	427.303	192.711	1	1	1	1	27.501	51.5235	82.7703
DATA	595	4	103	0	0	Col_1_9055851	Col_1_9055851	2884.5	449.676	7.673923330e-003	8.802973093e-002	9.305330290e-001	5.170018e+002	5.262184e+002	7.002842e+001	7.920797e+001	211	158	51	81	1.415045e+001	2.534200e+001	0	0	0	0	0	0	0	0	0	0	0	155.954	84.8873	1	1	1	1	27.0811	52.0983	82.6277
DATA	596	4	104	0	0	NC_1_7508020	NC_1_7508020	2905.6	449.586	-3.804371078e-002	9.885183977e-002	7.003442031e-001	6.023250e+002	5.518070e+002	1.033465e+002	8.093185e+001	162	168	51	81	1.396521e+001	2.511624e+001	0	0	1	0	0	0	0	0	0	0	0	181.68	89.0125	1	1	1	1	27.501	52.4854	82.7399
DATA	597	4	105	0	0	NC_2_8796449	NC_2_8796449	2925.6	448.767	3.344869313e-002	1.399837664e-001	8.111467240e-001	2.516778e+002	2.718276e+002	5.353338e+001	6.515619e+001	128	122	51	81	1.384015e+001	2.535220e+001	0	0	0	0	0	0	0	0	0	0	0	75.8961	43.8402	1	1	1	0	22.4545	52.2583	83.1041
DATA	598	4	106	0	0	NC_1_18217660	NC_1_18217660	2948	449.5	-3.399483726e-002	1.146948209e-001	7.669293368e-001	3.533115e+002	3.267104e+002	5.900110e+001	6.762983e+001	153	118	52	82	1.489576e+001	2.588887e+001	0	0	0	0	0	0	0	0	0	0	0	106.534	52.6918	1	1	1	1	26.2212	53.9891	84.3638
DATA	599	4	107	0	0	NC_3_11240862	NC_3_11240862	2969	449.5	0.000000000e+000	6.245658287e-001	1.000000000e+000	4.697394e+001	5.885286e+001	4.726865e+001	5.922428e+001	61	72	53	82	1.518598e+001	2.636063e+001	0	0	0	0	0	0	0	0	0	0	0	1.73153	-6.09551	0	0	0	0	30	55.192	84.7996
DATA	600	4	108	0	0	NC_3_10078157	NC_3_10078157	2990.07	448.85	-6.843566863e-002	1.181786277e-001	5.625306903e-001	3.530870e+002	3.016102e+002	5.901330e+001	6.647859e+001	159	126	53	84	1.542460e+001	2.763248e+001	0	0	0	0	0	0	0	0	0	0	0	106.395	48.6207	1	1	1	1	25.7804	54.731	86.1604
DATA	601	4	109	0	0	Col_5_22508528	Col_5_22508528	3011.4	449.414	-3.489106076e-002	7.168644674e-002	6.264584176e-001	9.303723e+002	8.585502e+002	1.043706e+002	1.043166e+002	324.5	214	52	84	1.544987e+001	2.693719e+001	0	0	0	0	0	0	0	0	0	0	0	280.257	138.379	1	1	1	1	27.501	54.4954	86.1555
DATA	602	4	110	0	0	Col_3_7603858	Col_3_7603858	3032.6	449.414	-4.491942148e-002	6.361688753e-002	4.801304772e-001	2.158313e+003	1.946234e+003	2.209582e+002	2.034484e+002	706	356	52	84	1.438828e+001	2.606856e+001	0	0	0	0	0	0	0	0	0	0	0	649.848	313.595	1	1	1	1	27.501	53.3803	85.5674
DATA	603	4	111	0	0	Col_4_10816941	Col_4_10816941	3053.78	449.478	5.747462455e-002	6.723157065e-002	3.926200602e-001	1.148334e+003	1.310819e+003	1.242112e+002	1.438672e+002	401	289	51	82	1.370362e+001	2.522794e+001	0	0	0	0	0	0	0	0	0	0	0	345.572	211.14	1	1	1	1	27.0811	52.2306	83.6403
DATA	604	4	112	0	0	NC_5_23801678	NC_5_23801678	3075	449.5	2.079680199e-001	1.132591542e-001	6.632603395e-002	2.756438e+002	4.449552e+002	5.481059e+001	7.414776e+001	142	156	51	81	1.301407e+001	2.421065e+001	0	0	0	0	0	0	0	0	0	0	0	82.9008	71.6435	1	1	1	1	26.2212	51.8486	82.5862
DATA	605	4	113	0	0	NC_3_17497166	NC_3_17497166	3095.4	449.208	-4.041951000e-003	7.509237622e-002	9.570734894e-001	7.670639e+002	7.599580e+002	9.017390e+001	9.641919e+001	284	190	51	81	1.259738e+001	2.495495e+001	0	0	0	0	0	0	0	0	0	0	0	230.54	122.306	1	1	1	1	24.6442	51.6584	83.4479
DATA	606	4	114	0	0	Col_1_247065	Col_1_247065	3117.33	449.391	1.498136466e-001	8.711285352e-002	8.547516599e-002	4.587864e+002	6.477750e+002	6.599698e+001	8.786735e+001	200	190	51	83	1.262313e+001	2.497102e+001	0	0	0	0	0	0	0	0	0	0	0	137.787	104.204	1	1	1	1	27.2919	51.78	83.9226
DATA	607	4	115	0	0	NC_5_18565813	NC_5_18565813	3138.5	449.324	-3.952450538e-002	1.819094676e-001	8.279934999e-001	2.018288e+002	1.842717e+002	5.159200e+001	6.219179e+001	114.5	110.5	51	82	1.262407e+001	2.479655e+001	0	0	0	0	0	0	0	0	0	0	0	60.5662	29.6271	1	1	0	0	27.0811	51.6563	83.6101
DATA	608	4	116	0	0	Col_4_12003073	Col_4_12003073	3157.62	449.207	6.643867160e-002	6.928436844e-002	3.375953837e-001	9.713473e+002	1.131913e+003	1.081347e+002	1.278444e+002	349	243	50	83	1.264016e+001	2.477500e+001	0	0	0	0	0	0	0	0	0	0	0	291.258	181.894	1	1	1	1	18.2295	51.323	84.0653
DATA	609	4	117	0	0	NC_4_7631818	NC_4_7631818	3180.11	449.722	1.101857811e+000	1.221327186e-001	1.850120186e-019	3.188033e+002	4.030702e+003	5.725759e+001	4.074326e+002	150.5	734.5	50	83	1.288790e+001	2.542158e+001	0	0	0	0	0	0	0	0	0	0	0	95.5059	647.364	1	1	1	1	24.8756	51.1049	84.3605
DATA	610	4	118	0	0	NC_5_18401303	NC_5_18401303	3202	449.203	4.588836350e-002	1.096806850e-001	6.756682506e-001	3.456905e+002	3.842163e+002	5.883923e+001	7.083236e+001	141	135	49	80	1.289109e+001	2.527720e+001	0	0	0	0	0	0	0	0	0	0	0	103.447	61.6629	1	1	1	1	28.1191	50.5376	82.4844
DATA	611	4	119	0	0	Col_3_4895435	Col_3_4895435	3222.84	449.706	6.703619111e-002	8.288540028e-002	4.186407513e-001	5.537148e+002	6.461336e+002	7.305780e+001	8.786352e+001	219.5	178	49	80	1.275917e+001	2.488890e+001	0	0	0	0	0	0	0	0	0	0	0	165.538	103.638	1	1	1	1	24.1747	50.0355	82.4338
DATA	612	4	120	0	0	NC_3_10807618	NC_3_10807618	3244.37	449	-1.595083242e-002	6.519513593e-002	8.067174400e-001	1.547640e+003	1.491829e+003	1.619535e+002	1.606441e+002	514	325	49	79	1.236426e+001	2.427410e+001	0	0	0	0	0	0	0	0	0	0	0	462.109	239.086	1	1	1	1	29.1201	49.7882	80.551
DATA	613	4	121	0	0	NC_2_19016719	NC_2_19016719	3265.37	449	-7.187244655e-002	1.938585748e-001	7.108261280e-001	1.004597e+003	8.513723e+002	3.085994e+002	2.749049e+002	90	120	49	79	1.261393e+001	2.369619e+001	0	0	1	1	0	0	0	0	0	0	0	299.611	136.344	1	1	1	1	30	50.1928	79.8642
DATA	614	4	122	0	0	Col_5_16652922	Col_5_16652922	3286.5	449	-6.313670254e-003	9.969619789e-002	9.495044457e-001	4.260677e+002	4.199184e+002	6.405783e+001	7.297282e+001	181	145	49	79	1.282218e+001	2.429621e+001	0	0	0	0	0	0	0	0	0	0	0	126.913	67.1964	1	1	1	1	29.1201	50.2869	80.8159
DATA	615	4	123	0	0	Col_2_7341223	Col_2_7341223	3307.19	449.079	-2.035664089e-002	7.712945346e-002	7.918352147e-001	7.300563e+002	6.966261e+002	8.731371e+001	9.176124e+001	278.5	188.5	49	80	1.297215e+001	2.439100e+001	0	0	0	0	0	0	0	0	0	0	0	217.187	111.389	1	1	1	1	27.2919	50.2764	81.3406
DATA	616	4	124	0	0	Col_1_12266842	Col_1_12266842	3328.62	449	1.494659452e-001	1.150100766e-001	1.937415363e-001	2.896375e+002	4.086211e+002	5.602823e+001	7.240925e+001	136.5	134	49	81	1.285587e+001	2.509767e+001	0	0	0	0	0	0	0	0	0	0	0	86.0453	65.2817	1	1	1	1	29.1201	50.083	82.4621
DATA	617	4	125	0	0	Col_1_12908256	Col_1_12908256	3349.85	449.717	-5.500615138e-002	6.891412540e-002	4.247637288e-001	1.149814e+003	1.013028e+003	1.246079e+002	1.176481e+002	388	232	48.5	80	1.226291e+001	2.435160e+001	0	0	0	0	0	0	0	0	0	0	0	341.13	161.72	1	1	1	1	24.4106	49.603	81.9831
DATA	618	4	126	0	0	NC_1_9038164	NC_1_9038164	3370.66	448.707	-2.412811674e-001	4.230701733e-001	5.684674327e-001	1.037214e+002	5.950965e+001	4.920736e+001	5.990289e+001	84	82.5	48	81	1.224075e+001	2.451294e+001	0	0	0	0	0	0	0	0	0	0	0	30.7233	2.32072	1	0	0	0	25.1049	49.2367	82.2377
DATA	619	4	127	0	0	Col_3_7729940	Col_3_7729940	3392.43	448.701	6.927536150e-002	8.614636585e-002	4.213052477e-001	1.553768e+003	1.822474e+003	1.626748e+002	2.918745e+002	475	265	49	81	1.255015e+001	2.553351e+001	0	0	1	1	0	0	0	0	0	0	0	459.51	290.362	1	1	1	1	26.8687	49.9665	82.6761
DATA	620	4	128	0	0	Col_3_18338573	Col_3_18338573	3413.04	448.592	-2.344364473e-004	9.868941051e-002	9.981046290e-001	4.329879e+002	4.327542e+002	6.483265e+001	7.397693e+001	187	151	49	81	1.282771e+001	2.552919e+001	0	0	0	0	0	0	0	0	0	0	0	127.85	68.8829	1	1	1	1	23.4529	50.1255	82.921
DATA	621	4	129	0	0	Col_1_18691142	Col_1_18691142	3433.82	448.529	5.367361627e-002	8.034979178e-002	5.041339479e-001	6.098773e+002	6.901065e+002	7.781798e+001	9.148357e+001	235	187	50	81	1.294333e+001	2.522862e+001	0	0	0	0	0	0	0	0	0	0	0	179.786	109.741	1	1	1	1	24.1747	50.7284	82.2831
DATA	622	4	130	0	0	Col_5_1192509	Col_5_1192509	3454.38	448.787	5.701659485e-002	6.385723941e-002	3.719235970e-001	1.879916e+003	2.143656e+003	1.941253e+002	2.226344e+002	616.5	409	50	80	1.284027e+001	2.514524e+001	0	0	0	0	0	0	0	0	0	0	0	553.276	340.568	1	1	1	1	23.696	51.0331	82.5489
DATA	623	4	131	0	0	NC_5_17967249	NC_5_17967249	3477	448.5	1.100325013e-001	2.256390233e-001	6.257989304e-001	1.359958e+002	1.752097e+002	5.037671e+001	6.267877e+001	96	107.5	50	80	1.302277e+001	2.520944e+001	0	0	0	0	0	0	0	0	0	0	0	39.9474	27.8046	1	1	0	0	26.2212	51.1317	82.5565
DATA	624	4	132	0	-1	NC2_00075021	NC2_00075021	3498	448.5	0.000000000e+000	6.257315791e-001	1.000000000e+000	4.829518e+001	5.986427e+001	4.871584e+001	6.042874e+001	61.5	88.5	50	80	1.324208e+001	2.567048e+001	0	0	0	0	0	0	0	0	0	0	0	10.0717	7.52403	0	0	0	0	26.2212	50.937	82.4444
DATA	625	4	133	0	0	Col_1_20179776	Col_1_20179776	3519.14	448.667	3.732870210e-002	7.811703326e-002	6.327526180e-001	6.694416e+002	7.295271e+002	8.277541e+001	9.465033e+001	237	186.5	50	80	1.338656e+001	2.520414e+001	0	0	0	0	0	0	0	0	0	0	0	195.919	115.533	1	1	1	1	26.4388	51.0364	82.2084
DATA	626	4	134	0	0	NC_1_26696142	NC_1_26696142	3539.42	448.629	-4.512567565e-002	9.473123355e-002	6.338216471e-001	4.928329e+002	4.441953e+002	6.933933e+001	7.494800e+001	204	143	50	79	1.297474e+001	2.506442e+001	0	0	0	0	0	0	0	0	0	0	0	143.964	70.2731	1	1	1	1	26.2212	51.1375	81.5881
DATA	627	4	135	0	0	NC_5_17147414	NC_5_17147414	3561.6	448.586	3.215214631e-002	2.232223652e-001	8.854717248e-001	1.515588e+002	1.632050e+002	5.117414e+001	6.260055e+001	97.5	104.5	50	81	1.310865e+001	2.526667e+001	0	0	0	0	0	0	0	0	0	0	0	44.18	25.79	1	1	0	0	27.501	51.4609	82.3756
DATA	628	4	136	0	0	Col_1_7851338	Col_1_7851338	3582.71	448.5	3.916165062e-002	6.947100407e-002	5.729500349e-001	1.001169e+003	1.095643e+003	1.114555e+002	1.251596e+002	339	250	51	81	1.286702e+001	2.531440e+001	0	0	0	0	0	0	0	0	0	0	0	291.246	172.943	1	1	1	1	27.0811	51.8177	82.6744
DATA	629	4	137	0	0	Col_1_12902649	Col_1_12902649	3604	448.5	-4.354473477e-002	7.286372597e-002	5.500942962e-001	9.123770e+002	8.253338e+002	1.036021e+002	1.023746e+002	298	203	50	82	1.263416e+001	2.539530e+001	0	0	0	0	0	0	0	0	0	0	0	264.856	130.13	1	1	1	1	26.2212	51.5956	83.0603
DATA	630	4	138	0	0	NC_1_25657376	NC_1_25657376	3625	448.5	1.675704913e-001	1.818840963e-001	3.568918928e-001	1.629607e+002	2.396919e+002	5.181653e+001	6.520365e+001	107	118	50	82	1.269131e+001	2.549369e+001	0	0	0	0	0	0	0	0	0	0	0	47.2053	37.7501	1	1	0	0	26.2212	51.456	83.3482
DATA	631	4	139	0	0	Col_5_6263014	Col_5_6263014	3645.32	448.864	-1.132584473e-001	9.820536315e-002	2.487947925e-001	5.080929e+002	3.914575e+002	7.078828e+001	7.222875e+001	201	135	50	81	1.277747e+001	2.514508e+001	0	0	0	0	0	0	0	0	0	0	0	146.877	61.5886	1	1	1	1	22.1978	51.324	82.7028
DATA	632	4	140	0	0	NC_2_16603684	NC_2_16603684	3667.07	448.339	-1.280508889e-001	1.027219113e-001	2.125522249e-001	4.819061e+002	3.588488e+002	6.901692e+001	7.057991e+001	195	135	52	82	1.473404e+001	2.559503e+001	0	0	0	0	0	0	0	0	0	0	0	138.976	56.3879	1	1	1	1	25.5572	53.501	83.499
DATA	633	4	141	0	0	Col_5_18424909	Col_5_18424909	3687.55	448	-5.565251135e-002	7.340328318e-002	4.483464168e-001	9.103538e+002	8.008621e+002	1.036318e+002	1.005790e+002	314.5	195	53	82	1.573071e+001	2.618766e+001	0	0	0	0	0	0	0	0	0	0	0	261.94	125.699	1	1	1	1	21.9382	54.8985	84.4069
DATA	634	4	142	0	0	Col_5_14091533	Col_5_14091533	3708.59	448.062	-1.057160429e-001	6.643439299e-002	1.115454887e-001	1.642214e+003	1.287401e+003	1.715582e+002	1.424245e+002	518.5	270.5	53	83	1.643103e+001	2.721984e+001	0	0	0	0	0	0	0	0	0	0	0	471.425	201.835	1	1	1	1	19.1492	55.601	85.6132
DATA	635	4	143	0	0	Col_2_2838281	Col_2_2838281	3730.67	448.391	-1.303617294e-001	8.853682239e-002	1.409125583e-001	6.316036e+002	4.678244e+002	8.040433e+001	7.686262e+001	235	159	53	82	1.494225e+001	2.654062e+001	0	0	0	0	0	0	0	0	0	0	0	180.869	73.2597	1	1	1	1	27.2919	54.9648	84.9838
DATA	636	4	144	0	0	NC_4_4651085	NC_4_4651085	3752	448.5	-1.437411638e-001	1.737967184e-001	4.082002836e-001	2.481760e+002	1.782455e+002	5.571058e+001	6.360404e+001	118	104	53	83	1.478852e+001	2.606591e+001	0	0	0	0	0	0	0	0	0	0	0	70.8952	27.8808	1	1	0	0	26.2212	54.3989	85.2978
DATA	637	4	145	0	0	NC_5_11675695	NC_5_11675695	3773	448.5	-2.670733295e-001	2.191694707e-001	2.230074647e-001	1.380402e+004	7.463324e+003	4.782059e+003	2.051147e+003	290	333	51	81	1.391404e+001	2.541076e+001	0	0	1	1	0	0	0	0	0	0	0	3933.62	1166.07	1	1	1	1	26.2212	52.4737	83.0893
DATA	638	4	146	0	0	NC_1_16988558	NC_1_16988558	3794.35	447.98	-2.484994020e-001	1.206463007e-001	3.942388089e-002	4.452878e+002	2.512704e+002	6.705223e+001	6.615704e+001	182	119.5	50	80	1.277342e+001	2.491303e+001	0	0	0	0	0	0	0	0	0	0	0	126.558	39.2107	1	1	1	0	24.1747	50.8695	81.7821
DATA	639	4	147	0	0	Col_5_10526004	Col_5_10526004	3815.44	448.027	-2.820580660e-002	6.622595673e-002	6.701788266e-001	1.442736e+003	1.352013e+003	1.527774e+002	1.484358e+002	465	292	50	80	1.293208e+001	2.464602e+001	0	0	0	0	0	0	0	0	0	0	0	409.002	210.745	1	1	1	1	29.1201	51.0188	81.3191
DATA	640	4	148	0	0	NC_5_2057083	NC_5_2057083	3836.91	447.623	6.912806583e-003	7.669864373e-002	9.281843467e-001	7.446217e+002	7.565689e+002	8.991322e+001	9.739999e+001	276	194	50	80	1.288022e+001	2.404749e+001	0	0	0	0	0	0	0	0	0	0	0	210.523	117.789	1	1	1	1	24.6442	51.0264	80.3129
DATA	641	4	149	0	0	Col_3_21482638	Col_3_21482638	3856.85	448.283	1.419747207e-001	6.746618255e-002	3.534500485e-002	1.180773e+003	1.637348e+003	1.284301e+002	1.748688e+002	359	334.5	50	80	1.292417e+001	2.481905e+001	0	0	0	0	0	0	0	0	0	0	0	333.03	254.672	1	1	1	1	24.4106	50.8609	81.0728
DATA	642	4	150	0	0	NC_2_10759982	NC_2_10759982	3878.83	448	1.599573035e-002	6.342155677e-002	8.008765612e-001	2.156907e+003	2.237830e+003	2.215604e+002	2.320727e+002	689.5	449.5	50	81	1.280096e+001	2.520445e+001	0	0	0	0	0	0	0	0	0	0	0	606.622	347.659	1	1	1	1	28.1191	50.9781	82.0809
DATA	643	4	151	0	0	NC_2_11688186	NC_2_11688186	3899.27	447.795	7.454834214e-002	7.113108056e-002	2.946193737e-001	9.016917e+002	1.070549e+003	1.034928e+002	1.234821e+002	324.5	254	50	79	1.276916e+001	2.542538e+001	0	0	0	0	0	0	0	0	0	0	0	252.922	166.137	1	1	1	1	22.4545	50.9506	81.275
DATA	644	4	152	0	0	NC_5_21719787	NC_5_21719787	3921.37	448	-9.306289903e-002	8.379851591e-002	2.667597504e-001	6.842102e+002	5.522385e+002	8.530256e+001	8.273448e+001	250	163	50	79	1.274607e+001	2.540462e+001	0	0	0	0	0	0	0	0	0	0	0	191.37	85.6078	1	1	1	1	29.1201	51.2825	81.328
DATA	645	4	153	0	0	NC_4_5292677	NC_4_5292677	3942.08	446.708	-2.713067519e-001	1.078176780e-001	1.185781748e-002	5.498202e+002	2.943838e+002	7.505564e+001	6.834534e+001	194	110	50	79	1.268487e+001	2.504140e+001	0	0	0	0	0	0	0	0	0	0	0	153.333	45.5804	1	1	1	0	22.7082	50.9401	80.7082
DATA	646	4	154	0	0	Col_1_26819018	Col_1_26819018	3962.97	446.703	1.449208607e-002	6.784284920e-002	8.308491881e-001	1.190355e+003	1.230746e+003	1.295935e+002	1.376937e+002	378	264	50	79	1.273053e+001	2.527758e+001	0	0	0	0	0	0	0	0	0	0	0	331.033	190.367	1	1	1	1	20.8674	50.5622	81.3537
DATA	647	4	155	0	0	NC_1_24647141	NC_1_24647141	3984.57	447.701	1.103541208e-001	1.592129497e-001	4.882325104e-001	2.091919e+002	2.697112e+002	5.547364e+001	6.742704e+001	113	113	49	82	1.264919e+001	2.546933e+001	0	0	0	0	0	0	0	0	0	0	0	58.0133	41.6809	1	1	0	0	26.8687	50.3991	82.8648
DATA	648	4	156	0	0	NC_1_24375571	NC_1_24375571	4005.65	447.462	1.838915759e-002	7.767558254e-002	8.128561024e-001	7.202836e+002	7.514372e+002	8.856253e+001	9.733055e+001	257	197	50	81	1.300133e+001	2.552456e+001	0	0	0	0	0	0	0	0	0	0	0	199.165	116.01	1	1	1	1	24.4106	51.1134	82.2879
DATA	649	4	157	0	0	NC_5_8360992	NC_5_8360992	4027	447.5	3.327034471e-001	4.584738752e-001	4.680374750e-001	5.136332e+001	1.104985e+002	5.181266e+001	6.289709e+001	64	91	50	80	1.326466e+001	2.548792e+001	0	0	0	0	0	0	0	0	0	0	0	10.1477	17.0429	0	1	0	0	26.2212	51.6967	81.4423
DATA	650	4	158	0	0	NC_3_23379946	NC_3_23379946	4047.36	447.72	2.094244137e-001	1.695493553e-001	2.167625556e-001	1.740505e+002	2.819030e+002	5.467247e+001	6.808223e+001	104	123	50	79	1.304783e+001	2.460602e+001	0	0	0	0	0	0	0	0	0	0	0	47.8489	43.4427	1	1	0	0	23.9365	51.8161	80.0744
DATA	651	4	159	0	0	Col_5_8166684	Col_5_8166684	4069	447.5	2.342000825e-001	7.131710558e-002	1.023718722e-003	9.066976e+002	1.554757e+003	1.045172e+002	1.673929e+002	312.5	317	50	78	1.288696e+001	2.454360e+001	0	0	0	0	0	0	0	0	0	0	0	248.492	239.372	1	1	1	1	26.2212	50.784	79.717
DATA	652	4	160	0	0	Col_5_5864526	Col_5_5864526	4091.15	447.59	5.685871520e-002	9.032841609e-002	5.290436704e-001	4.991455e+002	5.689654e+002	7.219019e+001	8.421189e+001	193.5	166.5	49	78	1.241872e+001	2.438901e+001	0	0	0	0	0	0	0	0	0	0	0	136.366	87.5219	1	1	1	1	26.0017	50.3141	79.592
DATA	653	4	161	0	0	NC_4_8828273	NC_4_8828273	4110.81	447.115	2.654300482e-002	9.257065626e-002	7.743172407e-001	4.941747e+002	5.253195e+002	7.195774e+001	8.136538e+001	189	159	49	79	1.234613e+001	2.486469e+001	0	0	0	0	0	0	0	0	0	0	0	134.616	80.7422	1	1	1	1	24.4106	49.6848	79.8961
DATA	654	4	162	0	0	Col_1_3858758	Col_1_3858758	4132.78	447.522	-9.826701676e-002	8.167910874e-002	2.289429276e-001	7.436676e+002	5.930780e+002	9.101357e+001	8.592963e+001	252	159	49	78	1.249890e+001	2.434222e+001	0	0	0	0	0	0	0	0	0	0	0	201.945	91.0887	1	1	1	1	27.0811	50.0108	79.3343
DATA	655	4	163	66	1	DarkCorner	DarkCorner	4154.66	448.068	0.000000000e+000	6.216251409e-001	1.000000000e+000	5.230979e+001	6.183310e+001	5.263408e+001	6.222333e+001	46	75	49	78	1.281662e+001	2.446278e+001	0	0	0	0	0	0	0	0	0	0	0	-6.33283	-3.30223	0	0	0	0	30	50.048	79.5632
DATA	656	4	164	66	1	DarkCorner	DarkCorner	4175	447.5	0.000000000e+000	6.222917955e-001	1.000000000e+000	5.247179e+001	6.187813e+001	5.279709e+001	6.240072e+001	53	87	49	78	1.297402e+001	2.456715e+001	0	0	0	0	0	0	0	0	0	0	0	-0.476082	6.2237	0	0	0	0	26.2212	49.7293	79.366
DATA	657	5	1	66	1	DarkCorner	DarkCorner	715.516	459.452	-1.324716359e-001	5.008906843e-001	7.914161226e-001	9.947138e+001	7.332068e+001	6.553920e+001	7.403807e+001	62	85.5	52	83	1.456561e+001	2.610223e+001	0	0	0	0	0	0	0	0	0	0	0	21.8786	7.94154	1	0	0	0	19.1492	53.2853	84.1268
DATA	658	5	2	0	0	NC_1_4069419	NC_1_4069419	737	459.5	1.876249570e-001	5.333159235e-001	7.249820503e-001	6.405518e+001	9.866866e+001	6.454588e+001	7.425561e+001	65	89	52	83	1.413586e+001	2.640988e+001	0	0	0	0	0	0	0	0	0	0	0	7.68113	12.8035	0	1	0	0	30	52.9918	84.7031
DATA	659	5	3	0	0	NC_3_17873654	NC_3_17873654	758.224	459.478	1.849170913e-001	5.355626757e-001	7.298866738e-001	6.373605e+001	9.756684e+001	6.415735e+001	7.405583e+001	59	85	52	82	1.501606e+001	2.533734e+001	0	0	0	0	0	0	0	0	0	0	0	4.0706	12.6928	0	1	0	0	27.0811	53.7392	83.102
DATA	660	5	4	1028	1	SM_12	SM_12	779.5	459.324	0.000000000e+000	6.204588544e-001	1.000000000e+000	6.341967e+001	7.276202e+001	6.381284e+001	7.322121e+001	53	66	52	83	1.434309e+001	2.580647e+001	0	0	0	0	0	0	0	0	0	0	0	-3.04334	-9.67976	0	0	0	0	27.0811	53.6822	83.7427
DATA	661	5	5	0	0	Col_1_21372968	Col_1_21372968	800.5	459.324	-3.612439061e-002	6.702753126e-002	5.899223594e-001	1.644300e+003	1.513061e+003	1.762646e+002	1.680084e+002	387	251	53	83	1.487187e+001	2.637372e+001	0	0	0	0	0	0	0	0	0	0	0	368.962	197.866	1	1	1	1	27.0811	54.7579	84.112
DATA	662	5	6	0	0	Col_5_19364941	Col_5_19364941	821.5	459.324	-1.345782849e-001	8.721329237e-002	1.228080532e-001	8.024558e+002	5.886306e+002	1.021357e+002	9.364677e+001	217	150.5	53	84	1.529194e+001	2.682646e+001	0	0	0	0	0	0	0	0	0	0	0	180.954	77.1822	1	1	1	1	27.0811	55.1408	85.3685
DATA	663	5	7	0	0	NC_3_4310999	NC_3_4310999	842.667	459.391	-9.806261091e-002	6.756670964e-002	1.466838023e-001	1.072784e+003	8.559522e+002	9.858076e+001	1.122599e+002	236	190	53	84	1.527907e+001	2.616817e+001	0	0	0	0	0	0	0	0	0	0	0	243.124	112.543	1	1	1	1	27.2919	55.1638	85.5343
DATA	664	5	8	0	0	Col_3_20860990	Col_3_20860990	864	459.203	1.698389972e-001	8.182688921e-002	3.793196798e-002	5.409679e+002	7.998537e+002	8.270475e+001	9.336592e+001	170.5	180	53	85	1.473535e+001	2.621852e+001	0	0	0	0	0	0	0	0	0	0	0	123.209	105.459	1	1	1	1	28.1191	54.2724	85.5879
DATA	665	5	9	0	0	Col_1_11540721	Col_1_11540721	885	459.203	-3.828201313e-002	1.035186289e-001	7.115255827e-001	5.196469e+002	4.758021e+002	8.109002e+001	8.649356e+001	174	139	52	84	1.435615e+001	2.638169e+001	0	0	0	0	0	0	0	0	0	0	0	118.938	62.9095	1	1	1	1	30	53.9237	86.117
DATA	666	5	10	0	0	Col_3_17106819	Col_3_17106819	906.204	459.122	2.596858271e-002	6.997652564e-002	7.105599214e-001	1.196917e+003	1.270669e+003	1.347710e+002	1.460602e+002	322	239	53	85	1.496608e+001	2.669300e+001	0	0	0	0	0	0	0	0	0	0	0	275.31	168.485	1	1	1	1	23.4529	55.0855	87.0367
DATA	667	5	11	0	0	Col_1_21178922	Col_1_21178922	927.241	459.907	-8.406312098e-002	6.754640921e-002	2.133068097e-001	1.671440e+003	1.377297e+003	1.781442e+002	1.553247e+002	416	262	54	86	1.518614e+001	2.648259e+001	0	0	0	0	0	0	0	0	0	0	0	386.42	183.177	1	1	1	1	24.6442	55.1208	87.7663
DATA	668	5	12	0	0	NC_2_18395786	NC_2_18395786	948.625	459	1.435634689e-001	3.531992730e-001	6.844002898e-001	9.940920e+001	1.383535e+002	6.213684e+001	7.293100e+001	71	96	53	85	1.460188e+001	2.626656e+001	0	0	0	0	0	0	0	0	0	0	0	23.0924	18.4522	1	1	0	0	29.1201	53.9557	85.9328
DATA	669	5	13	0	0	Col_4_18116062	Col_4_18116062	970.179	459.946	-7.539127179e-002	8.061935726e-002	3.497104966e-001	8.581491e+002	7.213923e+002	1.052962e+002	1.014838e+002	253	181	53	83	1.420305e+001	2.567518e+001	0	0	0	0	0	0	0	0	0	0	0	200.388	96.5195	1	1	1	1	24.8756	54.5156	84.52
DATA	670	5	14	0	0	NC_2_2393980	NC_2_2393980	991	458.797	-1.396173756e-001	1.537570645e-001	3.638577419e-001	3.385188e+002	2.454514e+002	6.953578e+001	7.529646e+001	131	107	54	82	1.422071e+001	2.609961e+001	0	0	0	0	0	0	0	0	0	0	0	79.4097	32.9304	1	1	1	0	28.1191	55.0261	84.0693
DATA	671	5	15	0	0	Col_5_8817021	Col_5_8817021	1012	458.797	4.224552753e-003	1.091243641e-001	9.691190534e-001	4.466776e+002	4.510438e+002	7.515913e+001	8.409057e+001	161	140	54	83	1.429261e+001	2.600985e+001	0	0	0	0	0	0	0	0	0	0	0	105.291	60.6948	1	1	1	1	28.1191	54.9485	85.2701
DATA	672	5	16	0	0	NC_5_5431515	NC_5_5431515	1033.37	459	0.000000000e+000	6.218650441e-001	1.000000000e+000	5.977605e+001	7.030636e+001	6.015199e+001	7.083396e+001	58.5	80	55	85	1.473513e+001	2.659508e+001	0	0	0	0	0	0	0	0	0	0	0	1.90202	4.65219	0	0	0	0	29.1201	55.4504	86.9742
DATA	673	5	17	0	0	NC_2_17351522	NC_2_17351522	1054.5	458.676	-2.532945982e-001	4.262237741e-001	5.523274676e-001	1.255989e+002	7.009567e+001	6.116411e+001	7.058209e+001	76.5	77	55	87	1.562424e+001	2.746158e+001	0	0	0	0	0	0	0	0	0	0	0	29.8955	3.37538	1	0	0	0	27.0811	56.3123	89.2892
DATA	674	5	18	0	0	Col_1_9669866	Col_1_9669866	1075.5	458.676	9.827458985e-002	1.196381795e-001	4.114004298e-001	3.487463e+002	4.373047e+002	6.903171e+001	8.281058e+001	135	142	54	84	1.543551e+001	2.665231e+001	0	0	0	0	0	0	0	0	0	0	0	83.4083	59.3884	1	1	1	1	27.0811	55.9689	87.2127
DATA	675	5	19	0	0	NC_3_6188683	NC_3_6188683	1096.67	458.609	1.131567234e-001	4.229788310e-001	7.890662210e-001	8.343236e+001	1.082658e+002	5.987408e+001	7.093640e+001	72.5	92	54	84	1.546309e+001	2.600117e+001	0	0	0	0	0	0	0	0	0	0	0	20.05	14.7486	1	1	0	0	27.2919	56.028	86.5388
DATA	676	5	20	0	0	NC_1_11396812	NC_1_11396812	1118	458.5	-1.306528167e-001	1.056707554e-001	2.163046636e-001	5.401452e+002	3.998137e+002	7.999568e+001	8.051495e+001	177	127	54	83	1.480323e+001	2.499752e+001	0	0	0	0	0	0	0	0	0	0	0	130.429	54.6354	1	1	1	1	26.2212	55.4627	85.1438
DATA	677	5	21	0	0	NC_2_13126249	NC_2_13126249	1139	458.5	3.707287133e-001	3.555490013e-001	2.970901657e-001	7.188842e+001	1.688059e+002	5.916677e+001	7.168569e+001	77	97	54	84	1.451781e+001	2.545261e+001	0	0	0	0	0	0	0	0	0	0	0	17.441	23.1395	1	1	0	0	26.2212	55.1141	85.5525
DATA	678	5	22	0	0	NC_1_23835070	NC_1_23835070	1160.15	458.5	-5.757489852e-002	1.256036597e-001	6.466754949e-001	3.846407e+002	3.368839e+002	6.997178e+001	7.719061e+001	144	123	54	84	1.392432e+001	2.570588e+001	0	0	0	0	0	0	0	0	0	0	0	93.7608	46.3245	1	1	1	0	26.6546	55.0327	86.6173
DATA	679	5	23	0	0	NC_3_19771889	NC_3_19771889	1181.4	458.586	-1.347787684e-001	1.383919001e-001	3.301101614e-001	3.701737e+002	2.714106e+002	6.895365e+001	7.436082e+001	127	119	54	84	1.431567e+001	2.566239e+001	0	0	0	0	0	0	0	0	0	0	0	90.6632	37.4403	1	1	1	0	27.501	55.1955	86.3751
DATA	680	5	24	0	0	NC_5_1122251	NC_5_1122251	1202.4	458.586	6.548341469e-002	7.999295966e-002	4.130062636e-001	3.724799e+003	4.330981e+003	4.610501e+002	5.794555e+002	753	453	55	84	1.467571e+001	2.540378e+001	0	0	1	1	0	0	0	0	0	0	0	916.522	599.322	1	1	1	1	27.501	55.3815	85.8326
DATA	681	5	25	0	0	Col_3_3931595	Col_3_3931595	1223.71	458.5	1.707946761e-002	8.874774002e-002	8.473900385e-001	5.967233e+002	6.206581e+002	8.296238e+001	9.265528e+001	205.5	165	54	84	1.458130e+001	2.537257e+001	0	0	0	0	0	0	0	0	0	0	0	147.515	86.1594	1	1	1	1	27.0811	55.0958	85.5399
DATA	682	5	26	0	0	NC_3_1898495	NC_3_1898495	1244.85	458.5	0.000000000e+000	6.239366799e-001	1.000000000e+000	5.701795e+001	6.814818e+001	5.743421e+001	6.886695e+001	60.5	80.5	54	83	1.415234e+001	2.516722e+001	0	0	0	0	0	0	0	0	0	0	0	6.66707	8.77228	0	0	0	0	26.6546	54.6551	85.4172
DATA	683	5	27	0	0	NC_2_1591994	NC_2_1591994	1266	458.5	6.557791153e-002	8.816962996e-002	4.570157332e-001	5.690938e+002	6.618534e+002	8.062348e+001	9.515137e+001	192	166.5	54	84	1.486557e+001	2.584961e+001	0	0	0	0	0	0	0	0	0	0	0	141.984	92.4617	1	1	1	1	26.2212	54.986	86.3413
DATA	684	5	28	0	0	NC_4_8011714	NC_4_8011714	1286.52	458.391	4.525293458e-002	1.317649254e-001	7.312698207e-001	3.139288e+002	3.484048e+002	6.494981e+001	7.654219e+001	132	129	54	85	1.501220e+001	2.529957e+001	0	0	0	0	0	0	0	0	0	0	0	78.6668	48.8213	1	1	1	1	23.4529	55.2428	86.5647
DATA	685	5	29	0	0	Col_5_19587785	Col_5_19587785	1308.29	458.5	-1.269058003e-001	7.260778910e-002	8.049410255e-002	1.198411e+003	8.947462e+002	1.325323e+002	1.123397e+002	344	196	55	85	1.580857e+001	2.549374e+001	0	0	0	0	0	0	0	0	0	0	0	301.713	125.791	1	1	1	1	27.0811	56.4261	87.0526
DATA	686	5	30	0	0	Col_1_17386958	Col_1_17386958	1328.86	458.741	2.614221347e-002	6.664275667e-002	6.948558529e-001	1.441229e+003	1.530647e+003	1.547457e+002	1.673758e+002	429	295.5	55	84	1.483458e+001	2.503689e+001	0	0	0	0	0	0	0	0	0	0	0	364.447	215.862	1	1	1	1	25.5572	55.7809	86.0057
DATA	687	5	31	0	0	NC_5_7973203	NC_5_7973203	1350.5	458.324	-2.918226125e-002	8.115684017e-002	7.191623061e-001	7.439005e+002	6.955568e+002	9.316941e+001	9.692806e+001	232	173	54	86	1.454254e+001	2.548711e+001	0	0	0	0	0	0	0	0	0	0	0	188.952	98.4014	1	1	1	1	27.0811	55.5487	87.0954
DATA	688	5	32	0	0	NC_1_24411333	NC_1_24411333	1371.67	458.391	-2.635068547e-001	1.087655703e-001	1.540544381e-002	5.858516e+002	3.193602e+002	8.093939e+001	7.448666e+001	205	119	55	86	1.511219e+001	2.631331e+001	0	0	0	0	0	0	0	0	0	0	0	149.466	45.3233	1	1	1	0	27.2919	56.6446	87.8647
DATA	689	5	33	0	0	Col_2_1689010	Col_2_1689010	1392.2	459.3	-7.877512782e-002	7.006942295e-002	2.609095375e-001	1.255609e+003	1.047320e+003	1.373209e+002	1.243710e+002	369	221	54	85	1.546803e+001	2.648519e+001	0	0	0	0	0	0	0	0	0	0	0	321.76	149.113	1	1	1	1	21.4095	56.2431	87.5447
DATA	690	5	34	0	0	Col_1_27374550	Col_1_27374550	1413.7	459.432	-1.844042269e-002	7.137485290e-002	7.961289146e-001	1.060080e+003	1.016011e+003	1.195907e+002	1.216283e+002	320	217	55	84	1.517138e+001	2.628164e+001	0	0	0	0	0	0	0	0	0	0	0	272.859	145.119	1	1	1	1	22.4545	55.9774	86.1471
DATA	691	5	35	0	0	NC_2_9903557	NC_2_9903557	1435.33	458.391	0.000000000e+000	6.179153144e-001	1.000000000e+000	5.589686e+001	6.624546e+001	5.540821e+001	6.666353e+001	65	72.5	55	84	1.583381e+001	2.657786e+001	0	0	0	0	0	0	0	0	0	0	0	14.4476	-4.39379	1	0	0	0	27.2919	56.215	86.2219
DATA	692	5	36	0	0	NC_2_17683812	NC_2_17683812	1456.44	458.027	5.849918776e-002	9.223867278e-002	5.259402519e-001	5.097365e+002	5.832368e+002	7.491313e+001	8.842461e+001	179	157.5	53	84	1.570468e+001	2.641535e+001	0	0	0	0	0	0	0	0	0	0	0	132.3	83.8068	1	1	1	1	29.1201	54.9858	86.4628
DATA	693	5	37	0	0	NC_3_16087568	NC_3_16087568	1477.56	458.027	-1.505169944e-001	1.711381453e-001	3.791270822e-001	2.773759e+002	1.961335e+002	6.130146e+001	6.910041e+001	122.5	106	53	83	1.530885e+001	2.658547e+001	0	0	0	0	0	0	0	0	0	0	0	72.2942	28.2697	1	1	1	0	29.1201	54.6792	85.7069
DATA	694	5	38	0	0	NC_5_8795649	NC_5_8795649	1498.62	458	2.917112776e-001	4.856575108e-001	5.480716279e-001	5.410628e+001	1.059154e+002	5.444395e+001	6.690090e+001	56	94	54	84	1.558007e+001	2.646559e+001	0	0	0	0	0	0	0	0	0	0	0	1.29059	15.3126	0	1	0	0	29.1201	55.4143	86.3293
DATA	695	5	39	0	0	NC_3_22789305	NC_3_22789305	1519.87	458.357	-1.157678580e-001	8.341751362e-002	1.651942078e-001	7.610768e+002	5.829893e+002	9.344238e+001	8.794978e+001	262	168	53	84	1.493477e+001	2.583613e+001	0	0	0	0	0	0	0	0	0	0	0	200.024	84.5487	1	1	1	1	25.7804	54.833	85.961
DATA	696	5	40	0	0	Col_4_13327071	Col_4_13327071	1540.78	458.431	-3.204147475e-002	8.450475296e-002	7.045633186e-001	6.606443e+002	6.136577e+002	8.532292e+001	8.986783e+001	223.5	154.5	55	85	1.498508e+001	2.673210e+001	0	0	0	0	0	0	0	0	0	0	0	174.33	89.2637	1	1	1	1	23.9365	55.7585	86.6366
DATA	697	5	41	0	0	NC_1_24038385	NC_1_24038385	1562.37	458	-1.668616653e-001	3.078597847e-001	5.878147887e-001	1.470759e+002	1.001566e+002	5.575386e+001	6.622065e+001	91	88	54	86	1.482029e+001	2.692352e+001	0	0	0	0	0	0	0	0	0	0	0	38.9664	14.6124	1	1	0	0	29.1201	55.5631	87.2552
DATA	698	5	42	0	0	NC_5_15312045	NC_5_15312045	1584.51	457.772	0.000000000e+000	6.256362134e-001	1.000000000e+000	5.322858e+001	6.484908e+001	5.372582e+001	6.557683e+001	67	88.5	54	86	1.462576e+001	2.643927e+001	0	0	0	0	0	0	0	0	0	0	0	11.2689	9.4468	0	0	0	0	25.7804	55.3675	86.8947
DATA	699	5	43	0	0	Col_3_800538	Col_3_800538	1604.34	457.184	-1.565948281e-002	6.522741044e-002	8.102719691e-001	1.698107e+003	1.637968e+003	1.779996e+002	1.762541e+002	480.5	309	53.5	84	1.476246e+001	2.618972e+001	0	0	0	0	0	0	0	0	0	0	0	453.36	240.344	1	1	1	1	21.1402	54.9986	86.3477
DATA	700	5	44	0	0	NC_5_6809570	NC_5_6809570	1625.43	457.547	5.399833233e-002	8.476284581e-002	5.240910357e-001	5.877708e+002	6.655893e+002	7.925024e+001	9.295713e+001	214	181	54	85	1.493071e+001	2.599457e+001	0	0	0	0	0	0	0	0	0	0	0	157.541	97.9553	1	1	1	1	24.4106	55.6886	86.479
DATA	701	5	45	0	0	NC_2_9062152	NC_2_9062152	1646.67	457.609	-7.852714623e-002	4.259429536e-001	8.537304887e-001	9.418658e+001	7.860712e+001	5.378567e+001	6.517861e+001	81	92.5	54	85	1.429624e+001	2.604178e+001	0	0	0	0	0	0	0	0	0	0	0	25.3423	11.6024	1	1	0	0	27.2919	55.1559	86.7858
DATA	702	5	46	0	0	NC_5_5935235	NC_5_5935235	1667.09	458.333	1.281292223e-001	7.994915175e-002	1.090155049e-001	6.244954e+002	8.388000e+002	8.174960e+001	1.058212e+002	228	205	53	85	1.446508e+001	2.600966e+001	0	0	0	0	0	0	0	0	0	0	0	168.667	124.167	1	1	1	1	21.9382	53.7819	86.7928
DATA	703	5	47	0	0	NC_5_18448479	NC_5_18448479	1688.82	458.14	5.195714712e-003	1.200554425e-001	9.654802252e-001	3.476444e+002	3.518285e+002	6.301301e+001	7.332283e+001	153	125	51	84	1.308522e+001	2.526548e+001	0	0	0	0	0	0	0	0	0	0	0	94.2494	52.2307	1	1	1	1	23.4529	52.0578	85.2463
DATA	704	5	48	0	0	NC_4_3355228	NC_4_3355228	1709.96	458.167	-6.744567059e-002	6.864974835e-002	3.258730124e-001	1.292368e+003	1.106472e+003	1.394418e+002	1.278987e+002	392	236	51	84	1.377742e+001	2.653032e+001	0	0	0	0	0	0	0	0	0	0	0	351.66	164.722	1	1	1	1	22.7082	52.4482	86.2396
DATA	705	5	49	0	0	Col_3_291089	Col_3_291089	1731.5	457.676	1.255183470e-001	1.013860219e-001	2.157070964e-001	3.872546e+002	5.170290e+002	6.497659e+001	8.225616e+001	164	163	51	85	1.423894e+001	2.661943e+001	0	0	0	0	0	0	0	0	0	0	0	105.752	77.1811	1	1	1	1	27.0811	53.1573	86.9824
DATA	706	5	50	0	0	NC_1_24607844	NC_1_24607844	1752.6	457.586	-8.170026660e-002	1.688378456e-001	6.284583830e-001	2.496066e+002	2.068025e+002	5.767298e+001	6.707048e+001	112	114	51	84	1.339130e+001	2.637323e+001	0	0	0	0	0	0	0	0	0	0	0	68.4043	30.9548	1	1	0	0	27.501	52.468	85.8893
DATA	707	5	51	0	0	Col_3_15773845	Col_3_15773845	1774.2	458.06	-5.609777475e-002	7.942692379e-002	4.800130359e-001	7.580939e+002	6.662316e+002	9.181752e+001	9.212148e+001	262	179	52	83	1.378573e+001	2.730651e+001	0	0	0	0	0	0	0	0	0	0	0	208.517	100.007	1	1	1	1	23.4529	53.3095	84.9554
DATA	708	5	52	0	0	NC_5_17508043	NC_5_17508043	1794.66	457.845	-1.493031542e-001	9.841247214e-002	1.292373658e-001	5.548247e+002	3.934166e+002	7.578978e+001	7.466622e+001	209	137.5	52	82	1.349881e+001	2.622650e+001	0	0	0	0	0	0	0	0	0	0	0	153.11	59.2049	1	1	1	1	25.3321	53.5479	84.0204
DATA	709	5	53	0	0	Col_4_17361162	Col_4_17361162	1815.67	458.143	-7.083884899e-002	8.962097556e-002	4.292783734e-001	5.911553e+002	5.021839e+002	7.837241e+001	8.079479e+001	203	153	52	82	1.336136e+001	2.623082e+001	0	0	0	0	0	0	0	0	0	0	0	163.696	75.7745	1	1	1	1	23.4529	53.4478	83.4548
DATA	710	5	54	0	0	NC_1_9074875	NC_1_9074875	1837.15	457.5	-2.472814160e-001	3.150185601e-001	4.324687446e-001	1.503576e+002	8.508323e+001	5.344563e+001	6.370469e+001	96	90	53	82	1.377929e+001	2.588865e+001	0	0	0	0	0	0	0	0	0	0	0	41.7714	12.8704	1	1	0	0	26.6546	54.0041	83.679
DATA	711	5	55	0	0	NC_5_17811895	NC_5_17811895	1858.29	457.5	-1.753021650e-001	4.605403489e-001	7.034670336e-001	9.369778e+001	6.257879e+001	5.197105e+001	6.310810e+001	80.5	85.5	53	82	1.413820e+001	2.492987e+001	0	0	0	0	0	0	0	0	0	0	0	26.1159	6.24241	1	0	0	0	27.0811	54.8425	83.8233
DATA	712	5	56	0	0	NC_3_990303	NC_3_990303	1879.6	457.414	7.886842404e-002	6.940440822e-002	2.558057518e-001	1.016643e+003	1.219093e+003	1.137191e+002	1.371414e+002	339.5	259	54	83	1.459721e+001	2.554710e+001	0	0	0	0	0	0	0	0	0	0	0	284.278	185.343	1	1	1	1	27.501	55.3063	84.545
DATA	713	5	57	0	0	Col_2_10299594	Col_2_10299594	1899.88	457.632	-8.033703921e-002	6.348644931e-002	2.057207202e-001	2.683505e+003	2.230310e+003	2.731163e+002	2.316675e+002	767	406	54	83	1.414532e+001	2.520130e+001	0	0	0	0	0	0	0	0	0	0	0	752.678	339.896	1	1	1	1	25.7804	54.7294	84.2237
DATA	714	5	58	0	0	NC_1_12520389	NC_1_12520389	1920.91	458.163	-1.080368059e-001	1.208788129e-001	3.714496175e-001	3.807533e+002	2.968977e+002	6.335542e+001	6.920181e+001	163	122	54	83	1.407533e+001	2.506599e+001	0	0	0	0	0	0	0	0	0	0	0	107.135	45.3601	1	1	1	0	22.1978	54.5628	84.0669
DATA	715	5	59	0	0	Col_2_2937035	Col_2_2937035	1943	457.5	6.853824476e-003	6.997719114e-002	9.219770053e-001	1.031090e+003	1.047491e+003	1.148043e+002	1.219073e+002	324	217	53	83	1.382657e+001	2.398152e+001	0	0	0	0	0	0	0	0	0	0	0	291.011	160.414	1	1	1	1	26.2212	53.9864	83.9776
DATA	716	5	60	0	0	NC_5_19729522	NC_5_19729522	1964.15	457.5	1.068047774e-001	1.001771256e-001	2.863516246e-001	3.947041e+003	5.047502e+003	5.785521e+002	8.547848e+002	741.5	536	53	83	1.421861e+001	2.457658e+001	0	0	1	1	0	0	0	0	0	0	0	1117.32	774.78	1	1	1	1	26.6546	54.1581	84.8439
DATA	717	5	61	0	0	Col_1_13163339	Col_1_13163339	1984.82	457.368	-7.418664874e-002	6.554848555e-002	2.577257664e-001	1.724198e+003	1.453451e+003	1.795766e+002	1.580478e+002	526	309.5	52	82	1.397946e+001	2.461334e+001	0	0	0	0	0	0	0	0	0	0	0	489.461	223.594	1	1	1	1	25.7804	53.4685	83.9224
DATA	718	5	62	0	0	Col_1_27634939	Col_1_27634939	2006.5	457.324	1.096385724e-001	9.490900643e-002	2.480098901e-001	4.242351e+002	5.460660e+002	6.560716e+001	8.257254e+001	170	163	52	84	1.414103e+001	2.448771e+001	0	0	0	0	0	0	0	0	0	0	0	120.782	84.1972	1	1	1	1	27.0811	53.8757	85.0229
DATA	719	5	63	0	0	NC_5_12550249	NC_5_12550249	2027.41	456.634	-1.099564996e-001	8.827861978e-002	2.129252209e-001	6.237977e+002	4.842697e+002	7.989127e+001	7.852321e+001	222	153	53	84	1.411802e+001	2.556114e+001	0	0	0	0	0	0	0	0	0	0	0	178.068	74.8213	1	1	1	1	21.4095	54.2666	85.1989
DATA	720	5	64	0	0	NC_3_10447175	NC_3_10447175	2048.56	456.753	0.000000000e+000	6.145263430e-001	1.000000000e+000	5.154580e+001	6.129166e+001	5.004301e+001	6.194513e+001	64	89	54	85	1.486999e+001	2.600944e+001	0	0	0	0	0	0	0	0	0	0	0	14.7546	8.89016	1	0	0	0	30	55.4946	85.8737
DATA	721	5	65	0	0	NC_5_17640918	NC_5_17640918	2070.23	456.575	6.821079176e-002	1.008833073e-001	4.989545805e-001	3.974803e+002	4.650786e+002	6.359495e+001	7.714390e+001	169	151	53	83	1.421074e+001	2.663883e+001	0	0	0	0	0	0	0	0	0	0	0	114.083	72.164	1	1	1	1	21.1402	54.3891	85.0315
DATA	722	5	66	0	0	NC_1_25500489	NC_1_25500489	2091.83	457.931	1.822989868e-001	9.948158675e-002	6.687847777e-002	3.605044e+002	5.485416e+002	6.123610e+001	8.233809e+001	150	155	52.5	83	1.427143e+001	2.625808e+001	0	0	0	0	0	0	0	0	0	0	0	103.769	85.3132	1	1	1	1	18.2295	53.9955	85.3571
DATA	723	5	67	0	0	Col_3_16675402	Col_3_16675402	2112.69	456.077	5.384759811e-002	6.283058292e-002	3.914291540e-001	2.611027e+003	2.955691e+003	2.657334e+002	3.018599e+002	807	532.5	53	84	1.479768e+001	2.657866e+001	0	0	0	0	0	0	0	0	0	0	0	753.207	460.441	1	1	1	1	24.1747	54.9788	86.026
DATA	724	5	68	0	0	Col_4_14753508	Col_4_14753508	2133.44	457.027	-4.173504006e-002	9.089722980e-002	6.461297950e-001	2.449229e+003	2.224817e+003	3.214236e+002	3.682021e+002	507	290	53	84	1.385702e+001	2.654533e+001	0	0	1	1	0	0	0	0	0	0	0	708.36	347.306	1	1	1	1	29.1201	54.3147	86.0007
DATA	725	5	69	0	0	Col_2_18687518	Col_2_18687518	2154.02	457.361	1.600890347e-001	6.810085462e-002	1.873491165e-002	1.102822e+003	1.594390e+003	1.207377e+002	1.707317e+002	372	338	54	84	1.423338e+001	2.712923e+001	0	0	0	0	0	0	0	0	0	0	0	319.72	249.366	1	1	1	1	26.4388	55.3189	85.5719
DATA	726	5	70	0	0	NC_1_17936313	NC_1_17936313	2175.62	457	-2.465953682e-001	2.739823594e-001	3.680984124e-001	1.673547e+002	9.485115e+001	5.181017e+001	6.168429e+001	100	96	54	84	1.395597e+001	2.687312e+001	0	0	0	0	0	0	0	0	0	0	0	48.6309	14.8619	1	1	0	0	30	54.9882	86.2653
DATA	727	5	71	0	0	Col_3_1568024	Col_3_1568024	2196.64	457.036	3.507401337e-002	7.000600620e-002	6.163610276e-001	9.734877e+002	1.055369e+003	1.089502e+002	1.218187e+002	312	232	53	85	1.425479e+001	2.676940e+001	0	0	0	0	0	0	0	0	0	0	0	283.522	165.658	1	1	1	1	25.5572	54.7149	86.8757
DATA	728	5	72	0	0	Col_3_12433747	Col_3_12433747	2217.86	456.661	-4.396401426e-002	7.398754049e-002	5.523727697e-001	8.666808e+002	7.832405e+002	9.947097e+001	9.911620e+001	304.5	204	53	85	1.463682e+001	2.767221e+001	0	0	0	0	0	0	0	0	0	0	0	252.958	123.149	1	1	1	1	25.5572	54.8122	88
DATA	729	5	73	0	0	Col_3_8043292	Col_3_8043292	2239.33	456.609	8.476800757e-002	2.433119731e-001	7.275456171e-001	1.300007e+002	1.580206e+002	5.041675e+001	6.266212e+001	87.5	103.5	54	85	1.437232e+001	2.738305e+001	0	0	0	0	0	0	0	0	0	0	0	38.0252	24.8879	1	1	0	0	27.2919	54.2464	88.1853
DATA	730	5	74	0	0	Col_1_5740181	Col_1_5740181	2260.15	456.891	-2.935746008e-002	6.647114357e-002	6.587372755e-001	1.379450e+003	1.289284e+003	1.462594e+002	1.424332e+002	450	275	53	83	1.402147e+001	2.645201e+001	0	0	0	0	0	0	0	0	0	0	0	404.33	203.395	1	1	1	1	24.6442	53.7974	86.5618
DATA	731	5	75	0	0	Col_5_26587636	Col_5_26587636	2281.07	456.833	6.350030082e-002	7.534613500e-002	3.993508641e-001	7.226329e+002	8.364077e+002	8.703838e+001	1.031945e+002	272.5	211	52	81	1.341299e+001	2.462814e+001	0	0	0	0	0	0	0	0	0	0	0	212.228	132.155	1	1	1	1	24.6442	53.0021	83.0462
DATA	732	5	76	0	0	NC_4_1280285	NC_4_1280285	2302.6	456.586	1.154809945e-001	8.885171536e-002	1.937021959e-001	4.631623e+002	6.042466e+002	6.700628e+001	8.540190e+001	189.5	153	51	81	1.262833e+001	2.420047e+001	0	0	0	0	0	0	0	0	0	0	0	136.287	95.6169	1	1	1	1	27.501	51.9426	82.2861
DATA	733	5	77	0	0	Col_4_8296909	Col_4_8296909	2323.59	456.611	-3.270546331e-002	6.786928786e-002	6.298848006e-001	1.212511e+003	1.124554e+003	1.305290e+002	1.275850e+002	409	251.5	51	79	1.288017e+001	2.532453e+001	0	0	0	0	0	0	0	0	0	0	0	357.448	178.212	1	1	1	1	24.4106	51.5827	81.4354
DATA	734	5	78	0	0	NC_3_5568975	NC_3_5568975	2345.11	456.736	6.264189188e-002	8.270860778e-002	4.488219026e-001	5.651385e+002	6.528250e+002	7.430461e+001	8.878578e+001	216	184	51	80	1.296835e+001	2.535939e+001	0	0	0	0	0	0	0	0	0	0	0	166.911	103.606	1	1	1	1	24.4106	51.5367	82.2371
DATA	735	5	79	0	0	NC_1_24773008	NC_1_24773008	2365.87	456.085	-2.546116920e-002	7.651652556e-002	7.393200904e-001	7.556657e+002	7.126373e+002	8.961184e+001	9.322449e+001	281	194	50	79	1.294655e+001	2.550857e+001	0	0	0	0	0	0	0	0	0	0	0	223.537	113.237	1	1	1	1	22.7082	51.2503	81.7758
DATA	736	5	80	0	0	NC_1_24461605	NC_1_24461605	2387.29	456.5	-4.713854552e-002	8.721554481e-002	5.888637762e-001	5.705487e+002	5.118635e+002	7.461334e+001	7.888136e+001	187	154	50	80	1.293030e+001	2.573247e+001	0	0	0	0	0	0	0	0	0	0	0	169.071	81.4479	1	1	1	1	27.0811	50.5787	81.7138
DATA	737	5	81	0	0	NC_1_24190879	NC_1_24190879	2408.4	456.586	-3.893648756e-002	8.814917864e-002	6.586981377e-001	5.523454e+002	5.049801e+002	7.318040e+001	7.837856e+001	211	153	50	80	1.261619e+001	2.588195e+001	0	0	0	0	0	0	0	0	0	0	0	163.939	80.454	1	1	1	1	30	50.192	81.7695
DATA	738	5	82	0	0	Col_1_11631076	Col_1_11631076	2429.71	456.5	-1.703453464e-001	7.255580527e-002	1.888547565e-002	1.138945e+003	7.694094e+002	1.235698e+002	9.749120e+001	381	207	51	81	1.250624e+001	2.570556e+001	0	0	0	0	0	0	0	0	0	0	0	338.557	122.729	1	1	1	1	30	50.981	82.7901
DATA	739	5	83	0	0	Col_4_7130292	Col_4_7130292	2450.85	456.5	9.115891634e-002	7.692335272e-002	2.359930835e-001	4.400180e+003	5.427869e+003	4.426135e+002	7.457441e+002	1000	680	51	82	1.295762e+001	2.543924e+001	0	0	1	1	0	0	0	0	0	0	0	1309.87	866.787	1	1	1	1	26.6546	51.9271	83.9911
DATA	740	5	84	0	0	Col_1_5273967	Col_1_5273967	2472	456.5	1.396781138e-002	6.564354566e-002	8.314964522e-001	1.413252e+003	1.459443e+003	1.491891e+002	1.576975e+002	472	312	52	83	1.321319e+001	2.564775e+001	0	0	0	0	0	0	0	0	0	0	0	421.285	233.314	1	1	1	1	26.2212	52.2987	84.9745
DATA	741	5	85	0	0	NC_2_3809693	NC_2_3809693	2493	456.5	1.237039377e-001	2.700138850e-001	6.468524579e-001	1.092015e+002	1.451886e+002	4.896859e+001	6.141881e+001	86	96	51	83	1.335443e+001	2.553456e+001	0	0	0	0	0	0	0	0	0	0	0	32.5948	23.2342	1	1	0	0	26.2212	52.048	84.2709
DATA	742	5	86	0	0	Col_5_17360586	Col_5_17360586	2513.81	456.508	-5.253298977e-002	9.874176168e-002	5.947093553e-001	4.561497e+002	4.041797e+002	6.598367e+001	7.202962e+001	195.5	141.5	50	82	1.271546e+001	2.539823e+001	0	0	0	0	0	0	0	0	0	0	0	136.319	64.7421	1	1	1	1	25.7804	51.2211	83.8698
DATA	743	5	87	0	0	NC_1_4143161	NC_1_4143161	2535	457.187	-1.610969964e-001	2.409299008e-001	5.037208408e-001	1.704807e+002	1.176463e+002	5.057634e+001	6.071001e+001	100.5	91.5	51	83	1.284830e+001	2.550988e+001	0	0	0	0	0	0	0	0	0	0	0	51.0128	18.8643	1	1	0	0	19.4461	51.7289	84.4834
DATA	744	5	88	0	0	NC_4_15444954	NC_4_15444954	2556.5	456.324	3.484070545e-001	1.212508587e-001	4.060283227e-003	2.166836e+002	4.833182e+002	5.227228e+001	7.666886e+001	109	153	51	82	1.245646e+001	2.511915e+001	0	0	0	0	0	0	0	0	0	0	0	64.9018	77.5552	1	1	0	1	27.0811	52.3451	83.4779
DATA	745	5	89	0	0	Col_2_11675576	Col_2_11675576	2577.67	456.391	2.069852700e-003	6.953535122e-002	9.762529472e-001	1.011610e+003	1.016443e+003	1.117664e+002	1.177622e+002	351	242	51	83	1.238729e+001	2.443625e+001	0	0	0	0	0	0	0	0	0	0	0	303.316	163.236	1	1	1	1	27.2919	52.3803	83.3911
DATA	746	5	90	0	0	NC_5_1761061	NC_5_1761061	2599	456.5	2.138132629e-001	2.690547561e-001	4.267978761e-001	9.786576e+001	1.601194e+002	4.847195e+001	6.154080e+001	73.5	100.5	51	83	1.237937e+001	2.466849e+001	0	0	0	0	0	0	0	0	0	0	0	29.3724	25.7343	1	1	0	0	26.2212	52.2167	83.6811
DATA	747	5	91	0	0	Col_1_21980704	Col_1_21980704	2619.24	456.471	6.121369886e-002	7.064385622e-002	3.862098402e-001	8.920656e+002	1.027095e+003	1.010335e+002	1.186401e+002	315.5	253.5	51	82	1.310870e+001	2.508416e+001	0	0	0	0	0	0	0	0	0	0	0	267.961	165.183	1	1	1	1	23.9365	52.2446	83.2027
DATA	748	5	92	0	0	NC_3_5963886	NC_3_5963886	2640.54	456.717	-9.774231713e-003	1.072898229e-001	9.274121784e-001	3.791735e+002	3.707351e+002	6.069436e+001	6.997016e+001	165.5	142	51	81	1.350701e+001	2.452075e+001	0	0	0	0	0	0	0	0	0	0	0	113.995	59.6648	1	1	1	1	23.4529	52.5939	83.3468
DATA	749	5	93	0	0	Col_1_27041088	Col_1_27041088	2662.79	455.66	3.027982942e-002	9.411725628e-002	7.476613981e-001	4.466557e+002	4.789087e+002	6.510207e+001	7.623546e+001	187	153	51	81	1.358076e+001	2.506907e+001	0	0	0	0	0	0	0	0	0	0	0	134.367	77.1075	1	1	1	1	24.6442	52.5978	84.2277
DATA	750	5	94	0	0	Col_2_14937131	Col_2_14937131	2683.5	456	3.307144809e-002	7.664392284e-002	6.661086904e-001	6.930470e+002	7.478838e+002	8.392390e+001	9.543352e+001	254	196	51	83	1.324994e+001	2.507017e+001	0	0	0	0	0	0	0	0	0	0	0	208.637	120.484	1	1	1	1	29.1201	52.1923	85.1247
DATA	751	5	95	0	0	NC_5_17733155	NC_5_17733155	2704.62	456	3.028500186e-002	8.678981827e-002	7.271294880e-001	5.189880e+002	5.564707e+002	7.022010e+001	8.128659e+001	212	169	52	83	1.284991e+001	2.570215e+001	0	0	0	0	0	0	0	0	0	0	0	156.332	89.6898	1	1	1	1	29.1201	52.3262	84.5048
DATA	752	5	96	0	0	Col_3_10805232	Col_3_10805232	2726	455.926	8.070144387e-002	1.005696784e-001	4.222966941e-001	3.776869e+002	4.548135e+002	6.051022e+001	7.467636e+001	162.5	151.5	51	82	1.265845e+001	2.619644e+001	0	0	0	0	0	0	0	0	0	0	0	113.829	73.3355	1	1	1	1	25.1049	51.3607	84.1887
DATA	753	5	97	0	0	Col_1_11008010	Col_1_11008010	2747.06	455.531	2.316245251e-001	6.496606743e-002	3.634187819e-004	1.980709e+005	3.376332e+005	1.980715e+004	3.376338e+004	65526	56523	50	81	1.244067e+001	2.456054e+001	1	0	0	0	0	0	0	0	0	0	0	59719.7	54457.4	1	1	1	1	26.4388	50.4895	82.2194
DATA	754	5	98	0	0	Col_5_19604346	Col_5_19604346	2768.36	455.873	5.564943479e-003	6.709432466e-002	9.338975868e-001	1.210140e+003	1.225747e+003	1.299062e+002	1.361169e+002	402.5	276	50	81	1.252165e+001	2.444892e+001	0	0	0	0	0	0	0	0	0	0	0	365.028	197.777	1	1	1	1	25.3321	50.2727	82.1771
DATA	755	5	99	0	0	Col_1_4847244	Col_1_4847244	2789.49	455.236	1.148083291e-001	7.678722568e-002	1.348756192e-001	6.400882e+002	8.337736e+002	7.954442e+001	1.022446e+002	237	218	50	81	1.254341e+001	2.467232e+001	0	0	0	0	0	0	0	0	0	0	0	193.121	134.552	1	1	1	1	25.3321	50.0871	82.4112
DATA	756	5	100	0	0	Col_3_16213145	Col_3_16213145	2810.48	455.393	4.923641965e-002	1.028560400e-001	6.321573699e-001	3.768383e+002	4.220768e+002	6.040723e+001	7.267749e+001	171.5	148	50	80	1.286283e+001	2.521161e+001	0	0	0	0	0	0	0	0	0	0	0	113.727	68.1296	1	1	1	1	24.6442	50.7628	81.731
DATA	757	5	101	0	0	NC_5_7186123	NC_5_7186123	2831.56	455.973	-1.959571032e-001	1.591845665e-001	2.183207478e-001	2.801452e+002	1.784128e+002	5.488704e+001	6.178235e+001	120	100.5	51	81	1.392046e+001	2.557412e+001	0	0	0	0	0	0	0	0	0	0	0	84.5685	28.8059	1	1	1	0	29.1201	52.2113	81.9282
DATA	758	5	102	0	0	Col_1_23109972	Col_1_23109972	2852.05	455.789	7.055638400e-002	7.646167201e-002	3.561281254e-001	6.712860e+002	7.897034e+002	8.205876e+001	9.866376e+001	265	202	50	82	1.395277e+001	2.596300e+001	0	0	0	0	0	0	0	0	0	0	0	202.661	127.512	1	1	1	1	25.3321	51.7826	83.2461
DATA	759	5	103	0	0	NC_5_2943184	NC_5_2943184	2874	455.5	-5.746402279e-002	1.020649568e-001	5.734251989e-001	4.312800e+002	3.778290e+002	6.393266e+001	7.018325e+001	185.5	136	50	81	1.439374e+001	2.582203e+001	0	0	0	0	0	0	0	0	0	0	0	130.204	61.0081	1	1	1	1	26.2212	51.8391	83.0609
DATA	760	5	104	0	0	Col_1_6989145	Col_1_6989145	2894.19	455.887	5.834014450e-002	7.739137182e-002	4.509497081e-001	6.562433e+002	7.505939e+002	8.083171e+001	9.555918e+001	246	193	52	81	1.440758e+001	2.589001e+001	0	0	0	0	0	0	0	0	0	0	0	198.128	121.207	1	1	1	1	24.4106	52.8279	83.1661
DATA	761	5	105	0	0	Col_1_7529332	Col_1_7529332	2916.33	455.609	1.562977209e-001	1.173784649e-001	1.830013194e-001	2.757871e+002	3.952499e+002	5.466627e+001	7.113717e+001	138.5	139	51	80	1.367158e+001	2.554680e+001	0	0	0	0	0	0	0	0	0	0	0	83.2522	63.8199	1	1	1	1	27.2919	51.647	82.8101
DATA	762	5	106	0	0	NC_2_1094519	NC_2_1094519	2936.75	455.437	6.157007710e-002	7.880831031e-002	4.346473783e-001	6.235840e+002	7.185633e+002	7.821243e+001	9.307211e+001	241	203	52	82	1.482189e+001	2.597682e+001	0	0	0	0	0	0	0	0	0	0	0	188.208	116.011	1	1	1	1	19.1492	53.9831	84.4932
DATA	763	5	107	0	0	Col_2_10550212	Col_2_10550212	2958.5	455.676	-2.745569386e-002	6.844287841e-002	6.883114848e-001	1.127065e+003	1.058018e+003	1.221976e+002	1.212182e+002	380	246	54	84	1.538481e+001	2.661718e+001	0	0	0	0	0	0	0	0	0	0	0	340.099	170.798	1	1	1	1	27.0811	55.5398	86.192
DATA	764	5	108	0	0	NC_1_21462946	NC_1_21462946	2979.71	455.5	-4.389954978e-001	2.195402930e-001	4.554212119e-002	2.868558e+002	1.043922e+002	6.867427e+001	6.008586e+001	91.5	86.5	54	83	1.578298e+001	2.713876e+001	0	0	1	0	0	0	0	0	0	0	0	86.5325	16.8485	1	1	1	0	27.0811	56.4657	85.8999
DATA	765	5	109	0	0	Col_2_11537823	Col_2_11537823	3001	455.5	1.363928976e-001	7.589599130e-002	7.231928631e-002	3.663966e+003	5.015847e+003	3.694307e+002	6.552940e+002	941.5	563	53	85	1.513766e+001	2.722307e+001	0	0	1	1	0	0	0	0	0	0	0	1104.86	809.349	1	1	1	1	26.2212	54.6674	87.0395
DATA	766	5	110	0	0	Col_3_10128175	Col_3_10128175	3022	455.5	-1.733417446e-002	7.081882762e-002	8.066361638e-001	9.529016e+002	9.156171e+002	1.063708e+002	1.090343e+002	348	223	52	84	1.441496e+001	2.669477e+001	0	0	0	0	0	0	0	0	0	0	0	287.221	147.701	1	1	1	1	26.2212	53.6025	86.1124
DATA	767	5	111	0	0	NC_5_7349436	NC_5_7349436	3043.15	455.5	1.665116005e-001	1.123758084e-001	1.384098047e-001	4.082572e+002	5.990257e+002	6.811387e+001	1.092526e+002	153	145.5	51	82	1.336109e+001	2.526940e+001	0	0	0	0	0	0	0	0	0	0	0	122.994	96.5995	1	1	1	1	26.6546	52.1596	84.4251
DATA	768	5	112	0	0	NC_3_15251839	NC_3_15251839	3064.29	455.5	-1.831819106e-001	3.234051762e-001	5.711109306e-001	1.272903e+002	8.348596e+001	4.900344e+001	5.982908e+001	94	94	50	80	1.291964e+001	2.409345e+001	0	0	0	0	0	0	0	0	0	0	0	38.3265	13.458	1	1	0	0	27.0811	51.6182	82.2862
DATA	769	5	113	0	0	NC_5_12105241	NC_5_12105241	3085.44	455.519	-1.664986267e-002	1.099511321e-001	8.796367931e-001	3.682781e+002	3.544264e+002	5.998689e+001	6.905711e+001	167.5	137.5	51	81	1.272955e+001	2.429790e+001	0	0	0	0	0	0	0	0	0	0	0	110.817	57.1105	1	1	1	1	24.4106	51.8971	82.8388
DATA	770	5	114	0	0	Col_2_2283403	Col_2_2283403	3106.6	455.414	-1.109224576e-001	1.008051556e-001	2.711731585e-001	4.710991e+002	3.649134e+002	6.681834e+001	6.962504e+001	183	136	51	83	1.244306e+001	2.550137e+001	0	0	0	0	0	0	0	0	0	0	0	141.655	58.7726	1	1	1	1	27.501	51.8674	84.3173
DATA	771	5	115	0	0	Col_4_12698343	Col_4_12698343	3127.85	455.5	-1.664037919e-001	9.440086793e-002	7.794504307e-002	5.667506e+002	3.863565e+002	7.389733e+001	7.079665e+001	220	134.5	51	83	1.306108e+001	2.521275e+001	0	0	0	0	0	0	0	0	0	0	0	170.287	62.1959	1	1	1	1	26.6546	52.1718	84.7002
DATA	772	5	116	0	0	NC_3_7505138	NC_3_7505138	3149	455.5	7.099168036e-002	6.999613092e-002	3.104763948e-001	9.222553e+002	1.086033e+003	1.037210e+002	1.237656e+002	331	244.5	51	83	1.247413e+001	2.487984e+001	0	0	0	0	0	0	0	0	0	0	0	276.873	174.736	1	1	1	1	26.2212	51.5821	84.3355
DATA	773	5	117	0	0	NC_1_12963589	NC_1_12963589	3169.84	455.74	2.044500296e-002	7.654081878e-002	7.893826090e-001	7.067877e+002	7.408563e+002	8.515762e+001	9.495093e+001	259	191	50	84	1.246660e+001	2.511717e+001	0	0	0	0	0	0	0	0	0	0	0	212.006	119.136	1	1	1	1	24.1747	51.5072	84.6792
DATA	774	5	118	0	0	NC_1_18330465	NC_1_18330465	3191.33	455.391	-1.458396200e-002	7.843563845e-002	8.524954192e-001	6.892546e+002	6.664931e+002	8.373571e+001	8.929692e+001	270	179	50	82	1.301241e+001	2.523081e+001	0	0	0	0	0	0	0	0	0	0	0	206.536	107.105	1	1	1	1	27.2919	51.1579	83.1517
DATA	775	5	119	0	0	Col_1_21435320	Col_1_21435320	3212.5	455.324	1.204984332e-001	1.441604003e-001	4.032316350e-001	2.208700e+002	2.914977e+002	5.247351e+001	6.622857e+001	127.5	120	49	80	1.295285e+001	2.547158e+001	0	0	0	0	0	0	0	0	0	0	0	66.1154	46.8121	1	1	0	0	27.0811	50.2363	82.263
DATA	776	5	120	0	0	NC_3_21835456	NC_3_21835456	3233.5	455.324	-5.334361487e-002	8.905618572e-002	5.491806750e-001	5.471442e+002	4.839028e+002	7.255482e+001	7.670065e+001	221	156	49	79	1.257945e+001	2.478920e+001	0	0	0	0	0	0	0	0	0	0	0	163.606	77.6575	1	1	1	1	27.0811	50.0021	81.26
DATA	777	5	121	0	0	Col_4_5658439	Col_4_5658439	3254.62	455	-1.288386183e-001	6.675490770e-002	5.360377301e-002	1.639713e+003	1.218791e+003	1.707705e+002	1.356517e+002	525	277	49	78	1.244808e+001	2.423405e+001	0	0	0	0	0	0	0	0	0	0	0	489.719	195.442	1	1	1	1	29.1201	50.0611	79.7134
DATA	778	5	122	0	0	Col_5_22241888	Col_5_22241888	3276	455.203	-1.356154702e-001	8.828338293e-002	1.245045243e-001	1.572812e+003	1.150963e+003	2.176006e+002	1.675240e+002	405	233	49	79	1.259512e+001	2.403562e+001	0	0	1	0	0	0	0	0	0	0	0	469.176	184.429	1	1	1	1	28.1191	50.5405	80.6327
DATA	779	5	123	0	0	NC_1_28006942	NC_1_28006942	3297.23	455	-8.307279511e-002	1.050443537e-001	4.290400408e-001	4.297952e+002	3.549677e+002	6.430109e+001	6.941187e+001	188	132	49	80	1.305339e+001	2.420098e+001	0	0	0	0	0	0	0	0	0	0	0	128.042	56.8326	1	1	1	1	26.4388	50.2261	81.455
DATA	780	5	124	0	0	Col_2_6733701	Col_2_6733701	3318.82	454.74	1.441992273e-002	8.223489434e-002	8.608043012e-001	5.979944e+002	6.181829e+002	7.661445e+001	8.594053e+001	239	188	49	81	1.289413e+001	2.487945e+001	0	0	0	0	0	0	0	0	0	0	0	177.902	98.8878	1	1	1	1	24.1747	50.3248	82.3965
DATA	781	5	125	0	0	NC_3_16150225	NC_3_16150225	3339.73	455.608	-2.113177341e-001	8.163373010e-002	9.636468824e-003	8.372388e+002	5.146733e+002	9.648477e+001	7.885591e+001	308	162	48	81	1.233255e+001	2.457888e+001	0	0	0	0	0	0	0	0	0	0	0	248.761	82.271	1	1	1	1	24.1747	49.5368	82.1114
DATA	782	5	126	0	0	Col_5_18055254	Col_5_18055254	3360.5	455	3.070129528e-002	6.853160086e-002	6.541622734e-001	1.061872e+003	1.139655e+003	1.165431e+002	1.287026e+002	360	248	49	80	1.225301e+001	2.434084e+001	0	0	0	0	0	0	0	0	0	0	0	315.027	182	1	1	1	1	29.1201	49.5256	81.7157
DATA	783	5	127	0	0	Col_2_7505563	Col_2_7505563	3381.43	455.068	-6.338975721e-002	6.695436362e-002	3.437607606e-001	1.377307e+003	1.190257e+003	1.458877e+002	1.332282e+002	481	269.5	49	81	1.228931e+001	2.473821e+001	0	0	0	0	0	0	0	0	0	0	0	407.999	189.911	1	1	1	1	22.4545	49.8876	82.4195
DATA	784	5	128	0	0	Col_1_27909008	Col_1_27909008	3402.88	454.614	-4.468320218e-002	6.782605821e-002	5.100299363e-001	1.233458e+003	1.112861e+003	1.324210e+002	1.263905e+002	425.5	259	50	81	1.248118e+001	2.554009e+001	0	0	0	0	0	0	0	0	0	0	0	364.782	177.381	1	1	1	1	25.7804	50.1487	82.5559
DATA	785	5	129	0	0	NC_2_18597084	NC_2_18597084	3423.24	455.093	8.725662351e-002	9.934249986e-002	3.797585146e-001	3.885692e+002	4.750343e+002	6.195178e+001	7.650282e+001	165	149.5	51	81	1.318439e+001	2.529458e+001	0	0	0	0	0	0	0	0	0	0	0	114.742	75.6519	1	1	1	1	24.8756	51.1865	82.6758
DATA	786	5	130	0	0	NC_2_10268074	NC_2_10268074	3445.33	454.609	-4.651959151e-002	2.373658890e-001	8.446237606e-001	1.539789e+002	1.383380e+002	5.073252e+001	6.160704e+001	108	104.5	50	81	1.287242e+001	2.508487e+001	0	0	0	0	0	0	0	0	0	0	0	45.3859	22.0068	1	1	0	0	27.2919	51.057	82.9114
DATA	787	5	131	0	0	NC_5_17685069	NC_5_17685069	3466.5	454.676	1.121281790e-001	2.689552272e-001	6.767495280e-001	1.122738e+002	1.453471e+002	4.970809e+001	6.182663e+001	88	94	50	80	1.321123e+001	2.511375e+001	0	0	0	0	0	0	0	0	0	0	0	33.0356	23.0987	1	1	0	0	27.0811	51.3604	82.8533
DATA	788	5	132	0	0	NC_2_339420	NC_2_339420	3487.5	454.676	1.364111701e-001	1.661680882e-001	4.116902511e-001	1.856185e+002	2.541162e+002	5.194030e+001	6.530257e+001	105	114	50	79	1.312692e+001	2.554077e+001	0	0	0	0	0	0	0	0	0	0	0	54.519	40.343	1	1	0	0	27.0811	51.2321	82.4251
DATA	789	5	133	0	0	Col_1_1131272	Col_1_1131272	3508.5	454.676	1.394018220e-001	1.041452934e-001	1.807230436e-001	3.428224e+002	4.725753e+002	5.947458e+001	7.654738e+001	158	146.5	51	80	1.379492e+001	2.554192e+001	0	0	0	0	0	0	0	0	0	0	0	100.507	74.9471	1	1	1	1	27.0811	51.8601	82.2838
DATA	790	5	134	0	0	Col_2_16872199	Col_2_16872199	3529.71	454.286	-5.836102869e-003	6.548943917e-002	9.289903770e-001	1.491108e+003	1.471204e+003	1.568608e+002	1.589932e+002	495	302	50	79	1.326328e+001	2.489530e+001	0	0	0	0	0	0	0	0	0	0	0	436.294	233.059	1	1	1	1	24.8756	51.1878	81.2767
DATA	791	5	135	0	0	NC_5_17235421	NC_5_17235421	3551	454.5	2.228760265e-003	1.679262293e-001	9.894105810e-001	2.150946e+002	2.162013e+002	5.332172e+001	6.410580e+001	119	106	50	80	1.313847e+001	2.501740e+001	0	0	0	0	0	0	0	0	0	0	0	62.8134	34.2131	1	1	0	0	26.2212	51.6542	81.858
DATA	792	5	136	0	0	NC_2_6460632	NC_2_6460632	3572	454.5	9.407685347e-002	7.768712011e-002	2.259065015e-001	6.460602e+002	8.023242e+002	8.101885e+001	1.004356e+002	241	209	51	81	1.314934e+001	2.565242e+001	0	0	0	0	0	0	0	0	0	0	0	188.289	126.827	1	1	1	1	26.2212	51.7574	82.7767
DATA	793	5	137	0	0	NC_5_2082892	NC_5_2082892	3593.29	454.5	5.640049688e-002	1.639585880e-001	7.308520542e-001	2.083549e+002	2.372489e+002	5.323744e+001	6.497011e+001	117	116.5	50	81	1.294937e+001	2.529133e+001	0	0	0	0	0	0	0	0	0	0	0	60.5968	37.461	1	1	0	0	27.0811	51.5082	82.6794
DATA	794	5	138	0	0	Col_3_22194176	Col_3_22194176	3614.4	454.586	2.293566329e-001	9.353473294e-002	1.420246936e-002	3.815222e+002	6.469586e+002	6.217586e+001	8.861099e+001	165	178.5	50	82	1.248550e+001	2.536235e+001	0	0	0	0	0	0	0	0	0	0	0	110.726	102.04	1	1	1	1	27.501	51.4648	83.1176
DATA	795	5	139	0	0	NC_4_16881536	NC_4_16881536	3634.5	454.636	-3.169679154e-002	2.786729754e-001	9.094424028e-001	1.293431e+002	1.202393e+002	5.086730e+001	6.179615e+001	96	97.5	50	82	1.225048e+001	2.584942e+001	0	0	0	0	0	0	0	0	0	0	0	37.4611	18.9442	1	1	0	0	22.9591	51.2799	83.6441
DATA	796	5	140	0	0	NC_5_23869198	NC_5_23869198	3656.71	454.5	1.333602698e-001	3.302108502e-001	6.863127415e-001	8.948447e+001	1.216488e+002	5.011654e+001	6.189597e+001	81	98	51	81	1.298866e+001	2.545467e+001	0	0	0	0	0	0	0	0	0	0	0	25.8561	19.143	1	1	0	0	27.0811	51.8155	82.6992
DATA	797	5	141	0	0	NC_5_18549151	NC_5_18549151	3678	454.5	1.961975955e-001	9.783021588e-002	4.491059643e-002	3.635873e+002	5.712238e+002	6.135716e+001	8.339418e+001	153	166	52	82	1.647907e+001	2.543707e+001	0	0	0	0	0	0	0	0	0	0	0	104.817	89.786	1	1	1	1	26.2212	55.0832	83.2807
DATA	798	5	142	0	0	NC_3_22939809	NC_3_22939809	3698.98	454.359	6.471184163e-002	9.271105007e-002	4.851803748e-001	4.565936e+002	5.299583e+002	6.737124e+001	8.067683e+001	192	164	54	83	1.697987e+001	2.643016e+001	0	0	0	0	0	0	0	0	0	0	0	131.324	83.2033	1	1	1	1	24.8756	56.4842	84.9813
DATA	799	5	143	0	0	Col_1_8848230	Col_1_8848230	3720.22	454.478	-1.209663312e-002	7.279355983e-002	8.680174675e-001	8.859628e+002	8.616261e+002	1.015629e+002	1.055113e+002	275	206	54	84	1.624346e+001	2.701769e+001	0	0	0	0	0	0	0	0	0	0	0	254.217	135.121	1	1	1	1	27.0811	55.963	86.3203
DATA	800	5	144	0	0	NC_1_27614739	NC_1_27614739	3741.4	454.414	1.403107690e-001	9.539488289e-002	1.413339467e-001	4.029764e+002	5.566605e+002	6.404380e+001	8.255883e+001	171	156	54	84	1.511752e+001	2.675786e+001	0	0	0	0	0	0	0	0	0	0	0	115.349	87.1948	1	1	1	1	27.501	55.9892	86.3168
DATA	801	5	145	0	0	NC_4_12096145	NC_4_12096145	3762.5	454.324	1.060574290e-001	1.335284713e-001	4.270392677e-001	3.782512e+002	4.828784e+002	8.573894e+001	1.000052e+002	117	132	53	82	1.524138e+001	2.576208e+001	0	0	1	0	0	0	0	0	0	0	0	108.006	75.55	1	1	1	1	27.0811	54.6132	84.718
DATA	802	5	146	0	0	Col_1_22494197	Col_1_22494197	3783.59	454.706	1.785866300e-001	7.480105155e-002	1.696394421e-002	7.027252e+002	1.060162e+003	8.625761e+001	1.223660e+002	261	242	51	81	1.354915e+001	2.527431e+001	0	0	0	0	0	0	0	0	0	0	0	200.166	165.69	1	1	1	1	24.1747	52.2294	83.0042
DATA	803	5	147	0	0	Col_5_3198697	Col_5_3198697	3805.07	454.351	8.148233521e-002	8.888181817e-002	3.592740846e-001	4.894545e+002	5.904657e+002	7.007865e+001	8.502658e+001	187	167	51	80	1.308906e+001	2.498395e+001	0	0	0	0	0	0	0	0	0	0	0	139.051	92.171	1	1	1	1	25.5572	51.5107	81.9413
DATA	804	5	148	0	0	NC_3_3279457	NC_3_3279457	3826	454.5	-1.853529998e-002	3.291439652e-001	9.550919403e-001	1.087164e+002	1.041741e+002	5.144283e+001	6.212717e+001	84	101	50	80	1.300007e+001	2.396081e+001	0	0	0	0	0	0	0	0	0	0	0	30.8072	16.2436	1	1	0	0	26.2212	50.7136	81.1216
DATA	805	5	149	0	0	Col_5_26142482	Col_5_26142482	3846.81	454.383	3.208098369e-003	7.197495288e-002	9.644481205e-001	9.153192e+002	9.221056e+002	1.044962e+002	1.107360e+002	318	233	50	81	1.325661e+001	2.470278e+001	0	0	0	0	0	0	0	0	0	0	0	258.702	143.62	1	1	1	1	23.696	51.1255	81.5494
DATA	806	5	150	0	0	Col_5_17064143	Col_5_17064143	3869.07	454.116	-1.725936470e-001	1.762612334e-001	3.274849706e-001	2.544972e+002	1.710367e+002	5.659992e+001	6.372822e+001	131	109.5	50	81	1.266538e+001	2.537768e+001	0	0	0	0	0	0	0	0	0	0	0	71.7258	26.6074	1	1	1	0	22.1978	50.8406	82.1568
DATA	807	5	151	0	0	Col_1_24304027	Col_1_24304027	3888.69	454.538	1.346608551e-002	9.705862608e-002	8.896542102e-001	4.532476e+002	4.675215e+002	6.799098e+001	7.721241e+001	179.5	146	50	80	1.253135e+001	2.535300e+001	0	0	0	0	0	0	0	0	0	0	0	127.427	72.6603	1	1	1	1	20.591	51.0157	81.794
DATA	808	5	152	0	0	Col_2_17431021	Col_2_17431021	3909.7	454.7	9.834175115e-004	9.573718967e-002	9.918042314e-001	4.713097e+002	4.723782e+002	6.930866e+001	7.755875e+001	183	154	50	80	1.244358e+001	2.622115e+001	0	0	0	0	0	0	0	0	0	0	0	132.147	73.3379	1	1	1	1	23.9365	50.751	81.4324
DATA	809	5	153	0	0	NC_2_12703309	NC_2_12703309	3931.62	454	-2.401821053e-002	9.787239275e-002	8.061441553e-001	4.685201e+002	4.433126e+002	6.923081e+001	7.588326e+001	178.5	141.5	50	78	1.246903e+001	2.487090e+001	0	0	0	0	0	0	0	0	0	0	0	130.975	68.7431	1	1	1	1	29.1201	51.0187	80.4313
DATA	810	5	154	0	0	NC_3_15881103	NC_3_15881103	3952.61	453.627	-5.372382086e-002	1.132550633e-001	6.352422741e-001	3.891126e+002	3.438361e+002	6.423949e+001	7.059369e+001	162	132	50	78	1.290694e+001	2.435046e+001	0	0	0	0	0	0	0	0	0	0	0	108.467	53.2599	1	1	1	1	24.4106	51.0951	80.0046
DATA	811	5	155	0	0	Col_5_16495415	Col_5_16495415	3974.17	454	-7.397283599e-002	6.645811334e-002	2.656764093e-001	1.548506e+003	1.305991e+003	1.631144e+002	1.444468e+002	433	264.5	50	81	1.281330e+001	2.543942e+001	0	0	0	0	0	0	0	0	0	0	0	430.422	202.097	1	1	1	1	28.1191	50.6912	82.0674
DATA	812	5	156	0	0	NC_5_23126916	NC_5_23126916	3995.5	453.088	1.117781956e-001	1.327795062e-001	3.998813306e-001	2.609941e+002	3.376051e+002	5.766098e+001	7.040667e+001	120.5	128.5	50	82	1.302112e+001	2.521191e+001	0	0	0	0	0	0	0	0	0	0	0	72.3258	52.1843	1	1	1	1	20.3108	50.8212	82.854
DATA	813	5	157	0	0	Col_2_8606488	Col_2_8606488	4016.57	454.443	7.113628501e-002	6.816457102e-002	2.966722689e-001	1.115586e+003	1.314133e+003	1.228956e+002	1.452335e+002	359	291	51	82	1.329171e+001	2.557690e+001	0	0	0	0	0	0	0	0	0	0	0	308.308	202.969	1	1	1	1	26.2212	51.7958	82.8625
DATA	814	5	158	0	0	Col_1_23405545	Col_1_23405545	4037.5	453.676	-4.302793001e-002	6.460570952e-002	5.054058826e-001	1.872105e+003	1.695518e+003	1.942213e+002	1.804965e+002	561	334.5	50	79	1.358714e+001	2.543737e+001	0	0	0	0	0	0	0	0	0	0	0	515.82	261.606	1	1	1	1	27.0811	52.0756	80.6219
DATA	815	5	159	0	0	Col_2_9759081	Col_2_9759081	4058.79	453.654	-3.893793015e-002	1.054519270e-001	7.119427608e-001	4.283566e+002	3.916224e+002	6.726923e+001	7.329303e+001	174	137	50	79	1.320016e+001	2.458116e+001	0	0	0	0	0	0	0	0	0	0	0	117.671	60.3692	1	1	1	1	24.6442	51.6074	80.1193
DATA	816	5	160	0	0	NC_3_1646071	NC_3_1646071	4079.49	453.776	1.513175412e-001	1.072049624e-001	1.581034590e-001	3.385997e+002	4.797380e+002	6.206886e+001	7.839705e+001	148	160	49	79	1.298804e+001	2.412127e+001	0	0	0	0	0	0	0	0	0	0	0	92.7428	73.8905	1	1	1	1	23.9365	50.628	80.0196
DATA	817	5	161	0	0	NC_1_4616112	NC_1_4616112	4101	453.5	-2.094043213e-001	2.671122026e-001	4.330656931e-001	1.711978e+002	1.057046e+002	5.491907e+001	6.295353e+001	99.5	97	49	79	1.231258e+001	2.476595e+001	0	0	0	0	0	0	0	0	0	0	0	46.7449	16.2665	1	1	0	0	26.2212	49.8346	79.8811
DATA	818	5	162	0	0	NC_2_11910217	NC_2_11910217	4122.22	453.522	-4.856718965e-002	8.761522452e-002	5.793573810e-001	5.982127e+002	5.349196e+002	7.948815e+001	8.196902e+001	217	162.5	49	79	1.227807e+001	2.462669e+001	0	0	0	0	0	0	0	0	0	0	0	162.839	82.2517	1	1	1	1	27.0811	49.896	80.0627
DATA	819	5	163	0	0	Col_2_8304497	Col_2_8304497	4142.43	453.471	6.671045340e-003	7.603683351e-002	9.300877843e-001	7.822698e+002	7.943787e+002	9.420979e+001	1.008638e+002	257.5	201	49	78	1.250258e+001	2.390311e+001	0	0	0	0	0	0	0	0	0	0	0	212.313	122.059	1	1	1	1	24.4106	50.1911	79.2288
DATA	820	5	164	66	1	DarkCorner	DarkCorner	4164.5	453.676	0.000000000e+000	6.215888438e-001	1.000000000e+000	5.234235e+001	6.180841e+001	5.266835e+001	6.219848e+001	60	75.5	49	79	1.323474e+001	2.438492e+001	0	0	0	0	0	0	0	0	0	0	0	1.0748	-9.04279	0	0	0	0	27.0811	50.3801	79.9613
DATA	821	6	1	0	0	NC_2_16525467	NC_2_16525467	726.5	465.5	-1.037272135e-001	1.658398449e-001	5.316651421e-001	3.108145e+002	2.447789e+002	7.161801e+001	7.757321e+001	116	110	52	83	1.444803e+001	2.648922e+001	0	0	0	0	0	0	0	0	0	0	0	68.6365	31.7576	1	1	0	0	27.9146	53.2116	84.5571
DATA	822	6	2	0	0	Col_3_9995799	Col_3_9995799	747.64	465.84	-1.224628918e-002	8.335713977e-002	8.832002958e-001	7.623580e+002	7.411612e+002	9.966499e+001	1.043257e+002	220.5	170	51	83	1.442129e+001	2.646199e+001	0	0	0	0	0	0	0	0	0	0	0	169.203	96.4057	1	1	1	1	23.9365	53.071	84.2905
DATA	823	6	3	0	0	Col_1_12920374	Col_1_12920374	768.776	465.478	-1.649629425e-001	1.173573680e-001	1.598292023e-001	5.131357e+002	3.509694e+002	8.194004e+001	8.121299e+001	171	119	53	82	1.473680e+001	2.584281e+001	0	0	0	0	0	0	0	0	0	0	0	114.447	45.7663	1	1	1	0	27.0811	54.3684	83.1457
DATA	824	6	4	0	0	NC_5_16277427	NC_5_16277427	790.341	464.795	-4.146303117e-001	9.091039010e-002	5.094253811e-006	1.182561e+003	4.551905e+002	1.342596e+002	8.607235e+001	330	129	53	82.5	1.484195e+001	2.646354e+001	0	0	0	0	0	0	0	0	0	0	0	265.053	59.5083	1	1	1	1	22.1978	54.6943	83.8718
DATA	825	6	5	0	0	Col_1_24607844	Col_1_24607844	810.646	465.542	3.219837530e-003	8.725137528e-002	9.705623475e-001	6.736509e+002	6.786639e+002	9.240887e+001	9.956718e+001	200	166.5	54	84	1.560725e+001	2.708474e+001	0	0	0	0	0	0	0	0	0	0	0	151.738	88.963	1	1	1	1	23.9365	55.5389	85.6324
DATA	826	6	6	0	0	NC_2_12759619	NC_2_12759619	832.224	465.478	-2.371476317e-002	5.162894441e-001	9.633635898e-001	8.367983e+001	7.923298e+001	6.349094e+001	7.308446e+001	73	88.5	54	86	1.612869e+001	2.663107e+001	0	0	0	0	0	0	0	0	0	0	0	18.9442	10.415	1	1	0	0	30	56.1276	86.8397
DATA	827	6	7	0	0	Col_2_15838068	Col_2_15838068	853.34	464.981	1.976882102e-002	1.117033436e-001	8.595271705e-001	4.358258e+002	4.561228e+002	7.630414e+001	8.562091e+001	155	145	54	85	1.504987e+001	2.558156e+001	0	0	0	0	0	0	0	0	0	0	0	99.1452	60.1166	1	1	1	1	24.4106	54.9227	86.1897
DATA	828	6	8	0	0	NC_2_19017688	NC_2_19017688	874.5	465.324	0.000000000e+000	6.218249828e-001	1.000000000e+000	6.193415e+001	7.179954e+001	6.250653e+001	7.229012e+001	68	79	52	84	1.410483e+001	2.615598e+001	0	0	0	0	0	0	0	0	0	0	0	11.0884	3.07556	0	0	0	0	27.0811	53.5134	85.3735
DATA	829	6	9	0	0	NC_1_28634252	NC_1_28634252	895.052	465.224	5.928779211e-002	8.825985265e-002	5.017483764e-001	6.101784e+002	6.994305e+002	8.700411e+001	1.004186e+002	202.5	170.5	53	86	1.489476e+001	2.713597e+001	0	0	0	0	0	0	0	0	0	0	0	140.179	92.703	1	1	1	1	25.5572	54.5902	87.4077
DATA	830	6	10	0	0	Col_3_6750615	Col_3_6750615	916.5	465.5	-4.828386980e-002	6.856011694e-002	4.812733994e-001	1.441552e+003	1.289871e+003	1.568070e+002	1.476442e+002	393	246	54	87	1.587825e+001	2.732069e+001	0	0	0	0	0	0	0	0	0	0	0	332.858	171.469	1	1	1	1	24.4106	56.4884	89.3721
DATA	831	6	11	0	0	Col_5_15747374	Col_5_15747374	938	465.203	1.184886946e-001	1.204740639e-001	3.253514116e-001	1.131688e+004	1.486673e+004	2.427203e+003	2.671320e+003	624	972	54	86	1.522534e+001	2.643101e+001	0	0	1	1	0	0	0	0	0	0	0	2626.05	1982.07	1	1	1	1	28.1191	55.6423	87.685
DATA	832	6	12	0	0	NC_4_9160843	NC_4_9160843	959.375	465	2.267720207e-001	5.149476414e-001	6.596627821e-001	6.072450e+001	1.023613e+002	6.110211e+001	7.215135e+001	50	89	53	83	1.371394e+001	2.585847e+001	0	0	0	0	0	0	0	0	0	0	0	0.871352	13.6873	0	1	0	0	29.1201	53.8162	84.8761
DATA	833	6	13	0	0	Col_2_15230018	Col_2_15230018	980.375	465	2.722268062e-002	8.568588589e-002	7.507100797e-001	6.600960e+002	7.027968e+002	8.974653e+001	1.000509e+002	212	164	53	82	1.415483e+001	2.578555e+001	0	0	0	0	0	0	0	0	0	0	0	154.68	94.2531	1	1	1	1	29.1201	54.7467	83.7426
DATA	834	6	14	0	0	Col_5_5901094	Col_5_5901094	1001.47	465.691	-2.217170241e-002	1.208000085e-001	8.543738891e-001	3.995144e+002	3.796301e+002	7.250042e+001	8.050199e+001	144	133.5	55	82	1.441253e+001	2.620434e+001	0	0	0	0	0	0	0	0	0	0	0	94.0896	51.072	1	1	1	1	25.1049	56.2889	84.9723
DATA	835	6	15	0	0	Col_4_16028697	Col_4_16028697	1022.62	465	-1.215464711e-001	7.152419674e-002	8.924846114e-002	1.324555e+003	1.001206e+003	1.455002e+002	1.226144e+002	369.5	194	55	86	1.450339e+001	2.614623e+001	0	0	0	0	0	0	0	0	0	0	0	313.42	135.085	1	1	1	1	29.1201	55.0957	87.3158
DATA	836	6	16	0	0	Col_1_24353942	Col_1_24353942	1043.87	466.156	-3.293798169e-002	1.262776786e-001	7.942176552e-001	3.784368e+002	3.507966e+002	7.085903e+001	7.879092e+001	133.5	125.5	55	86	1.456373e+001	2.730904e+001	0	0	0	0	0	0	0	0	0	0	0	90.007	47.4858	1	1	1	0	19.4461	55.9678	88.2594
DATA	837	6	17	0	0	NC_3_22560532	NC_3_22560532	1064.89	464	3.763862180e-002	6.387758912e-002	5.557066805e-001	2.541546e+004	2.771639e+004	2.700981e+003	2.820190e+003	5914	3788	55	85	1.622081e+001	2.666374e+001	0	0	1	1	0	0	0	0	0	0	0	6070.98	3761.86	1	1	1	1	20.591	56.9331	87.7592
DATA	838	6	18	0	0	Col_3_14773854	Col_3_14773854	1086	464.797	-1.108177399e-001	9.348895678e-002	2.358765508e-001	6.481375e+002	5.021684e+002	8.788380e+001	8.625998e+001	202	140	54	83	1.591641e+001	2.585791e+001	0	0	0	0	0	0	0	0	0	0	0	155.592	68.3785	1	1	1	1	28.1191	56.2611	85.4767
DATA	839	6	19	0	0	Col_3_20243333	Col_3_20243333	1107.37	465	-9.948556864e-003	7.931063699e-002	9.001769140e-001	8.013564e+002	7.832081e+002	9.955022e+001	1.049858e+002	232	180	54	83	1.527119e+001	2.533742e+001	0	0	0	0	0	0	0	0	0	0	0	193.315	106.986	1	1	1	1	29.1201	55.8805	85.3145
DATA	840	6	20	0	0	Col_3_15676898	Col_3_15676898	1128.5	464.676	1.146009180e-001	9.279126295e-002	2.168156337e-001	5.422388e+002	7.059786e+002	7.997639e+001	1.057395e+002	169	141	54	84	1.396255e+001	2.498445e+001	0	0	0	0	0	0	0	0	0	0	0	131.421	96.7326	1	1	1	1	27.0811	55.1387	84.7702
DATA	841	6	21	0	0	NC_3_20946122	NC_3_20946122	1149.5	464.676	-1.044125165e-001	2.090803662e-001	6.175050931e-001	2.223256e+002	1.748143e+002	6.259338e+001	7.164812e+001	87	104	54	84	1.366272e+001	2.503562e+001	0	0	0	0	0	0	0	0	0	0	0	54.1385	24.0276	1	1	0	0	27.0811	54.527	86.0988
DATA	842	6	22	0	0	NC_2_12106278	NC_2_12106278	1170.67	464.609	-1.063439027e-001	2.468948103e-001	6.666679397e-001	1.854440e+002	1.451673e+002	6.111890e+001	7.077000e+001	94	100.5	54	85	1.372882e+001	2.524111e+001	0	0	0	0	0	0	0	0	0	0	0	45.3701	20.0154	1	1	0	0	27.2919	54.4975	87.4903
DATA	843	6	23	0	0	Col_3_17492446	Col_3_17492446	1192	464.5	1.108447716e-001	9.448637910e-002	2.407438368e-001	4.834852e+002	6.240623e+002	7.548168e+001	9.306958e+001	169.5	157.5	54	84	1.412412e+001	2.463040e+001	0	0	0	0	0	0	0	0	0	0	0	118.845	86.3173	1	1	1	1	26.2212	54.9403	85.8856
DATA	844	6	24	0	0	Col_1_8930659	Col_1_8930659	1213	464.5	-3.229875804e-002	1.001578696e-001	7.470902349e-001	5.119354e+002	4.752437e+002	7.713485e+001	8.364296e+001	156.5	141	55	85	1.480499e+001	2.529039e+001	0	0	0	0	0	0	0	0	0	0	0	126.421	65.94	1	1	1	1	26.2212	55.3401	86.0592
DATA	845	6	25	0	0	NC_3_10526420	NC_3_10526420	1234.02	464.583	-5.519123243e-003	8.621121732e-002	9.489553998e-001	6.464276e+002	6.382646e+002	8.647043e+001	9.370991e+001	214	158	55	83	1.464918e+001	2.552690e+001	0	0	0	0	0	0	0	0	0	0	0	160.371	88.8395	1	1	1	1	26.2212	55.3909	85.8914
DATA	846	6	26	0	0	Col_1_7604416	Col_1_7604416	1255.4	464.586	2.953396914e-001	2.134475566e-001	1.664613961e-001	1.333972e+002	2.633215e+002	5.870196e+001	7.328751e+001	92	108.5	54	85	1.467922e+001	2.645030e+001	0	0	0	0	0	0	0	0	0	0	0	33.2482	36.769	1	1	0	0	27.501	55.1116	87.3819
DATA	847	6	27	0	0	Col_5_17287573	Col_5_17287573	1275.92	464.434	6.158493555e-002	1.024780960e-001	5.478685853e-001	4.386923e+002	5.055277e+002	7.186032e+001	8.488141e+001	169	141	54	86	1.485628e+001	2.587559e+001	0	0	0	0	0	0	0	0	0	0	0	109.822	70.8049	1	1	1	1	24.8756	55.216	87.5628
DATA	848	6	28	0	0	Col_4_10192403	Col_4_10192403	1297.41	464.389	-3.350996174e-002	7.359077564e-002	6.488535307e-001	9.877964e+002	9.144448e+002	1.138738e+002	1.139370e+002	296.5	205.5	55	86	1.580931e+001	2.575758e+001	0	0	0	0	0	0	0	0	0	0	0	248.421	128.49	1	1	1	1	24.4106	56.6439	87.2909
DATA	849	6	29	0	0	NC_1_12326949	NC_1_12326949	1318.51	465.186	-1.184719412e-001	8.117931248e-002	1.444589400e-001	8.416260e+002	6.406889e+002	1.013088e+002	9.324152e+001	275	172	54.5	84	1.484479e+001	2.510947e+001	0	0	0	0	0	0	0	0	0	0	0	212.646	90.3216	1	1	1	1	22.1978	55.6477	86.6498
DATA	850	6	30	0	0	NC_4_7634401	NC_4_7634401	1339.66	464.534	-5.486379264e-002	7.476863116e-002	4.630822929e-001	9.589118e+002	8.451132e+002	1.111212e+002	1.081829e+002	300	195	55	85	1.490429e+001	2.484138e+001	0	0	0	0	0	0	0	0	0	0	0	243.328	119.503	1	1	1	1	25.3321	56.8096	86.5118
DATA	851	6	31	0	0	NC_4_6836913	NC_4_6836913	1361.15	464.5	-1.020260357e-001	1.404134926e-001	4.674640834e-001	3.386248e+002	2.677274e+002	6.535543e+001	7.245073e+001	127	110	54	86	1.389783e+001	2.606104e+001	0	0	0	0	0	0	0	0	0	0	0	86.3134	37.979	1	1	1	0	26.6546	55.285	88.2258
DATA	852	6	32	0	0	NC_5_21028166	NC_5_21028166	1382.4	464.414	-5.234119515e-002	8.055195698e-002	5.158331809e-001	7.744186e+002	6.864906e+002	9.536589e+001	9.600344e+001	209	170.5	55	86	1.518416e+001	2.595569e+001	0	0	0	0	0	0	0	0	0	0	0	198.261	97.6895	1	1	1	1	27.501	56.377	87.2639
DATA	853	6	33	0	0	NC_2_2350037	NC_2_2350037	1403.5	464.324	2.062694610e-001	4.263656979e-001	6.285382425e-001	6.993025e+001	1.124435e+002	5.585459e+001	6.784188e+001	72	101	55	85	1.469400e+001	2.601910e+001	0	0	0	0	0	0	0	0	0	0	0	17.9803	16.0508	1	1	0	0	30	56.0285	86.9013
DATA	854	6	34	0	0	Col_3_10578994	Col_3_10578994	1424.6	464.414	2.366897849e-002	9.296012493e-002	7.990210021e-001	5.244303e+002	5.538049e+002	7.612340e+001	8.669020e+001	192.5	155.5	55	85	1.540223e+001	2.661561e+001	0	0	0	0	0	0	0	0	0	0	0	135.423	79.3005	1	1	1	1	27.501	56.3528	86.9108
DATA	855	6	35	0	0	Col_5_1911246	Col_5_1911246	1445.31	465.056	6.654218327e-002	8.885627549e-002	4.539329611e-001	5.422136e+002	6.319935e+002	7.719061e+001	9.172984e+001	189	170	54	86	1.508837e+001	2.633752e+001	0	0	0	0	0	0	0	0	0	0	0	140.618	90.7825	1	1	1	1	24.4106	55.9738	87.2741
DATA	856	6	36	0	0	NC_4_701440	NC_4_701440	1467	464.5	-1.471013667e-001	9.274650038e-002	1.127260929e-001	6.453406e+002	4.599257e+002	8.460369e+001	8.067542e+001	220	139	55	85	1.590044e+001	2.705326e+001	0	0	0	0	0	0	0	0	0	0	0	168.069	66.2686	1	1	1	1	26.2212	56.6186	87.2947
DATA	857	6	37	0	0	Col_1_443677	Col_1_443677	1488	464.5	1.497583727e-001	6.292455597e-002	1.731418209e-002	8.091699e+004	1.142347e+005	8.091882e+003	1.142366e+004	20229.5	16978.5	55	84	1.543647e+001	2.642927e+001	0	0	1	1	0	0	0	0	0	0	0	21161	16509.8	1	1	1	1	26.2212	56.225	86.115
DATA	858	6	38	0	0	Col_5_17637196	Col_5_17637196	1508.82	464.72	-1.919711086e-001	9.469879044e-002	4.264441615e-002	6.559467e+002	4.215970e+002	8.512837e+001	7.821420e+001	218	140	55	85	1.572074e+001	2.679104e+001	0	0	0	0	0	0	0	0	0	0	0	172.245	61.1171	1	1	1	1	24.1747	56.1819	87.2391
DATA	859	6	39	0	0	NC_4_8548200	NC_4_8548200	1529.84	464.592	-1.368588050e-002	7.399306560e-002	8.532591048e-001	9.097976e+002	8.815743e+002	1.058199e+002	1.099359e+002	301	202	54	85	1.510218e+001	2.668516e+001	0	0	0	0	0	0	0	0	0	0	0	239.869	128.18	1	1	1	1	23.696	55.7549	86.5427
DATA	860	6	40	0	0	Col_1_17879752	Col_1_17879752	1551.5	464.74	-7.336573719e-003	6.955466431e-002	9.159955355e-001	1.137403e+003	1.118350e+003	1.258300e+002	1.295936e+002	347	235	55	87	1.496143e+001	2.671076e+001	0	0	0	0	0	0	0	0	0	0	0	301.128	163.114	1	1	1	1	23.9365	56.3981	87.9821
DATA	861	6	41	0	0	Col_5_26017637	Col_5_26017637	1572.62	464	-5.061754322e-002	1.077021987e-001	6.383715366e-001	4.399416e+002	3.915412e+002	6.935189e+001	7.613239e+001	171.5	150.5	55	87	1.480964e+001	2.666037e+001	0	0	0	0	0	0	0	0	0	0	0	116.922	57.2698	1	1	1	1	29.1201	55.713	88.2315
DATA	862	6	42	0	0	Col_4_12616647	Col_4_12616647	1593.93	464.179	-9.192688627e-002	8.163528501e-002	2.601367227e-001	7.637870e+002	6.180810e+002	9.319328e+001	8.976481e+001	260	177	54	85	1.481902e+001	2.556480e+001	0	0	0	0	0	0	0	0	0	0	0	203.804	90.6781	1	1	1	1	25.3321	55.2178	86.1543
DATA	863	6	43	0	0	NC_2_18076754	NC_2_18076754	1615.17	464	-5.603187348e-002	3.137705534e-001	8.582706830e-001	1.262650e+002	1.109817e+002	5.466914e+001	6.584852e+001	82	100.5	54	85	1.512977e+001	2.614350e+001	0	0	0	0	0	0	0	0	0	0	0	33.8225	16.3295	1	1	0	0	28.1191	55.6728	87.2056
DATA	864	6	44	0	0	Col_1_22051947	Col_1_22051947	1636.09	464.091	2.435404069e-002	8.326389651e-002	7.699103190e-001	6.286929e+002	6.649555e+002	8.222121e+001	9.279136e+001	219	182	54	87	1.472853e+001	2.634007e+001	0	0	0	0	0	0	0	0	0	0	0	169.051	98.1229	1	1	1	1	24.8756	55.8946	88.3301
DATA	865	6	45	0	0	NC_5_14708468	NC_5_14708468	1657.52	464.722	-4.460345560e-003	8.706993564e-002	9.591445094e-001	5.896282e+002	5.836036e+002	7.913434e+001	8.700122e+001	211	164	53	85	1.411511e+001	2.623742e+001	0	0	0	0	0	0	0	0	0	0	0	159.176	86.3796	1	1	1	1	24.8756	54.6127	86.9967
DATA	866	6	46	0	0	Col_5_4858191	Col_5_4858191	1678.62	465.219	-6.155684444e-002	7.646571186e-002	4.208049915e-001	8.562003e+002	7.430509e+002	1.004749e+002	9.828631e+001	290	187	52	85	1.366961e+001	2.642408e+001	0	0	0	0	0	0	0	0	0	0	0	232.025	110.302	1	1	1	1	18.8476	52.655	86.5186
DATA	867	6	47	0	0	NC_5_12974888	NC_5_12974888	1699.62	464	-8.948624793e-002	8.444853222e-002	2.893019156e-001	6.938365e+002	5.646390e+002	8.694610e+001	8.547444e+001	230	164.5	51	84	1.338614e+001	2.528297e+001	0	0	0	0	0	0	0	0	0	0	0	188.671	84.0338	1	1	1	1	29.1201	52.2835	85.5524
DATA	868	6	48	0	0	NC_3_18658615	NC_3_18658615	1720.88	463.591	-9.632565416e-002	1.103659238e-001	3.827806176e-001	4.381700e+002	3.510080e+002	6.816098e+001	7.298921e+001	167	123	51	84	1.391265e+001	2.691625e+001	0	0	0	0	0	0	0	0	0	0	0	119.575	52.382	1	1	1	1	26.6546	52.1213	86.4467
DATA	869	6	49	0	0	NC_2_14640270	NC_2_14640270	1742	463.5	1.878312786e-001	7.217570269e-002	9.256919907e-003	7.111957e+004	1.096025e+005	6.995450e+003	1.302805e+004	18096.5	12347	51	85	1.369752e+001	2.669071e+001	0	0	1	1	0	0	0	0	0	0	0	19477.5	16401	1	1	1	1	26.2212	52.8985	86.9953
DATA	870	6	50	0	0	NC_3_7440842	NC_3_7440842	1763.64	464.26	-3.193175893e-002	1.156275649e-001	7.824248423e-001	3.775399e+002	3.507770e+002	6.412353e+001	7.266267e+001	162	132	52	84	1.356597e+001	2.733762e+001	0	0	0	0	0	0	0	0	0	0	0	103.785	52.6436	1	1	1	1	23.2073	53.1803	85.932
DATA	871	6	51	0	0	Col_4_12076037	Col_4_12076037	1784.4	464.2	-9.391978517e-002	7.484571644e-002	2.095349777e-001	9.430831e+002	7.596791e+002	1.075284e+002	9.899199e+001	297.5	193	53	83	1.356858e+001	2.687207e+001	0	0	0	0	0	0	0	0	0	0	0	260.132	114.309	1	1	1	1	22.4545	54.2338	84.501
DATA	872	6	52	0	0	Col_1_19640176	Col_1_19640176	1805.5	463.676	-3.750082409e-002	8.887205435e-002	6.730511586e-001	1.128857e+003	1.035471e+003	1.456523e+002	1.666260e+002	251	175.5	53	82	1.326878e+001	2.625966e+001	0	0	1	0	0	0	0	0	0	0	0	312.405	156.203	1	1	1	1	27.0811	53.7505	84.0178
DATA	873	6	53	0	0	Col_3_21838840	Col_3_21838840	1825.98	464.333	5.328551678e-002	6.725415153e-002	4.281853168e-001	1.231561e+003	1.392327e+003	1.334179e+002	1.528809e+002	380	268	53	82	1.314271e+001	2.609209e+001	0	0	0	0	0	0	0	0	0	0	0	341.978	210.591	1	1	1	1	21.9382	53.8202	83.4143
DATA	874	6	54	0	0	NC_1_22927968	NC_1_22927968	1847.78	463.522	-1.041375057e-002	7.205865766e-002	8.850916904e-001	9.465609e+002	9.241337e+002	1.075901e+002	1.118357e+002	289	202	53	81	1.398275e+001	2.456115e+001	0	0	0	0	0	0	0	0	0	0	0	263.695	140.125	1	1	1	1	27.0811	54.577	82.6398
DATA	875	6	55	0	0	NC_1_2829159	NC_1_2829159	1869.23	463.755	1.421389947e-001	9.680479151e-002	1.420213008e-001	4.030097e+002	5.590549e+002	6.498218e+001	8.409429e+001	160	166.5	54	82.5	1.473699e+001	2.443522e+001	0	0	0	0	0	0	0	0	0	0	0	112.646	84.9892	1	1	1	1	24.4106	55.5316	83.7061
DATA	876	6	56	0	0	NC_3_1671716	NC_3_1671716	1890	463.5	-8.532028566e-002	7.745870189e-002	2.706817734e-001	8.291265e+002	6.812406e+002	9.724754e+001	9.256622e+001	287.5	193.5	55	83	1.419554e+001	2.508034e+001	0	0	0	0	0	0	0	0	0	0	0	232.464	103.812	1	1	1	1	26.2212	55.2375	84.1256
DATA	877	6	57	0	0	Col_1_2752247	Col_1_2752247	1910.56	463.86	8.123302827e-002	6.679457383e-002	2.239231851e-001	1.261893e+003	1.521443e+003	1.359793e+002	1.644884e+002	394	319	55	83	1.395595e+001	2.484592e+001	0	0	0	0	0	0	0	0	0	0	0	354.897	232.412	1	1	1	1	23.9365	55.2285	84.3531
DATA	878	6	58	0	0	NC_5_8981938	NC_5_8981938	1932.32	464.15	4.402837331e-002	7.910803283e-002	5.778280355e-001	6.663123e+002	7.374052e+002	8.360598e+001	9.657431e+001	234	177	54	83	1.407224e+001	2.462182e+001	0	0	0	0	0	0	0	0	0	0	0	187.996	112.928	1	1	1	1	21.6755	54.7518	84.0336
DATA	879	6	59	0	0	NC_1_21676158	NC_1_21676158	1953.6	463.414	7.906350647e-002	2.439570850e-001	7.458715898e-001	1.343060e+002	1.611235e+002	5.211474e+001	6.427466e+001	81	105	53	82	1.357229e+001	2.417444e+001	0	0	0	0	0	0	0	0	0	0	0	38.0031	24.73	1	1	0	0	27.501	53.9583	83.8021
DATA	880	6	60	0	0	NC_1_29373177	NC_1_29373177	1974.78	463.478	-3.514237146e-002	2.823524311e-001	9.009488602e-001	1.309842e+002	1.208027e+002	5.188648e+001	6.324280e+001	87	91	52	82	1.369452e+001	2.406094e+001	0	0	0	0	0	0	0	0	0	0	0	37.1728	18.5844	1	1	0	0	27.0811	53.2422	84.1176
DATA	881	6	61	0	0	NC_3_19546098	NC_3_19546098	1996	463.5	1.544229881e-001	1.123219466e-001	1.691858139e-001	3.722933e+003	5.312614e+003	6.597757e+002	9.495663e+002	747.5	517	52	84	1.398155e+001	2.394612e+001	0	0	1	1	0	0	0	0	0	0	0	1059.61	819.152	1	1	1	1	26.2212	53.9749	85.1267
DATA	882	6	62	0	0	Col_5_16529919	Col_5_16529919	2017	463.5	7.453507732e-002	6.962698389e-002	2.843982462e-001	9.857521e+002	1.170315e+003	1.104954e+002	1.323474e+002	329	249	54	84	1.466182e+001	2.447926e+001	0	0	0	0	0	0	0	0	0	0	0	281.346	180.848	1	1	1	1	26.2212	55.6637	85.8697
DATA	883	6	63	0	0	NC_4_10173746	NC_4_10173746	2038.22	463.478	-1.638286735e-001	2.912951394e-001	5.738334968e-001	1.453105e+002	9.964797e+001	5.186143e+001	6.246794e+001	92	100.5	53	84	1.378421e+001	2.596758e+001	0	0	0	0	0	0	0	0	0	0	0	41.588	15.4319	1	1	0	0	27.0811	54.3931	85.4372
DATA	884	6	64	0	0	Col_4_2604509	Col_4_2604509	2059.5	463.324	-4.371967541e-002	8.081497827e-002	5.885180566e-001	6.892451e+002	6.232382e+002	8.494597e+001	8.758575e+001	239.5	175	54	84	1.351579e+001	2.571040e+001	0	0	0	0	0	0	0	0	0	0	0	197.791	96.7202	1	1	1	1	27.0811	54.4615	85.2147
DATA	885	6	65	0	0	NC_3_21290330	NC_3_21290330	2080.5	463.324	2.168428951e-002	7.243258359e-002	7.646562019e-001	8.714095e+002	9.160234e+002	1.002296e+002	1.102837e+002	305	225	53	83	1.404862e+001	2.561967e+001	0	0	0	0	0	0	0	0	0	0	0	250.718	142.449	1	1	1	1	27.0811	54.5646	84.3358
DATA	886	6	66	0	0	NC_5_25307002	NC_5_25307002	2102.18	462.841	1.508576746e-001	1.223809841e-001	2.176918755e-001	2.724322e+002	3.855814e+002	5.641095e+001	7.241073e+001	132	138	54	84	1.415790e+001	2.665343e+001	0	0	0	0	0	0	0	0	0	0	0	78.5822	60.0801	1	1	1	1	22.1978	54.8417	85.9342
DATA	887	6	67	0	0	NC_5_12092361	NC_5_12092361	2122.88	463.409	1.530203323e-001	9.566823811e-002	1.097119070e-001	3.951601e+002	5.620739e+002	6.315991e+001	8.307028e+001	154	165	53	83	1.421519e+001	2.668637e+001	0	0	0	0	0	0	0	0	0	0	0	114.272	87.7581	1	1	1	1	26.6546	54.5846	85.9238
DATA	888	6	68	0	0	NC_5_18785158	NC_5_18785158	2144	463.203	-1.442582478e-001	4.760999361e-001	7.618899143e-001	8.457229e+001	6.066942e+001	4.987595e+001	6.111962e+001	78	84	53	83	1.408003e+001	2.632756e+001	0	0	0	0	0	0	0	0	0	0	0	24.5151	4.48611	1	0	0	0	28.1191	54.7311	85.3309
DATA	889	6	69	0	0	Col_3_12698157	Col_3_12698157	2165.37	463	-8.237945221e-002	6.393890061e-002	1.976036482e-001	2.315669e+003	1.915566e+003	2.367023e+002	2.010163e+002	657.5	371.5	54	84	1.450378e+001	2.679120e+001	0	0	0	0	0	0	0	0	0	0	0	672.827	300.199	1	1	1	1	29.1201	56.0947	86.1399
DATA	890	6	70	0	0	Col_1_4968880	Col_1_4968880	2185.72	463.352	4.481398871e-002	6.837024090e-002	5.121713443e-001	1.081535e+003	1.199097e+003	1.187057e+002	1.344566e+002	364	260	54	84	1.420633e+001	2.630843e+001	0	0	0	0	0	0	0	0	0	0	0	314.958	188.257	1	1	1	1	24.8756	55.4446	85.7098
DATA	891	6	71	0	0	Col_2_10729409	Col_2_10729409	2207.56	462.949	-8.106835685e-002	7.173185061e-002	2.584094727e-001	1.021576e+003	8.476222e+002	1.132226e+002	1.042687e+002	347	212	54	85	1.458662e+001	2.711809e+001	0	0	0	0	0	0	0	0	0	0	0	298.163	133.308	1	1	1	1	26.0017	55.4067	87.4736
DATA	892	6	72	0	0	NC_2_17155762	NC_2_17155762	2228.16	462.897	8.998714689e-002	9.912904780e-002	3.639956436e-001	3.928567e+002	4.833050e+002	6.258250e+001	7.753050e+001	165	155	54	86	1.470319e+001	2.759718e+001	0	0	0	0	0	0	0	0	0	0	0	114.902	76.1369	1	1	1	1	26.2212	55.272	88.9617
DATA	893	6	73	0	0	Col_2_5001470	Col_2_5001470	2248.94	463.576	-2.696000060e-002	1.201936934e-001	8.225202824e-001	3.366166e+002	3.163556e+002	5.912719e+001	6.828713e+001	155	127.5	54	85	1.447545e+001	2.681655e+001	0	0	0	0	0	0	0	0	0	0	0	98.6671	49.9239	1	1	1	1	19.4461	54.5557	88.0529
DATA	894	6	74	0	0	NC_4_10857102	NC_4_10857102	2271	462.797	-1.584738679e-001	4.676734632e-001	7.347183596e-001	8.648750e+001	6.004536e+001	4.927818e+001	6.050540e+001	74	86	53	83	1.356565e+001	2.578402e+001	0	0	0	0	0	0	0	0	0	0	0	25.4012	4.94939	1	0	0	0	28.1191	53.3121	85.1305
DATA	895	6	75	0	0	NC_2_15023482	NC_2_15023482	2292	462.797	1.137016000e-001	8.403445745e-002	1.760443196e-001	5.210354e+002	6.769691e+002	7.112788e+001	9.067946e+001	202.5	186.5	51	82	1.296306e+001	2.479995e+001	0	0	0	0	0	0	0	0	0	0	0	153.325	107.161	1	1	1	1	28.1191	52.4553	83.0704
DATA	896	6	76	0	0	Col_3_16636079	Col_3_16636079	2313.43	462.701	4.272009846e-002	7.199039178e-002	5.529041953e-001	8.545209e+002	9.428504e+002	9.817107e+001	1.118869e+002	302	226.5	51	81	1.279724e+001	2.489898e+001	0	0	0	0	0	0	0	0	0	0	0	251.938	149.472	1	1	1	1	26.8687	52.2744	82.8738
DATA	897	6	77	0	0	Col_5_16986597	Col_5_16986597	2334.5	462.676	-9.044357246e-002	9.777074106e-002	3.549359221e-001	4.905411e+002	3.983197e+002	6.879941e+001	7.214739e+001	201	139	51	79	1.312856e+001	2.509626e+001	0	0	0	0	0	0	0	0	0	0	0	144.888	63.2367	1	1	1	1	27.0811	52.4441	81.3373
DATA	898	6	78	0	0	NC_4_16079742	NC_4_16079742	2356.07	462.574	1.368700160e-001	7.001771856e-002	5.060772029e-002	9.114042e+002	1.249054e+003	1.030796e+002	1.385999e+002	314	275.5	50	79	1.308672e+001	2.579367e+001	0	0	0	0	0	0	0	0	0	0	0	269.673	198.574	1	1	1	1	26.2212	51.191	82.21
DATA	899	6	79	0	0	Col_4_18112314	Col_4_18112314	2376.42	462.264	-2.778942460e-002	6.781132324e-002	6.819489411e-001	1.203975e+003	1.129349e+003	1.296422e+002	1.278830e+002	408	249	50	80	1.296503e+001	2.585551e+001	0	0	0	0	0	0	0	0	0	0	0	356.802	179.764	1	1	1	1	24.8756	50.9429	81.982
DATA	900	6	80	0	0	NC_3_10288890	NC_3_10288890	2398	462.5	8.190290358e-003	7.281789503e-002	9.104457282e-001	8.444749e+002	8.605518e+002	9.713463e+001	1.048600e+002	308	226	50	81	1.294685e+001	2.578528e+001	0	0	0	0	0	0	0	0	0	0	0	250.686	137.162	1	1	1	1	26.2212	50.4914	82.47
DATA	901	6	81	0	0	NC_1_25794166	NC_1_25794166	2419	462.5	3.856062963e-002	6.152066528e-002	5.307959210e-001	7.807398e+004	8.532317e+004	7.807545e+003	8.532527e+003	23336	13403	50	81	1.225272e+001	2.633075e+001	0	0	0	0	0	0	0	0	0	0	0	23212.2	13616	1	1	1	1	26.2212	50.3682	83.1881
DATA	902	6	82	0	0	NC_1_6723944	NC_1_6723944	2440.33	462.473	-4.243641087e-002	7.752633098e-002	5.841172711e-001	7.403035e+002	6.713877e+002	8.814972e+001	8.989269e+001	266	192	51	81	1.266139e+001	2.564020e+001	0	0	0	0	0	0	0	0	0	0	0	220.427	107.266	1	1	1	1	25.1049	51.3241	83.4483
DATA	903	6	83	0	0	NC_2_13895635	NC_2_13895635	2461.4	462.586	-2.140523075e-001	2.694341569e-001	4.269327687e-001	1.608013e+002	9.822846e+001	5.041785e+001	6.051077e+001	99	92	52	83	1.319837e+001	2.538380e+001	0	0	0	0	0	0	0	0	0	0	0	47.9469	15.7114	1	1	0	0	30	52.8472	84.9435
DATA	904	6	84	0	0	Col_1_2297400	Col_1_2297400	2482.6	462.586	-1.483190071e-001	1.136745892e-001	1.919717437e-001	4.926838e+003	3.501461e+003	9.280756e+002	5.762760e+002	637.5	371.5	52	84	1.334319e+001	2.573605e+001	0	0	1	1	0	0	0	0	0	0	0	1471.03	560.641	1	1	1	1	27.501	52.7051	85.4857
DATA	905	6	85	0	0	NC_5_25197332	NC_5_25197332	2503.83	462.854	1.694751510e-001	9.434576585e-002	7.244368100e-002	3.874283e+002	5.723563e+002	6.141914e+001	8.261983e+001	173	175	50	83	1.282985e+001	2.524915e+001	0	0	0	0	0	0	0	0	0	0	0	115.828	91.7394	1	1	1	1	23.2073	50.7659	83.806
DATA	906	6	86	0	0	Col_2_14201988	Col_2_14201988	2524.85	462.5	3.188967438e-002	7.884729997e-002	6.858829212e-001	6.463641e+002	6.956117e+002	8.027464e+001	9.155694e+001	246.5	175	51	83	1.301720e+001	2.534014e+001	0	0	0	0	0	0	0	0	0	0	0	193.461	111.593	1	1	1	1	26.6546	51.924	85.0152
DATA	907	6	87	0	0	Col_5_8977879	Col_5_8977879	2546	462.5	6.279006755e-002	8.141023644e-002	4.405411332e-001	5.785714e+002	6.685702e+002	7.488991e+001	8.948468e+001	214.5	187.5	52	83	1.248845e+001	2.480562e+001	0	0	0	0	0	0	0	0	0	0	0	173.366	107.35	1	1	1	1	26.2212	52.4271	84.8512
DATA	908	6	88	0	0	NC_1_8522870	NC_1_8522870	2567.15	462.5	-1.081609345e-001	9.945569787e-002	2.768031868e-001	4.810071e+002	3.749649e+002	6.760143e+001	7.026925e+001	198.5	133.5	52	85	1.247683e+001	2.506203e+001	0	0	0	0	0	0	0	0	0	0	0	144.283	60.2566	1	1	1	1	26.6546	52.8069	85.5608
DATA	909	6	89	0	0	NC_1_19205946	NC_1_19205946	2587.96	462.635	1.205478688e-001	1.195739077e-001	3.133847309e-001	2.808000e+002	3.706337e+002	5.513885e+001	6.999952e+001	140	133	51	84	1.279523e+001	2.445676e+001	0	0	0	0	0	0	0	0	0	0	0	84.3126	59.6074	1	1	1	1	24.6442	52.6758	84.0196
DATA	910	6	90	0	0	Col_4_12124873	Col_4_12124873	2609.17	462.517	3.259000219e-002	7.218450852e-002	6.516422363e-001	8.401260e+002	9.055958e+002	9.646691e+001	1.082697e+002	315	218	52	82	1.301982e+001	2.458488e+001	0	0	0	0	0	0	0	0	0	0	0	252.483	145.745	1	1	1	1	25.7804	52.8369	82.3676
DATA	911	6	91	0	0	Col_5_24635421	Col_5_24635421	2629.89	462.792	-3.186714423e-002	8.231359608e-002	6.986502403e-001	6.246744e+002	5.804790e+002	7.839654e+001	8.298155e+001	244	170	52	82	1.363067e+001	2.489853e+001	0	0	0	0	0	0	0	0	0	0	0	187.897	93.4867	1	1	1	1	24.4106	53.2152	83.3829
DATA	912	6	92	0	0	NC_2_16144871	NC_2_16144871	2651.09	462.698	9.948075001e-002	9.672429701e-002	3.037156131e-001	3.951954e+002	4.969271e+002	6.166197e+001	7.734048e+001	174	164	52	82	1.341474e+001	2.473251e+001	0	0	0	0	0	0	0	0	0	0	0	118.962	80.0783	1	1	1	1	24.6442	53.0579	84.1499
DATA	913	6	93	0	0	NC_5_967208	NC_5_967208	2673	462.5	3.905512005e-002	9.765706556e-002	6.892146385e-001	4.148316e+002	4.538653e+002	6.291353e+001	7.462115e+001	144	139	51	83	1.365145e+001	2.519500e+001	0	0	0	0	0	0	0	0	0	0	0	124.961	73.1787	1	1	1	1	26.2212	52.3413	85.5093
DATA	914	6	94	0	0	Col_1_16248122	Col_1_16248122	2694	462.5	-5.723820231e-002	8.700612476e-002	5.106254884e-001	5.718988e+002	5.012807e+002	7.419653e+001	7.757397e+001	215	148	52	83	1.294492e+001	2.567103e+001	0	0	0	0	0	0	0	0	0	0	0	172.383	80.8638	1	1	1	1	26.2212	52.7333	84.9815
DATA	915	6	95	0	0	NC_2_1540582	NC_2_1540582	2715.43	462.298	-9.837898446e-002	1.180370129e-001	4.045860379e-001	3.660562e+002	2.918561e+002	5.976614e+001	6.598307e+001	165	113	52	82	1.269072e+001	2.618267e+001	0	0	0	0	0	0	0	0	0	0	0	110.398	47.1003	1	1	1	0	26.8687	52.6195	84.5482
DATA	916	6	96	0	0	NC_3_5670579	NC_3_5670579	2737.63	461.109	-2.019166058e-002	7.092785752e-002	7.758901994e-001	9.497520e+002	9.066060e+002	1.060696e+002	1.082581e+002	312.5	215	51	81	1.274813e+001	2.454652e+001	0	0	0	0	0	0	0	0	0	0	0	286.531	146.341	1	1	1	1	22.7082	51.7143	82.5913
DATA	917	6	97	0	0	NC_1_7831018	NC_1_7831018	2757.56	462.027	-2.959210076e-002	9.712446970e-002	7.606081792e-001	4.520971e+002	4.223181e+002	6.536080e+001	7.266849e+001	186	146	50	81	1.270991e+001	2.433714e+001	0	0	0	0	0	0	0	0	0	0	0	136.466	68.2011	1	1	1	1	29.1201	50.4157	82.6057
DATA	918	6	98	0	0	NC_1_7778705	NC_1_7778705	2778.62	462	5.943018480e-003	4.060041484e-001	9.883211209e-001	8.129654e+001	8.241668e+001	4.788165e+001	5.969211e+001	75	94.5	50	81.5	1.306733e+001	2.486807e+001	0	0	0	0	0	0	0	0	0	0	0	24.548	13.3134	1	1	0	0	29.1201	50.7774	82.8496
DATA	919	6	99	0	0	NC_2_14218414	NC_2_14218414	2799.83	462	1.961997283e-001	7.793035914e-002	1.181477067e-002	5.839535e+002	9.174407e+002	7.506869e+001	1.091355e+002	224	217	50	80	1.280409e+001	2.392317e+001	0	0	0	0	0	0	0	0	0	0	0	176.379	148.236	1	1	1	1	28.1191	51.0543	81.0972
DATA	920	6	100	0	0	Col_3_14095993	Col_3_14095993	2821.17	462	1.198064411e-002	1.301390081e-001	9.266500817e-001	2.822783e+002	2.901738e+002	5.496488e+001	6.583552e+001	139	114	50	81	1.299371e+001	2.453909e+001	0	0	0	0	0	0	0	0	0	0	0	85.2784	46.8935	1	1	1	0	28.1191	51.5321	81.4132
DATA	921	6	101	0	0	Col_1_1237311	Col_1_1237311	2842	462.15	7.387073776e-002	6.795401242e-002	2.770060769e-001	1.064818e+003	1.262252e+003	1.164559e+002	1.393702e+002	384.5	266	50	80	1.414200e+001	2.480275e+001	0	0	0	0	0	0	0	0	0	0	0	321.742	204.017	1	1	1	1	26.8687	52.1806	81.7019
DATA	922	6	102	0	0	NC_1_6527057	NC_1_6527057	2863.37	462	-4.757538263e-003	2.022591537e-001	9.812338960e-001	1.712929e+002	1.694267e+002	5.016736e+001	6.146473e+001	103	103.5	51	81.5	1.494788e+001	2.634344e+001	0	0	0	0	0	0	0	0	0	0	0	51.7603	27.3859	1	1	0	0	29.1201	52.4178	83.9158
DATA	923	6	103	0	0	NC_1_11220637	NC_1_11220637	2884.5	462	0.000000000e+000	6.254800725e-001	1.000000000e+000	4.686160e+001	5.871131e+001	4.715286e+001	5.922565e+001	54	86	51	81	1.436480e+001	2.607654e+001	0	0	0	0	0	0	0	0	0	0	0	0.796045	6.66765	0	0	0	0	29.1201	52.2006	83.8024
DATA	924	6	104	0	0	Col_2_6101052	Col_2_6101052	2905.71	461.857	-8.104392328e-002	6.951505048e-002	2.436762634e-001	1.135042e+003	9.418204e+002	1.229101e+002	1.111811e+002	403	236	51	81	1.399025e+001	2.582798e+001	0	0	0	0	0	0	0	0	0	0	0	342.954	152.232	1	1	1	1	25.5572	52.042	84.3363
DATA	925	6	105	0	0	Col_3_16401601	Col_3_16401601	2926.67	461.609	4.703210523e-003	8.235770239e-002	9.544598712e-001	5.952136e+002	6.016945e+002	7.594216e+001	8.433331e+001	239	173	52	82	1.400150e+001	2.600069e+001	0	0	0	0	0	0	0	0	0	0	0	179.815	97.2447	1	1	1	1	27.2919	53.1016	84.0523
DATA	926	6	106	0	0	NC_2_10811853	NC_2_10811853	2948	461.5	0.000000000e+000	6.246757909e-001	1.000000000e+000	4.688328e+001	5.872850e+001	4.720080e+001	5.909914e+001	52	62	54	84	1.567939e+001	2.636258e+001	0	0	0	0	0	0	0	0	0	0	0	4.80947	-15.8534	0	0	0	0	26.2212	55.9301	86.1457
DATA	927	6	107	0	0	Col_1_9097278	Col_1_9097278	2969	461.5	-3.378904625e-002	8.855909279e-002	7.028008370e-001	5.357585e+002	4.956556e+002	7.139282e+001	7.714022e+001	208.5	162	54	85	1.647757e+001	2.761696e+001	0	0	0	0	0	0	0	0	0	0	0	161.775	80.0825	1	1	1	1	26.2212	57.0658	87.3917
DATA	928	6	108	0	0	Col_1_17150144	Col_1_17150144	2990.36	460.682	2.005981482e-001	1.028600364e-001	5.115169347e-002	3.213643e+002	5.100301e+002	5.710796e+001	7.808714e+001	152	153	54	84	1.506284e+001	2.708555e+001	0	0	0	0	0	0	0	0	0	0	0	96.9942	82.3764	1	1	1	1	22.4545	56.3456	86.467
DATA	929	6	109	0	0	NC_1_17486688	NC_1_17486688	3010.24	461.828	2.736414223e-003	9.950138261e-002	9.780599282e-001	4.184893e+002	4.211344e+002	6.309429e+001	7.259662e+001	176	150	53	85	1.458761e+001	2.731014e+001	0	0	0	0	0	0	0	0	0	0	0	126.28	68.0144	1	1	1	1	18.2295	54.4381	87.5088
DATA	930	6	110	0	0	NC_5_12213611	NC_5_12213611	3032.6	461.586	1.321103917e-001	6.018537646e-001	8.262560627e-001	4.695204e+001	6.364509e+001	4.736648e+001	5.949590e+001	67	91	51	81	1.314819e+001	2.608687e+001	0	0	0	0	0	0	0	0	0	0	0	10.3032	10.2751	0	1	0	0	30	51.666	84.9836
DATA	931	6	111	0	0	Col_1_27288017	Col_1_27288017	3053.78	461.522	2.484343652e-002	7.626409801e-002	7.446094775e-001	7.078192e+002	7.494899e+002	8.511425e+001	9.549419e+001	271.5	204	50	79	1.281111e+001	2.364999e+001	0	0	0	0	0	0	0	0	0	0	0	213.357	120.957	1	1	1	1	27.0811	51.1427	81.7256
DATA	932	6	112	0	0	NC_5_22232354	NC_5_22232354	3075	461.5	0.000000000e+000	6.251760605e-001	1.000000000e+000	4.700635e+001	5.882836e+001	4.743211e+001	5.919963e+001	64	67	51	80	1.274706e+001	2.458548e+001	0	0	0	0	0	0	0	0	0	0	0	10.7464	-8.62449	0	0	0	0	26.2212	51.5308	82.75
DATA	933	6	113	0	0	Col_3_10922312	Col_3_10922312	3095.55	461.545	-3.324956700e-002	6.959134832e-002	6.328046232e-001	1.049737e+003	9.723688e+002	1.151497e+002	1.138532e+002	366.5	232	51	81	1.291890e+001	2.550265e+001	0	0	0	0	0	0	0	0	0	0	0	316.025	156.798	1	1	1	1	24.4106	52.4539	83.2325
DATA	934	6	114	0	0	Col_3_10489785	Col_3_10489785	3117.29	461.5	4.298451548e-002	7.292616151e-002	5.555760931e-001	8.010989e+002	8.844446e+002	9.306436e+001	1.064588e+002	289.5	229.5	51	84	1.259654e+001	2.630724e+001	0	0	0	0	0	0	0	0	0	0	0	240.988	142.549	1	1	1	1	30	52.6468	85.7184
DATA	935	6	115	0	0	NC_5_22090344	NC_5_22090344	3138.4	461.414	-1.784409775e-001	9.374615683e-002	5.698204167e-002	5.832743e+002	3.867514e+002	7.516058e+001	7.078537e+001	193.5	134.5	52	84	1.250449e+001	2.528622e+001	0	0	0	0	0	0	0	0	0	0	0	175.319	62.3006	1	1	1	1	27.501	52.3595	84.7713
DATA	936	6	116	0	0	NC_4_14893352	NC_4_14893352	3159.6	461.414	9.191395658e-002	7.646079810e-002	2.293226032e-001	6.617432e+002	8.177178e+002	8.142463e+001	1.010217e+002	244	208.5	50	84	1.236233e+001	2.507695e+001	0	0	0	0	0	0	0	0	0	0	0	198.733	131.65	1	1	1	1	27.501	51.3218	84.227
DATA	937	6	117	0	0	Col_2_10910967	Col_2_10910967	3180.5	461.722	-9.515923654e-003	6.656060124e-002	8.863167873e-001	1.301708e+003	1.273497e+003	1.385617e+002	1.405011e+002	438	297	50	83	1.260731e+001	2.514371e+001	0	0	0	0	0	0	0	0	0	0	0	390.582	204.916	1	1	1	1	24.8756	51.5497	83.6724
DATA	938	6	118	0	0	NC_1_17002162	NC_1_17002162	3202	461.5	1.674436744e-001	2.544091973e-001	5.104309889e-001	1.098868e+002	1.615806e+002	4.878872e+001	6.155099e+001	74.5	95.5	50	82	1.270734e+001	2.546855e+001	0	0	0	0	0	0	0	0	0	0	0	32.9376	25.9819	1	1	0	0	26.2212	51.0344	83.4975
DATA	939	6	119	0	0	Col_1_27392912	Col_1_27392912	3223	461.7	2.699071533e-001	6.619393816e-002	4.551847786e-005	2.186374e+005	4.070348e+005	2.186379e+004	4.070352e+004	65526	65526	49.5	78.5	1.276576e+001	2.533720e+001	1	1	0	0	0	0	0	0	0	0	0	65467.5	65408.5	1	1	1	1	26.2212	50.679	81.0434
DATA	940	6	120	0	0	NC_4_7948914	NC_4_7948914	3245.89	461.024	2.674169526e-002	1.185866585e-001	8.215876769e-001	4.633348e+002	4.927613e+002	1.051761e+002	7.724181e+001	170.5	150	48	78	1.271552e+001	2.417008e+001	0	0	1	0	0	0	0	0	0	0	0	138.557	79.115	1	1	1	1	28.9226	49.7442	80.0607
DATA	941	6	121	0	0	Col_4_6643037	Col_4_6643037	3265.5	461.324	1.689480374e-001	9.271049345e-002	6.840667617e-002	2.754259e+003	4.063992e+003	3.987504e+002	5.979577e+002	506.5	443.5	49	79	1.317931e+001	2.393978e+001	0	0	1	1	0	0	0	0	0	0	0	822.77	652.068	1	1	1	1	27.0811	50.9437	80.6423
DATA	942	6	122	0	0	NC_1_25804732	NC_1_25804732	3286.5	461.324	0.000000000e+000	5.958194890e-001	1.000000000e+000	5.250851e+001	5.919367e+001	4.804342e+001	5.957321e+001	70	81	50	80	1.276147e+001	2.352310e+001	0	0	0	0	0	0	0	0	0	0	0	15.6663	1.353	1	0	0	0	27.0811	50.8202	81.5121
DATA	943	6	123	0	0	NC_2_1945019	NC_2_1945019	3307.57	461.298	2.282177270e-001	2.189060082e-001	2.971625410e-001	1.206747e+002	2.040958e+002	4.931717e+001	6.301259e+001	92	111	49	81	1.297841e+001	2.514376e+001	0	0	0	0	0	0	0	0	0	0	0	35.9572	32.6952	1	1	0	0	26.8687	49.9009	81.9571
DATA	944	6	124	0	0	NC_4_10616165	NC_4_10616165	3328.93	461.443	-6.940130095e-002	9.240582694e-002	4.526231905e-001	5.229202e+002	4.456912e+002	7.090316e+001	7.447389e+001	213	147	49	80	1.244414e+001	2.351339e+001	0	0	0	0	0	0	0	0	0	0	0	155.601	71.3383	1	1	1	1	26.2212	49.7175	81.0931
DATA	945	6	125	0	0	NC_2_10866691	NC_2_10866691	3350	461.203	6.804033416e-002	5.431906500e-001	9.003173197e-001	5.693217e+001	6.658832e+001	4.828966e+001	6.008956e+001	69	91.5	48	81	1.231060e+001	2.414514e+001	0	0	0	0	0	0	0	0	0	0	0	16.9163	10.6486	1	1	0	0	28.1191	49.6314	81.7373
DATA	946	6	126	0	0	Col_1_4069419	Col_1_4069419	3370.67	461.904	-7.222779030e-002	6.781891195e-002	2.868716012e-001	1.291016e+003	1.093211e+003	1.377425e+002	1.245916e+002	433	256	49	80	1.219832e+001	2.430672e+001	0	0	0	0	0	0	0	0	0	0	0	383.077	174.687	1	1	1	1	24.1747	49.9308	81.5818
DATA	947	6	127	0	0	Col_1_4275677	Col_1_4275677	3391.95	461.655	-2.170506955e-002	6.783119448e-002	7.489785307e-001	1.189925e+003	1.131917e+003	1.283445e+002	1.280285e+002	398	257	49	80	1.222403e+001	2.462558e+001	0	0	0	0	0	0	0	0	0	0	0	352.521	180.696	1	1	1	1	25.3321	50.0284	81.8211
DATA	948	6	128	0	0	Col_1_8471966	Col_1_8471966	3413.5	461	-4.905771398e-002	6.411533238e-002	4.441834660e-001	1.978089e+003	1.766803e+003	2.035913e+002	1.865544e+002	516	327	51	80	1.305786e+001	2.523339e+001	0	0	1	0	0	0	0	0	0	0	0	585.011	281.746	1	1	1	1	29.1201	51.2429	82.3191
DATA	949	6	129	0	0	NC_3_19880367	NC_3_19880367	3434.62	461	-1.516549919e-002	8.279848528e-002	8.546712598e-001	6.126566e+002	5.916320e+002	7.798883e+001	8.422534e+001	233.5	172.5	51	82	1.346390e+001	2.472844e+001	0	0	0	0	0	0	0	0	0	0	0	180.89	94.2532	1	1	1	1	29.1201	51.716	83.316
DATA	950	6	130	0	0	NC_3_15653208	NC_3_15653208	3454.58	460.692	-1.888484520e-001	9.516254662e-002	4.720202088e-002	5.844040e+002	3.783247e+002	7.584063e+001	7.093693e+001	238	136.5	51	81	1.297742e+001	2.474978e+001	0	0	0	0	0	0	0	0	0	0	0	172.262	60.2114	1	1	1	1	24.4106	51.7128	83.3885
DATA	951	6	131	0	0	Col_2_3734180	Col_2_3734180	3477	460.797	-1.767692292e-002	9.160408330e-002	8.469817537e-001	5.033064e+002	4.832318e+002	6.984581e+001	7.709473e+001	205.5	148	51	80	1.355107e+001	2.566046e+001	0	0	0	0	0	0	0	0	0	0	0	148.08	76.8254	1	1	1	1	28.1191	51.8909	83.4635
DATA	952	6	132	0	0	Col_3_10179727	Col_3_10179727	3498	460.797	1.866232713e-001	8.398246541e-002	2.627185137e-002	4.912195e+002	7.549165e+002	6.904183e+001	9.651399e+001	214.5	180.5	50	78	1.328907e+001	2.503920e+001	0	0	0	0	0	0	0	0	0	0	0	144.262	119.894	1	1	1	1	28.1191	51.3628	81.537
DATA	953	6	133	0	0	Col_1_2739245	Col_1_2739245	3519.05	460.467	2.267974396e-001	9.715138234e-002	1.957088074e-002	3.536270e+002	5.961326e+002	6.011141e+001	8.472133e+001	154	166	51	79	1.321363e+001	2.573996e+001	0	0	0	0	0	0	0	0	0	0	0	103.654	94.5719	1	1	1	1	26.2212	51.6205	81.5334
DATA	954	6	134	0	0	NC_3_18609790	NC_3_18609790	3540.5	460.676	5.969519368e-002	1.384727865e-001	6.663978902e-001	2.531801e+002	2.904857e+002	5.489124e+001	6.689924e+001	129.5	126	50	80	1.340000e+001	2.504181e+001	0	0	0	0	0	0	0	0	0	0	0	74.0677	46.0343	1	1	1	0	27.0811	51.6356	81.6683
DATA	955	6	135	0	0	Col_1_27114553	Col_1_27114553	3560.75	460.096	5.154294175e-002	7.645617830e-002	5.002158788e-001	7.008179e+002	7.891293e+002	8.539865e+001	9.933360e+001	258	200	51	81	1.343082e+001	2.545777e+001	0	0	0	0	0	0	0	0	0	0	0	204.618	124.915	1	1	1	1	24.1747	52.1132	82.971
DATA	956	6	136	0	0	Col_3_22034753	Col_3_22034753	3581.59	459.481	1.464946221e-001	9.864311330e-002	1.375180570e-001	3.733051e+002	5.230685e+002	6.152259e+001	7.990315e+001	155.5	164	51	80	1.330269e+001	2.532770e+001	0	0	0	0	0	0	0	0	0	0	0	108.766	82.7012	1	1	1	1	17.9125	51.7261	81.8762
DATA	957	6	137	0	0	Col_5_9539055	Col_5_9539055	3603.56	460.86	1.422705050e-002	6.980467602e-002	8.385001926e-001	1.003026e+003	1.036428e+003	1.116318e+002	1.199892e+002	350	244	51	82	1.287851e+001	2.514563e+001	0	0	0	0	0	0	0	0	0	0	0	291.658	163.709	1	1	1	1	23.9365	51.8693	83.5271
DATA	958	6	138	0	0	NC_2_14213311	NC_2_14213311	3624.62	460.679	-7.637303277e-002	8.626738057e-002	3.759915972e-001	6.134421e+002	5.145179e+002	7.857830e+001	7.944361e+001	241	156	50	82	1.225114e+001	2.537138e+001	0	0	0	0	0	0	0	0	0	0	0	177.99	81.1772	1	1	1	1	24.8756	51.3596	83.8731
DATA	959	6	139	0	0	NC_4_12830927	NC_4_12830927	3645.91	460.927	6.774185577e-002	8.471276333e-002	4.239047536e-001	5.399913e+002	6.311442e+002	7.306076e+001	8.749620e+001	211	181	51	82	1.216120e+001	2.545477e+001	0	0	0	0	0	0	0	0	0	0	0	156.338	99.467	1	1	1	1	24.6442	51.5523	83.029
DATA	960	6	140	0	0	NC_4_2235365	NC_4_2235365	3667.29	460.5	7.378577436e-002	3.315002338e-001	8.238613416e-001	9.566196e+001	1.133770e+002	5.024717e+001	6.172241e+001	87	86.5	52	82	1.388971e+001	2.510956e+001	0	0	0	0	0	0	0	0	0	0	0	27.6316	17.8462	1	1	0	0	27.0811	52.8503	83.1231
DATA	961	6	141	0	0	Col_2_10339998	Col_2_10339998	3687.85	460.642	6.037596863e-002	6.848060973e-002	3.779658009e-001	1.064477e+003	1.223241e+003	1.173676e+002	1.365738e+002	356	280.5	52	83	1.622955e+001	2.519474e+001	0	0	0	0	0	0	0	0	0	0	0	306.791	192.334	1	1	1	1	24.6442	54.6371	83.976
DATA	962	6	142	0	0	NC_1_24127207	NC_1_24127207	3709.71	460.5	-5.649895968e-002	3.157669886e-001	8.579957189e-001	1.173222e+002	1.030104e+002	5.092781e+001	6.167878e+001	84.5	95	54	83	1.695604e+001	2.637520e+001	0	0	0	0	0	0	0	0	0	0	0	33.7308	16.177	1	1	0	0	27.0811	57.2878	84.7047
DATA	963	6	143	0	0	Col_3_14614783	Col_3_14614783	3730.64	460.56	-2.044206510e-002	6.150108768e-002	7.395982439e-001	1.352927e+004	1.290720e+004	1.353838e+003	1.292155e+003	3926	1941	54	86	1.644542e+001	2.705761e+001	0	0	1	1	0	0	0	0	0	0	0	3880.59	2024.68	1	1	1	1	17.2609	57.066	88.1526
DATA	964	6	144	0	0	NC_4_2124934	NC_4_2124934	3752	460.5	-5.756155381e-002	6.261342910e-002	3.579300928e-001	3.323623e+003	2.911054e+003	3.360722e+002	2.974183e+002	943	462	54	83	1.560849e+001	2.677057e+001	0	0	0	0	0	0	0	0	0	0	0	950.966	456.106	1	1	1	1	26.2212	55.9826	86.3177
DATA	965	6	145	0	0	Col_1_21429668	Col_1_21429668	3773	460.5	-2.675798868e-002	6.737691306e-002	6.912650844e-001	1.279450e+003	1.202999e+003	1.373388e+002	1.348920e+002	395	252	52	82	1.381418e+001	2.476773e+001	0	0	0	0	0	0	0	0	0	0	0	365.181	188.271	1	1	1	1	26.2212	53.5964	83.9925
DATA	966	6	146	0	0	Col_5_17248665	Col_5_17248665	3794.84	460.592	-4.287272248e-002	6.546816382e-002	5.125555289e-001	1.613261e+003	1.461612e+003	1.689115e+002	1.584159e+002	535.5	302.5	51	82	1.318521e+001	2.492297e+001	0	0	0	0	0	0	0	0	0	0	0	459.266	228.477	1	1	1	1	23.696	51.8421	83.3097
DATA	967	6	147	0	0	Col_2_16777645	Col_2_16777645	3815.5	460.324	4.624488835e-002	7.671943833e-002	5.466555279e-001	7.112586e+002	7.911748e+002	8.704383e+001	1.000034e+002	255	203	49	81	1.294093e+001	2.393505e+001	0	0	0	0	0	0	0	0	0	0	0	201.968	123.533	1	1	1	1	27.0811	50.6226	81.6917
DATA	968	6	148	0	0	NC_5_14213339	NC_5_14213339	3836.5	460.324	-5.342251238e-002	3.338975347e-001	8.728836533e-001	1.114608e+002	9.855973e+001	5.152703e+001	6.202149e+001	84	91	50	80	1.312635e+001	2.420382e+001	0	0	0	0	0	0	0	0	0	0	0	31.5685	15.3717	1	1	0	0	27.0811	50.8207	80.7163
DATA	969	6	149	0	0	NC_3_7941369	NC_3_7941369	3857.54	460.37	-5.965742317e-002	8.550128633e-002	4.853415970e-001	6.229375e+002	5.429840e+002	8.015381e+001	8.189116e+001	217	159	50	81	1.272306e+001	2.512161e+001	0	0	0	0	0	0	0	0	0	0	0	175.969	84.5919	1	1	1	1	24.4106	50.8774	81.9508
DATA	970	6	150	0	0	Col_3_2557898	Col_3_2557898	3877.96	460.714	1.166267743e-001	1.017539980e-001	2.517272891e-001	3.743042e+002	4.896113e+002	6.291380e+001	7.850316e+001	153	158	50	81	1.279385e+001	2.558666e+001	0	0	0	0	0	0	0	0	0	0	0	105.466	76.1988	1	1	1	1	17.5897	51.0914	83.3259
DATA	971	6	151	0	0	Col_2_15007064	Col_2_15007064	3899.25	460.375	-3.101278074e-002	7.213318896e-002	6.672409264e-001	9.502539e+002	8.847629e+002	1.077089e+002	1.077137e+002	328	211	50	81	1.260804e+001	2.584314e+001	0	0	0	0	0	0	0	0	0	0	0	267.003	137.539	1	1	1	1	23.696	51.4648	82.9014
DATA	972	6	152	0	0	NC_3_7513304	NC_3_7513304	3921.35	460.145	-1.841341720e-001	8.471168365e-002	2.973087483e-002	7.612343e+002	4.981776e+002	9.154887e+001	7.915001e+001	260	153	49	78	1.227326e+001	2.444754e+001	0	0	0	0	0	0	0	0	0	0	0	213.27	77.3538	1	1	1	1	25.1049	50.443	79.5307
DATA	973	6	153	0	0	NC_5_20768857	NC_5_20768857	3942.44	460.027	3.761847848e-002	9.593732056e-002	6.949731214e-001	4.515020e+002	4.923548e+002	6.811395e+001	7.883616e+001	185	151	51	77	1.267028e+001	2.374202e+001	0	0	0	0	0	0	0	0	0	0	0	126.14	76.3681	1	1	1	1	29.1201	51.5284	79.2108
DATA	974	6	154	0	0	Col_1_20799155	Col_1_20799155	3963.46	458.86	5.544380977e-002	7.068782834e-002	4.328363320e-001	9.419354e+002	1.070200e+003	1.071863e+002	1.235041e+002	322	242	50	79.5	1.325307e+001	2.557060e+001	0	0	0	0	0	0	0	0	0	0	0	262.375	165.8	1	1	1	1	23.4529	51.3679	81.6503
DATA	975	6	155	0	0	NC_3_5041056	NC_3_5041056	3985.37	459.467	-1.167353936e-001	8.885512984e-002	1.889229057e-001	6.276473e+002	4.797116e+002	8.106195e+001	7.815727e+001	227	151.5	50	82	1.305300e+001	2.550891e+001	0	0	0	0	0	0	0	0	0	0	0	174.327	74.2474	1	1	1	1	25.5572	50.9338	83.2783
DATA	976	6	156	0	0	Col_1_5987156	Col_1_5987156	4005.41	459.609	-6.467490264e-002	6.376875919e-002	3.104826383e-001	2.332917e+003	2.010131e+003	2.388955e+002	2.102869e+002	688	382	50	83	1.347376e+001	2.564486e+001	0	0	0	0	0	0	0	0	0	0	0	646.195	310.834	1	1	1	1	23.4529	51.1748	83.8916
DATA	977	6	157	0	0	NC_5_20274716	NC_5_20274716	4026.63	459.8	4.457732783e-002	1.103628142e-001	6.862743478e-001	3.624759e+002	4.016580e+002	6.305050e+001	7.372058e+001	161	143.5	51	81	1.390186e+001	2.542254e+001	0	0	0	0	0	0	0	0	0	0	0	100.11	62.0518	1	1	1	1	27.2919	52.8232	82.1558
DATA	978	6	158	0	0	NC_3_8175699	NC_3_8175699	4048.37	460	2.153389744e-001	1.312412148e-001	1.008414938e-001	2.367478e+002	3.887093e+002	5.690403e+001	7.307162e+001	126	127	51	80	1.397136e+001	2.513904e+001	0	0	0	0	0	0	0	0	0	0	0	65.1893	59.9958	1	1	0	1	29.1201	52.5178	81.1916
DATA	979	6	159	0	0	Col_1_21493068	Col_1_21493068	4069.83	460.122	6.230660037e-003	7.449628272e-002	9.333448941e-001	8.264773e+002	8.384199e+002	9.759310e+001	1.042344e+002	282.5	208	50	79	1.351211e+001	2.380800e+001	0	0	0	0	0	0	0	0	0	0	0	226.888	129.292	1	1	1	1	21.6755	51.4908	80.6314
DATA	980	6	160	0	0	Col_2_7788831	Col_2_7788831	4090.24	460.051	-1.176795299e-001	7.008721253e-002	9.314343528e-002	1.253731e+003	9.561475e+002	1.357496e+002	1.139470e+002	406.5	237	49	79.5	1.246369e+001	2.363003e+001	0	0	0	0	0	0	0	0	0	0	0	343.176	147.324	1	1	1	1	26.2212	50.3558	80.6593
DATA	981	6	161	0	0	Col_5_16213876	Col_5_16213876	4111	459.847	8.215553315e-002	8.211165611e-002	3.170519796e-001	5.925759e+002	7.159777e+002	7.897719e+001	9.473307e+001	214	190	49	79	1.229172e+001	2.405574e+001	0	0	0	0	0	0	0	0	0	0	0	161.714	110.227	1	1	1	1	25.3321	49.9617	80.5363
DATA	982	6	162	0	0	Col_3_22094329	Col_3_22094329	4131.9	459.603	-8.738175603e-003	6.324356373e-002	8.901084085e-001	2.365496e+003	2.318377e+003	2.422775e+002	2.400062e+002	684	412	50	79	1.333383e+001	2.466213e+001	0	0	0	0	0	0	0	0	0	0	0	643.568	356.635	1	1	1	1	25.7804	51.3039	80.4278
DATA	983	6	163	0	0	Col_4_4745961	Col_4_4745961	4153.02	459.538	-5.004972003e-002	8.100938501e-002	5.366899150e-001	7.108795e+002	6.334995e+002	8.839249e+001	8.873120e+001	252	166	49	78	1.295152e+001	2.450139e+001	0	0	0	0	0	0	0	0	0	0	0	192.807	97.3785	1	1	1	1	25.1049	50.0687	79.8488
DATA	984	6	164	66	1	DarkCorner	DarkCorner	4175	459.5	0.000000000e+000	6.215348283e-001	1.000000000e+000	5.237906e+001	6.178390e+001	5.270379e+001	6.217381e+001	46	68	49	78	1.318421e+001	2.448184e+001	0	0	0	0	0	0	0	0	0	0	0	-10.0924	-4.32251	0	0	0	0	26.2212	50.0176	79.4936
DATA	985	7	1	0	0	NC_1_16779823	NC_1_16779823	715.75	472.114	-2.208676509e-002	1.799021249e-001	9.022884334e-001	2.579990e+002	2.452061e+002	6.954954e+001	7.759371e+001	114	111	52	83	1.435658e+001	2.641718e+001	0	0	0	0	0	0	0	0	0	0	0	56.9158	31.8099	1	1	0	0	21.9382	53.0641	84.4936
DATA	986	7	2	0	0	NC_3_16026703	NC_3_16026703	737	471.5	-7.781156785e-002	1.151038024e-001	4.990329377e-001	4.768378e+002	3.986200e+002	8.003075e+001	8.356229e+001	164	127.5	51	85	1.432137e+001	2.651819e+001	0	0	0	0	0	0	0	0	0	0	0	105.705	51.8355	1	1	1	1	26.2212	52.8942	85.508
DATA	987	7	3	0	0	NC_4_13834056	NC_4_13834056	758.152	471.5	2.127097564e-001	8.151047724e-002	9.064809030e-003	6.554437e+002	1.069659e+003	9.157696e+001	1.296458e+002	210	218	52	84	1.440810e+001	2.607961e+001	0	0	0	0	0	0	0	0	0	0	0	146.023	139.45	1	1	1	1	26.6546	54.2062	83.6973
DATA	988	7	4	0	0	Col_3_17247072	Col_3_17247072	779.294	471.5	-8.601715013e-002	1.080693728e-001	4.260646866e-001	5.236960e+002	4.295979e+002	8.241583e+001	8.475904e+001	165	133	53	82	1.522329e+001	2.569404e+001	0	0	0	0	0	0	0	0	0	0	0	117.253	56.1515	1	1	1	1	27.0811	54.1608	83.0096
DATA	989	7	5	0	0	NC_5_25356316	NC_5_25356316	800.5	471.5	-4.799045440e-002	4.104994571e-001	9.069333758e-001	1.091172e+002	9.770185e+001	6.425477e+001	7.352379e+001	80.5	89	53	84	1.531098e+001	2.679811e+001	0	0	0	0	0	0	0	0	0	0	0	24.5529	12.8043	1	1	0	0	27.9146	54.9396	86.1468
DATA	990	7	6	0	0	NC_5_18897267	NC_5_18897267	821.706	471.5	3.687152068e-002	1.228604594e-001	7.640940700e-001	3.763324e+002	4.096784e+002	7.339014e+001	8.342678e+001	138	129	54	85	1.556061e+001	2.552558e+001	0	0	0	0	0	0	0	0	0	0	0	85.1031	53.8355	1	1	1	1	27.0811	55.8179	86.6474
DATA	991	7	7	0	0	Col_3_13200445	Col_3_13200445	842.449	471.245	-9.399896174e-002	6.823144427e-002	1.683117920e-001	1.626851e+003	1.310234e+003	1.743510e+002	1.497362e+002	432	257	53	86.5	1.491082e+001	2.533516e+001	0	0	0	0	0	0	0	0	0	0	0	369.668	172.633	1	1	1	1	23.696	54.3098	87.1393
DATA	992	7	8	0	0	NC_2_9503613	NC_2_9503613	864	471.5	1.607887184e-001	4.830881505e-001	7.392587220e-001	7.153494e+001	1.035874e+002	6.279355e+001	7.301310e+001	72	96	53	86	1.419573e+001	2.574225e+001	0	0	0	0	0	0	0	0	0	0	0	16.3381	13.6878	1	1	0	0	30	54.2409	86.8251
DATA	993	7	9	0	0	Col_4_1115257	Col_4_1115257	884.5	471.731	-9.605422896e-002	7.681791068e-002	2.111481755e-001	1.016610e+003	8.148925e+002	1.191187e+002	1.087895e+002	288	183	52	86	1.370674e+001	2.625472e+001	0	0	0	0	0	0	0	0	0	0	0	233.315	107.977	1	1	1	1	24.4106	53.1672	87.1672
DATA	994	7	10	0	0	NC_5_26729673	NC_5_26729673	906.4	471.414	5.791311745e-003	7.474229973e-002	9.382387385e-001	8.192074e+002	8.302047e+002	1.003728e+002	1.003468e+002	197	189	52	87	1.550655e+001	2.675620e+001	0	0	0	0	0	0	0	0	0	0	0	188.962	110.327	1	1	1	1	27.501	54.6952	88.8089
DATA	995	7	11	0	0	Col_1_16895094	Col_1_16895094	927.463	471.648	4.562055625e-002	8.244670392e-002	5.800347941e-001	7.089865e+002	7.875145e+002	9.383253e+001	1.064712e+002	211	177	54	87	1.601633e+001	2.710345e+001	0	0	0	0	0	0	0	0	0	0	0	164.351	104.961	1	1	1	1	24.4106	56.5593	90
DATA	996	7	12	0	0	Col_2_18796279	Col_2_18796279	948.5	471.324	1.568141065e-001	8.330339049e-002	5.977551592e-002	6.231849e+002	8.941924e+002	8.732286e+001	1.144589e+002	200	201	55	87	1.428365e+001	2.729927e+001	0	0	0	0	0	0	0	0	0	0	0	145.159	119.521	1	1	1	1	27.0811	55.8377	88.6126
DATA	997	7	13	0	0	Col_5_17221993	Col_5_17221993	969.667	471.391	4.737230521e-002	8.268345461e-002	5.666882130e-001	6.978886e+002	7.783204e+002	9.260410e+001	1.055108e+002	212	171	54	82	1.395144e+001	2.588826e+001	0	0	0	0	0	0	0	0	0	0	0	163.362	104.343	1	1	1	1	27.2919	54.4423	84.2291
DATA	998	7	14	0	0	Col_1_4735503	Col_1_4735503	991	471.203	2.625794875e-002	1.303852190e-001	8.403956158e-001	3.420037e+002	3.633195e+002	6.956039e+001	7.977780e+001	131	126	55	81	1.413857e+001	2.605414e+001	0	0	0	0	0	0	0	0	0	0	0	80.4487	48.853	1	1	1	1	28.1191	55.9607	84.7421
DATA	999	7	15	0	0	Col_1_15735214	Col_1_15735214	1012	471.203	4.432696599e-001	7.366233887e-002	1.770342845e-009	6.470136e+004	1.795490e+005	6.470417e+003	1.795504e+004	15459	24564	55	83	1.449101e+001	2.694023e+001	0	0	1	1	0	0	0	0	0	0	0	15293.3	24215.2	1	1	1	1	28.1191	55.935	86.3902
DATA	1000	7	16	0	0	Col_3_16537924	Col_3_16537924	1033.02	471.333	2.296067816e-002	9.830802962e-002	8.153277313e-001	5.105985e+002	5.383196e+002	7.877608e+001	8.877899e+001	171	146	55.5	87	1.458435e+001	2.713771e+001	0	0	0	0	0	0	0	0	0	0	0	121.276	72.8232	1	1	1	1	21.6755	55.4422	88.8812
DATA	1001	7	17	0	0	NC_4_8410886	NC_4_8410886	1054.33	470.489	3.791544863e-002	8.938044760e-002	6.714178171e-001	5.916075e+002	6.455786e+002	8.405346e+001	9.551094e+001	196	160	54	86	1.431992e+001	2.722126e+001	0	0	0	0	0	0	0	0	0	0	0	141.178	87.5901	1	1	1	1	23.4529	55.1324	88.0944
DATA	1002	7	18	0	0	Col_3_19764430	Col_3_19764430	1075.56	471.271	3.829905551e-002	7.807935935e-002	6.237698941e-001	7.943112e+002	8.675405e+002	9.919079e+001	1.115747e+002	243	193	54	84	1.542663e+001	2.606682e+001	0	0	0	0	0	0	0	0	0	0	0	190.5	118.087	1	1	1	1	23.696	55.786	86.9097
DATA	1003	7	19	0	0	NC_5_1484823	NC_5_1484823	1096.84	470.06	-3.194796389e-002	9.472083376e-002	7.359016888e-001	5.727233e+002	5.321045e+002	8.232617e+001	8.789467e+001	200.5	152	54	83	1.442324e+001	2.447105e+001	0	0	0	0	0	0	0	0	0	0	0	137.984	72.6391	1	1	1	1	23.696	54.9181	85.4568
DATA	1004	7	20	0	0	NC_5_5882936	NC_5_5882936	1117.83	471	-2.894479223e-001	4.066914582e-001	4.766420237e-001	1.349386e+002	6.929280e+001	6.037568e+001	6.973011e+001	75	72	55	84	1.485945e+001	2.478186e+001	0	0	0	0	0	0	0	0	0	0	0	32.671	-3.32769	1	0	0	0	28.1191	55.8933	85.0383
DATA	1005	7	21	0	0	Col_1_27915877	Col_1_27915877	1138.65	471.608	-2.261789567e-002	7.779149109e-002	7.712423352e-001	8.493341e+002	8.062332e+002	1.031685e+002	1.064494e+002	268	183	55	84	1.383334e+001	2.463289e+001	0	0	0	0	0	0	0	0	0	0	0	206.628	110.774	1	1	1	1	24.4106	55.4571	84.9714
DATA	1006	7	22	0	0	Col_1_430076	Col_1_430076	1159.94	470.574	4.466141921e-003	1.160930453e-001	9.693126586e-001	3.971924e+002	4.012980e+002	7.054603e+001	8.008147e+001	147	133.5	55	86	1.378529e+001	2.580991e+001	0	0	0	0	0	0	0	0	0	0	0	97.0685	55.3016	1	1	1	1	25.3321	55.2637	87.8697
DATA	1007	7	23	0	0	NC_3_7513783	NC_3_7513783	1181.5	470.676	-8.490747040e-002	9.747162141e-002	3.836998863e-001	5.729083e+002	4.711700e+002	8.154065e+001	8.361652e+001	189.5	150	55	85	1.457985e+001	2.485885e+001	0	0	0	0	0	0	0	0	0	0	0	140.685	65.1406	1	1	1	1	27.0811	55.7123	86.9723
DATA	1008	7	24	0	0	NC_5_14952566	NC_5_14952566	1202.5	470.676	9.019736299e-002	1.607248084e-001	5.746671410e-001	2.368139e+002	2.914772e+002	6.242137e+001	7.477607e+001	120	107.5	54	85	1.477118e+001	2.480651e+001	0	0	0	0	0	0	0	0	0	0	0	58.4225	40.4241	1	1	0	0	27.0811	55.2906	86.6063
DATA	1009	7	25	0	0	Col_3_15292889	Col_3_15292889	1223.44	470.937	-2.054240048e-001	7.205841125e-002	4.360960594e-003	1.493543e+003	9.306660e+002	1.600360e+002	1.156426e+002	413	206	54	85	1.446280e+001	2.502756e+001	0	0	0	0	0	0	0	0	0	0	0	370.174	129.482	1	1	1	1	22.9591	55.1027	86.4815
DATA	1010	7	26	0	0	NC_3_20249915	NC_3_20249915	1244.78	470.522	4.900061809e-002	8.518265533e-002	5.651278235e-001	6.218118e+002	6.960807e+002	8.450644e+001	9.761040e+001	213	179	54	84	1.436048e+001	2.591369e+001	0	0	0	0	0	0	0	0	0	0	0	154.819	97.1474	1	1	1	1	27.0811	55.0763	87.1725
DATA	1011	7	27	0	0	Col_4_9480280	Col_4_9480280	1266	470.5	-9.599496766e-002	7.260080194e-002	1.860915407e-001	1.140857e+003	9.146108e+002	1.275168e+002	1.140964e+002	321	196	54.5	86	1.479206e+001	2.593567e+001	0	0	0	0	0	0	0	0	0	0	0	285.356	128.052	1	1	1	1	26.2212	55.7913	88.6121
DATA	1012	7	28	0	0	Col_4_4845253	Col_4_4845253	1287	470.5	-1.367784682e-001	1.376782466e-001	3.204835803e-001	3.656710e+002	2.668776e+002	6.747621e+001	7.304752e+001	150	109	56	87	1.556124e+001	2.688297e+001	0	0	0	0	0	0	0	0	0	0	0	91.8758	37.4825	1	1	1	0	26.2212	57.1302	88.992
DATA	1013	7	29	0	0	NC_4_2364764	NC_4_2364764	1308.45	470.962	1.665700712e-002	1.049557794e-001	8.739012977e-001	4.415685e+002	4.588334e+002	7.166501e+001	8.184522e+001	166	145	55	87	1.578684e+001	2.557312e+001	0	0	0	0	0	0	0	0	0	0	0	111.464	64.6548	1	1	1	1	24.8756	56.5903	88.6903
DATA	1014	7	30	0	0	NC_4_13256410	NC_4_13256410	1329.4	470.586	-2.111990267e-001	3.470655252e-001	5.428374622e-001	1.413255e+002	8.690035e+001	5.795009e+001	6.812370e+001	86	88	55	86	1.386863e+001	2.487218e+001	0	0	0	0	0	0	0	0	0	0	0	35.8296	12.2828	1	1	0	0	27.501	56.0326	87.3984
DATA	1015	7	31	0	0	Col_3_6820571	Col_3_6820571	1350.71	470.5	-3.798081302e-002	8.975551917e-002	6.721796055e-001	6.076401e+002	5.567569e+002	8.260027e+001	8.738615e+001	193	152	55	85	1.323583e+001	2.520737e+001	0	0	0	0	0	0	0	0	0	0	0	154.738	78.943	1	1	1	1	27.0811	55.8847	86.5144
DATA	1016	7	32	0	0	Col_4_14681656	Col_4_14681656	1371.85	470.5	-1.115248138e-001	8.308427426e-002	1.794956644e-001	7.808617e+002	6.040172e+002	9.591991e+001	9.031330e+001	259	161	54	86	1.394806e+001	2.580884e+001	0	0	0	0	0	0	0	0	0	0	0	199.725	85.9137	1	1	1	1	26.6546	55.2663	87.7663
DATA	1017	7	33	0	0	Col_1_11020685	Col_1_11020685	1392.26	471.065	-1.364550397e-001	7.955722657e-002	8.631207452e-002	8.976763e+002	6.556389e+002	1.055213e+002	9.369441e+001	286	173	54	85	1.434689e+001	2.553002e+001	0	0	0	0	0	0	0	0	0	0	0	230.596	93.5483	1	1	1	1	22.7082	55.4342	86.6545
DATA	1018	7	34	0	-1	NC2_00122731	NC2_00122731	1414	470.5	0.000000000e+000	6.226180646e-001	1.000000000e+000	5.488706e+001	6.630676e+001	5.522733e+001	6.672522e+001	49	73	55	85	1.505818e+001	2.638832e+001	0	0	0	0	0	0	0	0	0	0	0	-1.81994	-5.37905	0	0	0	0	26.2212	56.7045	86.5833
DATA	1019	7	35	0	0	Col_5_6794712	Col_5_6794712	1435.22	470.478	-1.102906543e-002	1.274736568e-001	9.310527796e-001	3.398468e+002	3.313249e+002	6.464527e+001	7.431254e+001	138	124	55	86	1.520970e+001	2.665218e+001	0	0	0	0	0	0	0	0	0	0	0	88.0541	47.5695	1	1	1	0	27.0811	56.1381	87.8816
DATA	1020	7	36	0	0	NC_2_13650530	NC_2_13650530	1456.4	470.414	-2.849614542e-001	2.221326214e-001	1.995468138e-001	2.403920e+002	1.247265e+002	5.980394e+001	6.747538e+001	111	101	56	88	1.610166e+001	2.711947e+001	0	0	0	0	0	0	0	0	0	0	0	62.5489	17.9628	1	1	0	0	27.501	58.0751	88.5946
DATA	1021	7	37	0	0	Col_5_1794491	Col_5_1794491	1477.5	470.324	-1.196048000e-002	6.776824842e-002	8.599082875e-001	1.318431e+003	1.282617e+003	1.426758e+002	1.442970e+002	332	253.5	56	88	1.568984e+001	2.750968e+001	0	0	0	0	0	0	0	0	0	0	0	344.479	185.284	1	1	1	1	27.0811	57.1975	89.1746
DATA	1022	7	38	0	0	Col_1_10430357	Col_1_10430357	1498.67	470.391	2.407001180e-002	7.584375607e-002	7.509680807e-001	8.115933e+002	8.578443e+002	9.765244e+001	1.081793e+002	261.5	211.5	55	85	1.601232e+001	2.649445e+001	0	0	0	0	0	0	0	0	0	0	0	212.937	124.304	1	1	1	1	27.2919	57.1747	87.7254
DATA	1023	7	39	0	0	NC_4_1581054	NC_4_1581054	1519.41	470.389	-1.170928891e-001	7.299009163e-002	1.086633854e-001	1.110868e+003	8.483389e+002	1.235550e+002	1.073069e+002	347	210	55	88	1.568365e+001	2.667170e+001	0	0	0	0	0	0	0	0	0	0	0	292.63	123.294	1	1	1	1	24.4106	56.681	88.0154
DATA	1024	7	40	0	0	Col_5_4244399	Col_5_4244399	1540.96	470.731	1.416241252e-002	8.369327369e-002	8.656251333e-001	6.374781e+002	6.586090e+002	8.345593e+001	9.289036e+001	224	176	55	87	1.399330e+001	2.627525e+001	0	0	0	0	0	0	0	0	0	0	0	168.634	96.0199	1	1	1	1	24.4106	55.7409	87.6619
DATA	1025	7	41	0	0	NC_3_23202656	NC_3_23202656	1562.32	470.295	-8.191292320e-005	7.662734833e-002	9.991470794e-001	8.011905e+002	8.010394e+002	9.642249e+001	1.033556e+002	260.5	195.5	55	89.5	1.433593e+001	2.677578e+001	0	0	0	0	0	0	0	0	0	0	0	212.781	117.13	1	1	1	1	22.7082	56.2006	89.7443
DATA	1026	7	42	0	0	Col_1_24483717	Col_1_24483717	1583.03	470.152	4.666871998e-002	9.509365704e-002	6.235920626e-001	4.782012e+002	5.324506e+002	7.171429e+001	8.412044e+001	181	152.5	54.5	87	1.449010e+001	2.648733e+001	0	0	0	0	0	0	0	0	0	0	0	127.491	78.081	1	1	1	1	19.7386	55.8677	87.85
DATA	1027	7	43	0	0	NC_4_9469051	NC_4_9469051	1605.1	470.345	9.188954257e-002	1.093417168e-001	4.006904870e-001	3.634651e+002	4.491095e+002	6.445022e+001	7.894248e+001	152	144	53	84.5	1.477878e+001	2.499973e+001	0	0	0	0	0	0	0	0	0	0	0	97.3013	66.0645	1	1	1	1	25.7804	55.4118	86.2076
DATA	1028	7	44	0	0	NC_4_9090884	NC_4_9090884	1625.08	471.04	-2.142752882e-001	2.035193247e-001	2.924098207e-001	2.385034e+002	1.456194e+002	5.814017e+001	6.635323e+001	94	94	53	84	1.445223e+001	2.577314e+001	0	0	0	0	0	0	0	0	0	0	0	64.0901	21.4826	1	1	0	0	16.2346	54.5849	87.1642
DATA	1029	7	45	0	0	NC_3_1407634	NC_3_1407634	1646.62	470	-3.829572537e-002	8.574664943e-002	6.551531853e-001	6.336274e+002	5.801472e+002	8.249641e+001	8.679490e+001	228	162	53	85	1.422329e+001	2.571606e+001	0	0	0	0	0	0	0	0	0	0	0	170.895	85.823	1	1	1	1	29.1201	54.8815	87.2204
DATA	1030	7	46	0	0	NC_5_23383576	NC_5_23383576	1667.61	470.093	6.690275550e-001	1.123590161e-001	2.610698668e-009	2.136621e+002	9.971375e+002	5.680232e+001	1.186876e+002	109.5	225	52	84	1.355932e+001	2.628577e+001	0	0	0	0	0	0	0	0	0	0	0	57.8428	147.932	1	1	0	1	25.1049	53.2484	85.9318
DATA	1031	7	47	0	0	NC_1_10770519	NC_1_10770519	1688.78	470.8	-2.024010626e-002	6.227908646e-002	7.451883250e-001	3.629040e+003	3.463791e+003	3.666716e+002	3.522754e+002	1049	573	52	86	1.423386e+001	2.629293e+001	0	0	0	0	0	0	0	0	0	0	0	986.24	515.398	1	1	1	1	24.1747	52.9947	86.8754
DATA	1032	7	48	0	0	NC_5_22920189	NC_5_22920189	1709.67	470.942	7.715827581e-002	7.694844736e-002	3.159926623e-001	7.156019e+002	8.547315e+002	8.859872e+001	1.067811e+002	244	210	50	87	1.388595e+001	2.617519e+001	0	0	0	0	0	0	0	0	0	0	0	195.183	127.536	1	1	1	1	24.4106	52.0466	87.81
DATA	1033	7	49	0	0	NC_2_3556342	NC_2_3556342	1731.44	469.973	-1.999304032e-001	2.175212989e-001	3.580274588e-001	2.147279e+002	1.355059e+002	5.630985e+001	6.525588e+001	106	93	51	85	1.334599e+001	2.677938e+001	0	0	0	0	0	0	0	0	0	0	0	58.7743	20.2731	1	1	0	0	29.1201	52.1634	87.8611
DATA	1034	7	50	0	0	Col_1_13157951	Col_1_13157951	1752.56	469.973	1.406129406e-001	8.588919832e-002	1.016005010e-001	5.149308e+002	7.118063e+002	7.308995e+001	9.549471e+001	188	179	53	84	1.397604e+001	2.764280e+001	0	0	0	0	0	0	0	0	0	0	0	141.444	106.785	1	1	1	1	29.1201	54.1322	87.0881
DATA	1035	7	51	0	0	NC_1_28607852	NC_1_28607852	1772.37	469.741	1.478812286e-001	3.430265268e-001	6.663903767e-001	8.852548e+001	1.244370e+002	5.245632e+001	6.470961e+001	81	98	52	84	1.357956e+001	2.684204e+001	0	0	0	0	0	0	0	0	0	0	0	24.3953	18.7143	1	1	0	0	17.9125	53.4087	86.1783
DATA	1036	7	52	0	0	NC_2_5717111	NC_2_5717111	1795	469.5	-1.006468580e-001	5.033883315e-001	8.415284466e-001	7.933866e+001	6.292714e+001	5.212390e+001	6.340876e+001	82.5	81.5	54	83	1.383255e+001	2.646307e+001	0	0	0	0	0	0	0	0	0	0	0	21.9432	4.93495	1	0	0	0	26.2212	54.4185	85.6278
DATA	1037	7	53	0	0	Col_2_8362209	Col_2_8362209	1816	469.5	-5.569557288e-002	7.311781410e-002	4.462249243e-001	9.572752e+002	8.420565e+002	1.086277e+002	1.052604e+002	309.5	199.5	54	81	1.384510e+001	2.662552e+001	0	0	0	0	0	0	0	0	0	0	0	265.648	127.324	1	1	1	1	26.2212	54.6066	83.2206
DATA	1038	7	54	0	0	Col_5_2466265	Col_5_2466265	1837.33	469.609	6.545802760e-002	6.844559173e-002	3.388948097e-001	1.102858e+003	1.282265e+003	1.215791e+002	1.428647e+002	362.5	273.5	53	81	1.380593e+001	2.436437e+001	0	0	0	0	0	0	0	0	0	0	0	307.081	194.395	1	1	1	1	27.2919	53.8103	82.1578
DATA	1039	7	55	0	0	Col_5_16297923	Col_5_16297923	1858.07	469.19	4.130700410e-001	7.781337693e-002	1.105487774e-007	7.225576e+002	1.870434e+003	8.844838e+001	1.973181e+002	250	354	54	82	1.437866e+001	2.452853e+001	0	0	0	0	0	0	0	0	0	0	0	201.819	284.25	1	1	1	1	25.5572	55.0305	83.7195
DATA	1040	7	56	0	0	NC_4_1121477	NC_4_1121477	1878	469.562	-1.289420076e-001	8.417012732e-002	1.255418820e-001	7.192479e+002	5.344863e+002	8.808731e+001	8.238237e+001	257	160.5	55	84	1.465259e+001	2.414309e+001	0	0	0	0	0	0	0	0	0	0	0	201.516	81.4228	1	1	1	1	19.1492	55.6494	84.2134
DATA	1041	7	57	0	0	Col_5_8947649	Col_5_8947649	1900.11	469.981	2.291374589e-001	8.439492452e-002	6.626334519e-003	4.918776e+002	8.336707e+002	7.062784e+001	1.042086e+002	189	194	55	85	1.412306e+001	2.455298e+001	0	0	0	0	0	0	0	0	0	0	0	138.276	127.336	1	1	1	1	23.9365	55.6528	85.3825
DATA	1042	7	58	0	0	NC_4_15742570	NC_4_15742570	1922	469.5	-1.922268915e-001	1.605862767e-001	2.312941334e-001	2.928313e+002	1.881008e+002	5.839906e+001	6.514883e+001	129	108	55	83	1.432178e+001	2.415251e+001	0	0	0	0	0	0	0	0	0	0	0	82.5767	28.8002	1	1	1	0	26.2212	55.521	84.1684
DATA	1043	7	59	0	0	Col_4_15232584	Col_4_15232584	1942.86	470.25	-2.588860282e-002	6.970100733e-002	7.103220104e-001	1.089550e+003	1.026499e+003	1.200346e+002	1.200350e+002	338.5	221.5	54	82	1.355713e+001	2.335955e+001	0	0	0	0	0	0	0	0	0	0	0	308.205	157.557	1	1	1	1	20.8674	54.4499	83.7742
DATA	1044	7	60	0	0	Col_5_2272146	Col_5_2272146	1963.95	470.273	3.941347520e-002	8.058440845e-002	6.247740556e-001	6.365183e+002	6.969865e+002	8.107833e+001	9.333461e+001	230	187	53	83	1.319776e+001	2.301017e+001	0	0	0	0	0	0	0	0	0	0	0	180.587	107.229	1	1	1	1	24.4106	53.585	83.3382
DATA	1045	7	61	0	0	NC_3_483956	NC_3_483956	1985.17	469.167	-7.519277336e-002	1.431547249e-001	5.994057504e-001	2.917857e+002	2.453981e+002	5.796431e+001	6.663005e+001	138	120	53	84	1.367991e+001	2.352789e+001	0	0	0	0	0	0	0	0	0	0	0	83.0081	37.8326	1	1	1	0	23.2073	53.8321	84.9069
DATA	1046	7	62	0	0	NC_3_19880653	NC_3_19880653	2006.5	469.5	-7.452225289e-002	7.312117060e-002	3.081264906e-001	9.606424e+002	8.091695e+002	1.082691e+002	1.018195e+002	316	187	54	85	1.360280e+001	2.445711e+001	0	0	0	0	0	0	0	0	0	0	0	274.086	125.037	1	1	1	1	27.9146	54.7874	86.2292
DATA	1047	7	63	0	0	NC_5_19157683	NC_5_19157683	2027.6	469.414	3.675113062e-002	1.175674174e-001	7.545874482e-001	1.220616e+003	1.328404e+003	2.578395e+002	2.289467e+002	167	202	54	85	1.368933e+001	2.547707e+001	0	0	1	1	0	0	0	0	0	0	0	349.221	205.716	1	1	1	1	27.501	55.397	86.4103
DATA	1048	7	64	0	0	Col_3_10727799	Col_3_10727799	2048.85	469.5	1.929242689e-002	1.087422854e-001	8.591830448e-001	3.743461e+002	3.913503e+002	6.219294e+001	7.292666e+001	161	147	53	85	1.400367e+001	2.643320e+001	0	0	0	0	0	0	0	0	0	0	0	107.395	60.7356	1	1	1	1	26.6546	54.6112	85.9786
DATA	1049	7	65	0	0	Col_1_9394737	Col_1_9394737	2070.26	469.241	3.124573279e-003	7.774635596e-002	9.679421911e-001	7.162435e+002	7.214152e+002	8.708438e+001	9.473917e+001	255	187	53	84	1.396706e+001	2.525484e+001	0	0	0	0	0	0	0	0	0	0	0	206.023	112.192	1	1	1	1	24.8756	54.7336	85.2039
DATA	1050	7	66	0	0	Col_5_2394034	Col_5_2394034	2091.63	469.167	-2.761918383e-002	7.300103504e-002	7.051783168e-001	8.960954e+002	8.408820e+002	1.023269e+002	1.040506e+002	311.5	213	53	84	1.339018e+001	2.558610e+001	0	0	0	0	0	0	0	0	0	0	0	258.427	131.039	1	1	1	1	24.8756	54.5064	85.2228
DATA	1051	7	67	0	0	NC_5_22741423	NC_5_22741423	2112.33	469.391	0.000000000e+000	6.247844996e-001	1.000000000e+000	4.904991e+001	6.077859e+001	4.952573e+001	6.116216e+001	65	81	53	84	1.343770e+001	2.640079e+001	0	0	0	0	0	0	0	0	0	0	0	14.1811	-1.39071	1	0	0	0	27.2919	54.1954	85.9967
DATA	1052	7	68	0	0	NC_4_8547234	NC_4_8547234	2133.45	468.945	1.615783817e-001	1.068283881e-001	1.304056666e-001	3.261803e+002	4.731905e+002	5.900136e+001	7.724002e+001	149	146	53	84	1.401633e+001	2.572782e+001	0	0	0	0	0	0	0	0	0	0	0	94.528	74.0238	1	1	1	1	24.8756	54.489	85.4969
DATA	1053	7	69	0	-1	NC2_00083254	NC2_00083254	2154.5	469.324	0.000000000e+000	6.245077431e-001	1.000000000e+000	4.874327e+001	6.054783e+001	4.904708e+001	6.100012e+001	54	78	52.5	84	1.347020e+001	2.580947e+001	0	0	0	0	0	0	0	0	0	0	0	1.1597	4.585	0	0	0	0	27.0811	53.982	85.5115
DATA	1054	7	70	0	0	NC_4_7461525	NC_4_7461525	2175.16	469.471	9.655653711e-002	1.879179148e-001	6.073757826e-001	1.706636e+002	2.131560e+002	5.182381e+001	6.444626e+001	102	111	55	84	1.486741e+001	2.666590e+001	0	0	0	0	0	0	0	0	0	0	0	49.6935	33.471	1	1	0	0	24.1747	56.2257	85.458
DATA	1055	7	71	0	0	Col_4_6584842	Col_4_6584842	2197	469.203	6.680792382e-002	7.986493918e-002	4.028673252e-001	6.175026e+002	7.201894e+002	7.871858e+001	9.419353e+001	230	189	55	86	1.495479e+001	2.663951e+001	0	0	0	0	0	0	0	0	0	0	0	180.215	113.292	1	1	1	1	28.1191	56.5134	86.9226
DATA	1056	7	72	0	0	Col_5_26954978	Col_5_26954978	2218	469.203	6.396680167e-002	6.520976111e-002	3.266228057e-001	1.484211e+003	1.719739e+003	1.562114e+002	1.823405e+002	481	340	54	86	1.509825e+001	2.704359e+001	0	0	0	0	0	0	0	0	0	0	0	434.102	270.995	1	1	1	1	28.1191	55.4855	88.0064
DATA	1057	7	73	0	-1	NC2_00089003	NC2_00089003	2239.37	469	0.000000000e+000	6.246798406e-001	1.000000000e+000	4.831299e+001	6.012550e+001	4.871290e+001	6.050601e+001	64	81	55	87	1.538193e+001	2.711323e+001	0	0	0	0	0	0	0	0	0	0	0	9.16146	0.567496	0	0	0	0	29.1201	55.9118	89.579
DATA	1058	7	74	0	0	NC_4_5113847	NC_4_5113847	2260.28	468.947	-1.222759686e-001	7.468407920e-002	1.015797604e-001	9.416940e+002	7.106141e+002	1.059316e+002	9.326785e+001	316	187.5	54	83	1.435694e+001	2.570620e+001	0	0	0	0	0	0	0	0	0	0	0	276.568	112.344	1	1	1	1	25.7804	54.4949	86
DATA	1059	7	75	0	0	Col_5_17089471	Col_5_17089471	2281.5	469	-3.887276462e-002	7.529161725e-002	6.056476552e-001	8.372383e+002	7.655549e+002	9.671559e+001	9.961484e+001	250.5	190	52	83	1.281243e+001	2.464352e+001	0	0	0	0	0	0	0	0	0	0	0	246.383	121.221	1	1	1	1	29.1201	52.7978	84.5557
DATA	1060	7	76	0	0	Col_5_23908540	Col_5_23908540	2302.62	469	8.430755221e-002	7.510473455e-002	2.616358386e-001	7.143184e+002	8.673600e+002	8.624246e+001	1.055922e+002	270.5	203.5	51	81	1.306695e+001	2.461430e+001	0	0	0	0	0	0	0	0	0	0	0	210.613	137.55	1	1	1	1	29.1201	52.1956	82.9574
DATA	1061	7	77	0	0	NC_3_18179568	NC_3_18179568	2323.83	469	8.798437671e-002	9.445355610e-002	3.515901218e-001	8.442134e+002	1.033800e+003	1.022778e+002	1.759610e+002	255	201	51	80	1.291746e+001	2.477484e+001	0	0	1	0	0	0	0	0	0	0	0	249.375	164.186	1	1	1	1	28.1191	52.3361	82.4861
DATA	1062	7	78	0	0	Col_4_10872615	Col_4_10872615	2345.06	468.2	-6.130911733e-002	6.772946235e-002	3.653562540e-001	1.280458e+003	1.111876e+003	1.368013e+002	1.263701e+002	426.5	256	51	80	1.302963e+001	2.614161e+001	0	0	0	0	0	0	0	0	0	0	0	378.868	176.811	1	1	1	1	23.696	51.8696	83.027
DATA	1063	7	79	0	0	Col_1_3480566	Col_1_3480566	2365.85	468.359	-1.579278713e-002	6.957679000e-002	8.204365297e-001	1.040804e+003	1.003636e+003	1.146460e+002	1.169179e+002	362.5	237	51	81	1.300768e+001	2.662100e+001	0	0	0	0	0	0	0	0	0	0	0	308.485	159.816	1	1	1	1	24.6442	51.5603	83.7418
DATA	1064	7	80	0	0	NC_1_27903186	NC_1_27903186	2387.43	468.701	2.098182090e-001	5.470823136e-001	7.013326178e-001	4.769351e+001	7.731745e+001	4.816132e+001	6.038857e+001	63	87.5	50	82	1.283483e+001	2.649705e+001	0	0	0	0	0	0	0	0	0	0	0	12.0789	12.3289	0	1	0	0	30	51.6525	83.8656
DATA	1065	7	81	0	0	NC_5_13908400	NC_5_13908400	2408.5	468.676	-1.184243477e-002	2.940268256e-001	9.678725172e-001	1.173438e+002	1.141872e+002	4.933010e+001	6.089779e+001	84	96	51	82	1.288158e+001	2.657422e+001	0	0	0	0	0	0	0	0	0	0	0	34.8945	18.2305	1	1	0	0	27.0811	51.5642	83.7274
DATA	1066	7	82	0	0	Col_4_5918254	Col_4_5918254	2429.5	468.676	-8.983663803e-002	6.800404037e-002	1.864851900e-001	1.313357e+003	1.067938e+003	1.397783e+002	1.223709e+002	413.5	255	50	81	1.238705e+001	2.622564e+001	0	0	0	0	0	0	0	0	0	0	0	391.138	170.703	1	1	1	1	27.0811	50.9065	82.8411
DATA	1067	7	83	0	0	Col_5_4173728	Col_5_4173728	2450.96	468.604	-4.194935033e-002	6.936292668e-002	5.453248056e-001	1.088240e+003	9.880418e+002	1.188485e+002	1.154291e+002	388	233	51	83	1.279888e+001	2.543244e+001	0	0	0	0	0	0	0	0	0	0	0	324.564	158.111	1	1	1	1	25.1049	52.0374	84.4984
DATA	1068	7	84	0	0	Col_2_9770486	Col_2_9770486	2472	468.5	-8.092097412e-002	1.245358794e-001	5.158340788e-001	3.362761e+002	2.791098e+002	5.836939e+001	6.582653e+001	148	122	51	84	1.318562e+001	2.522903e+001	0	0	0	0	0	0	0	0	0	0	0	100.428	44.7116	1	1	1	0	26.2212	52.4248	86.0092
DATA	1069	7	85	0	0	NC_3_1831563	NC_3_1831563	2493	468.5	1.633777616e-001	1.622673977e-001	3.140103224e-001	1.825556e+002	2.659335e+002	5.102528e+001	6.522355e+001	114.5	123.5	50	85	1.246816e+001	2.586564e+001	0	0	0	0	0	0	0	0	0	0	0	54.59	42.6441	1	1	0	0	26.2212	50.6019	85.9642
DATA	1070	7	86	0	0	Col_5_26409568	Col_5_26409568	2514.29	468.5	-1.732594527e-002	6.463246726e-002	7.886463930e-001	1.682137e+003	1.616350e+003	1.748158e+002	1.722379e+002	549	340	49	84	1.261083e+001	2.491001e+001	0	0	0	0	0	0	0	0	0	0	0	503.635	259.444	1	1	1	1	27.0811	50.3307	84.4098
DATA	1071	7	87	0	0	Col_3_15322203	Col_3_15322203	2535.15	468.537	-5.246361590e-002	6.772323414e-002	4.385306909e-001	1.247524e+003	1.105567e+003	1.335016e+002	1.255245e+002	440	255.5	51	84	1.186982e+001	2.448948e+001	0	0	0	0	0	0	0	0	0	0	0	373.94	177.618	1	1	1	1	25.1049	51.8163	84.8051
DATA	1072	7	88	66	-1	(-)3xSLv1	NegativeControl	2556.6	468.586	0.000000000e+000	6.244481703e-001	1.000000000e+000	4.718916e+001	5.901975e+001	4.748171e+001	5.939222e+001	48	65	52	84	1.223425e+001	2.466108e+001	0	0	0	0	0	0	0	0	0	0	0	-2.61447	-5.77305	0	0	0	0	27.501	52.9495	84.8438
DATA	1073	7	89	0	0	NC_4_1371031	NC_4_1371031	2577.71	468.5	-2.768214079e-001	3.403475595e-001	4.160178890e-001	1.336719e+002	7.066733e+001	4.928166e+001	5.976497e+001	93	87	51	84	1.214199e+001	2.449678e+001	0	0	0	0	0	0	0	0	0	0	0	40.1522	11.3721	1	1	0	0	27.0811	52.5299	84.1183
DATA	1074	7	90	0	0	Col_5_16282429	Col_5_16282429	2598.53	468.545	6.269581322e-002	6.856269665e-002	3.604907445e-001	1.023876e+003	1.182887e+003	1.128229e+002	1.323213e+002	356	267.5	51	82	1.307385e+001	2.398526e+001	0	0	0	0	0	0	0	0	0	0	0	307.84	190.496	1	1	1	1	24.4106	52.9033	82.8278
DATA	1075	7	91	0	0	NC_1_27345181	NC_1_27345181	2620	468.5	-9.163872297e-003	7.876069292e-002	9.073744996e-001	6.753034e+002	6.612034e+002	8.247523e+001	8.879041e+001	258	186	53	82	1.343803e+001	2.497830e+001	0	0	0	0	0	0	0	0	0	0	0	203.217	106.556	1	1	1	1	26.2212	54.0885	83.3633
DATA	1076	7	92	0	0	NC_1_13658095	NC_1_13658095	2641.15	468.833	-1.766286131e-002	7.916204101e-002	8.234398840e-001	6.729371e+002	6.461177e+002	8.225834e+001	8.764522e+001	254	181	52	83	1.368076e+001	2.466285e+001	0	0	0	0	0	0	0	0	0	0	0	202.678	104.197	1	1	1	1	24.4106	53.3602	84.2549
DATA	1077	7	93	0	0	NC_5_8877028	NC_5_8877028	2663	468.5	4.040451861e-003	6.227779833e-002	9.482712284e-001	3.178153e+003	3.207859e+003	3.213120e+002	3.262006e+002	994.5	594	52	83	1.328648e+001	2.445390e+001	0	0	0	0	0	0	0	0	0	0	0	957.889	517.599	1	1	1	1	25.3321	52.703	84.9535
DATA	1078	7	94	0	0	Col_3_14303111	Col_3_14303111	2683.5	468.324	-5.271582248e-002	6.516168552e-002	4.185149799e-001	1.644771e+003	1.456766e+003	1.711279e+002	1.572308e+002	518.5	303.5	51	83.5	1.309191e+001	2.500863e+001	0	0	0	0	0	0	0	0	0	0	0	496.037	235.167	1	1	1	1	27.0811	52.4474	85.1393
DATA	1079	7	95	0	0	NC_4_14263080	NC_4_14263080	2704.74	468.362	-1.384553612e-001	1.335341411e-001	2.998040705e-001	3.255366e+002	2.366707e+002	5.735071e+001	6.369173e+001	153	120	52	84	1.331334e+001	2.574873e+001	0	0	0	0	0	0	0	0	0	0	0	98.236	38.2242	1	1	1	0	23.696	53.2228	85.4228
DATA	1080	7	96	0	0	Col_1_23196735	Col_1_23196735	2726	468.5	8.281557234e-002	1.130109503e-001	4.636742280e-001	3.152908e+002	3.815284e+002	5.675395e+001	7.034961e+001	145.5	137	53	80	1.345971e+001	2.396518e+001	0	0	0	0	0	0	0	0	0	0	0	95.1961	61.647	1	1	1	1	26.2212	53.5447	81.7152
DATA	1081	7	97	0	0	NC_1_16716022	NC_1_16716022	2747.24	468.059	5.146835877e-002	8.290236967e-002	5.347108427e-001	5.574357e+002	6.275714e+002	7.302412e+001	8.619658e+001	229	181.5	51	81	1.346409e+001	2.295613e+001	0	0	0	0	0	0	0	0	0	0	0	168.373	101.432	1	1	1	1	19.7386	52.3386	82.2909
DATA	1082	7	98	0	0	NC_2_5623064	NC_2_5623064	2768.33	468.391	0.000000000e+000	6.245338573e-001	1.000000000e+000	4.686099e+001	5.869619e+001	4.715167e+001	5.906662e+001	59	69	50	81.5	1.366205e+001	2.395228e+001	0	0	0	0	0	0	0	0	0	0	0	0.370346	-12.0545	0	0	0	0	27.2919	51.0376	82.9837
DATA	1083	7	99	0	0	NC_1_25786572	NC_1_25786572	2789.37	468	4.695487063e-002	8.885724818e-002	5.972006482e-001	4.850018e+002	5.403787e+002	6.763421e+001	8.004762e+001	191.5	162	51	80	1.301524e+001	2.450185e+001	0	0	0	0	0	0	0	0	0	0	0	146.596	87.3877	1	1	1	1	29.1201	51.634	82.2889
DATA	1084	7	100	0	0	NC_5_10037273	NC_5_10037273	2810.35	467.474	1.056396377e-001	9.575294909e-002	2.699177264e-001	3.979828e+002	5.075793e+002	6.168684e+001	7.786575e+001	176	160	52	79.5	1.341248e+001	2.463562e+001	0	0	0	0	0	0	0	0	0	0	0	120.314	82.0932	1	1	1	1	25.3321	52.6979	81.5077
DATA	1085	7	101	0	0	Col_1_29590256	Col_1_29590256	2831.2	468.648	4.717087082e-002	8.348560000e-002	5.720614909e-001	5.507231e+002	6.139093e+002	7.247638e+001	8.516566e+001	213	175	50	80	1.305374e+001	2.437916e+001	0	0	0	0	0	0	0	0	0	0	0	166.545	99.3241	1	1	1	1	24.8756	51.6655	81.8492
DATA	1086	7	102	0	0	Col_5_1980770	Col_5_1980770	2852.62	468	-3.023093966e-002	8.946227023e-002	7.354247453e-001	5.224721e+002	4.873401e+002	7.035306e+001	7.654641e+001	223	151	51	81	1.504277e+001	2.561370e+001	0	0	0	0	0	0	0	0	0	0	0	158.004	78.8465	1	1	1	1	29.1201	53.528	83.2608
DATA	1087	7	103	0	-1	NC2_00091486	NC2_00091486	2873.83	468	0.000000000e+000	6.248040136e-001	1.000000000e+000	4.682252e+001	5.865523e+001	4.715147e+001	5.903536e+001	60	80	51	82.5	1.582853e+001	2.716410e+001	0	0	0	0	0	0	0	0	0	0	0	5.77388	1.75465	0	0	0	0	28.1191	53.0452	85.3318
DATA	1088	7	104	0	0	Col_5_18634552	Col_5_18634552	2895.17	468	1.617454348e-001	8.570438303e-002	5.912694861e-002	4.673677e+002	6.782723e+002	6.636328e+001	8.991403e+001	192	185	51	81	1.513052e+001	2.600629e+001	0	0	0	0	0	0	0	0	0	0	0	141.341	109.743	1	1	1	1	28.1191	52.441	84.0478
DATA	1089	7	105	0	0	NC_5_14158060	NC_5_14158060	2917.27	466.962	-1.298582758e-002	7.756602264e-002	8.670423885e-001	7.031393e+002	6.824260e+002	8.464579e+001	9.023619e+001	256	186	52	82	1.365501e+001	2.535186e+001	0	0	0	0	0	0	0	0	0	0	0	212.589	110.391	1	1	1	1	16.5837	52.7196	84.1657
DATA	1090	7	106	0	0	NC_3_10961767	NC_3_10961767	2937.19	467.308	-6.957019461e-002	9.658780147e-002	4.713530457e-001	4.780553e+002	4.072939e+002	6.713220e+001	7.172637e+001	203	142	54	84	1.527411e+001	2.671287e+001	0	0	0	0	0	0	0	0	0	0	0	144.52	65.8822	1	1	1	1	24.4106	55.3407	86.652
DATA	1091	7	107	0	0	Col_3_11295598	Col_3_11295598	2958.34	467.214	-4.323824971e-002	6.481740117e-002	5.047224371e-001	1.695474e+003	1.534804e+003	1.759795e+002	1.644480e+002	555	330.5	54	84	1.596789e+001	2.729777e+001	0	0	0	0	0	0	0	0	0	0	0	512.43	248.224	1	1	1	1	25.1049	56.3804	86.615
DATA	1092	7	108	0	0	Col_1_1884303	Col_1_1884303	2979.57	467.701	9.954616026e-002	2.033601103e-001	6.244829301e-001	1.508027e+002	1.896510e+002	4.950709e+001	6.202751e+001	94	113	54	86	1.529810e+001	2.738358e+001	0	0	0	0	0	0	0	0	0	0	0	45.5667	30.6686	1	1	0	0	26.8687	56.5892	88.328
DATA	1093	7	109	0	0	Col_4_12876674	Col_4_12876674	3001	467.5	-5.367390973e-002	6.594607655e-002	4.156987833e-001	1.484677e+003	1.312073e+003	1.557819e+002	1.438924e+002	514.5	281	53	83	1.454934e+001	2.652973e+001	0	0	0	0	0	0	0	0	0	0	0	448.43	212.118	1	1	1	1	26.2212	55.1944	85.4868
DATA	1094	7	110	0	0	Col_5_21909903	Col_5_21909903	3021.85	467.804	1.051777726e-002	6.749033700e-002	8.761581694e-001	1.160398e+003	1.188844e+003	1.252690e+002	1.327585e+002	390	269	50	82	1.318537e+001	2.624897e+001	0	0	0	0	0	0	0	0	0	0	0	350.348	192.151	1	1	1	1	22.4545	51.3756	85.0777
DATA	1095	7	111	0	0	NC_2_4514543	NC_2_4514543	3043.29	467.917	-4.902476269e-002	8.751787355e-002	5.753644610e-001	5.587008e+002	4.990621e+002	7.314903e+001	7.735746e+001	216	165	50	80	1.267040e+001	2.397140e+001	0	0	0	0	0	0	0	0	0	0	0	168.599	80.6366	1	1	1	1	23.4529	50.6906	82.6756
DATA	1096	7	112	0	0	Col_4_12795702	Col_4_12795702	3064.41	467.611	-6.441510568e-002	6.508427029e-002	3.223117358e-001	1.707323e+003	1.471975e+003	1.771484e+002	1.586305e+002	594	308	50	80	1.240305e+001	2.328457e+001	0	0	0	0	0	0	0	0	0	0	0	514.902	237.736	1	1	1	1	24.4106	50.6651	81.8082
DATA	1097	7	113	0	0	NC_5_26060131	NC_5_26060131	3084.83	467.692	1.642827139e-001	1.045958637e-001	1.162657276e-001	3.247267e+002	4.740245e+002	5.735186e+001	7.580405e+001	155	146	52	80	1.382769e+001	2.528710e+001	0	0	0	0	0	0	0	0	0	0	0	97.8731	76.5286	1	1	1	1	24.4106	52.9356	82.6641
DATA	1098	7	114	0	0	NC_5_10939977	NC_5_10939977	3108.16	467.027	-3.464093105e-002	1.156284201e-001	7.644911490e-001	3.496809e+002	3.228724e+002	5.883375e+001	6.742425e+001	164	120	53	83	1.281513e+001	2.537975e+001	0	0	0	0	0	0	0	0	0	0	0	105.303	52.0939	1	1	1	1	20.591	53.7026	84.6555
DATA	1099	7	115	0	0	Col_3_3993580	Col_3_3993580	3127.85	467.5	2.829755770e-001	6.665077438e-002	2.179647645e-005	2.074537e+005	3.980125e+005	2.074542e+004	3.980129e+004	65526	65526	52	84	1.249540e+001	2.684566e+001	1	1	0	0	0	0	0	0	0	0	0	62431.5	64191.8	1	1	1	1	26.6546	52.7389	86.3298
DATA	1100	7	116	0	0	NC_2_11769533	NC_2_11769533	3148.98	467.956	-8.705801015e-002	1.252357924e-001	4.869595578e-001	3.340161e+002	2.733439e+002	5.797191e+001	6.524471e+001	156	123	50	84	1.236317e+001	2.578184e+001	0	0	0	0	0	0	0	0	0	0	0	100.441	44.0641	1	1	1	0	22.7082	51.6594	85.381
DATA	1101	7	117	0	0	NC_2_18171946	NC_2_18171946	3170.15	467.5	0.000000000e+000	6.249143821e-001	1.000000000e+000	4.713558e+001	5.890982e+001	4.745541e+001	5.933856e+001	66	80	51	83	1.348894e+001	2.540589e+001	0	0	0	0	0	0	0	0	0	0	0	4.86262	4.18774	0	0	0	0	30	52.4068	83.6703
DATA	1102	7	118	0	0	Col_1_25776152	Col_1_25776152	3191.29	467.5	-6.007326558e-002	7.667055182e-002	4.333190975e-001	7.754154e+002	6.752446e+002	9.091992e+001	8.987909e+001	284	195.5	51	84	1.344030e+001	2.597968e+001	0	0	0	0	0	0	0	0	0	0	0	232.725	108.713	1	1	1	1	27.0811	52.2816	86.1233
DATA	1103	7	119	0	0	Col_5_22082060	Col_5_22082060	3212.4	467.414	-1.744548585e-002	6.819514491e-002	7.980920506e-001	1.138433e+003	1.093609e+003	1.233642e+002	1.244317e+002	397	248	50	81	1.325496e+001	2.607638e+001	0	0	0	0	0	0	0	0	0	0	0	341.323	175.95	1	1	1	1	27.501	51.8435	82.9457
DATA	1104	7	120	0	0	Col_1_30275866	Col_1_30275866	3235.96	467.567	3.169305800e-001	6.792388918e-002	3.071699979e-006	1.897372e+005	3.936254e+005	1.897378e+004	3.936259e+004	63121.5	65526	49	77	1.294722e+001	2.416831e+001	0	1	0	0	0	0	0	0	0	0	0	56818.5	63282.2	1	1	1	1	26.6546	50.5172	78.9231
DATA	1105	7	121	0	0	NC_4_16274034	NC_4_16274034	3254.78	467.478	-3.730783836e-001	3.599570991e-001	2.999911570e-001	1.394597e+002	5.907046e+001	4.962926e+001	5.960528e+001	99.5	81.5	50	78	1.377436e+001	2.469861e+001	0	0	0	0	0	0	0	0	0	0	0	41.719	7.05607	1	0	0	0	27.0811	51.7721	80.423
DATA	1106	7	122	0	0	NC_2_14763240	NC_2_14763240	3275.28	467.419	4.422515634e-002	7.901637824e-002	5.756867664e-001	6.348130e+002	7.028634e+002	7.939670e+001	9.208146e+001	236	187	50	80	1.316859e+001	2.430291e+001	0	0	0	0	0	0	0	0	0	0	0	189.677	112.837	1	1	1	1	22.4545	51.0033	81.6199
DATA	1107	7	123	0	0	Col_4_14802367	Col_4_14802367	3296.89	467.382	-2.727025376e-002	1.015659630e-001	7.883160459e-001	4.229453e+002	3.972043e+002	6.378677e+001	7.157074e+001	175	146	50	80	1.292439e+001	2.347609e+001	0	0	0	0	0	0	0	0	0	0	0	126.207	63.7144	1	1	1	1	25.3321	50.9438	81.1256
DATA	1108	7	124	0	0	NC_4_1409108	NC_4_1409108	3318.33	467.391	1.152320229e-001	4.508399164e-001	7.982642743e-001	6.488540e+001	8.460169e+001	4.825162e+001	6.018483e+001	76	93	49	79	1.283913e+001	2.328514e+001	0	0	0	0	0	0	0	0	0	0	0	19.3357	13.5593	1	1	0	0	30	49.8748	79.5743
DATA	1109	7	125	0	0	NC_2_2835228	NC_2_2835228	3339.5	467.324	-6.635951373e-002	7.418453722e-002	3.710440138e-001	8.701405e+002	7.468440e+002	9.931775e+001	9.557516e+001	316	194	49	81	1.259760e+001	2.269741e+001	0	0	0	0	0	0	0	0	0	0	0	258.934	119.594	1	1	1	1	27.0811	50.2263	81.3018
DATA	1110	7	126	0	0	Col_1_7508020	Col_1_7508020	3359.93	467.905	1.973052557e-001	1.002444242e-001	4.904022852e-002	3.404662e+002	5.362648e+002	5.880367e+001	8.023830e+001	151.5	169.5	49	81	1.222767e+001	2.434920e+001	0	0	0	0	0	0	0	0	0	0	0	101.18	85.8064	1	1	1	1	22.1978	49.9176	82.5654
DATA	1111	7	127	0	0	NC_3_14750528	NC_3_14750528	3381.62	467	-3.291627277e-002	8.308367942e-002	6.919706406e-001	6.187357e+002	5.735732e+002	7.832455e+001	8.282463e+001	251	166	49	80	1.241874e+001	2.466908e+001	0	0	0	0	0	0	0	0	0	0	0	183.569	91.6774	1	1	1	1	29.1201	50.0047	81.8062
DATA	1112	7	128	0	0	Col_3_19226555	Col_3_19226555	3403	467.203	-5.397751517e-002	8.323480702e-002	5.166636091e-001	6.334115e+002	5.593819e+002	7.953453e+001	8.188876e+001	242	166	52	80	1.299845e+001	2.465618e+001	0	0	0	0	0	0	0	0	0	0	0	187.629	89.3262	1	1	1	1	28.1191	52.1611	82.3493
DATA	1113	7	129	0	0	NC_1_19769894	NC_1_19769894	3424	467.203	-7.020121124e-002	7.373911855e-002	3.410861881e-001	8.968112e+002	7.629566e+002	1.018031e+002	9.697745e+001	317	206	52	81	1.345802e+001	2.578839e+001	0	0	0	0	0	0	0	0	0	0	0	265.222	121.717	1	1	1	1	28.1191	52.7608	83.1276
DATA	1114	7	130	0	0	NC_2_11136978	NC_2_11136978	3444.47	467.553	1.552001075e-001	6.304659902e-002	1.382906950e-002	2.158042e+004	3.085035e+004	2.158582e+003	3.085617e+003	6064	5026.5	52	82	1.413855e+001	2.543065e+001	0	0	1	1	0	0	0	0	0	0	0	6372.02	4917.16	1	1	1	1	19.1492	53.1008	83.5398
DATA	1115	7	131	0	0	Col_1_7724864	Col_1_7724864	3465.5	466.946	1.968591206e-002	7.207250462e-002	7.847452996e-001	8.682174e+002	9.084780e+002	9.937323e+001	1.088640e+002	319	210	52	80	1.380928e+001	2.548469e+001	0	0	0	0	0	0	0	0	0	0	0	255.893	144.641	1	1	1	1	25.7804	53.3308	83.3592
DATA	1116	7	132	0	0	NC_1_5255154	NC_1_5255154	3486.85	467.192	-2.162294351e-003	9.336684274e-002	9.815233436e-001	4.775984e+002	4.752264e+002	6.801760e+001	7.657507e+001	198	148	51	81	1.390485e+001	2.639225e+001	0	0	0	0	0	0	0	0	0	0	0	140.513	75.5855	1	1	1	1	24.4106	52.8323	84.8785
DATA	1117	7	133	0	0	Col_1_17595157	Col_1_17595157	3508.6	466.691	-2.615710515e-002	7.211549275e-002	7.168205470e-001	9.165737e+002	8.629990e+002	1.037099e+002	1.051731e+002	335	216	50	79	1.321470e+001	2.534928e+001	0	0	0	0	0	0	0	0	0	0	0	269.131	137.102	1	1	1	1	24.8756	51.8341	81.722
DATA	1118	7	134	0	0	Col_2_5105804	Col_2_5105804	3529.67	466.82	-3.360085220e-002	7.354663773e-002	6.477683996e-001	8.654649e+002	8.010296e+002	9.926671e+001	1.001889e+002	310	214.5	52	81	1.352617e+001	2.524712e+001	0	0	0	0	0	0	0	0	0	0	0	253.644	127.123	1	1	1	1	26.6546	52.6708	82.0796
DATA	1119	7	135	0	-1	NC2_00147876	NC2_00147876	3551	466.797	0.000000000e+000	6.238150741e-001	1.000000000e+000	4.841320e+001	5.986610e+001	4.871334e+001	6.024391e+001	47	73	51	81	1.368301e+001	2.559897e+001	0	0	0	0	0	0	0	0	0	0	0	-10.192	-3.75591	0	0	0	0	28.1191	52.2586	83.1371
DATA	1120	7	136	0	0	Col_4_17031622	Col_4_17031622	3571.75	466.789	1.457943862e-001	7.358620591e-002	4.756062576e-002	7.407337e+002	1.036231e+003	8.870895e+001	1.198956e+002	272	242	51	81	1.363053e+001	2.550781e+001	0	0	0	0	0	0	0	0	0	0	0	216.229	164.09	1	1	1	1	25.3321	52.1	82.3908
DATA	1121	7	137	0	0	Col_5_12658744	Col_5_12658744	3593.43	466.701	-8.631186150e-002	6.737608042e-002	2.001774977e-001	1.401285e+003	1.148721e+003	1.484204e+002	1.297739e+002	381	238	52	81	1.392003e+001	2.519186e+001	0	0	1	0	0	0	0	0	0	0	0	408.181	181.693	1	1	1	1	26.8687	52.5917	82.5245
DATA	1122	7	138	0	0	NC_3_19656109	NC_3_19656109	3614.5	466.676	-9.567314552e-002	7.664421329e-002	2.119299385e-001	8.366861e+002	6.712579e+002	9.697003e+001	9.033146e+001	299	176	52	83	1.274480e+001	2.489941e+001	0	0	0	0	0	0	0	0	0	0	0	243.203	106.053	1	1	1	1	27.0811	52.1739	84.9783
DATA	1123	7	139	0	0	Col_1_22726664	Col_1_22726664	3635.5	466.676	2.291339961e-002	7.551096233e-002	7.615510021e-001	7.512989e+002	7.920018e+002	8.976434e+001	9.967369e+001	279.5	204.5	51	84	1.234103e+001	2.524129e+001	0	0	0	0	0	0	0	0	0	0	0	217.913	124.988	1	1	1	1	27.0811	51.8372	84.5225
DATA	1124	7	140	0	0	NC_2_232004	NC_2_232004	3656.18	466.421	4.062736549e-002	7.036747051e-002	5.636962635e-001	9.473408e+002	1.040240e+003	1.067630e+002	1.203813e+002	327.5	245	51	85	1.311456e+001	2.632489e+001	0	0	0	0	0	0	0	0	0	0	0	274.17	163.973	1	1	1	1	25.7804	52.3538	85.6027
DATA	1125	7	141	0	0	Col_1_11379524	Col_1_11379524	3678	466.5	-6.006712007e-002	6.934406307e-002	3.863702741e-001	1.146272e+003	9.982071e+002	1.247979e+002	1.168053e+002	380	243	52	82	1.522442e+001	2.486918e+001	0	0	0	0	0	0	0	0	0	0	0	330.97	157.162	1	1	1	1	26.2212	53.6806	83.6155
DATA	1126	7	142	0	0	NC_5_13917609	NC_5_13917609	3698.5	466.5	6.107900601e-002	7.058543102e-002	3.868630159e-001	9.225591e+002	1.061875e+003	1.046768e+002	1.223247e+002	316.5	243.5	53	83	1.636904e+001	2.514560e+001	0	0	0	0	0	0	0	0	0	0	0	265.779	166.999	1	1	1	1	24.4106	55.891	84.1975
DATA	1127	7	143	0	0	NC_1_6251158	NC_1_6251158	3720.22	466.522	-3.325040618e-002	6.403341565e-002	6.035749279e-001	1.982042e+003	1.835957e+003	2.043107e+002	1.934004e+002	546	295	55	85.5	1.647985e+001	2.704000e+001	0	0	1	0	0	0	0	0	0	0	0	569.621	288.395	1	1	1	1	27.0811	57.8813	87.0485
DATA	1128	7	144	0	0	NC_2_6769255	NC_2_6769255	3741.4	466.586	-4.594496530e-002	1.070935503e-001	6.679107742e-001	4.103960e+002	3.691970e+002	6.445204e+001	7.118931e+001	179	141	54	87	1.639529e+001	2.737623e+001	0	0	0	0	0	0	0	0	0	0	0	117.661	57.9273	1	1	1	1	30	56.8581	88.6655
DATA	1129	7	145	0	0	NC_3_8299053	NC_3_8299053	3762.56	466.58	-3.097966570e-002	7.423894642e-002	6.764614183e-001	8.512270e+002	7.926213e+002	9.862987e+001	9.997966e+001	304	201	54	83	1.380672e+001	2.506722e+001	0	0	0	0	0	0	0	0	0	0	0	243.449	124.219	1	1	1	1	24.4106	54.6277	85.6594
DATA	1130	7	146	0	0	NC_3_12338622	NC_3_12338622	3783.71	466.5	-1.375416411e-002	7.370692498e-002	8.519694593e-001	8.540987e+002	8.274731e+002	9.894091e+001	1.028067e+002	295	208	52.5	82	1.451039e+001	2.425619e+001	0	0	0	0	0	0	0	0	0	0	0	243.658	129.53	1	1	1	1	27.0811	54.0111	83.7683
DATA	1131	7	147	0	0	Col_4_16553387	Col_4_16553387	3805.18	466.4	6.336433829e-002	6.595101505e-002	3.366633989e-001	1.366206e+003	1.580813e+003	1.455081e+002	1.694715e+002	455	322	50.5	83	1.370825e+001	2.455211e+001	0	0	0	0	0	0	0	0	0	0	0	388.744	247.164	1	1	1	1	25.1049	51.4243	83.5158
DATA	1132	7	148	0	0	NC_2_14370926	NC_2_14370926	3824	465.865	0.000000000e+000	6.242205120e-001	1.000000000e+000	4.988355e+001	6.076381e+001	5.019281e+001	6.134310e+001	54	91	49	81	1.308422e+001	2.391234e+001	0	0	0	0	0	0	0	0	0	0	0	-4.1953	7.649	0	0	0	0	30	50.4132	81.1707
DATA	1133	7	149	0	0	Col_5_5036770	Col_5_5036770	3846.48	465.968	-2.010316783e-002	9.245121239e-002	8.278606046e-001	5.099009e+002	4.868359e+002	7.164715e+001	7.821752e+001	207	155	50	80	1.281432e+001	2.404591e+001	0	0	0	0	0	0	0	0	0	0	0	144.345	75.9452	1	1	1	1	18.5412	50.6331	81.4345
DATA	1134	7	150	0	0	Col_5_7991482	Col_5_7991482	3868.4	466.414	7.597189990e-002	7.949699043e-002	3.392452778e-001	6.311097e+002	7.517558e+002	8.080864e+001	9.699234e+001	239	197	50	80.5	1.258700e+001	2.534002e+001	0	0	0	0	0	0	0	0	0	0	0	178.175	117.143	1	1	1	1	27.501	50.9955	82.3652
DATA	1135	7	151	0	0	Col_1_30204978	Col_1_30204978	3888.96	466.218	-1.892842755e-001	1.229198403e-001	1.235847215e-001	4.055844e+002	2.622992e+002	6.485038e+001	6.672650e+001	175	115	51	81	1.299037e+001	2.673035e+001	0	0	0	0	0	0	0	0	0	0	0	114.202	40.8281	1	1	1	0	25.1049	52.2383	84.2836
DATA	1136	7	152	0	0	NC_4_9389223	NC_4_9389223	3909.62	465.8	1.932144454e-002	9.851802705e-002	8.445155348e-001	4.393828e+002	4.593720e+002	6.712058e+001	7.670116e+001	162	158	50	80	1.231678e+001	2.517992e+001	0	0	0	0	0	0	0	0	0	0	0	123.381	71.4235	1	1	1	1	22.4545	51.3504	81.8191
DATA	1137	7	153	0	0	Col_2_5167828	Col_2_5167828	3931.11	466.255	-1.570892142e-001	7.580927810e-002	3.825019710e-002	9.821165e+002	6.840279e+002	1.106091e+002	9.197586e+001	328	187	50	78	1.232440e+001	2.416209e+001	0	0	0	0	0	0	0	0	0	0	0	275.025	106.244	1	1	1	1	25.1049	50.6651	80.2268
DATA	1138	7	154	0	0	Col_4_11431960	Col_4_11431960	3952.56	466.14	1.114305081e-002	6.820358104e-002	8.702198292e-001	1.156579e+003	1.186638e+003	1.264139e+002	1.336783e+002	374.5	250	52	79	1.348423e+001	2.553525e+001	0	0	0	0	0	0	0	0	0	0	0	322.954	184.111	1	1	1	1	23.9365	52.7344	81.9484
DATA	1139	7	155	0	0	Col_3_10190924	Col_3_10190924	3974.04	466.132	2.550628318e-001	7.126537926e-002	3.448366708e-004	9.257959e+002	1.665628e+003	1.057818e+002	1.775947e+002	319	329	52	82	1.398561e+001	2.528279e+001	0	0	0	0	0	0	0	0	0	0	0	257.766	258.158	1	1	1	1	24.1747	52.8593	84.37
DATA	1140	7	156	0	0	Col_2_17084458	Col_2_17084458	3995.31	465.127	-4.845067784e-002	6.719641925e-002	4.708906597e-001	1.369279e+003	1.224733e+003	1.462326e+002	1.371315e+002	432	273.5	50	83	1.319202e+001	2.577775e+001	0	0	0	0	0	0	0	0	0	0	0	380.09	189.608	1	1	1	1	24.8756	50.8692	84.641
DATA	1141	7	157	0	0	NC_1_10301346	NC_1_10301346	4016.67	465.692	-1.265221340e-001	7.571073224e-002	9.469690541e-002	9.416821e+002	7.036913e+002	1.073196e+002	9.361680e+001	327	191.5	50	82	1.406863e+001	2.542880e+001	0	0	0	0	0	0	0	0	0	0	0	260.648	108.843	1	1	1	1	24.8756	51.8719	82.8056
DATA	1142	7	158	0	0	NC_3_22636698	NC_3_22636698	4037.62	466	-9.649359908e-002	2.192850762e-001	6.599101379e-001	1.854297e+002	1.484861e+002	5.485384e+001	6.355798e+001	103.5	96.5	51	81	1.408796e+001	2.504138e+001	0	0	0	0	0	0	0	0	0	0	0	51.178	22.9464	1	1	0	0	29.1201	52.9251	81.3648
DATA	1143	7	159	0	0	NC_4_12514103	NC_4_12514103	4058.4	465.8	-2.225283739e-002	7.463379027e-002	7.655807788e-001	8.485205e+002	8.061382e+002	9.940176e+001	1.016109e+002	282.5	199.5	52	81	1.385263e+001	2.380590e+001	0	0	0	0	0	0	0	0	0	0	0	233.501	124.462	1	1	1	1	22.4545	52.8706	81.3307
DATA	1144	7	160	0	0	Col_1_1157177	Col_1_1157177	4079.71	466.125	-8.299367294e-002	6.871277495e-002	2.271108583e-001	1.291008e+003	1.066437e+003	1.391541e+002	1.233107e+002	383	243.5	50	82	1.339457e+001	2.385682e+001	0	0	0	0	0	0	0	0	0	0	0	354.211	164.511	1	1	1	1	25.3321	51.4101	82.5552
DATA	1145	7	161	66	-1	(-)3xSLv1	NegativeControl	4101.17	466	0.000000000e+000	6.218939025e-001	1.000000000e+000	5.177067e+001	6.157372e+001	5.209163e+001	6.196230e+001	47	75	50	80	1.249403e+001	2.356525e+001	0	0	0	0	0	0	0	0	0	0	0	-11.0532	-5.63077	0	0	0	0	28.1191	50.772	81.695
DATA	1146	7	162	0	0	Col_3_6704617	Col_3_6704617	4121.87	465.208	1.268800063e-001	7.129404621e-002	7.512966168e-002	8.841627e+002	1.184165e+003	1.027026e+002	1.336734e+002	277.5	247	50	80	1.278921e+001	2.441728e+001	0	0	0	0	0	0	0	0	0	0	0	241.091	182.353	1	1	1	1	23.4529	51.1134	81.6068
DATA	1147	7	163	0	0	Col_1_16493594	Col_1_16493594	4143.75	465.763	-1.720128657e-001	1.446374595e-001	2.343337960e-001	3.286560e+002	2.211713e+002	6.186703e+001	6.588477e+001	135	117	51	79	1.363064e+001	2.417034e+001	0	0	0	0	0	0	0	0	0	0	0	89.3394	34.0343	1	1	1	0	26.2212	51.8913	80.7083
DATA	1148	7	164	0	0	NC_5_11476187	NC_5_11476187	4164.5	465.676	-1.538511039e-001	8.710247358e-002	7.734166037e-002	6.978034e+002	4.896458e+002	8.736990e+001	7.908639e+001	232.5	154.5	49	78	1.345452e+001	2.476040e+001	0	0	0	0	0	0	0	0	0	0	0	189.108	75.2941	1	1	1	1	27.0811	50.4891	79.8674
DATA	1149	8	1	0	0	Col_3_9987998	Col_3_9987998	726.5	477.676	-7.402256709e-002	1.523363556e-001	6.270272151e-001	3.312624e+002	2.793506e+002	7.236961e+001	7.858719e+001	107	112	51	84	1.436914e+001	2.685674e+001	0	0	0	0	0	0	0	0	0	0	0	73.3555	36.3196	1	1	1	0	27.0811	52.9845	85.2156
DATA	1150	8	2	0	0	NC_1_4326096	NC_1_4326096	747.6	477.586	1.832181832e-001	5.369829679e-001	7.329535922e-001	6.363145e+001	9.702643e+001	6.416155e+001	7.391120e+001	62	80	51	86	1.440646e+001	2.687897e+001	0	0	0	0	0	0	0	0	0	0	0	9.27842	12.6464	0	1	0	0	30	52.9549	85.7923
DATA	1151	8	3	0	0	NC_1_17666204	NC_1_17666204	768.776	477.522	-1.292978820e-001	2.088963389e-001	5.359445899e-001	2.442639e+002	1.813683e+002	6.823107e+001	7.530082e+001	103.5	93	52	84	1.495200e+001	2.524196e+001	0	0	0	0	0	0	0	0	0	0	0	54.6286	23.7001	1	1	0	0	27.0811	54.5887	84.1774
DATA	1152	8	4	0	0	Col_2_11431397	Col_2_11431397	789.887	477.415	-1.319019593e-001	7.912923559e-002	9.553069058e-002	1.004801e+003	7.416143e+002	1.188074e+002	1.039879e+002	281	175	54	85	1.528693e+001	2.572007e+001	0	0	0	0	0	0	0	0	0	0	0	225.832	97.162	1	1	1	1	24.6442	55.2161	86.3285
DATA	1153	8	5	0	0	Col_3_14934827	Col_3_14934827	811	477.5	-7.748288315e-002	8.350658945e-002	3.534773481e-001	8.130666e+002	6.802104e+002	1.029073e+002	9.955893e+001	206.5	165	54	86	1.555593e+001	2.664731e+001	0	0	0	0	0	0	0	0	0	0	0	183.651	89.3566	1	1	1	1	26.2212	55.6844	88.1145
DATA	1154	8	6	0	0	NC_3_17290102	NC_3_17290102	832.294	477.5	0.000000000e+000	6.209142350e-001	1.000000000e+000	6.237925e+001	7.204527e+001	6.281679e+001	7.249994e+001	59	69.5	54	89	1.386297e+001	2.560932e+001	0	0	0	0	0	0	0	0	0	0	0	5.73451	-8.71419	0	0	0	0	27.0811	54.535	88.7059
DATA	1155	8	7	0	0	Col_5_9122375	Col_5_9122375	853.4	477.414	-1.366779289e-002	1.564200125e-001	9.303704206e-001	2.930091e+002	2.839314e+002	6.898893e+001	7.767646e+001	124	114	53	87	1.495839e+001	2.497030e+001	0	0	0	0	0	0	0	0	0	0	0	66.8434	37.5041	1	1	0	0	27.501	54.649	87.8301
DATA	1156	8	8	0	0	NC_1_23209995	NC_1_23209995	873.719	477.579	-6.563148954e-002	6.541163747e-002	3.156866886e-001	2.053605e+003	1.765572e+003	2.145616e+002	1.907131e+002	538	305	52	85	1.362812e+001	2.484796e+001	0	0	0	0	0	0	0	0	0	0	0	470.734	233.849	1	1	1	1	25.3321	53.3823	87.1108
DATA	1157	8	9	0	0	NC_1_27909008	NC_1_27909008	895.706	477.5	0.000000000e+000	6.222974955e-001	1.000000000e+000	6.146040e+001	7.144147e+001	6.200095e+001	7.202822e+001	64	83	53	88	1.480268e+001	2.661130e+001	0	0	0	0	0	0	0	0	0	0	0	10.2409	5.87441	0	0	0	0	30	55.4005	89.5914
DATA	1158	8	10	0	0	NC_4_1562000	NC_4_1562000	918.026	477.5	7.352520849e-002	6.179662224e-001	9.052917299e-001	6.114142e+001	7.242037e+001	6.161982e+001	7.203869e+001	66	83.5	54	86	1.633525e+001	2.548077e+001	0	0	0	0	0	0	0	0	0	0	0	8.10087	9.64965	0	1	0	0	30	56.9125	89.2741
DATA	1159	8	11	0	0	Col_2_1583000	Col_2_1583000	938	477.5	-4.648229186e-002	8.457038182e-002	5.825742111e-001	7.433763e+002	6.679231e+002	9.631123e+001	9.782679e+001	223.5	148.5	54	87	1.511456e+001	2.647474e+001	0	0	0	0	0	0	0	0	0	0	0	172.969	89.2432	1	1	1	1	26.2212	55.9974	89.3897
DATA	1160	8	12	0	0	NC_2_1694733	NC_2_1694733	959.224	477.478	-2.531112971e-001	2.051810971e-001	2.173521849e-001	2.764097e+002	1.543270e+002	6.691106e+001	7.291710e+001	100.5	92	53.5	86.5	1.386297e+001	2.746729e+001	0	0	0	0	0	0	0	0	0	0	0	64.6321	20.6812	1	1	0	0	27.0811	54.7191	88.5077
DATA	1161	8	13	0	0	NC_2_4655863	NC_2_4655863	980.5	477.324	0.000000000e+000	6.228119549e-001	1.000000000e+000	6.026428e+001	7.060812e+001	6.080124e+001	7.122197e+001	68	88	54	82	1.371892e+001	2.752755e+001	0	0	0	0	0	0	0	0	0	0	0	10.4652	6.57592	0	0	0	0	30	54.6911	86.4688
DATA	1162	8	14	0	0	Col_5_14954078	Col_5_14954078	1001.5	477.324	-6.987857839e-002	1.604165221e-001	6.631218078e-001	2.955227e+002	2.516009e+002	6.719275e+001	7.517702e+001	126	107.5	55	83	1.490783e+001	2.886976e+001	0	0	0	0	0	0	0	0	0	0	0	69.7766	33.9183	1	1	0	0	27.0811	55.8401	88.2249
DATA	1163	8	15	0	0	Col_2_6442423	Col_2_6442423	1022.57	477.298	-6.138368683e-002	8.291758725e-002	4.591194696e-001	7.790144e+002	6.763349e+002	9.836225e+001	9.778877e+001	235	169	56	85.5	1.465858e+001	2.764087e+001	0	0	0	0	0	0	0	0	0	0	0	184.826	91.4522	1	1	1	1	26.8687	56	88.4441
DATA	1164	8	16	0	0	NC_3_20220404	NC_3_20220404	1043.67	477.391	-1.626476037e-001	8.986185668e-002	7.029983984e-002	7.526471e+002	5.175398e+002	9.610660e+001	8.738613e+001	231	139	56	87	1.553278e+001	2.808111e+001	0	0	0	0	0	0	0	0	0	0	0	179.438	70.1952	1	1	1	1	27.2919	55.4756	89.6533
DATA	1165	8	17	0	0	Col_4_14303187	Col_4_14303187	1065	477.203	-1.375437802e-001	1.000467395e-001	1.691949569e-001	5.978986e+002	4.355958e+002	8.433423e+001	8.261318e+001	193	141	54	85	1.466229e+001	2.612564e+001	0	0	0	0	0	0	0	0	0	0	0	143.233	59.2627	1	1	1	1	28.1191	54.9065	88.204
DATA	1166	8	18	0	0	NC_1_29245885	NC_1_29245885	1086.59	476.973	-1.542845919e-001	1.110523681e-001	1.647428352e-001	5.171768e+002	3.625388e+002	7.860036e+001	7.881105e+001	178	126.5	54	85	1.512693e+001	2.468278e+001	0	0	0	0	0	0	0	0	0	0	0	124.498	49.4775	1	1	1	1	21.1402	54.9263	87.4278
DATA	1167	8	19	0	0	Col_4_7141716	Col_4_7141716	1107.37	477	-2.769223177e-001	2.120991388e-001	1.916795126e-001	2.662661e+002	1.407323e+002	6.464923e+001	7.116872e+001	113	102	54	83	1.393987e+001	2.557113e+001	0	0	0	0	0	0	0	0	0	0	0	64.3989	19.2654	1	1	0	0	29.1201	54.5014	86.3545
DATA	1168	8	20	0	0	NC_1_18645117	NC_1_18645117	1128.37	476.588	-1.950677105e-001	8.817142021e-002	2.694118068e-002	8.080016e+002	5.156375e+002	9.983603e+001	8.658138e+001	245	151	55	84	1.437952e+001	2.585245e+001	0	0	0	0	0	0	0	0	0	0	0	196.329	70.8018	1	1	1	1	24.4106	55.4986	87.0883
DATA	1169	8	21	0	0	Col_5_17693071	Col_5_17693071	1149.62	477	5.371622788e-002	8.806981371e-002	5.419096351e-001	5.875197e+002	6.648729e+002	8.280863e+001	9.605706e+001	193.5	156.5	55	85	1.422199e+001	2.542798e+001	0	0	0	0	0	0	0	0	0	0	0	143.448	91.5882	1	1	1	1	29.1201	55.375	85.9911
DATA	1170	8	22	0	0	Col_3_1210390	Col_3_1210390	1170.62	477	-1.044712984e-001	7.827966059e-002	1.820103907e-001	9.269941e+002	7.287955e+002	1.093939e+002	1.004384e+002	287	182	56	85	1.505696e+001	2.463624e+001	0	0	0	0	0	0	0	0	0	0	0	227.392	100.708	1	1	1	1	29.1201	56.0536	86.1126
DATA	1171	8	23	0	0	Col_1_9004147	Col_1_9004147	1191.47	476.83	-1.752521913e-002	7.174371630e-002	8.070175977e-001	1.075880e+003	1.033329e+003	1.221407e+002	1.241966e+002	303	225	55	85.5	1.503882e+001	2.450152e+001	0	0	0	0	0	0	0	0	0	0	0	265.122	143.23	1	1	1	1	23.4529	56.1747	86.9597
DATA	1172	8	24	0	0	NC_5_20995844	NC_5_20995844	1213	476.797	-1.848575369e-001	4.617232518e-001	6.888881662e-001	1.044586e+002	6.824749e+001	5.848837e+001	6.898900e+001	74.5	87	55	85	1.466146e+001	2.434125e+001	0	0	0	0	0	0	0	0	0	0	0	25.8628	9.09595	1	0	0	0	28.1191	55.8237	86.0684
DATA	1173	8	25	0	0	Col_5_17176006	Col_5_17176006	1234.12	476.75	7.176139219e-002	7.649821863e-002	3.482036856e-001	7.899910e+002	9.319306e+002	9.758244e+001	1.156373e+002	249	197	53	83	1.469507e+001	2.463047e+001	0	0	0	0	0	0	0	0	0	0	0	196.494	130.001	1	1	1	1	25.3321	54.3297	85.2297
DATA	1174	8	26	0	0	Col_4_14570188	Col_4_14570188	1255.5	476.676	-1.898873590e-001	9.618780732e-002	4.836681190e-002	6.625343e+002	4.278790e+002	8.741199e+001	8.054842e+001	222	136	53	84	1.457120e+001	2.458239e+001	0	0	0	0	0	0	0	0	0	0	0	165.553	59.878	1	1	1	1	27.0811	54.8237	86.3789
DATA	1175	8	27	0	0	NC_4_18298466	NC_4_18298466	1275.82	476.411	1.300152583e-001	9.538338865e-002	1.728570881e-001	4.584632e+002	6.184716e+002	7.297461e+001	9.194828e+001	158	168	55	90	1.507279e+001	2.691981e+001	0	0	0	0	0	0	0	0	0	0	0	115.056	86.8096	1	1	1	1	25.7804	55.9128	90.6975
DATA	1176	8	28	0	0	Col_5_10483806	Col_5_10483806	1297.67	476.609	6.825686288e-002	1.003679463e-001	4.964624512e-001	4.473613e+002	5.234983e+002	7.207328e+001	8.567041e+001	159	149	56	86	1.579936e+001	2.673129e+001	0	0	0	0	0	0	0	0	0	0	0	112.799	73.7222	1	1	1	1	27.2919	57.2831	88.0159
DATA	1177	8	29	0	0	NC_5_18260853	NC_5_18260853	1319	476.5	7.421653766e-002	1.207257111e-001	5.387176088e-001	3.376974e+002	4.006307e+002	6.561295e+001	7.858052e+001	117	127	56	87	1.462897e+001	2.535331e+001	0	0	0	0	0	0	0	0	0	0	0	85.5313	56.5984	1	1	1	1	26.2212	57.6162	89.0157
DATA	1178	8	30	0	0	NC_3_6810841	NC_3_6810841	1339.28	477.26	-1.667188250e-002	7.137250911e-002	8.153035301e-001	1.067856e+003	1.027639e+003	1.205820e+002	1.228880e+002	329	226	56	87	1.457032e+001	2.498337e+001	0	0	0	0	0	0	0	0	0	0	0	271.661	145.638	1	1	1	1	23.696	57.547	88.7179
DATA	1179	8	31	0	0	Col_4_17281034	Col_4_17281034	1360.98	476.821	-1.410252778e-001	9.779324671e-002	1.492809861e-001	5.920248e+002	4.278727e+002	8.132720e+001	7.964449e+001	207	137.5	55	86	1.406658e+001	2.608835e+001	0	0	0	0	0	0	0	0	0	0	0	151.279	60.8299	1	1	1	1	25.3321	56.0771	86.7739
DATA	1180	8	32	0	0	NC_5_9457189	NC_5_9457189	1382.4	476.586	2.826760453e-002	1.209278559e-001	8.151744573e-001	3.510830e+002	3.746945e+002	6.568635e+001	7.673476e+001	135	127	52	88	1.357508e+001	2.460034e+001	0	0	0	0	0	0	0	0	0	0	0	90.1046	53.4371	1	1	1	1	27.501	53.7995	89.5051
DATA	1181	8	33	0	0	NC_1_13881867	NC_1_13881867	1403.24	477.353	-1.153703791e-001	7.587870513e-002	1.283959374e-001	9.899259e+002	7.589834e+002	1.133779e+002	1.010745e+002	310	185.5	53	85.5	1.351347e+001	2.546170e+001	0	0	0	0	0	0	0	0	0	0	0	255.186	108.591	1	1	1	1	19.7386	54.8056	86.1167
DATA	1182	8	34	0	0	NC_1_29318716	NC_1_29318716	1424.71	476.5	-5.578924378e-003	4.697223060e-001	9.905236926e-001	8.105774e+001	8.002314e+001	5.563521e+001	6.702811e+001	78	91	54	87	1.450343e+001	2.790038e+001	0	0	0	0	0	0	0	0	0	0	0	20.9829	11.4838	1	1	0	0	27.0811	55.5648	88.5306
DATA	1183	8	35	0	-1	NC2_00147876	NC2_00147876	1445.85	476.5	0.000000000e+000	6.227086097e-001	1.000000000e+000	5.447084e+001	6.592661e+001	5.480853e+001	6.634267e+001	45	73	55	89	1.641151e+001	2.742133e+001	0	0	0	0	0	0	0	0	0	0	0	-9.76619	-2.93693	0	0	0	0	26.6546	57.3548	89.1054
DATA	1184	8	36	0	0	NC_4_4163087	NC_4_4163087	1467	476.5	-3.021441815e-001	3.909158813e-001	4.395735515e-001	1.342236e+002	6.693985e+001	5.620495e+001	6.647612e+001	85	91	58	92	1.664185e+001	2.820822e+001	0	0	0	0	0	0	0	0	1	1	0	35.0402	9.66592	1	1	0	0	26.2212	60.0077	92.2455
DATA	1185	8	37	0	0	NC_3_15285536	NC_3_15285536	1488	476.5	3.143906311e-001	4.293299510e-001	4.639964154e-001	5.964388e+001	1.230146e+002	5.468012e+001	6.707471e+001	74	91	58	93.5	1.557083e+001	2.826943e+001	0	0	0	0	0	0	0	0	1	1	0	15.635	17.8171	1	1	0	0	26.2212	60.2249	94.254
DATA	1186	8	38	0	0	Col_3_20740722	Col_3_20740722	1509.29	476.5	-1.518114421e-001	4.763997844e-001	7.499813466e-001	9.265635e+001	6.532264e+001	5.491651e+001	6.589151e+001	80	85.5	57	88	1.546815e+001	2.802867e+001	0	0	0	0	0	0	0	0	0	0	0	24.3896	6.59659	1	0	0	0	30	58.2768	89.6632
DATA	1187	8	39	0	0	NC_2_18978930	NC_2_18978930	1530.14	476.351	-6.363852876e-002	7.327382203e-002	3.851190733e-001	1.002220e+003	8.656142e+002	1.138032e+002	1.085747e+002	318	209	55	88	1.390852e+001	2.670839e+001	0	0	0	0	0	0	0	0	0	0	0	264.863	126.132	1	1	1	1	25.7804	55.6132	88.2341
DATA	1188	8	40	0	0	Col_3_978513	Col_3_978513	1551.11	476.444	1.843168840e-001	1.125886598e-001	1.016133146e-001	3.175893e+002	4.854928e+002	6.238723e+001	8.140595e+001	139.5	150.5	55	90	1.356479e+001	2.655682e+001	0	0	0	0	0	0	0	0	0	0	0	84.2683	70.9554	1	1	1	1	22.7082	55.8886	89.6525
DATA	1189	8	41	0	0	Col_5_19352954	Col_5_19352954	1572.78	476.478	-2.122504395e-001	9.856616350e-002	3.128879308e-002	6.202187e+002	3.804472e+002	8.189522e+001	7.544023e+001	220	131.5	54	88	1.437629e+001	2.748196e+001	0	0	0	0	0	0	0	0	0	0	0	165.24	55.7733	1	1	1	1	27.0811	55.1737	89.2437
DATA	1190	8	42	0	0	NC_3_6676088	NC_3_6676088	1594	476.5	-2.494009761e-001	4.227061902e-001	5.551837919e-001	1.146190e+002	6.454398e+001	5.448870e+001	6.507035e+001	84.5	83.5	54	84	1.523369e+001	2.561574e+001	0	0	0	0	0	0	0	0	0	0	0	30.6577	5.78467	1	0	0	0	30	55.6822	86.2915
DATA	1191	8	43	0	0	Col_5_8224502	Col_5_8224502	1615	476.5	6.792420331e-002	7.948662924e-002	3.928079534e-001	6.708508e+002	7.844227e+002	8.553531e+001	1.017220e+002	235	188	53	85	1.451697e+001	2.401308e+001	0	0	0	0	0	0	0	0	0	0	0	180.127	115.674	1	1	1	1	26.2212	55.0061	86.9174
DATA	1192	8	44	0	0	NC_2_6770075	NC_2_6770075	1636.43	476.298	-2.977132682e-002	9.641648254e-002	7.574901043e-001	5.048802e+002	4.714297e+002	7.309842e+001	7.995204e+001	184	150	52	84	1.463978e+001	2.623767e+001	0	0	0	0	0	0	0	0	0	0	0	136.085	69.7215	1	1	1	1	26.8687	55.1424	87.6545
DATA	1193	8	45	0	0	NC_1_11089576	NC_1_11089576	1657.44	476.027	2.782032381e-001	1.852115815e-001	1.330755874e-001	1.491516e+002	2.830291e+002	5.473760e+001	7.033902e+001	99	123	53	85.5	1.491783e+001	2.552254e+001	0	0	0	0	0	0	0	0	0	0	0	40.3511	41.9759	1	1	0	0	30	55.1214	87.1705
DATA	1194	8	46	0	0	NC_4_5662040	NC_4_5662040	1678.56	476.027	-9.289283571e-002	2.202080862e-001	6.731409565e-001	1.893126e+002	1.528575e+002	5.578150e+001	6.600519e+001	102	108	52	85	1.393890e+001	2.623865e+001	0	0	0	0	0	0	0	0	0	0	0	51.4071	22.7347	1	1	0	0	30	54.1671	86.9122
DATA	1195	8	47	0	0	NC_1_13142438	NC_1_13142438	1698.42	476.615	-1.188032148e-001	1.037698064e-001	2.522619176e-001	4.948059e+002	3.763844e+002	7.198598e+001	7.427718e+001	186	129	50	86	1.373122e+001	2.600493e+001	0	0	0	0	0	0	0	0	0	0	0	134.842	56.1341	1	1	1	1	24.4106	52.1278	87.3028
DATA	1196	8	48	0	0	Col_1_22706432	Col_1_22706432	1720.32	476.787	6.797600913e-002	8.262341761e-002	4.106667511e-001	6.019660e+002	7.039599e+002	7.960335e+001	9.503816e+001	220.5	189.5	51	87	1.234592e+001	2.707273e+001	0	0	0	0	0	0	0	0	0	0	0	164.666	105.295	1	1	1	1	23.4529	51.7705	89.3314
DATA	1197	8	49	0	0	NC_1_9626955	NC_1_9626955	1742.17	476	-7.810694921e-002	6.764635952e-002	2.482393632e-001	1.420628e+003	1.186789e+003	1.512474e+002	1.346826e+002	430	243.5	51	85.5	1.305727e+001	2.715159e+001	0	0	0	0	0	0	0	0	0	0	0	389.985	177.994	1	1	1	1	28.1191	52.7425	88.185
DATA	1198	8	50	0	0	Col_2_14141517	Col_2_14141517	1763.02	476.605	-7.881422883e-003	6.843208234e-002	9.083092192e-001	1.189639e+003	1.168245e+003	1.297196e+002	1.329669e+002	371	250	52	84	1.352399e+001	2.630826e+001	0	0	0	0	0	0	0	0	0	0	0	327.743	175.7	1	1	1	1	21.9382	53.6026	86.7205
DATA	1199	8	51	0	0	NC_3_17433516	NC_3_17433516	1784.37	476	8.276697954e-002	2.923849826e-001	7.771190816e-001	1.126529e+002	1.363042e+002	5.276040e+001	6.478558e+001	66.5	101.5	53	84	1.406333e+001	2.629806e+001	0	0	0	0	0	0	0	0	0	0	0	31.1407	20.5529	1	1	0	0	29.1201	54.2165	86.3351
DATA	1200	8	52	0	0	Col_5_22027492	Col_5_22027492	1805.47	475.979	-1.039442533e-001	1.186305194e-001	3.809204380e-001	3.934770e+002	3.097242e+002	6.470756e+001	7.035385e+001	160.5	128.5	54	83	1.417852e+001	2.620754e+001	0	0	0	0	0	0	0	0	0	0	0	109.138	46.8252	1	1	1	0	22.4545	54.7684	85.1934
DATA	1201	8	53	0	0	NC_1_7645684	NC_1_7645684	1826.62	476	-1.801234924e-001	8.022339404e-002	2.475055242e-002	8.805682e+002	5.816202e+002	1.018589e+002	8.574660e+001	280	164	54	82	1.439981e+001	2.518456e+001	0	0	0	0	0	0	0	0	0	0	0	245.06	88.1605	1	1	1	1	29.1201	55.0572	84.6022
DATA	1202	8	54	0	0	NC_3_6640408	NC_3_6640408	1847.4	475.509	-2.894048706e-002	7.748549787e-002	7.087796719e-001	7.705928e+002	7.209157e+002	9.242813e+001	9.564325e+001	265	185	54	84	1.409833e+001	2.425390e+001	0	0	0	0	0	0	0	0	0	0	0	215.128	109.54	1	1	1	1	24.4106	54.481	83.9544
DATA	1203	8	55	0	0	NC_4_9013063	NC_4_9013063	1868.66	475.547	-8.864044312e-002	1.618083799e-001	5.838215480e-001	2.593213e+002	2.114451e+002	5.710009e+001	6.616285e+001	126	115	56	85	1.406288e+001	2.432750e+001	0	0	0	0	0	0	0	0	0	0	0	72.631	32.2098	1	1	1	0	24.4106	56.4293	85.2576
DATA	1204	8	56	0	0	Col_4_4192341	Col_4_4192341	1889.5	475.5	-9.613852533e-002	6.987091241e-002	1.688387139e-001	1.213072e+003	9.721828e+002	1.314812e+002	1.155974e+002	395	225	55.5	83	1.396203e+001	2.292986e+001	0	0	0	0	0	0	0	0	0	0	0	340.818	148.455	1	1	1	1	24.4106	56.1162	83.2222
DATA	1205	8	57	0	0	NC_5_10921629	NC_5_10921629	1911.33	475.609	-4.480240222e-002	9.465221019e-002	6.359727013e-001	5.104123e+002	4.603824e+002	7.183689e+001	7.753145e+001	194	132	56	86	1.374162e+001	2.417174e+001	0	0	0	0	0	0	0	0	0	0	0	143.866	70.4799	1	1	1	1	27.2919	55.7036	86.5398
DATA	1206	8	58	0	0	NC_1_29256027	NC_1_29256027	1932.5	475.676	-6.208725421e-002	1.241625162e-001	6.170410743e-001	3.463579e+002	3.002187e+002	6.115042e+001	6.909600e+001	150	116	55	84.5	1.389766e+001	2.279878e+001	0	0	0	0	0	0	0	0	0	0	0	97.9246	46.0711	1	1	1	0	27.0811	55.445	85.505
DATA	1207	8	59	0	0	Col_2_8862824	Col_2_8862824	1953.6	475.586	-3.584680590e-003	7.172979572e-002	9.601424877e-001	9.400886e+002	9.323610e+002	1.065945e+002	1.120177e+002	314	222	53	83	1.355422e+001	2.242736e+001	0	0	0	0	0	0	0	0	0	0	0	266.577	143.411	1	1	1	1	27.501	54.0221	83.7819
DATA	1208	8	60	0	0	Col_1_16271383	Col_1_16271383	1974.44	475.889	7.916527527e-003	8.270409806e-002	9.237420797e-001	6.190639e+002	6.304519e+002	7.963888e+001	8.838458e+001	226	173	53	85	1.375177e+001	2.235806e+001	0	0	0	0	0	0	0	0	0	0	0	176.061	97.1984	1	1	1	1	24.8756	53.678	85.4241
DATA	1209	8	61	0	0	NC_1_10701219	NC_1_10701219	1996	475.5	-5.107980645e-002	8.910233993e-002	5.664610739e-001	5.682127e+002	5.051625e+002	7.565935e+001	7.982452e+001	223	167	53	85	1.389944e+001	2.373929e+001	0	0	0	0	0	0	0	0	0	0	0	162.061	78.0561	1	1	1	1	26.2212	54.263	85.4
DATA	1210	8	62	0	0	NC_3_2937666	NC_3_2937666	2017	475.5	-4.664875619e-002	9.218483167e-002	6.128320431e-001	5.292443e+002	4.753433e+002	7.268311e+001	7.786441e+001	196	154	54	84	1.359985e+001	2.439481e+001	0	0	0	0	0	0	0	0	0	0	0	151.367	73.6097	1	1	1	1	26.2212	55.4471	85.8059
DATA	1211	8	63	0	0	Col_5_9508153	Col_5_9508153	2038.29	475.5	-9.703323415e-002	2.062176743e-001	6.379707540e-001	1.948939e+002	1.558708e+002	5.336697e+001	6.348076e+001	113	100	53	87	1.330951e+001	2.590840e+001	0	0	0	0	0	0	0	0	0	0	0	55.8945	24.1901	1	1	0	0	27.0811	54.8483	87.0112
DATA	1212	8	64	0	0	NC_1_8329521	NC_1_8329521	2059.29	475.5	8.121747793e-003	1.714623576e-001	9.622203099e-001	2.120709e+002	2.160742e+002	5.389682e+001	6.509903e+001	109	110.5	53	86	1.454942e+001	2.492418e+001	0	0	0	0	0	0	0	0	0	0	0	60.9825	33.6036	1	1	0	0	27.0811	55.2397	86.3113
DATA	1213	8	65	0	0	NC_1_3372978	NC_1_3372978	2080.6	475.414	3.033802437e-002	1.853063506e-001	8.699529801e-001	1.888336e+002	2.024964e+002	5.290465e+001	6.454087e+001	109	111	55	87	1.473043e+001	2.506859e+001	0	0	0	0	0	0	0	0	0	0	0	54.4426	31.557	1	1	0	0	27.501	56.0615	87.6898
DATA	1214	8	66	0	0	NC_4_6047408	NC_4_6047408	2101.71	475.5	1.887266510e-002	2.037987840e-001	9.262178442e-001	1.717727e+002	1.794018e+002	5.220091e+001	6.373507e+001	98	108.5	54	86	1.343615e+001	2.630844e+001	0	0	0	0	0	0	0	0	0	0	0	49.6504	28.0146	1	1	0	0	27.0811	55.2426	87.1509
DATA	1215	8	67	0	0	NC_5_12090751	NC_5_12090751	2123	475.5	-1.887469532e-001	2.354964058e-001	4.228506388e-001	1.851452e+002	1.198852e+002	5.254102e+001	6.220355e+001	107	97	54	86	1.458465e+001	2.708724e+001	0	0	0	0	0	0	0	0	0	0	0	53.6495	18.7578	1	1	0	0	26.2212	55.7135	88.0478
DATA	1216	8	68	0	0	Col_2_2766002	Col_2_2766002	2144	475.5	-4.135508664e-002	1.013460608e-001	6.832309798e-001	4.422322e+002	4.020641e+002	6.604466e+001	7.299312e+001	182	144	53	85.5	1.376729e+001	2.505421e+001	0	0	0	0	0	0	0	0	0	0	0	128.453	63.0282	1	1	1	1	26.2212	54.8571	86.8686
DATA	1217	8	69	0	0	NC_2_17867801	NC_2_17867801	2165.22	475.478	1.227847341e-002	7.098711393e-002	8.626768656e-001	9.394373e+002	9.663763e+002	1.059260e+002	1.141773e+002	322	219	54	86	1.549760e+001	2.556588e+001	0	0	0	0	0	0	0	0	0	0	0	273.517	151.773	1	1	1	1	27.0811	56.4525	87.5587
DATA	1218	8	70	0	0	Col_5_16696916	Col_5_16696916	2186.5	475.324	-2.653716817e-001	9.539207104e-002	5.404085044e-003	6.568369e+002	3.565216e+002	8.184372e+001	7.039515e+001	204	136	54	86	1.555204e+001	2.634119e+001	0	0	0	0	0	0	0	0	0	0	0	191.673	56.0936	1	1	1	1	27.0811	56.0726	87.3017
DATA	1219	8	71	0	0	NC_1_19312031	NC_1_19312031	2207.5	475.324	6.060502284e-002	3.900264089e-001	8.765162540e-001	8.170272e+001	9.393805e+001	4.939971e+001	6.131735e+001	76.5	92	54	87	1.547045e+001	2.600491e+001	0	0	0	0	0	0	0	0	0	0	0	23.8944	14.8056	1	1	0	0	27.0811	55.9035	87.9464
DATA	1220	8	72	0	0	Col_2_14047850	Col_2_14047850	2228.46	475.308	-8.692013105e-002	9.091985792e-002	3.390680914e-001	5.586695e+002	4.573354e+002	7.405816e+001	7.583384e+001	218	149	54	89	1.514602e+001	2.635153e+001	0	0	0	0	0	0	0	0	0	0	0	163.734	72.2024	1	1	1	1	24.4106	55.0718	90.0829
DATA	1221	8	73	0	0	NC_3_13455538	NC_3_13455538	2249.67	475.391	1.946552409e-003	6.267433126e-002	9.752231189e-001	2.689153e+003	2.701233e+003	2.732563e+002	2.767916e+002	778	490	54	86	1.408258e+001	2.749680e+001	0	0	0	0	0	0	0	0	0	0	0	789.791	427.173	1	1	1	1	27.2919	54.1424	87.6261
DATA	1222	8	74	0	0	NC_5_8777236	NC_5_8777236	2271	475.203	3.665521822e-002	1.036774762e-001	7.236758158e-001	3.856456e+002	4.196078e+002	6.189827e+001	7.345903e+001	168	140	52	82	1.279736e+001	2.516835e+001	0	0	0	0	0	0	0	0	0	0	0	113.489	66.4617	1	1	1	1	28.1191	52.2919	84.8555
DATA	1223	8	75	0	0	Col_2_4652064	Col_2_4652064	2292.17	475	-1.774823421e-002	6.629232594e-002	7.889095970e-001	1.374396e+003	1.319361e+003	1.456875e+002	1.450231e+002	428	274	50	81	1.373049e+001	2.372329e+001	0	0	0	0	0	0	0	0	0	0	0	405.239	209.289	1	1	1	1	28.1191	52.1541	82.8649
DATA	1224	8	76	0	0	Col_5_14751314	Col_5_14751314	2313.07	474.927	-1.873309295e-002	6.389976664e-002	7.693970178e-001	1.948684e+003	1.866415e+003	2.007493e+002	1.960843e+002	614	373.5	51	80	1.316899e+001	2.354756e+001	0	0	0	0	0	0	0	0	0	0	0	575.628	296.5	1	1	1	1	25.3321	52.6894	82.7166
DATA	1225	8	77	0	0	Col_4_4594032	Col_4_4594032	2333.91	475.176	-6.137807261e-002	7.092524966e-002	3.868242215e-001	1.023181e+003	8.883306e+002	1.130802e+002	1.072138e+002	351.5	213.5	52	81	1.424669e+001	2.523881e+001	0	0	0	0	0	0	0	0	0	0	0	302.793	141.327	1	1	1	1	19.7386	53.9857	84.3926
DATA	1226	8	78	0	0	Col_4_10485736	Col_4_10485736	2355.62	475	-9.528456239e-003	6.676814181e-002	8.865195178e-001	1.288992e+003	1.261020e+003	1.375681e+002	1.396253e+002	406	276	51	81.5	1.420648e+001	2.777633e+001	0	0	0	0	0	0	0	0	0	0	0	382.128	200.897	1	1	1	1	29.1201	52.6523	84.773
DATA	1227	8	79	0	0	Col_2_8113336	Col_2_8113336	2376.62	475	9.690304954e-002	8.274120001e-002	2.415351355e-001	5.433950e+002	6.792328e+002	7.249194e+001	9.054086e+001	185	169	50.5	85.5	1.478460e+001	2.646868e+001	0	0	0	0	0	0	0	0	0	0	0	161.36	108.353	1	1	1	1	29.1201	53.0617	87.0093
DATA	1228	8	80	0	0	Col_5_10087582	Col_5_10087582	2398	474.797	5.822875913e-002	7.100402371e-002	4.121722747e-001	8.826102e+002	1.009248e+003	1.004241e+002	1.173070e+002	304	237	54	83	1.325415e+001	2.675547e+001	0	0	0	0	0	0	0	0	0	0	0	262.506	161.199	1	1	1	1	28.1191	54.5587	84.8109
DATA	1229	8	81	0	0	Col_3_14669038	Col_3_14669038	2418.97	475.034	-1.095741437e-001	6.498409025e-002	9.176330965e-002	2.007968e+003	1.560208e+003	2.064151e+002	1.670592e+002	651	315	52	85.5	1.323198e+001	2.641338e+001	0	0	0	0	0	0	0	0	0	0	0	598.142	249.509	1	1	1	1	18.2295	52.9704	85.8639
DATA	1230	8	82	0	0	NC_5_26681810	NC_5_26681810	2440.13	474.769	1.481889917e-002	7.349297700e-002	8.402005625e-001	8.087845e+002	8.368579e+002	9.392897e+001	1.027698e+002	293	210	52	83	1.363770e+001	2.606710e+001	0	0	0	0	0	0	0	0	0	0	0	241.268	133.98	1	1	1	1	24.4106	53.3223	84.5069
DATA	1231	8	83	0	0	NC_4_18134567	NC_4_18134567	2461.5	474.676	-1.033501128e-001	1.630482737e-001	5.261708552e-001	2.470949e+002	1.947663e+002	5.371708e+001	6.268853e+001	123	103	52	83	1.240646e+001	2.528003e+001	0	0	0	0	0	0	0	0	0	0	0	73.8138	31.2161	1	1	1	0	27.0811	52.6612	85.1924
DATA	1232	8	84	0	0	NC_5_18424369	NC_5_18424369	2482.5	474.676	8.744587166e-002	9.709197138e-002	3.677745115e-001	3.997199e+002	4.888793e+002	6.218314e+001	7.702708e+001	169	155	50	87.5	1.330317e+001	2.588023e+001	0	0	0	0	0	0	0	0	0	0	0	119.564	78.4365	1	1	1	1	27.0811	51.4778	87.6139
DATA	1233	8	85	0	0	NC_1_5625329	NC_1_5625329	2503.66	474.642	-9.616096230e-003	6.148536774e-002	8.757204970e-001	1.225514e+004	1.198677e+004	1.226437e+003	1.200151e+003	3678.5	1986	50	84	1.268857e+001	2.628208e+001	0	0	0	0	0	0	0	0	0	0	0	3670.35	1925.07	1	1	1	1	24.8756	50.7024	84.8981
DATA	1234	8	86	0	0	NC_5_22710624	NC_5_22710624	2525	474.5	4.934280207e-002	2.648240576e-001	8.521915039e-001	1.211282e+002	1.357025e+002	4.903785e+001	6.094105e+001	92.5	99.5	52	85	1.308996e+001	2.498357e+001	0	0	0	0	0	0	0	0	0	0	0	36.32	21.8139	1	1	0	0	26.2212	52.6595	84.5838
DATA	1235	8	87	0	0	Col_5_22239852	Col_5_22239852	2545.53	474.745	1.319740632e-001	6.991109863e-002	5.906068505e-002	9.068900e+002	1.228934e+003	1.023593e+002	1.364776e+002	342.5	263	52	84.5	1.291066e+001	2.489801e+001	0	0	0	0	0	0	0	0	0	0	0	272.233	197.725	1	1	1	1	25.1049	53.0615	85.1487
DATA	1236	8	88	0	0	Col_4_7194966	Col_4_7194966	2567	474.293	-1.058272251e-001	7.005573522e-002	1.308866520e-001	1.151076e+003	9.021461e+002	1.244918e+002	1.079660e+002	396	222	52	84	1.308779e+001	2.449516e+001	0	0	0	0	0	0	0	0	0	0	0	345.879	145.258	1	1	1	1	25.7804	53.805	85.045
DATA	1237	8	89	0	0	Col_1_8215705	Col_1_8215705	2588.32	474.86	8.273111353e-002	1.045108327e-001	4.285920589e-001	3.551266e+002	4.296495e+002	5.920140e+001	7.319743e+001	166.5	139	52	84	1.390133e+001	2.459181e+001	0	0	0	0	0	0	0	0	0	0	0	106.823	69.2398	1	1	1	1	24.1747	54.2706	84.0876
DATA	1238	8	90	0	0	NC_5_5480220	NC_5_5480220	2608.64	475.393	-2.561202323e-002	7.688955528e-002	7.390576967e-001	7.337983e+002	6.917747e+002	8.731555e+001	9.106028e+001	265	184	53	84	1.406601e+001	2.412381e+001	0	0	0	0	0	0	0	0	0	0	0	220.939	111.569	1	1	1	1	18.2295	55.0606	83.8705
DATA	1239	8	91	0	0	NC_1_27339927	NC_1_27339927	2630.71	474.5	-7.458130103e-002	1.201786679e-001	5.348714938e-001	3.473751e+002	2.925616e+002	5.867510e+001	6.601949e+001	165	121	53	83	1.349320e+001	2.527249e+001	0	0	0	0	0	0	0	0	0	0	0	104.669	47.2096	1	1	1	0	27.0811	54.4232	83.3046
DATA	1240	8	92	0	0	Col_5_10641137	Col_5_10641137	2651.04	474.527	3.040142469e-002	6.467302936e-002	6.382986687e-001	1.581796e+003	1.696493e+003	1.650865e+002	1.796648e+002	528	361	53	83.5	1.367107e+001	2.586458e+001	0	0	0	0	0	0	0	0	0	0	0	476.969	273.917	1	1	1	1	25.3321	53.9385	84.3101
DATA	1241	8	93	0	0	NC_4_9599791	NC_4_9599791	2672.58	474.458	1.387815546e-001	1.161988285e-001	2.323428250e-001	2.850828e+002	3.924213e+002	5.515759e+001	7.095533e+001	143	136	53	83	1.383548e+001	2.459171e+001	0	0	0	0	0	0	0	0	0	0	0	86.0231	63.3954	1	1	1	1	16.5837	53.5902	83.8087
DATA	1242	8	94	0	0	NC_4_8007074	NC_4_8007074	2694	474.5	-8.645920457e-002	1.317398738e-001	5.116392953e-001	3.114695e+002	2.552444e+002	5.654130e+001	6.436355e+001	147	118	53	82	1.349129e+001	2.500053e+001	0	0	0	0	0	0	0	0	0	0	0	94.0453	41.2555	1	1	1	0	26.2212	53.7278	83.9245
DATA	1243	8	95	0	0	Col_1_9113459	Col_1_9113459	2715.29	474.5	1.408950637e-002	9.363192466e-002	8.803878300e-001	4.570314e+002	4.721017e+002	6.567402e+001	7.561004e+001	182	151	53	84	1.449138e+001	2.525209e+001	0	0	0	0	0	0	0	0	0	0	0	138.074	76.3402	1	1	1	1	27.0811	54.4121	84.1297
DATA	1244	8	96	0	0	Col_5_26678742	Col_5_26678742	2736.39	474.023	-3.472890165e-002	7.096313262e-002	6.245630796e-001	9.643403e+002	8.902283e+002	1.073404e+002	1.068222e+002	340.5	217	53	80	1.472950e+001	2.355311e+001	0	0	0	0	0	0	0	0	0	0	0	291.458	143.997	1	1	1	1	21.9382	54.1401	80.989
DATA	1245	8	97	0	0	Col_1_27545223	Col_1_27545223	2757.96	473.865	-7.853218032e-003	7.363542875e-002	9.150666553e-001	8.149731e+002	8.003686e+002	9.414072e+001	9.944666e+001	309	197.5	51	82	1.397590e+001	2.477727e+001	0	0	0	0	0	0	0	0	0	0	0	246.413	129.503	1	1	1	1	23.4529	52.6712	83.2493
DATA	1246	8	98	0	0	Col_2_13926531	Col_2_13926531	2778.88	473.714	-1.519645089e-001	9.674412648e-002	1.162319364e-001	5.291285e+002	3.729036e+002	7.084498e+001	6.980368e+001	225	136	52	80	1.396505e+001	2.476583e+001	0	0	0	0	0	0	0	0	0	0	0	160.037	60.3524	1	1	1	1	21.6755	53.0605	82.6974
DATA	1247	8	99	0	0	Col_2_12998246	Col_2_12998246	2800	474.5	1.130586239e-001	7.963336531e-002	1.556835749e-001	5.783016e+002	7.502621e+002	7.457795e+001	9.543832e+001	215	200.5	52	78	1.381178e+001	2.336175e+001	0	0	0	0	0	0	0	0	0	0	0	174.976	121.468	1	1	1	1	26.2212	53.9909	79.8085
DATA	1248	8	100	0	0	NC_2_10068129	NC_2_10068129	2821.16	473.477	9.775227365e-003	7.881746270e-002	9.012965702e-001	6.562644e+002	6.712033e+002	8.077178e+001	8.935653e+001	257	186	51	79	1.363515e+001	2.361809e+001	0	0	0	0	0	0	0	0	0	0	0	198.579	108.67	1	1	1	1	21.6755	52.5413	81.312
DATA	1249	8	101	0	0	NC_2_12474892	NC_2_12474892	2841.91	474.246	-4.208686779e-003	7.239970361e-002	9.536440660e-001	8.590796e+002	8.507946e+002	9.796105e+001	1.035195e+002	305.5	201.5	51	82	1.493016e+001	2.729006e+001	0	0	0	0	0	0	0	0	0	0	0	260.011	137.78	1	1	1	1	25.3321	53.6952	85.4217
DATA	1250	8	102	0	0	NC_1_8681324	NC_1_8681324	2863.8	474.245	2.011537639e-004	1.268989684e-001	9.987352347e-001	2.950245e+002	2.951612e+002	5.555427e+001	6.594278e+001	151.5	123.5	53	84	1.641826e+001	2.670860e+001	0	0	0	0	0	0	0	0	0	0	0	89.2989	47.8027	1	1	1	1	24.1747	55.4634	87.1328
DATA	1251	8	103	0	0	Col_5_19501292	Col_5_19501292	2884.38	474.311	5.522798390e-002	6.876376801e-002	4.218849854e-001	1.007200e+003	1.143783e+003	1.111772e+002	1.286835e+002	350	261.5	53	84	1.583786e+001	2.759462e+001	0	0	0	0	0	0	0	0	0	0	0	304.864	185.247	1	1	1	1	26.4388	54.5913	86.3025
DATA	1252	8	104	0	0	Col_3_21845531	Col_3_21845531	2905.16	474.031	4.640297274e-002	6.275070540e-002	4.596147986e-001	2.556968e+003	2.845301e+003	2.599945e+002	2.905768e+002	803	514	52	85	1.560738e+001	2.563693e+001	0	0	0	0	0	0	0	0	0	0	0	773.874	460.791	1	1	1	1	27.2919	54.2601	87.3384
DATA	1253	8	105	0	0	NC_3_18515173	NC_3_18515173	2926.83	474	-3.132775507e-002	3.035534512e-001	9.178015237e-001	1.142787e+002	1.063256e+002	4.845163e+001	5.992632e+001	81	90	54	83	1.422853e+001	2.504909e+001	0	0	0	0	0	0	0	0	0	0	0	34.5818	17.2178	1	1	0	0	30	55.6915	86.1208
DATA	1254	8	106	0	0	NC_5_26751557	NC_5_26751557	2948.17	474	-2.036761847e-002	1.335784602e-001	8.788108738e-001	2.829038e+002	2.699424e+002	5.493849e+001	6.486672e+001	134.5	120.5	53	82	1.469410e+001	2.647592e+001	0	0	0	0	0	0	0	0	0	0	0	85.5913	43.7074	1	1	1	0	28.1191	55.3333	85.2316
DATA	1255	8	107	0	0	NC_1_2163519	NC_1_2163519	2969.37	474	1.508432238e-001	8.749871754e-002	8.471728351e-002	2.629430e+003	3.721387e+003	3.026733e+002	5.564086e+002	649	565	52	82	1.481660e+001	2.715663e+001	0	0	1	1	0	0	0	0	0	0	0	795.303	602.438	1	1	1	1	29.1201	55.2754	85.4203
DATA	1256	8	108	0	0	NC_1_6749136	NC_1_6749136	2990.37	474	0.000000000e+000	6.245527541e-001	1.000000000e+000	4.683323e+001	5.863638e+001	4.713214e+001	5.900643e+001	56	79	52	83	1.250594e+001	2.477704e+001	0	0	0	0	0	0	0	0	0	0	0	2.71736	-0.320677	0	0	0	0	29.1201	53.3225	85.6504
DATA	1257	8	109	0	0	Col_1_13730619	Col_1_13730619	3010.92	474.286	-5.767408980e-002	8.440034403e-002	4.943923341e-001	6.076504e+002	5.320834e+002	7.690658e+001	7.946316e+001	233	156.5	51	83	1.201889e+001	2.636636e+001	0	0	0	0	0	0	0	0	0	0	0	183.662	86.0988	1	1	1	1	23.696	51.9469	85.8827
DATA	1258	8	110	0	0	NC_3_4880932	NC_3_4880932	3032.84	474.314	1.247494246e-001	8.266813228e-002	1.312888623e-001	5.231798e+002	6.972691e+002	7.043851e+001	9.136382e+001	213	199	49	80	1.280719e+001	2.503420e+001	0	0	0	0	0	0	0	0	0	0	0	158.054	112.792	1	1	1	1	24.1747	50.228	83.0912
DATA	1259	8	111	0	0	NC_5_702758	NC_5_702758	3053.75	474.068	4.703209849e-002	7.661973566e-002	5.393224427e-001	6.816300e+002	7.595927e+002	8.290443e+001	9.621877e+001	259	208	49	78	1.250285e+001	2.416231e+001	0	0	0	0	0	0	0	0	0	0	0	205.804	122.826	1	1	1	1	21.9382	50.3612	82.009
DATA	1260	8	112	0	0	NC_5_802226	NC_5_802226	3075	473.5	2.703868826e-002	9.362878228e-002	7.727450913e-001	4.508088e+002	4.797677e+002	6.528626e+001	7.611464e+001	192	158	52	80	1.335230e+001	2.282536e+001	0	0	0	0	0	0	0	0	0	0	0	136.019	77.54	1	1	1	1	26.2212	52.5239	81.6479
DATA	1261	8	113	0	0	Col_1_12381317	Col_1_12381317	3096	473.5	7.414989241e-003	8.595414583e-002	9.312543286e-001	5.419817e+002	5.513147e+002	7.190582e+001	8.083464e+001	201.5	162.5	52	81	1.329038e+001	2.461010e+001	0	0	0	0	0	0	0	0	0	0	0	163.418	89.0639	1	1	1	1	26.2212	53.224	83.336
DATA	1262	8	114	0	0	Col_1_22760390	Col_1_22760390	3117.33	473.609	9.140363815e-002	7.857405813e-002	2.447158889e-001	6.118717e+002	7.552035e+002	7.733146e+001	9.592398e+001	222	180.5	53.5	84	1.188990e+001	2.568133e+001	0	0	0	0	0	0	0	0	0	0	0	184.356	121.944	1	1	1	1	27.2919	53.8175	85.8466
DATA	1263	8	115	0	0	Col_5_1903375	Col_5_1903375	3138.5	473.676	3.754951824e-002	6.757862627e-002	5.784556648e-001	1.126007e+003	1.227695e+003	1.221424e+002	1.362868e+002	399	275.5	52.5	86	1.319889e+001	2.735980e+001	0	0	0	0	0	0	0	0	0	0	0	338.994	198.135	1	1	1	1	27.0811	53.7739	87.402
DATA	1264	8	116	0	0	Col_2_6706130	Col_2_6706130	3158.94	473.471	1.027072650e-001	8.671267994e-002	2.362330263e-001	4.825705e+002	6.113192e+002	6.762022e+001	8.510527e+001	198	177.5	51	85	1.269407e+001	2.715609e+001	0	0	0	0	0	0	0	0	0	0	0	145.156	98.602	1	1	1	1	20.0267	52.7766	86.1543
DATA	1265	8	117	0	0	Col_3_7125921	Col_3_7125921	3180.78	473.522	7.671968588e-002	6.938114452e-002	2.688254781e-001	9.564237e+002	1.141222e+003	1.067498e+002	1.285847e+002	352.5	263	51	86	1.321151e+001	2.759590e+001	0	0	0	0	0	0	0	0	0	0	0	287.414	183.958	1	1	1	1	27.0811	52.6132	87.8763
DATA	1266	8	118	0	0	NC_4_5995762	NC_4_5995762	3201.74	473.722	-2.739169194e-002	7.648082976e-002	7.202302539e-001	7.478338e+002	7.021233e+002	8.857174e+001	9.189242e+001	279.5	186	51	84	1.422044e+001	2.871537e+001	0	0	0	0	0	0	0	0	0	0	0	224.514	113.109	1	1	1	1	24.8756	53.7143	86.7978
DATA	1267	8	119	0	0	NC_3_21407097	NC_3_21407097	3223	473.5	2.354523509e-001	1.552196314e-001	1.292924474e-001	1.764554e+002	3.034501e+002	5.068242e+001	6.663582e+001	111	121.5	51	82	1.392844e+001	2.766935e+001	0	0	0	0	0	0	0	0	0	0	0	52.9173	48.8492	1	1	0	1	30	52.8017	82.9213
DATA	1268	8	120	0	0	NC_5_12022708	NC_5_12022708	3245.76	473.988	-6.742837975e-002	1.209168625e-001	5.770885417e-001	3.430537e+002	2.937202e+002	5.864646e+001	6.623590e+001	166	123.5	50	77	1.456592e+001	2.563436e+001	0	0	0	0	0	0	0	0	0	0	0	102.76	47.2495	1	1	1	0	28.9226	52.1605	79.8735
DATA	1269	8	121	0	0	NC_2_17287029	NC_2_17287029	3265.29	473.5	6.973697882e-002	1.436135085e-001	6.272593933e-001	2.580272e+003	3.029719e+003	6.070031e+002	6.987384e+002	273	204	50	80	1.476595e+001	2.611340e+001	0	0	1	1	0	0	0	0	0	0	0	772.011	487.003	1	1	1	1	27.0811	51.8991	82.2997
DATA	1270	8	122	0	0	NC_5_18403208	NC_5_18403208	3286.18	473.583	4.915845975e-002	8.250254982e-002	5.512809817e-001	5.694022e+002	6.376430e+002	7.426672e+001	8.718492e+001	220	184	50	79	1.389759e+001	2.227630e+001	0	0	0	0	0	0	0	0	0	0	0	170.156	102.417	1	1	1	1	25.7804	51.6657	79.6864
DATA	1271	8	123	0	0	Col_1_21906580	Col_1_21906580	3307	473.526	3.833508886e-002	8.070427754e-002	6.347820541e-001	6.066981e+002	6.626858e+002	7.720156e+001	8.906527e+001	242	175	50	79	1.327053e+001	2.263114e+001	0	0	0	0	0	0	0	0	0	0	0	181.066	106.353	1	1	1	1	25.3321	50.8933	79.323
DATA	1272	8	124	0	0	Col_3_10546378	Col_3_10546378	3329	473.5	-6.215078506e-002	8.996729142e-002	4.896815951e-001	5.435372e+002	4.710625e+002	7.238855e+001	7.593684e+001	229	155	49	80	1.262613e+001	2.339078e+001	0	0	0	0	0	0	0	0	0	0	0	161.985	75.5325	1	1	1	1	26.2212	50.2017	80.163
DATA	1273	8	125	0	0	NC_3_2306644	NC_3_2306644	3350	473.5	2.822301392e-002	7.160025479e-002	6.934520120e-001	8.754307e+002	9.342106e+002	9.978010e+001	1.108202e+002	314	220.5	49	81	1.271344e+001	2.372574e+001	0	0	0	0	0	0	0	0	0	0	0	260.525	149.665	1	1	1	1	26.2212	50.0802	82.5272
DATA	1274	8	126	0	0	NC_1_17010114	NC_1_17010114	3370.82	473.632	1.688014992e-002	6.999335564e-002	8.094249962e-001	9.721858e+002	1.010717e+003	1.083992e+002	1.173684e+002	336	244	50	82	1.208297e+001	2.592532e+001	0	0	0	0	0	0	0	0	0	0	0	288.899	161.779	1	1	1	1	25.7804	49.8199	83.6981
DATA	1275	8	127	0	0	NC_5_17768039	NC_5_17768039	3392.18	473.364	9.885209940e-002	9.650514978e-002	3.056844277e-001	4.011252e+002	5.036537e+002	6.257240e+001	7.812529e+001	180	165	52	80	1.286182e+001	2.525582e+001	0	0	0	0	0	0	0	0	0	0	0	119.01	80.5375	1	1	1	1	25.1049	52.043	82.2206
DATA	1276	8	128	0	0	NC_5_2215921	NC_5_2215921	3413.5	473.324	3.230227923e-001	1.778426689e-001	6.931818546e-002	1.022077e+003	2.150336e+003	2.281949e+002	5.777381e+002	142	128	53	80	1.374253e+001	2.535350e+001	0	0	1	1	0	0	0	0	0	0	0	302.749	343.517	1	1	1	1	27.0811	54.036	82.5291
DATA	1277	8	129	0	0	NC_1_4968366	NC_1_4968366	3434.5	473.324	0.000000000e+000	6.251366022e-001	1.000000000e+000	4.788459e+001	5.946523e+001	4.839357e+001	5.984147e+001	70	78	52	81	1.412980e+001	2.562482e+001	0	0	0	0	0	0	0	0	0	0	0	13.3847	0.541332	0	0	0	0	30	53.968	83.8987
DATA	1278	8	130	0	0	Col_3_19733864	Col_3_19733864	3455.7	473.1	7.242034149e-002	8.531339751e-002	3.959513012e-001	5.217562e+002	6.164360e+002	7.107670e+001	8.595528e+001	217	186	53	81.5	1.420855e+001	2.569866e+001	0	0	0	0	0	0	0	0	0	0	0	154.024	98.2766	1	1	1	1	28.3221	55.2388	84.4353
DATA	1279	8	131	0	0	NC_1_20740890	NC_1_20740890	3476.28	473.887	-5.229077012e-002	8.457596613e-002	5.363974713e-001	6.126656e+002	5.431661e+002	7.804356e+001	8.090179e+001	243	163	53.5	85	1.415421e+001	2.658508e+001	0	0	0	0	0	0	0	0	0	0	0	180.566	86.5179	1	1	1	1	24.4106	55.4158	86.856
DATA	1280	8	132	0	0	NC_1_22715949	NC_1_22715949	3498.17	473	9.533590646e-003	9.503848253e-002	9.200958759e-001	4.568854e+002	4.670258e+002	6.658860e+001	7.605698e+001	189	145	52	82.5	1.401088e+001	2.642481e+001	0	0	0	0	0	0	0	0	0	0	0	134.384	74.2998	1	1	1	1	28.1191	53.8357	84.9357
DATA	1281	8	133	0	0	NC_3_9311948	NC_3_9311948	3519.54	472.404	6.602811097e-002	1.193835655e-001	5.802117961e-001	3.039697e+002	3.538819e+002	5.727029e+001	6.974424e+001	152	128	52.5	81	1.374574e+001	2.510869e+001	0	0	0	0	0	0	0	0	0	0	0	89.2302	56.2341	1	1	1	1	24.4106	54.2991	82.6963
DATA	1282	8	134	0	0	Col_1_25300901	Col_1_25300901	3539.62	472.319	5.228072701e-002	6.618772029e-002	4.295945834e-001	1.306194e+003	1.473291e+003	1.393775e+002	1.591394e+002	429.5	320.5	52	82.5	1.425173e+001	2.592438e+001	0	0	0	0	0	0	0	0	0	0	0	382.724	233.871	1	1	1	1	23.696	53.5024	85.2985
DATA	1283	8	135	0	0	Col_4_16853732	Col_4_16853732	3561.56	472.973	-1.894627839e-002	2.576275942e-001	9.413753489e-001	1.374249e+002	1.315585e+002	5.062519e+001	6.164575e+001	100	101	51	82	1.378292e+001	2.544567e+001	0	0	0	0	0	0	0	0	0	0	0	40.1866	20.8617	1	1	0	0	29.1201	52.5195	83.3455
DATA	1284	8	136	0	0	NC_5_15889260	NC_5_15889260	3582.29	472.018	1.143153526e-001	8.541971933e-002	1.808057606e-001	5.040367e+002	6.558093e+002	7.017608e+001	8.908913e+001	203	180	52	83	1.330427e+001	2.598729e+001	0	0	0	0	0	0	0	0	0	0	0	147.081	103.867	1	1	1	1	24.8756	52.7402	84.2157
DATA	1285	8	137	0	0	NC_1_24418496	NC_1_24418496	3603.63	472.923	-1.439347774e-002	1.975583956e-001	9.419200501e-001	1.827105e+002	1.767543e+002	5.222591e+001	6.289536e+001	116	107	53	82	1.361943e+001	2.632403e+001	0	0	0	0	0	0	0	0	0	0	0	53.2094	27.9658	1	1	0	0	24.4106	53.3287	83.7809
DATA	1286	8	138	0	0	Col_5_2201264	Col_5_2201264	3624.36	472.75	-2.104320392e-003	6.167844728e-002	9.727833765e-001	5.992550e+003	5.963584e+003	6.012574e+002	5.994123e+002	1754	985.5	53	84	1.305399e+001	2.616520e+001	0	0	0	0	0	0	0	0	0	0	0	1741.46	942.475	1	1	1	1	25.1049	53.2574	84.9732
DATA	1287	8	139	0	0	Col_4_13588707	Col_4_13588707	3646.43	472.701	5.504452160e-002	7.019521892e-002	4.329442376e-001	9.445947e+002	1.072235e+003	1.064780e+002	1.231154e+002	338	245.5	50	84	1.123084e+001	2.510173e+001	0	0	0	0	0	0	0	0	0	0	0	273.874	169.25	1	1	1	1	26.8687	50.632	84.1011
DATA	1288	8	140	0	0	Col_1_28550041	Col_1_28550041	3667	472.483	3.033339118e-002	6.749769985e-002	6.531439343e-001	1.175064e+003	1.260070e+003	1.274104e+002	1.398096e+002	380	279	50	84	1.314833e+001	2.571854e+001	0	0	0	0	0	0	0	0	0	0	0	339.943	198.671	1	1	1	1	26.2212	51.7973	85.7733
DATA	1289	8	141	0	0	NC_5_8028366	NC_5_8028366	3688.5	472.676	0.000000000e+000	6.247378184e-001	1.000000000e+000	4.906060e+001	6.026140e+001	4.940611e+001	6.081511e+001	65	85	52	83	1.473970e+001	2.441127e+001	0	0	0	0	0	0	0	0	0	0	0	5.83387	7.22738	0	0	0	0	30	53.4097	84.1402
DATA	1290	8	142	0	0	NC_1_932929	NC_1_932929	3709.6	472.586	-1.884302031e-001	2.763465869e-001	4.953262930e-001	1.559258e+002	1.010387e+002	5.187930e+001	6.154776e+001	103	99	52	86	1.428815e+001	2.583263e+001	0	0	0	0	0	0	0	0	0	0	0	44.8997	15.8935	1	1	0	0	27.501	53.6332	86.625
DATA	1291	8	143	0	0	NC_5_18126979	NC_5_18126979	3730.85	472.5	-3.540951714e-002	1.300752575e-001	7.854503197e-001	3.095514e+002	2.853141e+002	5.846681e+001	6.714750e+001	133	125.5	53	89	1.512391e+001	2.648307e+001	0	0	0	0	0	0	0	0	0	0	0	88.9228	44.8272	1	1	1	0	26.6546	55.0924	89.7418
DATA	1292	8	144	0	0	NC_5_23159716	NC_5_23159716	3752	472.5	-4.089809518e-001	3.113722262e-001	1.890215234e-001	1.739074e+002	6.781677e+001	5.267420e+001	6.123180e+001	88	85	53	86	1.520627e+001	2.716099e+001	0	0	0	0	0	0	0	0	0	0	0	49.836	10.6427	1	1	0	0	26.2212	54.851	89.043
DATA	1293	8	145	0	0	Col_3_7029751	Col_3_7029751	3773.15	472.5	2.178016400e-002	7.250382512e-002	7.638719067e-001	8.663528e+002	9.109090e+002	9.995033e+001	1.095878e+002	301.5	210	53	84	1.458919e+001	2.550445e+001	0	0	0	0	0	0	0	0	0	0	0	247.654	142.786	1	1	1	1	26.6546	54.3746	86.6844
DATA	1294	8	146	0	0	NC_5_17562005	NC_5_17562005	3794.29	472.5	3.298040179e-002	8.112374674e-002	6.843426692e-001	6.229243e+002	6.720718e+002	7.985785e+001	9.075971e+001	231	187	51	83	1.415144e+001	2.419545e+001	0	0	0	0	0	0	0	0	0	0	0	177.621	105.226	1	1	1	1	27.0811	52.168	84.6533
DATA	1295	8	147	0	0	NC_1_27311590	NC_1_27311590	3816.07	472	4.888271909e-002	9.542778644e-002	6.084772610e-001	4.446224e+002	4.975928e+002	6.698760e+001	7.877687e+001	181	157	50	81	1.308905e+001	2.357153e+001	0	0	0	0	0	0	0	0	0	0	0	126.438	77.8111	1	1	1	1	22.1978	50.6103	82.1
DATA	1296	8	148	0	0	Col_4_10138710	Col_4_10138710	3836.71	472.5	-5.138766219e-003	8.913763935e-002	9.540275886e-001	5.350926e+002	5.287984e+002	7.339031e+001	8.083257e+001	205	153	49	80	1.199014e+001	2.401087e+001	0	0	0	0	0	0	0	0	0	0	0	151.789	82.6044	1	1	1	1	27.0811	49.8543	82.2988
DATA	1297	8	149	0	0	Col_2_12967589	Col_2_12967589	3856.92	472.528	3.741949197e-002	7.017447709e-002	5.938708716e-001	9.759053e+002	1.063720e+003	1.098160e+002	1.227219e+002	326	247	50	82	1.238864e+001	2.539968e+001	0	0	0	0	0	0	0	0	0	0	0	276.137	165.987	1	1	1	1	25.1049	50.4832	84.1085
DATA	1298	8	150	0	0	Col_1_26280966	Col_1_26280966	3878.67	472.744	2.394872479e-001	2.639047073e-001	3.641550190e-001	1.010593e+002	1.754137e+002	5.149396e+001	6.373207e+001	89.5	102.5	50	81	1.254309e+001	2.620826e+001	0	0	0	0	0	0	0	0	0	0	0	28.5174	27.3415	1	1	0	0	21.1402	51.5039	84.201
DATA	1299	8	151	0	0	Col_2_12978279	Col_2_12978279	3900	472.5	-3.781334584e-003	1.354989443e-001	9.777365282e-001	2.872482e+002	2.847580e+002	5.821326e+001	6.762787e+001	120	118	51.5	82	1.258488e+001	2.664892e+001	0	0	0	0	0	0	0	0	0	0	0	80.8328	44.3343	1	1	1	0	26.2212	52.1355	84.2857
DATA	1300	8	152	0	0	NC_1_2656873	NC_1_2656873	3921.22	472.478	2.304729524e-002	1.152369702e-001	8.414812516e-001	3.456417e+002	3.644798e+002	6.142126e+001	7.140958e+001	149.5	142.5	51	82	1.371079e+001	2.499843e+001	0	0	0	0	0	0	0	0	0	0	0	96.9963	56.6844	1	1	1	1	27.0811	52.5291	83.9139
DATA	1301	8	153	0	0	Col_1_11468192	Col_1_11468192	3942.5	472.324	2.219321310e-001	1.111775900e-001	4.591271486e-002	7.267489e+004	1.211481e+005	1.192833e+004	2.115110e+004	7903	6334	51	79	1.415971e+001	2.490707e+001	0	0	1	1	0	0	0	0	0	0	0	20337	18820.6	1	1	1	1	27.0811	52.527	82.0797
DATA	1302	8	154	0	0	NC_1_10779368	NC_1_10779368	3963.5	472.5	-1.046204805e-001	7.863892791e-002	1.833896625e-001	8.111916e+002	6.375334e+002	9.585027e+001	8.860732e+001	286	174	53	81	1.472870e+001	2.556990e+001	0	0	0	0	0	0	0	0	0	0	0	226.369	98.9417	1	1	1	1	24.4106	53.5668	83.5695
DATA	1303	8	155	0	0	Col_1_177232	Col_1_177232	3984.67	472.391	1.096625440e-001	8.936552586e-002	2.197761489e-001	4.768001e+002	6.137604e+002	6.996688e+001	8.695758e+001	179.5	175	52.5	81	1.528033e+001	2.654882e+001	0	0	0	0	0	0	0	0	0	0	0	132.673	95.1539	1	1	1	1	27.2919	53.4225	83.8663
DATA	1304	8	156	0	0	NC_1_8701817	NC_1_8701817	4006	472.5	-5.602296818e-002	5.354785076e-001	9.166755558e-001	6.971126e+001	6.127453e+001	5.182497e+001	6.178167e+001	77	81	51	82	1.431978e+001	2.459313e+001	0	0	0	0	0	0	0	0	0	0	0	19.3415	5.97194	1	0	0	0	26.2212	52.3391	82.7246
DATA	1305	8	157	1028	1	SM_06	SM_06	4027	472.5	1.134450451e-002	3.011283714e-001	9.699481510e-001	1.168852e+002	1.199787e+002	5.281278e+001	6.287562e+001	83.5	100	51	80	1.455298e+001	2.377013e+001	0	0	0	0	0	0	0	0	0	0	0	32.3361	18.5647	1	1	0	0	26.2212	52.4482	80.0915
DATA	1306	8	158	0	0	Col_3_3837470	Col_3_3837470	4048.43	472.298	1.136188102e-001	9.054092532e-002	2.095190654e-001	4.656675e+002	6.049155e+002	6.954913e+001	8.646400e+001	184	171.5	51	82	1.393547e+001	2.518046e+001	0	0	0	0	0	0	0	0	0	0	0	128.438	93.5096	1	1	1	1	26.8687	52.085	82.3258
DATA	1307	8	159	0	0	Col_3_19639423	Col_3_19639423	4068.8	471.84	-8.535528372e-002	9.402426380e-002	3.639835809e-001	5.453527e+002	4.480455e+002	7.522232e+001	7.636290e+001	193	140	52	82	1.376534e+001	2.370471e+001	0	0	0	0	0	0	0	0	0	0	0	149.976	69.1963	1	1	1	1	16.5837	52.8375	82.9642
DATA	1308	8	160	0	0	NC_3_14689623	NC_3_14689623	4090.5	472	-5.400879816e-002	1.021023274e-001	5.968280967e-001	4.584645e+002	4.048525e+002	6.930144e+001	7.395636e+001	175	139	50	82	1.339403e+001	2.406812e+001	0	0	0	0	0	0	0	0	0	0	0	125.696	62.4713	1	1	1	1	29.1201	51.678	83.5079
DATA	1309	8	161	0	0	NC_5_19287447	NC_5_19287447	4110.29	471.709	-2.413868703e-002	6.239967619e-002	6.988747065e-001	3.346687e+003	3.165749e+003	3.387027e+002	3.225777e+002	935.5	571	52	82	1.299093e+001	2.448681e+001	0	0	0	0	0	0	0	0	0	0	0	914.916	488.1	1	1	1	1	24.8756	53.1114	83.1139
DATA	1310	8	162	0	0	NC_5_17651910	NC_5_17651910	4133.83	472.379	5.969195231e-002	3.855717121e-001	8.769678450e-001	8.632519e+001	9.904430e+001	5.299937e+001	6.277650e+001	81	90	52	82	1.372601e+001	2.495428e+001	0	0	0	0	0	0	0	0	0	0	0	23.5216	15.2587	1	1	0	0	18.2295	53.119	84.2426
DATA	1311	8	163	0	0	Col_5_9276766	Col_5_9276766	4153.39	471.648	-8.745601693e-002	6.920476611e-002	2.063275910e-001	1.261576e+003	1.031472e+003	1.366248e+002	1.203665e+002	414	235	50	78	1.333308e+001	2.431322e+001	0	0	0	0	0	0	0	0	0	0	0	342.737	158.785	1	1	1	1	24.8756	50.7257	79.8713
DATA	1312	8	164	0	0	Col_1_29388506	Col_1_29388506	4175.87	472.308	1.323737808e-001	2.806899375e-001	6.372112938e-001	1.104758e+002	1.498445e+002	5.376187e+001	6.386214e+001	89	105.5	49	78	1.315030e+001	2.407360e+001	0	0	0	0	0	0	0	0	0	0	0	29.9173	23.0518	1	1	0	0	21.4095	49.968	79.6474
DATA	1313	9	1	0	0	Col_5_17204735	Col_5_17204735	715.44	483.86	-1.245553065e-001	6.779304866e-002	6.616748456e-002	1.852555e+003	1.390643e+003	1.961368e+002	1.572803e+002	455	257	51	84	1.448231e+001	2.689021e+001	0	0	0	0	0	0	0	0	0	0	0	409.737	180.76	1	1	1	1	23.9365	52.9514	85.3377
DATA	1314	9	2	0	0	NC_3_15325594	NC_3_15325594	737	483.5	-2.913861272e-001	2.177248519e-001	1.807912536e-001	2.801817e+002	1.432365e+002	6.995650e+001	7.467730e+001	119	92	52	85	1.485347e+001	2.665912e+001	0	0	0	0	0	0	0	0	0	0	0	62.2785	18.6645	1	1	0	0	26.2212	53.576	86.2303
DATA	1315	9	3	0	0	NC_2_14006497	NC_2_14006497	758.333	483.609	1.694379376e-001	8.952445748e-002	5.840519988e-002	5.444567e+002	8.042689e+002	8.385736e+001	1.086844e+002	176	181	54	86	1.606091e+001	2.729467e+001	0	0	0	0	0	0	0	0	0	0	0	121.632	105.072	1	1	1	1	27.2919	56.1571	86.6538
DATA	1316	9	4	0	0	NC_1_7923060	NC_1_7923060	779.5	483.676	1.037086379e-001	5.915517312e-001	8.608311351e-001	6.307049e+001	8.008199e+001	6.352451e+001	7.334902e+001	57	88	54	85	1.624582e+001	2.703678e+001	0	0	0	0	0	0	0	0	0	0	0	6.35106	10.4895	0	1	0	0	27.0811	56.3433	87.3134
DATA	1317	9	5	0	0	NC_1_20847520	NC_1_20847520	800.5	483.676	-2.992249116e-001	1.117377852e-001	7.408078267e-003	6.485837e+002	3.256425e+002	9.052323e+001	7.967723e+001	206	121	54.5	85.5	1.606836e+001	2.680301e+001	0	0	0	0	0	0	0	0	0	0	0	146.338	42.7666	1	1	1	0	27.0811	56.3659	88.0528
DATA	1318	9	6	0	0	Col_4_11150276	Col_4_11150276	821.532	483.419	-1.744626578e-002	6.991735873e-002	8.029531914e-001	1.274131e+003	1.223962e+003	1.420677e+002	1.422709e+002	341	234	54	87	1.509174e+001	2.680235e+001	0	0	0	0	0	0	0	0	0	0	0	288.885	161.168	1	1	1	1	26.2212	55.1705	88.4574
DATA	1319	9	7	0	0	Col_5_17937039	Col_5_17937039	842.143	483.429	-5.508690531e-002	9.443608230e-002	5.596746957e-001	6.179089e+002	5.442990e+002	8.791624e+001	9.052463e+001	199	153	54	86	1.437246e+001	2.495480e+001	0	0	0	0	0	0	0	0	0	0	0	140.777	71.8639	1	1	1	1	20.0267	53.8941	86.9569
DATA	1320	9	8	0	0	NC_3_12809083	NC_3_12809083	864	483.5	0.000000000e+000	6.225835113e-001	1.000000000e+000	6.183578e+001	7.167189e+001	6.243007e+001	7.229713e+001	69	89	54	84	1.462110e+001	2.398492e+001	0	0	0	0	0	0	0	0	0	0	0	11.7424	6.61721	0	0	0	0	26.2212	54.6131	86.4854
DATA	1321	9	9	0	0	Col_5_12739298	Col_5_12739298	884.818	483.964	-1.455997241e-001	8.481585002e-002	8.604187720e-002	8.515589e+002	6.089967e+002	1.052829e+002	9.423882e+001	253.5	161	53	83	1.385012e+001	2.328261e+001	0	0	0	0	0	0	0	0	0	0	0	195.978	80.8703	1	1	1	1	24.8756	53.9889	84.214
DATA	1322	9	10	0	0	NC_3_5396103	NC_3_5396103	905.852	484.019	4.680527609e-002	9.347760161e-002	6.165744345e-001	5.528393e+002	6.157497e+002	8.277543e+001	9.452063e+001	188	156	53	86	1.399581e+001	2.345493e+001	0	0	0	0	0	0	0	0	0	0	0	127.858	82.0013	1	1	1	1	24.1747	55.1916	86.662
DATA	1323	9	11	0	0	Col_3_11607384	Col_3_11607384	926.982	483.667	-1.300983903e-001	7.939042454e-002	1.012723446e-001	9.684674e+002	7.177721e+002	1.146219e+002	1.013189e+002	279	179	53	86	1.520869e+001	2.515406e+001	0	0	0	0	0	0	0	0	0	0	0	225.069	95.8598	1	1	1	1	25.7804	55.7762	88.2203
DATA	1324	9	12	0	0	Col_4_5307182	Col_4_5307182	948.706	483.5	1.992740617e-001	1.165775635e-001	8.738265492e-002	3.297195e+002	5.216974e+002	6.934411e+001	8.834454e+001	133	146	53	87	1.407344e+001	2.678665e+001	0	0	0	0	0	0	0	0	0	0	0	77.0104	69.8822	1	1	1	1	27.0811	55.0068	89.0342
DATA	1325	9	13	0	0	Col_2_10218921	Col_2_10218921	969.702	484.211	8.645866833e-003	7.668162200e-002	9.102286154e-001	8.755157e+002	8.931200e+002	1.065346e+002	1.141429e+002	266	197	53	86	1.441876e+001	2.654481e+001	0	0	0	0	0	0	0	0	0	0	0	205.516	120.003	1	1	1	1	24.4106	54.4674	89.0471
DATA	1326	9	14	0	0	Col_1_29340825	Col_1_29340825	990.652	484	-4.081786901e-002	7.570708121e-002	5.897797487e-001	9.606727e+002	8.744955e+002	1.134820e+002	1.125604e+002	281	191	52	85	1.370359e+001	2.737303e+001	0	0	0	0	0	0	0	0	0	0	0	226.587	117.845	1	1	1	1	22.9591	53.5581	88.5543
DATA	1327	9	15	0	0	Col_5_15441801	Col_5_15441801	1012.11	483.891	8.995419020e-003	8.353900943e-002	9.142501191e-001	7.041975e+002	7.189355e+002	9.258794e+001	1.007997e+002	227.5	170	55	86	1.589801e+001	2.862568e+001	0	0	0	0	0	0	0	0	0	0	0	166.912	97.178	1	1	1	1	24.6442	55.8898	89.8425
DATA	1328	9	16	0	0	Col_1_22218513	Col_1_22218513	1033.71	483.5	-1.559349959e-001	9.505840841e-002	1.009194470e-001	6.714879e+002	4.689248e+002	8.993088e+001	8.461971e+001	206	142	56	88	1.602752e+001	2.835530e+001	0	0	0	0	0	0	0	0	0	0	0	159.935	63.5775	1	1	1	1	17.9125	56.8933	91.2372
DATA	1329	9	17	0	0	Col_3_8301926	Col_3_8301926	1054.5	483.324	-8.717875291e-002	9.792020805e-002	3.733026762e-001	5.818769e+002	4.760498e+002	8.325207e+001	8.484271e+001	185	146.5	56	86	1.563276e+001	2.752847e+001	0	0	0	0	0	0	0	0	0	0	0	139.244	64.7365	1	1	1	1	27.0811	56.7092	89.9402
DATA	1330	9	18	0	0	NC_2_6810166	NC_2_6810166	1075.5	483.324	3.469569725e-002	1.022259991e-001	7.343069959e-001	4.686095e+002	5.075827e+002	7.554731e+001	8.647715e+001	158	144.5	56	88	1.553094e+001	2.712792e+001	0	0	0	0	0	0	0	0	0	0	0	112.675	69.2366	1	1	1	1	27.0811	56.7619	90.504
DATA	1331	9	19	0	0	NC_1_28924100	NC_1_28924100	1096.57	483.298	0.000000000e+000	6.224368433e-001	1.000000000e+000	5.861288e+001	6.935987e+001	5.915020e+001	6.979759e+001	55	67	55	87	1.548723e+001	2.533240e+001	0	0	0	0	0	0	0	0	0	0	0	10.9513	-10.4398	0	0	0	0	26.8687	55.6293	88.4633
DATA	1332	9	20	0	0	NC_4_17030495	NC_4_17030495	1118	483.203	2.808731952e-001	2.822299876e-001	3.196426009e-001	1.025203e+002	1.957415e+002	5.958243e+001	7.227929e+001	83	105	54	84.5	1.530202e+001	2.510544e+001	0	0	0	0	0	0	0	0	0	0	0	24.8874	26.867	1	1	0	0	28.1191	55.0569	86.5203
DATA	1333	9	21	0	0	Col_1_3314589	Col_1_3314589	1138.69	482.931	-4.484893053e-002	8.122686818e-002	5.808496783e-001	7.822383e+002	7.054888e+002	9.763487e+001	9.894018e+001	242	182	53	86	1.457729e+001	2.479549e+001	0	0	0	0	0	0	0	0	0	0	0	190.763	97.1265	1	1	1	1	26.0017	54.1558	86.8355
DATA	1334	9	22	0	0	Col_4_6204359	Col_4_6204359	1160.37	483	-6.755354318e-002	8.381482920e-002	4.202511679e-001	7.472161e+002	6.395767e+002	9.467858e+001	9.418893e+001	212.5	168	55	86	1.569584e+001	2.486422e+001	0	0	0	0	0	0	0	0	0	0	0	183.106	88.3376	1	1	1	1	29.1201	55.3457	86.1193
DATA	1335	9	23	0	0	NC_4_18143069	NC_4_18143069	1181.37	483	-3.771138778e-001	2.096679450e-001	7.207810145e-002	2.961674e+002	1.242864e+002	6.501231e+001	7.003996e+001	129	97.5	55	85	1.490333e+001	2.454631e+001	0	0	0	0	0	0	0	0	0	0	0	72.9141	17.2201	1	1	1	0	29.1201	55.3018	87.1818
DATA	1336	9	24	0	0	NC_2_17601078	NC_2_17601078	1202.5	483	-6.574634156e-002	5.304698231e-001	9.013629135e-001	7.944043e+001	6.828027e+001	5.815141e+001	6.874961e+001	74	83	53	83.5	1.525542e+001	2.471096e+001	0	0	0	0	0	0	0	0	0	0	0	19.6487	3.19428	1	0	0	0	30	54.9485	85.7169
DATA	1337	9	25	0	0	NC_5_4228314	NC_5_4228314	1225.84	482.156	-8.283559396e-002	2.129495422e-001	6.972823226e-001	2.090786e+002	1.727723e+002	6.101717e+001	7.062748e+001	100.5	103.5	53	83	1.480336e+001	2.454224e+001	0	0	0	0	0	0	0	0	0	0	0	51.9685	24.0941	1	1	0	0	19.4461	54.0701	85.0258
DATA	1338	9	26	0	0	Col_3_14040655	Col_3_14040655	1244.83	483	1.643139516e-001	1.609903461e-001	3.074227807e-001	2.147679e+002	3.135330e+002	6.098465e+001	7.513190e+001	104	120	53	83.5	1.497842e+001	2.674997e+001	0	0	0	0	0	0	0	0	0	0	0	53.6121	43.855	1	1	0	0	28.1191	54.6778	86.6889
DATA	1339	9	27	0	0	NC_1_1758748	NC_1_1758748	1266	482.797	1.260314782e-001	4.473890957e-001	7.781701779e-001	7.491727e+001	1.001414e+002	5.731211e+001	6.879609e+001	78	94	54	86	1.547591e+001	2.766370e+001	0	0	0	0	0	0	0	0	0	0	0	18.7862	14.0511	1	1	0	0	28.1191	56.1191	89.7076
DATA	1340	9	28	0	0	NC_1_13584191	NC_1_13584191	1287.68	482.695	0.000000000e+000	5.873972611e-001	1.000000000e+000	6.358199e+001	6.741843e+001	5.691489e+001	6.785718e+001	75	81	55	87.5	1.460901e+001	2.801238e+001	0	0	0	0	0	0	0	0	0	0	0	16.0176	1.88968	1	0	0	0	30	55.9444	90.0079
DATA	1341	9	29	0	0	NC_3_5150951	NC_3_5150951	1308.43	482.701	3.332588186e-002	1.042622314e-001	7.492448683e-001	4.367495e+002	4.715832e+002	7.126233e+001	8.245120e+001	166	144	56	89	1.568704e+001	2.584991e+001	0	0	0	0	0	0	0	0	0	0	0	110.512	66.5897	1	1	1	1	26.8687	57.9672	90.7007
DATA	1342	9	30	0	0	NC_4_6132040	NC_4_6132040	1329.5	482.676	-1.569414518e-001	1.046175459e-001	1.335769473e-001	5.436124e+002	3.787459e+002	7.808961e+001	7.733121e+001	182	129	56	88	1.459793e+001	2.425780e+001	0	0	0	0	0	0	0	0	0	0	0	138.162	53.649	1	1	1	1	27.0811	56.864	88.3456
DATA	1343	9	31	0	0	Col_5_4233682	Col_5_4233682	1350.5	483.5	8.673452036e-004	8.043478150e-002	9.913964093e-001	7.296932e+002	7.311520e+002	9.186344e+001	9.930654e+001	242	180	56	87.5	1.440876e+001	2.518277e+001	0	0	0	0	0	0	0	0	0	0	0	186.301	103.907	1	1	1	1	23.4529	56.7852	89.168
DATA	1344	9	32	0	0	Col_2_13784732	Col_2_13784732	1371.59	482.397	-2.413087888e-001	9.415554420e-002	1.038097340e-002	7.260571e+002	4.165450e+002	9.143437e+001	7.889587e+001	243	140	55	87	1.387313e+001	2.641986e+001	0	0	0	0	0	0	0	0	0	0	0	186.143	59.3712	1	1	1	1	25.3321	55.5018	88.9611
DATA	1345	9	33	0	0	NC_3_9801317	NC_3_9801317	1393	482.5	-4.678374056e-001	2.915208948e-001	1.085343009e-001	2.184032e+002	7.437406e+001	5.948531e+001	6.720274e+001	111.5	91	53	87	1.372612e+001	2.627988e+001	0	0	0	0	0	0	0	0	0	0	0	56.2409	10.6346	1	1	0	0	26.2212	55.0206	89.1512
DATA	1346	9	34	0	0	Col_1_1407440	Col_1_1407440	1413.58	482.981	-2.141298861e-002	6.701706136e-002	7.493356540e-001	1.438273e+003	1.369078e+003	1.540185e+002	1.522395e+002	421	278	53	88	1.295095e+001	2.722620e+001	0	0	0	0	0	0	0	0	0	0	0	371.958	196.374	1	1	1	1	24.4106	54.3786	89.2857
DATA	1347	9	35	0	0	Col_5_22710624	Col_5_22710624	1435.08	482.746	-1.547465316e-002	7.740706192e-002	8.415488739e-001	8.083729e+002	7.800764e+002	9.769432e+001	1.024243e+002	261.5	184	56	91	1.575111e+001	2.906637e+001	0	0	0	0	0	0	0	0	0	0	0	209.954	112.24	1	1	1	1	26.0017	57.3322	91.2768
DATA	1348	9	36	0	0	NC_3_13086089	NC_3_13086089	1456.4	482.586	0.000000000e+000	6.227420501e-001	1.000000000e+000	5.429149e+001	6.575446e+001	5.462808e+001	6.616943e+001	50	74.5	58	94	1.633434e+001	2.840138e+001	0	0	0	0	0	0	0	0	1	1	0	-3.7148	-6.33088	0	0	0	0	30	59.4134	93.4028
DATA	1349	9	37	0	0	NC_3_16530689	NC_3_16530689	1477.6	482.586	-3.202603675e-002	9.738946884e-002	7.422728724e-001	5.100294e+002	4.737718e+002	7.456984e+001	8.121615e+001	183	139	60	95	1.688780e+001	2.809540e+001	0	0	0	0	0	0	0	0	1	1	0	133.585	68.5902	1	1	1	1	27.501	61.7126	95.0996
DATA	1350	9	38	0	0	NC_4_7861305	NC_4_7861305	1498.16	483.26	-3.684193206e-002	6.229294531e-002	5.542321788e-001	3.921449e+003	3.602505e+003	3.958694e+002	3.662036e+002	1072.5	579.5	58	94	1.552524e+001	2.871230e+001	0	0	0	0	0	0	0	0	1	1	0	1031.36	523.167	1	1	1	1	23.4529	59.7248	95.7829
DATA	1351	9	39	0	0	NC_4_1822080	NC_4_1822080	1519.56	482.689	-6.827142013e-002	9.753003812e-002	4.839247866e-001	5.278082e+002	4.510293e+002	7.547996e+001	7.958180e+001	196	145	56	91	1.418126e+001	2.774230e+001	0	0	0	0	0	0	0	0	0	1	0	139.375	65.695	1	1	1	1	23.2073	57.176	92.1236
DATA	1352	9	40	0	0	NC_3_18571271	NC_3_18571271	1541	482.5	9.082711020e-003	1.850081889e-001	9.608447339e-001	2.083959e+002	2.128001e+002	5.763817e+001	6.874506e+001	102	110	55	90	1.380353e+001	2.687280e+001	0	0	0	0	0	0	0	0	0	0	0	55.2537	31.0895	1	1	0	0	26.2212	55.9247	90.4014
DATA	1353	9	41	0	0	NC_3_6027300	NC_3_6027300	1562.22	482.478	-1.107362312e-001	9.006883526e-002	2.188985524e-001	6.373920e+002	4.939356e+002	8.323182e+001	8.177528e+001	207.5	138.5	54	88	1.381384e+001	2.666992e+001	0	0	0	0	0	0	0	0	0	0	0	169.675	72.3796	1	1	1	1	27.0811	54.8435	88.1603
DATA	1354	9	42	0	0	NC_2_17346966	NC_2_17346966	1583.4	482.414	-2.920772032e-001	1.720498433e-001	8.957738186e-002	3.164115e+002	1.615010e+002	6.199633e+001	6.695672e+001	142.5	99.5	53	87	1.432815e+001	2.611439e+001	0	0	0	0	0	0	0	0	0	0	0	84.5614	23.736	1	1	1	0	27.501	54.3448	86.8238
DATA	1355	9	43	0	0	Col_3_5620213	Col_3_5620213	1604.57	482.571	-9.939634409e-002	6.902664419e-002	1.498756974e-001	1.349235e+003	1.073226e+003	1.449982e+002	1.253614e+002	412.5	237	53	86	1.481800e+001	2.630668e+001	0	0	0	0	0	0	0	0	0	0	0	362.004	158.203	1	1	1	1	24.8756	54.5926	87.0617
DATA	1356	9	44	0	0	Col_2_16394806	Col_2_16394806	1625.54	482.39	-1.081826015e-001	6.878046149e-002	1.157493641e-001	1.396231e+003	1.088365e+003	1.493101e+002	1.265653e+002	420	245.5	52	83	1.412431e+001	2.580657e+001	0	0	0	0	0	0	0	0	0	0	0	376.032	160.895	1	1	1	1	25.5572	54.2603	86.8402
DATA	1357	9	45	0	0	NC_5_13995683	NC_5_13995683	1646.53	482.585	-7.781251337e-002	7.633314966e-002	3.080224289e-001	8.819151e+002	7.372491e+002	1.027397e+002	9.790098e+001	299	188.5	52	84	1.487936e+001	2.460648e+001	0	0	0	0	0	0	0	0	0	0	0	238.422	109.305	1	1	1	1	24.4106	54.7426	85.0127
DATA	1358	9	46	0	0	NC_2_11957648	NC_2_11957648	1668	482.5	-1.200149846e-001	6.256067521e-002	5.506316640e-002	8.896630e+003	6.748552e+003	8.912110e+002	6.779047e+002	2082.5	917.5	53	83	1.560571e+001	2.662604e+001	0	0	1	0	0	0	0	0	0	0	0	2414.28	1003.44	1	1	1	1	26.2212	55.6386	86.0361
DATA	1359	9	47	0	0	Col_5_12372901	Col_5_12372901	1689	482.585	-2.269283512e-002	6.790053544e-002	7.382233529e-001	1.276422e+003	1.211439e+003	1.379458e+002	1.370327e+002	397	256	51	84	1.397294e+001	2.742511e+001	0	0	0	0	0	0	0	0	0	0	0	347.661	180.638	1	1	1	1	25.3321	53.4903	86.9883
DATA	1360	9	48	0	0	NC_3_14797851	NC_3_14797851	1709.83	482.708	-2.168447161e-001	9.573057384e-002	2.350308537e-002	6.432581e+002	3.904276e+002	8.279284e+001	7.485819e+001	235	136	52	86	1.361452e+001	2.726180e+001	0	0	0	0	0	0	0	0	0	0	0	175.838	58.3785	1	1	1	1	23.4529	54.1309	89.0982
DATA	1361	9	49	0	0	Col_5_26442186	Col_5_26442186	1731.5	482	-7.089531174e-002	7.863698322e-002	3.672950218e-001	7.947349e+002	6.750361e+002	9.494046e+001	9.281232e+001	276.5	162	52	86	1.478286e+001	2.708163e+001	0	0	0	0	0	0	0	0	0	0	0	218.017	101.208	1	1	1	1	29.1201	54.7181	88.4664
DATA	1362	9	50	0	0	NC_2_11171207	NC_2_11171207	1752.62	482	-2.198042089e-002	1.482850885e-001	8.821606063e-001	2.704200e+002	2.570741e+002	5.839489e+001	6.852894e+001	134.5	121.5	53	84	1.409140e+001	2.648847e+001	0	0	0	0	0	0	0	0	0	0	0	74.4455	38.6482	1	1	1	0	30	54.4714	85.9461
DATA	1363	9	51	0	0	Col_5_10576176	Col_5_10576176	1773.88	482.983	-1.501515873e-001	6.785116448e-002	2.690073111e-002	1.654053e+003	1.170571e+003	1.732571e+002	1.330961e+002	507	257	54	83	1.415408e+001	2.624200e+001	0	0	0	0	0	0	0	0	0	0	0	457.028	176.489	1	1	1	1	25.3321	54.8622	86.0833
DATA	1364	9	52	0	0	Col_1_5139161	Col_1_5139161	1795.15	482.547	6.754734164e-002	6.841195416e-002	3.234653776e-001	1.108351e+003	1.294865e+003	1.221708e+002	1.440771e+002	354	272	55	81	1.457848e+001	2.415993e+001	0	0	0	0	0	0	0	0	0	0	0	307.277	195.736	1	1	1	1	24.6442	54.9191	83.2243
DATA	1365	9	53	0	0	NC_2_6098966	NC_2_6098966	1815.06	482.562	-9.180189004e-002	8.895652448e-002	3.020786659e-001	6.133279e+002	4.964675e+002	7.991439e+001	8.022851e+001	224	154	54	83	1.365446e+001	2.488375e+001	0	0	0	0	0	0	0	0	0	0	0	170.578	75.2328	1	1	1	1	22.9591	54.2433	84.7833
DATA	1366	9	54	0	0	NC_3_15547849	NC_3_15547849	1837.37	482	-1.485306026e-001	2.203438636e-001	5.002569608e-001	1.966410e+002	1.396830e+002	5.471330e+001	6.439063e+001	108	102.5	55	87	1.348294e+001	2.463106e+001	0	0	0	0	0	0	0	0	0	0	0	54.8751	21.2226	1	1	0	0	29.1201	54.7385	86.8869
DATA	1367	9	55	0	0	Col_1_21496660	Col_1_21496660	1858.35	481.855	2.742682785e-003	8.851426893e-002	9.752808881e-001	5.485242e+002	5.519992e+002	7.482676e+001	8.353703e+001	198.5	161.5	56	89	1.418993e+001	2.368830e+001	0	0	0	0	0	0	0	0	0	0	0	153.563	84.0767	1	1	1	1	26.6546	55.5035	88.3901
DATA	1368	9	56	0	0	NC_1_20247334	NC_1_20247334	1879.56	481.973	-1.268814295e-001	4.871479448e-001	7.945107460e-001	8.323914e+001	6.215072e+001	5.140935e+001	6.255157e+001	72	84	56	87	1.423199e+001	2.300344e+001	0	0	0	0	0	0	0	0	0	0	0	23.3784	1.58556	1	0	0	0	29.1201	56.2325	85.9077
DATA	1369	9	57	0	0	Col_3_5931764	Col_3_5931764	1899.61	482.449	6.067029838e-002	6.767345894e-002	3.699775596e-001	1.166146e+003	1.340982e+003	1.271099e+002	1.479025e+002	383	281	56	85	1.413859e+001	2.315857e+001	0	0	0	0	0	0	0	0	0	0	0	328.523	205.259	1	1	1	1	23.4529	56.6957	85.1232
DATA	1370	9	58	0	0	Col_5_15274523	Col_5_15274523	1922	481.5	-4.540725156e-002	8.221753829e-002	5.807552876e-001	3.157326e+003	2.843886e+003	3.699659e+002	4.303753e+002	683	370	55	87	1.375382e+001	2.250800e+001	0	0	1	1	0	0	0	0	0	0	0	892.223	436.343	1	1	1	1	26.2212	55.5828	85.8543
DATA	1371	9	59	0	0	NC_4_6728804	NC_4_6728804	1943	481.5	-9.271653384e-002	1.689776898e-001	5.832175411e-001	2.451344e+002	1.980103e+002	5.592840e+001	6.517812e+001	121	114	54	84	1.332031e+001	2.170468e+001	0	0	0	0	0	0	0	0	0	0	0	69.4794	30.4526	1	1	0	0	26.2212	54.2255	84.7018
DATA	1372	9	60	0	0	NC_1_18408382	NC_1_18408382	1963.44	481.86	-2.500798353e-002	6.353668481e-002	6.938770275e-001	2.211068e+003	2.087345e+003	2.267171e+002	2.177348e+002	688	394.5	53	87	1.394447e+001	2.282284e+001	0	0	0	0	0	0	0	0	0	0	0	628.52	321.76	1	1	1	1	23.9365	54.348	86.7289
DATA	1373	9	61	0	0	NC_4_1964684	NC_4_1964684	1984.85	481.5	-1.620059334e-001	7.385986864e-002	2.827691402e-002	1.081010e+003	7.444296e+002	1.190960e+002	9.676225e+001	359.5	209	52	85	1.434035e+001	2.381559e+001	0	0	0	0	0	0	0	0	0	0	0	308.17	115.01	1	1	1	1	25.3321	53.8556	85.3971
DATA	1374	9	62	0	0	NC_4_16548695	NC_4_16548695	2006.5	481.676	-2.786298563e-002	1.218785480e-001	8.191699420e-001	3.378153e+002	3.168227e+002	6.020533e+001	6.933480e+001	141.5	133	53	84	1.502610e+001	2.467826e+001	0	0	0	0	0	0	0	0	0	0	0	96.5849	49.0606	1	1	1	1	27.0811	55.9167	86.3875
DATA	1375	9	63	0	0	Col_1_63915	Col_1_63915	2027.6	481.586	1.406538466e-002	9.801408791e-002	8.858923861e-001	4.425641e+002	4.571320e+002	6.654731e+001	7.666054e+001	175	150	53	85.5	1.563093e+001	2.514243e+001	0	0	0	0	0	0	0	0	0	0	0	126.881	70.9409	1	1	1	1	30	55.803	86.1705
DATA	1376	9	64	0	0	Col_5_3645071	Col_5_3645071	2048.85	481.5	8.916600425e-001	1.043669372e-001	1.302044816e-017	6.473398e+002	5.044200e+003	8.152982e+001	5.081443e+002	233.5	861	53	85	1.508883e+001	2.519168e+001	0	0	0	0	0	0	0	0	0	0	0	186.09	784.463	1	1	1	1	26.6546	55.7695	85.8262
DATA	1377	9	65	0	0	NC_5_19533449	NC_5_19533449	2070	481.5	-8.919454497e-002	5.091487652e-001	8.609353221e-001	7.478040e+001	6.089663e+001	4.999629e+001	6.149274e+001	75	86	53	86	1.497646e+001	2.604286e+001	0	0	0	0	0	0	0	0	0	0	0	21.5538	7.94684	1	0	0	0	30	55.3559	87.79
DATA	1378	9	66	0	0	Col_4_11434676	Col_4_11434676	2091.59	481.389	-8.818039679e-002	6.806038434e-002	1.951064332e-001	1.336834e+003	1.091182e+003	1.424860e+002	1.250867e+002	426.5	244	54.5	89	1.413171e+001	2.625900e+001	0	0	0	0	0	0	0	0	0	0	0	386.319	170.403	1	1	1	1	24.4106	55.5387	89.6268
DATA	1379	9	67	0	0	Col_5_20562209	Col_5_20562209	2112.29	481.5	-5.740931180e-003	1.016171989e-001	9.549469492e-001	4.233010e+002	4.177422e+002	6.489111e+001	7.396187e+001	172	142	56	89	1.504731e+001	2.813693e+001	0	0	0	0	0	0	0	0	0	0	0	122.628	65.3643	1	1	1	1	27.0811	57.0112	89.2788
DATA	1380	9	68	0	0	Col_2_12313241	Col_2_12313241	2133.4	481.414	5.648870625e-002	7.724128137e-002	4.645788787e-001	6.832548e+002	7.781645e+002	8.411716e+001	9.882519e+001	234	195.5	54	86	1.413843e+001	2.813318e+001	0	0	0	0	0	0	0	0	0	0	0	198.416	121.993	1	1	1	1	27.501	55.2201	87.1828
DATA	1381	9	69	0	0	Col_5_14139994	Col_5_14139994	2154.6	481.414	8.754229325e-003	6.702351493e-002	8.960804318e-001	1.251306e+003	1.276785e+003	1.343635e+002	1.414172e+002	418	290	53	86	1.418162e+001	2.662143e+001	0	0	0	0	0	0	0	0	0	0	0	364.243	200.541	1	1	1	1	27.501	55.0148	88.4022
DATA	1382	9	70	0	0	Col_4_4864805	Col_4_4864805	2176.18	481.652	-2.225609009e-002	9.828944911e-002	8.208637521e-001	4.523890e+002	4.297896e+002	6.656572e+001	7.436482e+001	185	154.5	53	87.5	1.501824e+001	2.578607e+001	0	0	0	0	0	0	0	0	0	0	0	132.002	67.6348	1	1	1	1	26.6546	55.5923	88.7
DATA	1383	9	71	0	0	NC_3_765985	NC_3_765985	2197	481.5	-1.657365088e-001	4.039226663e-001	6.815731106e-001	1.018091e+002	6.951048e+001	4.977647e+001	6.097998e+001	78	87	52	87	1.511629e+001	2.453942e+001	0	0	0	0	0	0	0	0	0	0	0	29.7717	10.9576	1	1	0	0	30	54.0734	87.2896
DATA	1384	9	72	0	0	Col_1_9478442	Col_1_9478442	2217.53	481.415	2.673729305e-002	6.654251267e-002	6.878255650e-001	1.281922e+003	1.363323e+003	1.371033e+002	1.491461e+002	422	296.5	54	86	1.509824e+001	2.513619e+001	0	0	0	0	0	0	0	0	0	0	0	375.656	215.271	1	1	1	1	24.4106	54.3875	87.4797
DATA	1385	9	73	0	0	NC_5_19687590	NC_5_19687590	2238.38	481.731	1.242676717e-002	7.528492726e-002	8.688942780e-001	7.618926e+002	7.840080e+002	9.032626e+001	9.895594e+001	273	210	52	84	1.408698e+001	2.394443e+001	0	0	0	0	0	0	0	0	0	0	0	223.743	124.007	1	1	1	1	17.5897	52.7323	84.9368
DATA	1386	9	74	0	0	NC_3_18099153	NC_3_18099153	2260.5	481.321	9.739411558e-002	2.488703246e-001	6.955423641e-001	1.242866e+002	1.555315e+002	4.998763e+001	6.225467e+001	86	104	50	82	1.249206e+001	2.479192e+001	0	0	0	0	0	0	0	0	0	0	0	36.5746	24.6407	1	1	0	0	25.3321	50.8228	84.2677
DATA	1387	9	75	0	0	NC_5_17588534	NC_5_17588534	2281.5	481.324	4.209800049e-002	8.295115745e-002	6.118016010e-001	5.739144e+002	6.323319e+002	7.502593e+001	8.729768e+001	221.5	182	50	81	1.238562e+001	2.263581e+001	0	0	0	0	0	0	0	0	0	0	0	169.221	100.336	1	1	1	1	27.0811	50.5364	82.5977
DATA	1388	9	76	0	0	NC_2_4817710	NC_2_4817710	2302.57	481.298	-1.538368064e-001	7.501264715e-002	4.028529204e-002	9.762505e+002	6.850535e+002	1.088895e+002	9.112933e+001	334.5	190	49	80	1.221407e+001	2.295006e+001	0	0	0	0	0	0	0	0	0	0	0	288.398	108.865	1	1	1	1	26.8687	50.2264	82.483
DATA	1389	9	77	0	0	Col_5_3654411	Col_5_3654411	2323.81	480.673	6.267413446e-002	6.959200412e-002	3.678042813e-001	9.640811e+002	1.113750e+003	1.077621e+002	1.265154e+002	328	242	49	80	1.251757e+001	2.448309e+001	0	0	0	0	0	0	0	0	0	0	0	285.302	177.232	1	1	1	1	24.4106	50.6984	83.1905
DATA	1390	9	78	0	0	NC_5_21413714	NC_5_21413714	2344.98	479.854	-2.782420911e-001	2.171538560e-001	2.000837012e-001	2.185991e+002	1.151878e+002	5.280505e+001	6.103525e+001	113.5	98	50	81	1.301657e+001	2.658328e+001	0	0	0	0	0	0	0	0	0	0	0	64.797	18.3532	1	1	0	0	21.6755	51.5333	85.051
DATA	1391	9	79	0	0	NC_5_2201264	NC_5_2201264	2366.37	481	5.486583964e-002	7.017810235e-002	4.343271025e-001	9.306464e+002	1.055968e+003	1.047034e+002	1.213760e+002	325.5	250.5	51	85	1.375421e+001	2.646352e+001	0	0	0	0	0	0	0	0	0	0	0	276.386	168.512	1	1	1	1	29.1201	52.8528	87.5541
DATA	1392	9	80	0	0	NC_4_6798140	NC_4_6798140	2387.37	481	7.871325067e-002	7.886359340e-002	3.182339566e-001	6.198984e+002	7.430769e+002	7.833935e+001	9.536198e+001	240	206	50	86.5	1.339711e+001	2.571905e+001	0	0	0	0	0	0	0	0	0	0	0	184.398	118.733	1	1	1	1	29.1201	51.8451	87.6858
DATA	1393	9	81	0	0	NC_5_13067132	NC_5_13067132	2408	480.732	1.042367949e-001	6.211602121e-001	8.667328823e-001	4.753320e+001	6.042739e+001	4.799599e+001	6.000401e+001	65	83	52	86	1.346084e+001	2.697193e+001	0	0	0	0	0	0	0	0	0	0	0	11.9566	9.6667	0	1	0	0	30	53.5745	87.7191
DATA	1394	9	82	0	0	Col_5_21571142	Col_5_21571142	2429.42	481.34	2.263911433e-002	7.271217942e-002	7.555327073e-001	8.315027e+002	8.759973e+002	9.588608e+001	1.059643e+002	276	213.5	51.5	85	1.285516e+001	2.645271e+001	0	0	0	0	0	0	0	0	0	0	0	248.108	140.317	1	1	1	1	24.4106	53.0887	85.8952
DATA	1395	9	83	0	0	Col_4_2257607	Col_4_2257607	2450.62	481	-1.148832681e-001	6.931392493e-002	9.743173526e-002	1.241834e+003	9.531916e+002	1.330241e+002	1.123958e+002	431.5	225	50	85	1.225378e+001	2.580194e+001	0	0	0	0	0	0	0	0	0	0	0	371.056	152.846	1	1	1	1	29.1201	51.868	86.288
DATA	1396	9	84	0	0	NC_5_25560847	NC_5_25560847	2472	480.797	4.569954056e-002	6.611652222e-002	4.894417620e-001	1.301238e+003	1.445627e+003	1.385641e+002	1.563266e+002	449	315	51	85	1.273500e+001	2.533304e+001	0	0	0	0	0	0	0	0	0	0	0	389.327	232.053	1	1	1	1	28.1191	52.0856	86.1206
[truncated: 17,519,166 more chars]
