# Supplementary material for: Cryptic Genetic Variation for Arabidopsis thaliana Seed Germination Speed in a Novel Salt Stress Environment
Source: G3 (Bethesda). 2016 Aug 18;6(10):3129–38. doi: 10.1534/g3.116.033944 (PMC5068935; doi:10.1534/g3.116.033944)
Supplement: Supplemental Material [file supp_g3.116.033944_FileS1.zip › SaltEarly_Rep1-Cy5.txt]

TYPE	text	text	text	integer	text	float	float	text	integer	text	text	integer	integer	integer	integer	float	float	float	float	float	float	text	text	text	text	text	text	text	text	text	text	text	integer	integer	integer
FEPARAMS	Protocol_Name	Protocol_date	Scan_ScannerName	Scan_NumChannels	Scan_Date	Scan_MicronsPerPixelX	Scan_MicronsPerPixelY	Scan_OriginalGUID	Scan_NumScanPass	Grid_Name	Grid_Date	Grid_NumSubGridRows	Grid_NumSubGridCols	Grid_NumRows	Grid_NumCols	Grid_RowSpacing	Grid_ColSpacing	Grid_OffsetX	Grid_OffsetY	Grid_NomSpotWidth	Grid_NomSpotHeight	Grid_GenomicBuild	FeatureExtractor_Barcode	FeatureExtractor_Sample	FeatureExtractor_ScanFileName	FeatureExtractor_ArrayName	FeatureExtractor_ScanFileGUID	FeatureExtractor_DesignFileName	FeatureExtractor_ExtractionTime	FeatureExtractor_UserName	FeatureExtractor_ComputerName	FeatureExtractor_Version	FeatureExtractor_IsXDRExtraction	FeatureExtractor_ColorMode	FeatureExtractor_QCReportType
DATA	Wei_temp (Editable)	09-Jul-2012 13:40	Agilent Technologies Scanner G2505C US93503718	2	03-03-2012 18:57:41	3	3	f97b7e35-11e7-4963-b929-01356217bb8d	1	036067_D_F_20110818	18-Aug-2011 00:00	1	1	384	164	36.6617	31.745	0	18.3309	30	30	ath1:Jan2004	253606710004_1_1		D:\ScanData\Wei Yuan\salt250-rep1&2-ranknormed\\salt250-rep1-2-cy5.tif	salt250-rep1-2-cy5	e1472d8a-cacd-4994-a502-d0d2cffb6671	036067_D_F_20110818.xml	09-Jul-2012 14:15:47	Administrator	SCANNER1	10.7.3.1	0	1	4
*
TYPE	float	float	float	integer	integer	float	float	float	integer	integer	float	float	integer	float	float	float	integer	float	float	integer	integer	float	float	float	integer	float	float	integer	integer	integer	integer	integer	float	float	float	integer	integer	integer	integer	integer	float	float	float	integer	float	float	float	float	float	float	float	integer	integer	float	float	integer	integer	float	float	float	float	float	float	float	float	float	float	float	float	integer	float	float	float	float	integer	float	float	float	float	integer	float	float	float	float	integer	float	float	float	float	float	float	float	integer	float	float	float	integer	float	float	float	float	float	integer	integer	integer	integer	float	float	float	float	integer	float	float	float	float	float	float	float	float	float	float	float	float	float	float	float	float	float	float	float	float	float	float	float	integer	integer	integer	integer	float	float	integer	text	integer	integer	float	float	float	float	boolean	float	float	float	boolean	float	boolean	float	boolean	float	boolean	float	boolean	float	boolean	float	boolean	float	boolean	float	boolean	float	boolean	float	boolean
STATS	gDarkOffsetAverage	gDarkOffsetMedian	gDarkOffsetStdDev	gDarkOffsetNumPts	gSaturationValue	rDarkOffsetAverage	rDarkOffsetMedian	rDarkOffsetStdDev	rDarkOffsetNumPts	rSaturationValue	gAvgSig2BkgNegCtrl	rAvgSig2BkgNegCtrl	gNumSatFeat	gLocalBGInlierNetAve	gLocalBGInlierAve	gLocalBGInlierSDev	gLocalBGInlierNum	gGlobalBGInlierAve	gGlobalBGInlierSDev	gGlobalBGInlierNum	rNumSatFeat	rLocalBGInlierNetAve	rLocalBGInlierAve	rLocalBGInlierSDev	rLocalBGInlierNum	rGlobalBGInlierAve	rGlobalBGInlierSDev	rGlobalBGInlierNum	gNumFeatureNonUnifOL	gNumPopnOL	gNumNonUnifBGOL	gNumPopnBGOL	gOffsetUsed	gGlobalFeatInlierAve	gGlobalFeatInlierSDev	gGlobalFeatInlierNum	rNumFeatureNonUnifOL	rNumPopnOL	rNumNonUnifBGOL	rNumPopnBGOL	rOffsetUsed	rGlobalFeatInlierAve	rGlobalFeatInlierSDev	rGlobalFeatInlierNum	AllColorPrcntSat	AnyColorPrcntSat	AnyColorPrcntFeatNonUnifOL	AnyColorPrcntBGNonUnifOL	AnyColorPrcntFeatPopnOL	AnyColorPrcntBGPopnOL	TotalPrcntFeatOL	gNumNegBGSubFeat	gNonCtrlNumNegFeatBGSubSig	gLinearDyeNormFactor	gRMSLowessDNF	rNumNegBGSubFeat	rNonCtrlNumNegFeatBGSubSig	rLinearDyeNormFactor	rRMSLowessDNF	gSpatialDetrendRMSFit	gSpatialDetrendRMSFilteredMinusFit	gSpatialDetrendSurfaceArea	gSpatialDetrendVolume	gSpatialDetrendAveFit	rSpatialDetrendRMSFit	rSpatialDetrendRMSFilteredMinusFit	rSpatialDetrendSurfaceArea	rSpatialDetrendVolume	rSpatialDetrendAveFit	gNonCtrlNumSatFeat	gNonCtrl99PrcntNetSig	gNonCtrl50PrcntNetSig	gNonCtrl1PrcntNetSig	gNonCtrlMedPrcntCVBGSubSig	rNonCtrlNumSatFeat	rNonCtrl99PrcntNetSig	rNonCtrl50PrcntNetSig	rNonCtrl1PrcntNetSig	rNonCtrlMedPrcntCVBGSubSig	gNegCtrlNumInliers	gNegCtrlAveNetSig	gNegCtrlSDevNetSig	gNegCtrlAveBGSubSig	gNegCtrlSDevBGSubSig	rNegCtrlNumInliers	rNegCtrlAveNetSig	rNegCtrlSDevNetSig	rNegCtrlAveBGSubSig	rNegCtrlSDevBGSubSig	gAveNumPixOLLo	gAveNumPixOLHi	gPixCVofHighSignalFeat	gNumHighSignalFeat	rAveNumPixOLLo	rAveNumPixOLHi	rPixCVofHighSignalFeat	rNumHighSignalFeat	NonCtrlAbsAveLogRatio	NonCtrlSDevLogRatio	NonCtrlSNRLogRatio	AddErrorEstimateGreen	AddErrorEstimateRed	TotalNumFeatures	NonCtrlNumUpReg	NonCtrlNumDownReg	NumIsNorm	ROIHeight	ROIWidth	CentroidDiffX	CentroidDiffY	NumFoundFeat	MaxNonUnifEdges	MaxSpotNotFoundEdges	gMultDetrendRMSFit	rMultDetrendRMSFit	gMultDetrendSurfaceAverage	rMultDetrendSurfaceAverage	DerivativeOfLogRatioSD	gNonCtrl50PrcntBGSubSig	rNonCtrl50PrcntBGSubSig	gMedPrcntCVProcSignal	rMedPrcntCVProcSignal	geQCMedPrcntCVProcSignal	reQCMedPrcntCVProcSignal	gOutlierFlagger_Auto_FeatB_Term	rOutlierFlagger_Auto_FeatB_Term	gOutlierFlagger_Auto_FeatC_Term	rOutlierFlagger_Auto_FeatC_Term	gOutlierFlagger_Auto_BgndB_Term	rOutlierFlagger_Auto_BgndB_Term	gOutlierFlagger_Auto_BgndC_Term	rOutlierFlagger_Auto_BgndC_Term	OutlierFlagger_FeatChiSq	OutlierFlagger_BgndChiSq	GriddingStatus	IsGoodGrid	NumGeneNonUnifOL	TotalNumberOfReplicatedGenes	gPercentileIntensityProcessedSignal	rPercentileIntensityProcessedSignal	ExtractionStatus	QCMetricResults	gNonCtrlNumWellAboveBG	rNonCtrlNumWellAboveBG	UpRandomnessRatio	DownRandomnessRatio	UpRandomnessSDRatio	DownRandomnessSDRatio	GridHasBeenOptimized	gNegCtrlSpread	rNegCtrlSpread	Metric_IsGoodGrid	Metric_IsGoodGrid_IsInRange	Metric_AnyColorPrcntFeatNonUnifOL	Metric_AnyColorPrcntFeatNonUnifOL_IsInRange	Metric_DerivativeLR_Spread	Metric_DerivativeLR_Spread_IsInRange	Metric_gRepro	Metric_gRepro_IsInRange	Metric_g_BGNoise	Metric_g_BGNoise_IsInRange	Metric_g_Signal2Noise	Metric_g_Signal2Noise_IsInRange	Metric_g_SignalIntensity	Metric_g_SignalIntensity_IsInRange	Metric_rRepro	Metric_rRepro_IsInRange	Metric_r_BGNoise	Metric_r_BGNoise_IsInRange	Metric_r_Signal2Noise	Metric_r_Signal2Noise_IsInRange	Metric_r_SignalIntensity	Metric_r_SignalIntensity_IsInRange
DATA	8.98538	8.98538	4.03181	0	65526	9.12302	9.12302	2.84667	0	65525	1.24838	1.35549	117	48.3355	57.3209	4.79574	61417	57.3209	4.79574	61417	276	72.341	81.464	5.29034	60903	81.464	5.29034	60903	2142	104	56	1554	8.98538	444.846	3262.8	60768	2477	108	275	2073	9.12302	630.375	4265.55	60425	0.184197	0.43985	4.20636	0.443026	0.239774	3.91578	4.40794	1061	634	4.61276	0	1218	756	3.39716	0	2.31165	8.50157	1.00167	6.55134	62.7824	4.43529	14.6417	1.01571	10.221	98.9294	117	7084.67	189.872	53.6725	22.7319	276	15501.2	275.324	87.97	26.4758	614	56.0928	11.9939	2.08528	11.396	609	92.0047	18.9484	2.17686	18.323	0.136052	2.42577	0.195708	266	0.0860169	2.74927	0.207811	127	0.0690767	0.0825254	1.15848	52.5669	62.2461	62976	716	1622	1103	3.35966	6.34737	0.833962	0.769812	60815	0.0457317	0.0396341	0.080492	0.0786178	204.537	305.227	0.305033	136.061	185.151	18.4695	20.7352	0	0	287.674	445.714	204.391	841.717	160.997	232.235	166.979	607.172	2.37275	1.28527	0	1	2519	60778	1005.98	1010.53	1	ExtractionEvaluate	49647	47540	15.0371	1.0442	3.01752	0.533184	0	40.0614	64.9402	1	1	4.20636	1	0.305033	0	0.227319	0	11.396	0	11.9394	0	136.061	1	0.264758	0	18.323	0	10.1048	0	185.151	1
*
TYPE	integer	integer	integer	integer	integer	text	text	float	float	float	float	float	float	float	float	float	float	float	float	float	float	float	boolean	boolean	boolean	boolean	boolean	boolean	boolean	boolean	boolean	boolean	boolean	float	float	boolean	boolean	boolean	boolean	float	float	float
FEATURES	FeatureNum	Row	Col	SubTypeMask	ControlType	ProbeName	SystematicName	PositionX	PositionY	LogRatio	LogRatioError	PValueLogRatio	gProcessedSignal	rProcessedSignal	gProcessedSigError	rProcessedSigError	gMedianSignal	rMedianSignal	gBGMedianSignal	rBGMedianSignal	gBGPixSDev	rBGPixSDev	gIsSaturated	rIsSaturated	gIsFeatNonUnifOL	rIsFeatNonUnifOL	gIsBGNonUnifOL	rIsBGNonUnifOL	gIsFeatPopnOL	rIsFeatPopnOL	gIsBGPopnOL	rIsBGPopnOL	IsManualFlag	gBGSubSignal	rBGSubSignal	gIsPosAndSignif	rIsPosAndSignif	gIsWellAboveBG	rIsWellAboveBG	SpotExtentX	gBGMeanSignal	rBGMeanSignal
DATA	1	1	1	66	1	DarkCorner	DarkCorner	693.63	416.6	0.000000000e+000	6.199667615e-001	1.000000000e+000	5.402573e+001	6.104462e+001	5.436668e+001	6.142760e+001	63	92	57	81	1.336363e+001	2.647219e+001	0	0	0	0	0	0	0	0	0	0	0	-3.50127	-14.874	0	0	0	0	30.4662	58.0576	82.7091
DATA	2	1	2	66	1	DarkCorner	DarkCorner	714.6	416.414	0.000000000e+000	6.211054085e-001	1.000000000e+000	5.450871e+001	6.165302e+001	5.485271e+001	6.223698e+001	67	124	58	81	1.407814e+001	2.663616e+001	0	0	0	0	0	0	0	0	0	0	0	-1.85953	14.6194	0	0	0	0	27.501	58.7246	82.9071
DATA	3	1	3	66	1	DarkCorner	DarkCorner	733.731	415.308	0.000000000e+000	6.206207898e-001	1.000000000e+000	5.490938e+001	6.215822e+001	5.530853e+001	6.260866e+001	69	118	58	81	1.412955e+001	2.647229e+001	0	0	0	0	0	0	0	0	0	0	0	4.97441	8.05867	0	0	0	0	30	58.783	82.9647
DATA	4	1	4	0	0	NC_3_8920405	NC_3_8920405	757	416.5	-3.112827218e-002	9.674799591e-002	7.476451933e-001	5.078017e+002	4.726786e+002	7.542092e+001	7.892105e+001	166.5	241	59	82	1.427024e+001	2.676162e+001	0	0	0	0	0	0	0	0	0	0	0	103.774	137.039	1	1	1	1	26.2212	59.5829	84.0963
DATA	5	1	5	0	0	Col_1_6376497	Col_1_6376497	778	416.5	-2.831888709e-002	8.049022410e-002	7.249656516e-001	7.334825e+002	6.871805e+002	9.238903e+001	9.372106e+001	212	306	59	83	1.444819e+001	2.702535e+001	0	0	0	0	0	0	0	0	0	0	0	148.795	197.572	1	1	1	1	26.2212	59.5579	85.033
DATA	6	1	6	0	0	Col_5_14562608	Col_5_14562608	799.271	416.475	2.287605682e-002	7.010667834e-002	7.441947159e-001	1.072977e+003	1.131010e+003	1.212954e+002	1.300693e+002	262.5	414	60	84	1.495535e+001	2.753358e+001	0	0	0	0	0	0	0	0	0	0	0	216.163	322.618	1	1	1	1	25.7804	60.8456	86.9775
DATA	7	1	7	0	0	Col_4_9264603	Col_4_9264603	819.344	416.089	-8.875691887e-002	6.907124125e-002	1.987903979e-001	1.354325e+003	1.103992e+003	1.469018e+002	1.279495e+002	342.5	417.5	60	84	1.495951e+001	2.769516e+001	0	0	0	0	0	0	0	0	0	0	0	271.221	312.762	1	1	1	1	29.5109	60.8289	86.5536
DATA	8	1	8	0	0	NC_4_10666687	NC_4_10666687	841.5	416.5	-9.912509602e-002	3.700498098e-001	7.887996914e-001	1.154995e+002	9.192953e+001	5.841931e+001	6.579902e+001	87	141	59	82	1.437628e+001	2.738065e+001	0	0	0	0	0	0	0	0	0	0	0	22.9844	25.8531	1	1	0	0	27.9146	59.9497	84.5538
DATA	9	1	9	0	0	Col_3_1593400	Col_3_1593400	862.706	416.5	-5.648859951e-002	9.426750392e-002	5.490146882e-001	5.666345e+002	4.975244e+002	8.078455e+001	8.230964e+001	166.5	252.5	60	82	1.487248e+001	2.749241e+001	0	0	0	0	0	0	0	0	0	0	0	112.147	139.027	1	1	1	1	27.0811	60.1827	84.7655
DATA	10	1	10	0	0	Col_2_11834384	Col_2_11834384	882.98	416.28	1.433618288e-001	1.160653202e-001	2.167626689e-001	3.294157e+002	4.582538e+002	6.657381e+001	8.029865e+001	135	242	59	81	1.425929e+001	2.660387e+001	0	0	0	0	0	0	0	0	0	0	0	64.8892	127.339	1	1	1	1	23.4529	59.0462	83.1432
DATA	11	1	11	0	0	NC_3_3371939	NC_3_3371939	905	416.5	8.520950346e-002	9.224742032e-002	3.556393673e-001	5.069048e+002	6.167880e+002	7.712817e+001	9.056765e+001	160	263	58	80	1.408392e+001	2.638543e+001	0	0	0	0	0	0	0	0	0	0	0	99.3731	170.409	1	1	1	1	26.2212	58.5312	82.8393
DATA	12	1	12	0	0	Col_2_5781099	Col_2_5781099	926	416.5	2.901787628e-002	8.519483266e-002	7.334001673e-001	6.307911e+002	6.743781e+002	8.594186e+001	9.481573e+001	186	284	57	80	1.409799e+001	2.557207e+001	0	0	0	0	0	0	0	0	0	0	0	123.154	185.397	1	1	1	1	26.2212	58.1995	81.8636
DATA	13	1	13	0	0	NC_5_21487777	NC_5_21487777	947.294	416.5	-1.450028939e-001	9.644200559e-002	1.327039195e-001	6.211635e+002	4.448392e+002	8.538767e+001	8.038743e+001	186	228	56	80	1.380976e+001	2.539002e+001	0	0	0	0	0	0	0	0	0	0	0	120.822	121.73	1	1	1	1	27.0811	57.2772	81.1424
DATA	14	1	14	0	0	NC_3_15212414	NC_3_15212414	968.4	416.586	-1.329220947e-001	3.148850315e-001	6.729308819e-001	1.459033e+002	1.074343e+002	6.056756e+001	6.809121e+001	91.5	145.5	56	81	1.355843e+001	2.576768e+001	0	0	0	0	0	0	0	0	0	0	0	28.2851	29.2767	1	1	0	0	30	56.7411	81.7479
DATA	15	1	15	0	0	NC_5_694888	NC_5_694888	989.6	416.586	-3.611484739e-002	8.594398851e-002	6.743292967e-001	6.757081e+002	6.217908e+002	8.967584e+001	9.176879e+001	184	270	56	81	1.356255e+001	2.659305e+001	0	0	0	0	0	0	0	0	0	0	0	130.609	168.804	1	1	1	1	27.501	56.9307	82.5492
DATA	16	1	16	0	0	NC_3_20678165	NC_3_20678165	1010.78	416.522	1.574208981e-001	7.294282497e-002	3.091686878e-002	8.842642e+002	1.270583e+003	1.063625e+002	1.439788e+002	242	458	56	81	1.335458e+001	2.679514e+001	0	0	0	0	0	0	0	0	0	0	0	170.485	343.778	1	1	1	1	27.0811	56.7491	82.3992
DATA	17	1	17	0	0	Col_2_15227541	Col_2_15227541	1032.16	415.737	-2.878680675e-002	7.959781985e-002	7.176112003e-001	7.999289e+002	7.486254e+002	9.953486e+001	1.010770e+002	220	297	56	79	1.343698e+001	2.648852e+001	0	0	0	0	0	0	0	0	0	0	0	153.905	201.98	1	1	1	1	21.1402	56.5504	81.0408
DATA	18	1	18	0	0	Col_1_27085104	Col_1_27085104	1053	416.5	-7.794894682e-002	7.663343456e-002	3.090743274e-001	9.466291e+002	7.910991e+002	1.117290e+002	1.043869e+002	237.5	312.5	55	78	1.349982e+001	2.664264e+001	0	0	0	0	0	0	0	0	0	0	0	181.768	212.839	1	1	1	1	26.2212	55.8142	80.8292
DATA	19	1	19	0	0	Col_1_18964698	Col_1_18964698	1074.22	416.522	-1.039513931e-001	8.314301014e-002	2.112001380e-001	8.003281e+002	6.299653e+002	9.969200e+001	9.288935e+001	203	286	55	77	1.405368e+001	2.620820e+001	0	0	0	0	0	0	0	0	0	0	0	153.438	169.093	1	1	1	1	27.0811	55.7266	80.0709
DATA	20	1	20	0	0	NC_5_3820111	NC_5_3820111	1095.5	416.48	-9.208563694e-002	9.298009435e-002	3.219883597e-001	6.305644e+002	5.100865e+002	8.670650e+001	8.532443e+001	188	252	54	77	1.417202e+001	2.615051e+001	0	0	0	0	0	0	0	0	0	0	0	120.743	136.645	1	1	1	1	24.4106	55.2098	79.6933
DATA	21	1	21	0	0	Col_3_3191507	Col_3_3191507	1116.5	416.676	-6.973798547e-002	6.762673362e-002	3.024380449e-001	1.547559e+003	1.317982e+003	1.658252e+002	1.485430e+002	343	460.5	54	78	1.416580e+001	2.591581e+001	0	0	0	0	0	0	0	0	0	0	0	296.053	352.469	1	1	1	1	27.0811	54.7612	80.4743
DATA	22	1	22	0	0	Col_5_17316191	Col_5_17316191	1137.67	416.609	-8.646813170e-003	8.648906711e-002	9.203635426e-001	6.547075e+002	6.418012e+002	8.854054e+001	9.394669e+001	194	272.5	55	79	1.418045e+001	2.564935e+001	0	0	0	0	0	0	0	0	0	0	0	125.17	171.407	1	1	1	1	27.2919	55.4742	80.6146
DATA	23	1	23	0	0	NC_2_6044749	NC_2_6044749	1158.3	416.065	-2.105907461e-001	3.341721479e-001	5.285726303e-001	1.519984e+002	9.359403e+001	6.153017e+001	6.930530e+001	94	127	55	79	1.401812e+001	2.526900e+001	0	0	0	0	0	0	0	0	0	0	0	29.0519	24.9732	1	1	0	0	22.4545	56.2419	81.0243
DATA	24	1	24	0	0	Col_3_12130389	Col_3_12130389	1179.93	416.148	1.012768025e-001	1.646291721e-001	5.384349385e-001	2.301385e+002	2.905802e+002	6.391653e+001	7.461763e+001	106	176.5	56	80	1.381353e+001	2.577219e+001	0	0	0	0	0	0	0	0	0	0	0	43.9824	77.47	1	1	0	0	17.2609	57.149	81.254
DATA	25	1	25	0	0	Col_4_6933923	Col_4_6933923	1200.25	417.1	1.414136278e-001	8.542322134e-002	9.783383819e-002	5.771273e+002	7.992548e+002	8.298313e+001	1.054420e+002	173	317.5	57	80	1.398816e+001	2.547620e+001	0	0	0	0	0	0	0	0	0	0	0	110.3	212.939	1	1	1	1	21.6755	58	81.2486
DATA	26	1	26	0	0	Col_1_13605351	Col_1_13605351	1222.5	416.676	-2.450618871e-003	1.098228216e-001	9.821972457e-001	4.353895e+002	4.329396e+002	7.380825e+001	8.127800e+001	149	214	58	80	1.382750e+001	2.572288e+001	0	0	0	0	0	0	0	0	0	0	0	83.2514	115.322	1	1	1	1	27.0811	58.0566	81.5512
DATA	27	1	27	0	0	NC_5_14917947	NC_5_14917947	1243.5	416.676	2.124741305e-001	3.793807462e-001	5.754418420e-001	8.194053e+001	1.336512e+002	6.012173e+001	7.007473e+001	79	125.5	57	79	1.360653e+001	2.609814e+001	0	0	0	0	0	0	0	0	0	0	0	15.678	35.6003	1	1	0	0	27.0811	57.5785	80.9566
DATA	28	1	28	0	0	NC_5_15082596	NC_5_15082596	1264.5	416.676	-5.111760220e-002	2.258935109e-001	8.209753260e-001	1.926412e+002	1.712504e+002	6.255016e+001	7.087330e+001	96	148	57	80	1.324865e+001	2.653778e+001	0	0	0	0	0	0	0	0	0	0	0	36.8903	45.6256	1	1	0	0	27.0811	57.3437	81.7393
DATA	29	1	29	0	0	Col_1_9386982	Col_1_9386982	1285.67	416.609	5.220532448e-003	7.300474704e-002	9.429922696e-001	9.941807e+002	1.006204e+003	1.158350e+002	1.218602e+002	260.5	364	57	80	1.339519e+001	2.616262e+001	0	0	0	0	0	0	0	0	0	0	0	190.588	268.201	1	1	1	1	27.2919	57.3052	81.7065
DATA	30	1	30	0	0	NC_2_16383520	NC_2_16383520	1307	416.5	-4.617072095e-001	1.089197528e-001	2.245509179e-005	7.868652e+002	2.717648e+002	9.857122e+001	7.106158e+001	212.5	143	57	80	1.379041e+001	2.653546e+001	0	0	0	0	0	0	0	0	0	0	0	151.039	72.4872	1	1	1	0	26.2212	57.5487	82.2176
DATA	31	1	31	0	0	Col_3_11858154	Col_3_11858154	1327.69	416.672	2.729794237e-002	7.752835941e-002	7.247612666e-001	8.077887e+002	8.601926e+002	1.002000e+002	1.100488e+002	218	343	57	80	1.384921e+001	2.585824e+001	0	0	0	0	0	0	0	0	0	0	0	155.274	229.623	1	1	1	1	25.3321	57.8019	82.0916
DATA	32	1	32	0	0	Col_1_26132086	Col_1_26132086	1349.43	416.701	1.385801475e-002	6.684946141e-002	8.357741560e-001	1.468465e+003	1.516078e+003	1.583255e+002	1.663920e+002	358.5	495.5	58	80	1.394604e+001	2.582577e+001	0	0	0	0	0	0	0	0	0	0	0	282.742	405.141	1	1	1	1	26.8687	58.3685	82.0538
DATA	33	1	33	0	0	Col_1_21422549	Col_1_21422549	1369.76	416.729	-5.312932910e-002	9.414512896e-002	5.725266190e-001	5.862630e+002	5.187560e+002	8.323507e+001	8.591516e+001	175	241.5	58	80	1.407050e+001	2.542614e+001	0	0	0	0	0	0	0	0	0	0	0	113.075	138.79	1	1	1	1	25.7804	58.3258	81.3481
DATA	34	1	34	0	0	NC_1_9375461	NC_1_9375461	1391.5	417	-8.110299571e-002	5.277283276e-001	8.778595056e-001	8.191853e+001	6.796403e+001	5.953398e+001	6.855955e+001	82	118	58	81	1.407551e+001	2.614742e+001	0	0	0	0	0	0	0	0	0	0	0	15.8314	12.8939	1	0	0	0	24.4106	58.5082	82.5849
DATA	35	1	35	0	0	NC_4_6481906	NC_4_6481906	1412.5	417	0.000000000e+000	6.209134845e-001	1.000000000e+000	5.847601e+001	6.785927e+001	5.884505e+001	6.828876e+001	58	106	58	82	1.439576e+001	2.625273e+001	0	0	0	0	0	0	0	0	0	0	0	-4.68759	1.9214	0	0	0	0	24.4106	58.8855	83.4811
DATA	36	1	36	0	0	Col_3_11712043	Col_3_11712043	1433.5	417.192	6.324951787e-002	6.813883232e-002	3.532805966e-001	1.254390e+003	1.451049e+003	1.385006e+002	1.603207e+002	304	490.5	58.5	82	1.487524e+001	2.632458e+001	0	0	0	0	0	0	0	0	0	0	0	243.463	390.011	1	1	1	1	23.9365	59.973	83.8134
DATA	37	1	37	0	0	NC_2_17420970	NC_2_17420970	1455.27	417	2.500393567e-001	1.925379525e-001	1.940641756e-001	4.906980e+002	8.726773e+002	1.414161e+002	2.579095e+002	87.5	151.5	59	83	1.487765e+001	2.626494e+001	0	0	1	1	0	0	0	0	0	0	0	95.4711	235.007	1	1	1	1	24.6442	60.3985	84.7031
DATA	38	1	38	0	0	Col_2_10562847	Col_2_10562847	1476.5	417	-3.536593492e-001	1.828141341e-001	5.304804087e-002	3.362947e+002	1.489569e+002	6.741412e+001	6.952061e+001	130	150	59	82	1.430666e+001	2.576199e+001	0	0	0	0	0	0	0	0	0	0	0	65.593	40.1928	1	1	1	0	24.4106	60.0714	83.5787
DATA	39	1	39	0	0	Col_4_15892311	Col_4_15892311	1497.5	417	2.645403837e-002	7.768936568e-002	7.334721793e-001	7.923162e+002	8.420785e+002	9.835602e+001	1.080883e+002	217	328	58	80	1.393077e+001	2.565503e+001	0	0	0	0	0	0	0	0	0	0	0	154.935	227.689	1	1	1	1	24.4106	59.41	82.6874
DATA	40	1	40	0	0	Col_4_8446036	Col_4_8446036	1517.83	416.979	-2.005690971e-001	7.012852681e-002	4.236122278e-003	1.699196e+003	1.070716e+003	1.795869e+002	1.266375e+002	407.5	393	58	80	1.390358e+001	2.588754e+001	0	0	0	0	0	0	0	0	0	0	0	333.129	290.124	1	1	1	1	22.9591	58.5043	82.5206
DATA	41	1	41	0	0	Col_4_2254157	Col_4_2254157	1539.5	417	-6.519943149e-002	8.500532514e-002	4.430790934e-001	7.115229e+002	6.123355e+002	9.177341e+001	9.110855e+001	197.5	264	58	82	1.387995e+001	2.580553e+001	0	0	0	0	0	0	0	0	0	0	0	139.891	166.311	1	1	1	1	24.4106	58.5994	83.0978
DATA	42	1	42	0	0	NC_4_15666867	NC_4_15666867	1561.08	417.115	-1.174839255e-001	8.653174302e-002	1.745597266e-001	7.328183e+002	5.591295e+002	9.332988e+001	8.749488e+001	210	258	57	81	1.352822e+001	2.568081e+001	0	0	0	0	0	0	0	0	0	0	0	144.497	152.231	1	1	1	1	23.2073	57.9815	82.7777
DATA	43	1	43	0	0	NC_2_4627379	NC_2_4627379	1582.27	417	1.185487869e-002	7.753201874e-002	8.784747658e-001	1.032654e+003	1.061231e+003	1.384206e+002	1.255734e+002	220.5	375.5	57	81	1.362339e+001	2.588958e+001	0	0	0	0	0	0	0	0	0	0	0	204.216	289.656	1	1	1	1	24.6442	57.703	82.8816
DATA	44	1	44	0	0	NC_3_20501853	NC_3_20501853	1603.5	417	0.000000000e+000	6.210639635e-001	1.000000000e+000	5.709310e+001	6.654141e+001	5.745402e+001	6.695888e+001	63	103	56	81	1.340943e+001	2.621553e+001	0	0	0	0	0	0	0	0	0	0	0	0.524915	-3.90447	0	0	0	0	30	57.1432	82.7113
DATA	45	1	45	0	0	Col_5_19575067	Col_5_19575067	1623.9	416.776	-6.987527191e-002	1.611312159e-001	6.645393746e-001	2.779718e+002	2.366603e+002	6.367336e+001	7.085794e+001	117.5	170	56	80	1.348093e+001	2.654941e+001	0	0	0	0	0	0	0	0	0	0	0	55.2979	64.9257	1	1	0	0	24.8756	56.6346	82.597
DATA	46	1	46	0	0	NC_1_27549240	NC_1_27549240	1645.5	417	-1.756672475e-001	2.608335596e-001	5.006393803e-001	1.831178e+002	1.221977e+002	5.996908e+001	6.771866e+001	102	140	56	80	1.348926e+001	2.619068e+001	0	0	0	0	0	0	0	0	0	0	0	36.5434	33.6155	1	1	0	0	24.4106	56.776	81.9666
DATA	47	1	47	0	0	Col_1_5266188	Col_1_5266188	1666.5	417	-4.329004909e-002	6.339233549e-002	4.946757852e-001	2.627939e+003	2.378621e+003	2.688892e+002	2.469632e+002	574	709.5	56	79	1.336767e+001	2.580208e+001	0	0	0	0	0	0	0	0	0	0	0	526.068	656.115	1	1	1	1	24.4106	56.2512	80.936
DATA	48	1	48	0	0	NC_5_8838406	NC_5_8838406	1687.5	417	3.227013661e-001	2.456100051e-001	1.888875677e-001	1.082172e+002	2.275085e+002	5.777220e+001	7.004148e+001	85	147	55	79	1.314348e+001	2.578618e+001	0	0	0	0	0	0	0	0	0	0	0	21.7313	62.9289	1	1	0	0	24.4106	55.7167	81.3633
DATA	49	1	49	0	0	Col_1_23605883	Col_1_23605883	1709	417.17	4.928880477e-002	6.675653326e-002	4.603098160e-001	1.384149e+003	1.550500e+003	1.495272e+002	1.685340e+002	317	469	55	79	1.328128e+001	2.536161e+001	0	0	0	0	0	0	0	0	0	0	0	278.856	430.095	1	1	1	1	24.6442	56.216	80.6187
DATA	50	1	50	0	0	Col_4_9084613	Col_4_9084613	1730.67	416.964	1.122481585e-001	7.593681769e-002	1.393600594e-001	7.591654e+002	9.830703e+002	9.456287e+001	1.183304e+002	216	371	55	79	1.335621e+001	2.555937e+001	0	0	0	0	0	0	0	0	0	0	0	153.446	273.492	1	1	1	1	24.1747	56.1357	80.6542
DATA	51	1	51	0	0	NC_1_13805998	NC_1_13805998	1750.67	417.542	8.311273473e-002	1.528341648e-001	5.865722845e-001	2.437839e+002	2.952009e+002	6.126763e+001	7.201331e+001	112	184	55	79	1.308239e+001	2.479297e+001	0	0	0	0	0	0	0	0	0	0	0	49.4257	82.3473	1	1	0	0	16.9257	55.7345	79.6551
DATA	52	1	52	0	0	Col_1_17892276	Col_1_17892276	1772.5	417	-2.361148113e-003	8.375030621e-002	9.775084513e-001	6.591576e+002	6.555837e+002	8.650739e+001	9.266457e+001	192	294	55	78	1.343697e+001	2.423119e+001	0	0	0	0	0	0	0	0	0	0	0	134.082	183.424	1	1	1	1	24.4106	55.7522	79.6611
DATA	53	1	53	0	0	NC_3_4110748	NC_3_4110748	1793.29	416.816	4.767372825e-002	1.043682288e-001	6.478263679e-001	4.189699e+002	4.675807e+002	6.981610e+001	8.031719e+001	147	239	55	78	1.328618e+001	2.453245e+001	0	0	0	0	0	0	0	0	0	0	0	85.4932	131.195	1	1	1	1	23.696	55.366	79.8173
DATA	54	1	54	0	0	Col_4_6551024	Col_4_6551024	1814	417	3.628112602e-002	8.528189671e-002	6.705262428e-001	6.038933e+002	6.565100e+002	8.213538e+001	9.246908e+001	193	286	55	79	1.379869e+001	2.482291e+001	0	0	0	0	0	0	0	0	0	0	0	123.616	184.727	1	1	1	1	24.1747	56.118	80.7066
DATA	55	1	55	0	0	Col_4_9018820	Col_4_9018820	1836	417.5	1.618340188e-001	9.197691761e-002	7.849144088e-002	4.578570e+002	6.646054e+002	7.193744e+001	9.290912e+001	160	287	55	80	1.382099e+001	2.512213e+001	0	0	0	0	0	0	0	0	0	0	0	94.0373	187.567	1	1	1	1	26.2212	56.2573	81.4544
DATA	56	1	56	0	0	Col_1_8266222	Col_1_8266222	1857	417.5	-3.624913732e-002	1.174522791e-001	7.576040312e-001	3.852188e+002	3.543712e+002	6.740380e+001	7.380300e+001	147	194	55	79	1.387219e+001	2.515078e+001	0	0	0	0	0	0	0	0	0	0	0	79.3679	100.298	1	1	1	1	26.2212	56.3735	81.1548
DATA	57	1	57	0	0	Col_2_10163285	Col_2_10163285	1877.75	417.351	4.900333785e-002	8.769382718e-002	5.762980133e-001	5.578888e+002	6.245267e+002	7.844088e+001	8.982196e+001	180.5	289.5	55	80	1.380645e+001	2.508711e+001	0	0	0	0	0	0	0	0	0	0	0	115.298	177.256	1	1	1	1	25.1049	56.2222	81.3839
DATA	58	1	58	0	0	Col_3_17039089	Col_3_17039089	1899.5	417.324	-1.934898989e-002	7.862052796e-002	8.056001171e-001	7.662777e+002	7.328873e+002	9.430273e+001	9.754309e+001	222	322	55	79	1.355301e+001	2.532089e+001	0	0	0	0	0	0	0	0	0	0	0	158.872	208.619	1	1	1	1	27.0811	55.2515	81.1458
DATA	59	1	59	0	0	NC_5_9180253	NC_5_9180253	1920.19	417.462	7.517859262e-002	1.420554458e-001	5.966527986e-001	2.624876e+002	3.120954e+002	6.076190e+001	7.137737e+001	118	195	54	79	1.350845e+001	2.598986e+001	0	0	0	0	0	0	0	0	0	0	0	54.5861	89.0837	1	1	0	0	24.1747	55.0787	80.7822
DATA	60	1	60	0	0	Col_3_16643950	Col_3_16643950	1941.57	417.298	8.649672781e-002	1.214779961e-001	4.764423765e-001	3.160472e+002	3.856991e+002	6.311575e+001	7.473492e+001	129	219	54	79	1.352980e+001	2.629333e+001	0	0	0	0	0	0	0	0	0	0	0	65.925	110.402	1	1	1	1	26.8687	55.1114	80.9906
DATA	61	1	61	0	0	NC_5_1810996	NC_5_1810996	1963	417.5	1.780678611e-001	1.185835315e-001	1.331942861e-001	1.922062e+003	2.896244e+003	3.625577e+002	5.379888e+002	218.5	413.5	54	77	1.354607e+001	2.562361e+001	0	0	1	1	0	0	0	0	0	0	0	402.147	831.321	1	1	1	1	26.2212	55.0687	79.8248
DATA	62	1	62	0	0	NC_5_18060942	NC_5_18060942	1984	417.5	2.176738702e-001	9.998422034e-002	2.947442752e-002	4.233059e+003	6.987603e+003	5.641866e+002	1.132493e+003	710	1244.5	54	79	1.390804e+001	2.611371e+001	0	0	1	1	0	0	0	0	0	0	0	888.251	2011.05	1	1	1	1	26.2212	55.4565	80.7265
DATA	63	1	63	0	0	NC_1_19652627	NC_1_19652627	2004.5	416.929	2.113391973e-004	7.426942197e-002	9.977295628e-001	8.678274e+002	8.682498e+002	1.022966e+002	1.075697e+002	245	358	54	78	1.378361e+001	2.621916e+001	0	0	0	0	0	0	0	0	0	0	0	182.601	250.521	1	1	1	1	21.9382	55.432	80.4955
DATA	64	1	64	0	0	NC_5_3548384	NC_5_3548384	2026.5	417.324	-2.296719887e-001	2.375779492e-001	3.336827010e-001	2.036483e+002	1.200076e+002	5.771285e+001	6.445861e+001	108	140	54	78	1.354557e+001	2.543474e+001	0	0	0	0	0	0	0	0	0	0	0	42.9769	34.7204	1	1	0	0	27.0811	55.1403	80.3754
DATA	65	1	65	0	0	NC_1_21932077	NC_1_21932077	2047.5	417.324	-8.186953142e-002	6.996898510e-002	2.419675163e-001	1.210661e+003	1.002659e+003	1.325036e+002	1.185075e+002	316.5	399	54	78	1.367958e+001	2.533335e+001	0	0	0	0	0	0	0	0	0	0	0	256.189	290.817	1	1	1	1	27.0811	55.0668	80.2638
DATA	66	1	66	0	0	Col_3_16861661	Col_3_16861661	2068.6	417.414	2.081567520e-002	7.851147479e-002	7.909100250e-001	7.183391e+002	7.536075e+002	8.969299e+001	9.823629e+001	212	307	54	78	1.352717e+001	2.556321e+001	0	0	0	0	0	0	0	0	0	0	0	152.415	219.121	1	1	1	1	27.501	55.2636	80.3973
DATA	67	1	67	0	0	NC_5_15282588	NC_5_15282588	2089.78	417.478	5.527774746e-002	7.531526902e-002	4.629783591e-001	7.768465e+002	8.822933e+002	9.436424e+001	1.083349e+002	224	382	54	79	1.339016e+001	2.570043e+001	0	0	0	0	0	0	0	0	0	0	0	165.26	257.157	1	1	1	1	27.0811	54.7213	80.6737
DATA	68	1	68	0	0	NC_3_2806469	NC_3_2806469	2110.93	416.535	-2.086137367e-001	7.772465026e-002	7.274493098e-003	1.032425e+003	6.386231e+002	1.162532e+002	8.951172e+001	280	286	54	80	1.363558e+001	2.618996e+001	0	0	0	0	0	0	0	0	0	0	0	220.164	186.563	1	1	1	1	21.6755	54.6774	81.2294
DATA	69	1	69	0	0	NC_5_17277576	NC_5_17277576	2132	417.5	0.000000000e+000	6.225041327e-001	1.000000000e+000	5.297044e+001	6.218717e+001	5.353921e+001	6.257732e+001	73	100.5	54	79	1.366504e+001	2.653180e+001	0	0	0	0	0	0	0	0	0	0	0	10.7006	-0.930994	0	0	0	0	26.2212	54.5145	80.7747
DATA	70	1	70	0	0	Col_4_1635992	Col_4_1635992	2152.95	417.466	-6.616920786e-003	7.909417680e-002	9.333277466e-001	7.202644e+002	7.093736e+002	8.953203e+001	9.450465e+001	221	304	53	78.5	1.364398e+001	2.634711e+001	0	0	0	0	0	0	0	0	0	0	0	154.344	208.158	1	1	1	1	25.7804	54.2257	80.3545
DATA	71	1	71	0	0	Col_5_4404652	Col_5_4404652	2174.62	417.132	3.038967883e-002	8.801249357e-002	7.298776888e-001	5.448419e+002	5.843327e+002	7.605117e+001	8.542147e+001	184	269	53	77	1.329223e+001	2.574135e+001	0	0	0	0	0	0	0	0	0	0	0	117.021	171.833	1	1	1	1	24.8756	53.5828	78.9092
DATA	72	1	72	0	0	NC_4_9792380	NC_4_9792380	2195.6	417.414	5.216951285e-002	1.703613336e-001	7.594305975e-001	2.101596e+002	2.369839e+002	5.696157e+001	6.654586e+001	103	167	52	76	1.346206e+001	2.541782e+001	0	0	0	0	0	0	0	0	0	0	0	45.2369	69.8301	1	1	0	0	27.501	53.3767	77.9628
DATA	73	1	73	0	0	NC_5_16089096	NC_5_16089096	2215.88	417.196	3.790135530e-002	8.261457992e-002	6.463970414e-001	6.143529e+002	6.703772e+002	8.103198e+001	9.135952e+001	197	309	51	75	1.277729e+001	2.422899e+001	0	0	0	0	0	0	0	0	0	0	0	132.501	197.899	1	1	1	1	24.1747	52.1789	76.7959
DATA	74	1	74	0	0	NC_1_1482896	NC_1_1482896	2237.29	417.286	6.940801499e-002	1.039964645e-001	5.045119103e-001	3.893729e+002	4.568501e+002	6.554929e+001	7.697535e+001	148	244	51	75	1.325648e+001	2.413078e+001	0	0	0	0	0	0	0	0	0	0	0	84.1488	135.118	1	1	1	1	24.8756	52.4048	77.1873
DATA	75	1	75	0	0	Col_1_17712643	Col_1_17712643	2259	417.5	1.250660557e-001	7.682321958e-002	1.035308143e-001	6.806159e+002	9.077539e+002	8.603521e+001	1.098378e+002	193	352.5	51	75	1.284261e+001	2.468983e+001	0	0	0	0	0	0	0	0	0	0	0	147.38	268.965	1	1	1	1	26.2212	52.0234	76.9997
DATA	76	1	76	0	0	NC_2_10898894	NC_2_10898894	2280.22	417.478	-8.228202180e-002	3.258660060e-001	8.006525857e-001	1.207909e+002	9.994292e+001	5.390414e+001	6.254086e+001	93	147	52	75	1.318056e+001	2.475024e+001	0	0	0	0	0	0	0	0	0	0	0	26.203	29.6621	1	1	0	0	27.0811	52.6976	76.8917
DATA	77	1	77	0	0	NC_4_517605	NC_4_517605	2301.5	416.604	-3.952544723e-002	1.008682716e-001	6.951674736e-001	4.600714e+002	4.200489e+002	6.976821e+001	7.459453e+001	168	227	51.5	75	1.304341e+001	2.447049e+001	0	0	0	0	0	0	0	0	0	0	0	99.9622	124.856	1	1	1	1	23.4529	52.2626	76.7729
DATA	78	1	78	0	0	NC_1_22569402	NC_1_22569402	2322.6	417.414	1.153511762e-001	2.388177592e-001	6.290892000e-001	1.329050e+002	1.733375e+002	5.402209e+001	6.394455e+001	87	149	51	75	1.320376e+001	2.482912e+001	0	0	0	0	0	0	0	0	0	0	0	28.9254	51.601	1	1	0	0	27.501	52.1304	76.3702
DATA	79	1	79	0	0	NC_2_13833769	NC_2_13833769	2343.71	417.5	-1.229617797e-001	9.028438097e-002	1.732172924e-001	6.170471e+002	4.648968e+002	8.087694e+001	7.706740e+001	193	256	51	75	1.294874e+001	2.413854e+001	0	0	0	0	0	0	0	0	0	0	0	134.494	138.585	1	1	1	1	27.0811	51.892	76.2724
DATA	80	1	80	0	0	Col_1_17772747	Col_1_17772747	2365	417.306	-2.408117461e-001	1.621692383e-001	1.375594700e-001	3.071131e+002	1.763951e+002	6.057535e+001	6.387287e+001	132.5	162	52	74	1.287757e+001	2.399103e+001	0	0	0	0	0	0	0	0	0	0	0	67.0304	52.6494	1	1	1	0	20.591	52.3511	75.6478
DATA	81	1	81	0	0	NC_3_9003917	NC_3_9003917	2386	417.5	1.084883623e-001	4.115834996e-001	7.920976108e-001	7.563582e+001	9.709926e+001	5.269186e+001	6.208135e+001	74	125	51	74	1.266722e+001	2.394571e+001	0	0	0	0	0	0	0	0	0	0	0	16.5294	29.0154	1	1	0	0	26.2212	51.8811	75.1489
DATA	82	1	82	0	0	Col_3_19786306	Col_3_19786306	2406.52	417.828	5.076807470e-002	6.677572007e-002	4.470887584e-001	1.276229e+003	1.434487e+003	1.378424e+002	1.559790e+002	329	529	51	74	1.287937e+001	2.408485e+001	0	0	0	0	0	0	0	0	0	0	0	279.23	429.108	1	1	1	1	25.3321	51.7541	75.7097
DATA	83	1	83	0	0	NC_3_2055493	NC_3_2055493	2428.29	417.5	-3.514527177e-002	1.260499827e-001	7.803828703e-001	3.300532e+002	3.043958e+002	6.161672e+001	6.834687e+001	135	197	51	75	1.280004e+001	2.441129e+001	0	0	0	0	0	0	0	0	0	0	0	72.2886	91.1433	1	1	1	0	27.0811	51.5117	76.2418
DATA	84	1	84	0	0	Col_1_23208151	Col_1_23208151	2450.49	417.787	-4.452376702e-002	6.736723928e-002	5.086692250e-001	1.339300e+003	1.208799e+003	1.436629e+002	1.354617e+002	348.5	449	51	74	1.333373e+001	2.465608e+001	0	0	0	0	0	0	0	0	0	0	0	293.633	362.271	1	1	1	1	29.5109	52.3142	75.9438
DATA	85	1	85	0	0	NC_5_26371181	NC_5_26371181	2470.35	417.556	1.180614322e-001	1.400056951e-001	3.990821321e-001	2.417758e+002	3.173031e+002	5.729142e+001	6.884546e+001	115	199.5	51	74	1.343124e+001	2.453646e+001	0	0	0	0	0	0	0	0	0	0	0	53.0473	95.1586	1	1	0	1	24.4106	52.0713	75.8321
DATA	86	1	86	0	0	NC_1_16184588	NC_1_16184588	2491.85	417.5	-4.425856869e-002	9.092318596e-002	6.264221945e-001	5.470099e+002	4.940110e+002	7.540599e+001	7.854028e+001	184	249	52	73	1.308210e+001	2.403181e+001	0	0	0	0	0	0	0	0	0	0	0	120.104	148.248	1	1	1	1	26.6546	52.5104	75.2572
DATA	87	1	87	0	0	Col_5_2904105	Col_5_2904105	2513	417.5	4.323277522e-002	8.226385169e-002	5.992092866e-001	6.060468e+002	6.694820e+002	7.977179e+001	9.058834e+001	201	298	52	73	1.300032e+001	2.426874e+001	0	0	0	0	0	0	0	0	0	0	0	133.147	201.011	1	1	1	1	26.2212	52.4313	75.3893
DATA	88	1	88	0	0	Col_5_14778682	Col_5_14778682	2533.45	417.569	5.668287716e-002	7.090984729e-002	4.240785779e-001	9.283747e+002	1.057806e+003	1.063334e+002	1.221092e+002	259.5	445	52	74	1.280728e+001	2.394428e+001	0	0	0	0	0	0	0	0	0	0	0	204.061	317.735	1	1	1	1	24.4106	52.3718	75.6438
DATA	89	1	89	0	0	NC_3_19639423	NC_3_19639423	2555.24	417.828	1.119698005e-001	2.585401071e-001	6.649531371e-001	1.214165e+002	1.571258e+002	5.322694e+001	6.297184e+001	87	161	52	74	1.303883e+001	2.434105e+001	0	0	0	0	0	0	0	0	0	0	0	26.6994	47.2124	1	1	0	0	18.2295	52.8496	76.2016
DATA	90	1	90	0	0	Col_5_16050106	Col_5_16050106	2575.77	417.519	1.597398371e-002	7.872371649e-002	8.392038450e-001	6.930073e+002	7.189717e+002	8.652769e+001	9.426794e+001	220.5	334	52	75	1.293571e+001	2.514853e+001	0	0	0	0	0	0	0	0	0	0	0	152.427	216.072	1	1	1	1	24.4106	52.8089	76.4081
DATA	91	1	91	0	0	Col_3_1303722	Col_3_1303722	2597.6	417.586	-6.330694777e-002	7.041686021e-002	3.686360945e-001	1.099627e+003	9.504701e+002	1.215536e+002	1.129175e+002	306	375	52	74	1.256671e+001	2.475067e+001	0	0	0	0	0	0	0	0	0	0	0	241.906	285.675	1	1	1	1	27.501	52.4452	75.917
DATA	92	1	92	0	0	NC_2_18805193	NC_2_18805193	2618.29	417.346	-8.359463417e-003	8.519673904e-002	9.218373850e-001	5.941577e+002	5.828305e+002	7.882616e+001	8.434163e+001	191	277	52	74	1.292066e+001	2.471250e+001	0	0	0	0	0	0	0	0	0	0	0	130.712	175.172	1	1	1	1	24.8756	52.5533	76.2246
DATA	93	1	93	0	0	Col_5_17412122	Col_5_17412122	2640.5	417.5	1.088523470e-001	6.728839676e-002	1.057275674e-001	1.193057e+003	1.532899e+003	1.300667e+002	1.649702e+002	326	569	52	75	1.276521e+001	2.443974e+001	0	0	0	0	0	0	0	0	0	0	0	262.459	460.671	1	1	1	1	24.4106	52.4224	76.693
DATA	94	1	94	0	0	Col_5_490033	Col_5_490033	2661.58	417.962	-3.979023569e-001	7.176006419e-002	2.941227532e-008	7.726826e+003	3.090998e+003	7.744175e+002	3.150578e+002	1767	993	52	75	1.275112e+001	2.408345e+001	0	0	0	0	0	0	0	0	0	0	0	1699.64	928.747	1	1	1	1	24.4106	52.3701	76.6492
DATA	95	1	95	0	0	Col_4_15609530	Col_4_15609530	2682.25	417.737	1.895021504e-001	9.248159356e-002	4.045432190e-002	4.142232e+002	6.408208e+002	6.634288e+001	8.847414e+001	150	309	52	75	1.308310e+001	2.453862e+001	0	0	0	0	0	0	0	0	0	0	0	91.0893	192.483	1	1	1	1	25.3321	52.8516	77.085
DATA	96	1	96	0	0	NC_4_10138710	NC_4_10138710	2703.5	417.676	-2.148983600e-001	1.040829527e-001	3.895294686e-002	5.395982e+002	3.289820e+002	7.482794e+001	6.932970e+001	185	198.5	52	74	1.317446e+001	2.480598e+001	0	0	0	0	0	0	0	0	0	0	0	118.616	98.7745	1	1	1	1	27.0811	52.8065	76.5482
DATA	97	1	97	0	0	NC_5_17185953	NC_5_17185953	2725.12	417.346	1.955486237e-002	7.506220944e-002	7.944662291e-001	7.889786e+002	8.253157e+002	9.442021e+001	1.026640e+002	245	344.5	52	74	1.334345e+001	2.530030e+001	0	0	0	0	0	0	0	0	0	0	0	173.347	247.658	1	1	1	1	24.1747	52.8145	76.3659
DATA	98	1	98	0	0	Col_2_4431859	Col_2_4431859	2745.67	417.609	7.754399436e-002	8.369165783e-002	3.541634024e-001	5.637080e+002	6.739043e+002	7.662075e+001	9.096272e+001	199	306	52	74	1.338634e+001	2.617503e+001	0	0	0	0	0	0	0	0	0	0	0	123.789	202.106	1	1	1	1	27.2919	53.0278	77.2483
DATA	99	1	99	0	0	NC_1_9046154	NC_1_9046154	2767.04	417.571	-1.812067501e-002	1.017092948e-001	8.585961871e-001	4.388372e+002	4.209037e+002	6.798856e+001	7.422745e+001	157	230	52	74	1.349227e+001	2.541814e+001	0	0	0	0	0	0	0	0	0	0	0	96.3034	126.14	1	1	1	1	25.5572	53.0515	76.4116
DATA	100	1	100	0	0	NC_3_21315495	NC_3_21315495	2788	417.5	-3.641552447e-001	2.975664405e-001	2.210360114e-001	1.780559e+002	7.698413e+001	5.493403e+001	6.167138e+001	100.5	112	52	73	1.301691e+001	2.494291e+001	0	0	0	0	0	0	0	0	0	0	0	39.0453	23.0528	1	1	0	0	26.2212	52.9521	75.4892
DATA	101	1	101	0	0	Col_5_7457801	Col_5_7457801	2808.31	417.673	-6.032010940e-003	6.654542013e-002	9.277746583e-001	1.372100e+003	1.353175e+003	1.467363e+002	1.485302e+002	352.5	498.5	52	73	1.289776e+001	2.446995e+001	0	0	0	0	0	0	0	0	0	0	0	300.648	404.865	1	1	1	1	24.8756	52.6384	74.7558
DATA	102	1	102	0	0	Col_1_5878011	Col_1_5878011	2829.1	417.659	3.210101547e-002	7.550184678e-002	6.707137631e-001	7.680418e+002	8.269626e+002	9.278333e+001	1.029383e+002	227	347	51	74	1.306635e+001	2.481158e+001	0	0	0	0	0	0	0	0	0	0	0	168.137	247.187	1	1	1	1	21.6755	52.2905	75.8639
DATA	103	1	103	0	0	NC_4_10644148	NC_4_10644148	2851.5	417.676	-1.188021996e-001	8.794605687e-002	1.767425227e-001	6.445449e+002	4.902877e+002	8.288565e+001	7.854862e+001	197	247	51	74	1.301506e+001	2.456761e+001	0	0	0	0	0	0	0	0	0	0	0	140.951	146.387	1	1	1	1	27.0811	51.9136	76.0274
DATA	104	1	104	0	0	Col_2_15211730	Col_2_15211730	2872.57	417.701	3.434714572e-002	8.150525628e-002	6.734555779e-001	6.288769e+002	6.806327e+002	8.170931e+001	9.169119e+001	196	292	50	75	1.258521e+001	2.436467e+001	0	0	0	0	0	0	0	0	0	0	0	137.375	202.988	1	1	1	1	26.8687	51.2753	76.4651
DATA	105	1	105	0	0	Col_3_15748518	Col_3_15748518	2893.67	417.609	2.153582294e-003	8.489955098e-002	9.797628399e-001	5.964250e+002	5.993899e+002	7.927916e+001	8.588729e+001	195	285	51	75	1.256183e+001	2.434995e+001	0	0	0	0	0	0	0	0	0	0	0	130.133	178.539	1	1	1	1	27.2919	51.2755	77.2412
DATA	106	1	106	0	0	Col_1_2963260	Col_1_2963260	2915	417.5	-1.304712629e-001	1.192346572e-001	2.738499877e-001	4.002483e+002	2.963864e+002	6.585481e+001	6.835482e+001	147	190	51	76	1.265922e+001	2.400046e+001	0	0	0	0	0	0	0	0	0	0	0	87.2193	88.1677	1	1	1	0	26.2212	52.0829	77.8899
DATA	107	1	107	0	0	Col_3_2928563	Col_3_2928563	2936	417.542	2.566009470e-002	7.161882967e-002	7.201285563e-001	9.278417e+002	9.843147e+002	1.065406e+002	1.161595e+002	259	391	52	77	1.308632e+001	2.437096e+001	0	0	0	0	0	0	0	0	0	0	0	201.926	292.412	1	1	1	1	22.1978	52.953	78.5515
DATA	108	1	108	0	0	NC_1_23259236	NC_1_23259236	2957.5	418	-1.159684091e-001	8.136818191e-002	1.540906054e-001	7.664730e+002	5.868518e+002	9.286695e+001	8.520085e+001	240	291.5	53	77	1.336218e+001	2.564483e+001	0	0	0	0	0	0	0	0	0	0	0	166.581	174.086	1	1	1	1	24.4106	54.156	79.6689
DATA	109	1	109	0	0	NC_1_19983943	NC_1_19983943	2978.5	418	1.672269021e-002	1.134894395e-001	8.828556208e-001	3.622386e+002	3.764588e+002	6.379282e+001	7.241459e+001	125	184.5	54	77	1.381036e+001	2.602840e+001	0	0	0	0	0	0	0	0	0	0	0	78.614	111.507	1	1	1	1	24.4106	54.8157	79.7052
DATA	110	1	110	0	0	NC_3_10182835	NC_3_10182835	2999.57	417.939	5.642202666e-002	9.140596571e-002	5.370576166e-001	4.896384e+002	5.575675e+002	7.185472e+001	8.335141e+001	163.5	274	54	77	1.383882e+001	2.608644e+001	0	0	0	0	0	0	0	0	0	0	0	106.103	164.894	1	1	1	1	23.4529	54.879	79.4396
DATA	111	1	111	0	0	Col_5_1926129	Col_5_1926129	3020.89	417.906	-2.793223017e-002	7.350262691e-002	7.039329737e-001	9.057471e+002	8.493266e+002	1.047765e+002	1.051892e+002	254	366.5	53	76	1.390176e+001	2.540463e+001	0	0	0	0	0	0	0	0	0	0	0	195.965	250.768	1	1	1	1	23.696	53.85	77.7553
DATA	112	1	112	0	0	NC_2_4328789	NC_2_4328789	3041.73	418	1.097192853e-001	1.191584841e-001	3.571629527e-001	3.062761e+002	3.943051e+002	6.100093e+001	7.361158e+001	127	222	52	76	1.378733e+001	2.500102e+001	0	0	0	0	0	0	0	0	0	0	0	66.1611	116.229	1	1	1	1	24.6442	53.0259	77.3338
DATA	113	1	113	0	0	NC_1_6792936	NC_1_6792936	3062.52	417.7	2.256421436e-003	9.520234919e-002	9.810908523e-001	4.863149e+002	4.888481e+002	7.181383e+001	7.916312e+001	159.5	240	52	76	1.325423e+001	2.521695e+001	0	0	0	0	0	0	0	0	0	0	0	104.881	143.853	1	1	1	1	23.4529	52.671	77.7813
DATA	114	1	114	0	0	Col_2_6112062	Col_2_6112062	3084.5	418	8.188394597e-002	1.009931274e-001	4.174878246e-001	4.044741e+002	4.883989e+002	6.661718e+001	7.922448e+001	142.5	250.5	52	76	1.323847e+001	2.489852e+001	0	0	0	0	0	0	0	0	0	0	0	87.0801	143.46	1	1	1	1	24.4106	52.8032	77.6811
DATA	115	1	115	0	0	NC_5_17864875	NC_5_17864875	3104.16	417.98	5.410193450e-002	6.856168102e-002	4.300543123e-001	1.111409e+003	1.258855e+003	1.231386e+002	1.405396e+002	294	453	51	76	1.263352e+001	2.458007e+001	0	0	0	0	0	0	0	0	0	0	0	238.896	369.152	1	1	1	1	23.4529	52.1049	77.5726
DATA	116	1	116	0	0	NC_1_26366146	NC_1_26366146	3126.5	418	1.931586268e-002	1.252192965e-001	8.774076694e-001	3.195798e+002	3.341144e+002	6.198769e+001	7.096213e+001	134	200	51	76	1.288525e+001	2.380081e+001	0	0	0	0	0	0	0	0	0	0	0	68.5672	97.7883	1	1	1	1	24.4106	52.0113	77.3589
DATA	117	1	117	0	0	Col_3_23201470	Col_3_23201470	3147.5	418	-1.886586798e-002	7.167102955e-002	7.923743537e-001	9.892277e+002	9.471754e+002	1.123244e+002	1.136009e+002	271	356	51	74	1.248319e+001	2.355287e+001	0	0	0	0	0	0	0	0	0	0	0	211.872	276.709	1	1	1	1	24.4106	51.8253	76.2007
DATA	118	1	118	0	0	Col_4_17093413	Col_4_17093413	3168.73	418	1.888466926e-004	6.575057682e-002	9.977083448e-001	1.524330e+003	1.524993e+003	1.614838e+002	1.649382e+002	330	507	51	74	1.240308e+001	2.330473e+001	0	0	0	0	0	0	0	0	0	0	0	325.897	444.676	1	1	1	1	24.6442	51.5182	75.1467
DATA	119	1	119	0	0	NC_3_11822873	NC_3_11822873	3189.74	418.383	6.251663959e-002	6.425598855e-002	3.305876340e-001	1.851745e+003	2.138444e+003	1.927194e+002	2.229187e+002	460	725	51	74	1.256866e+001	2.422803e+001	0	0	0	0	0	0	0	0	0	0	0	395.204	622.391	1	1	1	1	22.9591	51.4925	75.6621
DATA	120	1	120	0	0	Col_3_18027238	Col_3_18027238	3211.5	418	8.611828735e-002	9.599431597e-002	3.696556316e-001	4.427305e+002	5.398308e+002	6.943999e+001	8.302459e+001	149	263	50	73	1.224184e+001	2.424688e+001	0	0	0	0	0	0	0	0	0	0	0	94.3127	156.809	1	1	1	1	24.4106	51.0056	75.2339
DATA	121	1	121	0	0	NC_5_20522256	NC_5_20522256	3232.5	418	-7.706183728e-002	1.033333780e-001	4.558127776e-001	4.743050e+002	3.971878e+002	7.156556e+001	7.464258e+001	169	219	50	74	1.233876e+001	2.386797e+001	0	0	0	0	0	0	0	0	0	0	0	100.86	115.157	1	1	1	1	24.4106	50.7808	75.1983
DATA	122	1	122	0	0	NC_5_15044549	NC_5_15044549	3253.5	418	-2.217488311e-002	6.904049307e-002	7.480689659e-001	1.175153e+003	1.116657e+003	1.291974e+002	1.283674e+002	294	436	50	75	1.292360e+001	2.477639e+001	0	0	0	0	0	0	0	0	0	0	0	249.454	323.146	1	1	1	1	24.4106	51.1907	76.6847
DATA	123	1	123	0	0	NC_1_1147965	NC_1_1147965	3274.5	418	5.469503139e-002	9.951813468e-002	5.825946946e-001	1.390293e+003	1.576890e+003	1.953565e+002	2.776801e+002	268.5	375.5	51	75	1.311642e+001	2.485747e+001	0	0	1	1	0	0	0	0	0	0	0	294.608	455.48	1	1	1	1	24.4106	51.7997	76.6728
DATA	124	1	124	0	0	NC_5_9219665	NC_5_9219665	3295.27	417.981	4.792052878e-002	1.006871812e-001	6.341208621e-001	4.295765e+002	4.796904e+002	6.890152e+001	7.962274e+001	154.5	240.5	51	75	1.296959e+001	2.502684e+001	0	0	0	0	0	0	0	0	0	0	0	90.8738	138.304	1	1	1	1	23.696	52.2549	76.5965
DATA	125	1	125	0	0	Col_3_7437590	Col_3_7437590	3317	418.17	-8.602460735e-002	8.352920444e-002	3.030688694e-001	7.126881e+002	5.846217e+002	8.939479e+001	8.643995e+001	188	242	52	75	1.328068e+001	2.502803e+001	0	0	0	0	0	0	0	0	0	0	0	150.502	168.239	1	1	1	1	24.6442	52.9119	77.0445
DATA	126	1	126	0	0	NC_2_8518626	NC_2_8518626	3337.67	418.204	1.110371341e-003	6.163723194e-002	9.856271898e-001	6.991322e+003	7.009219e+003	7.012185e+002	7.038181e+002	1532.5	2047.5	52	74	1.308463e+001	2.476103e+001	0	0	0	0	0	0	0	0	0	0	0	1474	2013.51	1	1	1	1	23.9365	53.1047	76.7582
DATA	127	1	127	0	0	Col_3_13179746	Col_3_13179746	3359.5	418	3.950530082e-002	1.371475591e-001	7.733087645e-001	2.834592e+002	3.104529e+002	6.111405e+001	7.104273e+001	125	195	52	74	1.314514e+001	2.434246e+001	0	0	0	0	0	0	0	0	0	0	0	59.6625	89.0202	1	1	1	0	30	53.5174	76.7302
DATA	128	1	128	0	0	NC_5_22710122	NC_5_22710122	3380.27	418.196	-1.725544133e-001	2.025866241e-001	3.943494215e-001	2.294540e+002	1.542202e+002	5.888030e+001	6.584016e+001	113	142	53	75	1.328568e+001	2.478136e+001	0	0	0	0	0	0	0	0	0	0	0	48.2219	44.1469	1	1	0	0	25.1049	53.6699	77.1026
DATA	129	1	129	0	0	Col_1_5852327	Col_1_5852327	3401.5	418.324	-2.754546857e-002	7.541571048e-002	7.149259826e-001	8.619632e+002	8.089902e+002	1.018776e+002	1.032254e+002	262	330	53	76	1.336558e+001	2.466990e+001	0	0	0	0	0	0	0	0	0	0	0	180.878	231.193	1	1	1	1	27.0811	53.6402	77.339
DATA	130	1	130	0	0	NC_1_11326107	NC_1_11326107	3422.57	418.298	-4.340293760e-002	8.183981412e-002	5.958761298e-001	7.119305e+002	6.442207e+002	8.958834e+001	9.096254e+001	201	285	52	76	1.329490e+001	2.469751e+001	0	0	0	0	0	0	0	0	0	0	0	149.182	183.811	1	1	1	1	26.8687	53.3815	77.779
DATA	131	1	131	0	0	Col_1_30370577	Col_1_30370577	3444	418.5	-4.248986587e-002	6.841152330e-002	5.345389387e-001	1.285795e+003	1.165956e+003	1.396366e+002	1.331592e+002	330	448	52	76	1.311456e+001	2.504328e+001	0	0	0	0	0	0	0	0	0	0	0	269.067	332.157	1	1	1	1	26.2212	53.1542	78.2104
DATA	132	1	132	0	0	Col_2_8706116	Col_2_8706116	3465	418.5	4.297949767e-002	1.324324792e-001	7.455300394e-001	5.498738e+003	6.070753e+003	1.097079e+003	1.379486e+003	567.5	673	52	76	1.338266e+001	2.513941e+001	0	0	1	1	0	0	0	0	0	0	0	1149.24	1726.94	1	1	1	1	26.2212	53.4129	78.0664
DATA	133	1	133	0	0	Col_2_3931415	Col_2_3931415	3486.77	418.811	6.009627260e-002	2.016711986e-001	7.657097661e-001	1.782099e+002	2.046577e+002	5.742642e+001	6.767129e+001	101.5	158.5	53	76	1.333678e+001	2.566400e+001	0	0	0	0	0	0	0	0	0	0	0	37.2014	58.1364	1	1	0	0	24.4106	53.7511	78.8859
DATA	134	1	134	0	0	NC_1_13710994	NC_1_13710994	3507.5	418.324	1.397966364e-001	7.311048914e-002	5.585972710e-002	8.294483e+002	1.144421e+003	9.932854e+001	1.314069e+002	231	428	53	77	1.361565e+001	2.570847e+001	0	0	0	0	0	0	0	0	0	0	0	172.971	324.694	1	1	1	1	27.0811	53.7702	79.379
DATA	135	1	135	0	0	Col_1_27913533	Col_1_27913533	3528.43	418.46	3.964893685e-002	7.634030396e-002	6.035020802e-001	7.772418e+002	8.515401e+002	9.504161e+001	1.069188e+002	220	349	53	79	1.397080e+001	2.615860e+001	0	0	0	0	0	0	0	0	0	0	0	161.934	241.319	1	1	1	1	26.6546	54.2884	80.199
DATA	136	1	136	0	0	Col_5_23430433	Col_5_23430433	3549.18	418.421	9.946336840e-003	6.662230030e-002	8.813213281e-001	1.410815e+003	1.443498e+003	1.513295e+002	1.581958e+002	329.5	510	53	78	1.436758e+001	2.635972e+001	0	0	0	0	0	0	0	0	0	0	0	293.701	408.654	1	1	1	1	25.7804	54.7276	79.8221
DATA	137	1	137	0	0	NC_2_4140707	NC_2_4140707	3571	418.5	5.641988101e-003	6.381523154e-002	9.295497739e-001	2.113908e+003	2.141550e+003	2.183733e+002	2.237397e+002	495.5	648.5	53	79	1.401836e+001	2.652099e+001	0	0	0	0	0	0	0	0	0	0	0	439.762	605.69	1	1	1	1	26.2212	54.258	80.02
DATA	138	1	138	0	0	NC_2_16268643	NC_2_16268643	3592	418.5	-9.466352448e-002	8.391898081e-002	2.593052608e-001	7.259184e+002	5.837464e+002	9.095908e+001	8.724263e+001	218	253	53	78	1.346209e+001	2.624458e+001	0	0	0	0	0	0	0	0	0	0	0	150.935	164.97	1	1	1	1	26.2212	54.0428	79.3561
DATA	139	1	139	0	0	Col_3_10715295	Col_3_10715295	3613.22	418.478	-5.350120463e-001	8.329533036e-002	1.335497853e-010	2.348560e+003	6.851563e+002	2.411713e+002	9.435852e+001	555	298	53	78	1.325434e+001	2.597886e+001	0	0	0	0	0	0	0	0	0	0	0	488.137	193.504	1	1	1	1	27.0811	53.6025	80.1866
DATA	140	1	140	0	0	NC_5_16373118	NC_5_16373118	3634.4	418.414	2.539874478e-001	1.712833935e-001	1.381144814e-001	1.716766e+002	3.081049e+002	5.746481e+001	7.185097e+001	95	180	53	78	1.264545e+001	2.547930e+001	0	0	0	0	0	0	0	0	0	0	0	35.6748	86.9731	1	1	0	0	27.501	53.3293	80.268
DATA	141	1	141	0	0	Col_2_1192159	Col_2_1192159	3654.87	418.375	-6.004922745e-002	8.149980123e-002	4.612426886e-001	7.416305e+002	6.458599e+002	9.223789e+001	9.158235e+001	207.5	282.5	52	78	1.251284e+001	2.495400e+001	0	0	0	0	0	0	0	0	0	0	0	154.107	182.257	1	1	1	1	25.7804	53.0715	80.0139
DATA	142	1	142	0	0	NC_3_13038465	NC_3_13038465	3676.02	418.236	1.057540474e-001	7.193661318e-002	1.415345572e-001	9.009266e+002	1.149327e+003	1.054676e+002	1.320105e+002	249.5	408	52	78	1.253678e+001	2.488814e+001	0	0	0	0	0	0	0	0	0	0	0	187.238	324.283	1	1	1	1	25.1049	53.0241	79.4091
DATA	143	1	143	0	0	Col_3_18805359	Col_3_18805359	3696.64	417.82	3.135090987e-003	7.090996657e-002	9.647351971e-001	1.037640e+003	1.045158e+003	1.173521e+002	1.230462e+002	275	404	52	77	1.231710e+001	2.474698e+001	0	0	0	0	0	0	0	0	0	0	0	215.729	294.907	1	1	1	1	23.4529	52.9848	78.917
DATA	144	1	144	0	0	Col_3_18983780	Col_3_18983780	3718.24	418	-6.580225990e-002	7.525808669e-002	3.819251345e-001	9.230048e+002	7.932347e+002	1.073342e+002	1.025052e+002	257	329	52	76	1.252729e+001	2.451953e+001	0	0	0	0	0	0	0	0	0	0	0	192.001	223.869	1	1	1	1	23.696	52.9728	77.7812
DATA	145	1	145	0	0	NC_3_19906268	NC_3_19906268	3740.63	418.898	-5.712413729e-002	8.255866404e-002	4.889864570e-001	7.164932e+002	6.281856e+002	9.016859e+001	9.032270e+001	211	296	52	76	1.287075e+001	2.477288e+001	0	0	0	0	0	0	0	0	0	0	0	149.155	177.353	1	1	1	1	23.9365	53.0723	78.0776
DATA	146	1	146	0	0	NC_3_22827275	NC_3_22827275	3761.29	418.5	-2.147040380e-002	1.252359011e-001	8.638780503e-001	3.460461e+002	3.293545e+002	6.471567e+001	7.274033e+001	131.5	194	52	75	1.258108e+001	2.483506e+001	0	0	0	0	0	0	0	0	0	0	0	72.1113	93.0473	1	1	1	1	27.0811	52.6019	77.4515
DATA	147	1	147	0	0	NC_3_8396659	NC_3_8396659	3783.25	418.571	3.359555138e-004	1.056346421e-001	9.974624492e-001	4.280694e+002	4.284006e+002	6.939261e+001	7.767967e+001	150	223	52	75	1.268779e+001	2.453762e+001	0	0	0	0	0	0	0	0	0	0	0	89.3195	121.138	1	1	1	1	25.3321	52.579	77.1581
DATA	148	1	148	0	0	Col_3_10187103	Col_3_10187103	3803.6	418.414	3.648981838e-002	1.521828406e-001	8.105037831e-001	2.531344e+002	2.753221e+002	6.012427e+001	7.034036e+001	118	191	52	77	1.311691e+001	2.506163e+001	0	0	0	0	0	0	0	0	0	0	0	52.8957	77.9369	1	1	0	0	27.501	53.2735	78.6119
DATA	149	1	149	0	0	NC_3_5667804	NC_3_5667804	3824.78	418.478	-7.347978929e-002	1.204000598e-001	5.416651170e-001	3.860605e+002	3.259684e+002	6.673905e+001	7.239462e+001	124	189	53	78	1.309164e+001	2.514119e+001	0	0	0	0	0	0	0	0	0	0	0	80.8149	92.3986	1	1	1	1	27.0811	53.8512	79.6162
DATA	150	1	150	0	0	NC_4_5641267	NC_4_5641267	3845.92	418.962	2.638575147e-002	7.944120307e-002	7.397821193e-001	7.061164e+002	7.503468e+002	8.909492e+001	9.897280e+001	206.5	314.5	54	78	1.370146e+001	2.575976e+001	0	0	0	0	0	0	0	0	0	0	0	148.107	213.024	1	1	1	1	23.9365	54.7122	79.9915
DATA	151	1	151	0	0	NC_2_7928470	NC_2_7928470	3866.21	418.979	-1.408762445e-001	7.257891379e-002	5.225731209e-002	1.174103e+003	8.488481e+002	1.293210e+002	1.065637e+002	306.5	331.5	53	78	1.355964e+001	2.587035e+001	0	0	0	0	0	0	0	0	0	0	0	246.818	241.425	1	1	1	1	22.9591	54.0276	79.8043
DATA	152	1	152	0	0	NC_1_25003357	NC_1_25003357	3888.29	418.5	-1.064373189e-001	3.456941399e-001	7.581626231e-001	1.209384e+002	9.465136e+001	5.539431e+001	6.496660e+001	90	129.5	53	78	1.333415e+001	2.579884e+001	0	0	0	0	0	0	0	0	0	0	0	25.495	26.9831	1	1	0	0	27.0811	53.3009	79.485
DATA	153	1	153	0	0	NC_3_1720150	NC_3_1720150	3909.16	418.953	2.195261996e-001	2.273119463e-001	3.341699900e-001	1.282798e+002	2.126594e+002	5.540941e+001	6.755513e+001	89.5	166	52	77	1.286781e+001	2.527065e+001	0	0	0	0	0	0	0	0	0	0	0	27.1199	60.7691	1	1	0	0	21.9382	52.4102	78.6209
DATA	154	1	154	0	0	Col_4_9176873	Col_4_9176873	3930.58	418.491	4.307622040e-003	1.013788390e-001	9.661078068e-001	4.474343e+002	4.518943e+002	6.991407e+001	7.829331e+001	153	237	52	76	1.276390e+001	2.466336e+001	0	0	0	0	0	0	0	0	0	0	0	94.9144	129.506	1	1	1	1	25.1049	52.4082	78.0288
DATA	155	1	155	0	0	NC_3_15539085	NC_3_15539085	3951.71	418.5	1.243192607e-001	3.980243929e-001	7.547815296e-001	7.942151e+001	1.057444e+002	5.411325e+001	6.460830e+001	78.5	130	51	76	1.274251e+001	2.507543e+001	0	0	0	0	0	0	0	0	0	0	0	16.9089	30.3991	1	1	0	0	27.0811	52.0125	77.9415
DATA	156	1	156	0	0	Col_5_10581863	Col_5_10581863	3973	418.5	5.788452161e-002	1.383821663e-001	6.757316914e-001	2.717435e+002	3.104872e+002	5.983910e+001	7.069863e+001	115	190	51	76	1.254792e+001	2.494834e+001	0	0	0	0	0	0	0	0	0	0	0	58.0868	89.5689	1	1	1	0	26.2212	51.4423	78.0288
DATA	157	1	157	0	0	Col_1_1517038	Col_1_1517038	3994.03	418.574	5.635548285e-003	6.979804060e-002	9.356481044e-001	1.074885e+003	1.088924e+003	1.198817e+002	1.259426e+002	292	433	51	77	1.290662e+001	2.525657e+001	0	0	0	0	0	0	0	0	0	0	0	230.757	315.317	1	1	1	1	26.2212	51.7068	78.33
DATA	158	1	158	0	0	Col_3_11748343	Col_3_11748343	4015.05	418.578	-1.093482672e-001	1.001802114e-001	2.750460592e-001	5.145512e+002	4.000188e+002	7.375027e+001	7.464016e+001	172	212	50	76	1.274539e+001	2.548497e+001	0	0	0	0	0	0	0	0	0	0	0	110.985	116.312	1	1	1	1	26.2212	51.2936	77.6367
DATA	159	1	159	0	0	Col_3_16709942	Col_3_16709942	4036.2	418.82	-1.541147712e-002	6.903443755e-002	8.233461371e-001	1.148969e+003	1.108911e+003	1.263508e+002	1.274061e+002	312.5	425.5	51	76	1.307147e+001	2.541700e+001	0	0	0	0	0	0	0	0	0	0	0	249.086	323.887	1	1	1	1	26.4388	51.7937	77.4894
DATA	160	1	160	0	0	NC_4_3327266	NC_4_3327266	4057.22	418.189	9.731044839e-002	8.468707348e-002	2.505316409e-001	5.474112e+002	6.848952e+002	7.568966e+001	9.266610e+001	190	325	52	76	1.308413e+001	2.540240e+001	0	0	0	0	0	0	0	0	0	0	0	119.343	201.048	1	1	1	1	21.1402	52.5316	77.9096
DATA	161	1	161	0	0	NC_3_550512	NC_3_550512	4078.6	418.586	-5.203186043e-002	9.218353433e-002	5.724563032e-001	5.440512e+002	4.826229e+002	7.523257e+001	7.863997e+001	179	249	52	77	1.364904e+001	2.568341e+001	0	0	0	0	0	0	0	0	0	0	0	119.318	142.427	1	1	1	1	27.501	53.492	78.8227
DATA	162	1	162	66	1	DarkCorner	DarkCorner	4099.85	418.5	0.000000000e+000	6.221866070e-001	1.000000000e+000	5.130380e+001	6.134480e+001	5.163508e+001	6.172966e+001	59.5	97	53	78	1.387351e+001	2.575400e+001	0	0	0	0	0	0	0	0	0	0	0	1.94295	-5.29801	0	0	0	0	30	54.2339	80.031
DATA	163	1	163	66	1	DarkCorner	DarkCorner	4121	418.5	-6.268739032e-002	4.145700732e-001	8.798095874e-001	9.096182e+001	7.873571e+001	5.207524e+001	6.185204e+001	73	119	54	78	1.377123e+001	2.637098e+001	0	0	0	0	0	0	1	0	0	0	0	20.2166	23.5159	1	1	0	0	26.2212	54.8866	80.5511
DATA	164	1	164	66	1	DarkCorner	DarkCorner	4142	418.5	0.000000000e+000	6.222117918e-001	1.000000000e+000	5.058381e+001	6.056615e+001	5.090304e+001	6.094613e+001	54	95	54	78	1.354988e+001	2.628187e+001	0	0	0	0	0	0	0	0	0	0	0	-7.99288	-16.1584	0	0	0	0	26.2212	54.4824	80.5036
DATA	165	2	1	66	1	DarkCorner	DarkCorner	704	423.17	0.000000000e+000	6.200000040e-001	1.000000000e+000	5.439464e+001	6.152637e+001	5.473792e+001	6.191238e+001	60	94	58	81	1.391975e+001	2.661516e+001	0	0	0	0	0	0	0	0	0	0	0	-9.42332	-15.7935	0	0	0	0	24.6442	58.5552	82.5541
DATA	166	2	2	66	1	DarkCorner	DarkCorner	725.271	423	-7.475369215e-002	5.364134983e-001	8.891669947e-001	7.379506e+001	6.212603e+001	5.570599e+001	6.251579e+001	73	99.5	58	81	1.425065e+001	2.634458e+001	0	0	0	0	0	0	1	0	0	0	0	15.2307	-4.91136	1	0	0	0	24.6442	59.127	82.8504
DATA	167	2	3	0	0	Col_4_15182583	Col_4_15182583	745.907	423.023	3.910250030e-002	1.106035640e-001	7.236855702e-001	3.798462e+002	4.156332e+002	6.738243e+001	7.553963e+001	143	222	58	80	1.431934e+001	2.617703e+001	0	0	0	0	0	0	0	0	0	0	0	77.7766	120.735	1	1	1	1	22.7082	59.2829	82.9462
DATA	168	2	4	0	0	Col_5_2157408	Col_5_2157408	767.5	423	-9.034470171e-005	1.096028310e-001	9.993423105e-001	4.058546e+002	4.057702e+002	6.923267e+001	7.546940e+001	135	219	59	83	1.420472e+001	2.709363e+001	0	0	0	0	0	0	0	0	0	0	0	82.4601	116.841	1	1	1	1	24.4106	59.6314	85.4088
DATA	169	2	5	0	0	Col_5_2285311	Col_5_2285311	788	422.674	6.916132028e-002	9.913452407e-002	4.853953514e-001	4.413586e+002	5.175508e+002	7.167171e+001	8.240450e+001	155	262	59	84	1.469074e+001	2.722490e+001	0	0	0	0	0	0	0	0	0	0	0	89.0687	147.886	1	1	1	1	22.1978	60.3305	86.3497
DATA	170	2	6	0	0	Col_4_8300133	Col_4_8300133	809.5	423	5.493008813e-002	7.862676682e-002	4.847906854e-001	7.181000e+002	8.149200e+002	9.159225e+001	1.040071e+002	209	344	60	85	1.498441e+001	2.755872e+001	0	0	0	0	0	0	0	0	0	0	0	143.936	231.048	1	1	1	1	30	61.0899	87.0596
DATA	171	2	7	0	0	NC_3_15118031	NC_3_15118031	831	423.17	1.181313566e-002	7.042879023e-002	8.667944131e-001	1.077701e+003	1.107417e+003	1.220139e+002	1.284559e+002	271	406	60	83	1.497557e+001	2.803585e+001	0	0	0	0	0	0	0	0	0	0	0	214.672	311.723	1	1	1	1	30	60.925	86.4907
DATA	172	2	8	0	0	NC_5_2484148	NC_5_2484148	852	423.17	-9.706080010e-002	2.182980408e-001	6.565906662e-001	2.018960e+002	1.614607e+002	6.096939e+001	6.747776e+001	101	136	59	81	1.442768e+001	2.741180e+001	0	0	0	0	0	0	0	0	0	0	0	39.9934	45.1549	1	1	0	0	30	60.1683	84.4143
DATA	173	2	9	0	0	NC_4_2536851	NC_4_2536851	873.433	423.298	-3.606350561e-002	1.326176038e-001	7.856712015e-001	3.378012e+002	3.108835e+002	6.697500e+001	7.288659e+001	137	203	59	81	1.446739e+001	2.663768e+001	0	0	0	0	0	0	0	0	0	0	0	66.5646	86.4073	1	1	1	0	26.8687	59.8435	83.293
DATA	174	2	10	0	0	NC_4_4318032	NC_4_4318032	894.5	423.324	1.128475461e-001	9.991178067e-002	2.586988353e-001	4.291079e+002	5.564345e+002	7.223129e+001	8.655022e+001	156	271.5	58	81	1.431670e+001	2.632923e+001	0	0	0	0	0	0	0	0	0	0	0	84.1618	153.795	1	1	1	1	27.0811	59.1067	82.9274
DATA	175	2	11	0	0	Col_4_16689198	Col_4_16689198	915.676	422.595	-8.326175467e-002	9.107463211e-002	3.606041188e-001	6.325208e+002	5.221714e+002	8.605002e+001	8.464555e+001	191	228.5	58	80	1.436360e+001	2.608351e+001	0	0	0	0	0	0	0	0	0	0	0	123.551	143.616	1	1	1	1	20.3108	58.7162	82.5335
DATA	176	2	12	0	0	NC_2_6063046	NC_2_6063046	936.567	423.298	0.000000000e+000	6.203438289e-001	1.000000000e+000	5.820684e+001	6.652886e+001	5.857418e+001	6.694625e+001	56.5	83.5	57	80	1.420868e+001	2.546548e+001	0	0	0	0	0	0	0	0	0	0	0	-6.97744	-19.7552	0	0	0	0	26.8687	57.8178	81.9327
DATA	177	2	13	0	0	Col_3_7532007	Col_3_7532007	957.667	423.111	-6.287277948e-002	8.174066073e-002	4.417901124e-001	7.767241e+002	6.720383e+002	9.740306e+001	9.505948e+001	223	292	56	81	1.373509e+001	2.560008e+001	0	0	0	0	0	0	0	0	0	0	0	150.603	183.157	1	1	1	1	24.8756	57.2088	81.6921
DATA	178	2	14	0	0	Col_5_1971000	Col_5_1971000	978.63	423.167	2.475499214e-002	6.157801821e-002	6.876765110e-001	9.928169e+003	1.051052e+004	9.945657e+002	1.053217e+003	1979	2921	56	81	1.365076e+001	2.587571e+001	0	0	0	0	0	0	0	0	0	0	0	1919.16	2853.42	1	1	1	1	24.8756	56.9629	82.2669
DATA	179	2	15	0	0	Col_1_24728856	Col_1_24728856	1000.22	423.478	-2.180929853e-001	1.679729862e-001	1.941563459e-001	3.203100e+002	1.938552e+002	6.723881e+001	7.045968e+001	119	160	56	81	1.367701e+001	2.681781e+001	0	0	0	0	0	0	0	0	0	0	0	61.7439	52.4355	1	1	1	0	27.0811	56.9943	82.8718
DATA	180	2	16	0	0	NC_5_8638567	NC_5_8638567	1021.5	423.324	-3.954477541e-002	1.030876071e-001	7.012722842e-001	4.952549e+002	4.521515e+002	7.722689e+001	8.161958e+001	159	233	56	80	1.368694e+001	2.708194e+001	0	0	0	0	0	0	0	0	0	0	0	95.247	121.922	1	1	1	1	27.0811	57.1718	82.2581
DATA	181	2	17	0	0	NC_3_21066331	NC_3_21066331	1042.37	423.204	-1.708196655e-001	1.047217106e-001	1.028529433e-001	5.693943e+002	3.842319e+002	8.226102e+001	7.822199e+001	177.5	217.5	56	79	1.338581e+001	2.658941e+001	0	0	0	0	0	0	0	0	0	0	0	109.295	103.329	1	1	1	1	23.696	56.479	81.1788
DATA	182	2	18	0	0	NC_1_13468108	NC_1_13468108	1063.5	423.324	-8.853033662e-002	2.256990897e-001	6.948739333e-001	2.003210e+002	1.633789e+002	6.275200e+001	7.022854e+001	104	151.5	56	79	1.406912e+001	2.684434e+001	0	0	0	0	0	0	0	0	0	0	0	38.3874	43.8289	1	1	0	0	27.0811	56.6658	81.2224
DATA	183	2	19	0	0	NC_5_20389249	NC_5_20389249	1084.78	423.478	0.000000000e+000	6.216560583e-001	1.000000000e+000	5.917588e+001	6.802065e+001	5.963048e+001	6.859266e+001	68	128	56	78	1.427428e+001	2.664065e+001	0	0	0	0	0	0	0	0	0	0	0	5.95123	11.9438	0	0	0	0	27.0811	56.4266	80.7485
DATA	184	2	20	0	0	NC_4_7719162	NC_4_7719162	1106	423.5	-1.282762515e-001	2.801715869e-001	6.470610049e-001	1.668677e+002	1.241927e+002	6.190147e+001	6.968407e+001	97	141	55	79	1.454891e+001	2.649690e+001	0	0	0	0	0	0	0	0	0	0	0	31.901	33.187	1	1	0	0	26.2212	55.9512	81.2392
DATA	185	2	21	0	0	Col_5_25576250	Col_5_25576250	1127	423.5	-9.734183546e-002	7.103698349e-002	1.705939197e-001	1.275572e+003	1.019443e+003	1.408163e+002	1.229137e+002	261.5	336.5	55	79	1.456654e+001	2.629828e+001	0	0	0	0	0	0	0	0	0	0	0	243.685	272.027	1	1	1	1	26.2212	56.1004	81.4004
DATA	186	2	22	0	0	NC_1_4549878	NC_1_4549878	1148.4	423.414	-2.105797964e-001	1.165436090e-001	7.078167207e-002	9.184996e+003	5.655867e+003	1.577959e+003	1.151045e+003	727	950	56	79	1.424570e+001	2.584461e+001	0	0	1	1	0	0	0	0	0	0	0	1753.96	1507.48	1	1	1	1	27.501	56.7817	80.9104
DATA	187	2	23	0	0	NC_3_9393524	NC_3_9393524	1169.5	423.324	-8.407972962e-002	3.702861880e-001	8.203717369e-001	1.191805e+002	9.820317e+001	6.086450e+001	6.950043e+001	86	128	57	79	1.384167e+001	2.570212e+001	0	0	0	0	0	0	0	0	0	0	0	22.7553	26.1525	1	1	0	0	27.0811	57.329	81.2246
DATA	188	2	24	0	0	Col_5_24812453	Col_5_24812453	1190.6	423.414	-1.498783370e-002	7.687356890e-002	8.454185316e-001	8.711422e+002	8.415913e+002	1.055969e+002	1.087306e+002	229.5	334	57	80	1.403502e+001	2.583813e+001	0	0	0	0	0	0	0	0	0	0	0	166.343	223.989	1	1	1	1	27.501	58.1327	81.8235
DATA	189	2	25	0	0	NC_1_7390329	NC_1_7390329	1211.49	423.579	-1.080719873e-001	3.586127249e-001	7.631390221e-001	1.265647e+002	9.868259e+001	6.098947e+001	6.957243e+001	94	133	58	80	1.404631e+001	2.547419e+001	0	0	0	0	0	0	0	0	0	0	0	24.1751	26.255	1	1	0	0	25.1049	58.2353	81.5916
DATA	190	2	26	0	0	NC_1_22707823	NC_1_22707823	1233	423.5	-2.664006387e-001	2.585785759e-001	3.028925546e-001	2.117262e+002	1.146500e+002	6.327348e+001	6.982107e+001	99.5	131	57	80	1.370456e+001	2.566606e+001	0	0	0	0	0	0	0	0	0	0	0	40.466	30.5013	1	1	0	0	26.2212	57.5851	80.8679
DATA	191	2	27	0	0	Col_4_7791589	Col_4_7791589	1253.33	423.222	-1.340778649e-001	8.005575269e-002	9.397228798e-002	9.217083e+002	6.768862e+002	1.097498e+002	9.655769e+001	231.5	279.5	57	80	1.331081e+001	2.600399e+001	0	0	0	0	0	0	0	0	0	0	0	176.302	180.114	1	1	1	1	20.3108	57.3306	81.1174
DATA	192	2	28	0	0	Col_5_20803023	Col_5_20803023	1275.22	423.478	1.454291903e-002	7.182933461e-002	8.395532961e-001	1.044060e+003	1.079613e+003	1.201786e+002	1.280387e+002	264	407.5	57	80	1.332354e+001	2.611751e+001	0	0	0	0	0	0	0	0	0	0	0	199.91	287.379	1	1	1	1	27.0811	57.2173	81.3788
DATA	193	2	29	0	0	Col_1_24658350	Col_1_24658350	1295.49	423.388	-1.024890449e-001	1.157088874e-001	3.757527365e-001	4.541178e+002	3.586571e+002	7.480781e+001	7.758228e+001	152.5	204	57	80	1.340376e+001	2.692197e+001	0	0	0	0	0	0	0	0	0	0	0	87.0538	95.5263	1	1	1	1	24.4106	57.3668	82.6336
DATA	194	2	30	0	0	Col_1_15893579	Col_1_15893579	1317.6	423.414	-3.380656197e-002	1.524715827e-001	8.245289870e-001	2.938492e+002	2.718429e+002	6.623501e+001	7.391691e+001	117	177.5	57	79	1.386049e+001	2.595361e+001	0	0	0	0	0	0	0	0	0	0	0	56.4134	72.4646	1	1	0	0	27.501	57.6797	81.1763
DATA	195	2	31	0	0	Col_4_17258333	Col_4_17258333	1338.71	423.5	-8.503621221e-002	7.783886175e-002	2.746288824e-001	9.192904e+002	7.558167e+002	1.093774e+002	1.021174e+002	233	277	57	80	1.391095e+001	2.567505e+001	0	0	0	0	0	0	0	0	0	0	0	176.766	201.676	1	1	1	1	27.0811	58.1788	81.8357
DATA	196	2	32	0	0	Col_5_19323057	Col_5_19323057	1359.04	423.286	-1.258732793e-001	1.015452577e-001	2.151314815e-001	5.661202e+002	4.236775e+002	8.188667e+001	8.061888e+001	173	218	58	80	1.395495e+001	2.594899e+001	0	0	0	0	0	0	0	0	0	0	0	109.042	113.183	1	1	1	1	23.4529	58.501	81.8373
DATA	197	2	33	0	0	NC_3_22060384	NC_3_22060384	1380.59	423.735	-7.841342020e-001	2.254083657e-001	5.038012425e-004	4.140884e+002	6.807049e+001	7.212304e+001	6.849755e+001	146	101	58	80	1.396387e+001	2.544671e+001	0	0	0	0	0	0	0	0	0	0	0	79.9127	-5.45642	1	0	1	0	19.1492	58.6476	81.6072
DATA	198	2	34	0	0	Col_1_367914	Col_1_367914	1402.15	423.5	-9.190394558e-002	9.413607384e-002	3.289216364e-001	6.140192e+002	4.969103e+002	8.510266e+001	8.453584e+001	183	249	58	81	1.425411e+001	2.635193e+001	0	0	0	0	0	0	0	0	0	0	0	118.748	133.133	1	1	1	1	30	58.8962	83.3547
DATA	199	2	35	0	0	Col_3_14273897	Col_3_14273897	1423.29	423.5	6.270522694e-002	1.675161811e-001	7.081637226e-001	2.335472e+002	2.698235e+002	6.326451e+001	7.341326e+001	110	172	58	82	1.489072e+001	2.648132e+001	0	0	0	0	0	0	0	0	0	0	0	45.2667	72.4127	1	1	0	0	27.0811	59.6854	83.6683
DATA	200	2	36	0	0	NC_5_13776843	NC_5_13776843	1443.79	423.552	1.447351498e-002	7.585645264e-002	8.486812164e-001	8.630772e+002	8.923252e+002	1.043569e+002	1.122834e+002	224	336	59	82	1.493953e+001	2.631648e+001	0	0	0	0	0	0	0	0	0	0	0	167.663	239.895	1	1	1	1	25.7804	60.4217	84.2429
DATA	201	2	37	0	0	Col_3_19652883	Col_3_19652883	1465.71	423.5	3.399667255e-001	6.885644848e-002	7.920106247e-007	9.686078e+004	2.118921e+005	9.686254e+003	2.118931e+004	19103	64294	59	82	1.467806e+001	2.659555e+001	0	0	0	0	0	0	0	0	0	0	0	18864.4	57081.1	1	1	1	1	27.0811	60.4969	84.6423
DATA	202	2	38	0	0	NC_5_2424130	NC_5_2424130	1486.85	423.5	-5.993105965e-002	1.004458065e-001	5.507406217e-001	5.249127e+002	4.572524e+002	7.849599e+001	8.184113e+001	173.5	224	59	81	1.420141e+001	2.594130e+001	0	0	0	0	0	0	0	0	0	0	0	102.494	123.434	1	1	1	1	26.6546	59.8593	83.0611
DATA	203	2	39	0	0	NC_5_20260964	NC_5_20260964	1508	423.5	-9.068335158e-002	2.293902577e-001	6.926041840e-001	1.945764e+002	1.579090e+002	6.137369e+001	6.954413e+001	105	147	58	80	1.354654e+001	2.562195e+001	0	0	0	0	0	0	0	0	0	0	0	38.0944	42.7206	1	1	0	0	26.2212	58.7778	82.4454
DATA	204	2	40	0	0	NC_2_11345416	NC_2_11345416	1528.52	422.978	6.381352702e-003	1.324059158e-001	9.615605365e-001	3.274227e+002	3.322693e+002	6.664853e+001	7.530169e+001	129	189	58	81	1.390985e+001	2.589329e+001	0	0	0	0	0	0	0	0	0	0	0	64.2757	90.0955	1	1	1	0	22.4545	58.5297	82.7366
DATA	205	2	41	0	0	Col_2_14771214	Col_2_14771214	1550.29	423.5	9.374196500e-002	7.178740652e-002	1.916112549e-001	9.559639e+002	1.186270e+003	1.117541e+002	1.364427e+002	235	360	58	81	1.394147e+001	2.563615e+001	0	0	0	0	0	0	0	0	0	0	0	188.213	322.44	1	1	1	1	27.0811	58.9814	82.8508
DATA	206	2	42	0	0	Col_1_21892049	Col_1_21892049	1571.4	423.586	1.787973604e-002	7.213721240e-002	8.042448044e-001	9.972982e+002	1.039214e+003	1.152252e+002	1.237801e+002	250	389	57	81	1.351649e+001	2.570327e+001	0	0	0	0	0	0	0	0	0	0	0	196.925	283.167	1	1	1	1	27.501	58.101	83.062
DATA	207	2	43	0	0	Col_5_20113290	Col_5_20113290	1592.6	423.586	-6.424278007e-002	7.996200795e-002	4.217341609e-001	8.117139e+002	7.001002e+002	9.949726e+001	9.695430e+001	226	277	57	82	1.368918e+001	2.631838e+001	0	0	0	0	0	0	0	0	0	0	0	160.761	191.254	1	1	1	1	27.501	57.5382	83.4439
DATA	208	2	44	0	0	NC_4_18432724	NC_4_18432724	1613.78	423.522	5.307632280e-002	1.145153153e-001	6.430155637e-001	3.727416e+002	4.211960e+002	6.841142e+001	7.905154e+001	132	204	56	81	1.325654e+001	2.637428e+001	0	0	0	0	0	0	0	0	0	0	0	74.0476	115.366	1	1	1	1	27.0811	56.8294	82.8095
DATA	209	2	45	0	0	Col_2_1760075	Col_2_1760075	1634.1	423.571	-2.551339418e-002	7.667927584e-002	7.393390993e-001	8.571494e+002	8.082452e+002	1.030450e+002	1.048076e+002	242.5	334	56	80	1.346460e+001	2.619073e+001	0	0	0	0	0	0	0	0	0	0	0	170.786	221.953	1	1	1	1	23.9365	56.7484	82.5546
DATA	210	2	46	0	0	NC_1_16406166	NC_1_16406166	1655.68	423.464	-1.423875939e-002	6.745856096e-002	8.328293998e-001	1.387896e+003	1.343131e+003	1.500430e+002	1.498904e+002	344.5	466.5	56	80	1.370049e+001	2.633490e+001	0	0	0	0	0	0	0	0	0	0	0	277.424	369.873	1	1	1	1	25.1049	56.9733	81.6801
DATA	211	2	47	0	0	NC_4_7599175	NC_4_7599175	1677.22	423.522	-1.492064277e-002	6.823573673e-002	8.269124377e-001	1.299524e+003	1.255636e+003	1.418344e+002	1.420150e+002	326	435	55	79	1.317253e+001	2.575780e+001	0	0	0	0	0	0	0	0	0	0	0	260.602	346.763	1	1	1	1	27.0811	55.761	81.0417
DATA	212	2	48	0	0	Col_2_17490035	Col_2_17490035	1698.5	423.676	-1.181475525e-001	1.005709917e-001	2.400876801e-001	5.475394e+002	4.171265e+002	7.878170e+001	7.821139e+001	166.5	217.5	56	80	1.290753e+001	2.567552e+001	0	0	0	0	0	0	0	0	0	0	0	110.157	115.524	1	1	1	1	27.0811	56.17	81.6113
DATA	213	2	49	0	0	Col_5_17317565	Col_5_17317565	1719.21	423.792	3.312045708e-002	9.353908111e-002	7.232778154e-001	5.149121e+002	5.557168e+002	7.641776e+001	8.626027e+001	172	262.5	56	79	1.330919e+001	2.548208e+001	0	0	0	0	0	0	0	0	0	0	0	103.921	154.338	1	1	1	1	24.4106	56.4857	80.7534
DATA	214	2	50	0	0	Col_3_13427253	Col_3_13427253	1740.78	423.745	8.135182218e-002	7.150844992e-002	2.552652996e-001	9.532609e+002	1.149645e+003	1.106996e+002	1.324533e+002	263.5	428	55	78	1.317429e+001	2.495457e+001	0	0	0	0	0	0	0	0	0	0	0	193.026	320.232	1	1	1	1	24.8756	56.1431	79.8066
DATA	215	2	51	0	-1	NC1_00000067	NC1_00000067	1762	423.5	0.000000000e+000	6.217554114e-001	1.000000000e+000	5.574494e+001	6.517966e+001	5.621777e+001	6.558858e+001	74	108.5	55	79	1.336534e+001	2.421515e+001	0	0	0	0	0	0	0	0	0	0	0	7.4899	-3.73052	0	0	0	0	30	55.9041	79.8084
DATA	216	2	52	0	0	Col_3_16066198	Col_3_16066198	1783	423.5	7.688130595e-002	8.225189916e-002	3.499400752e-001	6.295651e+002	7.514878e+002	8.420304e+001	9.962112e+001	189.5	312.5	55	78	1.357738e+001	2.398173e+001	0	0	0	0	0	0	0	0	0	0	0	128.308	210.546	1	1	1	1	26.2212	55.9304	78.9875
DATA	217	2	53	0	0	NC_4_5754942	NC_4_5754942	1804.22	423.522	1.198207112e-001	8.533561677e-002	1.602856859e-001	5.556183e+002	7.321453e+002	7.869869e+001	9.804289e+001	170	306	55	78	1.378241e+001	2.425684e+001	0	0	0	0	0	0	0	0	0	0	0	113.606	205.729	1	1	1	1	27.0811	55.7512	79.8019
DATA	218	2	54	0	0	NC_1_7851338	NC_1_7851338	1825.5	423.676	2.506298613e-001	8.822093240e-002	4.498159554e-003	9.474089e+003	1.687203e+004	9.502379e+002	2.424486e+003	1576	3069	55	79	1.386988e+001	2.506915e+001	0	0	1	1	0	0	0	0	0	0	0	1943.46	4754.88	1	1	1	1	27.0811	56.1385	81.2419
DATA	219	2	55	0	0	Col_5_14550911	Col_5_14550911	1845.93	423.1	-1.493949618e+000	1.544801836e-001	4.011617857e-022	3.146819e+004	1.009072e+003	3.147306e+003	1.199406e+002	6456	388	56	80	1.394697e+001	2.511505e+001	0	0	0	0	0	0	0	0	0	0	0	6475	285.176	1	1	1	1	26.2212	56.4763	81.4179
DATA	220	2	56	0	0	NC_1_10365177	NC_1_10365177	1867.36	423.148	1.405907203e-002	9.388036236e-002	8.809577594e-001	5.116841e+002	5.285195e+002	7.527182e+001	8.350001e+001	167	258	55	80	1.381239e+001	2.540834e+001	0	0	0	0	0	0	0	0	0	0	0	105.626	149.804	1	1	1	1	25.5572	56.4009	81.9114
DATA	221	2	57	0	0	Col_3_17968225	Col_3_17968225	1887.5	423.5	4.797576655e-002	7.034817082e-002	4.952541062e-001	1.023407e+003	1.142942e+003	1.162018e+002	1.312221e+002	274	445	55	80	1.363911e+001	2.503990e+001	0	0	0	0	0	0	0	0	0	0	0	211.9	324.846	1	1	1	1	24.4106	55.772	81.3753
DATA	222	2	58	0	0	Col_3_18279546	Col_3_18279546	1910	423.5	7.439789302e-002	1.538178614e-001	6.286163592e-001	2.388481e+002	2.834782e+002	5.983071e+001	7.024652e+001	117.5	188.5	54	79	1.324349e+001	2.559491e+001	0	0	0	0	0	0	0	0	0	0	0	49.6187	80.8145	1	1	0	0	26.2212	55.1331	80.9016
DATA	223	2	59	0	0	Col_5_3359201	Col_5_3359201	1931.12	423.591	-1.430136792e-001	7.475905313e-002	5.574870877e-002	7.561144e+003	5.439686e+003	9.098130e+002	6.340819e+002	1506	1484	54	78	1.353222e+001	2.567683e+001	0	0	1	1	0	0	0	0	0	0	0	1575.61	1555.13	1	1	1	1	26.6546	54.9204	80.4992
DATA	224	2	60	0	0	Col_4_1123843	Col_4_1123843	1951.56	423.473	-1.057831903e-002	6.862999041e-002	8.775028847e-001	1.206677e+003	1.177640e+003	1.324162e+002	1.339932e+002	298	440	54	79	1.356374e+001	2.610214e+001	0	0	0	0	0	0	0	0	0	0	0	252.184	337.574	1	1	1	1	24.4106	55.2607	80.5616
DATA	225	2	61	0	0	NC_1_12181859	NC_1_12181859	1972.12	424	4.010846079e-002	9.169172665e-002	6.618015180e-001	5.109043e+002	5.603353e+002	7.460671e+001	8.487491e+001	168	243	55	78	1.391875e+001	2.582292e+001	0	0	0	0	0	0	0	0	0	0	0	107.089	161.053	1	1	1	1	20.591	55.7184	80.318
DATA	226	2	62	0	0	Col_2_16029136	Col_2_16029136	1993.69	423.706	3.886002369e-002	6.737140198e-002	5.640725737e-001	1.263095e+003	1.381326e+003	1.374503e+002	1.520606e+002	313	495	55	78	1.374393e+001	2.606513e+001	0	0	0	0	0	0	0	0	0	0	0	265.537	398.111	1	1	1	1	23.4529	55.8172	80.2752
DATA	227	2	63	0	0	NC_2_19052335	NC_2_19052335	2015.35	423.175	-1.446181705e-001	7.653070363e-002	5.880140329e-002	9.733752e+002	6.976894e+002	1.113382e+002	9.427553e+001	274	314	54	78	1.383524e+001	2.577530e+001	0	0	0	0	0	0	0	0	0	0	0	205.221	201.621	1	1	1	1	20.591	55.442	80.4987
DATA	228	2	64	0	0	Col_1_25748487	Col_1_25748487	2036.6	423.7	-6.110074263e-002	7.222448341e-002	3.975617849e-001	1.029098e+003	8.940381e+002	1.161696e+002	1.095091e+002	276	368.5	54	79	1.380946e+001	2.554511e+001	0	0	0	0	0	0	0	0	0	0	0	217.59	259.039	1	1	1	1	23.4529	55.5105	80.7775
DATA	229	2	65	0	0	NC_4_15388966	NC_4_15388966	2058.27	424	-3.865585785e-002	9.934398879e-002	6.971938950e-001	7.805285e+002	7.140570e+002	9.476728e+001	1.421327e+002	215.5	240	54	79	1.382381e+001	2.585020e+001	0	0	0	1	0	0	0	0	0	0	0	165.5	207.429	1	1	1	1	24.6442	55.4225	80.9339
DATA	230	2	66	0	0	NC_2_9374070	NC_2_9374070	2079.5	424	-2.257378671e-001	3.917366777e-001	5.644468925e-001	1.191471e+002	7.085092e+001	5.491086e+001	6.331763e+001	92	117	54	79	1.337955e+001	2.547083e+001	0	0	0	0	0	0	0	0	0	0	0	25.3308	20.6326	1	1	0	0	24.4106	54.9655	80.5515
DATA	231	2	67	0	0	NC_4_17093806	NC_4_17093806	2100.5	424	2.951790756e-002	1.010365906e-001	7.701714274e-001	4.316073e+002	4.619625e+002	6.871263e+001	7.793774e+001	152	224	54	79	1.353760e+001	2.574637e+001	0	0	0	0	0	0	0	0	0	0	0	91.9952	134.848	1	1	1	1	24.4106	54.6297	80.6246
DATA	232	2	68	0	0	Col_4_7102999	Col_4_7102999	2122.26	423.343	-5.055185031e-002	8.494478336e-002	5.517671098e-001	6.469015e+002	5.758194e+002	8.383997e+001	8.507307e+001	202	279	54	80	1.361710e+001	2.636935e+001	0	0	0	0	0	0	0	0	0	0	0	138.229	168.478	1	1	1	1	20.0267	54.4868	81.2951
DATA	233	2	69	0	0	NC_1_4473876	NC_1_4473876	2142.5	424	-2.189168035e-001	8.585172585e-002	1.077412620e-002	8.024313e+002	4.847201e+002	9.627976e+001	7.908381e+001	240	233	53	79	1.374756e+001	2.673254e+001	0	0	0	0	0	0	0	0	0	0	0	171.871	142.132	1	1	1	1	24.4106	54.2354	80.8604
DATA	234	2	70	0	0	NC_5_16995148	NC_5_16995148	2163.73	424	-2.540666830e-004	9.234548091e-002	9.978048127e-001	5.158571e+002	5.155554e+002	7.401840e+001	8.090604e+001	169.5	231	53	77	1.373857e+001	2.642919e+001	0	0	0	0	0	0	0	0	0	0	0	110.749	151.502	1	1	1	1	24.6442	53.8133	79.8191
DATA	235	2	71	0	0	Col_5_17678408	Col_5_17678408	2185.27	424	3.870996330e-002	6.699857552e-002	5.634174336e-001	1.278610e+003	1.397810e+003	1.383953e+002	1.530036e+002	342.5	502	53	76	1.361482e+001	2.558592e+001	0	0	0	0	0	0	0	0	0	0	0	275.129	411.633	1	1	1	1	24.6442	53.8998	78.6941
DATA	236	2	72	0	0	Col_3_21901574	Col_3_21901574	2205.93	423.741	-1.157553145e-001	1.736546069e-001	5.050381430e-001	2.489053e+002	1.906685e+002	5.841928e+001	6.496180e+001	112	171.5	52	76	1.317591e+001	2.482653e+001	0	0	0	0	0	0	0	0	0	0	0	53.6696	56.2573	1	1	0	0	16.9257	52.8444	77.647
DATA	237	2	73	0	0	NC_3_20864992	NC_3_20864992	2227.5	424	5.208936855e-002	2.431549790e-001	8.303732268e-001	1.414245e+002	1.594461e+002	5.460284e+001	6.399731e+001	91	133	51	75	1.329066e+001	2.425272e+001	0	0	0	0	0	0	0	0	0	0	0	30.559	47.1372	1	1	0	0	24.4106	52.5406	77.2195
DATA	238	2	74	0	0	Col_1_5394000	Col_1_5394000	2248.5	424	7.855215249e-002	1.908777086e-001	6.806829915e-001	1.782191e+002	2.135533e+002	5.557274e+001	6.544984e+001	97	160	51	76	1.308610e+001	2.432604e+001	0	0	0	0	0	0	0	0	0	0	0	38.5842	63.2466	1	1	0	0	24.4106	52.4752	77.6222
DATA	239	2	75	0	0	NC_3_16781987	NC_3_16781987	2269.41	423.571	6.362869038e-002	8.826436119e-002	4.709786270e-001	5.180362e+002	5.997756e+002	7.378670e+001	8.609396e+001	175.5	272	51	76	1.302973e+001	2.507738e+001	0	0	0	0	0	0	0	0	0	0	0	112.354	177.928	1	1	1	1	23.4529	52.4789	77.437
DATA	240	2	76	0	0	Col_3_18459744	Col_3_18459744	2290.7	423.667	-1.698933476e-001	1.069747660e-001	1.122495260e-001	4.928251e+002	3.332725e+002	7.197125e+001	7.009336e+001	177	195	52	76	1.327123e+001	2.488831e+001	0	0	0	0	0	0	0	0	0	0	0	107.076	99.0303	1	1	1	1	19.1492	52.8082	77.3135
DATA	241	2	77	0	0	Col_5_15545974	Col_5_15545974	2312	424.17	-1.724832805e-002	1.275637393e-001	8.924431457e-001	3.202508e+002	3.077810e+002	6.137810e+001	6.883126e+001	131	191	52	75	1.327982e+001	2.488695e+001	0	0	0	0	0	0	0	0	0	0	0	69.7002	91.5994	1	1	1	0	24.6442	52.4264	76.8063
DATA	242	2	78	0	0	NC_2_4630892	NC_2_4630892	2332.74	423.745	1.423202920e-001	1.228750795e-001	2.467612725e-001	2.804293e+002	3.891739e+002	5.933024e+001	7.276438e+001	119	219	51	75	1.310311e+001	2.459604e+001	0	0	0	0	0	0	0	0	0	0	0	61.1226	115.981	1	1	1	1	22.7082	52.1587	76.6607
DATA	243	2	79	0	0	Col_1_11163918	Col_1_11163918	2354.15	424.077	-1.262359559e-002	8.170099679e-002	8.772078724e-001	6.592808e+002	6.403934e+002	8.409542e+001	8.871768e+001	209	281	52	75	1.295914e+001	2.423666e+001	0	0	0	0	0	0	0	0	0	0	0	143.912	191.11	1	1	1	1	21.1402	52.3093	76.0815
DATA	244	2	80	0	0	Col_2_6917292	Col_2_6917292	2375.64	423.205	7.634239886e-002	1.545218508e-001	6.212668539e-001	2.257918e+002	2.691848e+002	5.682080e+001	6.697419e+001	106.5	183	51	74	1.278685e+001	2.407234e+001	0	0	0	0	0	0	0	0	0	0	0	49.3483	80.4264	1	1	0	0	21.4095	52.103	75.5233
DATA	245	2	81	0	0	Col_3_21283394	Col_3_21283394	2396.5	424.324	-5.465865845e-002	8.677830470e-002	5.287826008e-001	6.081557e+002	5.362362e+002	8.006288e+001	8.140971e+001	198	252	51	74	1.274867e+001	2.405161e+001	0	0	0	0	0	0	0	0	0	0	0	133.094	160.405	1	1	1	1	27.0811	51.6686	75.6492
DATA	246	2	82	0	0	Col_3_6782603	Col_3_6782603	2417.44	423.944	-2.699817464e-002	6.538110568e-002	6.796539261e-001	1.614753e+003	1.517427e+003	1.696470e+002	1.636172e+002	414	551	50	74	1.282352e+001	2.399152e+001	0	0	0	0	0	0	0	0	0	0	0	353.757	454.352	1	1	1	1	24.8756	51.4273	75.5606
DATA	247	2	83	0	0	NC_3_2606872	NC_3_2606872	2439	424.5	1.840631278e-002	2.041469164e-001	9.281584089e-001	1.752198e+002	1.828056e+002	5.483624e+001	6.380991e+001	101.5	160.5	51	74	1.311593e+001	2.410503e+001	0	0	0	0	0	0	0	0	0	0	0	38.4285	54.789	1	1	0	0	26.2212	51.9392	75.652
DATA	248	2	84	0	0	Col_3_9154819	Col_3_9154819	2459.72	423.9	-3.207454929e-002	6.984482008e-002	6.460719645e-001	1.090314e+003	1.012692e+003	1.207625e+002	1.182686e+002	304.5	409	51	74	1.340684e+001	2.461895e+001	0	0	0	0	0	0	0	0	0	0	0	239.313	303.739	1	1	1	1	23.696	52.148	76.1005
DATA	249	2	85	0	0	NC_3_6776084	NC_3_6776084	2481.08	423.717	1.265328158e-001	9.505298091e-002	1.831291482e-001	4.184781e+002	5.600226e+002	6.665493e+001	8.284428e+001	147	262	52	74	1.322718e+001	2.471006e+001	0	0	0	0	0	0	0	0	0	0	0	91.9212	168.084	1	1	1	1	23.9365	52.4025	76.2873
DATA	250	2	86	0	0	Col_1_24702093	Col_1_24702093	2501.8	423.78	1.106806016e-003	7.208035535e-002	9.877488294e-001	9.205155e+002	9.228645e+002	1.056485e+002	1.106319e+002	261.5	379.5	52	73	1.296185e+001	2.387116e+001	0	0	0	0	0	0	0	0	0	0	0	202.329	277.147	1	1	1	1	23.4529	52.3085	74.7189
DATA	251	2	87	0	0	NC_4_1843031	NC_4_1843031	2523.5	424.324	1.050508155e-001	8.227077122e-002	2.016407017e-001	5.700197e+002	7.260067e+002	7.703203e+001	9.481311e+001	187.5	318	52	73	1.291916e+001	2.371403e+001	0	0	0	0	0	0	0	0	0	0	0	125.37	218.144	1	1	1	1	27.0811	52.2452	74.8382
DATA	252	2	88	0	0	Col_3_14712406	Col_3_14712406	2544.05	423.605	5.254030885e-002	6.580123777e-002	4.245978443e-001	1.413571e+003	1.595357e+003	1.505480e+002	1.707866e+002	365	587	52	74	1.304426e+001	2.397405e+001	0	0	0	0	0	0	0	0	0	0	0	311.004	479.503	1	1	1	1	21.6755	52.725	75.9522
DATA	253	2	89	0	0	Col_3_14785184	Col_3_14785184	2565.43	424.235	3.217068820e-003	9.396406277e-002	9.726879822e-001	4.865689e+002	4.901866e+002	7.105058e+001	7.821071e+001	171	250.5	52	75	1.306873e+001	2.462322e+001	0	0	0	0	0	0	0	0	0	0	0	107.096	147.378	1	1	1	1	24.1747	52.9107	76.6294
DATA	254	2	90	0	0	Col_4_12060675	Col_4_12060675	2586.37	424.102	-4.792849398e-002	7.135304010e-002	5.017688397e-001	1.017226e+003	9.109379e+002	1.141363e+002	1.095952e+002	288	384	52	74	1.287253e+001	2.508843e+001	0	0	0	0	0	0	0	0	0	0	0	223.94	273.918	1	1	1	1	23.9365	52.6981	76.2606
DATA	255	2	91	0	0	Col_1_22569402	Col_1_22569402	2607.77	423.692	-2.315204558e-002	7.459769343e-002	7.562881726e-001	8.432107e+002	7.994367e+002	9.894106e+001	1.005181e+002	250.5	331	52	74.5	1.272922e+001	2.500236e+001	0	0	0	0	0	0	0	0	0	0	0	185.643	240.394	1	1	1	1	23.696	52.5843	76.4353
DATA	256	2	92	0	0	Col_5_808132	Col_5_808132	2628.63	423.959	-2.661137385e-005	8.724937037e-002	9.997566423e-001	5.603344e+002	5.603000e+002	7.628138e+001	8.278002e+001	179	268	52	75	1.293888e+001	2.493905e+001	0	0	0	0	0	0	0	0	0	0	0	123.368	168.478	1	1	1	1	23.4529	52.6268	76.6648
DATA	257	2	93	0	0	NC_4_2158688	NC_4_2158688	2650.5	424.324	-3.091068378e-002	1.083627707e-001	7.754511781e-001	4.031845e+002	3.754855e+002	6.561272e+001	7.158287e+001	148	212	52	76	1.307186e+001	2.454360e+001	0	0	0	0	0	0	0	0	0	0	0	88.7631	112.89	1	1	1	1	27.0811	52.5557	77.6137
DATA	258	2	94	0	0	Col_1_22805032	Col_1_22805032	2671.6	424.414	2.144150000e-002	8.756523486e-002	8.065623885e-001	7.574345e+002	7.957683e+002	9.174750e+001	1.268495e+002	213	257.5	52	75	1.316197e+001	2.461417e+001	0	0	0	1	0	0	0	0	0	0	0	166.719	239.186	1	1	1	1	27.501	52.7612	77.4604
DATA	259	2	95	0	0	Col_2_10918123	Col_2_10918123	2693.24	424.352	4.029214550e-002	7.366500072e-002	5.844030749e-001	8.186423e+002	8.982275e+002	9.687141e+001	1.085686e+002	246	377	52	75	1.337437e+001	2.473656e+001	0	0	0	0	0	0	0	0	0	0	0	180.132	269.878	1	1	1	1	24.8756	53.2713	77.499
DATA	260	2	96	0	0	Col_3_9137150	Col_3_9137150	2714.04	424.633	-1.564179103e-001	1.099640006e-001	1.548966688e-001	4.595175e+002	3.205414e+002	6.925258e+001	6.891872e+001	166	195	52	75	1.336403e+001	2.539498e+001	0	0	0	0	0	0	0	0	0	0	0	101.073	96.2661	1	1	1	1	23.4529	53.0173	76.8399
DATA	261	2	97	0	0	Col_1_25003932	Col_1_25003932	2735.12	423.692	3.581446488e-002	1.082113910e-001	7.406689558e-001	3.747983e+002	4.070166e+002	6.397240e+001	7.337376e+001	144.5	228	52	74	1.326228e+001	2.563955e+001	0	0	0	0	0	0	0	0	0	0	0	82.3865	122.158	1	1	1	1	16.9257	52.9592	76.9048
DATA	262	2	98	0	0	NC_5_25618804	NC_5_25618804	2756.16	423.27	1.360496261e-001	6.337208774e-002	3.180615341e-002	3.134916e+003	4.288205e+003	3.177550e+002	4.331504e+002	738	1398	52	74	1.344029e+001	2.612008e+001	0	0	0	0	0	0	0	0	0	0	0	688.648	1286.13	1	1	1	1	20.3108	53.299	77.1859
DATA	263	2	99	0	0	Col_3_21534932	Col_3_21534932	2777.4	424.414	9.135913670e-003	6.336543253e-002	8.853597591e-001	2.214334e+003	2.261409e+003	2.274361e+002	2.342585e+002	545.5	770.5	52	74	1.336014e+001	2.571300e+001	0	0	0	0	0	0	0	0	0	0	0	486.14	677.787	1	1	1	1	27.501	53.1879	76.6081
DATA	264	2	100	0	0	Col_3_5436019	Col_3_5436019	2798.67	424.019	-8.144736218e-002	6.283788904e-002	1.949236410e-001	3.474600e+003	2.880431e+003	3.513225e+002	2.944704e+002	828.5	962.5	52	73	1.297563e+001	2.495353e+001	0	0	0	0	0	0	0	0	0	0	0	762.171	862.554	1	1	1	1	24.4106	52.8688	75.0729
DATA	265	2	101	1028	1	SM_08	SM_08	2819.78	424.478	0.000000000e+000	6.215287929e-001	1.000000000e+000	5.166985e+001	6.086206e+001	5.199594e+001	6.125026e+001	57.5	97	52	73	1.301378e+001	2.488000e+001	0	0	0	0	0	0	0	0	0	0	0	-4.58922	2.64104	0	0	0	0	30	52.646	75.4754
DATA	266	2	102	0	0	Col_2_1571380	Col_2_1571380	2840.52	424.397	2.271137629e-002	7.015475918e-002	7.461405559e-001	1.005327e+003	1.059300e+003	1.132063e+002	1.223912e+002	278	410	51	74	1.293423e+001	2.513450e+001	0	0	0	0	0	0	0	0	0	0	0	220.124	316.6	1	1	1	1	25.3321	51.7738	76.6068
DATA	267	2	103	0	0	NC_2_13618106	NC_2_13618106	2862	424.5	2.716194303e-002	1.424093303e-001	8.487359701e-001	2.637568e+002	2.807796e+002	5.839789e+001	6.749294e+001	117	185	51	74	1.252988e+001	2.425759e+001	0	0	0	0	0	0	0	0	0	0	0	57.6898	83.824	1	1	1	0	26.2212	51.4658	76.0854
DATA	268	2	104	0	0	NC_2_17986644	NC_2_17986644	2883.22	424.478	-9.745498831e-002	1.108469660e-001	3.793009852e-001	4.254958e+002	3.399698e+002	6.731543e+001	7.022673e+001	150	190.5	50	75	1.259694e+001	2.445139e+001	0	0	0	0	0	0	0	0	0	0	0	92.9588	101.373	1	1	1	1	27.0811	51.0882	76.9604
DATA	269	2	105	0	0	NC_4_6586630	NC_4_6586630	2904.29	424.5	0.000000000e+000	6.235752491e-001	1.000000000e+000	5.189818e+001	6.114359e+001	5.231534e+001	6.180450e+001	72	114	51	76	1.279235e+001	2.442771e+001	0	0	0	0	0	0	0	0	0	0	0	6.67958	17.4157	0	0	0	0	30	51.6874	77.9172
DATA	270	2	106	0	0	NC_2_8761594	NC_2_8761594	2924.72	423.783	-3.443780905e-002	1.020989762e-001	7.358920567e-001	4.479320e+002	4.137846e+002	6.885619e+001	7.421577e+001	158.5	223.5	52	77	1.311434e+001	2.473235e+001	0	0	0	0	0	0	0	0	0	0	0	97.6124	123.06	1	1	1	1	22.7082	52.8983	79.2201
DATA	271	2	107	0	0	NC_5_21798279	NC_5_21798279	2946.71	424.5	-7.285790255e-001	9.229838101e-002	2.932728992e-015	4.987357e+003	9.317330e+002	5.014773e+002	1.117495e+002	1138	413	53	78	1.332460e+001	2.503155e+001	0	0	0	0	0	0	0	0	0	0	0	1085.37	276.703	1	1	1	1	27.0811	53.7944	79.7556
DATA	272	2	108	0	0	Col_3_20208243	Col_3_20208243	2968	424.5	-5.004326955e-002	9.619309248e-002	6.028979394e-001	5.043012e+002	4.494142e+002	7.275451e+001	7.640575e+001	179	235	54	78	1.409423e+001	2.618467e+001	0	0	0	0	0	0	0	0	0	0	0	109.591	133.266	1	1	1	1	26.2212	54.9919	80.5101
DATA	273	2	109	0	0	Col_3_7305271	Col_3_7305271	2989	424.5	-1.255561982e-001	9.529684203e-002	1.876619195e-001	5.641026e+002	4.224759e+002	7.707329e+001	7.493158e+001	169	210	55	77	1.421031e+001	2.638370e+001	0	0	0	0	0	0	0	0	0	0	0	122.405	125.085	1	1	1	1	26.2212	55.515	79.8867
DATA	274	2	110	0	0	Col_3_23278447	Col_3_23278447	3010.15	424.5	-8.776208610e-002	8.784212924e-002	3.177516846e-001	6.260203e+002	5.114773e+002	8.176633e+001	8.036366e+001	205.5	243.5	54	77	1.401087e+001	2.568544e+001	0	0	0	0	0	0	0	0	0	0	0	135.63	151.193	1	1	1	1	26.6546	54.6811	78.773
DATA	275	2	111	0	0	Col_1_18371899	Col_1_18371899	3031.29	424.5	2.493244080e-002	7.403880703e-002	7.363066664e-001	8.322577e+002	8.814350e+002	9.849924e+001	1.078161e+002	237.5	368	53	76	1.382392e+001	2.503020e+001	0	0	0	0	0	0	0	0	0	0	0	180.025	260.119	1	1	1	1	27.0811	53.9365	77.7177
DATA	276	2	112	0	0	Col_2_17124882	Col_2_17124882	3052.5	424.5	1.776663255e-001	7.280555628e-002	1.467566726e-002	8.600332e+003	1.294737e+004	9.482474e+002	1.508008e+003	1897	3306.5	52	76	1.357807e+001	2.502647e+001	0	0	1	1	0	0	0	0	0	0	0	1857.27	3814.33	1	1	1	1	27.9146	53.3437	77.7203
DATA	277	2	113	0	0	Col_3_6471900	Col_3_6471900	3073.2	424.054	-4.681664328e-002	8.650255907e-002	5.883581206e-001	6.160209e+002	5.530684e+002	8.117237e+001	8.331038e+001	191	257	52	76	1.323197e+001	2.502047e+001	0	0	0	0	0	0	0	0	0	0	0	132.808	162.652	1	1	1	1	24.8756	52.8585	77.734
DATA	278	2	114	0	0	Col_3_7785681	Col_3_7785681	3094.85	424.5	9.847756555e-003	9.651243176e-002	9.187279846e-001	4.721300e+002	4.829580e+002	7.094270e+001	7.892025e+001	165	240	52	76	1.310843e+001	2.500444e+001	0	0	0	0	0	0	0	0	0	0	0	101.611	141.775	1	1	1	1	26.6546	52.7483	78.0188
DATA	279	2	115	0	0	Col_1_25679407	Col_1_25679407	3116	424.5	4.152411940e-003	1.004979851e-001	9.670420963e-001	4.455546e+002	4.498351e+002	6.927359e+001	7.703076e+001	161	238	51	76	1.274092e+001	2.421055e+001	0	0	0	0	0	0	0	0	0	0	0	95.7234	131.81	1	1	1	1	26.2212	52.1609	77.6568
DATA	280	2	116	0	0	NC_1_11485320	NC_1_11485320	3137	424.5	2.588847529e-002	1.061039560e-001	8.072373161e-001	4.003271e+002	4.249163e+002	6.652971e+001	7.569833e+001	148	226	51	76	1.284662e+001	2.383432e+001	0	0	0	0	0	0	0	0	0	0	0	85.855	124.279	1	1	1	1	26.2212	52.0814	77.3823
DATA	281	2	117	0	0	Col_5_6820989	Col_5_6820989	3158.29	424.5	9.012095791e-003	7.168468204e-002	8.999547009e-001	9.571588e+002	9.772284e+002	1.095232e+002	1.161438e+002	283	390	51	75	1.255751e+001	2.352851e+001	0	0	0	0	0	0	0	0	0	0	0	204.904	285.276	1	1	1	1	27.0811	51.8106	76.1976
DATA	282	2	118	0	0	NC_2_3544138	NC_2_3544138	3178.85	424.642	3.512591014e-002	6.398955557e-002	5.830521679e-001	1.945859e+003	2.109781e+003	2.017608e+002	2.201498e+002	458.5	694	51	73	1.256082e+001	2.377099e+001	0	0	0	0	0	0	0	0	0	0	0	415.832	614.76	1	1	1	1	24.6442	51.7524	75.3998
DATA	283	2	119	0	0	NC_1_27783753	NC_1_27783753	3200.6	424.586	1.615951648e-002	9.013894160e-002	8.577230153e-001	5.338624e+002	5.541009e+002	7.552806e+001	8.390510e+001	174.5	273	51	74	1.230729e+001	2.433126e+001	0	0	0	0	0	0	0	0	0	0	0	113.874	161.139	1	1	1	1	27.501	51.4099	75.859
DATA	284	2	120	0	0	NC_4_2326680	NC_4_2326680	3221.54	424.61	4.592368497e-002	6.364630779e-002	4.705741719e-001	2.109099e+003	2.344340e+003	2.175952e+002	2.427843e+002	503	800	50	73	1.212440e+001	2.424562e+001	0	0	0	0	0	0	0	0	0	0	0	449.067	680.468	1	1	1	1	25.5572	51.0384	75.044
DATA	285	2	121	0	0	NC_1_26305348	NC_1_26305348	3243	424.5	-1.133978593e-001	5.038097335e-001	8.219164767e-001	8.160889e+001	6.285497e+001	5.423868e+001	6.324976e+001	77	103	50	75	1.271763e+001	2.426084e+001	0	0	0	0	0	0	0	0	0	0	0	17.3441	0.697082	1	0	0	0	26.2212	51.311	76.4593
DATA	286	2	122	0	0	Col_3_607305	Col_3_607305	3263.35	424.269	-7.559942201e-002	6.929683393e-002	2.752946274e-001	1.254242e+003	1.053858e+003	1.364422e+002	1.229691e+002	325	414	50	75	1.313306e+001	2.493100e+001	0	0	0	0	0	0	0	0	0	0	0	266.098	304.735	1	1	1	1	24.6442	51.4392	77.2787
DATA	287	2	123	0	0	Col_3_18609790	Col_3_18609790	3285.33	424.609	1.440653726e-002	7.355877030e-002	8.447270191e-001	8.786498e+002	9.082854e+002	1.030343e+002	1.108193e+002	257	366	51	75	1.299971e+001	2.532888e+001	0	0	0	0	0	0	0	0	0	0	0	186.072	262.124	1	1	1	1	27.2919	52.267	77.1181
DATA	288	2	124	0	0	Col_2_2441608	Col_2_2441608	3306.5	424.676	1.303372710e-001	7.583989766e-002	8.569007939e-002	7.242749e+002	9.777790e+002	9.028672e+001	1.166481e+002	204.5	390	52	76	1.331256e+001	2.492635e+001	0	0	0	0	0	0	0	0	0	0	0	153.112	281.65	1	1	1	1	27.0811	53.1247	77.5629
DATA	289	2	125	0	0	NC_3_2616994	NC_3_2616994	3327.5	424.676	0.000000000e+000	6.215736802e-001	1.000000000e+000	5.365995e+001	6.332978e+001	5.399860e+001	6.372710e+001	55.5	74.5	52	75	1.306883e+001	2.490503e+001	0	0	0	0	0	0	0	0	0	0	0	-7.50783	-27.835	0	0	0	0	27.0811	53.2143	76.9784
DATA	290	2	126	0	0	NC_1_4271217	NC_1_4271217	3348.67	424.609	-1.362248579e-001	4.912381810e-001	7.815427102e-001	8.682036e+001	6.344490e+001	5.478137e+001	6.406602e+001	81	122.5	53	75	1.326196e+001	2.474760e+001	0	0	0	0	0	0	0	0	0	0	0	18.2921	15.3307	1	0	0	0	27.2919	53.5392	76.841
DATA	291	2	127	0	0	Col_1_22523812	Col_1_22523812	3370	424.5	-5.612171281e-002	7.643046081e-002	4.627752850e-001	8.585000e+002	7.544293e+002	1.015156e+002	9.890474e+001	243	296	53	75	1.315560e+001	2.436114e+001	0	0	0	0	0	0	0	0	0	0	0	180.581	216.135	1	1	1	1	26.2212	53.6595	77.1648
DATA	292	2	128	0	0	NC_2_421707	NC_2_421707	3391.04	424.426	1.058380314e-002	7.347303433e-002	8.854608522e-001	8.935081e+002	9.155505e+002	1.045366e+002	1.117446e+002	244	369.5	53	75	1.343209e+001	2.467302e+001	0	0	0	0	0	0	0	0	0	0	0	187.653	261.846	1	1	1	1	25.3321	53.9069	77.5913
DATA	293	2	129	0	0	Col_5_8923386	Col_5_8923386	3411.84	424.393	-6.500967551e-003	9.342476619e-002	9.445239320e-001	5.226632e+002	5.148977e+002	7.539735e+001	8.227496e+001	173.5	249	52	76	1.336110e+001	2.424348e+001	0	0	0	0	0	0	0	0	0	0	0	109.608	147.02	1	1	1	1	25.7804	53.5093	77.3918
DATA	294	2	130	0	0	Col_2_18304785	Col_2_18304785	3433.5	424.676	-2.478638169e-001	9.830289278e-002	1.168790777e-002	6.545757e+002	3.699100e+002	8.512495e+001	7.416080e+001	201	220.5	52	77	1.324831e+001	2.493463e+001	0	0	0	0	0	0	0	0	0	0	0	137.073	105.448	1	1	1	1	27.0811	53.4222	78.2114
DATA	295	2	131	0	0	NC_4_3557490	NC_4_3557490	3454.5	424.676	2.866200483e-002	1.204943489e-001	8.119818337e-001	3.419128e+002	3.652391e+002	6.433090e+001	7.401345e+001	131	207	52	76	1.317733e+001	2.505801e+001	0	0	0	0	0	0	0	0	0	0	0	71.5041	103.959	1	1	1	1	27.0811	53.5497	78.0401
DATA	296	2	132	0	0	NC_5_20922657	NC_5_20922657	3474.74	425.359	-6.844612993e-002	6.854283957e-002	3.179938013e-001	1.331203e+003	1.137099e+003	1.438664e+002	1.307116e+002	340.5	391.5	53	76	1.357976e+001	2.519271e+001	0	0	0	0	0	0	0	0	0	0	0	278.062	323.206	1	1	1	1	20.8674	54.1502	78.4519
DATA	297	2	133	0	0	Col_4_14184094	Col_4_14184094	3496.46	424.559	1.800705313e-002	6.939988161e-002	7.952741174e-001	1.114566e+003	1.161751e+003	1.241212e+002	1.329045e+002	294	448	53	77	1.359168e+001	2.550699e+001	0	0	0	0	0	0	0	0	0	0	0	232.538	329.761	1	1	1	1	25.7804	53.8398	79.0163
DATA	298	2	134	0	0	Col_3_18879086	Col_3_18879086	3517.59	425	-4.054377459e-002	6.982348335e-002	5.614689425e-001	1.166760e+003	1.062766e+003	1.288525e+002	1.243873e+002	301.5	399	53	79	1.367406e+001	2.587057e+001	0	0	0	0	0	0	0	0	0	0	0	243.176	301.284	1	1	1	1	22.9591	53.9545	80.0095
DATA	299	2	135	0	0	NC_3_10257014	NC_3_10257014	3538.79	424.638	-1.261481342e-001	8.729914204e-002	1.484550783e-001	6.956782e+002	5.203077e+002	8.851443e+001	8.303090e+001	211.5	235	53	78	1.402070e+001	2.628424e+001	0	0	0	0	0	0	0	0	0	0	0	144.861	147.336	1	1	1	1	22.9591	54.4642	79.8738
DATA	300	2	136	0	0	NC_1_11824678	NC_1_11824678	3560.5	425	-1.855551672e-003	8.496811265e-002	9.825770125e-001	6.287976e+002	6.261167e+002	8.338970e+001	9.008912e+001	200	273	53	78	1.410271e+001	2.649127e+001	0	0	0	0	0	0	0	0	0	0	0	130.829	177.11	1	1	1	1	24.4106	54.4411	79.7345
DATA	301	2	137	0	0	Col_3_9637959	Col_3_9637959	3580.89	424.727	2.775300835e-002	6.781622587e-002	6.823646671e-001	1.246493e+003	1.328748e+003	1.361657e+002	1.478468e+002	309	486	54	78	1.366564e+001	2.654328e+001	0	0	0	0	0	0	0	0	0	0	0	259.189	375.545	1	1	1	1	21.9382	54.5906	79.7498
DATA	302	2	138	0	0	NC_4_2992483	NC_4_2992483	3602.5	425	0.000000000e+000	6.225440171e-001	1.000000000e+000	5.448996e+001	6.447666e+001	5.499095e+001	6.490202e+001	74	105	53	78	1.350832e+001	2.640718e+001	0	0	0	0	0	0	0	0	0	0	0	8.63301	4.64527	0	0	0	0	24.4106	53.9956	80.2896
DATA	303	2	139	0	0	Col_3_11427598	Col_3_11427598	3623.58	424.807	1.345696655e-001	6.982209705e-002	5.393950118e-002	1.020585e+003	1.391294e+003	1.158648e+002	1.535303e+002	272.5	498.5	53	79	1.297619e+001	2.583622e+001	0	0	0	0	0	0	0	0	0	0	0	212.036	392.679	1	1	1	1	24.4106	53.6624	80.5209
DATA	304	2	140	0	0	Col_3_2167717	Col_3_2167717	3644.73	425	9.914120447e-003	6.451448864e-002	8.778677528e-001	1.850641e+003	1.893373e+003	1.930245e+002	2.001677e+002	442	654	53	79	1.261636e+001	2.519595e+001	0	0	0	0	0	0	0	0	0	0	0	384.422	534.139	1	1	1	1	24.6442	53.2507	80.5812
DATA	305	2	141	0	0	Col_4_7673035	Col_4_7673035	3665.16	424.541	-2.558035862e-002	7.330260735e-002	7.271123680e-001	9.519704e+002	8.975178e+002	1.098727e+002	1.107968e+002	236.5	366.5	52	78	1.236049e+001	2.498040e+001	0	0	0	0	0	0	0	0	0	0	0	197.754	253.136	1	1	1	1	20.3108	53.0312	80.1175
DATA	306	2	142	0	0	Col_4_15030031	Col_4_15030031	3686.49	424.918	6.723669053e-002	7.728303449e-002	3.842972200e-001	7.341810e+002	8.571164e+002	9.164425e+001	1.075556e+002	213	344	53	78	1.246248e+001	2.491515e+001	0	0	0	0	0	0	0	0	0	0	0	152.54	241.708	1	1	1	1	22.9591	53.2781	79.9387
DATA	307	2	143	0	0	NC_5_22578738	NC_5_22578738	3708.5	425	-1.296860165e-001	3.573086857e-001	7.166405020e-001	1.213973e+002	9.005812e+001	5.615439e+001	6.559082e+001	87	134	52	77	1.230860e+001	2.487860e+001	0	0	0	0	0	0	0	0	0	0	0	25.2331	25.3985	1	1	0	0	24.4106	52.8661	78.6502
DATA	308	2	144	0	0	Col_2_3154250	Col_2_3154250	3729.5	425	1.054302504e-001	6.230834399e-002	9.063211906e-002	4.081070e+003	5.202407e+003	4.053422e+002	5.242795e+002	704	1403.5	52	76	1.278396e+001	2.476892e+001	0	0	1	1	0	0	0	0	0	0	0	848.796	1467.62	1	1	1	1	24.4106	53.1192	78.5461
DATA	309	2	145	0	0	NC_4_10636017	NC_4_10636017	3750.5	425	-2.721930873e-001	4.163425242e-001	5.132587050e-001	1.207404e+002	6.451483e+001	5.606230e+001	6.521757e+001	82	102	52	76	1.241808e+001	2.496160e+001	0	0	0	0	0	0	0	0	0	0	0	25.1331	17.5758	1	0	0	0	24.4106	52.6721	77.8287
DATA	310	2	146	0	0	NC_3_14352387	NC_3_14352387	3773.05	424.838	1.029125107e-001	2.659190755e-001	6.987511175e-001	1.262884e+002	1.600575e+002	5.612180e+001	6.681419e+001	88	144	52	76	1.258065e+001	2.489476e+001	0	0	0	0	0	0	0	0	0	0	0	26.3189	45.2102	1	1	0	0	20.591	52.5841	77.4916
DATA	311	2	147	0	0	Col_5_14632308	Col_5_14632308	3793.85	424.943	-6.367441925e-002	6.550859912e-002	3.310500954e-001	1.796149e+003	1.551200e+003	1.877335e+002	1.681141e+002	441	545	52	76	1.282978e+001	2.495053e+001	0	0	0	0	0	0	0	0	0	0	0	374.813	438.565	1	1	1	1	23.696	52.8155	77.9681
DATA	312	2	148	0	0	Col_1_4640897	Col_1_4640897	3814.5	425	9.106264325e-002	7.739225734e-002	2.393401808e-001	7.128235e+002	8.791129e+002	8.974561e+001	1.091730e+002	215	350	53	78	1.335825e+001	2.542299e+001	0	0	0	0	0	0	0	0	0	0	0	148.98	248.837	1	1	1	1	24.4106	53.538	79.9274
DATA	313	2	149	0	0	NC_5_14149118	NC_5_14149118	3834.23	424.9	-3.063060247e-001	2.283906663e-001	1.798719354e-001	2.344508e+002	1.158099e+002	5.926580e+001	6.567427e+001	111	137	53	78	1.346774e+001	2.563439e+001	0	0	0	0	0	0	0	0	0	0	0	49.0857	32.8251	1	1	0	0	18.5412	54.3238	79.8537
DATA	314	2	150	0	0	NC_1_26267745	NC_1_26267745	3856.5	425	-1.805465985e-002	9.199395542e-002	8.444072961e-001	5.461788e+002	5.239384e+002	7.702368e+001	8.312162e+001	174	246	53	78	1.376931e+001	2.582535e+001	0	0	0	0	0	0	0	0	0	0	0	114.607	148.77	1	1	1	1	24.4106	54.4977	79.9884
DATA	315	2	151	0	0	Col_3_19582717	Col_3_19582717	3877.04	425.429	-2.069398104e-001	9.234298206e-002	2.502664238e-002	6.929647e+002	4.303000e+002	8.796552e+001	7.746005e+001	207.5	228.5	53	78	1.364608e+001	2.626185e+001	0	0	0	0	0	0	0	0	0	0	0	145.744	122.412	1	1	1	1	22.7082	53.9198	80.0416
DATA	316	2	152	0	0	NC_3_1744221	NC_3_1744221	3898.5	425	-6.541220304e-002	4.778067946e-001	8.911090897e-001	8.289332e+001	7.130292e+001	5.466300e+001	6.465077e+001	81	119	52	77	1.294238e+001	2.561308e+001	0	0	0	0	0	0	0	0	0	0	0	17.4835	20.3323	1	1	0	0	24.4106	52.8596	78.9771
DATA	317	2	153	0	0	Col_5_25071448	Col_5_25071448	3920	425.17	1.747727487e-002	9.647210019e-002	8.562388239e-001	4.790617e+002	4.987337e+002	7.208551e+001	8.120812e+001	157.5	241.5	52	77	1.294452e+001	2.518815e+001	0	0	0	0	0	0	0	0	0	0	0	101.355	142.587	1	1	1	1	24.6442	52.3373	78.6233
DATA	318	2	154	0	0	NC_4_6875499	NC_4_6875499	3940.82	424.843	-8.079960737e-002	9.618258343e-002	4.008720287e-001	5.393239e+002	4.477649e+002	7.609453e+001	7.802900e+001	176	236.5	52	77	1.280948e+001	2.472416e+001	0	0	0	0	0	0	0	0	0	0	0	114.493	128.388	1	1	1	1	23.696	52.3491	78.4831
DATA	319	2	155	0	0	Col_2_14662026	Col_2_14662026	3961.85	425.255	2.839755344e-002	7.162062105e-002	6.917364427e-001	9.511744e+002	1.015448e+003	1.091237e+002	1.198720e+002	260.5	392.5	51	76	1.247085e+001	2.515704e+001	0	0	0	0	0	0	0	0	0	0	0	202.665	292.079	1	1	1	1	25.1049	51.6971	78.0448
DATA	320	2	156	0	0	NC_4_2294185	NC_4_2294185	3983.5	425.324	1.146002674e-002	1.368469117e-001	9.332604438e-001	2.903978e+002	2.981627e+002	6.066359e+001	7.012454e+001	124	186	51	77	1.293809e+001	2.526966e+001	0	0	0	0	0	0	0	0	0	0	0	62.1346	86.0758	1	1	1	0	27.0811	51.6863	78.7353
DATA	321	2	157	0	0	Col_4_2440170	Col_4_2440170	4004.62	425.619	-8.944609163e-003	1.226028329e-001	9.418411513e-001	3.412331e+002	3.342770e+002	6.305671e+001	7.151726e+001	138	206	51	77	1.293217e+001	2.547395e+001	0	0	0	0	0	0	0	0	0	0	0	73.3355	96.8766	1	1	1	1	26.6546	51.82	78.3092
DATA	322	2	158	0	0	Col_5_23089709	Col_5_23089709	4024.77	425.566	1.365218308e-001	8.301962365e-002	1.000827677e-001	5.577282e+002	7.637381e+002	7.678780e+001	9.898295e+001	180	308	51	77	1.311045e+001	2.580658e+001	0	0	0	0	0	0	0	0	0	0	0	120.421	222.248	1	1	1	1	24.8756	51.7044	77.9677
DATA	323	2	159	0	0	Col_5_8762121	Col_5_8762121	4047	425.5	2.028324439e-002	6.418961596e-002	7.520104812e-001	1.867810e+003	1.957113e+003	1.940159e+002	2.054962e+002	456	660.5	51	75.5	1.310520e+001	2.527504e+001	0	0	0	0	0	0	0	0	0	0	0	405.528	572.332	1	1	1	1	26.2212	52.2458	77.5199
DATA	324	2	160	0	0	Col_3_645720	Col_3_645720	4068	425.5	-2.297177459e-002	8.311273530e-002	7.822462664e-001	6.478681e+002	6.144900e+002	8.319492e+001	8.753487e+001	195	276	53	76	1.364036e+001	2.521613e+001	0	0	0	0	0	0	0	0	0	0	0	141.459	180.609	1	1	1	1	26.2212	53.3652	77.7865
DATA	325	2	161	0	0	NC_2_16896608	NC_2_16896608	4089.33	425.391	2.414700939e-001	9.882729367e-002	1.455144239e-002	8.718153e+003	1.520178e+004	1.166924e+003	2.383226e+003	1623	3641	53	78	1.375696e+001	2.574939e+001	0	0	1	1	0	0	0	0	0	0	0	1915.4	4492.97	1	1	1	1	27.2919	53.991	79.5462
DATA	326	2	162	66	1	DarkCorner	DarkCorner	4110.5	425.324	0.000000000e+000	6.221611246e-001	1.000000000e+000	5.120611e+001	6.124369e+001	5.152927e+001	6.162792e+001	53	88	54	78	1.388723e+001	2.634341e+001	0	0	0	0	0	0	0	0	0	0	0	-2.82887	-10.3566	0	0	0	0	27.0811	54.7744	80.398
DATA	327	2	163	66	1	DarkCorner	DarkCorner	4131.5	425.324	0.000000000e+000	6.221917597e-001	1.000000000e+000	5.084988e+001	6.085824e+001	5.117079e+001	6.124005e+001	52	89	54	78	1.362304e+001	2.644572e+001	0	0	0	0	0	0	0	0	0	0	0	-7.89832	-20.0613	0	0	0	0	30	55.0073	80.743
DATA	328	2	164	66	1	DarkCorner	DarkCorner	4152.67	425.391	2.230063779e-001	4.391922669e-001	6.116182920e-001	6.061537e+001	1.012953e+002	5.114914e+001	6.166262e+001	69.5	131.5	53	78	1.327960e+001	2.591909e+001	0	0	0	0	0	0	0	1	0	0	0	13.6009	30.5143	1	1	0	0	27.2919	53.9645	79.9438
DATA	329	3	1	66	1	DarkCorner	DarkCorner	693.4	428.586	3.161997253e-001	3.278780833e-001	3.348544460e-001	7.584921e+001	1.570908e+002	5.511640e+001	6.370966e+001	77	132.5	58	81	1.378293e+001	2.659806e+001	0	0	0	0	0	0	1	1	0	0	0	15.8334	46.6189	1	1	0	0	27.501	58.7674	82.9894
DATA	330	3	2	66	1	DarkCorner	DarkCorner	714.5	428.676	0.000000000e+000	6.200305011e-001	1.000000000e+000	5.473566e+001	6.197161e+001	5.508109e+001	6.236040e+001	62.5	96	59	81	1.411174e+001	2.674014e+001	0	0	0	0	0	0	0	0	0	0	0	-8.30408	-13.2576	0	0	0	0	30	59.3058	83.2119
DATA	331	3	3	0	0	Col_4_6792843	Col_4_6792843	735.6	428.586	-1.122442154e-001	1.678897958e-001	5.037769054e-001	2.653374e+002	2.049058e+002	6.155286e+001	6.619480e+001	120	159	58	80	1.438410e+001	2.628630e+001	0	0	0	0	0	0	0	0	0	0	0	54.443	59.6485	1	1	0	0	27.501	59.1488	82.7684
DATA	332	3	4	0	0	NC_1_5390149	NC_1_5390149	757	428.5	1.459902944e-001	1.686086255e-001	3.865707484e-001	1.976989e+002	2.766907e+002	5.936750e+001	6.927059e+001	104	181	59	81	1.427519e+001	2.618889e+001	0	0	0	0	0	0	0	0	0	0	0	40.2467	79.8335	1	1	0	0	30	59.7358	83.8713
DATA	333	3	5	0	0	NC_5_10643669	NC_5_10643669	778	428.5	-7.527091123e-002	1.676744904e-001	6.534959120e-001	2.589077e+002	2.177079e+002	6.204506e+001	6.762766e+001	116	166	59	83	1.466097e+001	2.722762e+001	0	0	0	0	0	0	0	0	0	0	0	52.3279	62.3021	1	1	0	0	26.2212	60.3739	85.8169
DATA	334	3	6	0	0	Col_4_13331099	Col_4_13331099	799.109	428.636	-1.257539054e-002	7.735632362e-002	8.708613556e-001	8.054436e+002	7.824557e+002	9.854002e+001	1.014204e+002	227.5	320.5	60	85	1.506030e+001	2.750946e+001	0	0	0	0	0	0	0	0	0	0	0	161.686	222.185	1	1	1	1	25.3321	61.2234	87.7621
DATA	335	3	7	0	0	NC_5_1452901	NC_5_1452901	820.4	428.586	-6.152642351e-002	8.613729549e-002	4.750520773e-001	6.702931e+002	5.817526e+002	8.807094e+001	8.722893e+001	180.5	271.5	60	84	1.517534e+001	2.778723e+001	0	0	0	0	0	0	0	0	0	0	0	133.712	164.001	1	1	1	1	27.501	61.4812	86.732
DATA	336	3	8	0	0	Col_4_7586796	Col_4_7586796	841.226	428.509	-8.572244966e-002	9.644523131e-002	3.740998323e-001	5.635008e+002	4.625643e+002	8.047460e+001	8.012650e+001	168.5	252	60	83	1.452586e+001	2.797659e+001	0	0	0	0	0	0	0	0	0	0	0	111.772	129.544	1	1	1	1	24.8756	60.6476	85.8095
DATA	337	3	9	0	0	Col_1_27740394	Col_1_27740394	862.5	428.676	-9.076829492e-002	9.736679925e-002	3.512174478e-001	5.613228e+002	4.554538e+002	8.054493e+001	8.005977e+001	174	232	59	81	1.447239e+001	2.686970e+001	0	0	0	0	0	0	0	0	0	0	0	110.741	126.747	1	1	1	1	30	59.8049	83.6553
DATA	338	3	10	0	0	NC_5_24456137	NC_5_24456137	883.776	428.522	2.326302556e-001	5.047645005e-001	6.448926723e-001	5.768097e+001	9.855140e+001	5.815389e+001	6.695140e+001	69	129	59	81	1.434761e+001	2.638824e+001	0	0	0	0	0	0	0	0	0	0	0	6.98404	27.2682	0	1	0	0	30	59.4082	82.8959
DATA	339	3	11	0	0	NC_3_16083971	NC_3_16083971	904.233	427.814	-1.277186890e-001	5.022594699e-001	7.992728653e-001	8.874516e+001	6.613418e+001	5.895634e+001	6.656338e+001	78	119.5	58	81	1.398655e+001	2.606826e+001	0	0	0	0	0	0	0	0	0	0	0	17.3517	3.79609	1	0	0	0	21.9382	58.7131	82.851
DATA	340	3	12	0	0	Col_5_7828815	Col_5_7828815	926	428.5	-3.419064041e-002	6.790393909e-002	6.146023565e-001	1.394327e+003	1.288765e+003	1.512213e+002	1.452056e+002	332	475.5	57	80	1.419173e+001	2.535086e+001	0	0	0	0	0	0	0	0	0	0	0	271.454	352.979	1	1	1	1	26.2212	58.2612	82.0008
DATA	341	3	13	0	0	NC_2_6893966	NC_2_6893966	947.433	428.701	0.000000000e+000	6.209216321e-001	1.000000000e+000	5.838344e+001	6.678678e+001	5.875190e+001	6.731066e+001	66	112	56	81	1.391898e+001	2.542627e+001	0	0	0	0	0	0	0	0	0	0	0	0.0204418	10.2403	0	0	0	0	26.8687	57.3073	81.9902
DATA	342	3	14	0	0	NC_5_23707859	NC_5_23707859	968.5	428.676	-2.088473757e-001	9.070753566e-002	2.131116665e-002	7.662540e+002	4.737240e+002	9.667089e+001	8.244508e+001	201.5	208.5	56	81	1.373454e+001	2.559574e+001	0	0	0	0	0	0	0	0	0	0	0	148.157	128.638	1	1	1	1	27.0811	57.059	82.0717
DATA	343	3	15	0	0	NC_4_6351369	NC_4_6351369	989.5	428.676	-7.174105811e-002	2.173068955e-001	7.412964074e-001	2.032691e+002	1.723178e+002	6.250199e+001	6.987893e+001	101	149.5	56	81	1.377458e+001	2.659092e+001	0	0	0	0	0	0	0	0	0	0	0	39.1926	46.6233	1	1	0	0	27.0811	57.0287	82.7793
DATA	344	3	16	0	0	NC_4_4914754	NC_4_4914754	1010.57	428.701	6.977804923e-002	4.483517499e-001	8.763228016e-001	8.126847e+001	9.543335e+001	5.980401e+001	6.860904e+001	82.5	130	56	81	1.366270e+001	2.695128e+001	0	0	0	0	0	0	0	0	0	0	0	15.6311	25.737	1	1	0	0	26.8687	56.9734	82.8813
DATA	345	3	17	0	0	NC_4_8009104	NC_4_8009104	1031.92	428.51	3.547964855e-002	6.863420910e-002	6.051992601e-001	1.236576e+003	1.341840e+003	1.371727e+002	1.504928e+002	303	477	56	80	1.355160e+001	2.694206e+001	0	0	0	0	0	0	0	0	0	0	0	237.347	360.836	1	1	1	1	24.4106	57.0939	82.0923
DATA	346	3	18	0	0	Col_3_18401779	Col_3_18401779	1053	428.831	1.438750474e-001	7.810419366e-002	6.546180120e-002	7.147321e+002	9.954474e+002	9.298575e+001	1.207320e+002	206	339	57	79	1.340439e+001	2.665951e+001	0	0	0	0	0	0	0	0	0	0	0	136.937	266.989	1	1	1	1	24.6442	57.251	81.4456
DATA	347	3	19	66	-1	(-)3xSLv1	NegativeControl	1074.5	429	0.000000000e+000	6.205482184e-001	1.000000000e+000	5.919503e+001	6.804415e+001	5.956978e+001	6.847105e+001	62	99	57	79	1.439294e+001	2.699472e+001	0	0	0	0	0	0	0	0	0	0	0	0.717962	-3.01764	0	0	0	0	24.4106	57.4762	81.6214
DATA	348	3	20	0	0	NC_5_4425576	NC_5_4425576	1095.5	429	-1.958546791e-001	1.962999879e-001	3.184095805e-001	2.642646e+002	1.683388e+002	6.522742e+001	7.063304e+001	113.5	151	56	79	1.435830e+001	2.682737e+001	0	0	0	0	0	0	0	0	0	0	0	50.5003	44.9646	1	1	0	0	24.4106	57.0275	81.5685
DATA	349	3	21	0	0	NC_5_6302487	NC_5_6302487	1115.04	429.37	-1.815264368e-002	1.579247629e-001	9.084888079e-001	2.773867e+002	2.660315e+002	6.581406e+001	7.367293e+001	116	166	56	81	1.473640e+001	2.678002e+001	0	0	0	0	0	0	0	0	0	0	0	52.9647	70.9511	1	1	0	0	17.2609	57.0567	82.9539
DATA	350	3	22	0	0	NC_2_18903954	NC_2_18903954	1137.5	429	2.393078166e-002	1.684067658e-001	8.870001729e-001	2.454222e+002	2.593252e+002	6.456034e+001	7.351407e+001	112	161	56	79	1.456525e+001	2.598206e+001	0	0	0	0	0	0	0	0	0	0	0	46.8373	69.0759	1	1	0	0	24.4106	57.1644	81.5156
DATA	351	3	23	0	0	NC_4_3002968	NC_4_3002968	1158.73	429	-3.968410735e-002	2.914326804e-001	8.916876523e-001	1.454107e+002	1.327126e+002	6.147312e+001	7.012156e+001	96	148	57	79.5	1.389210e+001	2.554806e+001	0	0	0	0	0	0	0	0	0	0	0	27.7438	35.3165	1	1	0	0	24.6442	57.4114	81.1135
DATA	352	3	24	0	0	NC_5_10964726	NC_5_10964726	1180	428.831	1.089341310e-001	1.514405264e-001	4.719440563e-001	2.523454e+002	3.242870e+002	6.483839e+001	7.614895e+001	104.5	194	57	81	1.404333e+001	2.542369e+001	0	0	0	0	0	0	0	0	0	0	0	48.1483	86.2411	1	1	0	0	24.6442	58.0012	82.2738
DATA	353	3	25	0	0	NC_3_1563859	NC_3_1563859	1201.5	429	1.574441658e-001	2.871927875e-001	5.835424407e-001	1.172803e+002	1.685268e+002	6.085197e+001	7.095966e+001	88	128	58	80	1.417209e+001	2.582262e+001	0	0	0	0	0	0	0	0	0	0	0	22.3831	44.7982	1	1	0	0	24.4106	58.5253	81.5319
DATA	354	3	26	66	-1	(-)3xSLv1	NegativeControl	1222.5	429	0.000000000e+000	6.207609663e-001	1.000000000e+000	5.930640e+001	6.850978e+001	5.968068e+001	6.894706e+001	60	100	57	79	1.373288e+001	2.565636e+001	0	0	0	0	0	0	0	0	0	0	0	-3.00667	2.69624	0	0	0	0	30	57.8459	80.815
DATA	355	3	27	0	0	Col_1_24216823	Col_1_24216823	1243.09	429.022	3.666709098e-002	7.474259391e-002	6.237247727e-001	8.934795e+002	9.721912e+002	1.074232e+002	1.191781e+002	239	359	58	80	1.331860e+001	2.595911e+001	0	0	0	0	0	0	0	0	0	0	0	170.731	258.414	1	1	1	1	22.7082	57.703	80.9339
DATA	356	3	28	0	0	NC_1_6369009	NC_1_6369009	1264.06	428.75	2.093162043e-001	1.608293918e-001	1.930942821e-001	2.088889e+002	3.382452e+002	6.313590e+001	7.676304e+001	108.5	198.5	57	80	1.327222e+001	2.643998e+001	0	0	0	0	0	0	0	0	0	0	0	39.9544	89.9396	1	1	0	0	20.591	57.1605	81.056
DATA	357	3	29	0	0	NC_1_12654759	NC_1_12654759	1285.5	429	2.908795399e-001	4.325177943e-001	5.012487801e-001	6.496365e+001	1.269258e+002	5.986504e+001	7.003393e+001	79	134	57	80	1.335915e+001	2.627251e+001	0	0	0	0	0	0	0	0	0	0	0	12.44	33.7668	1	1	0	0	24.4106	57.3943	81.9902
DATA	358	3	30	0	0	NC_4_2368089	NC_4_2368089	1306.73	429	0.000000000e+000	6.215520131e-001	1.000000000e+000	5.905780e+001	6.839320e+001	5.959539e+001	6.882228e+001	73	103	57	79	1.372219e+001	2.627486e+001	0	0	0	0	0	0	0	0	0	0	0	8.4945	-1.56562	0	0	0	0	24.6442	57.548	81.3478
DATA	359	3	31	0	0	NC_1_22522	NC_1_22522	1327.79	429.125	-4.869338582e-002	1.304304233e-001	7.089040157e-001	3.626478e+002	3.241841e+002	6.954389e+001	7.601757e+001	141	198	57	80	1.379298e+001	2.611339e+001	0	0	0	0	0	0	0	0	0	0	0	69.645	86.3897	1	1	1	0	23.2073	57.6444	81.762
DATA	360	3	32	0	0	NC_3_22002411	NC_3_22002411	1350.36	429.321	-1.624854635e-001	4.156335383e-001	6.958456981e-001	1.149283e+002	7.905720e+001	6.033632e+001	6.912977e+001	77.5	126	58	79	1.384025e+001	2.566299e+001	0	0	0	0	0	0	0	0	0	0	0	22.1118	21.0926	1	1	0	0	18.2295	58.4988	81.6061
DATA	361	3	33	0	0	NC_1_13202988	NC_1_13202988	1370.5	429	-1.880184679e-003	1.110439329e-001	9.864909445e-001	4.260184e+002	4.241781e+002	7.287374e+001	8.064401e+001	151	218.5	58	80	1.392335e+001	2.567583e+001	0	0	0	0	0	0	0	0	0	0	0	82.1136	113.319	1	1	1	1	24.4106	58.5435	81.3647
DATA	362	3	34	0	0	Col_4_14725221	Col_4_14725221	1391.5	429	8.466293079e-002	1.915955877e-001	6.585735040e-001	1.961019e+002	2.383113e+002	6.217815e+001	7.251391e+001	96	167	58	80	1.398627e+001	2.575505e+001	0	0	0	0	0	0	0	0	0	0	0	37.8744	63.7585	1	1	0	0	24.4106	58.4942	81.9534
DATA	363	3	35	0	0	NC_3_16147323	NC_3_16147323	1412.5	429	3.607868375e-002	1.331650379e-001	7.864432536e-001	3.181934e+002	3.457562e+002	6.692539e+001	7.661965e+001	123	193	58	82	1.484700e+001	2.649209e+001	0	0	0	0	0	0	0	0	0	0	0	61.5878	92.6554	1	1	1	1	30	59.6176	83.7539
DATA	364	3	36	0	0	NC_1_17014755	NC_1_17014755	1434	429.17	4.280267131e-001	3.247224404e-001	1.874598094e-001	7.253076e+001	1.943341e+002	5.918554e+001	7.096446e+001	77	155	59	82	1.500898e+001	2.666781e+001	0	0	0	0	0	0	0	0	0	0	0	14.0716	52.1713	1	1	0	0	24.6442	60.4879	84.863
DATA	365	3	37	0	0	NC_5_15392061	NC_5_15392061	1455	429.17	6.318146268e-002	1.042107476e-001	5.443252019e-001	4.316487e+002	4.992429e+002	7.277956e+001	8.445680e+001	144.5	241.5	59	83	1.474398e+001	2.677628e+001	0	0	0	0	0	0	0	0	0	0	0	83.9466	134.284	1	1	1	1	24.6442	60.4653	85.1898
DATA	366	3	38	0	0	Col_1_16868905	Col_1_16868905	1475.72	429.37	-4.792554882e-002	9.827502123e-002	6.257852686e-001	5.369380e+002	4.808378e+002	7.936997e+001	8.327125e+001	166	240.5	59	82	1.440141e+001	2.639248e+001	0	0	0	0	0	0	0	0	0	0	0	104.684	129.592	1	1	1	1	24.8756	59.8042	84.0358
DATA	367	3	39	0	0	Col_1_21694732	Col_1_21694732	1496.82	429.632	-1.134944017e-002	7.016409753e-002	8.714982684e-001	1.160707e+003	1.130767e+003	1.298881e+002	1.318658e+002	294.5	405.5	59	81	1.401814e+001	2.553916e+001	0	0	0	0	0	0	0	0	0	0	0	226.897	305.41	1	1	1	1	25.7804	59.4235	82.9508
DATA	368	3	40	0	0	Col_3_15304665	Col_3_15304665	1518.5	429.324	2.148191780e-001	1.137287580e-001	5.890883734e-002	3.197063e+002	5.242886e+002	6.634377e+001	8.561181e+001	125	230	58	81	1.389634e+001	2.557851e+001	0	0	0	0	0	0	0	0	0	0	0	62.6736	141.94	1	1	1	1	27.0811	58.9238	82.7411
DATA	369	3	41	0	0	Col_1_24983939	Col_1_24983939	1539.68	429.46	-3.612416428e-002	7.188876799e-002	6.153152821e-001	1.082310e+003	9.959271e+002	1.227768e+002	1.203229e+002	282	383	58	81	1.393350e+001	2.542213e+001	0	0	0	0	0	0	0	0	0	0	0	212.775	270.268	1	1	1	1	24.4106	59.112	82.8202
DATA	370	3	42	0	0	Col_3_21780540	Col_3_21780540	1560.58	429.491	-1.342065524e-002	7.203976475e-002	8.522133492e-001	1.040260e+003	1.008605e+003	1.190053e+002	1.212828e+002	275	370	58	81	1.380865e+001	2.567221e+001	0	0	0	0	0	0	0	0	0	0	0	205.099	274.377	1	1	1	1	24.4106	58.3945	83.0049
DATA	371	3	43	0	0	Col_2_11147130	Col_2_11147130	1581.72	429.241	7.454564730e-002	7.568072315e-002	3.246232064e-001	8.064487e+002	9.574639e+002	9.911885e+001	1.169651e+002	228	374	57	82	1.362156e+001	2.621367e+001	0	0	0	0	0	0	0	0	0	0	0	159.477	261.134	1	1	1	1	24.8756	57.9817	83.9067
DATA	372	3	44	0	0	Col_1_6490997	Col_1_6490997	1603.66	429.125	-7.343793610e-002	7.986508724e-002	3.578210933e-001	8.231854e+002	6.951199e+002	1.003810e+002	9.654420e+001	232	288	56	81	1.371285e+001	2.607636e+001	0	0	0	0	0	0	0	0	0	0	0	163.302	190.102	1	1	1	1	25.1049	57.2862	83.0478
DATA	373	3	45	0	0	NC_5_24109464	NC_5_24109464	1624.5	429.324	0.000000000e+000	6.212094620e-001	1.000000000e+000	5.691069e+001	6.640533e+001	5.726985e+001	6.684114e+001	60	105	56	80	1.327771e+001	2.620937e+001	0	0	0	0	0	0	0	0	0	0	0	-4.32644	4.39215	0	0	0	0	30	56.6698	82.4362
DATA	374	3	46	0	0	NC_3_10135984	NC_3_10135984	1645.14	429.72	-7.604268708e-002	1.230478689e-001	5.365801384e-001	3.904774e+002	3.277580e+002	6.916924e+001	7.426732e+001	142.5	199	56	81	1.365973e+001	2.675538e+001	0	0	0	0	0	0	0	0	0	0	0	77.9402	90.1136	1	1	1	0	24.1747	56.9817	82.7483
DATA	375	3	47	0	0	Col_5_6713890	Col_5_6713890	1666.5	429.324	-6.154290829e-002	7.807998117e-002	4.305777285e-001	8.511242e+002	7.386692e+002	1.023861e+002	9.936059e+001	245	315	56	80	1.341361e+001	2.625906e+001	0	0	0	0	0	0	0	0	0	0	0	170.433	203.667	1	1	1	1	27.0811	56.5022	81.3562
DATA	376	3	48	0	0	Col_2_10351618	Col_2_10351618	1687.24	429.38	9.440361646e-002	6.930728637e-002	1.731656086e-001	1.096411e+003	1.362627e+003	1.234486e+002	1.515229e+002	288	499	56	80	1.285551e+001	2.585551e+001	0	0	0	0	0	0	0	0	0	0	0	220.245	376.755	1	1	1	1	23.696	56.1275	81.3603
DATA	377	3	49	0	0	NC_1_28145517	NC_1_28145517	1709	429.5	7.381807853e-002	6.852455768e-002	2.813686042e-001	1.169375e+003	1.386027e+003	1.298896e+002	1.535463e+002	305.5	512.5	56	79	1.296467e+001	2.523722e+001	0	0	0	0	0	0	0	0	0	0	0	235.688	384.36	1	1	1	1	26.2212	56.2093	81.0732
DATA	378	3	50	0	0	Col_5_4824682	Col_5_4824682	1730	429.5	1.154515843e-002	1.039857846e-001	9.115954798e-001	4.428352e+002	4.547653e+002	7.167516e+001	8.005464e+001	148	230.5	56	79	1.303188e+001	2.513665e+001	0	0	0	0	0	0	0	0	0	0	0	89.5432	126.476	1	1	1	1	26.2212	56.335	80.1754
DATA	379	3	51	0	0	NC_2_8869485	NC_2_8869485	1751.33	429.391	8.728364973e-003	1.000998339e-001	9.305152435e-001	4.701632e+002	4.797081e+002	7.325285e+001	8.134047e+001	153	233.5	55	79	1.301511e+001	2.416895e+001	0	0	0	0	0	0	0	0	0	0	0	95.3827	133.807	1	1	1	1	27.2919	55.669	79.5321
DATA	380	3	52	0	0	Col_5_24738542	Col_5_24738542	1772.5	429.324	8.634132060e-002	8.990705470e-002	3.368842461e-001	5.189170e+002	6.330518e+002	7.633882e+001	9.108955e+001	163	280	55	78	1.321464e+001	2.376103e+001	0	0	0	0	0	0	0	0	0	0	0	105.618	177.1	1	1	1	1	27.0811	55.4906	79.2938
DATA	381	3	53	0	0	Col_5_9171730	Col_5_9171730	1793.6	429.414	-1.332348280e-001	1.720798524e-001	4.387760924e-001	2.073526e+004	1.525719e+004	5.549962e+003	4.388230e+003	307	382	55	78	1.367444e+001	2.392678e+001	0	0	1	1	0	0	0	0	0	0	0	4234.18	4280.85	1	1	1	1	27.501	55.6965	79.552
DATA	382	3	54	0	0	NC_3_757361	NC_3_757361	1814.78	429.478	8.166122169e-002	3.104461447e-001	7.925161047e-001	1.111196e+002	1.341071e+002	5.672443e+001	6.647846e+001	83	131	55	79	1.413909e+001	2.468441e+001	0	0	0	0	0	0	0	0	0	0	0	22.7651	37.7388	1	1	0	0	27.0811	56.2479	80.6112
DATA	383	3	55	0	0	NC_4_3505779	NC_4_3505779	1836	429.5	4.311701274e-002	7.931662488e-002	5.867124622e-001	7.048679e+002	7.784393e+002	8.967999e+001	1.013621e+002	204	323	56	80	1.387601e+001	2.503290e+001	0	0	0	0	0	0	0	0	0	0	0	144.877	219.706	1	1	1	1	26.2212	56.5516	81.4587
DATA	384	3	56	0	0	NC_1_16080980	NC_1_16080980	1857	429.5	9.964583078e-004	1.380418040e-001	9.942404998e-001	2.986672e+002	2.993532e+002	6.282154e+001	7.131825e+001	109	178	56	79	1.397150e+001	2.497915e+001	0	0	0	0	0	0	0	0	0	0	0	61.5839	84.7353	1	1	1	0	26.2212	56.4202	81.3443
DATA	385	3	57	0	0	Col_1_12103833	Col_1_12103833	1878.22	429.478	-2.607651590e-002	7.617102932e-002	7.320937950e-001	8.439750e+002	7.947913e+002	1.007868e+002	1.023851e+002	236	330	55	80	1.368784e+001	2.481065e+001	0	0	0	0	0	0	0	0	0	0	0	174.582	225.632	1	1	1	1	27.0811	56.4054	81.9127
DATA	386	3	58	0	0	NC_4_9558911	NC_4_9558911	1899	430.14	7.218829347e-002	1.271861410e-001	5.703202816e-001	3.037864e+002	3.587208e+002	6.276010e+001	7.368124e+001	129.5	205	55	79	1.344053e+001	2.531850e+001	0	0	0	0	0	0	0	0	0	0	0	63.0385	102.127	1	1	1	1	22.1978	55.6072	81.3463
DATA	387	3	59	0	0	NC_1_27616924	NC_1_27616924	1920.6	429.414	-3.188819529e-001	2.047031691e-001	1.192860677e-001	2.678406e+002	1.285270e+002	6.094708e+001	6.544736e+001	117	137	54	79	1.327727e+001	2.563943e+001	0	0	0	0	0	0	0	0	0	0	0	55.7536	36.6977	1	1	0	0	27.501	54.8454	81.0359
DATA	388	3	60	0	0	NC_1_16566906	NC_1_16566906	1941.71	429.5	9.567480414e-002	2.479502090e-001	6.995981563e-001	1.360095e+002	1.695291e+002	5.624752e+001	6.619999e+001	81	139	54	78	1.346019e+001	2.636214e+001	0	0	0	0	0	0	0	0	0	0	0	28.3988	48.5413	1	1	0	0	27.0811	55.2861	80.4123
DATA	389	3	61	0	0	Col_4_13461466	Col_4_13461466	1962.96	428.957	1.885767268e-001	9.631665632e-002	5.024375742e-002	4.030387e+002	6.221907e+002	6.771588e+001	8.912680e+001	142	275.5	54	78	1.390134e+001	2.604515e+001	0	0	0	0	0	0	0	0	0	0	0	84.4065	178.647	1	1	1	1	22.7082	55.5004	80.3002
DATA	390	3	62	0	0	NC_2_15898149	NC_2_15898149	1983.59	429.525	-1.970004873e-001	1.169121289e-001	9.198272572e-002	4.617765e+002	2.933806e+002	7.124618e+001	7.008048e+001	160	189	55	78	1.369134e+001	2.602932e+001	0	0	0	0	0	0	0	0	0	0	0	96.993	84.4637	1	1	1	0	25.3321	55.9179	80.2192
DATA	391	3	63	0	0	NC_1_24458883	NC_1_24458883	2004.84	429.357	1.251132963e-001	9.719108122e-002	1.979925545e-001	4.197615e+002	5.599070e+002	6.847313e+001	8.463908e+001	158	263	55	78	1.371145e+001	2.578590e+001	0	0	0	0	0	0	0	0	0	0	0	88.4248	161.63	1	1	1	1	25.5572	55.6108	80.3834
DATA	392	3	64	0	0	NC_4_8530177	NC_4_8530177	2026.29	429.5	0.000000000e+000	6.220898387e-001	1.000000000e+000	5.360284e+001	6.290884e+001	5.407899e+001	6.331786e+001	65.5	107.5	54	79	1.372611e+001	2.507717e+001	0	0	0	0	0	0	0	0	0	0	0	8.15295	3.90067	0	0	0	0	27.0811	55.5155	80.8133
DATA	393	3	65	0	0	NC_1_2228125	NC_1_2228125	2048.39	429.609	1.030963264e-001	8.919776147e-002	2.477558572e-001	4.986773e+002	6.322894e+002	7.334536e+001	8.935181e+001	171	278.5	54	79	1.374620e+001	2.577667e+001	0	0	0	0	0	0	0	0	0	0	0	105.661	183.507	1	1	1	1	23.4529	55.525	81.4346
DATA	394	3	66	0	0	NC_5_19692464	NC_5_19692464	2068.71	429.5	2.219501007e-001	5.202088885e-001	6.696301031e-001	5.330892e+001	8.886894e+001	5.385919e+001	6.360606e+001	74.5	119.5	54	79	1.336581e+001	2.556594e+001	0	0	0	0	0	0	0	0	0	0	0	10.1854	25.854	0	1	0	0	27.0811	55.1712	80.6271
DATA	395	3	67	0	0	Col_3_10166896	Col_3_10166896	2089.85	429.5	3.377931473e-002	8.548723226e-002	6.927405215e-001	5.803685e+002	6.273113e+002	7.893672e+001	8.878433e+001	189	285	54	79	1.343834e+001	2.566713e+001	0	0	0	0	0	0	0	0	0	0	0	123.613	182.945	1	1	1	1	26.6546	54.9451	80.6621
DATA	396	3	68	0	0	Col_4_7813348	Col_4_7813348	2111	429.5	-5.920552073e-001	8.408818556e-002	1.910232249e-012	3.621964e+003	9.265928e+002	3.661071e+002	1.118685e+002	835	353	54	79	1.359204e+001	2.620726e+001	0	0	0	0	0	0	0	0	0	0	0	773.416	270.866	1	1	1	1	26.2212	54.5928	80.6007
DATA	397	3	69	0	0	Col_3_17395513	Col_3_17395513	2131.5	429.269	1.659904075e-002	6.601732804e-002	8.014781165e-001	1.448343e+003	1.504771e+003	1.543103e+002	1.629566e+002	379	565	54	79	1.370379e+001	2.659722e+001	0	0	0	0	0	0	0	0	0	0	0	310.005	440.855	1	1	1	1	24.4106	54.4562	81.4089
DATA	398	3	70	0	0	NC_5_12634917	NC_5_12634917	2153.29	429.5	5.252896647e-002	1.417816762e-001	7.110159905e-001	2.621617e+002	2.958682e+002	5.922802e+001	6.905765e+001	115	190	53	78	1.365717e+001	2.677821e+001	0	0	0	0	0	0	0	0	0	0	0	56.2528	86.88	1	1	0	0	27.0811	53.976	80.6009
DATA	399	3	71	0	0	Col_2_12958510	Col_2_12958510	2174	429.415	-5.764308282e-002	6.839062512e-002	3.993119777e-001	1.280168e+003	1.121047e+003	1.385510e+002	1.282375e+002	307	424	53	77	1.373314e+001	2.642673e+001	0	0	0	0	0	0	0	0	0	0	0	275.305	329.875	1	1	1	1	25.3321	53.9074	79.4025
DATA	400	3	72	0	0	Col_1_23112784	Col_1_23112784	2195.06	429.723	-6.534884116e-002	8.435850947e-002	4.385428541e-001	6.635481e+002	5.708521e+002	8.484429e+001	8.438113e+001	206	270	53	76	1.323901e+001	2.516461e+001	0	0	0	0	0	0	0	0	0	0	0	143.017	168.323	1	1	1	1	22.9591	53.364	78.3818
DATA	401	3	73	0	0	NC_1_4415895	NC_1_4415895	2216.78	429.522	8.585067608e-002	7.794686579e-002	2.707226205e-001	6.754256e+002	8.230537e+002	8.570675e+001	1.030544e+002	216	334	52	75	1.318109e+001	2.464039e+001	0	0	0	0	0	0	0	0	0	0	0	145.889	243.174	1	1	1	1	27.0811	52.854	77.1427
DATA	402	3	74	0	0	Col_1_12276300	Col_1_12276300	2238	429.5	2.928649622e-002	1.259827687e-001	8.161774118e-001	3.102505e+002	3.318937e+002	6.111480e+001	7.023672e+001	131.5	188	52	76	1.333422e+001	2.397625e+001	0	0	0	0	0	0	0	0	0	0	0	67.1476	98.243	1	1	1	1	26.2212	52.6728	77.0385
DATA	403	3	75	0	0	Col_3_2234435	Col_3_2234435	2259	429.5	-2.362622939e-002	2.548837961e-001	9.261465678e-001	1.463274e+002	1.385796e+002	5.455355e+001	6.332631e+001	99	144	52	76	1.316660e+001	2.484256e+001	0	0	0	0	0	0	0	0	0	0	0	31.7298	41.093	1	1	0	0	26.2212	52.549	77.8016
DATA	404	3	76	0	0	Col_3_8583961	Col_3_8583961	2279.77	429.472	-5.481004457e-002	9.203538833e-002	5.514877291e-001	5.476098e+002	4.826820e+002	7.583508e+001	7.832896e+001	177	249	52	75.5	1.304444e+001	2.506462e+001	0	0	0	0	0	0	0	0	0	0	0	118.955	143.366	1	1	1	1	24.8756	52.8251	77.4595
DATA	405	3	77	0	0	NC_1_12148448	NC_1_12148448	2301.5	429.676	0.000000000e+000	6.225008709e-001	1.000000000e+000	5.203984e+001	6.120446e+001	5.254498e+001	6.162134e+001	71	108	52	76	1.339621e+001	2.550987e+001	0	0	0	0	0	0	0	0	0	0	0	9.37009	5.99032	0	0	0	0	27.0811	52.7316	77.7271
DATA	406	3	78	0	0	Col_4_13466224	Col_4_13466224	2322.33	429.347	1.170206802e-002	6.925216027e-002	8.658142132e-001	1.081662e+003	1.111203e+003	1.201414e+002	1.270039e+002	294	456	52	75	1.315827e+001	2.473273e+001	0	0	0	0	0	0	0	0	0	0	0	235.744	331.066	1	1	1	1	23.9365	52.6103	76.5923
DATA	407	3	79	0	0	Col_2_10550775	Col_2_10550775	2343.67	429.609	7.237134880e-002	9.239745787e-002	4.334737109e-001	4.681925e+002	5.530900e+002	7.012615e+001	8.264781e+001	164.5	244	52	75	1.299951e+001	2.473021e+001	0	0	0	0	0	0	0	0	0	0	0	102.198	165.018	1	1	1	1	27.2919	52.4892	76.6892
DATA	408	3	80	0	0	Col_4_13607293	Col_4_13607293	2364.44	428.722	-3.269975248e-002	6.878861998e-002	6.345263175e-001	1.177169e+003	1.091790e+003	1.287482e+002	1.252305e+002	318.5	433	52	75	1.296383e+001	2.420599e+001	0	0	0	0	0	0	0	0	0	0	0	257.276	326.13	1	1	1	1	20.0267	52.4761	76.5275
DATA	409	3	81	0	0	Col_5_1018176	Col_5_1018176	2386	429.5	-2.966606719e-002	8.334679664e-002	7.218890188e-001	6.418965e+002	5.995135e+002	8.265323e+001	8.571654e+001	196	259.5	51	74	1.268440e+001	2.376612e+001	0	0	0	0	0	0	0	0	0	0	0	140.486	179.307	1	1	1	1	26.2212	51.9323	75.8564
DATA	410	3	82	0	0	Col_5_1757431	Col_5_1757431	2407.04	430.067	-3.791761813e-002	9.093420280e-002	6.766940482e-001	5.438684e+002	4.983979e+002	7.524967e+001	7.892310e+001	185	257	51	74	1.285184e+001	2.404886e+001	0	0	0	0	0	0	0	0	0	0	0	119.178	149.23	1	1	1	1	22.7082	51.6426	75.8812
DATA	411	3	83	0	0	Col_2_13722714	Col_2_13722714	2427.96	429.778	1.552624759e-002	7.507337273e-002	8.361548820e-001	7.931916e+002	8.220616e+002	9.481918e+001	1.024487e+002	225	325.5	51	73	1.299131e+001	2.390170e+001	0	0	0	0	0	0	0	0	0	0	0	173.987	246.37	1	1	1	1	24.8756	51.8809	75.5109
DATA	412	3	84	0	0	Col_2_13558412	Col_2_13558412	2449.5	429.676	8.247318152e-002	9.511528840e-002	3.858946240e-001	4.376196e+002	5.291392e+002	6.789074e+001	8.081655e+001	156	258	51	74	1.368682e+001	2.439855e+001	0	0	0	0	0	0	0	0	0	0	0	96.0828	158.719	1	1	1	1	27.0811	52.3423	76.0491
DATA	413	3	85	0	0	NC_1_6715702	NC_1_6715702	2470.5	429.676	7.077887407e-002	8.855478586e-002	4.241358977e-001	5.046466e+002	5.939723e+002	7.236223e+001	8.516998e+001	171	278.5	52	74	1.353126e+001	2.492331e+001	0	0	0	0	0	0	0	0	0	0	0	110.89	178.298	1	1	1	1	27.0811	52.6518	76.4415
DATA	414	3	86	0	0	Col_5_5799300	Col_5_5799300	2491.18	430.368	1.427230893e-002	6.659291569e-002	8.302961732e-001	1.330241e+003	1.374684e+003	1.427613e+002	1.503940e+002	343	472	52	73	1.285322e+001	2.427905e+001	0	0	0	0	0	0	0	0	0	0	0	292.537	412.934	1	1	1	1	21.1402	52.3263	75.2271
DATA	415	3	87	0	0	NC_2_12338870	NC_2_12338870	2512.19	429.63	-8.357487442e-002	5.229397305e-001	8.730249076e-001	7.344681e+001	6.058959e+001	5.231221e+001	6.111903e+001	79	115	52	73	1.292811e+001	2.366053e+001	0	0	0	0	0	0	0	0	0	0	0	16.1601	12.8313	1	0	0	0	24.8756	52.249	74.691
DATA	416	3	88	0	0	NC_5_26831865	NC_5_26831865	2534	429.5	0.000000000e+000	6.222745531e-001	1.000000000e+000	5.144381e+001	6.056372e+001	5.192841e+001	6.094368e+001	68	102	52	73	1.276409e+001	2.354452e+001	0	0	0	0	0	0	0	0	0	0	0	8.96488	-4.83678	0	0	0	0	26.2212	52.4056	75.4641
DATA	417	3	89	0	0	Col_3_8435609	Col_3_8435609	2554.59	429.5	-3.050538708e-002	7.594194546e-002	6.879095970e-001	8.064410e+002	7.517392e+002	9.581988e+001	9.676243e+001	232	318	53	74	1.304885e+001	2.435453e+001	0	0	0	0	0	0	0	0	0	0	0	177.591	226.083	1	1	1	1	24.4106	53.0486	76.3043
DATA	418	3	90	0	0	Col_3_13576782	Col_3_13576782	2576.35	429.691	1.047248357e-001	8.614550017e-002	2.241091742e-001	5.145617e+002	6.548808e+002	7.296636e+001	8.943622e+001	184.5	293.5	52	74	1.292624e+001	2.467963e+001	0	0	0	0	0	0	0	0	0	0	0	113.349	196.998	1	1	1	1	24.8756	52.8381	76.1676
DATA	419	3	91	0	0	Col_3_4144884	Col_3_4144884	2597.5	430	-7.284170753e-002	8.488313522e-002	3.908145529e-001	6.475075e+002	5.475239e+002	8.287309e+001	8.189661e+001	205.5	272	52	74	1.284507e+001	2.517662e+001	0	0	0	0	0	0	0	0	0	0	0	142.663	164.724	1	1	1	1	24.4106	52.7749	76.1969
DATA	420	3	92	0	0	Col_4_17264221	Col_4_17264221	2618.08	430	3.303334981e-002	7.300012026e-002	6.509009738e-001	8.489414e+002	9.160329e+002	9.940843e+001	1.100020e+002	252.5	382	52	75	1.287268e+001	2.501266e+001	0	0	0	0	0	0	0	0	0	0	0	187.053	275.589	1	1	1	1	22.9591	52.8641	76.276
DATA	421	3	93	0	0	Col_2_700017	Col_2_700017	2640.61	430.109	-3.124290917e-002	7.348798501e-002	6.707323663e-001	8.935800e+002	8.315542e+002	1.032479e+002	1.030774e+002	256	345	52	76	1.311527e+001	2.464260e+001	0	0	0	0	0	0	0	0	0	0	0	196.879	250.145	1	1	1	1	22.7082	52.7726	77.4836
DATA	422	3	94	0	0	NC_4_15878790	NC_4_15878790	2661.27	430	-2.538951403e-001	9.843334518e-002	9.898324888e-003	6.250898e+002	3.483753e+002	8.113943e+001	7.018157e+001	187.5	196	52	75	1.309871e+001	2.462164e+001	0	0	0	0	0	0	0	0	0	0	0	137.699	104.773	1	1	1	1	24.6442	52.6743	77.3999
DATA	423	3	95	0	0	Col_1_25862962	Col_1_25862962	2682.5	430	-9.507333125e-002	8.325767890e-002	2.534886682e-001	6.961375e+002	5.592702e+002	8.673967e+001	8.271668e+001	214	276	52	75	1.330059e+001	2.489191e+001	0	0	0	0	0	0	0	0	0	0	0	153.308	168.145	1	1	1	1	24.4106	52.9799	77.6952
DATA	424	3	96	0	0	NC_3_18029723	NC_3_18029723	2704.19	430.023	6.930324592e-002	6.384445951e-002	2.776996769e-001	1.972386e+003	2.313637e+003	2.039187e+002	2.392627e+002	477	792	52	75	1.351764e+001	2.547979e+001	0	0	0	0	0	0	0	0	0	0	0	434.206	695.293	1	1	1	1	21.9382	53.2821	77.5861
DATA	425	3	97	0	0	Col_1_19519098	Col_1_19519098	2724.5	430	-7.512665690e-002	9.528969680e-002	4.304611760e-001	5.217790e+002	4.388943e+002	7.351709e+001	7.515006e+001	183	230	52	75	1.292987e+001	2.578748e+001	0	0	0	0	0	0	0	0	0	0	0	114.813	131.829	1	1	1	1	24.4106	52.8306	77.3304
DATA	426	3	98	0	0	NC_5_21021567	NC_5_21021567	2745.5	430	0.000000000e+000	6.219284015e-001	1.000000000e+000	5.149486e+001	6.065929e+001	5.190635e+001	6.103985e+001	71.5	78.5	52	75	1.349123e+001	2.614369e+001	0	0	0	0	0	0	0	0	0	0	0	6.58784	-18.2467	0	0	0	0	24.4106	53.0239	77.5582
DATA	427	3	99	0	0	Col_4_16244940	Col_4_16244940	2766.73	430	2.074709861e-001	8.599086466e-002	1.583442794e-002	4.752401e+002	7.662739e+002	7.033814e+001	9.799496e+001	166	296	52	76	1.359762e+001	2.687814e+001	0	0	0	0	0	0	0	0	0	0	0	104.442	229.854	1	1	1	1	24.6442	53.5962	77.9555
DATA	428	3	100	0	0	NC_3_14257946	NC_3_14257946	2787.82	430.111	1.887927823e-002	1.592090018e-001	9.056067437e-001	2.319933e+002	2.423007e+002	5.684345e+001	6.575984e+001	116	173	53	73	1.335937e+001	2.568644e+001	0	0	0	0	0	0	0	0	0	0	0	50.9461	72.623	1	1	0	0	22.1978	53.694	75.5589
DATA	429	3	101	0	0	Col_5_180764	Col_5_180764	2808.29	429.8	-5.984796968e-002	7.475467064e-002	4.233680513e-001	8.828776e+002	7.692235e+002	1.024322e+002	9.829055e+001	261	322.5	52	73	1.306266e+001	2.513803e+001	0	0	0	0	0	0	0	0	0	0	0	193.714	230.346	1	1	1	1	22.4545	53.0008	74.8811
DATA	430	3	102	0	0	Col_5_18414231	Col_5_18414231	2830.5	430	1.711725353e-001	9.674030014e-002	7.682669528e-002	3.894724e+002	5.776293e+002	6.495977e+001	8.419181e+001	149.5	257	51	73	1.293902e+001	2.475524e+001	0	0	0	0	0	0	0	0	0	0	0	85.3718	172.795	1	1	1	1	30	52.2765	75.687
DATA	431	3	103	0	0	Col_1_12164630	Col_1_12164630	2850.6	429.962	2.846195912e-002	6.838077319e-002	6.772435294e-001	1.128409e+003	1.204837e+003	1.242629e+002	1.351879e+002	307.5	462.5	51	74	1.238824e+001	2.490580e+001	0	0	0	0	0	0	0	0	0	0	0	247.102	360.05	1	1	1	1	23.9365	51.4745	76.1212
DATA	432	3	104	0	0	Col_1_16359715	Col_1_16359715	2871.61	429.761	1.162051867e-001	8.064495948e-002	1.495994007e-001	5.959539e+002	7.787855e+002	7.915776e+001	9.916305e+001	192	327.5	50	75	1.251297e+001	2.475870e+001	0	0	0	0	0	0	0	0	0	0	0	130.356	232.458	1	1	1	1	23.2073	51.0032	76.8892
DATA	433	3	105	0	0	NC_2_18735639	NC_2_18735639	2893.5	430	6.187078765e-002	7.002808935e-002	3.769586984e-001	9.822932e+002	1.132692e+003	1.112201e+002	1.288710e+002	274	447	50	75	1.247708e+001	2.469043e+001	0	0	0	0	0	0	0	0	0	0	0	214.602	337.666	1	1	1	1	24.4106	51.3076	77.2323
DATA	434	3	106	0	0	NC_1_19106989	NC_1_19106989	2915	430.17	5.507461480e-002	7.683510672e-002	4.735038565e-001	7.164700e+002	8.133409e+002	8.866318e+001	1.019958e+002	212.5	336.5	51	77	1.279639e+001	2.434624e+001	0	0	0	0	0	0	0	0	0	0	0	156.328	242.141	1	1	1	1	24.6442	51.9114	78.8475
DATA	435	3	107	0	0	Col_5_25347707	Col_5_25347707	2936.27	430	-5.842928209e-002	1.699437751e-001	7.309851404e-001	2.369169e+002	2.070936e+002	5.741644e+001	6.501952e+001	117	171	53	78	1.333514e+001	2.511572e+001	0	0	0	0	0	0	0	0	0	0	0	51.6227	61.5669	1	1	0	0	24.6442	53.5679	79.9202
DATA	436	3	108	0	0	Col_1_2051838	Col_1_2051838	2956.57	429.745	-5.005240730e-002	7.940095392e-002	5.284490087e-001	7.426983e+002	6.618507e+002	9.087860e+001	9.049831e+001	234	306.5	54	79	1.367884e+001	2.600826e+001	0	0	0	0	0	0	0	0	0	0	0	161.606	196.482	1	1	1	1	23.2073	54.7523	80.9983
DATA	437	3	109	0	0	Col_1_10290940	Col_1_10290940	2978.25	430.208	-9.691752765e-003	7.170309553e-002	8.924813765e-001	9.624603e+002	9.412199e+002	1.096096e+002	1.126063e+002	269	383.5	55	79	1.449819e+001	2.710833e+001	0	0	0	0	0	0	0	0	0	0	0	209.118	278.988	1	1	1	1	22.7082	55.8462	81.336
DATA	438	3	110	0	0	NC_2_14471139	NC_2_14471139	2999.5	430	4.661044695e-002	1.154707550e-001	6.864658023e-001	3.419564e+002	3.806985e+002	6.268099e+001	7.268346e+001	140	222.5	55	77	1.429492e+001	2.652732e+001	0	0	0	0	0	0	0	0	0	0	0	74.1825	112.661	1	1	1	1	24.4106	55.6535	79.1858
DATA	439	3	111	0	0	NC_2_9438025	NC_2_9438025	3020.57	430.298	1.965756188e-001	6.399251574e-002	2.127342614e-003	7.537751e+004	1.185270e+005	7.537934e+003	1.185286e+004	16528	35250	54	76	1.380955e+001	2.477113e+001	0	0	0	0	0	0	0	0	0	0	0	16326.7	35019.1	1	1	1	1	26.8687	54.5478	77.5953
DATA	440	3	112	0	0	Col_1_7295841	Col_1_7295841	3042.33	430.408	4.545133013e-002	7.492375100e-002	5.440935181e-001	7.858130e+002	8.725103e+002	9.461755e+001	1.071086e+002	238	357.5	54	76	1.370076e+001	2.537137e+001	0	0	0	0	0	0	0	0	0	0	0	169.921	257.336	1	1	1	1	23.9365	54.1714	77.9416
DATA	441	3	113	0	0	NC_2_10552929	NC_2_10552929	3062.45	430.327	-1.514096260e-002	6.487912175e-002	8.154726471e-001	1.728660e+003	1.669432e+003	1.807459e+002	1.781641e+002	429	606	52	76	1.298282e+001	2.527248e+001	0	0	0	0	0	0	0	0	0	0	0	373.197	491.556	1	1	1	1	24.1747	53.0167	78.0121
DATA	442	3	114	0	0	Col_4_13587885	Col_4_13587885	3083.42	430.769	3.729195817e-002	7.817708894e-002	6.333485799e-001	7.046532e+002	7.678341e+002	8.809712e+001	9.890270e+001	213.5	336	52	77	1.355087e+001	2.538645e+001	0	0	0	0	0	0	0	0	0	0	0	151.872	225.688	1	1	1	1	24.4106	53.3294	78.8313
DATA	443	3	115	0	0	NC_3_2940259	NC_3_2940259	3105.5	430.324	-2.598666640e-002	3.634609512e-001	9.430015579e-001	1.022892e+002	9.634813e+001	5.395227e+001	6.319756e+001	85	127	52	77	1.339436e+001	2.473231e+001	0	0	0	0	0	0	0	0	0	0	0	22.005	28.2648	1	1	0	0	27.0811	53.2064	78.2519
DATA	444	3	116	0	0	Col_5_3908213	Col_5_3908213	3125.64	430.18	7.166575983e-002	7.541201993e-002	3.419482779e-001	7.574418e+002	8.933364e+002	9.248250e+001	1.090666e+002	215	352	51	76	1.276463e+001	2.384658e+001	0	0	0	0	0	0	0	0	0	0	0	162.666	261.604	1	1	1	1	23.9365	52.071	78.0099
DATA	445	3	117	0	0	Col_5_19498734	Col_5_19498734	3147.57	430.298	8.407145193e-002	7.631144709e-002	2.705970756e-001	7.248746e+002	8.796995e+002	8.989319e+001	1.080234e+002	221	372.5	51	75.5	1.277305e+001	2.361193e+001	0	0	0	0	0	0	0	0	0	0	0	155.382	257.107	1	1	1	1	26.8687	52.1211	76.9943
DATA	446	3	118	0	0	Col_4_9352980	Col_4_9352980	3169	430.5	3.750321796e-002	8.457657875e-002	6.574596518e-001	5.899567e+002	6.431664e+002	7.948103e+001	8.990097e+001	191	281	51	74	1.251583e+001	2.318376e+001	0	0	0	0	0	0	0	0	0	0	0	126.23	187.614	1	1	1	1	26.2212	52.0671	75.7174
DATA	447	3	119	0	0	NC_5_492982	NC_5_492982	3190	430.5	1.416941830e-001	2.714300986e-001	6.016506532e-001	1.147603e+002	1.590325e+002	5.457841e+001	6.491228e+001	86	150	51	74	1.267866e+001	2.435887e+001	0	0	0	0	0	0	0	0	0	0	0	24.5099	46.3017	1	1	0	0	26.2212	52.0232	76.2344
DATA	448	3	120	0	0	Col_1_26486746	Col_1_26486746	3210.93	430.977	-4.662504513e-001	8.573783043e-002	5.385331485e-008	1.400837e+003	4.787814e+002	1.499359e+002	7.917139e+001	362.5	239.5	51	73	1.246765e+001	2.413018e+001	0	0	0	0	0	0	0	0	0	0	0	298.648	139.13	1	1	1	1	22.7082	51.5756	75.3683
DATA	449	3	121	0	0	Col_1_25508650	Col_1_25508650	3232.4	430.414	1.564160278e-001	6.523342998e-002	1.649434326e-002	6.427708e+003	9.214508e+003	6.449980e+002	9.668366e+002	1314	2032	50	74	1.238215e+001	2.408686e+001	0	0	1	1	0	0	0	0	0	0	0	1367.74	2672.35	1	1	1	1	27.501	50.9052	75.6682
DATA	450	3	122	0	0	NC_1_20713472	NC_1_20713472	3253.42	429.933	3.848366179e-002	2.846210562e-001	8.924457053e-001	1.240231e+002	1.355146e+002	5.506896e+001	6.473602e+001	90.5	140	51	75	1.289361e+001	2.506449e+001	0	0	0	0	0	0	0	0	0	0	0	26.3421	39.2253	1	1	0	0	22.4545	51.7224	77.4526
DATA	451	3	123	0	0	Col_5_8736807	Col_5_8736807	3274.11	430.679	-1.188776660e-001	6.453304231e-002	6.545745693e-002	2.491282e+003	1.894720e+003	2.548600e+002	1.998043e+002	592.5	666	51	76	1.324245e+001	2.572746e+001	0	0	0	0	0	0	0	0	0	0	0	528.223	547.411	1	1	1	1	24.6442	52.36	78.1472
DATA	452	3	124	0	0	NC_1_24833719	NC_1_24833719	3295.78	430.478	-9.122304977e-002	3.021867342e-001	7.627462712e-001	1.355977e+002	1.099080e+002	5.552748e+001	6.448816e+001	87	133	52	76	1.314267e+001	2.541356e+001	0	0	0	0	0	0	0	0	0	0	0	28.6977	31.6917	1	1	0	0	27.0811	53.1802	77.6518
DATA	453	3	125	0	0	NC_3_8793953	NC_3_8793953	3316.85	430.34	2.021427414e-002	1.049783242e-001	8.473061999e-001	4.159259e+002	4.357428e+002	6.811445e+001	7.714835e+001	151	232.5	52	75	1.313827e+001	2.493650e+001	0	0	0	0	0	0	0	0	0	0	0	87.8715	125.409	1	1	1	1	24.6442	53.4922	77.3948
DATA	454	3	126	0	0	Col_4_5938166	Col_4_5938166	3337.56	430.46	7.993463386e-002	8.201543599e-002	3.297442634e-001	6.138795e+002	7.379344e+002	8.177960e+001	9.753652e+001	189.5	296.5	53	75	1.327995e+001	2.497036e+001	0	0	0	0	0	0	0	0	0	0	0	129.475	211.997	1	1	1	1	24.4106	53.7498	77.074
DATA	455	3	127	0	0	NC_5_9417838	NC_5_9417838	3359.07	430.439	-2.396281934e-003	1.240161393e-001	9.845839630e-001	3.384858e+002	3.366233e+002	6.383658e+001	7.222275e+001	134	200	53	75	1.315203e+001	2.463307e+001	0	0	0	0	0	0	0	0	0	0	0	71.2695	96.5277	1	1	1	1	21.9382	53.9831	77.0029
DATA	456	3	128	0	0	Col_1_22287975	Col_1_22287975	3380.12	430.633	1.083112315e-001	8.852106795e-002	2.211165808e-001	5.093321e+002	6.536003e+002	7.438417e+001	9.148406e+001	159	292	53	75	1.338163e+001	2.454837e+001	0	0	0	0	0	0	0	0	0	0	0	107.07	187.092	1	1	1	1	23.9365	53.8645	77.7955
DATA	457	3	129	0	0	NC_1_30300968	NC_1_30300968	3400.37	431.244	-9.832615608e-003	8.255143925e-002	9.051890367e-001	6.690957e+002	6.541173e+002	8.616509e+001	9.159491e+001	203.5	303	53	76	1.339986e+001	2.449234e+001	0	0	0	0	0	0	0	0	0	0	0	140.446	186.931	1	1	1	1	21.4095	53.6835	77.5925
DATA	458	3	130	0	0	Col_5_23817747	Col_5_23817747	3422.04	431.553	-7.045175990e-002	7.354823221e-002	3.381138229e-001	9.910992e+002	8.426852e+002	1.130457e+002	1.059536e+002	280	329	52	76	1.333185e+001	2.505401e+001	0	0	0	0	0	0	0	0	0	0	0	207.719	240.409	1	1	1	1	21.9382	53.5751	78.2001
DATA	459	3	131	66	-1	(-)3xSLv1	NegativeControl	3444	430.5	-2.405829249e-001	3.425842382e-001	4.825175489e-001	1.417544e+002	8.146175e+001	5.626938e+001	6.484514e+001	67	103	52	77	1.324428e+001	2.484410e+001	0	0	0	0	0	0	1	1	0	0	0	29.6656	23.2021	1	1	0	0	26.2212	53.7572	78.1962
DATA	460	3	132	0	0	Col_2_14794088	Col_2_14794088	3464.42	430.365	4.484966114e-002	1.052628835e-001	6.700547327e-001	4.074841e+002	4.518147e+002	6.806845e+001	7.868899e+001	151	236	53	77	1.343559e+001	2.530971e+001	0	0	0	0	0	0	0	0	0	0	0	85.1674	128.499	1	1	1	1	24.4106	54.1972	78.6335
DATA	461	3	133	0	0	Col_1_4508210	Col_1_4508210	3486.22	430.478	-1.332455217e-001	9.099246022e-002	1.430962096e-001	6.455693e+002	4.750041e+002	8.454582e+001	8.011921e+001	192	224	53	77	1.327203e+001	2.560205e+001	0	0	0	0	0	0	0	0	0	0	0	134.759	134.897	1	1	1	1	27.0811	54.0613	79.2028
DATA	462	3	134	0	0	Col_4_4786970	Col_4_4786970	3507.4	430.414	2.992963708e-001	9.558173425e-002	1.740262999e-003	4.483230e+003	8.930739e+003	5.934733e+002	1.290402e+003	776	1792	53	77	1.327099e+001	2.530341e+001	0	0	1	1	0	0	0	0	0	0	0	934.801	2532.88	1	1	1	1	27.501	53.6698	79.1107
DATA	463	3	135	0	0	Col_2_9759831	Col_2_9759831	3528.26	430.362	7.088005756e-002	6.976606765e-002	3.096448628e-001	1.043703e+003	1.228732e+003	1.178396e+002	1.388586e+002	285	441.5	53	79	1.358874e+001	2.578152e+001	0	0	0	0	0	0	0	0	0	0	0	217.408	348.066	1	1	1	1	25.5572	54.0512	79.9686
DATA	464	3	136	0	0	NC_1_13035032	NC_1_13035032	3549.71	430.5	0.000000000e+000	6.202526092e-001	1.000000000e+000	5.490393e+001	6.435241e+001	5.503184e+001	6.475615e+001	67.5	101	54	79	1.442020e+001	2.637426e+001	0	0	0	0	0	0	0	0	0	0	0	11.4265	-2.31101	1	0	0	0	27.0811	54.7179	79.8346
DATA	465	3	137	0	0	NC_3_2371961	NC_3_2371961	3571	430.5	1.392002702e-001	6.413705009e-002	2.997983677e-002	2.332753e+003	3.214171e+003	2.396252e+002	3.278881e+002	497	857	53	79	1.391979e+001	2.638488e+001	0	0	0	0	0	0	0	0	0	0	0	485.123	908.56	1	1	1	1	26.2212	54.5155	80.2249
DATA	466	3	138	0	0	Col_1_4960684	Col_1_4960684	3591.33	430.75	-1.721919165e-002	6.600002538e-002	7.941721367e-001	1.560582e+003	1.499918e+003	1.654103e+002	1.634204e+002	411	531	54	79	1.380771e+001	2.670181e+001	0	0	0	0	0	0	0	0	0	0	0	324.351	423.633	1	1	1	1	23.696	54.7829	80.619
DATA	467	3	139	66	-1	(-)3xSLv1	NegativeControl	3613.15	430.5	0.000000000e+000	6.216942892e-001	1.000000000e+000	5.451173e+001	6.451662e+001	5.485575e+001	6.492138e+001	56.5	80	54	78	1.365862e+001	2.643469e+001	0	0	0	0	0	0	0	0	0	0	0	-6.15876	-26.0238	0	0	0	0	30	54.7154	80.6534
DATA	468	3	140	0	0	NC_3_5433066	NC_3_5433066	3634.29	430.5	1.027166106e-001	1.162051829e-001	3.767369614e-001	3.333331e+002	4.222747e+002	6.420263e+001	7.747683e+001	136.5	220.5	53	79	1.285006e+001	2.543393e+001	0	0	0	0	0	0	0	0	0	0	0	69.2283	119.113	1	1	1	1	27.0811	53.4525	80.9721
DATA	469	3	141	0	0	NC_4_8787208	NC_4_8787208	3654.96	430.327	-9.058632178e-002	8.756370007e-002	3.008935453e-001	6.615609e+002	5.370114e+002	8.595411e+001	8.430014e+001	200.5	255.5	53	79	1.263996e+001	2.522990e+001	0	0	0	0	0	0	0	0	0	0	0	137.382	151.42	1	1	1	1	23.4529	53.384	80.7348
DATA	470	3	142	0	0	Col_5_15015270	Col_5_15015270	3676.11	430.636	-3.665049094e-002	7.458077443e-002	6.231293579e-001	9.133927e+002	8.394736e+002	1.065552e+002	1.061695e+002	254	356	53	79	1.244523e+001	2.505513e+001	0	0	0	0	0	0	0	0	0	0	0	189.689	236.646	1	1	1	1	25.3321	53.3124	80.5959
DATA	471	3	143	0	0	Col_3_5263953	Col_3_5263953	3697.85	430.5	7.898085635e-002	6.415197805e-002	2.182659041e-001	1.973671e+003	2.367312e+003	2.048492e+002	2.454929e+002	466	696	53	77	1.250677e+001	2.502568e+001	0	0	0	0	0	0	0	0	0	0	0	409.999	667.317	1	1	1	1	26.6546	53.2352	79.2053
DATA	472	3	144	0	0	NC_3_15309129	NC_3_15309129	3718.51	430.468	9.251896012e-003	1.398765631e-001	9.472637462e-001	2.907428e+002	2.970030e+002	6.206416e+001	7.145604e+001	117	185.5	53	77	1.284139e+001	2.505598e+001	0	0	0	0	0	0	0	0	0	0	0	60.4253	83.7341	1	1	1	0	24.4106	53.4646	78.9788
DATA	473	3	145	0	0	Col_3_21053491	Col_3_21053491	3740.74	430.63	-1.338169550e-001	9.278734327e-002	1.492488571e-001	6.263977e+002	4.602918e+002	8.322297e+001	7.962095e+001	197.5	242	52	76	1.269299e+001	2.482418e+001	0	0	0	0	0	0	0	0	0	0	0	130.279	129.817	1	1	1	1	23.4529	52.8365	78.0944
DATA	474	3	146	0	0	NC_2_17053097	NC_2_17053097	3761.29	430.5	-7.085914021e-002	1.244796335e-001	5.691913511e-001	3.698660e+002	3.141849e+002	6.606709e+001	7.213276e+001	114	166	52	76	1.270798e+001	2.479051e+001	0	0	0	0	0	0	0	0	0	0	0	76.9951	88.6605	1	1	1	0	27.0811	52.94	77.4648
DATA	475	3	147	0	0	NC_5_17836969	NC_5_17836969	3782.92	431.208	-7.414525131e-001	1.209122786e-001	8.669801813e-010	9.802307e+002	1.777771e+002	1.122435e+002	6.727367e+001	266	151	52	75	1.270003e+001	2.455444e+001	0	0	0	0	0	0	0	0	0	0	0	204.286	50.2049	1	1	1	0	22.7082	52.6221	77.1207
DATA	476	3	148	0	0	Col_5_4458075	Col_5_4458075	3803.6	430.586	-6.178655578e-002	7.617290707e-002	4.172878110e-001	8.833075e+002	7.661704e+002	1.038449e+002	1.003536e+002	235.5	312.5	52	77	1.299485e+001	2.481033e+001	0	0	0	0	0	0	0	0	0	0	0	184.353	216.602	1	1	1	1	27.501	52.9736	78.6988
DATA	477	3	149	0	0	NC_4_9218177	NC_4_9218177	3824.78	430.522	3.360235271e-002	8.664005807e-002	6.981355306e-001	5.791797e+002	6.257714e+002	7.953538e+001	9.003180e+001	174	297	53	78	1.352206e+001	2.570588e+001	0	0	0	0	0	0	0	0	0	0	0	121.084	177.139	1	1	1	1	27.0811	54.3481	79.7015
DATA	478	3	150	0	0	NC_1_11367500	NC_1_11367500	3845.52	431.521	1.082039527e-001	6.916326468e-002	1.177069179e-001	1.068983e+003	1.371433e+003	1.199495e+002	1.516127e+002	299	487	54	79	1.354818e+001	2.621535e+001	0	0	0	0	0	0	0	0	0	0	0	223.887	388.759	1	1	1	1	23.4529	54.8209	80.9412
DATA	479	3	151	0	0	NC_5_15517177	NC_5_15517177	3867	430.5	5.450705629e-002	8.442884276e-002	5.185400076e-001	5.954232e+002	6.750452e+002	8.057171e+001	9.337363e+001	192	307	54	79	1.386489e+001	2.628802e+001	0	0	0	0	0	0	0	0	0	0	0	125.004	191.73	1	1	1	1	26.2212	54.7242	80.8338
DATA	480	3	152	0	0	NC_3_2051390	NC_3_2051390	3887.69	431.208	-1.202330305e-001	8.959205353e-002	1.795942178e-001	6.505540e+002	4.932310e+002	8.464395e+001	8.110630e+001	196	245	53	78	1.335877e+001	2.606619e+001	0	0	0	0	0	0	0	0	0	0	0	136.906	140.365	1	1	1	1	23.2073	53.4218	79.921
DATA	481	3	153	0	0	NC_5_13007101	NC_5_13007101	3909.5	430.676	0.000000000e+000	6.222132613e-001	1.000000000e+000	5.364987e+001	6.382158e+001	5.399164e+001	6.427135e+001	62.5	109	52	77	1.283038e+001	2.542250e+001	0	0	0	0	0	0	0	0	0	0	0	1.23868	7.18568	0	0	0	0	27.0811	52.5511	78.6562
DATA	482	3	154	0	0	Col_5_13951047	Col_5_13951047	3930.33	430.75	2.090333660e-002	7.139620111e-002	7.696907786e-001	9.756018e+002	1.023708e+003	1.114205e+002	1.207575e+002	272	386	52	77.5	1.256637e+001	2.474936e+001	0	0	0	0	0	0	0	0	0	0	0	206.578	292.848	1	1	1	1	23.696	52.6863	78.8529
DATA	483	3	155	0	0	NC_2_1599654	NC_2_1599654	3951.67	430.609	1.004564602e-001	2.456312898e-001	6.825597902e-001	1.354387e+002	1.706865e+002	5.531109e+001	6.609657e+001	90.5	150	52	77	1.265525e+001	2.497405e+001	0	0	0	0	0	0	0	0	0	0	0	28.7812	48.9782	1	1	0	0	27.2919	52.3387	78.501
DATA	484	3	156	0	0	Col_5_16685892	Col_5_16685892	3972.71	431.25	-1.988709362e-003	7.858400818e-002	9.798102543e-001	7.378638e+002	7.344927e+002	9.109742e+001	9.718939e+001	210	303	51	78	1.283459e+001	2.515054e+001	0	0	0	0	0	0	0	0	0	0	0	157.39	211.448	1	1	1	1	22.9591	52.1579	79.0452
DATA	485	3	157	1028	1	SM_04	SM_04	3994	430.5	1.148458730e-001	2.184057794e-001	5.990013602e-001	1.499978e+002	1.954028e+002	5.526574e+001	6.634511e+001	84	154	51	78	1.291707e+001	2.580177e+001	0	0	0	0	0	0	0	0	0	0	0	32.1363	56.4705	1	1	0	0	26.2212	51.9188	78.777
DATA	486	3	158	0	0	Col_1_7206961	Col_1_7206961	4015.21	430.521	6.207104473e-002	6.985454444e-002	3.742312038e-001	1.015209e+003	1.171188e+003	1.144973e+002	1.330561e+002	283.5	456.5	51	77	1.293013e+001	2.583318e+001	0	0	0	0	0	0	0	0	0	0	0	218.516	339.855	1	1	1	1	23.4529	51.9698	77.8448
DATA	487	3	159	0	0	NC_4_7000934	NC_4_7000934	4036.43	431.065	5.369665628e-002	9.405961481e-002	5.680816855e-001	4.708816e+002	5.328542e+002	7.065990e+001	8.241163e+001	151	259	51	75	1.315823e+001	2.556620e+001	0	0	0	0	0	0	0	0	0	0	0	101.857	155.302	1	1	1	1	22.7082	51.9735	77.2009
DATA	488	3	160	0	0	NC_4_9783394	NC_4_9783394	4057.5	430.676	9.213793994e-002	4.117321673e-001	8.229275187e-001	7.815784e+001	9.662967e+001	5.297469e+001	6.330257e+001	77	125	52	75	1.344344e+001	2.521642e+001	0	0	0	0	0	0	0	0	0	0	0	16.9994	28.3012	1	1	0	0	27.0811	52.7966	77.2263
DATA	489	3	161	0	0	Col_2_11618182	Col_2_11618182	4078.57	430.701	5.123377623e-002	7.416136578e-002	4.896649245e-001	8.040472e+002	9.047223e+002	9.580350e+001	1.098107e+002	244	380	53	77	1.386470e+001	2.590782e+001	0	0	0	0	0	0	0	0	0	0	0	175.904	266.365	1	1	1	1	26.8687	53.925	79.2001
DATA	490	3	162	0	0	Col_3_4772851	Col_3_4772851	4098.51	430.347	2.566871741e-002	7.097966111e-002	7.176249370e-001	9.583241e+002	1.016673e+003	1.089260e+002	1.190286e+002	267	391	54	78	1.395515e+001	2.613085e+001	0	0	0	0	0	0	0	0	0	0	0	210.918	300.946	1	1	1	1	24.1747	54.5537	80.2264
DATA	491	3	163	66	1	DarkCorner	DarkCorner	4121	430.5	0.000000000e+000	6.221733374e-001	1.000000000e+000	5.108816e+001	6.111889e+001	5.141057e+001	6.150234e+001	55	83	54	78	1.365733e+001	2.623046e+001	0	0	0	0	0	0	0	0	0	0	0	-5.88668	-20.0065	0	0	0	0	30	55.0401	80.3988
DATA	492	3	164	66	1	DarkCorner	DarkCorner	4142.27	431	0.000000000e+000	6.222042517e-001	1.000000000e+000	5.072408e+001	6.072417e+001	5.104420e+001	6.110514e+001	54	100	54	78	1.364221e+001	2.617992e+001	0	0	0	0	0	0	0	0	0	0	0	-1.74407	-4.72256	0	0	0	0	24.6442	54.6067	79.9519
DATA	493	4	1	66	1	DarkCorner	DarkCorner	704	435.5	0.000000000e+000	6.200317941e-001	1.000000000e+000	5.462407e+001	6.184778e+001	5.496880e+001	6.223580e+001	58	87	59	81	1.400721e+001	2.640402e+001	0	0	0	0	0	0	0	0	0	0	0	-11.4721	-19.4239	0	0	0	0	30	59.4544	82.9219
DATA	494	4	2	0	0	Col_1_5622396	Col_1_5622396	724.297	435.73	-1.206863100e-001	9.798390610e-002	2.180629537e-001	5.516047e+002	4.177742e+002	7.819693e+001	7.544043e+001	188	219	60	81	1.425498e+001	2.676595e+001	0	0	0	0	0	0	0	0	0	0	0	113.413	121.861	1	1	1	1	20.591	60.1329	83.1502
DATA	495	4	3	0	0	NC_3_6230384	NC_3_6230384	746.333	435.391	-1.120438250e-001	1.201472653e-001	3.510502458e-001	4.052604e+002	3.131053e+002	6.903232e+001	7.071044e+001	154	174	59	81	1.434280e+001	2.619423e+001	0	0	0	0	0	0	0	0	0	0	0	82.6404	90.4886	1	1	1	0	27.2919	59.9448	83.3325
DATA	496	4	4	0	0	Col_2_11883333	Col_2_11883333	767.5	435.324	-3.677607710e-002	7.180067404e-002	6.085132676e-001	1.041835e+003	9.572447e+002	1.184237e+002	1.151136e+002	264.5	379	59	82	1.473600e+001	2.662382e+001	0	0	0	0	0	0	0	0	0	0	0	210.874	274.325	1	1	1	1	27.0811	60.0364	84.8799
DATA	497	4	5	0	0	NC_5_1481090	NC_5_1481090	788.5	435.324	1.676209079e-001	1.844546848e-001	3.634886540e-001	1.762939e+002	2.593333e+002	5.937000e+001	6.946429e+001	99	166	60	84	1.454007e+001	2.691298e+001	0	0	0	0	0	0	0	0	0	0	0	35.4377	73.7372	1	1	0	0	27.0811	60.7515	86.6472
DATA	498	4	6	0	0	NC_4_1837010	NC_4_1837010	809.574	435.021	-1.996425218e-002	7.227392785e-002	7.823711501e-001	1.009175e+003	9.638343e+002	1.159282e+002	1.162037e+002	282	373	60	84	1.527217e+001	2.774897e+001	0	0	0	0	0	0	0	0	0	0	0	201.578	272.067	1	1	1	1	22.7082	61.4109	87.3789
DATA	499	4	7	0	0	NC_1_26982294	NC_1_26982294	831	435.5	2.265336440e-001	8.484553217e-002	7.586169780e-003	7.198368e+002	1.212740e+003	9.207074e+001	1.600133e+002	182	343	60	82	1.459527e+001	2.786974e+001	0	0	0	1	0	0	0	0	0	0	0	142.9	339.887	1	1	1	1	26.2212	60.8888	85.799
DATA	500	4	8	0	0	NC_4_2534825	NC_4_2534825	852	435.5	-3.997589957e-002	1.150993548e-001	7.283535928e-001	4.090195e+002	3.730509e+002	7.074164e+001	7.563455e+001	148	204	59	81	1.433509e+001	2.721566e+001	0	0	0	0	0	0	0	0	0	0	0	80.7572	103.89	1	1	1	1	26.2212	60.1207	83.7986
DATA	501	4	9	0	0	NC_2_18168947	NC_2_18168947	872.755	434.49	2.901175502e-001	6.691427215e-002	1.453232531e-005	2.986114e+004	5.824035e+004	2.986677e+003	5.824410e+003	6211.5	15762	59	81	1.434949e+001	2.656870e+001	0	0	1	1	0	0	0	0	0	0	0	5868.3	16130.4	1	1	1	1	22.9591	59.6725	83.1557
DATA	502	4	10	0	-1	NC2_00119395	NC2_00119395	894.4	435.414	0.000000000e+000	6.206691827e-001	1.000000000e+000	5.790949e+001	6.613357e+001	5.835108e+001	6.654889e+001	70	106	58	80	1.390781e+001	2.594616e+001	0	0	0	0	0	0	0	0	0	0	0	5.82678	0.645711	0	0	0	0	30	58.7593	81.6627
DATA	503	4	11	0	0	NC_2_4530188	NC_2_4530188	915.6	435.414	-1.024441455e-001	5.171775365e-001	8.429800231e-001	8.414966e+001	6.646732e+001	5.911957e+001	6.688433e+001	78	101	57	80	1.387182e+001	2.535640e+001	0	0	0	0	0	0	0	0	0	0	0	16.3877	-3.21449	1	0	0	0	27.501	57.9034	81.6434
DATA	504	4	12	0	0	Col_1_21432892	Col_1_21432892	936.227	435.227	-6.337867917e-002	1.011850287e-001	5.310760883e-001	5.192939e+002	4.487810e+002	7.839471e+001	8.079202e+001	167	229	57	81	1.387795e+001	2.524861e+001	0	0	0	0	0	0	0	0	0	0	0	100.766	122.4	1	1	1	1	22.1978	57.5043	82.1853
DATA	505	4	13	0	0	NC_3_15055975	NC_3_15055975	958	435.5	4.688923353e-002	7.143467565e-002	5.115711814e-001	1.017091e+003	1.133050e+003	1.175499e+002	1.318752e+002	241	365	57	81	1.411274e+001	2.579606e+001	0	0	0	0	0	0	0	0	0	0	0	196.673	307.677	1	1	1	1	26.2212	57.7964	82.3169
DATA	506	4	14	0	0	NC_3_20774325	NC_3_20774325	978.08	436.52	7.073992397e-002	9.598237027e-002	4.611165421e-001	4.892894e+002	5.758451e+002	7.673478e+001	8.890648e+001	162	250	56	81	1.444029e+001	2.636589e+001	0	0	0	0	0	0	0	0	0	0	0	94.3288	155.766	1	1	1	1	17.2609	57.8142	82.4699
DATA	507	4	15	0	0	NC_3_18085934	NC_3_18085934	1000.15	435.5	-1.507499798e-001	1.015672168e-001	1.377456510e-001	5.814355e+002	4.109146e+002	8.301970e+001	7.941622e+001	178	227	56	82	1.412755e+001	2.681702e+001	0	0	0	0	0	0	0	0	0	0	0	111.815	110.79	1	1	1	1	26.6546	57.0701	83.5071
DATA	508	4	16	0	0	Col_2_12172337	Col_2_12172337	1021.68	435.5	8.795061305e-002	8.263802683e-002	2.871985137e-001	6.475687e+002	7.929330e+002	8.786849e+001	1.045668e+002	179	297.5	56	80	1.373369e+001	2.724800e+001	0	0	0	0	0	0	0	0	0	0	0	124.253	213.136	1	1	1	1	24.4106	56.9942	82.44
DATA	509	4	17	0	0	Col_1_7315721	Col_1_7315721	1042.5	435.5	1.024207971e-001	7.251595430e-002	1.578352090e-001	9.330174e+002	1.181165e+003	1.106598e+002	1.364645e+002	224	382.5	56	80	1.343714e+001	2.733531e+001	0	0	0	0	0	0	0	0	0	0	0	178.697	316.664	1	1	1	1	27.9146	57.0163	82.0535
DATA	510	4	18	0	0	Col_1_7890249	Col_1_7890249	1063.47	434.756	-5.750030523e-002	7.345517283e-002	4.337477986e-001	1.053684e+003	9.230178e+002	1.210487e+002	1.149366e+002	263.5	341.5	58	79	1.394455e+001	2.703225e+001	0	0	0	0	0	0	0	0	0	0	0	201.526	246.935	1	1	1	1	22.9591	58.3834	82.0041
DATA	511	4	19	0	0	Col_2_5526045	Col_2_5526045	1085.04	435.235	1.336852542e-001	1.171640182e-001	2.538659908e-001	3.405988e+002	4.633705e+002	6.870027e+001	8.281218e+001	124	240.5	58	80	1.487326e+001	2.699395e+001	0	0	0	0	0	0	0	0	0	0	0	65.0565	123.703	1	1	1	1	23.696	58.9218	82.3024
DATA	512	4	20	0	0	NC_4_13868550	NC_4_13868550	1105.98	434.957	-1.697553595e-001	1.887129736e-001	3.683637166e-001	2.687629e+002	1.818084e+002	6.548347e+001	7.110614e+001	114	163	57	81	1.484496e+001	2.678478e+001	0	0	0	0	0	0	0	0	0	0	0	51.2915	48.4601	1	1	0	0	22.7082	57.9057	83.2846
DATA	513	4	21	0	0	NC_1_8649929	NC_1_8649929	1127	435.5	1.441233085e-002	1.068657505e-001	8.927194900e-001	4.674298e+002	4.832020e+002	7.586546e+001	8.900288e+001	130.5	189	57	82	1.480784e+001	2.696684e+001	0	0	0	0	0	0	0	0	0	0	0	89.1443	128.609	1	1	1	1	26.2212	58.3884	83.8273
DATA	514	4	22	0	0	Col_5_16530847	Col_5_16530847	1148.29	435.5	-3.677589345e-001	1.052166818e-001	4.736123727e-004	7.481236e+002	3.207853e+002	9.575973e+001	7.601441e+001	211.5	187.5	58	80	1.398133e+001	2.564263e+001	0	0	0	0	0	0	0	0	0	0	0	142.628	85.2908	1	1	1	0	27.0811	58.2665	81.9495
DATA	515	4	23	0	0	NC_4_2502291	NC_4_2502291	1169.4	435.586	-1.372475074e-001	2.331888009e-001	5.561509868e-001	2.058281e+002	1.500573e+002	6.322333e+001	7.058080e+001	106	149	58	81	1.410255e+001	2.588412e+001	0	0	0	0	0	0	0	0	0	0	0	39.238	39.8667	1	1	0	0	27.501	58.7606	82.7832
DATA	516	4	24	0	0	NC_2_11051445	NC_2_11051445	1190.6	435.586	-6.041793260e-002	3.334753674e-001	8.562289627e-001	1.295807e+002	1.127516e+002	6.115578e+001	6.991574e+001	94	131	58	81	1.395420e+001	2.568280e+001	0	0	0	0	0	0	0	0	0	0	0	24.7075	29.941	1	1	0	0	27.501	58.1986	82.1683
DATA	517	4	25	0	0	Col_1_19859496	Col_1_19859496	1211.67	435.458	-2.094254194e-002	8.283029336e-002	8.003943700e-001	7.310699e+002	6.966528e+002	9.441132e+001	9.806242e+001	206	277	57	80	1.353715e+001	2.557929e+001	0	0	0	0	0	0	0	0	0	0	0	139.459	184.958	1	1	1	1	23.696	57.6698	81.3499
DATA	518	4	26	0	0	Col_1_1491468	Col_1_1491468	1233	435.5	-1.074452318e-003	7.878187157e-002	9.891185329e-001	8.042126e+002	8.022254e+002	1.001579e+002	1.058228e+002	212	318	57	79	1.322430e+001	2.552220e+001	0	0	0	0	0	0	0	0	0	0	0	153.515	212.991	1	1	1	1	26.2212	57.7431	80.2816
DATA	519	4	27	0	0	NC_1_3347760	NC_1_3347760	1254	435.5	0.000000000e+000	6.207740587e-001	1.000000000e+000	5.927204e+001	6.856503e+001	5.964611e+001	6.899520e+001	65	100	57	79	1.341989e+001	2.615023e+001	0	0	0	0	0	0	0	0	0	0	0	-0.553546	-9.26244	0	0	0	0	26.2212	57.3131	80.525
DATA	520	4	28	0	0	Col_2_8185937	Col_2_8185937	1275.77	435.981	7.671583996e-002	1.011560665e-001	4.482170107e-001	4.519460e+002	5.392652e+002	7.478198e+001	8.754590e+001	146	260	57	80	1.360365e+001	2.578995e+001	0	0	0	0	0	0	0	0	0	0	0	86.4443	143.274	1	1	1	1	24.4106	57.6731	81.8033
DATA	521	4	29	0	0	NC_4_90048	NC_4_90048	1296.4	435.586	1.359980595e-001	8.596969284e-002	1.136655200e-001	5.721013e+002	7.824759e+002	8.254375e+001	1.042680e+002	170	300	57	80	1.346155e+001	2.628115e+001	0	0	0	0	0	0	0	0	0	0	0	109.571	208.046	1	1	1	1	27.501	57.6967	81.9281
DATA	522	4	30	0	0	NC_5_23506813	NC_5_23506813	1315.85	434.333	-5.987211712e-002	8.723529056e-002	4.925056134e-001	6.851469e+002	5.969138e+002	9.068850e+001	9.111958e+001	194	257	57	79	1.368638e+001	2.611909e+001	0	0	0	0	0	0	0	0	0	0	0	131.413	158.866	1	1	1	1	17.9125	57.5706	81.1173
DATA	523	4	31	0	0	NC_1_13118740	NC_1_13118740	1338.6	435.586	0.000000000e+000	6.210112220e-001	1.000000000e+000	5.894140e+001	6.834767e+001	5.931337e+001	6.880469e+001	63	118	58	79	1.375641e+001	2.583773e+001	0	0	0	0	0	0	0	0	0	0	0	-3.83734	5.24896	0	0	0	0	27.501	58.0658	81.4061
DATA	524	4	32	0	0	Col_4_2353425	Col_4_2353425	1359.4	435.292	2.473996705e-002	7.641003328e-002	7.461053278e-001	8.429879e+002	8.924036e+002	1.030122e+002	1.126138e+002	227	343	57	79	1.350561e+001	2.561706e+001	0	0	0	0	0	0	0	0	0	0	0	162.261	238.055	1	1	1	1	23.696	58.1128	81.2482
DATA	525	4	33	0	0	NC_5_26171577	NC_5_26171577	1380.58	435.917	-1.414854552e-001	1.183641736e-001	2.319541401e-001	4.590793e+002	3.314380e+002	7.482609e+001	7.618100e+001	153.5	197.5	57	80	1.336229e+001	2.530533e+001	0	0	0	0	0	0	0	0	0	0	0	88.5399	88.5354	1	1	1	0	22.9591	57.9874	81.4937
DATA	526	4	34	0	0	Col_2_9547415	Col_2_9547415	1402.22	435.522	-2.591600232e-002	8.906095080e-002	7.710576260e-001	6.272263e+002	5.908922e+002	8.608174e+001	9.044720e+001	187	268.5	57	81	1.417584e+001	2.613574e+001	0	0	0	0	0	0	0	0	0	0	0	121.238	158.109	1	1	1	1	27.0811	58.6314	82.8626
DATA	527	4	35	0	0	NC_1_18204290	NC_1_18204290	1423.5	435.676	3.956960244e-002	1.146653126e-001	7.300283525e-001	3.866006e+002	4.234792e+002	7.038884e+001	8.041176e+001	128.5	209	59	83	1.516541e+001	2.694179e+001	0	0	0	0	0	0	0	0	0	0	0	74.8991	113.513	1	1	1	1	27.0811	60.6935	85.4959
DATA	528	4	36	0	0	Col_3_20288385	Col_3_20288385	1444.22	435.379	-3.602599018e-002	8.634839422e-002	6.765199274e-001	6.719989e+002	6.185041e+002	8.921544e+001	9.208984e+001	195	281	59	83	1.522255e+001	2.703881e+001	0	0	0	0	0	0	0	0	0	0	0	130.501	166.102	1	1	1	1	25.7804	60.8918	85.4581
DATA	529	4	37	0	0	Col_4_8284086	Col_4_8284086	1464.96	435.7	4.579855883e-002	8.795030307e-002	6.025533091e-001	5.886931e+002	6.541653e+002	8.301897e+001	9.442533e+001	182.5	287	59	83	1.467323e+001	2.731584e+001	0	0	0	0	0	0	0	0	0	0	0	114.607	176.025	1	1	1	1	23.696	60.3672	85.4379
DATA	530	4	38	0	0	Col_5_17347019	Col_5_17347019	1486.67	435.609	-2.018086764e-003	8.025955060e-002	9.799397006e-001	7.547365e+002	7.512375e+002	9.541628e+001	1.012910e+002	212	296	58	81	1.405033e+001	2.612436e+001	0	0	0	0	0	0	0	0	0	0	0	147.332	202.594	1	1	1	1	27.2919	59.435	83.5852
DATA	531	4	39	0	0	NC_3_4278117	NC_3_4278117	1508	435.5	4.867004133e-002	1.814727354e-001	7.885493887e-001	2.148292e+002	2.403053e+002	6.205383e+001	7.192093e+001	107	171.5	59	81	1.407819e+001	2.576075e+001	0	0	0	0	0	0	0	0	0	0	0	42.0531	64.9545	1	1	0	0	26.2212	59.4997	82.9789
DATA	532	4	40	0	0	Col_2_5883989	Col_2_5883989	1528.49	435.382	1.079259235e-001	8.875409323e-002	2.239808629e-001	5.386183e+002	6.905689e+002	7.919399e+001	9.665861e+001	170	281	59	81	1.416238e+001	2.570566e+001	0	0	0	0	0	0	0	0	0	0	0	105.725	187.091	1	1	1	1	24.4106	59.4243	83.2714
DATA	533	4	41	0	0	Col_2_16837953	Col_2_16837953	1550.43	435.701	-5.591741942e-002	7.200876488e-002	4.374324066e-001	1.104725e+003	9.712630e+002	1.247174e+002	1.182556e+002	277	354	58	81	1.383816e+001	2.560402e+001	0	0	0	0	0	0	0	0	0	0	0	217.504	263.807	1	1	1	1	26.8687	59.1393	82.998
DATA	534	4	42	0	0	Col_4_6752550	Col_4_6752550	1571.27	435.677	1.164297445e-002	7.585763588e-002	8.780161801e-001	8.534487e+002	8.766382e+002	1.030257e+002	1.105123e+002	228.5	335.5	57	81	1.383258e+001	2.560579e+001	0	0	0	0	0	0	0	0	0	0	0	168.528	238.705	1	1	1	1	26.2212	58.2761	83.2327
DATA	535	4	43	0	0	Col_3_14809891	Col_3_14809891	1592.5	435.676	4.268182596e-002	1.208056364e-001	7.238561335e-001	3.514560e+002	3.877509e+002	6.741944e+001	7.750932e+001	124	203.5	56	81	1.352671e+001	2.618626e+001	0	0	0	0	0	0	0	0	0	0	0	69.6141	105.862	1	1	1	1	27.0811	57.3208	82.9985
DATA	536	4	44	0	0	Col_2_17082242	Col_2_17082242	1613.41	435.571	-8.679388624e-002	6.675521461e-002	1.935388217e-001	1.694520e+003	1.387564e+003	1.788962e+002	1.540568e+002	397	488	56	81	1.372211e+001	2.644105e+001	0	0	0	0	0	0	0	0	0	0	0	336.674	379.84	1	1	1	1	23.4529	57.178	83.1322
DATA	537	4	45	0	0	NC_3_706567	NC_3_706567	1634.24	435.826	-8.324251609e-002	1.238479171e-001	5.014977764e-001	3.910166e+002	3.228143e+002	6.926998e+001	7.414906e+001	140	197	56	81	1.390244e+001	2.680985e+001	0	0	0	0	0	0	0	0	0	0	0	77.9315	88.6087	1	1	1	0	22.4545	57.3095	82.8196
DATA	538	4	46	0	0	Col_4_2127707	Col_4_2127707	1656	435.831	-3.486902924e-002	9.452456879e-002	7.122108131e-001	5.517230e+002	5.091574e+002	7.932137e+001	8.380152e+001	176	244	56	80	1.356305e+001	2.677664e+001	0	0	0	0	0	0	0	0	0	0	0	110.324	140.163	1	1	1	1	24.6442	57.0409	81.8226
DATA	539	4	47	0	0	NC_1_2135036	NC_1_2135036	1677.5	436	9.971283696e-002	7.410351329e-002	1.784352682e-001	8.343579e+002	1.049700e+003	1.009360e+002	1.241908e+002	221	350	56	80	1.325815e+001	2.642901e+001	0	0	0	0	0	0	0	0	0	0	0	167.392	289.805	1	1	1	1	24.4106	56.263	81.8257
DATA	540	4	48	0	0	NC_1_17785608	NC_1_17785608	1697.84	435.776	-1.134039641e-001	1.385698068e-001	4.131352724e-001	3.472287e+002	2.674309e+002	6.642341e+001	7.138163e+001	140	176	56	80	1.286024e+001	2.579837e+001	0	0	0	0	0	0	0	0	0	0	0	69.8809	74.0395	1	1	1	0	23.2073	56.4749	81.7357
DATA	541	4	49	0	0	Col_1_26565144	Col_1_26565144	1719.79	435.923	-3.004258378e-002	8.687926923e-002	7.294953400e-001	6.357454e+002	5.932539e+002	8.500758e+001	8.873075e+001	198	258	56	80	1.300366e+001	2.509876e+001	0	0	0	0	0	0	0	0	0	0	0	128.384	164.744	1	1	1	1	23.696	56.4899	81.0882
DATA	542	4	50	0	0	NC_3_20382740	NC_3_20382740	1740.74	436.462	0.000000000e+000	6.217099818e-001	1.000000000e+000	5.589372e+001	6.537969e+001	5.634916e+001	6.579462e+001	69.5	113	55	78	1.286100e+001	2.435344e+001	0	0	0	0	0	0	0	0	0	0	0	6.88988	2.20131	0	0	0	0	20.591	55.9006	79.3866
DATA	543	4	51	0	0	NC_5_26831082	NC_5_26831082	1761.73	436	-4.249282633e-001	8.481916227e-002	5.448254349e-007	1.346633e+003	5.061988e+002	1.458676e+002	8.285686e+001	314	209	55	78.5	1.306764e+001	2.433006e+001	0	0	0	0	0	0	0	0	0	0	0	273.727	141.396	1	1	1	1	24.6442	55.6663	79.6502
DATA	544	4	52	0	0	Col_1_24833719	Col_1_24833719	1783.27	436	-1.655256020e-002	7.671049102e-002	8.291595390e-001	8.288596e+002	7.978632e+002	9.996085e+001	1.031637e+002	233	314	55	78	1.354011e+001	2.444190e+001	0	0	0	0	0	0	0	0	0	0	0	169.048	223.543	1	1	1	1	24.6442	55.9318	80.4223
DATA	545	4	53	0	0	NC_5_17041994	NC_5_17041994	1804.5	436	8.576699112e-002	1.219624936e-001	4.819159696e-001	3.205649e+002	3.905557e+002	6.425843e+001	7.600496e+001	134	214	56	79	1.413182e+001	2.481419e+001	0	0	0	0	0	0	0	0	0	0	0	65.5963	109.752	1	1	1	1	24.4106	56.5531	80.7476
DATA	546	4	54	0	0	Col_1_27688425	Col_1_27688425	1824.4	435.7	-4.869973403e-002	6.597753013e-002	4.604378554e-001	1.657219e+003	1.481427e+003	1.747751e+002	1.617837e+002	391	516	56	79	1.402410e+001	2.474173e+001	0	0	0	0	0	0	0	0	0	0	0	340.153	417.467	1	1	1	1	23.4529	56.8767	81.001
DATA	547	4	55	0	0	NC_1_9558047	NC_1_9558047	1846.5	436	2.722698657e-001	1.627032047e-001	9.424577983e-002	1.791117e+002	3.352693e+002	5.815801e+001	7.297714e+001	103	181	57	80	1.394934e+001	2.501866e+001	0	0	0	0	0	0	0	0	0	0	0	36.8897	94.7724	1	1	0	1	30	57.2948	81.6739
DATA	548	4	56	0	0	Col_3_18059995	Col_3_18059995	1866.77	435.692	5.414978396e-002	6.162676504e-002	3.795785210e-001	3.182588e+004	3.605207e+004	3.183066e+003	3.605786e+003	6633	10516	56	80	1.388954e+001	2.465766e+001	0	0	0	0	0	0	0	0	0	0	0	6575.01	10219.8	1	1	1	1	23.696	56.5616	82.001
DATA	549	4	57	0	0	Col_3_6684305	Col_3_6684305	1887.6	435.962	-4.079000884e-002	8.563854384e-002	6.338575848e-001	6.471772e+002	5.891599e+002	8.492308e+001	8.732155e+001	193	266	56	81	1.373487e+001	2.571145e+001	0	0	0	0	0	0	0	0	0	0	0	134.127	167.494	1	1	1	1	23.9365	56.5493	82.5956
DATA	550	4	58	0	0	NC_2_7707127	NC_2_7707127	1908.82	436.156	-1.676351544e-001	1.456938946e-001	2.498975228e-001	3.369490e+002	2.290493e+002	6.434022e+001	6.822362e+001	130	165	55	79	1.313150e+001	2.564263e+001	0	0	0	0	0	0	0	0	0	0	0	70.0556	65.3069	1	1	1	0	22.1978	55.1861	81.468
DATA	551	4	59	0	0	Col_3_290174	Col_3_290174	1931.27	436	-1.460445545e-001	9.446563717e-002	1.221028498e-001	6.105658e+002	4.362023e+002	8.192969e+001	7.750846e+001	184.5	230	54	79	1.323963e+001	2.610306e+001	0	0	0	0	0	0	0	0	0	0	0	127.363	124.749	1	1	1	1	24.6442	55.2042	81.1874
DATA	552	4	60	0	0	NC_3_22983692	NC_3_22983692	1952.5	436	-1.262909865e-001	4.559245512e-001	7.817802985e-001	9.303687e+001	6.956073e+001	5.525209e+001	6.426527e+001	83	125	54	78	1.352282e+001	2.643170e+001	0	0	0	0	0	0	0	0	0	0	0	19.4672	19.95	1	1	0	0	30	55.4277	80.7016
DATA	553	4	61	0	0	Col_5_1951800	Col_5_1951800	1973.5	436	-1.099155709e-001	7.965785977e-002	1.676341190e-001	8.275835e+002	6.425342e+002	9.898214e+001	9.048575e+001	245	295.5	55	78	1.374722e+001	2.599849e+001	0	0	0	0	0	0	0	0	0	0	0	173.685	184.788	1	1	1	1	24.4106	56.1243	80.3925
DATA	554	4	62	0	0	NC_1_16329998	NC_1_16329998	1994.5	436	2.445516704e-001	1.273112019e-001	5.474471945e-002	3.873725e+002	6.802687e+002	6.657189e+001	1.371787e+002	129.5	206.5	55	78	1.373099e+001	2.550914e+001	0	0	0	1	0	0	0	0	0	0	0	81.5369	196.171	1	1	1	1	24.4106	56.1033	80.754
DATA	555	4	63	0	0	NC_4_10447031	NC_4_10447031	2015.5	436	-4.708252147e-001	3.265120432e-001	1.493068290e-001	1.862065e+002	6.297521e+001	5.710650e+001	6.357813e+001	98.5	111.5	55	78.5	1.376260e+001	2.513143e+001	0	0	0	0	0	0	0	0	0	0	0	39.307	14.8516	1	0	0	0	24.4106	56.001	80.6008
DATA	556	4	64	0	0	Col_1_2509045	Col_1_2509045	2037	436.17	2.006280290e-002	7.772316652e-002	7.963053687e-001	7.401566e+002	7.751512e+002	9.152004e+001	1.000149e+002	215	304	55	79	1.378783e+001	2.520868e+001	0	0	0	0	0	0	0	0	0	0	0	156.695	224.728	1	1	1	1	24.6442	55.9426	81.4149
DATA	557	4	65	0	0	NC_1_24560027	NC_1_24560027	2058	436.5	-3.757154742e-002	2.961881356e-001	8.990589008e-001	1.295578e+002	1.188206e+002	5.522151e+001	6.414982e+001	86	145.5	54	80	1.363822e+001	2.576368e+001	0	0	0	0	0	0	0	0	0	0	0	27.5043	34.5361	1	1	0	0	26.2212	55.672	81.4414
DATA	558	4	66	0	0	Col_5_8754964	Col_5_8754964	2080.27	435.542	5.422917911e-003	6.886251454e-002	9.372315337e-001	1.144612e+003	1.158994e+003	1.263616e+002	1.318571e+002	300	443.5	54	80	1.356330e+001	2.603318e+001	0	0	0	0	0	0	0	0	0	0	0	243.657	337.737	1	1	1	1	22.9591	55.4454	81.2178
DATA	559	4	67	0	0	NC_5_23714656	NC_5_23714656	2100.5	436.324	2.514434132e-001	6.558213591e-002	1.260643792e-004	6.317124e+004	1.127101e+005	6.317350e+003	1.127118e+004	13961.5	34161.5	54	79	1.344213e+001	2.568408e+001	0	0	1	1	0	0	0	0	0	0	0	13482.1	32921.9	1	1	1	1	27.0811	55	80.6463
DATA	560	4	68	0	0	Col_1_11017892	Col_1_11017892	2121.5	436.324	1.379382909e-002	7.123688732e-002	8.464630713e-001	9.739139e+002	1.005343e+003	1.110045e+002	1.184225e+002	278	391	54	79	1.371857e+001	2.691644e+001	0	0	0	0	0	0	0	0	0	0	0	208.377	294.339	1	1	1	1	27.0811	54.9525	81.4426
DATA	561	4	69	0	0	NC_5_13073866	NC_5_13073866	2142.57	436.298	-1.411329427e-001	1.983365701e-001	4.767230042e-001	2.216679e+002	1.601659e+002	5.757198e+001	6.446395e+001	112	155	54	79	1.392633e+001	2.802273e+001	0	0	0	0	0	0	0	0	0	0	0	47.5429	46.9987	1	1	0	0	26.8687	54.7477	82.0279
DATA	562	4	70	0	0	Col_3_10966950	Col_3_10966950	2163.56	435.542	6.673725875e-002	7.199518281e-002	3.539429505e-001	8.867775e+002	1.034075e+003	1.033162e+002	1.207296e+002	241	396	53	78	1.376816e+001	2.686438e+001	0	0	0	0	0	0	0	0	0	0	0	190.623	304.082	1	1	1	1	23.4529	54.0956	80.6027
DATA	563	4	71	0	0	NC_4_2635362	NC_4_2635362	2184.7	435.717	-1.645643081e-002	8.119238637e-002	8.393817104e-001	6.806146e+002	6.553071e+002	8.619791e+001	9.033506e+001	209.5	286	53	77	1.365420e+001	2.620962e+001	0	0	0	0	0	0	0	0	0	0	0	146.639	193.109	1	1	1	1	22.7082	53.9615	79.2119
DATA	564	4	72	0	0	NC_3_11343813	NC_3_11343813	2206.22	436.478	4.360993412e-002	8.011693278e-002	5.862154035e-001	6.556629e+002	7.249208e+002	8.416558e+001	9.542016e+001	200	311	52	75	1.309121e+001	2.486999e+001	0	0	0	0	0	0	0	0	0	0	0	141.588	214.073	1	1	1	1	27.0811	53.1824	77.7003
DATA	565	4	73	0	0	Col_3_2287270	Col_3_2287270	2227.5	436.324	4.177830854e-003	7.143322812e-002	9.533616579e-001	9.633121e+002	9.726237e+002	1.097868e+002	1.153042e+002	268.5	395	52	76	1.308753e+001	2.415617e+001	0	0	0	0	0	0	0	0	0	0	0	208.453	287.775	1	1	1	1	27.0811	52.9377	77.326
DATA	566	4	74	0	0	NC_5_19230403	NC_5_19230403	2248.18	435.796	-1.375991842e-001	1.985076714e-001	4.882040701e-001	2.183118e+002	1.590296e+002	5.691861e+001	6.383217e+001	107.5	149	52	76	1.313677e+001	2.430616e+001	0	0	0	0	0	0	0	0	0	0	0	47.3291	47.1356	1	1	0	0	23.2073	52.4559	78.1591
DATA	567	4	75	0	0	Col_3_12912741	Col_3_12912741	2269.6	436.414	6.425894386e-002	7.025638822e-002	3.603833398e-001	9.711996e+002	1.126075e+003	1.103837e+002	1.284068e+002	273	435	52	76	1.344741e+001	2.503875e+001	0	0	0	0	0	0	0	0	0	0	0	210.967	334.367	1	1	1	1	27.501	53.2105	77.8945
DATA	568	4	76	0	0	NC_3_11479431	NC_3_11479431	2290.78	436.478	-3.453850799e-001	3.816338714e-001	3.654564694e-001	1.356103e+002	6.122200e+001	5.409639e+001	6.188436e+001	95	110	52	76	1.369058e+001	2.569979e+001	0	0	0	0	0	0	0	0	0	0	0	29.51	17.4349	1	0	0	0	27.0811	53.1199	78.1775
DATA	569	4	77	0	0	Col_5_15050356	Col_5_15050356	2311.08	435.4	4.094634829e-002	6.946466496e-002	5.555555674e-001	1.037319e+003	1.139879e+003	1.161672e+002	1.295297e+002	290.5	436	52	75	1.352004e+001	2.552598e+001	0	0	0	0	0	0	0	0	0	0	0	226.06	339.5	1	1	1	1	17.2609	52.9859	77.25
DATA	570	4	78	0	0	Col_2_18735639	Col_2_18735639	2332.82	435.523	2.885045788e-002	8.995519834e-002	7.484223651e-001	5.156186e+002	5.510348e+002	7.337802e+001	8.252154e+001	164	268	52	75	1.317992e+001	2.524411e+001	0	0	0	0	0	0	0	0	0	0	0	112.549	164.364	1	1	1	1	21.6755	52.9563	76.9177
DATA	571	4	79	0	0	Col_5_6677044	Col_5_6677044	2354.4	436.414	-3.778614997e-002	7.143170238e-002	5.968173049e-001	1.005311e+003	9.215398e+002	1.132412e+002	1.107020e+002	286	395	52	75	1.285388e+001	2.476392e+001	0	0	0	0	0	0	0	0	0	0	0	219.786	275.275	1	1	1	1	27.501	52.9035	77.0664
DATA	572	4	80	0	0	NC_5_22894545	NC_5_22894545	2375.5	436.324	-1.273374832e-001	1.584398921e-001	4.215726540e-001	2.766951e+002	2.063783e+002	5.895349e+001	6.464757e+001	128	171	52	75	1.288768e+001	2.434486e+001	0	0	0	0	0	0	0	0	0	0	0	60.5725	61.7232	1	1	1	0	27.0811	52.7353	76.8093
DATA	573	4	81	0	0	NC_4_9064696	NC_4_9064696	2396.6	436.414	7.165401321e-002	2.652985854e-001	7.870924121e-001	1.243220e+002	1.466230e+002	5.345840e+001	6.292752e+001	87	149	51	75	1.298381e+001	2.452458e+001	0	0	0	0	0	0	0	0	0	0	0	27.2494	43.9014	1	1	0	0	27.501	51.8456	76.2779
DATA	574	4	82	0	0	Col_1_3313453	Col_1_3313453	2417.04	436.019	2.014232184e-002	6.539859872e-002	7.580875284e-001	1.520154e+003	1.592319e+003	1.606437e+002	1.705653e+002	393	581	51	74	1.283920e+001	2.383827e+001	0	0	0	0	0	0	0	0	0	0	0	333.535	477.224	1	1	1	1	24.1747	51.8705	75.6811
DATA	575	4	83	0	0	NC_5_15643009	NC_5_15643009	2439	436.5	6.915859227e-003	8.001709122e-002	9.311247781e-001	7.654923e+002	7.777799e+002	9.247458e+001	1.079824e+002	224	270	52	74	1.358948e+001	2.415684e+001	0	0	0	0	0	0	0	0	0	0	0	168.141	233.335	1	1	1	1	26.2212	52.7155	75.7705
DATA	576	4	84	0	0	NC_2_2516097	NC_2_2516097	2460	436.5	3.726280745e-002	7.233537058e-002	6.064555352e-001	8.750273e+002	9.534204e+002	1.017042e+002	1.132010e+002	233	375	52	74	1.408553e+001	2.508562e+001	0	0	0	0	0	0	0	0	0	0	0	192.37	286.256	1	1	1	1	26.2212	52.9906	77.1768
DATA	577	4	85	0	0	NC_1_3622913	NC_1_3622913	2481.22	436.478	4.187391608e-002	6.379152537e-002	5.115551059e-001	1.969338e+003	2.168674e+003	2.036315e+002	2.252790e+002	479.5	696.5	52	74	1.373132e+001	2.467319e+001	0	0	0	0	0	0	0	0	0	0	0	433.283	651.579	1	1	1	1	27.0811	53.2816	76.04
DATA	578	4	86	0	0	NC_2_17223122	NC_2_17223122	2501.27	435.818	5.877056471e-002	1.268860546e-001	6.432382774e-001	2.924592e+002	3.348388e+002	5.945821e+001	6.954567e+001	123	202.5	52	73	1.296654e+001	2.386467e+001	0	0	0	0	0	0	0	0	0	0	0	64.3803	100.653	1	1	1	1	22.1978	52.2149	75.0482
DATA	579	4	87	0	0	NC_5_7361139	NC_5_7361139	2523.6	436.414	3.959763353e-002	4.916756660e-001	9.358108973e-001	6.796038e+001	7.444807e+001	5.217864e+001	6.137349e+001	74	121	52	73	1.269889e+001	2.361883e+001	0	0	0	0	0	0	0	0	0	0	0	14.9703	22.3917	1	1	0	0	27.501	52.1827	75.2379
DATA	580	4	88	0	0	NC_3_5494407	NC_3_5494407	2544.71	436.5	3.026435313e-002	1.674162557e-001	8.565456895e-001	2.151394e+002	2.306664e+002	5.600796e+001	6.511961e+001	107	171	52	74	1.262505e+001	2.392718e+001	0	0	0	0	0	0	0	0	0	0	0	47.4119	69.4035	1	1	0	0	27.0811	52.6265	76.0999
DATA	581	4	89	0	0	NC_5_22082747	NC_5_22082747	2566	436.5	-3.877951663e-001	7.579823145e-002	3.118341341e-007	1.967960e+003	8.057885e+002	2.034723e+002	1.009926e+002	498	327	53	74	1.281155e+001	2.475775e+001	0	0	0	0	0	0	0	0	0	0	0	433.835	242.511	1	1	1	1	26.2212	53.2354	76.5671
DATA	582	4	90	0	0	NC_1_4061574	NC_1_4061574	2586.43	435.857	1.357337325e-001	7.151997740e-002	5.771667335e-002	8.567443e+002	1.171076e+003	1.000588e+002	1.319851e+002	246	449	53	74	1.289292e+001	2.523280e+001	0	0	0	0	0	0	0	0	0	0	0	188.891	352.481	1	1	1	1	23.2073	53.1001	76.6272
DATA	583	4	91	0	0	Col_3_20164489	Col_3_20164489	2608.15	436.5	-8.993126484e-002	7.159054894e-002	2.090474333e-001	1.070771e+003	8.704934e+002	1.188956e+002	1.062201e+002	301	375	53	74	1.281338e+001	2.479858e+001	0	0	0	0	0	0	0	0	0	0	0	236.124	262.036	1	1	1	1	26.6546	53.4728	75.9425
DATA	584	4	92	0	0	NC_5_4276520	NC_5_4276520	2629.29	436.5	1.861087268e-001	4.030587844e-001	6.442671357e-001	6.979517e+001	1.071357e+002	5.214797e+001	6.180920e+001	78	127	53	75.5	1.298893e+001	2.504832e+001	0	0	0	0	0	0	0	0	0	0	0	15.3909	32.2479	1	1	0	0	27.0811	53.4506	76.7554
DATA	585	4	93	0	0	Col_1_6369009	Col_1_6369009	2651.08	436.528	6.641755672e-002	6.985761623e-002	3.417281948e-001	9.808227e+002	1.142900e+003	1.108669e+002	1.294955e+002	272.5	446	52	76	1.325881e+001	2.482813e+001	0	0	0	0	0	0	0	0	0	0	0	216.261	343.953	1	1	1	1	25.1049	53.2019	77.9851
DATA	586	4	94	0	0	Col_5_8187262	Col_5_8187262	2672.32	435.82	-7.142232471e-003	8.296100966e-002	9.313937313e-001	6.272962e+002	6.170643e+002	8.128984e+001	8.670114e+001	197	279	52	75	1.322326e+001	2.475674e+001	0	0	0	0	0	0	0	0	0	0	0	138.268	185.641	1	1	1	1	23.696	53.0545	77.7776
DATA	587	4	95	0	0	Col_3_22810355	Col_3_22810355	2692.85	436.5	2.395275101e-002	7.514648064e-002	7.499180108e-001	7.806376e+002	8.249017e+002	9.363890e+001	1.025492e+002	224	325	52	76	1.343790e+001	2.518636e+001	0	0	0	0	0	0	0	0	0	0	0	172.027	248.091	1	1	1	1	26.6546	53.3871	78.2136
DATA	588	4	96	0	0	Col_2_18900952	Col_2_18900952	2714	436.5	-8.947887097e-002	7.069493197e-002	2.056190149e-001	1.128674e+003	9.185221e+002	1.241598e+002	1.102367e+002	316.5	389.5	53	76	1.333297e+001	2.590841e+001	0	0	0	0	0	0	0	0	0	0	0	248.615	276.115	1	1	1	1	26.2212	53.4424	78.1984
DATA	589	4	97	0	0	NC_4_5811075	NC_4_5811075	2735	436.5	2.490317235e-001	5.042603314e-001	6.214082549e-001	5.143882e+001	9.126887e+001	5.197829e+001	6.166749e+001	74.5	128	52	76	1.322793e+001	2.558927e+001	0	0	0	0	0	0	0	0	0	0	0	10.3938	27.4203	0	1	0	0	26.2212	53.1562	77.2615
DATA	590	4	98	0	0	NC_3_1920371	NC_3_1920371	2756.29	436.5	-2.465144052e-002	2.541584479e-001	9.227324216e-001	1.450030e+002	1.370016e+002	5.378785e+001	6.254889e+001	90	140	53	75	1.357099e+001	2.635747e+001	0	0	0	0	0	0	0	0	0	0	0	31.9028	41.1318	1	1	0	0	27.0811	53.6835	77.3537
DATA	591	4	99	0	0	Col_1_4973956	Col_1_4973956	2777.4	436.586	-1.611446585e-001	9.473736346e-002	8.895013215e-002	5.897278e+002	4.069180e+002	7.851447e+001	7.339081e+001	186	226	53	74.5	1.362553e+001	2.705963e+001	0	0	0	0	0	0	0	0	0	0	0	129.655	122.075	1	1	1	1	27.501	54.2927	77.5443
DATA	592	4	100	0	0	NC_5_8468398	NC_5_8468398	2798.6	436.586	-1.927178120e-001	7.583914888e-002	1.104920071e-002	1.055279e+003	6.770948e+002	1.175896e+002	9.122208e+001	260.5	296.5	53	73	1.347510e+001	2.614316e+001	0	0	0	0	0	0	0	0	0	0	0	231.818	202.95	1	1	1	1	27.501	54.0377	76.0269
DATA	593	4	101	0	0	NC_1_26991585	NC_1_26991585	2819.78	436.522	6.082914701e-002	8.581511187e-002	4.784240408e-001	5.440914e+002	6.258943e+002	7.520982e+001	8.753037e+001	185	277	52	74	1.303474e+001	2.620752e+001	0	0	0	0	0	0	0	0	0	0	0	119.413	187.422	1	1	1	1	27.0811	53.2455	76.5374
DATA	594	4	102	0	0	Col_3_15563082	Col_3_15563082	2840.24	436	4.037967913e-002	6.721930314e-002	5.480294754e-001	1.230006e+003	1.349854e+003	1.335323e+002	1.482332e+002	322	517	51	75	1.306678e+001	2.574639e+001	0	0	0	0	0	0	0	0	0	0	0	269.673	403.785	1	1	1	1	23.696	52.2065	77.3133
DATA	595	4	103	0	0	Col_1_9055851	Col_1_9055851	2862	436.5	-1.148331355e-002	7.866721378e-002	8.839424586e-001	7.201468e+002	7.013547e+002	8.884585e+001	9.316376e+001	220	312	50	75	1.266354e+001	2.448578e+001	0	0	0	0	0	0	0	0	0	0	0	157.721	209.561	1	1	1	1	26.2212	50.7468	76.5492
DATA	596	4	104	0	0	NC_1_7508020	NC_1_7508020	2883.5	436.44	5.458373515e-002	1.280719688e-001	6.699651781e-001	2.923105e+002	3.314578e+002	5.973625e+001	6.977463e+001	124	208	50	77	1.273395e+001	2.533121e+001	0	0	0	0	0	0	0	0	0	0	0	63.9431	98.9149	1	1	1	1	24.4106	51.356	78.6347
DATA	597	4	105	0	0	NC_2_8796449	NC_2_8796449	2904.5	436.676	-4.999233889e-002	1.458995760e-001	7.318625604e-001	2.802582e+002	2.497848e+002	5.921164e+001	6.635794e+001	118	178.5	51	76	1.247642e+001	2.468064e+001	0	0	0	0	0	0	0	0	0	0	0	61.2322	74.4471	1	1	1	0	27.0811	51.5513	78.1801
DATA	598	4	106	0	0	NC_1_18217660	NC_1_18217660	2925.5	436.676	-6.455972798e-002	9.670433611e-002	5.043895316e-001	5.067153e+002	4.367212e+002	7.276910e+001	7.547863e+001	173	230	52	78	1.320777e+001	2.506659e+001	0	0	0	0	0	0	0	0	0	0	0	110.564	129.985	1	1	1	1	27.0811	53.1804	80.17
DATA	599	4	107	0	0	NC_3_11240862	NC_3_11240862	2946.67	436.609	-1.808575949e-001	4.663011728e-001	6.981227801e-001	9.291326e+001	6.126608e+001	5.311998e+001	6.193585e+001	69	112	53	79	1.379548e+001	2.618591e+001	0	0	0	0	0	0	0	0	0	0	0	20.245	17.6509	1	0	0	0	27.2919	54.6942	81.2067
DATA	600	4	108	0	0	NC_3_10078157	NC_3_10078157	2968	436.5	-4.617961761e-002	6.707782011e-002	4.911704580e-001	1.391666e+003	1.251282e+003	1.486973e+002	1.395333e+002	335	455.5	55	80	1.454728e+001	2.702406e+001	0	0	0	0	0	0	0	0	0	0	0	302.782	371.321	1	1	1	1	26.2212	56.5267	82.6969
DATA	601	4	109	0	0	Col_5_22508528	Col_5_22508528	2989	436.5	4.123603149e-002	6.831921955e-002	5.461237216e-001	1.131039e+003	1.243694e+003	1.246769e+002	1.388962e+002	296	493	56	78	1.497234e+001	2.751632e+001	0	0	0	0	0	0	0	0	0	0	0	245.706	368.491	1	1	1	1	26.2212	56.7692	80.8183
DATA	602	4	110	0	0	Col_3_7603858	Col_3_7603858	3010.22	436.522	4.772154523e-002	6.531744701e-002	4.650177299e-001	1.531015e+003	1.708838e+003	1.618661e+002	1.817643e+002	378	587	55	76	1.433232e+001	2.589194e+001	0	0	0	0	0	0	0	0	0	0	0	332.071	505.478	1	1	1	1	27.0811	55.6767	78.4188
DATA	603	4	111	0	0	Col_4_10816941	Col_4_10816941	3031.5	436.676	-1.873264801e-002	7.017023732e-002	7.894999431e-001	1.065193e+003	1.020225e+003	1.188106e+002	1.194093e+002	284.5	392.5	54	76	1.381096e+001	2.481184e+001	0	0	0	0	0	0	0	0	0	0	0	230.66	301.274	1	1	1	1	30	54.6178	77.5477
DATA	604	4	112	0	0	NC_5_23801678	NC_5_23801678	3053.02	436.685	-1.476476009e-001	1.189801836e-001	2.146268867e-001	4.133774e+002	2.942383e+002	6.699173e+001	6.877097e+001	153	184	53	77	1.336542e+001	2.643604e+001	0	0	0	0	0	0	0	0	0	0	0	89.3609	86.735	1	1	1	0	24.8756	53.9656	79.0599
DATA	605	4	113	0	0	NC_3_17497166	NC_3_17497166	3073.5	436.676	-1.308333748e-001	7.526253069e-002	8.214737953e-002	9.818077e+002	7.264288e+002	1.114803e+002	9.567702e+001	274.5	328	53	77	1.333032e+001	2.597102e+001	0	0	0	0	0	0	0	0	0	0	0	211.886	213.764	1	1	1	1	27.0811	53.5363	79.4292
DATA	606	4	114	0	0	Col_1_247065	Col_1_247065	3094.67	436.609	4.334916305e-002	9.062753252e-002	6.324208801e-001	5.077517e+002	5.610487e+002	7.332382e+001	8.389945e+001	178	254	53	77	1.352388e+001	2.566869e+001	0	0	0	0	0	0	0	0	0	0	0	109.385	164.796	1	1	1	1	27.2919	54.0323	78.9646
DATA	607	4	115	0	0	NC_5_18565813	NC_5_18565813	3116	436.5	6.925157661e-002	2.464267670e-001	7.786927987e-001	1.375932e+002	1.613796e+002	5.475193e+001	6.454852e+001	88	148	52	78	1.334490e+001	2.478333e+001	0	0	0	0	0	0	0	0	0	0	0	29.5879	47.3123	1	1	0	0	26.2212	53.2364	79.2144
DATA	608	4	116	0	0	Col_4_12003073	Col_4_12003073	3137.12	436.591	-1.729831340e-002	7.758842707e-002	8.235746862e-001	7.675164e+002	7.375464e+002	9.332445e+001	9.675026e+001	227	310	51	76	1.284536e+001	2.371058e+001	0	0	0	0	0	0	0	0	0	0	0	164.748	215.821	1	1	1	1	26.6546	52.2696	77.858
DATA	609	4	117	0	0	NC_4_7631818	NC_4_7631818	3157.89	436.906	-1.303985027e+000	1.377102701e-001	2.824082425e-021	1.187011e+004	5.894806e+002	1.188201e+003	8.608399e+001	2685	277.5	51	75	1.287619e+001	2.323896e+001	0	0	0	0	0	0	0	0	0	0	0	2543.38	172.172	1	1	1	1	23.696	52.3675	76.8204
DATA	610	4	118	0	0	NC_5_18401303	NC_5_18401303	3179.14	436.524	-1.406113282e-001	1.135477890e-001	2.155881953e-001	4.426805e+002	3.202426e+002	6.927542e+001	7.054526e+001	150	197.5	52	75	1.267279e+001	2.400671e+001	0	0	0	0	0	0	0	0	0	0	0	94.6731	93.3506	1	1	1	1	21.4095	52.6237	76.3864
DATA	611	4	119	0	0	Col_3_4895435	Col_3_4895435	3200.21	436.875	-1.889274655e-002	7.962336144e-002	8.124423500e-001	7.235232e+002	6.927232e+002	8.991496e+001	9.362177e+001	213.5	303.5	51	74	1.256888e+001	2.378858e+001	0	0	0	0	0	0	0	0	0	0	0	154.452	201.539	1	1	1	1	23.2073	52.0969	75.719
DATA	612	4	120	0	0	NC_3_10807618	NC_3_10807618	3221.27	436.683	4.159228212e-002	6.642195592e-002	5.311950896e-001	1.369021e+003	1.506616e+003	1.469786e+002	1.633428e+002	344	565	51	75	1.227327e+001	2.427631e+001	0	0	0	0	0	0	0	0	0	0	0	291.702	437.472	1	1	1	1	21.6755	51.4555	76.4198
DATA	613	4	121	0	0	NC_2_19016719	NC_2_19016719	3242.73	437	0.000000000e+000	6.221809223e-001	1.000000000e+000	5.324767e+001	6.283361e+001	5.371020e+001	6.322782e+001	69.5	81.5	50	76	1.287761e+001	2.468293e+001	0	0	0	0	0	0	0	0	0	0	0	7.83475	-16.8942	0	0	0	0	24.6442	51.4951	77.507
DATA	614	4	122	0	0	Col_5_16652922	Col_5_16652922	3264.27	437	1.192313296e-002	1.038684040e-001	9.086109736e-001	4.246972e+002	4.365184e+002	6.845231e+001	7.693635e+001	147	211.5	51	76	1.304319e+001	2.523755e+001	0	0	0	0	0	0	0	0	0	0	0	90.1531	126.248	1	1	1	1	24.6442	52.4095	78.1908
DATA	615	4	123	0	0	Col_2_7341223	Col_2_7341223	3284.71	436.891	-2.227624526e-002	7.683779385e-002	7.718830955e-001	8.035451e+002	7.633681e+002	9.669087e+001	9.927816e+001	235	330	52	76	1.336525e+001	2.583114e+001	0	0	0	0	0	0	0	0	0	0	0	170.271	220.364	1	1	1	1	24.1747	52.9058	78.2885
DATA	616	4	124	0	0	Col_1_12266842	Col_1_12266842	3306.5	437	-7.159331819e-002	1.159010825e-001	5.367661748e-001	4.003774e+002	3.395285e+002	6.712698e+001	7.209458e+001	142.5	209	52	75	1.312839e+001	2.495420e+001	0	0	0	0	0	0	0	0	0	0	0	84.6831	97.8187	1	1	1	1	24.4106	53.3513	77.2147
DATA	617	4	125	0	0	Col_1_12908256	Col_1_12908256	3327.5	437	-2.225916711e-002	7.017450924e-002	7.510938744e-001	1.097986e+003	1.043128e+003	1.223476e+002	1.222344e+002	288	404	52	74	1.295053e+001	2.428222e+001	0	0	0	0	0	0	0	0	0	0	0	231.825	299.961	1	1	1	1	24.4106	53.5756	76.1185
DATA	618	4	126	0	0	NC_1_9038164	NC_1_9038164	3347.07	437.333	-1.127900916e-001	2.911847544e-001	6.984979354e-001	1.450110e+002	1.118435e+002	5.597116e+001	6.480118e+001	94	132	53	74	1.327833e+001	2.433270e+001	0	0	0	0	0	0	0	0	0	0	0	30.5686	32.1064	1	1	0	0	18.5412	53.8046	76.1499
DATA	619	4	127	0	0	Col_3_7729940	Col_3_7729940	3369.62	436.638	3.797704717e-002	6.969106881e-002	5.857987721e-001	1.063423e+003	1.160601e+003	1.193390e+002	1.325141e+002	284	426	53	75	1.351636e+001	2.474021e+001	0	0	0	0	0	0	0	0	0	0	0	223.765	332.519	1	1	1	1	23.2073	54.5366	77.6417
DATA	620	4	128	0	0	Col_3_18338573	Col_3_18338573	3390.35	436.744	3.712166185e-002	9.752383505e-002	7.034689557e-001	4.614381e+002	5.026146e+002	7.121575e+001	8.142772e+001	158.5	253	53	76	1.379457e+001	2.450389e+001	0	0	0	0	0	0	0	0	0	0	0	96.9419	143.752	1	1	1	1	22.1978	54.0957	78.0744
DATA	621	4	129	0	0	Col_1_18691142	Col_1_18691142	3411.2	437.06	-1.260177754e-001	8.646849258e-002	1.450104876e-001	7.038917e+002	5.266087e+002	8.891611e+001	8.301414e+001	211.5	258.5	53	76	1.364615e+001	2.496000e+001	0	0	0	0	0	0	0	0	0	0	0	147.652	150.36	1	1	1	1	23.4529	54.0212	77.9514
DATA	622	4	130	0	0	Col_5_1192509	Col_5_1192509	3433.5	437	2.063580067e-002	6.383541239e-002	7.464940118e-001	2.064827e+003	2.165307e+003	2.135317e+002	2.258718e+002	507	711	52	77	1.331006e+001	2.525380e+001	0	0	0	0	0	0	0	0	0	0	0	432.452	617.172	1	1	1	1	24.4106	53.668	78.6096
DATA	623	4	131	0	0	NC_5_17967249	NC_5_17967249	3454.28	437.28	-4.295223918e-002	1.702861121e-001	8.008588740e-001	2.423053e+002	2.194880e+002	5.963175e+001	6.802315e+001	116	170	52	77	1.335061e+001	2.490659e+001	0	0	0	0	0	0	0	0	0	0	0	50.6783	62.4631	1	1	0	0	17.2609	53.6161	78.4587
DATA	624	4	132	0	-1	NC2_00075021	NC2_00075021	3475.5	437	2.167397703e-001	1.896400102e-001	2.530796774e-001	2.765320e+002	4.554967e+002	6.473024e+001	1.425827e+002	84	145	53	77	1.313120e+001	2.519293e+001	0	0	0	1	0	0	0	0	0	0	0	57.7607	129.434	1	1	1	1	24.4106	53.8479	79.1042
DATA	625	4	133	0	0	Col_1_20179776	Col_1_20179776	3496.96	437.074	-2.095391715e-002	8.024369558e-002	7.939934018e-001	7.290972e+002	6.947547e+002	9.110316e+001	9.485020e+001	215	299	53	77	1.316463e+001	2.528047e+001	0	0	0	0	0	0	0	0	0	0	0	152.104	197.14	1	1	1	1	23.9365	53.6483	79.4248
DATA	626	4	134	0	0	NC_1_26696142	NC_1_26696142	3518	437.17	1.854839041e-001	8.596568735e-002	3.095501359e-002	5.200407e+002	7.971155e+002	7.546466e+001	1.039014e+002	163.5	280.5	53	78	1.333275e+001	2.530328e+001	0	0	0	0	0	0	0	0	0	0	0	108.372	225.891	1	1	1	1	24.6442	53.9655	79.0523
DATA	627	4	135	0	0	NC_5_17147414	NC_5_17147414	3538.81	436.962	1.589681849e-001	5.636688410e-001	7.779250483e-001	5.439482e+001	7.843785e+001	5.491748e+001	6.520679e+001	70	119.5	53	79	1.402934e+001	2.611562e+001	0	0	0	0	0	0	0	0	0	0	0	9.2334	22.2021	0	1	0	0	30	54.3354	79.8651
DATA	628	4	136	0	0	Col_1_7851338	Col_1_7851338	3560.5	437	-5.663454528e-002	6.926558111e-002	4.135608384e-001	1.243848e+003	1.091774e+003	1.359157e+002	1.269622e+002	314	401	54	79	1.388444e+001	2.624239e+001	0	0	0	0	0	0	0	0	0	0	0	258.732	308.688	1	1	1	1	24.4106	54.7244	80.5106
DATA	629	4	137	0	0	Col_1_12902649	Col_1_12902649	3580.9	436.75	1.810377043e-002	7.265856391e-002	8.032352877e-001	9.313018e+002	9.709441e+002	1.080687e+002	1.167676e+002	254	374	54	80	1.411166e+001	2.667751e+001	0	0	0	0	0	0	0	0	0	0	0	193.587	274.275	1	1	1	1	23.4529	55.1007	81.8328
DATA	630	4	138	0	0	NC_1_25657376	NC_1_25657376	3602.5	437.324	-2.630435002e-001	3.066124289e-001	3.909464293e-001	1.643502e+002	8.968644e+001	5.726518e+001	6.553648e+001	93.5	120	54	79	1.388130e+001	2.643603e+001	0	0	0	0	0	0	0	0	0	0	0	34.1426	25.3131	1	1	0	0	27.0811	54.702	80.9822
DATA	631	4	139	0	0	Col_5_6263014	Col_5_6263014	3623	437.145	1.732472472e-002	9.912613695e-002	8.612567968e-001	4.653584e+002	4.842975e+002	7.195240e+001	8.102762e+001	156	244	53.5	79	1.336989e+001	2.580012e+001	0	0	0	0	0	0	0	0	0	0	0	96.6369	136.6	1	1	1	1	25.3321	54.3687	80.9509
DATA	632	4	140	0	0	NC_2_16603684	NC_2_16603684	3645	437.5	1.191760823e-001	1.055299700e-001	2.587669635e-001	3.772204e+002	4.963308e+002	6.660425e+001	8.178129e+001	142	251.5	53	79	1.300642e+001	2.563972e+001	0	0	0	0	0	0	0	0	0	0	0	78.3131	139.916	1	1	1	1	26.2212	53.9479	81.6254
DATA	633	4	141	0	0	Col_5_18424909	Col_5_18424909	3665.49	436.98	-5.442261968e-002	7.989850080e-002	4.957785163e-001	7.730686e+002	6.820173e+002	9.481434e+001	9.422755e+001	214	287	53	79	1.254962e+001	2.540546e+001	0	0	0	0	0	0	0	0	0	0	0	160.487	192.202	1	1	1	1	23.696	53.915	81.2775
DATA	634	4	142	0	0	Col_5_14091533	Col_5_14091533	3686.68	436.675	1.092762140e-001	7.101811991e-002	1.238753931e-001	9.494823e+002	1.221133e+003	1.096710e+002	1.383486e+002	263	439.5	53	80	1.247432e+001	2.494511e+001	0	0	0	0	0	0	0	0	0	0	0	197.138	344.078	1	1	1	1	21.1402	53.4132	80.7807
DATA	635	4	143	0	0	Col_2_2838281	Col_2_2838281	3708.45	436.723	3.594285566e-003	8.344058629e-002	9.656409616e-001	6.515282e+002	6.569427e+002	8.517878e+001	9.243533e+001	196.5	286.5	53	77	1.263635e+001	2.497947e+001	0	0	0	0	0	0	0	0	0	0	0	135.32	185.109	1	1	1	1	23.2073	53.416	79.3423
DATA	636	4	144	0	0	NC_4_4651085	NC_4_4651085	3729.03	437.308	7.817078616e-002	1.776102881e-001	6.598463392e-001	2.024935e+002	2.424275e+002	5.846059e+001	6.938932e+001	101.5	172.5	52	76.5	1.289446e+001	2.539095e+001	0	0	0	0	0	0	0	0	0	0	0	42.0777	68.3208	1	1	0	0	21.6755	53.1456	78.915
DATA	637	4	145	0	0	NC_5_11675695	NC_5_11675695	3750.67	437.391	-5.828758027e-002	9.492751935e-002	5.392008246e-001	5.465387e+002	4.778960e+002	7.739520e+001	8.066872e+001	168	239	52	76	1.311587e+001	2.469391e+001	0	0	0	0	0	0	0	0	0	0	0	113.657	134.737	1	1	1	1	27.2919	53.0321	77.8697
DATA	638	4	146	0	0	NC_1_16988558	NC_1_16988558	3772	437.5	3.285877098e-002	1.050852949e-001	7.545187237e-001	4.167319e+002	4.494853e+002	6.880150e+001	7.898466e+001	149.5	220	52	76	1.270596e+001	2.451014e+001	0	0	0	0	0	0	0	0	0	0	0	86.7491	126.808	1	1	1	1	26.2212	52.7606	78.5117
DATA	639	4	147	0	0	Col_5_10526004	Col_5_10526004	3792.85	437.077	2.114365853e-003	6.613357320e-002	9.744950646e-001	1.499067e+003	1.506383e+003	1.595665e+002	1.640199e+002	341	515	51	76	1.246902e+001	2.459090e+001	0	0	0	0	0	0	0	0	0	0	0	312.448	425.362	1	1	1	1	16.5837	52.0796	77.6317
DATA	640	4	148	0	0	NC_5_2057083	NC_5_2057083	3815.02	437.045	2.100648760e-002	7.777596084e-002	7.870912295e-001	7.533630e+002	7.906982e+002	9.303524e+001	1.022386e+002	221.5	318.5	53	78	1.339885e+001	2.533402e+001	0	0	0	0	0	0	0	0	0	0	0	157.271	223.535	1	1	1	1	22.7082	53.8236	79.5729
DATA	641	4	149	0	0	Col_3_21482638	Col_3_21482638	3834.38	437.404	-9.169285954e-002	6.775908597e-002	1.759858000e-001	1.489641e+003	1.206115e+003	1.586217e+002	1.368854e+002	373	444.5	54	79	1.387258e+001	2.623594e+001	0	0	0	0	0	0	0	0	0	0	0	311.468	341.392	1	1	1	1	24.4106	55.0072	80.7035
DATA	642	4	150	0	0	NC_2_10759982	NC_2_10759982	3856.5	437.324	1.272404067e-002	6.449731408e-002	8.436083014e-001	1.839070e+003	1.893748e+003	1.917801e+002	2.000974e+002	442	652	54	79	1.390185e+001	2.624469e+001	0	0	0	0	0	0	0	0	0	0	0	385.357	536.947	1	1	1	1	27.0811	55.2433	81.1277
DATA	643	4	151	0	0	NC_2_11688186	NC_2_11688186	3876.85	437.442	-7.388054825e-002	7.517726431e-002	3.257299061e-001	9.296361e+002	7.842101e+002	1.076422e+002	1.015420e+002	252	313	53	80	1.382730e+001	2.637719e+001	0	0	0	0	0	0	0	0	0	0	0	195.232	222.758	1	1	1	1	24.6442	54.6057	80.7471
DATA	644	4	152	0	0	NC_5_21719787	NC_5_21719787	3897.87	437.217	-1.270178443e-002	8.626275099e-002	8.829384080e-001	6.119033e+002	5.942662e+002	8.169018e+001	8.760193e+001	185	268	52	78	1.331367e+001	2.644045e+001	0	0	0	0	0	0	0	0	0	0	0	128.846	169.177	1	1	1	1	22.4545	53.1669	79.7833
DATA	645	4	153	0	0	NC_4_5292677	NC_4_5292677	3919.67	437.364	-2.675703915e-002	1.300297264e-001	8.369656359e-001	3.277409e+002	3.081581e+002	6.313021e+001	7.121118e+001	129.5	182	52	78	1.247149e+001	2.460648e+001	0	0	0	0	0	0	0	0	0	0	0	69.2213	87.9521	1	1	1	0	24.8756	52.5514	78.6645
DATA	646	4	154	0	0	Col_1_26819018	Col_1_26819018	3941.08	436.887	-1.314515942e-001	7.413929316e-002	7.622281313e-002	1.058501e+003	7.820593e+002	1.187254e+002	1.010622e+002	277.5	322.5	52	78	1.250262e+001	2.481094e+001	0	0	0	0	0	0	0	0	0	0	0	224.327	223.863	1	1	1	1	23.696	52.7076	78.7867
DATA	647	4	155	0	0	NC_1_24647141	NC_1_24647141	3962.29	437.5	-4.040516758e-003	2.606029842e-001	9.876297012e-001	1.435522e+002	1.422229e+002	5.547012e+001	6.537975e+001	90.5	141	52	78	1.253059e+001	2.483462e+001	0	0	0	0	0	0	0	0	0	0	0	30.532	40.8365	1	1	0	0	27.0811	52.4611	79.3642
DATA	648	4	156	0	0	NC_1_24375571	NC_1_24375571	3983.92	436.824	7.298090622e-002	8.588420466e-002	3.954588932e-001	5.548467e+002	6.563778e+002	7.697609e+001	9.138208e+001	190	291	51	78	1.279735e+001	2.524456e+001	0	0	0	0	0	0	0	0	0	0	0	118.508	189.161	1	1	1	1	23.2073	52.2663	78.706
DATA	649	4	157	0	0	NC_5_8360992	NC_5_8360992	4004.6	437.414	-1.286048264e-001	4.937458880e-001	7.945030733e-001	8.464637e+001	6.295112e+001	5.380146e+001	6.358614e+001	74	123	51	78	1.315560e+001	2.573037e+001	0	0	0	0	0	0	0	0	0	0	0	18.1555	15.9674	1	0	0	0	27.501	52.4837	78.8986
DATA	650	4	158	0	0	NC_3_23379946	NC_3_23379946	4025.78	437.478	-1.938174100e-001	1.602441196e-001	2.264656676e-001	3.015826e+002	1.930140e+002	6.087418e+001	6.596655e+001	127	142	51	76	1.308538e+001	2.589012e+001	0	0	0	0	0	0	0	0	0	0	0	64.9947	56.0655	1	1	1	0	27.0811	51.8264	77.6627
DATA	651	4	159	0	0	Col_5_8166684	Col_5_8166684	4047	437.5	-3.096368703e-001	7.216149854e-002	1.779604753e-005	1.978794e+003	9.699820e+002	2.047523e+002	1.155471e+002	471	333	52	75	1.329614e+001	2.470368e+001	0	0	0	0	0	0	0	0	0	0	0	428.673	283.057	1	1	1	1	26.2212	52.5902	76.5871
DATA	652	4	160	0	0	Col_5_5864526	Col_5_5864526	4067.84	437.471	1.194921207e-002	8.946098071e-002	8.937434136e-001	5.367131e+002	5.516853e+002	7.495018e+001	8.335099e+001	175.5	247.5	53	76	1.375464e+001	2.609860e+001	0	0	0	0	0	0	0	0	0	0	0	116.913	161.787	1	1	1	1	24.1747	53.4449	77.9674
DATA	653	4	161	0	0	NC_4_8828273	NC_4_8828273	4089.22	437.478	-8.632252517e-002	9.122415033e-002	3.440117440e-001	5.792342e+002	4.748229e+002	7.783926e+001	7.820470e+001	184	226	53	78	1.414200e+001	2.670769e+001	0	0	0	0	0	0	0	0	0	0	0	126.945	140.009	1	1	1	1	27.0811	54.4826	80.2899
DATA	654	4	162	0	0	Col_1_3858758	Col_1_3858758	4109.77	437.415	-6.434580973e-002	9.957491539e-002	5.181465924e-001	4.815568e+002	4.152424e+002	7.063290e+001	7.444542e+001	171	230	54	79	1.397471e+001	2.665124e+001	0	0	0	0	0	0	0	0	0	0	0	106.204	123.137	1	1	1	1	24.8756	55.308	81.2324
DATA	655	4	163	66	1	DarkCorner	DarkCorner	4131.5	437.5	0.000000000e+000	6.221843019e-001	1.000000000e+000	5.098568e+001	6.101087e+001	5.130745e+001	6.139364e+001	54	81	54	78	1.363565e+001	2.657385e+001	0	0	0	0	0	0	0	0	0	0	0	-4.79882	-15.1124	0	0	0	0	27.9146	54.9977	80.1499
DATA	656	4	164	66	1	DarkCorner	DarkCorner	4152.71	437.5	0.000000000e+000	6.222155185e-001	1.000000000e+000	5.060891e+001	6.060110e+001	5.092830e+001	6.098130e+001	57	84	54	78	1.326668e+001	2.600180e+001	0	0	0	0	0	0	0	0	0	0	0	-1.41387	-20.7727	0	0	0	0	27.0811	54.5235	79.8065
DATA	657	5	1	66	1	DarkCorner	DarkCorner	693.5	441	2.277429383e-001	2.141657960e-001	2.876026464e-001	1.340298e+002	2.264353e+002	5.644100e+001	6.607156e+001	83	140	59	81	1.392876e+001	2.674591e+001	0	0	0	0	0	0	1	1	0	0	0	27.8588	66.8431	1	1	0	0	24.4106	59.7353	83.3439
DATA	658	5	2	0	0	NC_1_4069419	NC_1_4069419	714.5	441	0.000000000e+000	6.208502376e-001	1.000000000e+000	5.495911e+001	6.228596e+001	5.539892e+001	6.273639e+001	79.5	111.5	60	82	1.417722e+001	2.703774e+001	0	0	0	0	0	0	0	0	0	0	0	6.61049	7.9968	0	0	0	0	24.4106	60.4257	83.8413
DATA	659	5	3	0	0	NC_3_17873654	NC_3_17873654	735.5	441	-1.783539633e-001	2.635082123e-001	4.985049127e-001	1.746081e+002	1.158005e+002	5.842888e+001	6.430453e+001	101	148	60	80	1.418843e+001	2.638654e+001	0	0	0	0	0	0	0	0	0	0	0	35.6863	33.5447	1	1	0	0	24.4106	60.4983	82.9228
DATA	660	5	4	1028	1	SM_12	SM_12	756.729	441	6.212498148e-002	2.201560324e-001	7.778007836e-001	1.770019e+002	2.042221e+002	6.285499e+001	7.317235e+001	81	127	60	81	1.468833e+001	2.650866e+001	0	0	0	0	0	0	1	1	0	0	0	35.898	58.6461	1	1	0	0	24.6442	60.3324	84.028
DATA	661	5	5	0	0	Col_1_21372968	Col_1_21372968	778	440.831	-4.525407322e-002	6.697649878e-002	4.992495974e-001	1.484562e+003	1.337656e+003	1.588771e+002	1.484282e+002	361	479	60	83	1.464023e+001	2.665120e+001	0	0	0	0	0	0	0	0	0	0	0	298.945	381.032	1	1	1	1	24.6442	60.8829	85.7624
DATA	662	5	6	0	0	Col_5_19364941	Col_5_19364941	798.808	441.043	-8.430670677e-002	8.775551712e-002	3.367031452e-001	6.628004e+002	5.458535e+002	8.739698e+001	8.473611e+001	201.5	270	60	83	1.507599e+001	2.752660e+001	0	0	0	0	0	0	0	0	0	0	0	132.591	154.317	1	1	1	1	22.9591	61.2714	86.5159
DATA	663	5	7	0	0	NC_3_4310999	NC_3_4310999	820.5	441	1.910388592e-001	6.909291292e-002	5.693048458e-003	9.169147e+002	1.423534e+003	9.984111e+001	1.536375e+002	207	407.5	61	83	1.488298e+001	2.749127e+001	0	0	0	0	0	0	0	0	0	0	0	182.277	399.538	1	1	1	1	24.4106	61.7368	86.6947
DATA	664	5	8	0	0	Col_3_20860990	Col_3_20860990	841.5	441	-2.114088627e-001	1.154805191e-001	6.714703310e-002	5.001871e+002	3.074140e+002	7.632298e+001	7.254707e+001	167	194	60	82	1.439701e+001	2.770290e+001	0	0	0	0	0	0	0	0	0	0	0	98.8775	85.7188	1	1	1	0	24.4106	60.6704	85.2803
DATA	665	5	9	0	0	Col_1_11540721	Col_1_11540721	862.366	440.878	-8.487763789e-002	1.075578533e-001	4.300332635e-001	4.778358e+002	3.930077e+002	7.510405e+001	7.690629e+001	161	227.5	60	80	1.456812e+001	2.654334e+001	0	0	0	0	0	0	0	0	0	0	0	93.9792	108.932	1	1	1	1	21.6755	60.2995	83.0068
DATA	666	5	10	0	0	Col_3_17106819	Col_3_17106819	883.5	441	-2.786358575e-002	7.579839848e-002	7.131705854e-001	8.934791e+002	8.379552e+002	1.066424e+002	1.069655e+002	242	323	59	79	1.405753e+001	2.622988e+001	0	0	0	0	0	0	0	0	0	0	0	174.89	230.945	1	1	1	1	24.4106	59.4388	81.2991
DATA	667	5	11	0	0	Col_1_21178922	Col_1_21178922	904.729	441	-5.858533149e-002	7.104295900e-002	4.095722823e-001	1.167751e+003	1.020387e+003	1.305964e+002	1.219759e+002	290	386	58	80	1.361441e+001	2.543425e+001	0	0	0	0	0	0	0	0	0	0	0	227.589	279.763	1	1	1	1	24.6442	58.0693	81.1662
DATA	668	5	12	0	0	NC_2_18395786	NC_2_18395786	925.233	441.116	-1.977950240e-001	4.619876176e-001	6.685497550e-001	1.052126e+002	6.672254e+001	5.963036e+001	6.727822e+001	87	123.5	57	80	1.399405e+001	2.502247e+001	0	0	0	0	0	0	0	0	0	0	0	20.4277	11.7142	1	0	0	0	21.9382	57.6777	81.3991
DATA	669	5	13	0	0	Col_4_18116062	Col_4_18116062	947.5	441	-1.944916616e-001	7.976462505e-002	1.475571385e-002	1.011690e+003	6.464809e+002	1.170701e+002	9.342540e+001	260	264.5	57	82	1.383028e+001	2.593243e+001	0	0	0	0	0	0	0	0	0	0	0	195.712	175.629	1	1	1	1	24.4106	58.2102	82.5669
DATA	670	5	14	0	0	NC_2_2393980	NC_2_2393980	968.5	441	5.413184611e-002	8.150898799e-002	5.066127496e-001	6.868097e+002	7.779797e+002	9.060144e+001	1.031356e+002	185	254	57	82	1.412473e+001	2.669046e+001	0	0	0	0	0	0	0	0	0	0	0	132.458	210.534	1	1	1	1	24.4106	58.2118	83.2645
DATA	671	5	15	0	0	Col_5_8817021	Col_5_8817021	989.818	441.145	8.043006843e-003	1.474578475e-001	9.565013972e-001	2.893795e+002	2.947887e+002	6.594095e+001	7.407041e+001	120	192	56	82	1.434952e+001	2.649267e+001	0	0	0	0	0	0	0	0	0	0	0	55.6565	79.489	1	1	0	0	23.696	57.8722	83.346
DATA	672	5	16	0	0	NC_5_5431515	NC_5_5431515	1010.5	441	-1.337104882e-001	3.798206635e-001	7.248113812e-001	1.217591e+002	8.949339e+001	6.062137e+001	6.874315e+001	87	138	56	81	1.407540e+001	2.738346e+001	0	0	0	0	0	0	0	0	0	0	0	23.3652	24.0585	1	1	0	0	24.4106	57.4559	82.9433
DATA	673	5	17	0	0	NC_2_17351522	NC_2_17351522	1031.73	441	-2.295125501e-001	4.434046067e-001	6.047274271e-001	1.152193e+002	6.792234e+001	6.060996e+001	6.837986e+001	87	119	56	81	1.348319e+001	2.726806e+001	0	0	0	0	0	0	0	0	0	0	0	22.0661	5.55337	1	0	0	0	24.6442	56.7577	82.827
DATA	674	5	18	0	0	Col_1_9669866	Col_1_9669866	1053.27	441	-4.037175149e-002	1.076784584e-001	7.077134452e-001	4.673877e+002	4.258980e+002	7.574449e+001	8.067529e+001	154	202	57	80	1.361972e+001	2.666897e+001	0	0	0	0	0	0	0	0	0	0	0	89.3611	113.894	1	1	1	1	24.6442	57.7563	81.9945
DATA	675	5	19	0	0	NC_3_6188683	NC_3_6188683	1074.5	441	-1.123921658e-001	5.110564798e-001	8.259325077e-001	8.838554e+001	6.823215e+001	6.033449e+001	6.897449e+001	83	123	59	80	1.430931e+001	2.773208e+001	0	0	0	0	0	0	0	0	0	0	0	16.8763	17.5511	1	0	0	0	24.4106	59.7647	83.1055
DATA	676	5	20	0	0	NC_1_11396812	NC_1_11396812	1095.26	440.667	1.740435002e-001	1.736072029e-001	3.160958298e-001	1.990322e+002	2.971440e+002	6.296805e+001	7.491820e+001	102	192.5	59	83	1.513714e+001	2.731308e+001	0	0	0	0	0	0	0	0	0	0	0	37.9674	79.1666	1	1	0	0	23.9365	59.9793	84.2054
DATA	677	5	21	0	0	NC_2_13126249	NC_2_13126249	1116.5	441	-6.488868292e-001	1.718636569e-001	1.596289068e-004	5.123384e+002	1.149927e+002	7.873497e+001	6.983127e+001	160	131	59	84	1.501444e+001	2.754703e+001	0	0	0	0	0	0	0	0	0	0	0	97.6593	30.5904	1	1	1	0	24.4106	59.9693	84.9135
DATA	678	5	22	0	0	NC_1_23835070	NC_1_23835070	1137.57	441.298	-4.875506576e-002	1.050150236e-001	6.424560835e-001	4.927019e+002	4.403816e+002	7.749282e+001	8.182214e+001	160.5	227.5	58	83	1.446069e+001	2.670960e+001	0	0	0	0	0	0	0	0	0	0	0	93.873	117.011	1	1	1	1	26.8687	59.3637	83.7695
DATA	679	5	23	0	0	NC_3_19771889	NC_3_19771889	1158.88	441.409	5.904163584e-002	1.438191738e-001	6.814194939e-001	2.850085e+002	3.265123e+002	6.626486e+001	7.635388e+001	112.5	181.5	58	81	1.411645e+001	2.573232e+001	0	0	0	0	0	0	0	0	0	0	0	54.2931	86.6799	1	1	0	0	26.6546	58.9195	82.4707
DATA	680	5	24	0	0	NC_5_1122251	NC_5_1122251	1180	441.5	1.522443454e-001	7.532982298e-002	4.327594629e-002	6.575532e+003	9.336309e+003	7.696507e+002	1.128561e+003	1008	1650.5	59	82	1.402965e+001	2.555669e+001	0	0	1	1	0	0	0	0	0	0	0	1252.75	2477.09	1	1	1	1	26.2212	59.0639	83.0968
DATA	681	5	25	0	0	Col_3_3931595	Col_3_3931595	1200.81	441.868	-2.101000949e-001	1.147210390e-001	6.704087034e-002	5.269966e+002	3.248686e+002	7.970510e+001	7.634268e+001	168	191	58	81	1.381418e+001	2.594792e+001	0	0	0	0	0	0	0	0	0	0	0	100.434	86.1622	1	1	1	0	24.4106	58.5668	82.4869
DATA	682	5	26	0	0	NC_3_1898495	NC_3_1898495	1222.5	441.324	0.000000000e+000	6.208780419e-001	1.000000000e+000	5.938134e+001	6.865192e+001	5.978430e+001	6.908263e+001	67	103	58	80	1.349262e+001	2.564118e+001	0	0	0	0	0	0	0	0	0	0	0	3.50219	-3.41845	0	0	0	0	27.0811	58.1687	80.8042
DATA	683	5	27	0	0	NC_2_1591994	NC_2_1591994	1243.5	441.324	6.140374276e-002	9.303124680e-002	5.092323094e-001	5.299838e+002	6.104728e+002	7.983542e+001	9.218104e+001	159	273	57	80	1.312042e+001	2.579269e+001	0	0	0	0	0	0	0	0	0	0	0	101.156	161.949	1	1	1	1	27.0811	57.4851	80.7605
DATA	684	5	28	0	0	NC_4_8011714	NC_4_8011714	1264.5	441.324	-5.905547397e-003	1.188947311e-001	9.603850545e-001	3.918757e+002	3.865830e+002	7.136598e+001	7.912675e+001	135	191	58	80	1.336803e+001	2.599910e+001	0	0	0	0	0	0	0	0	0	0	0	74.874	102.597	1	1	1	1	27.0811	57.4105	81.2039
DATA	685	5	29	0	0	Col_5_19587785	Col_5_19587785	1284.78	441.455	-1.067192619e-002	7.416985668e-002	8.855913195e-001	9.641354e+002	9.407324e+002	1.133338e+002	1.166650e+002	245.5	360	57	80	1.356293e+001	2.616139e+001	0	0	0	0	0	0	0	0	0	0	0	184.432	249.813	1	1	1	1	25.3321	57.7102	81.5118
DATA	686	5	30	0	0	Col_1_17386958	Col_1_17386958	1306.41	441.611	4.523136374e-002	6.788626842e-002	5.052311984e-001	1.310928e+003	1.454823e+003	1.439580e+002	1.609908e+002	316	470	57	80	1.345540e+001	2.581051e+001	0	0	0	0	0	0	0	0	0	0	0	251.139	386.656	1	1	1	1	24.4106	57.5511	81.4073
DATA	687	5	31	0	0	NC_5_7973203	NC_5_7973203	1327.38	441.513	6.760009055e-003	8.713402634e-002	9.381607709e-001	6.340749e+002	6.440218e+002	8.687719e+001	9.429026e+001	184	287	57	80	1.357453e+001	2.633587e+001	0	0	0	0	0	0	0	0	0	0	0	121.669	171.344	1	1	1	1	19.7386	57.9098	82.1151
DATA	688	5	32	0	0	NC_1_24411333	NC_1_24411333	1349.33	441.391	2.253387341e-003	1.114644041e-001	9.838709001e-001	4.228485e+002	4.250482e+002	7.281423e+001	8.085441e+001	140	232	57	80	1.382056e+001	2.574193e+001	0	0	0	0	0	0	0	0	0	0	0	81.2908	113.232	1	1	1	1	27.2919	58.0039	81.2981
DATA	689	5	33	0	0	Col_2_1689010	Col_2_1689010	1369.57	441.706	8.211014658e-002	6.814445757e-002	2.282255385e-001	1.252731e+003	1.513450e+003	1.385430e+002	1.662038e+002	311.5	522	57	79	1.357901e+001	2.539489e+001	0	0	0	0	0	0	0	0	0	0	0	241.282	403.708	1	1	1	1	24.4106	58.1258	80.9436
DATA	690	5	34	0	0	Col_1_27374550	Col_1_27374550	1390.92	442	-3.760069925e-002	7.431200093e-002	6.128677336e-001	9.840713e+002	9.024556e+002	1.147603e+002	1.133491e+002	250.5	340	57	80	1.347421e+001	2.519873e+001	0	0	0	0	0	0	0	0	0	0	0	189.94	241.101	1	1	1	1	22.9591	57.9143	81.6607
DATA	691	5	35	0	0	NC_2_9903557	NC_2_9903557	1412.78	441.478	0.000000000e+000	6.209549989e-001	1.000000000e+000	5.853373e+001	6.803115e+001	5.890313e+001	6.845834e+001	58	106.5	58	82	1.493235e+001	2.683937e+001	0	0	0	0	0	0	0	0	0	0	0	-3.78704	0.60103	0	0	0	0	27.0811	59.7109	83.9081
DATA	692	5	36	0	0	NC_2_17683812	NC_2_17683812	1434	441.5	-1.037660239e-001	1.070867760e-001	3.325501464e-001	5.045415e+002	3.973112e+002	7.745043e+001	7.904098e+001	164	212	60	84	1.526653e+001	2.778314e+001	0	0	0	0	0	0	0	0	0	0	0	97.8483	106.542	1	1	1	1	26.2212	61.4997	86.395
DATA	693	5	37	0	0	NC_3_16087568	NC_3_16087568	1455	441.5	-1.408879252e-002	1.546088521e-001	9.273929553e-001	2.797409e+002	2.708115e+002	6.494831e+001	7.337375e+001	114.5	178.5	59	82	1.490665e+001	2.725839e+001	0	0	0	0	0	0	0	0	0	0	0	54.3873	72.7649	1	1	0	0	30	60.9774	85.1545
DATA	694	5	38	0	0	NC_5_8795649	NC_5_8795649	1476.22	441.478	-2.706369906e-001	4.197397884e-001	5.190741352e-001	1.261046e+002	6.762293e+001	5.980527e+001	6.819112e+001	90	105	58	82	1.417108e+001	2.640932e+001	0	0	0	0	0	0	0	0	0	0	0	24.5821	11.9243	1	0	0	0	27.0811	59.4568	84.2619
DATA	695	5	39	0	0	NC_3_22789305	NC_3_22789305	1497.4	441.414	-5.817554996e-002	7.938376761e-002	4.636564109e-001	8.303050e+002	7.262098e+002	1.014547e+002	9.941507e+001	229.5	281.5	58	81	1.400428e+001	2.578863e+001	0	0	0	0	0	0	0	0	0	0	0	162.298	195.988	1	1	1	1	27.501	58.904	83.216
DATA	696	5	40	0	0	Col_4_13327071	Col_4_13327071	1518.6	441.414	9.281224396e-002	8.910001586e-002	2.975676687e-001	5.433767e+002	6.728423e+002	7.957612e+001	9.547238e+001	173	255.5	59	80	1.427418e+001	2.554982e+001	0	0	0	0	0	0	0	0	0	0	0	106.514	182.015	1	1	1	1	27.501	59.7877	82.7884
DATA	697	5	41	0	0	NC_1_24038385	NC_1_24038385	1539.71	441.5	-1.098672230e-002	1.468798214e-001	9.403732370e-001	3.118052e+002	3.040161e+002	6.582101e+001	8.068969e+001	110	157	59	81	1.410122e+001	2.593374e+001	0	0	0	0	0	0	0	0	0	0	0	61.299	82.4428	1	1	1	0	27.0811	59.7132	83.527
DATA	698	5	42	0	0	NC_5_15312045	NC_5_15312045	1561	441.5	0.000000000e+000	5.867139495e-001	1.000000000e+000	6.484685e+001	6.697464e+001	5.815545e+001	6.741786e+001	75.5	110.5	58	81	1.362335e+001	2.515723e+001	0	0	0	0	0	0	0	0	0	0	0	12.7869	4.7914	1	0	0	0	26.2212	58.9005	82.7472
DATA	699	5	43	0	0	Col_3_800538	Col_3_800538	1581.93	441.475	2.472615305e-002	6.753412903e-002	7.142693721e-001	1.334894e+003	1.413100e+003	1.453935e+002	1.564833e+002	323	486	57	81	1.362743e+001	2.576884e+001	0	0	0	0	0	0	0	0	0	0	0	264.022	385.187	1	1	1	1	26.0017	57.8071	82.9464
DATA	700	5	44	0	0	NC_5_6809570	NC_5_6809570	1604.08	441.288	-6.606754443e-002	8.866641893e-002	4.561963039e-001	6.490925e+002	5.574925e+002	8.666863e+001	8.718329e+001	194	273	56	81	1.380058e+001	2.651512e+001	0	0	0	0	0	0	0	0	0	0	0	128.8	152.395	1	1	1	1	26.0017	57.2525	83.0119
DATA	701	5	45	0	0	NC_2_9062152	NC_2_9062152	1624.34	442.107	0.000000000e+000	6.220975306e-001	1.000000000e+000	5.689587e+001	6.643721e+001	5.739228e+001	6.691579e+001	69	106	56	81	1.376537e+001	2.651071e+001	0	0	0	0	0	0	0	0	0	0	0	7.89787	7.87791	0	0	0	0	24.6442	57.3827	83.1071
DATA	702	5	46	0	0	NC_5_5935235	NC_5_5935235	1645	441.83	-1.100167561e-002	7.884499345e-002	8.890270052e-001	7.809095e+002	7.613757e+002	9.672555e+001	1.012015e+002	222	305	57	81	1.394621e+001	2.705521e+001	0	0	0	0	0	0	0	0	0	0	0	155.92	209.251	1	1	1	1	24.4106	57.5506	82.9654
DATA	703	5	47	0	0	NC_5_18448479	NC_5_18448479	1666.48	442.109	-4.478826061e-002	1.227777712e-001	7.152672129e-001	3.764475e+002	3.395597e+002	6.821469e+001	7.464625e+001	140	198	56	79	1.322006e+001	2.661336e+001	0	0	0	0	0	0	0	0	0	0	0	75.4126	93.5939	1	1	1	1	22.7082	56.3367	81.3146
DATA	704	5	48	0	0	NC_4_3355228	NC_4_3355228	1687.85	441.5	5.146278027e-002	7.694420684e-002	5.036023826e-001	7.738197e+002	8.711693e+002	9.593144e+001	1.094642e+002	217	337	56	80	1.296563e+001	2.628246e+001	0	0	0	0	0	0	0	0	0	0	0	155.528	240.833	1	1	1	1	26.6546	56.7714	82.1143
DATA	705	5	49	0	0	Col_3_291089	Col_3_291089	1709	441.5	-9.158903526e-002	1.042554000e-001	3.796689724e-001	4.996642e+002	4.046590e+002	7.543438e+001	7.749053e+001	165	206	56	81	1.276902e+001	2.583032e+001	0	0	0	0	0	0	0	0	0	0	0	100.759	112.196	1	1	1	1	26.2212	56.2039	82.058
DATA	706	5	50	0	0	NC_1_24607844	NC_1_24607844	1730	441.5	-3.232287627e-002	1.715685331e-001	8.505660025e-001	2.438976e+002	2.264043e+002	6.138071e+001	6.967233e+001	110	170	56	79	1.304340e+001	2.471421e+001	0	0	0	0	0	0	0	0	0	0	0	49.3449	62.9584	1	1	0	0	26.2212	56.4877	80.19
DATA	707	5	51	0	0	Col_3_15773845	Col_3_15773845	1751.61	442.13	1.442859893e-001	8.848165191e-002	1.029561251e-001	5.077022e+002	7.077747e+002	7.568781e+001	9.656446e+001	167	319	55	78	1.337352e+001	2.444909e+001	0	0	0	0	0	0	0	0	0	0	0	103.07	197.419	1	1	1	1	22.7082	56.1979	79.5049
DATA	708	5	52	0	0	NC_5_17508043	NC_5_17508043	1772.4	441.586	5.962404998e-002	8.139175976e-002	4.638290686e-001	6.569214e+002	7.535940e+002	8.629099e+001	9.984454e+001	195.5	303.5	55	79	1.333623e+001	2.452575e+001	0	0	0	0	0	0	0	0	0	0	0	133.797	210.819	1	1	1	1	27.501	55.9803	80.0434
DATA	709	5	53	0	0	Col_4_17361162	Col_4_17361162	1793.6	441.586	2.873514237e-002	8.467743682e-002	7.343473779e-001	6.194656e+002	6.618390e+002	8.335036e+001	9.297560e+001	183.5	284	55	80	1.345261e+001	2.529685e+001	0	0	0	0	0	0	0	0	0	0	0	126.589	185.709	1	1	1	1	27.501	56.1203	81.5142
DATA	710	5	54	0	0	NC_1_9074875	NC_1_9074875	1814.78	441.522	-2.925434780e-001	4.079455717e-001	4.733037642e-001	1.268936e+002	6.469878e+001	5.701243e+001	6.535710e+001	91.5	120	56	80	1.369855e+001	2.522829e+001	0	0	0	0	0	0	0	0	0	0	0	26.0168	16.1502	1	0	0	0	30	56.3547	81.7047
DATA	711	5	55	0	0	NC_5_17811895	NC_5_17811895	1836	441.5	0.000000000e+000	6.215258262e-001	1.000000000e+000	5.505181e+001	6.450485e+001	5.539924e+001	6.495505e+001	59.5	109	57	80	1.412013e+001	2.469657e+001	0	0	0	0	0	0	0	0	0	0	0	-6.80246	6.86265	0	0	0	0	26.2212	57.4824	81.4011
DATA	712	5	56	0	0	NC_3_990303	NC_3_990303	1857	441.5	1.074371763e-002	6.900756158e-002	8.762781753e-001	1.160474e+003	1.189540e+003	1.285155e+002	1.354196e+002	300	446.5	57	81	1.412407e+001	2.472673e+001	0	0	0	0	0	0	0	0	0	0	0	239.492	336.783	1	1	1	1	26.2212	57.3215	82.2335
DATA	713	5	57	0	0	Col_2_10299594	Col_2_10299594	1878.22	441.522	3.186035972e-002	6.282868445e-002	6.120853947e-001	2.749044e+003	2.958298e+003	2.803603e+002	3.027853e+002	612	839	56	81	1.415393e+001	2.563306e+001	0	0	0	0	0	0	0	0	0	0	0	569.178	840.046	1	1	1	1	27.0811	56.8771	82.6262
DATA	714	5	58	0	0	NC_1_12520389	NC_1_12520389	1899.4	441.586	4.913016022e-002	8.672750701e-002	5.710615567e-001	5.626716e+002	6.300647e+002	7.774290e+001	9.005019e+001	143	263	55	80	1.333598e+001	2.534107e+001	0	0	0	0	0	0	0	0	0	0	0	116.873	179.441	1	1	1	1	27.501	55.6685	82.1195
DATA	715	5	59	0	0	Col_2_2937035	Col_2_2937035	1919.57	441.765	9.548891255e-002	7.185839705e-002	1.838980162e-001	9.026557e+002	1.124634e+003	1.055452e+002	1.294772e+002	252.5	414	55	80	1.305807e+001	2.607392e+001	0	0	0	0	0	0	0	0	0	0	0	188.061	321.183	1	1	1	1	24.1747	55.3272	82.2682
DATA	716	5	60	0	0	NC_5_19729522	NC_5_19729522	1941.6	441.586	1.774156704e-001	6.915303515e-002	1.030119357e-002	5.620230e+003	8.456094e+003	5.551029e+002	9.558693e+002	876.5	1963.5	55	79	1.366833e+001	2.639643e+001	0	0	1	1	0	0	0	0	0	0	0	1174.72	2422.17	1	1	1	1	27.501	55.5851	81.0072
DATA	717	5	61	0	0	Col_1_13163339	Col_1_13163339	1962.34	441.642	-7.186850240e-004	6.489611166e-002	9.911640937e-001	1.738099e+003	1.735225e+003	1.821118e+002	1.848766e+002	410	612	55	78	1.398391e+001	2.636679e+001	0	0	0	0	0	0	0	0	0	0	0	364.384	498.418	1	1	1	1	24.8756	56.0874	80.8012
DATA	718	5	62	0	0	Col_1_27634939	Col_1_27634939	1984	441.5	-1.986622925e-001	9.234889497e-002	3.145925828e-002	6.797139e+002	4.301935e+002	8.693029e+001	7.679135e+001	207.5	227	55	79	1.354490e+001	2.602009e+001	0	0	0	0	0	0	0	0	0	0	0	142.936	123.918	1	1	1	1	26.2212	56.3014	81.0627
DATA	719	5	63	0	0	NC_5_12550249	NC_5_12550249	2005.22	441.522	9.119971556e-002	7.977527810e-002	2.529523571e-001	6.475344e+002	7.988450e+002	8.433536e+001	1.020084e+002	192	340.5	55	79	1.375880e+001	2.459001e+001	0	0	0	0	0	0	0	0	0	0	0	136.573	230.738	1	1	1	1	27.0811	56.3039	80.6153
DATA	720	5	64	0	0	NC_3_10447175	NC_3_10447175	2026.5	441.676	1.745503896e-002	1.693052604e-001	9.178851679e-001	2.241836e+002	2.333774e+002	5.835298e+001	6.743322e+001	91	151	55	79	1.414930e+001	2.524311e+001	0	0	0	0	0	0	0	0	0	0	0	47.4209	67.5903	1	1	0	0	27.0811	56.4745	81.5207
DATA	721	5	65	0	0	NC_5_17640918	NC_5_17640918	2048.16	441.686	-5.426408662e-003	8.608132200e-002	9.497361127e-001	6.004535e+002	5.929977e+002	8.056843e+001	8.658953e+001	189	281	55	81	1.395960e+001	2.573661e+001	0	0	0	0	0	0	0	0	0	0	0	127.378	172.202	1	1	1	1	24.1747	56.5136	82.2398
DATA	722	5	66	0	0	NC_1_25500489	NC_1_25500489	2068.5	441.676	2.133419051e-001	1.340592297e-001	1.115195090e-001	2.364839e+002	3.864947e+002	5.856557e+001	7.386243e+001	108	211	54	80	1.357984e+001	2.594911e+001	0	0	0	0	0	0	0	0	0	0	0	50.2991	112.509	1	1	0	1	27.0811	55.8336	81.1889
DATA	723	5	67	0	0	Col_3_16675402	Col_3_16675402	2090.5	441.5	-6.465189170e-002	6.248181483e-002	3.007943992e-001	3.914583e+003	3.373134e+003	3.950880e+002	3.431064e+002	879.5	997.5	54	79	1.340912e+001	2.569623e+001	0	0	0	0	0	0	0	0	0	0	0	834.906	984.444	1	1	1	1	24.4106	55.3429	80.4577
DATA	724	5	68	0	0	Col_4_14753508	Col_4_14753508	2111	441.5	5.313325366e-002	6.956371532e-002	4.449822619e-001	1.039529e+003	1.174817e+003	1.168201e+002	1.331364e+002	273	433	54	79	1.352525e+001	2.660826e+001	0	0	0	0	0	0	0	0	0	0	0	222.267	343.666	1	1	1	1	26.2212	54.744	80.8929
DATA	725	5	69	0	0	Col_2_18687518	Col_2_18687518	2132	441.5	-3.021199530e-001	7.069543618e-002	1.923915668e-005	2.302357e+003	1.148293e+003	2.362947e+002	1.307328e+002	572	418	54	79	1.440394e+001	2.719417e+001	0	0	0	0	0	0	0	0	0	0	0	493.499	336.683	1	1	1	1	26.2212	55.079	81.7431
DATA	726	5	70	0	0	NC_1_17936313	NC_1_17936313	2154	442.375	1.208365842e-001	1.935078896e-001	5.323301211e-001	1.683084e+002	2.223014e+002	5.563510e+001	6.618808e+001	101	175	53	78	1.410774e+001	2.706923e+001	0	0	0	0	0	0	0	0	0	0	0	36.1702	65.3354	1	1	0	0	19.1492	54.2856	80.8477
DATA	727	5	71	0	0	Col_3_1568024	Col_3_1568024	2174.18	441.509	-2.233586438e-002	7.135212909e-002	7.542524675e-001	1.003670e+003	9.533556e+002	1.134622e+002	1.138421e+002	267	386	54	78	1.383818e+001	2.621313e+001	0	0	0	0	0	0	0	0	0	0	0	216.148	280.757	1	1	1	1	25.3321	54.3725	79.8072
DATA	728	5	72	0	0	Col_3_12433747	Col_3_12433747	2195.16	441.588	1.807369114e-001	8.085656955e-002	2.539910056e-002	5.716347e+002	8.666734e+002	7.781665e+001	1.066135e+002	182	352	53	76	1.367640e+001	2.495511e+001	0	0	0	0	0	0	0	0	0	0	0	123.379	255.757	1	1	1	1	23.9365	53.8454	78.4726
DATA	729	5	73	0	0	Col_3_8043292	Col_3_8043292	2216.57	441.701	-1.401196192e-001	1.406295386e-001	3.190684504e-001	3.283625e+002	2.378121e+002	6.207999e+001	6.637198e+001	119.5	149	52	76	1.281064e+001	2.471055e+001	0	0	0	0	0	0	0	0	0	0	0	71.0261	70.3205	1	1	1	0	26.8687	52.4405	78.13
DATA	730	5	74	0	0	Col_1_5740181	Col_1_5740181	2237.23	442	1.523799306e-002	6.702460207e-002	8.201521791e-001	1.292647e+003	1.338806e+003	1.395488e+002	1.474767e+002	341	503	52	76	1.286171e+001	2.352544e+001	0	0	0	0	0	0	0	0	0	0	0	280.17	396.624	1	1	1	1	23.4529	52.6207	77.19
DATA	731	5	75	0	0	Col_5_26587636	Col_5_26587636	2259	441.831	3.575384054e-002	7.602790056e-002	6.381602517e-001	7.553938e+002	8.202141e+002	9.197752e+001	1.026587e+002	233	346	52	78	1.353670e+001	2.488417e+001	0	0	0	0	0	0	0	0	0	0	0	164.047	243.437	1	1	1	1	24.6442	52.9812	79.7837
DATA	732	5	76	0	0	NC_4_1280285	NC_4_1280285	2280.5	442	-3.210396616e-002	8.909538013e-002	7.185984561e-001	5.651638e+002	5.248925e+002	7.705490e+001	8.095165e+001	189	251	52	77	1.367656e+001	2.562345e+001	0	0	0	0	0	0	0	0	0	0	0	122.966	156.058	1	1	1	1	24.4106	53.4332	78.9543
DATA	733	5	77	0	0	Col_4_8296909	Col_4_8296909	2301.5	442	-7.017697699e-002	7.073795751e-002	3.211635770e-001	1.100642e+003	9.364168e+002	1.218530e+002	1.120480e+002	305	372	52	76	1.384890e+001	2.568880e+001	0	0	0	0	0	0	0	0	0	0	0	239.882	278.853	1	1	1	1	24.4106	53.5977	78.0385
DATA	734	5	78	0	0	NC_3_5568975	NC_3_5568975	2322.67	441.857	-2.014468036e-001	1.042726356e-001	5.336888255e-002	5.321726e+002	3.346615e+002	7.454783e+001	6.996222e+001	176	205	52	75	1.364493e+001	2.550153e+001	0	0	0	0	0	0	0	0	0	0	0	116.171	99.8065	1	1	1	1	23.4529	53.3658	76.9115
DATA	735	5	79	0	0	NC_1_24773008	NC_1_24773008	2343.59	441.391	1.215512449e-001	8.093155162e-002	1.331224763e-001	5.881158e+002	7.780618e+002	7.858968e+001	9.908785e+001	189	330.5	53	75	1.306249e+001	2.511271e+001	0	0	0	0	0	0	0	0	0	0	0	128.566	232.354	1	1	1	1	22.4545	53.3646	76.795
DATA	736	5	80	0	0	NC_1_24461605	NC_1_24461605	2364.17	441.619	3.043124728e-002	9.916309281e-002	7.589341191e-001	4.332765e+002	4.647254e+002	6.772952e+001	7.690697e+001	157	252	52	75	1.304858e+001	2.502279e+001	0	0	0	0	0	0	0	0	0	0	0	94.8488	138.96	1	1	1	1	21.6755	52.9517	77.1484
DATA	737	5	81	0	0	NC_1_24190879	NC_1_24190879	2386	441.831	-1.208413334e-001	8.986226991e-002	1.787094246e-001	6.178414e+002	4.677736e+002	8.074623e+001	7.703094e+001	193	246	51	76	1.304392e+001	2.473786e+001	0	0	0	0	0	0	0	0	0	0	0	135.435	140.045	1	1	1	1	24.6442	52.2315	77.3644
DATA	738	5	82	0	0	Col_1_11631076	Col_1_11631076	2407.5	442	6.471530408e-002	6.860354453e-002	3.455157010e-001	1.077193e+003	1.250285e+003	1.195808e+002	1.391741e+002	287	411	51	75	1.328249e+001	2.475431e+001	0	0	0	0	0	0	0	0	0	0	0	236.415	374.735	1	1	1	1	24.4106	52.0043	76.9025
DATA	739	5	83	0	0	Col_4_7130292	Col_4_7130292	2428.5	442	6.373136368e-002	6.301916279e-002	3.118722266e-001	2.512729e+003	2.909892e+003	2.565707e+002	2.973295e+002	519	760	51	75	1.375869e+001	2.428893e+001	0	0	1	1	0	0	0	0	0	0	0	552.055	872.995	1	1	1	1	24.4106	52.5579	76.1323
DATA	740	5	84	0	0	Col_1_5273967	Col_1_5273967	2449.5	442	-6.310428389e-002	6.583699050e-002	3.378143086e-001	1.624025e+003	1.404392e+003	1.704699e+002	1.531238e+002	394	499	52	75	1.405061e+001	2.555817e+001	0	0	0	0	0	0	0	0	0	0	0	357.139	421.692	1	1	1	1	24.4106	52.9365	77.0956
DATA	741	5	85	0	0	NC_2_3809693	NC_2_3809693	2470.5	442	-7.457298616e-002	3.224774650e-001	8.171204138e-001	1.194600e+002	1.006120e+002	5.313849e+001	6.180110e+001	85.5	129.5	53	75	1.423004e+001	2.598784e+001	0	0	0	0	0	0	0	0	0	0	0	26.2922	30.2331	1	1	0	0	24.4106	53.7365	77.6631
DATA	742	5	86	0	0	Col_5_17360586	Col_5_17360586	2491.09	441.982	-1.244685436e-001	9.929890422e-002	2.100334456e-001	5.172825e+002	3.883822e+002	7.316460e+001	7.226261e+001	170	217	52	74	1.289206e+001	2.403943e+001	0	0	0	0	0	0	0	0	0	0	0	113.929	116.779	1	1	1	1	24.6442	52.2608	75.8754
DATA	743	5	87	0	0	NC_1_4143161	NC_1_4143161	2511.14	441.862	4.080723032e-001	3.495603430e-001	2.430540122e-001	6.113671e+001	1.564496e+002	5.207311e+001	6.288490e+001	77	155	51	73	1.300799e+001	2.414289e+001	0	0	0	0	0	0	0	0	0	0	0	13.4727	47.065	1	1	0	0	18.2295	52.0412	75.6905
DATA	744	5	88	0	0	NC_4_15444954	NC_4_15444954	2533.58	442.125	-2.462531588e-001	1.223248442e-001	4.410322885e-002	4.396020e+002	2.493483e+002	6.785075e+001	6.578697e+001	158	180	52	73	1.273129e+001	2.367403e+001	0	0	0	0	0	0	0	0	0	0	0	96.9294	75.048	1	1	1	0	23.2073	52.5832	75.3271
DATA	745	5	89	0	0	Col_2_11675576	Col_2_11675576	2554.4	442.3	-2.337620152e-002	7.176358764e-002	7.446218110e-001	9.609826e+002	9.106245e+002	1.091053e+002	1.095267e+002	265.5	380.5	53	74	1.285468e+001	2.415213e+001	0	0	0	0	0	0	0	0	0	0	0	211.975	274.167	1	1	1	1	23.4529	53.1872	75.9207
DATA	746	5	90	0	0	NC_5_1761061	NC_5_1761061	2576.5	442	1.318455077e-001	3.792934405e-001	7.281344526e-001	7.930293e+001	1.074323e+002	5.225619e+001	6.178793e+001	77	130	53	74	1.304415e+001	2.470041e+001	0	0	0	0	0	0	0	0	0	0	0	17.4969	32.3514	1	1	0	0	24.4106	53.3886	76.4626
DATA	747	5	91	0	0	Col_1_21980704	Col_1_21980704	2596.67	442.204	-1.137430231e-001	7.057783676e-002	1.070496898e-001	1.187174e+003	9.136321e+002	1.294631e+002	1.097667e+002	320	376	52	75	1.280495e+001	2.553997e+001	0	0	0	0	0	0	0	0	0	0	0	261.977	275.156	1	1	1	1	23.9365	53.2935	76.4518
DATA	748	5	92	0	0	NC_3_5963886	NC_3_5963886	2618.5	442	-1.502675188e-002	9.452826280e-002	8.736958942e-001	4.908027e+002	4.741112e+002	7.124361e+001	7.713310e+001	172	248	52	75	1.289135e+001	2.513129e+001	0	0	0	0	0	0	0	0	0	0	0	108.309	142.783	1	1	1	1	24.4106	53.2621	76.4598
DATA	749	5	93	0	0	Col_1_27041088	Col_1_27041088	2640	442.17	-9.074708826e-002	8.900364764e-002	3.079237015e-001	6.012436e+002	4.878692e+002	7.925884e+001	7.799132e+001	187.5	249	53	76	1.357715e+001	2.535774e+001	0	0	0	0	0	0	0	0	0	0	0	132.675	146.911	1	1	1	1	24.6442	53.6388	77.9271
DATA	750	5	94	0	0	Col_2_14937131	Col_2_14937131	2661	442.17	8.779214253e-002	7.591301003e-002	2.474834608e-001	7.127361e+002	8.724105e+002	8.802207e+001	1.063727e+002	217.5	374	53	76	1.336312e+001	2.511858e+001	0	0	0	0	0	0	0	0	0	0	0	157.25	262.647	1	1	1	1	24.6442	53.3242	78.447
DATA	751	5	95	0	0	NC_5_17733155	NC_5_17733155	2682.43	442.298	-2.812007069e-002	8.493930191e-002	7.405985837e-001	6.109741e+002	5.726678e+002	8.001434e+001	8.358245e+001	194	276	53	76	1.380630e+001	2.573780e+001	0	0	0	0	0	0	0	0	0	0	0	134.762	172.351	1	1	1	1	26.8687	53.9262	79.1856
DATA	752	5	96	0	0	Col_3_10805232	Col_3_10805232	2703.5	442.324	2.126848235e-002	9.755115159e-002	8.274104912e-001	4.467793e+002	4.692038e+002	6.831961e+001	7.688471e+001	158	234	53	77	1.355938e+001	2.596708e+001	0	0	0	0	0	0	0	0	0	0	0	98.5078	141.152	1	1	1	1	27.0811	53.9164	79.2495
DATA	753	5	97	0	0	Col_1_11008010	Col_1_11008010	2724.5	442.324	3.529826209e-001	6.940676175e-002	3.662544766e-007	8.200710e+004	1.848562e+005	8.200873e+003	1.848572e+004	17224	59350	53	76	1.360122e+001	2.598752e+001	0	0	0	0	0	0	0	0	0	0	0	18072.5	55581.1	1	1	1	1	27.0811	53.8463	77.8581
DATA	754	5	98	0	0	Col_5_19604346	Col_5_19604346	2745.57	442.298	5.483992033e-002	6.780693546e-002	4.186499575e-001	1.151708e+003	1.306719e+003	1.262598e+002	1.441997e+002	314	490	53	75	1.326080e+001	2.629081e+001	0	0	0	0	0	0	0	0	0	0	0	253.659	392.645	1	1	1	1	26.8687	53.3599	77.2753
DATA	755	5	99	0	0	Col_1_4847244	Col_1_4847244	2766.82	441.818	5.133285675e-002	8.030684795e-002	5.226870045e-001	6.354897e+002	7.152228e+002	8.197401e+001	9.401930e+001	204	312	53	75	1.340316e+001	2.679186e+001	0	0	0	0	0	0	0	0	0	0	0	139.859	214.744	1	1	1	1	23.696	53.805	77.0491
DATA	756	5	100	0	0	Col_3_16213145	Col_3_16213145	2788.12	442.64	4.831968152e-002	1.010107765e-001	6.323928259e-001	4.106915e+002	4.590239e+002	6.611848e+001	7.639985e+001	152	236	53	74	1.353165e+001	2.691777e+001	0	0	0	0	0	0	0	0	0	0	0	90.3226	137.715	1	1	1	1	24.1747	54.5015	77.1637
DATA	757	5	101	0	0	NC_5_7186123	NC_5_7186123	2809.22	442.478	-2.838117157e-001	1.888250927e-001	1.328286739e-001	2.684393e+002	1.396479e+002	5.839870e+001	6.270488e+001	118	141.5	53	75	1.344254e+001	2.715547e+001	0	0	0	0	0	0	0	0	0	0	0	58.9843	41.8577	1	1	1	0	27.0811	54.202	77.9602
DATA	758	5	102	0	0	Col_1_23109972	Col_1_23109972	2829.96	442.037	1.698350757e-002	7.442066874e-002	8.194833349e-001	8.137231e+002	8.461749e+002	9.652291e+001	1.044256e+002	246	360	52	75	1.285061e+001	2.640762e+001	0	0	0	0	0	0	0	0	0	0	0	178.62	253.37	1	1	1	1	24.4106	52.8648	78.1128
DATA	759	5	103	0	0	NC_5_2943184	NC_5_2943184	2850.35	442.5	-8.622184780e-003	8.534086257e-002	9.195248090e-001	5.946903e+002	5.830002e+002	7.897456e+001	8.456435e+001	178	281.5	51	76	1.287839e+001	2.622282e+001	0	0	0	0	0	0	0	0	0	0	0	130.415	174.389	1	1	1	1	21.4095	51.9868	78.5369
DATA	760	5	104	0	0	Col_1_6989145	Col_1_6989145	2872.5	442.324	6.728100748e-002	7.336854520e-002	3.591279915e-001	8.142443e+002	9.506830e+002	9.662775e+001	1.131355e+002	239	387.5	50	76	1.304493e+001	2.546768e+001	0	0	0	0	0	0	0	0	0	0	0	178.346	284.016	1	1	1	1	27.0811	51.0159	78.4389
DATA	761	5	105	0	0	Col_1_7529332	Col_1_7529332	2892.3	441.63	-8.996035617e-002	1.059614382e-001	3.958860449e-001	4.504656e+002	3.661856e+002	6.886794e+001	7.149741e+001	167	206.5	50	77	1.264810e+001	2.562542e+001	0	0	0	0	0	0	0	0	0	0	0	98.5462	109.263	1	1	1	1	17.9125	51.4439	79.5267
DATA	762	5	106	0	0	NC_2_1094519	NC_2_1094519	2914.36	441.9	6.751137902e-002	8.650287978e-002	4.351246428e-001	5.341186e+002	6.239490e+002	7.465661e+001	8.760419e+001	173.5	279.5	51	77	1.262120e+001	2.550442e+001	0	0	0	0	0	0	0	0	0	0	0	116.692	185.918	1	1	1	1	23.696	52.1717	79.4075
DATA	763	5	107	0	0	Col_2_10550212	Col_2_10550212	2936	442.5	1.791666480e-002	6.805321133e-002	7.923391302e-001	1.173821e+003	1.223259e+003	1.284781e+002	1.369513e+002	322	469	53	79	1.346132e+001	2.648658e+001	0	0	0	0	0	0	0	0	0	0	0	256.109	363.981	1	1	1	1	26.2212	54.0972	81.9439
DATA	764	5	108	0	0	NC_1_21462946	NC_1_21462946	2957.33	442.391	7.696867363e-002	3.278864591e-001	8.144091045e-001	9.968813e+001	1.190179e+002	5.324914e+001	6.281054e+001	80	137	55	81	1.494583e+001	2.764730e+001	0	0	0	0	0	0	0	0	0	0	0	21.7185	35.3603	1	1	0	0	27.2919	56.3551	84.1007
DATA	765	5	109	0	0	Col_2_11537823	Col_2_11537823	2978.5	442.324	1.082760588e-001	6.291983196e-002	8.527672248e-002	3.284621e+003	4.214648e+003	3.326135e+002	4.259671e+002	749.5	1169	57	80	1.629952e+001	2.888830e+001	0	0	0	1	0	0	0	0	0	0	0	714.517	1250.22	1	1	1	1	27.0811	58.5273	83.4349
DATA	766	5	110	0	0	Col_3_10128175	Col_3_10128175	2999.6	442.414	7.062234059e-002	7.509707163e-002	3.470052283e-001	7.592911e+002	8.933686e+002	9.229402e+001	1.086683e+002	224.5	362.5	55	77	1.495596e+001	2.686281e+001	0	0	0	0	0	0	0	0	0	0	0	164.915	264.579	1	1	1	1	27.501	56.6416	79.6737
DATA	767	5	111	0	0	NC_5_7349436	NC_5_7349436	3020.78	442.478	3.291047245e-002	1.357512219e-001	8.084452575e-001	2.806742e+002	3.027701e+002	5.957912e+001	6.897312e+001	119	195.5	55	77	1.451255e+001	2.654634e+001	0	0	0	0	0	0	0	0	0	0	0	60.8626	89.5179	1	1	1	0	27.0811	55.6205	79.0083
DATA	768	5	112	0	0	NC_3_15251839	NC_3_15251839	3042	442.5	6.036069191e-002	1.985094678e-001	7.610748766e-001	1.746250e+002	2.006629e+002	5.546280e+001	6.524277e+001	103	164	55	77	1.375125e+001	2.607201e+001	0	0	0	0	0	0	0	0	0	0	0	37.8029	59.2256	1	1	0	0	26.2212	54.843	78.719
DATA	769	5	113	0	0	NC_5_12105241	NC_5_12105241	3063	442.5	-3.803305450e-002	8.855911648e-002	6.675847483e-001	5.805483e+002	5.318698e+002	7.842855e+001	8.183202e+001	171	236	53	78	1.358025e+001	2.688021e+001	0	0	0	0	0	0	0	0	0	0	0	125.463	156.704	1	1	1	1	26.2212	54.2667	80.4386
DATA	770	5	114	0	0	Col_2_2283403	Col_2_2283403	3084.22	442.478	-5.197870749e-002	1.470996692e-001	7.238207696e-001	2.817823e+002	2.499972e+002	5.987110e+001	6.713285e+001	124.5	175.5	53.5	79	1.358974e+001	2.622136e+001	0	0	0	0	0	0	0	0	0	0	0	60.7885	73.5212	1	1	1	0	27.0811	54.796	80.8705
DATA	771	5	115	0	0	Col_4_12698343	Col_4_12698343	3105.4	442.414	1.490899859e-001	1.066078249e-001	1.619659507e-001	3.461085e+002	4.878679e+002	6.323401e+001	7.922459e+001	134	252	53	79	1.383192e+001	2.600937e+001	0	0	0	0	0	0	0	0	0	0	0	74.5308	143.208	1	1	1	1	27.501	54.5031	80.5086
DATA	772	5	116	0	0	NC_3_7505138	NC_3_7505138	3126.6	442.414	-8.349304333e-002	6.670325151e-002	2.106760150e-001	1.573183e+003	1.298035e+003	1.660120e+002	1.440840e+002	414	473	52	79	1.313697e+001	2.539201e+001	0	0	0	0	0	0	0	0	0	0	0	338.149	380.299	1	1	1	1	27.501	52.7559	80.0883
DATA	773	5	117	0	0	NC_1_12963589	NC_1_12963589	3146.75	442.861	-1.911981881e-002	6.984510915e-002	7.842798295e-001	1.097832e+003	1.050549e+003	1.219549e+002	1.223192e+002	295	411.5	52	76	1.316001e+001	2.366814e+001	0	0	0	0	0	0	0	0	0	0	0	235.567	307.232	1	1	1	1	20.8674	53.098	77.6018
DATA	774	5	118	0	0	NC_1_18330465	NC_1_18330465	3168.49	442.898	-6.920091808e-002	7.833497138e-002	3.770215417e-001	8.019882e+002	6.838598e+002	9.624624e+001	9.283240e+001	237.5	291	52	75	1.295818e+001	2.395813e+001	0	0	0	0	0	0	0	0	0	0	0	171.756	199.594	1	1	1	1	23.4529	52.9762	77.1924
DATA	775	5	119	0	0	Col_1_21435320	Col_1_21435320	3190	442.5	-2.836514903e-002	1.228031775e-001	8.173298899e-001	3.479859e+002	3.259841e+002	6.366672e+001	7.085056e+001	135	187	52	75	1.296827e+001	2.436123e+001	0	0	0	0	0	0	0	0	0	0	0	74.381	94.9514	1	1	1	1	26.2212	52.9572	76.3663
DATA	776	5	120	0	0	NC_3_21835456	NC_3_21835456	3211.15	442.5	9.353493892e-002	9.061122638e-002	3.019472633e-001	4.866989e+002	6.036640e+002	7.226350e+001	8.727500e+001	171	273.5	51	75	1.238172e+001	2.448092e+001	0	0	0	0	0	0	0	0	0	0	0	103.834	175.486	1	1	1	1	26.6546	52.1145	76.2812
DATA	777	5	121	0	0	Col_4_5658439	Col_4_5658439	3231.19	442.346	4.287572732e-002	6.654027880e-002	5.193436414e-001	1.351915e+003	1.492193e+003	1.453969e+002	1.620315e+002	345	523	51	75	1.258046e+001	2.467026e+001	0	0	0	0	0	0	0	0	0	0	0	287.906	432.966	1	1	1	1	17.2609	51.6203	77.0544
DATA	778	5	122	0	0	Col_5_22241888	Col_5_22241888	3253.5	442.5	5.654880942e-002	7.253662631e-002	4.356323991e-001	8.818622e+002	1.004499e+003	1.032068e+002	1.187208e+002	244	380	51	76	1.275314e+001	2.449986e+001	0	0	0	0	0	0	0	0	0	0	0	187.433	290.853	1	1	1	1	27.9146	51.8528	77.7744
DATA	779	5	123	0	0	NC_1_28006942	NC_1_28006942	3274.71	442.5	3.129178273e-003	1.421213712e-001	9.824338782e-001	2.805825e+002	2.826115e+002	6.060407e+001	6.941900e+001	123	196	52	77	1.304108e+001	2.549384e+001	0	0	0	0	0	0	0	0	0	0	0	59.5244	81.6688	1	1	1	0	27.0811	52.7436	78.394
DATA	780	5	124	0	0	Col_2_6733701	Col_2_6733701	3295.51	442.4	1.205586079e-001	8.671198574e-002	1.644275517e-001	5.210175e+002	6.877189e+002	7.490445e+001	9.362365e+001	173	302	53	77	1.320096e+001	2.553648e+001	0	0	0	0	0	0	0	0	0	0	0	110.331	198.354	1	1	1	1	24.4106	53.5132	78.5932
DATA	781	5	125	0	0	NC_3_16150225	NC_3_16150225	3316.62	442.787	2.551818489e-001	8.589625294e-002	2.970109338e-003	4.811026e+002	8.658039e+002	7.225695e+001	1.074594e+002	163	345.5	53	74	1.278200e+001	2.411750e+001	0	0	0	0	0	0	0	0	0	0	0	101.697	249.239	1	1	1	1	23.696	53.981	76.1092
DATA	782	5	126	0	0	Col_5_18055254	Col_5_18055254	3338	442.5	5.841428780e-002	6.679583854e-002	3.818352077e-001	1.318859e+003	1.508733e+003	1.425162e+002	1.637980e+002	330	455	53	74	1.307792e+001	2.444628e+001	0	0	0	0	0	0	0	0	0	0	0	278.28	433.482	1	1	1	1	26.2212	54.1995	75.9711
DATA	783	5	127	0	0	Col_2_7505563	Col_2_7505563	3358.96	442.648	1.669556296e-002	6.976775849e-002	8.108714279e-001	1.078779e+003	1.121058e+003	1.206840e+002	1.290340e+002	276	429	53	74	1.360701e+001	2.483647e+001	0	0	0	0	0	0	0	0	0	0	0	227.234	321.502	1	1	1	1	25.1049	54.5417	76.8641
DATA	784	5	128	0	0	Col_1_27909008	Col_1_27909008	3380.23	442.615	1.636975223e-003	6.896102403e-002	9.810618444e-001	1.159330e+003	1.163708e+003	1.279740e+002	1.328127e+002	310	422.5	53	75	1.358350e+001	2.460928e+001	0	0	0	0	0	0	0	0	0	0	0	243.789	333.123	1	1	1	1	24.6442	54.5124	77.6182
DATA	785	5	129	0	0	NC_2_18597084	NC_2_18597084	3400.38	442.957	-1.625313527e-001	9.586168181e-002	8.998483401e-002	6.066732e+002	4.172761e+002	8.140289e+001	7.649889e+001	181	232	53	77	1.337205e+001	2.461033e+001	0	0	0	0	0	0	0	0	0	0	0	127.379	119.248	1	1	1	1	22.9591	53.8371	78.2607
DATA	786	5	130	0	0	NC_2_10268074	NC_2_10268074	3422.78	442.522	-3.326935907e-002	2.573317724e-001	8.971314609e-001	1.519320e+002	1.407278e+002	5.644901e+001	6.575600e+001	97	147	53	78	1.354710e+001	2.527595e+001	0	0	0	0	0	0	0	0	0	0	0	31.8474	40.1441	1	1	0	0	27.0811	54.4038	78.9266
DATA	787	5	131	0	0	NC_5_17685069	NC_5_17685069	3444	442.5	1.077702658e-001	4.071973123e-001	7.912686980e-001	8.014061e+001	1.027124e+002	5.503286e+001	6.515287e+001	79	117.5	53	78	1.356176e+001	2.536440e+001	0	0	0	0	0	0	0	0	0	0	0	16.774	29.2516	1	1	0	0	30	54.2572	78.4013
DATA	788	5	132	0	0	NC_2_339420	NC_2_339420	3464.57	442.608	1.665088359e-002	1.710418006e-001	9.224486160e-001	2.252681e+002	2.340726e+002	5.899013e+001	6.855586e+001	110	172	54	77	1.352312e+001	2.493611e+001	0	0	0	0	0	0	0	0	0	0	0	47.0868	66.5607	1	1	0	0	24.4106	54.3187	78.6099
DATA	789	5	133	0	0	Col_1_1131272	Col_1_1131272	3486.22	442.522	-2.196489071e-001	9.718880604e-002	2.381984037e-002	6.442661e+002	3.885227e+002	8.444545e+001	7.532647e+001	191	176	53	77	1.305173e+001	2.537620e+001	0	0	0	0	0	0	0	0	0	0	0	134.49	110.313	1	1	1	1	27.0811	53.7535	79.6052
DATA	790	5	134	0	0	Col_2_16872199	Col_2_16872199	3507.5	442.676	5.948979628e-002	6.799449181e-002	3.816169935e-001	1.196617e+003	1.372287e+003	1.315533e+002	1.516836e+002	324.5	503	53	78	1.322086e+001	2.508601e+001	0	0	0	0	0	0	0	0	0	0	0	249.496	389.091	1	1	1	1	27.0811	53.9337	79.5516
DATA	791	5	135	0	0	NC_5_17235421	NC_5_17235421	3528.5	442.676	-5.914610022e-002	1.830197148e-001	7.465680763e-001	2.284336e+002	1.993489e+002	5.929200e+001	6.770683e+001	113	159.5	53	78	1.380475e+001	2.571536e+001	0	0	0	0	0	0	0	0	0	0	0	47.5779	56.4505	1	1	0	0	27.0811	54.3718	79.5321
DATA	792	5	136	0	0	NC_2_6460632	NC_2_6460632	3549.37	443	-4.062583068e-002	7.260591814e-002	5.757940394e-001	1.001213e+003	9.118022e+002	1.141212e+002	1.118498e+002	257	352	54	80	1.431283e+001	2.652867e+001	0	0	0	0	0	0	0	0	0	0	0	208.335	257.899	1	1	1	1	24.4106	55.3069	80.7923
DATA	793	5	137	0	0	NC_5_2082892	NC_5_2082892	3571	442.5	-1.122177209e-002	1.394345685e-001	9.358550573e-001	2.984193e+002	2.908072e+002	6.240902e+001	7.107112e+001	126	173	54	81	1.443463e+001	2.698273e+001	0	0	0	0	0	0	0	0	0	0	0	62.0445	82.1669	1	1	1	0	26.2212	55.6493	81.7146
DATA	794	5	138	0	0	Col_3_22194176	Col_3_22194176	3592	442.5	-1.672404375e-001	1.117460795e-001	1.344944562e-001	4.828345e+002	3.285170e+002	7.307295e+001	7.274806e+001	159	198	54	80	1.424631e+001	2.671938e+001	0	0	0	0	0	0	0	0	0	0	0	100.319	92.7376	1	1	1	1	26.2212	55.8523	82.2698
DATA	795	5	139	0	0	NC_4_16881536	NC_4_16881536	3613.22	442.522	3.279992508e-001	2.238219562e-001	1.427989641e-001	1.160055e+002	2.468753e+002	5.609001e+001	6.949146e+001	86	170.5	54	79	1.370537e+001	2.589825e+001	0	0	0	0	0	0	0	0	0	0	0	24.09	69.6368	1	1	0	0	27.0811	55.0329	81.1071
DATA	796	5	140	0	0	NC_5_23869198	NC_5_23869198	3634.5	442.676	-2.777937898e-001	2.053000083e-001	1.760200460e-001	2.575056e+002	1.358291e+002	6.063670e+001	6.640348e+001	118.5	138.5	54	80	1.350803e+001	2.571356e+001	0	0	0	0	0	0	0	0	0	0	0	53.4548	38.2895	1	1	0	0	27.0811	54.7194	82.4192
DATA	797	5	141	0	0	NC_5_18549151	NC_5_18549151	3655	442.684	-4.348873386e-001	8.558867726e-002	3.751929324e-007	1.320887e+003	4.852642e+002	1.430463e+002	8.113900e+001	331.5	235	54	80	1.273346e+001	2.552288e+001	0	0	0	0	0	0	0	0	0	0	0	274.149	136.732	1	1	1	1	25.7804	54.2094	81.8433
DATA	798	5	142	0	0	NC_3_22939809	NC_3_22939809	3676.35	442.412	-8.044426973e-003	8.170206115e-002	9.215666245e-001	6.925693e+002	6.798590e+002	8.838158e+001	9.409135e+001	203	307	53	79	1.243262e+001	2.490994e+001	0	0	0	0	0	0	0	0	0	0	0	143.743	191.509	1	1	1	1	24.4106	53.5153	81.3193
DATA	799	5	143	0	0	Col_1_8848230	Col_1_8848230	3697.67	442.609	6.696853818e-003	8.081397038e-002	9.339568754e-001	6.984825e+002	7.093366e+002	8.883953e+001	9.624825e+001	212	292	53	79	1.269579e+001	2.484191e+001	0	0	0	0	0	0	0	0	0	0	0	144.997	199.788	1	1	1	1	27.2919	53.9263	80.3391
DATA	800	5	144	0	0	NC_1_27614739	NC_1_27614739	3718.38	442.414	-2.359330003e-002	9.937326072e-002	8.123301912e-001	4.862690e+002	4.605569e+002	7.332029e+001	7.970251e+001	159	230.5	53	78	1.291126e+001	2.537523e+001	0	0	0	0	0	0	0	0	0	0	0	100.984	129.73	1	1	1	1	18.5412	53.6366	79.8519
DATA	801	5	145	0	0	NC_4_12096145	NC_4_12096145	3740.44	442.708	-9.188491390e-002	2.116596859e-001	6.642040094e-001	2.025437e+002	1.639207e+002	5.846191e+001	6.706508e+001	100.5	152.5	52	77	1.302341e+001	2.540549e+001	0	0	0	0	0	0	0	0	0	0	0	42.0885	46.1859	1	1	0	0	23.696	52.9869	78.9941
DATA	802	5	146	0	0	Col_1_22494197	Col_1_22494197	3761.68	443.366	7.392511333e-002	7.935005912e-002	3.515263596e-001	6.802959e+002	8.065345e+002	8.735427e+001	1.035866e+002	199	334.5	52	76	1.295181e+001	2.437469e+001	0	0	0	0	0	0	0	0	0	0	0	141.478	227.35	1	1	1	1	21.4095	52.9392	78.1791
DATA	803	5	147	0	0	Col_5_3198697	Col_5_3198697	3782.5	443	4.254541140e-002	1.050113016e-001	6.853666775e-001	4.126564e+002	4.551284e+002	6.854960e+001	7.931163e+001	148	234	52	76	1.272627e+001	2.438154e+001	0	0	0	0	0	0	0	0	0	0	0	85.9122	128.39	1	1	1	1	24.4106	53.0153	78.1011
DATA	804	5	148	0	0	NC_3_3279457	NC_3_3279457	3803.5	443	-4.071677407e-001	3.515095214e-001	2.467250907e-001	1.646789e+002	6.448673e+001	5.709188e+001	6.497794e+001	88	109	52	76	1.265527e+001	2.459943e+001	0	0	0	0	0	0	0	0	0	0	0	34.3303	9.47155	1	0	0	0	24.4106	52.4049	77.7733
DATA	805	5	149	0	0	Col_5_26142482	Col_5_26142482	3824.57	443.326	7.408675502e-002	7.276324247e-002	3.085880038e-001	8.783374e+002	1.041713e+003	1.034107e+002	1.226895e+002	244	404	53	78	1.355791e+001	2.570202e+001	0	0	0	0	0	0	0	0	0	0	0	183.39	294.487	1	1	1	1	23.2073	54.4358	79.0608
DATA	806	5	150	0	0	Col_5_17064143	Col_5_17064143	3844.96	442.528	-2.211971695e-002	1.374640091e-001	8.721620903e-001	1.432409e+003	1.361279e+003	3.030937e+002	3.217622e+002	218	263.5	54	79	1.397046e+001	2.633872e+001	0	0	1	1	0	0	0	0	0	0	0	299.637	385.4	1	1	1	1	26.4388	55.0783	80.9075
DATA	807	5	151	0	0	Col_1_24304027	Col_1_24304027	3867.27	443	-5.844247330e-002	1.077578909e-001	5.875775393e-001	4.434223e+002	3.875922e+002	7.014944e+001	7.533870e+001	153.5	216.5	54	79	1.400479e+001	2.625334e+001	0	0	0	0	0	0	0	0	0	0	0	92.9633	109.929	1	1	1	1	24.6442	55.1519	80.8064
DATA	808	5	152	0	0	Col_2_17431021	Col_2_17431021	3888.8	442.44	-1.716380937e-002	1.273898002e-001	8.928217431e-001	3.343352e+002	3.213796e+002	6.369732e+001	7.203286e+001	121	189	54	79	1.367472e+001	2.652173e+001	0	0	0	0	0	0	0	0	0	0	0	70.2738	91.3446	1	1	1	0	16.9257	54.5125	80.2441
DATA	809	5	153	0	0	NC_2_12703309	NC_2_12703309	3909.5	443	-1.133617010e-001	1.295118011e-001	3.814106053e-001	3.651663e+002	2.812736e+002	6.524927e+001	7.020470e+001	139.5	173	52	78	1.277962e+001	2.564258e+001	0	0	0	0	0	0	0	0	0	0	0	76.9579	80.1223	1	1	1	0	24.4106	53.0861	79.5486
DATA	810	5	154	0	0	NC_3_15881103	NC_3_15881103	3930.5	443	1.608425053e-002	1.246969418e-001	8.973681505e-001	3.292081e+002	3.416291e+002	6.316529e+001	7.268492e+001	127	194	53	77	1.247576e+001	2.405624e+001	0	0	0	0	0	0	0	0	0	0	0	69.5935	97.5694	1	1	1	1	24.4106	53.0356	78.2581
DATA	811	5	155	0	0	Col_5_16495415	Col_5_16495415	3951.5	443	1.890434625e-001	7.899224250e-002	1.670257725e-002	2.334215e+003	3.607318e+003	2.526037e+002	4.681688e+002	440	888	52	79	1.250859e+001	2.509839e+001	0	0	1	1	0	0	0	0	0	0	0	495.13	1033.27	1	1	1	1	24.4106	53.0465	80.3278
DATA	812	5	156	0	0	NC_5_23126916	NC_5_23126916	3972.39	442.97	-2.474228783e-002	1.525805350e-001	8.711807445e-001	2.663275e+002	2.515787e+002	5.978387e+001	6.854482e+001	116.5	178.5	52	78	1.290929e+001	2.538910e+001	0	0	0	0	0	0	0	0	0	0	0	56.7048	72.296	1	1	0	0	19.1492	52.8549	79.3734
DATA	813	5	157	0	0	Col_2_8606488	Col_2_8606488	3994.27	443	-1.308598575e-001	7.050000770e-002	6.342960818e-002	1.283976e+003	9.499422e+002	1.390190e+002	1.142759e+002	334	355	52	78.5	1.307851e+001	2.550189e+001	0	0	0	0	0	0	0	0	0	0	0	274.552	274.011	1	1	1	1	24.6442	53.1091	79.5273
DATA	814	5	158	0	0	Col_1_23405545	Col_1_23405545	4015.11	443.094	7.454225721e-002	6.536157704e-002	2.540947607e-001	1.543480e+003	1.832497e+003	1.632129e+002	1.938659e+002	379	619.5	51	76	1.305389e+001	2.568367e+001	0	0	0	0	0	0	0	0	0	0	0	331.515	530.662	1	1	1	1	23.696	52.271	77.701
DATA	815	5	159	0	0	Col_2_9759081	Col_2_9759081	4036.5	443	-4.306602161e-002	9.531995619e-002	6.514095522e-001	5.151069e+002	4.664782e+002	7.375960e+001	7.838487e+001	163	228.5	52	76	1.321543e+001	2.507490e+001	0	0	0	0	0	0	0	0	0	0	0	111.191	135.685	1	1	1	1	24.4106	52.3579	77.472
DATA	816	5	160	0	0	NC_3_1646071	NC_3_1646071	4057.5	443	5.347484561e-002	1.127331860e-001	6.352512349e-001	3.535369e+002	3.998615e+002	6.330582e+001	7.436212e+001	133.5	206.5	52	76	1.360087e+001	2.564849e+001	0	0	0	0	0	0	0	0	0	0	0	76.7201	116.859	1	1	1	1	24.4106	53.0465	77.6291
DATA	817	5	161	0	0	NC_1_4616112	NC_1_4616112	4078.5	443	-4.024798882e-001	3.526479068e-001	2.537417695e-001	1.565962e+002	6.198708e+001	5.451260e+001	6.245004e+001	93.5	119	53	77	1.381402e+001	2.687249e+001	0	0	0	0	0	0	0	0	0	0	0	34.1773	8.93123	1	0	0	0	24.4106	54.2046	79.438
DATA	818	5	162	0	0	NC_2_11910217	NC_2_11910217	4098.49	442.863	9.515784103e-002	9.005263109e-002	2.906524522e-001	4.813714e+002	5.992915e+002	7.079393e+001	8.626339e+001	170.5	273	54	79	1.444118e+001	2.691361e+001	0	0	0	0	0	0	0	0	0	0	0	105.678	176.975	1	1	1	1	23.9365	55.2672	81.9005
DATA	819	5	163	0	0	Col_2_8304497	Col_2_8304497	4119.65	443	-8.385781057e-002	7.841184473e-002	2.848654382e-001	7.975521e+002	6.575083e+002	9.497469e+001	9.015228e+001	225	303	55	78	1.364285e+001	2.677394e+001	0	0	0	0	0	0	0	0	0	0	0	176.249	195.327	1	1	1	1	21.9382	55.2998	80.7054
DATA	820	5	164	66	1	DarkCorner	DarkCorner	4142.27	443	0.000000000e+000	6.224992780e-001	1.000000000e+000	5.085741e+001	6.087338e+001	5.117842e+001	6.130587e+001	60	101	54	77	1.338066e+001	2.623522e+001	0	0	0	0	0	0	0	0	0	0	0	0.161831	7.44788	0	0	0	0	24.6442	54.6461	79.6632
DATA	821	6	1	0	0	NC_2_16525467	NC_2_16525467	704	447.5	1.122344616e-001	2.048736700e-001	5.838136035e-001	1.626427e+002	2.106051e+002	5.753361e+001	6.599297e+001	101	171	59	82	1.402549e+001	2.739139e+001	0	0	0	0	0	0	0	0	0	0	0	33.5854	61.7009	1	1	0	0	26.2212	60.2826	84.24
DATA	822	6	2	0	0	Col_3_9995799	Col_3_9995799	724.68	447.52	1.217861600e-003	8.433410347e-002	9.884782175e-001	6.314483e+002	6.332216e+002	8.416338e+001	8.940977e+001	190.5	276.5	61	83	1.410908e+001	2.715030e+001	0	0	0	0	0	0	0	0	0	0	0	129.323	183.81	1	1	1	1	24.4106	61.417	84.5016
DATA	823	6	3	0	0	Col_1_12920374	Col_1_12920374	747.781	447.531	-3.971619805e-002	1.164082018e-001	7.329677704e-001	3.905459e+002	3.564149e+002	6.837443e+001	7.302410e+001	139.5	188.5	60	81	1.405499e+001	2.693951e+001	0	0	0	0	0	0	0	0	0	0	0	79.3016	102.464	1	1	1	1	19.1492	60.8498	83.7385
DATA	824	6	4	0	0	NC_5_16277427	NC_5_16277427	767.261	447.674	9.231027324e-002	8.844298501e-002	2.966120203e-001	5.285998e+002	6.537885e+002	7.737561e+001	9.164919e+001	165.5	293	61	82	1.536973e+001	2.663721e+001	0	0	0	0	0	0	0	0	0	0	0	106.609	186.514	1	1	1	1	23.2073	62.2205	85.2951
DATA	825	6	5	0	0	Col_1_24607844	Col_1_24607844	787.982	447.127	1.989000587e-004	9.246524350e-002	9.982836885e-001	5.411699e+002	5.414178e+002	7.850754e+001	8.436999e+001	175	261	60	83	1.518715e+001	2.666001e+001	0	0	0	0	0	0	0	0	0	0	0	108.433	153.313	1	1	1	1	25.3321	61.0202	85.8898
DATA	826	6	6	0	0	NC_2_12759619	NC_2_12759619	809.776	447.522	-2.020629769e-001	3.719561878e-001	5.869617996e-001	1.286305e+002	8.077573e+001	5.868033e+001	6.570076e+001	88	128.5	61	85	1.578570e+001	2.825272e+001	0	0	0	0	0	0	0	0	0	0	0	25.6033	22.6994	1	1	0	0	27.0811	62.3792	88.044
DATA	827	6	7	0	0	Col_2_15838068	Col_2_15838068	831	447.5	5.898314517e-002	1.082853656e-001	5.859591901e-001	3.977539e+002	4.556145e+002	6.998935e+001	7.990719e+001	143	238	61	84	1.490781e+001	2.764659e+001	0	0	0	0	0	0	0	0	0	0	0	78.7101	127.171	1	1	1	1	26.2212	61.8832	87.0032
DATA	828	6	8	0	0	NC_2_19017688	NC_2_19017688	852	447.5	0.000000000e+000	6.203824213e-001	1.000000000e+000	5.753232e+001	6.564345e+001	5.791644e+001	6.605529e+001	69	101	60	83	1.443266e+001	2.720743e+001	0	0	0	0	0	0	0	0	0	0	0	3.07247	-9.67352	0	0	0	0	30	61.0658	85.4214
DATA	829	6	9	0	0	NC_1_28634252	NC_1_28634252	873.224	447.522	3.658576512e-002	1.086870865e-001	7.364067209e-001	4.102525e+002	4.463104e+002	7.119058e+001	8.003976e+001	142	225	59	80	1.400581e+001	2.621388e+001	0	0	0	0	0	0	0	0	0	0	0	80.3566	123.082	1	1	1	1	27.0811	59.4787	81.9393
DATA	830	6	10	0	0	Col_3_6750615	Col_3_6750615	893.769	447.404	-7.885150891e-003	6.994016573e-002	9.102355929e-001	1.162631e+003	1.141713e+003	1.301208e+002	1.322697e+002	279	395.5	58	80	1.400083e+001	2.621375e+001	0	0	0	0	0	0	0	0	0	0	0	226.747	313.239	1	1	1	1	24.4106	58.329	81.3011
DATA	831	6	11	0	0	Col_5_15747374	Col_5_15747374	915.5	447.676	1.008420443e-001	7.300822932e-002	1.672045375e-001	1.047522e+004	1.321311e+004	1.107676e+003	1.643824e+003	1935	3066	57	80	1.368007e+001	2.517244e+001	0	0	1	1	0	0	0	0	0	0	0	2034.4	3606.63	1	1	1	1	27.0811	57.6385	81.1017
DATA	832	6	12	0	0	NC_4_9160843	NC_4_9160843	936.6	447.586	0.000000000e+000	6.204049581e-001	1.000000000e+000	5.851987e+001	6.700519e+001	5.888919e+001	6.742557e+001	69.5	99	57	80	1.377192e+001	2.520139e+001	0	0	0	0	0	0	0	0	0	0	0	0.0403846	-7.94499	0	0	0	0	27.501	58.502	81.355
DATA	833	6	13	0	0	Col_2_15230018	Col_2_15230018	958	447.5	-1.489909071e-002	8.533402281e-002	8.613960637e-001	6.702477e+002	6.476438e+002	8.934632e+001	9.369019e+001	203	276	58	82	1.416130e+001	2.612706e+001	0	0	0	0	0	0	0	0	0	0	0	129.284	175.282	1	1	1	1	26.2212	58.8419	83.2427
DATA	834	6	14	0	0	Col_5_5901094	Col_5_5901094	978.174	447.761	-1.290534281e-001	9.042564699e-002	1.535288078e-001	6.928789e+002	5.147590e+002	9.116220e+001	8.524045e+001	200.5	228.5	57	82	1.431025e+001	2.665476e+001	0	0	0	0	0	0	0	0	0	0	0	133.282	138.822	1	1	1	1	22.4545	57.9016	83.3824
DATA	835	6	15	0	0	Col_4_16028697	Col_4_16028697	1000.07	447.286	7.299053884e-002	7.225535761e-002	3.124115684e-001	9.622084e+002	1.138308e+003	1.130731e+002	1.326796e+002	243	408	57	82	1.437020e+001	2.680671e+001	0	0	0	0	0	0	0	0	0	0	0	184.634	305.982	1	1	1	1	25.3321	58.2664	83.0394
DATA	836	6	16	0	0	Col_1_24353942	Col_1_24353942	1021.4	447.586	-6.175391752e-002	1.484022364e-001	6.773183552e-001	3.128828e+002	2.714112e+002	6.724135e+001	7.355936e+001	120	182	56	80	1.390990e+001	2.727475e+001	0	0	0	0	0	0	0	0	0	0	0	59.9076	72.7384	1	1	1	0	27.501	57.1103	81.5443
DATA	837	6	17	0	0	NC_3_22560532	NC_3_22560532	1042.5	447.676	2.854288444e-001	6.675728750e-002	1.906054442e-005	1.762763e+004	3.401126e+004	1.763771e+003	3.401816e+003	3405	9918.5	57.5	80	1.362097e+001	2.696663e+001	0	0	1	1	0	0	0	0	0	0	0	3369.2	9091.84	1	1	1	1	27.0811	58.1615	82.5656
DATA	838	6	18	0	0	Col_3_14773854	Col_3_14773854	1063.75	447.509	-9.065566439e-003	7.918317250e-002	9.088505241e-001	7.992865e+002	7.827749e+002	9.976753e+001	1.041437e+002	219	321	58	80	1.296370e+001	2.679127e+001	0	0	0	0	0	0	0	0	0	0	0	152.555	208.799	1	1	1	1	25.3321	58.7291	81.9887
DATA	839	6	19	0	0	Col_3_20243333	Col_3_20243333	1084.78	447.522	-3.441742255e-002	8.297161736e-002	6.782812989e-001	7.392923e+002	6.829655e+002	9.507036e+001	9.695581e+001	209.5	272	59	83.5	1.510546e+001	2.781852e+001	0	0	0	0	0	0	0	0	0	0	0	140.949	181.84	1	1	1	1	27.0811	60.6732	85.3701
DATA	840	6	20	0	0	Col_3_15676898	Col_3_15676898	1106	447.5	6.485128772e-002	1.396419426e-001	6.423531388e-001	2.933652e+002	3.406119e+002	6.662738e+001	7.688138e+001	123	195.5	60	85	1.566712e+001	2.807272e+001	0	0	0	0	0	0	0	0	0	0	0	55.8862	90.5488	1	1	0	0	26.2212	62.0578	85.979
DATA	841	6	21	0	0	NC_3_20946122	NC_3_20946122	1127	447.5	-9.471005027e-003	1.384549269e-001	9.454632662e-001	9.210158e+002	9.011479e+002	2.045873e+002	2.061613e+002	139	231	59	84	1.487985e+001	2.690655e+001	0	0	1	1	0	0	0	0	0	0	0	175.365	239.27	1	1	1	1	26.2212	60.2451	84.9413
DATA	842	6	22	0	0	NC_2_12106278	NC_2_12106278	1147.43	447.686	3.736869157e-003	1.925396470e-001	9.845153812e-001	2.166086e+002	2.184804e+002	6.366468e+001	7.244662e+001	103.5	169	58	82	1.396390e+001	2.669469e+001	0	0	0	0	0	0	0	0	0	0	0	41.2328	57.9557	1	1	0	0	19.1492	58.8709	83.666
DATA	843	6	23	0	0	Col_3_17492446	Col_3_17492446	1169.5	447.676	-1.434136318e-001	9.745683813e-002	1.411396102e-001	6.256850e+002	4.497199e+002	8.659414e+001	8.246311e+001	177.5	238.5	58	82	1.425003e+001	2.589206e+001	0	0	0	0	0	0	0	0	0	0	0	119.108	119.215	1	1	1	1	27.0811	58.7214	82.8703
DATA	844	6	24	0	0	Col_1_8930659	Col_1_8930659	1189.31	447.375	-1.140900589e-001	1.012037546e-001	2.596028635e-001	5.661936e+002	4.353864e+002	8.238515e+001	8.170844e+001	169.5	219.5	59	82	1.396162e+001	2.547410e+001	0	0	0	0	0	0	0	0	0	0	0	107.815	115.379	1	1	1	1	23.696	59.6325	83.6571
DATA	845	6	25	0	0	NC_3_10526420	NC_3_10526420	1211.17	448.056	-2.137476151e-002	7.705205428e-002	7.814677838e-001	8.754604e+002	8.334159e+002	1.060304e+002	1.082999e+002	228.5	330	59	81	1.397764e+001	2.530315e+001	0	0	0	0	0	0	0	0	0	0	0	166.786	220.803	1	1	1	1	20.591	59.2387	82.0525
DATA	846	6	26	0	0	Col_1_7604416	Col_1_7604416	1233	447.5	-1.231864649e-001	1.987314226e-001	5.353472948e-001	2.416288e+002	1.819543e+002	6.446649e+001	7.149866e+001	111	150.5	58	80	1.314815e+001	2.579909e+001	0	0	0	0	0	0	0	0	0	0	0	46.0722	48.2169	1	1	0	0	26.2212	58.0588	81.3186
DATA	847	6	27	0	0	Col_5_17287573	Col_5_17287573	1254	447.5	1.016215729e-001	9.825129962e-002	3.009947315e-001	4.624968e+002	5.844271e+002	7.552541e+001	9.051589e+001	144	260	57	79	1.331709e+001	2.595042e+001	0	0	0	0	0	0	0	0	0	0	0	88.2728	154.925	1	1	1	1	26.2212	57.2036	81.0413
DATA	848	6	28	0	0	Col_4_10192403	Col_4_10192403	1275.26	447.966	7.179261615e-003	7.863910599e-002	9.272591564e-001	8.004888e+002	8.138316e+002	9.982248e+001	1.067512e+002	225	315	57	80	1.335456e+001	2.655695e+001	0	0	0	0	0	0	0	0	0	0	0	152.962	215.851	1	1	1	1	24.6442	57.1341	81.5766
DATA	849	6	29	0	0	NC_1_12326949	NC_1_12326949	1296.5	448	2.197495985e-002	8.547880282e-002	7.971163914e-001	6.496586e+002	6.833766e+002	8.813210e+001	9.713403e+001	192	289	57	80	1.352274e+001	2.572644e+001	0	0	0	0	0	0	0	0	0	0	0	124.315	181.395	1	1	1	1	24.4106	57.6446	81.5693
DATA	850	6	30	0	0	NC_4_7634401	NC_4_7634401	1317.5	448	-7.101424680e-002	8.010514486e-002	3.753411911e-001	8.402558e+002	7.135054e+002	1.029360e+002	9.922916e+001	217.5	305.5	57	80	1.371983e+001	2.620008e+001	0	0	0	0	0	0	0	0	0	0	0	161.041	189.581	1	1	1	1	24.4106	58.3436	81.711
DATA	851	6	31	0	0	NC_4_6836913	NC_4_6836913	1338.5	448	1.566857134e-001	2.142683485e-001	4.646208143e-001	1.601370e+002	2.297087e+002	6.147820e+001	7.260832e+001	89	157	57	80	1.389088e+001	2.604762e+001	0	0	0	0	0	0	0	0	0	0	0	30.7453	61.1065	1	1	0	0	24.4106	58.0559	81.4387
DATA	852	6	32	0	0	NC_5_21028166	NC_5_21028166	1358.36	448.68	-4.752668259e-002	8.038543500e-002	5.543629754e-001	8.055064e+002	7.220085e+002	9.999512e+001	9.972877e+001	204	286	58	80.5	1.389510e+001	2.528292e+001	0	0	0	0	0	0	0	0	0	0	0	154.927	192.299	1	1	1	1	17.2609	58.8755	81.7129
DATA	853	6	33	0	0	NC_2_2350037	NC_2_2350037	1381	447.831	-3.600139438e-003	2.610610751e-001	9.889971930e-001	1.557434e+002	1.544577e+002	6.113327e+001	7.039227e+001	88	146	57	80	1.320000e+001	2.489020e+001	0	0	0	0	0	0	0	0	0	0	0	30.0231	41.2093	1	1	0	0	24.6442	57.9932	81.0303
DATA	854	6	34	0	0	Col_3_10578994	Col_3_10578994	1401.55	448	-7.189062178e-002	9.110595485e-002	4.300605364e-001	6.364299e+002	5.393367e+002	8.677590e+001	8.723519e+001	185.5	253	57	80	1.359810e+001	2.518799e+001	0	0	0	0	0	0	0	0	0	0	0	122.952	144.13	1	1	1	1	22.4545	57.9269	81.7415
DATA	855	6	35	0	0	Col_5_1911246	Col_5_1911246	1423.5	448	6.423238209e-002	8.308010277e-002	4.394407375e-001	6.536697e+002	7.578630e+002	8.795103e+001	1.021113e+002	186.5	323.5	59	85	1.464875e+001	2.797097e+001	0	0	0	0	0	0	0	0	0	0	0	126.594	202.917	1	1	1	1	24.4106	60.5141	87.0616
DATA	856	6	36	0	0	NC_4_701440	NC_4_701440	1443.65	448.35	5.922870145e-002	8.658109032e-002	4.939223965e-001	6.006178e+002	6.883778e+002	8.398556e+001	9.697612e+001	185	296	60	85	1.474304e+001	2.792375e+001	0	0	0	0	0	0	0	0	0	0	0	116.596	184.656	1	1	1	1	21.1402	61.472	87.9916
DATA	857	6	37	0	0	Col_1_443677	Col_1_443677	1465.5	448	3.087579840e-001	6.760849641e-002	4.951037677e-006	4.813434e+004	9.799706e+004	4.813790e+003	9.799943e+003	9523	26657	60	82	1.443035e+001	2.669208e+001	0	0	0	0	0	0	0	0	0	0	0	9369.45	26345.7	1	1	1	1	24.4106	60.7464	84.8175
DATA	858	6	38	0	0	Col_5_17637196	Col_5_17637196	1486.5	448	5.971197470e-002	9.403124043e-002	5.254135931e-001	5.114823e+002	5.868709e+002	7.762232e+001	8.982612e+001	162	269	58	81	1.422715e+001	2.590936e+001	0	0	0	0	0	0	0	0	0	0	0	99.8305	158.126	1	1	1	1	24.4106	59.1266	83.2728
DATA	859	6	39	0	0	NC_4_8548200	NC_4_8548200	1507.04	447.867	-4.892356135e-002	8.527572749e-002	5.661638719e-001	6.960199e+002	6.218679e+002	9.074638e+001	9.203620e+001	199	266	59	80	1.426077e+001	2.597304e+001	0	0	0	0	0	0	0	0	0	0	0	136.221	167.939	1	1	1	1	22.7082	59.5653	83.1108
DATA	860	6	40	0	0	Col_1_17879752	Col_1_17879752	1528.43	448.021	-5.435498874e-003	7.007241579e-002	9.381703161e-001	1.155355e+003	1.140985e+003	1.293021e+002	1.326624e+002	297	432	59	80	1.429896e+001	2.566774e+001	0	0	0	0	0	0	0	0	0	0	0	226.784	308.89	1	1	1	1	22.7082	59.9979	82.9504
DATA	861	6	41	0	0	Col_5_26017637	Col_5_26017637	1550.5	448	-7.206862955e-002	1.079494869e-001	5.043797782e-001	4.733851e+002	4.010014e+002	7.477009e+001	7.851507e+001	158	209	58	82	1.339909e+001	2.583414e+001	0	0	0	0	0	0	0	0	0	0	0	93.211	108.848	1	1	1	1	24.4106	59.142	84.1936
DATA	862	6	42	0	0	Col_4_12616647	Col_4_12616647	1571.5	448	-6.345002889e-002	7.894290406e-002	4.215437883e-001	8.402971e+002	7.260772e+002	1.019329e+002	9.901903e+001	201	271	58	82	1.353699e+001	2.549153e+001	0	0	0	0	0	0	0	0	0	0	0	165.961	197.602	1	1	1	1	24.4106	58.5719	83.8234
DATA	863	6	43	0	0	NC_2_18076754	NC_2_18076754	1592.5	448	1.380615144e-001	5.733918189e-001	8.097253174e-001	5.716072e+001	7.855236e+001	5.764312e+001	6.760426e+001	72.5	113.5	56	82	1.328887e+001	2.567237e+001	0	0	0	0	0	0	0	0	0	0	0	7.41584	21.4355	0	1	0	0	24.4106	57.2266	82.8404
DATA	864	6	44	0	0	Col_1_22051947	Col_1_22051947	1613.5	448	-1.723806706e-002	8.646263342e-002	8.419732188e-001	6.419060e+002	6.169264e+002	8.607159e+001	9.104884e+001	190	265	56	81	1.399122e+001	2.662141e+001	0	0	0	0	0	0	0	0	0	0	0	127.575	168.811	1	1	1	1	24.4106	57.2894	83.0599
DATA	865	6	45	0	0	NC_5_14708468	NC_5_14708468	1634.63	448.061	-5.511307318e-002	8.545558955e-002	5.189710346e-001	6.865291e+002	6.047083e+002	8.933059e+001	9.008540e+001	206.5	283.5	57	82	1.432842e+001	2.734474e+001	0	0	0	0	0	0	0	0	0	0	0	136.884	165.936	1	1	1	1	23.696	57.8807	84.0759
DATA	866	6	46	0	0	Col_5_4858191	Col_5_4858191	1655.63	448.061	-3.300765922e-002	7.671733076e-002	6.670135320e-001	8.615576e+002	7.985032e+002	1.032880e+002	1.039679e+002	234	329	56	80	1.345131e+001	2.673915e+001	0	0	0	0	0	0	0	0	0	0	0	172.341	219.742	1	1	1	1	23.696	56.599	82.1834
DATA	867	6	47	0	0	NC_5_12974888	NC_5_12974888	1677.5	448	3.976915367e-002	1.156159737e-001	7.308641179e-001	3.700771e+002	4.055658e+002	6.777253e+001	7.779046e+001	128.5	211.5	57	80	1.342390e+001	2.636936e+001	0	0	0	0	0	0	0	0	0	0	0	74.2808	111.946	1	1	1	1	24.4106	57.3663	82.4427
DATA	868	6	48	0	0	NC_3_18658615	NC_3_18658615	1698.5	448.324	-1.633052905e-001	1.125625640e-001	1.468367457e-001	4.871384e+002	3.344622e+002	7.466776e+001	7.415778e+001	158	196	56	81	1.310320e+001	2.747489e+001	0	0	0	0	0	0	0	0	0	0	0	98.1018	92.5913	1	1	1	1	27.0811	56.6345	83.3436
DATA	869	6	49	0	0	NC_2_14640270	NC_2_14640270	1719.5	448.324	3.144997474e-001	6.783051909e-002	3.542686342e-006	5.032245e+004	1.038153e+005	5.032561e+003	1.038174e+004	9616.5	28551.5	55	80	1.278258e+001	2.575493e+001	0	0	1	1	0	0	0	0	0	0	0	10167.8	28825.3	1	1	1	1	27.0811	55.8694	81.6842
DATA	870	6	50	0	0	NC_3_7440842	NC_3_7440842	1741.02	448.204	-7.033867538e-002	1.257466177e-001	5.759103742e-001	3.716076e+002	3.160428e+002	6.738232e+001	7.298660e+001	132	191	55	79	1.357957e+001	2.451432e+001	0	0	0	0	0	0	0	0	0	0	0	75.3407	88.0213	1	1	1	0	23.4529	56.0642	80.3035
DATA	871	6	51	0	0	Col_4_12076037	Col_4_12076037	1762	448.5	1.430827570e-001	7.455764918e-002	5.497307400e-002	7.868478e+002	1.093890e+003	9.659022e+001	1.275471e+002	219	344	55	80	1.391525e+001	2.464506e+001	0	0	0	0	0	0	0	0	0	0	0	160.062	305.576	1	1	1	1	26.2212	56.5434	80.4318
DATA	872	6	52	0	0	Col_1_19640176	Col_1_19640176	1783	448.5	-1.699394463e-001	9.530688996e-002	7.457388218e-002	6.337491e+002	4.285267e+002	8.446254e+001	7.818463e+001	204	220	55	80	1.351793e+001	2.555947e+001	0	0	0	0	0	0	0	0	0	0	0	129.349	120.069	1	1	1	1	26.2212	56.3379	82.0661
DATA	873	6	53	0	0	Col_3_21838840	Col_3_21838840	1803.73	448.038	-8.118472848e-002	6.922033048e-002	2.408579245e-001	1.314453e+003	1.090336e+003	1.427418e+002	1.270414e+002	343.5	384.5	56	81	1.371626e+001	2.602475e+001	0	0	0	0	0	0	0	0	0	0	0	269.153	306.408	1	1	1	1	24.1747	57.0194	83.2569
DATA	874	6	54	0	0	NC_1_22927968	NC_1_22927968	1825.5	448.324	8.881202079e-002	8.202336982e-002	2.789128194e-001	6.221164e+002	7.632797e+002	8.334500e+001	1.002532e+002	193	334	57	82	1.460666e+001	2.587801e+001	0	0	0	0	0	0	0	0	0	0	0	127.827	215.169	1	1	1	1	27.0811	58.5082	83.2072
DATA	875	6	55	0	0	NC_1_2829159	NC_1_2829159	1846.5	448.324	7.045533186e-003	9.093002884e-002	9.382392992e-001	5.472630e+002	5.562136e+002	7.778782e+001	8.540068e+001	173	228	57	80	1.487823e+001	2.518781e+001	0	0	0	0	0	0	0	0	0	0	0	112.816	157.267	1	1	1	1	27.0811	58.5041	82.2352
DATA	876	6	56	0	0	NC_3_1671716	NC_3_1671716	1867.5	448.324	1.146628562e-001	7.921471251e-002	1.477584964e-001	6.587233e+002	8.577602e+002	8.587966e+001	1.073879e+002	203	338	57	81	1.441494e+001	2.512500e+001	0	0	0	0	0	0	0	0	0	0	0	136.236	243.25	1	1	1	1	27.0811	57.8313	82.628
DATA	877	6	57	0	0	Col_1_2752247	Col_1_2752247	1888.14	448.421	-5.027514705e-002	6.580595120e-002	4.448726784e-001	1.680052e+003	1.496399e+003	1.767560e+002	1.629189e+002	410	517	56	81	1.379526e+001	2.580996e+001	0	0	0	0	0	0	0	0	0	0	0	348.571	425.595	1	1	1	1	25.7804	56.5867	82.5726
DATA	878	6	58	0	0	NC_5_8981938	NC_5_8981938	1909.16	447.918	-1.868562050e-002	9.534013628e-002	8.446187550e-001	5.137271e+002	4.920926e+002	7.508121e+001	8.091920e+001	159.5	231	55	81	1.363631e+001	2.641698e+001	0	0	0	0	0	0	0	0	0	0	0	106.922	140.365	1	1	1	1	23.2073	55.6517	83.0949
DATA	879	6	59	0	0	NC_1_21676158	NC_1_21676158	1931	448.5	-7.563895226e-002	2.507949626e-001	7.629594658e-001	1.638131e+002	1.376289e+002	5.697864e+001	6.550492e+001	92	121.5	55	81	1.349919e+001	2.688581e+001	0	0	0	0	0	0	0	0	0	0	0	34.2075	39.3764	1	1	0	0	26.2212	55.8008	82.9034
DATA	880	6	60	0	0	NC_1_29373177	NC_1_29373177	1952.33	448.391	-1.100222138e-001	2.496596993e-001	6.594383625e-001	1.705792e+002	1.324049e+002	5.701420e+001	6.521624e+001	99	142	55	78	1.416108e+001	2.682289e+001	0	0	0	0	0	0	0	0	0	0	0	35.732	37.9913	1	1	0	0	27.2919	56.1793	80.7301
DATA	881	6	61	0	0	NC_3_19546098	NC_3_19546098	1973.5	448.324	5.461118270e-002	1.178875331e-001	6.431865000e-001	9.240008e+002	1.047812e+003	1.495161e+002	2.215341e+002	158	260	56	79	1.361626e+001	2.628526e+001	0	0	1	1	0	0	0	0	0	0	0	194.146	301.502	1	1	1	1	27.0811	56.5061	80.5571
DATA	882	6	62	0	0	Col_5_16529919	Col_5_16529919	1994.09	447.981	-2.004535975e-004	6.819352081e-002	9.976546364e-001	1.222775e+003	1.222211e+003	1.337031e+002	1.377360e+002	310.5	446.5	55.5	79	1.354453e+001	2.494679e+001	0	0	0	0	0	0	0	0	0	0	0	257.665	352.629	1	1	1	1	24.1747	56.3413	80.1865
DATA	883	6	63	0	0	NC_4_10173746	NC_4_10173746	2015.02	447.762	-4.423939755e-001	2.484019442e-001	7.491893349e-002	2.427788e+002	8.766309e+001	5.913823e+001	6.394138e+001	114	122	56	79	1.428084e+001	2.526142e+001	0	0	0	0	0	0	0	0	0	0	0	51.3064	25.3601	1	1	0	0	21.6755	57.1103	81.1764
DATA	884	6	64	0	0	Col_4_2604509	Col_4_2604509	2036.7	447.84	6.942403893e-003	8.066865298e-002	9.314181335e-001	6.833782e+002	6.943901e+002	8.695342e+001	9.387012e+001	209	290	55	80	1.445070e+001	2.500021e+001	0	0	0	0	0	0	0	0	0	0	0	144.844	201.429	1	1	1	1	23.696	57.0216	81.8911
DATA	885	6	65	0	0	NC_3_21290330	NC_3_21290330	2058.18	447.591	6.059520741e-002	7.183292783e-002	3.989167041e-001	9.087966e+002	1.044869e+003	1.055166e+002	1.220102e+002	255.5	419.5	55	80	1.408261e+001	2.555746e+001	0	0	0	0	0	0	0	0	0	0	0	193.164	303.892	1	1	1	1	21.9382	56.6737	81.0559
DATA	886	6	66	0	0	NC_5_25307002	NC_5_25307002	2079.22	448.478	-1.043120227e-002	1.236985618e-001	9.327959726e-001	3.377497e+002	3.297340e+002	6.324038e+001	7.096412e+001	137	198	54.5	80	1.384209e+001	2.618196e+001	0	0	0	0	0	0	0	0	0	0	0	71.9896	96.1468	1	1	1	1	27.0811	56.1342	81.3494
DATA	887	6	67	0	0	NC_5_12092361	NC_5_12092361	2100.68	447.511	-1.200965793e-001	8.667789894e-002	1.658843199e-001	6.799390e+002	5.156718e+002	8.641263e+001	8.117087e+001	206.5	260.5	55	80	1.437275e+001	2.682431e+001	0	0	0	0	0	0	0	0	0	0	0	145.298	150.73	1	1	1	1	22.7082	56.4634	81.098
DATA	888	6	68	0	0	NC_5_18785158	NC_5_18785158	2121.96	447.66	1.297228421e-001	3.346081798e-001	6.982485605e-001	9.307403e+001	1.254733e+002	5.399953e+001	6.378212e+001	87	143.5	54	79	1.434998e+001	2.657759e+001	0	0	0	0	0	0	0	0	0	0	0	19.9406	36.7637	1	1	0	0	22.1978	55.2328	80.8448
DATA	889	6	69	0	0	Col_3_12698157	Col_3_12698157	2140.96	448.123	4.525908091e-002	6.413163421e-002	4.803612738e-001	1.876586e+003	2.082704e+003	1.950185e+002	2.174187e+002	447.5	753.5	54	79	1.486584e+001	2.698759e+001	0	0	0	0	0	0	0	0	0	0	0	402.963	611.514	1	1	1	1	28.7238	55.309	81.3347
DATA	890	6	70	0	0	Col_1_4968880	Col_1_4968880	2163.29	447.857	-3.400404758e-002	6.997410913e-002	6.270013075e-001	1.105310e+003	1.022069e+003	1.225547e+002	1.196767e+002	297	396	54	79	1.397749e+001	2.664291e+001	0	0	0	0	0	0	0	0	0	0	0	237.935	300.794	1	1	1	1	23.696	54.8661	81.0121
DATA	891	6	71	0	0	Col_2_10729409	Col_2_10729409	2185	448.5	-2.255830642e-002	7.196151855e-002	7.539180234e-001	9.704822e+002	9.213598e+002	1.104869e+002	1.111216e+002	250	360.5	54	78	1.456992e+001	2.625623e+001	0	0	0	0	0	0	0	0	0	0	0	209.418	271.762	1	1	1	1	26.2212	55.0914	81.0073
DATA	892	6	72	0	0	NC_2_17155762	NC_2_17155762	2206.15	448.5	2.835139481e-002	1.030430221e-001	7.832076547e-001	4.134931e+002	4.413871e+002	6.698200e+001	7.610166e+001	149	224	52	78	1.285415e+001	2.497972e+001	0	0	0	0	0	0	0	0	0	0	0	89.4222	130.457	1	1	1	1	26.6546	53.233	79.8234
DATA	893	6	73	0	0	Col_2_5001470	Col_2_5001470	2227.29	448.5	2.351431588e-002	1.486551525e-001	8.743147306e-001	2.535432e+002	2.676494e+002	5.837882e+001	6.741390e+001	119	183.5	52	78	1.306842e+001	2.498933e+001	0	0	0	0	0	0	0	0	0	0	0	54.9461	79.2613	1	1	0	0	27.0811	52.7443	79.3711
DATA	894	6	74	0	0	NC_4_10857102	NC_4_10857102	2248.5	448.5	0.000000000e+000	6.226376123e-001	1.000000000e+000	5.215172e+001	6.137288e+001	5.250714e+001	6.193831e+001	65.5	121	52	78	1.316361e+001	2.360541e+001	0	0	0	0	0	0	0	0	0	0	0	3.60742	14.0148	0	0	0	0	27.9146	52.9745	78.5649
DATA	895	6	75	0	0	NC_2_15023482	NC_2_15023482	2269.71	448.5	-1.387003124e-001	7.507874050e-002	6.468947408e-002	9.942110e+002	7.224008e+002	1.123762e+002	9.496963e+001	266.5	279.5	52	80	1.374915e+001	2.521896e+001	0	0	0	0	0	0	0	0	0	0	0	216.297	214.708	1	1	1	1	27.0811	53.4185	80.8763
DATA	896	6	76	0	0	Col_3_16636079	Col_3_16636079	2290.85	448.5	-1.105414805e-001	7.862209746e-002	1.597286163e-001	8.270357e+002	6.411842e+002	9.784670e+001	8.887727e+001	245.5	281.5	52	77	1.375914e+001	2.574508e+001	0	0	0	0	0	0	0	0	0	0	0	180.247	190.886	1	1	1	1	26.6546	53.8945	79.1655
DATA	897	6	77	0	0	Col_5_16986597	Col_5_16986597	2312	448.5	9.112237355e-002	1.008999372e-001	3.664747190e-001	3.952756e+002	4.875536e+002	6.547814e+001	7.844282e+001	149.5	231	53	76	1.382261e+001	2.593370e+001	0	0	0	0	0	0	0	0	0	0	0	86.2921	145.376	1	1	1	1	26.2212	54.2424	78.674
DATA	898	6	78	0	0	NC_4_16079742	NC_4_16079742	2332.59	447.694	-1.478832729e-001	7.091379585e-002	3.703345904e-002	1.258949e+003	8.956222e+002	1.362599e+002	1.085697e+002	338	371	53	74	1.325245e+001	2.585720e+001	0	0	0	0	0	0	0	0	0	0	0	275.23	267.412	1	1	1	1	23.2073	54.0772	76.6356
DATA	899	6	79	0	0	Col_4_18112314	Col_4_18112314	2353.84	447.48	-9.061130472e-002	6.979116651e-002	1.941772190e-001	1.205463e+003	9.784589e+002	1.313045e+002	1.154544e+002	310	398.5	53	76	1.332946e+001	2.579629e+001	0	0	0	0	0	0	0	0	0	0	0	263.915	292.538	1	1	1	1	22.9591	53.681	78.3131
DATA	900	6	80	0	0	NC_3_10288890	NC_3_10288890	2375.4	448.586	-1.039171401e-001	7.510632066e-002	1.664808483e-001	9.296766e+002	7.318377e+002	1.065092e+002	9.540172e+001	271	315	53	75	1.308492e+001	2.540839e+001	0	0	0	0	0	0	0	0	0	0	0	203.846	219.103	1	1	1	1	27.501	53.711	77.6245
DATA	901	6	81	0	0	NC_1_25794166	NC_1_25794166	2396.6	448.586	6.923720256e-002	6.174431919e-002	2.621374675e-001	7.823769e+004	9.175996e+004	7.823941e+003	9.176200e+003	16914.5	27027.5	52	76	1.316107e+001	2.473993e+001	0	0	0	0	0	0	0	0	0	0	0	17176	27503.2	1	1	1	1	27.501	52.8198	77.0762
DATA	902	6	82	0	0	NC_1_6723944	NC_1_6723944	2417.67	448.386	1.801443182e-003	7.452935921e-002	9.807162738e-001	8.224185e+002	8.258369e+002	9.722364e+001	1.027112e+002	252.5	361.5	52	76	1.398047e+001	2.542598e+001	0	0	0	0	0	0	0	0	0	0	0	180.747	247.779	1	1	1	1	25.1049	53.1336	77.5027
DATA	903	6	83	0	0	NC_2_13895635	NC_2_13895635	2439	448.5	1.695850159e-001	1.943355040e-001	3.828591032e-001	1.546523e+002	2.285290e+002	5.405885e+001	6.515182e+001	96	169	52	76	1.438487e+001	2.531145e+001	0	0	0	0	0	0	0	0	0	0	0	34.0238	68.6309	1	1	0	0	26.2212	53.5062	78.0475
DATA	904	6	84	0	0	Col_1_2297400	Col_1_2297400	2460	448.5	-2.554154238e-002	6.570647126e-002	6.974819023e-001	1.539383e+003	1.451460e+003	1.624052e+002	1.574289e+002	402	497	53	75	1.466997e+001	2.723012e+001	0	0	0	0	0	0	0	0	0	0	0	338.966	436.249	1	1	1	1	26.2212	54.7027	78.7938
DATA	905	6	85	0	0	NC_5_25197332	NC_5_25197332	2481.22	448.522	-9.346071202e-002	8.564657038e-002	2.751685865e-001	6.528965e+002	5.264821e+002	8.328863e+001	8.051752e+001	209	250	52	74	1.351172e+001	2.497606e+001	0	0	0	0	0	0	0	0	0	0	0	143.878	158.351	1	1	1	1	27.0811	52.999	76.7052
DATA	906	6	86	0	0	Col_2_14201988	Col_2_14201988	2502	448.067	5.234650268e-002	7.958714020e-002	5.107144446e-001	6.476897e+002	7.306569e+002	8.286211e+001	9.510951e+001	201.5	315.5	52	75	1.315429e+001	2.390947e+001	0	0	0	0	0	0	0	0	0	0	0	142.815	219.88	1	1	1	1	22.7082	53.0653	76.0979
DATA	907	6	87	0	0	Col_5_8977879	Col_5_8977879	2522.86	448.25	-4.525912058e-002	8.123276315e-002	5.774225405e-001	6.887027e+002	6.205442e+002	8.608830e+001	8.691553e+001	211.5	284	53	74	1.297134e+001	2.361180e+001	0	0	0	0	0	0	0	0	0	0	0	151.944	186.835	1	1	1	1	25.3321	53.2127	76.135
DATA	908	6	88	0	0	NC_1_8522870	NC_1_8522870	2544.6	448.586	-7.422475721e-002	1.138705746e-001	5.145080104e-001	3.941197e+002	3.322029e+002	6.495194e+001	6.931144e+001	144	211.5	53	73	1.277385e+001	2.395404e+001	0	0	0	0	0	0	0	0	0	0	0	86.995	100.062	1	1	1	1	27.501	53.5671	75.7212
DATA	909	6	89	0	0	NC_1_19205946	NC_1_19205946	2565.4	448.292	6.207591973e-002	1.278145900e-001	6.272000046e-001	2.878630e+002	3.320945e+002	5.909852e+001	6.929395e+001	122	197.5	53	73	1.220059e+001	2.414259e+001	0	0	0	0	0	0	0	0	0	0	0	63.5582	100.053	1	1	1	1	23.696	53.4171	75.6378
DATA	910	6	90	0	0	Col_4_12124873	Col_4_12124873	2586.23	448.607	-6.339311724e-002	7.001442476e-002	3.652379594e-001	1.124255e+003	9.715647e+002	1.237019e+002	1.146160e+002	290	399	53	76	1.354016e+001	2.497955e+001	0	0	0	0	0	0	0	0	0	0	0	248.29	292.763	1	1	1	1	25.1049	54.3728	77.4372
DATA	911	6	91	0	0	Col_5_24635421	Col_5_24635421	2607.41	448.462	-2.253924145e-002	7.993011130e-002	7.779535826e-001	6.953427e+002	6.601759e+002	8.658668e+001	8.975264e+001	221.5	294.5	52	76	1.330710e+001	2.535685e+001	0	0	0	0	0	0	0	0	0	0	0	153.577	198.938	1	1	1	1	20.8674	53.507	76.935
DATA	912	6	92	0	0	NC_2_16144871	NC_2_16144871	2629.5	448.676	-1.851610478e-002	9.554223355e-002	8.463323238e-001	4.835279e+002	4.633460e+002	7.071184e+001	7.644914e+001	169	239	53	76	1.318937e+001	2.544792e+001	0	0	0	0	0	0	0	0	0	0	0	106.796	139.619	1	1	1	1	27.0811	53.7988	77.5876
DATA	913	6	93	0	0	NC_5_967208	NC_5_967208	2650.5	448.676	1.362908521e-004	8.418226437e-002	9.987082277e-001	7.148252e+002	7.150495e+002	9.506160e+001	1.008367e+002	174.5	261	53	77	1.361608e+001	2.579607e+001	0	0	0	0	0	0	0	0	0	0	0	157.862	215.426	1	1	1	1	27.0811	54.1584	79.2052
DATA	914	6	94	0	0	Col_1_16248122	Col_1_16248122	2671.5	448.676	5.919378110e-003	8.622927834e-002	9.452706357e-001	5.685975e+002	5.764004e+002	7.679271e+001	8.380516e+001	189.5	279	54	77	1.407796e+001	2.608413e+001	0	0	0	0	0	0	0	0	0	0	0	125.54	173.606	1	1	1	1	27.0811	54.6165	79.9871
DATA	915	6	95	0	0	NC_2_1540582	NC_2_1540582	2693.3	448.481	1.517878490e-001	1.352656996e-001	2.618004207e-001	2.418787e+002	3.430722e+002	5.701898e+001	6.986418e+001	116	207	53	77	1.384369e+001	2.604398e+001	0	0	0	0	0	0	0	0	0	0	0	53.3838	103.287	1	1	0	1	24.6442	53.8844	79.6945
DATA	916	6	96	0	0	NC_3_5670579	NC_3_5670579	2714	448.5	4.598559173e-003	7.158255347e-002	9.487780606e-001	9.382638e+002	9.482515e+002	1.071066e+002	1.126915e+002	265	391	54	77	1.332536e+001	2.570472e+001	0	0	0	0	0	0	0	0	0	0	0	206.989	285.348	1	1	1	1	26.2212	54.134	79.4953
DATA	917	6	97	0	0	NC_1_7831018	NC_1_7831018	2735	448.5	2.745853549e-002	9.414825728e-002	7.705526482e-001	4.713494e+002	5.021130e+002	6.995037e+001	7.894997e+001	157	257	53	76	1.335591e+001	2.625367e+001	0	0	0	0	0	0	0	0	0	0	0	103.927	151.007	1	1	1	1	30	54.0905	78.0801
DATA	918	6	98	0	0	NC_1_7778705	NC_1_7778705	2757.02	448.091	-8.816752260e-002	4.537034112e-001	8.459186380e-001	8.536547e+001	6.968105e+001	5.242264e+001	6.136859e+001	82.5	125	53	76	1.317105e+001	2.714808e+001	0	0	0	0	0	0	0	0	0	0	0	18.8083	20.9403	1	1	0	0	22.7082	53.2354	78.4111
DATA	919	6	99	0	0	NC_2_14218414	NC_2_14218414	2777.41	448.389	-2.817381869e-001	7.430534034e-002	1.496631556e-004	1.433961e+003	7.495475e+002	1.524512e+002	9.665005e+001	377	324	53	74	1.371144e+001	2.761257e+001	0	0	0	0	0	0	0	0	0	0	0	315.724	225.086	1	1	1	1	24.4106	54.097	77.2608
DATA	920	6	100	0	0	Col_3_14095993	Col_3_14095993	2799.02	447.878	-5.558258473e-002	1.512918537e-001	7.133307395e-001	2.681798e+002	2.359627e+002	5.833612e+001	6.547417e+001	113.5	172	54	76	1.366201e+001	2.859991e+001	0	0	0	0	0	0	0	0	0	0	0	58.9922	70.7914	1	1	1	0	22.7082	55.1842	79.5588
DATA	921	6	101	0	0	Col_1_1237311	Col_1_1237311	2819.35	448.674	-6.042984800e-003	6.836836686e-002	9.295678151e-001	1.167352e+003	1.151221e+003	1.277314e+002	1.303445e+002	314	446	53	77	1.315641e+001	2.768162e+001	0	0	0	0	0	0	0	0	0	0	0	256.579	345.078	1	1	1	1	22.9591	53.8765	80.4074
DATA	922	6	102	0	0	NC_1_6527057	NC_1_6527057	2840.86	448.912	9.081514921e-002	1.894394625e-001	6.316620878e-001	1.750165e+002	2.157219e+002	5.477204e+001	6.488372e+001	105	175	52	77	1.266024e+001	2.752310e+001	0	0	0	0	0	0	0	0	0	0	0	38.4289	64.5939	1	1	0	0	24.4106	52.661	80.3411
DATA	923	6	103	0	0	NC_1_11220637	NC_1_11220637	2861.72	448.725	0.000000000e+000	6.216817485e-001	1.000000000e+000	5.163291e+001	6.088125e+001	5.198815e+001	6.126321e+001	67	96	52	80	1.296453e+001	2.803986e+001	0	0	0	0	0	0	0	0	0	0	0	3.83362	-9.64745	0	0	0	0	21.6755	52.3291	83.3164
DATA	924	6	104	0	0	Col_2_6101052	Col_2_6101052	2882.92	449	7.041684111e-002	7.038361517e-002	3.170821086e-001	9.527734e+002	1.120486e+003	1.085532e+002	1.277389e+002	271.5	434.5	50	78	1.341780e+001	2.763253e+001	0	0	0	0	0	0	0	0	0	0	0	208.726	334.714	1	1	1	1	23.4529	51.8006	81.1854
DATA	925	6	105	0	0	Col_3_16401601	Col_3_16401601	2903.76	448.071	5.979052322e-003	8.018965758e-002	9.405636950e-001	6.737776e+002	6.831178e+002	8.516554e+001	9.186484e+001	208	313	52	78	1.300486e+001	2.645030e+001	0	0	0	0	0	0	0	0	0	0	0	147.404	203.783	1	1	1	1	20.591	52.058	80.4745
DATA	926	6	106	0	0	NC_2_10811853	NC_2_10811853	2925.5	449	0.000000000e+000	6.219892507e-001	1.000000000e+000	5.183016e+001	6.112203e+001	5.215725e+001	6.158185e+001	61	118	52	79	1.267046e+001	2.688778e+001	0	0	0	0	0	0	0	0	0	0	0	-1.70222	9.13292	0	0	0	0	24.4106	53.0946	81.6961
DATA	927	6	107	0	0	Col_1_9097278	Col_1_9097278	2946.5	449	-8.937658041e-002	9.091478874e-002	3.255676997e-001	5.832576e+002	4.747706e+002	7.829420e+001	7.776917e+001	184	241	55	83	1.477986e+001	2.930361e+001	0	0	0	0	0	0	0	0	0	0	0	127.257	141.232	1	1	1	1	24.4106	56.2519	86.5028
DATA	928	6	108	0	0	Col_1_17150144	Col_1_17150144	2967.73	449	-2.546534987e-001	9.939508174e-002	1.040613685e-002	6.223469e+002	3.462414e+002	8.129840e+001	7.074274e+001	178.5	197.5	57.5	83	1.837456e+001	3.040542e+001	0	0	0	0	0	0	0	0	0	0	0	135.583	102.839	1	1	1	1	24.6442	60.4534	86.5521
DATA	929	6	109	0	0	NC_1_17486688	NC_1_17486688	2989.27	449	1.159570467e-001	9.640848562e-002	2.290660915e-001	4.173149e+002	5.450307e+002	6.698120e+001	8.239384e+001	140	251	58	81	2.164687e+001	3.384741e+001	0	0	0	0	0	0	0	0	0	0	0	90.771	161.618	1	1	1	1	24.6442	62.42	85.8275
DATA	930	6	110	0	0	NC_5_12213611	NC_5_12213611	3010.5	449	-9.586306144e-001	1.557742654e-001	7.556558254e-010	7.810247e+002	8.590811e+001	9.409505e+001	6.248802e+001	238	126	56	78	1.573867e+001	2.848385e+001	0	0	0	0	0	0	0	0	0	0	0	169.607	25.4318	1	1	1	0	24.4106	57.1024	80.8588
DATA	931	6	111	0	0	Col_1_27288017	Col_1_27288017	3031.32	448.981	-5.328436395e-002	6.979825042e-002	4.452216430e-001	1.143586e+003	1.011543e+003	1.258604e+002	1.186430e+002	309	398	55	78	1.464436e+001	2.906967e+001	0	0	0	0	0	0	0	0	0	0	0	247.932	298.944	1	1	1	1	23.9365	55.6649	80.824
DATA	932	6	112	0	0	NC_5_22232354	NC_5_22232354	3052.36	448.52	1.144390111e-002	3.762209445e-001	9.757336632e-001	9.402560e+001	9.653616e+001	5.348907e+001	6.285683e+001	79	127	55	79	1.408313e+001	2.763153e+001	0	0	0	0	0	0	0	0	0	0	0	20.3492	28.4785	1	1	0	0	30	55.2091	81.6375
DATA	933	6	113	0	0	Col_3_10922312	Col_3_10922312	3072.65	448.939	8.241275417e-002	7.121518100e-002	2.471760617e-001	9.125169e+002	1.103198e+003	1.053979e+002	1.266552e+002	269	416	55	81	1.435053e+001	2.967487e+001	0	0	0	0	0	0	0	0	0	0	0	197.163	324.888	1	1	1	1	23.4529	55.7733	84.0898
DATA	934	6	114	0	0	Col_3_10489785	Col_3_10489785	3094.5	449	-3.566001550e-003	7.279318094e-002	9.609287583e-001	9.121046e+002	9.046459e+002	1.054112e+002	1.098627e+002	252	346	54	81	1.386244e+001	2.747230e+001	0	0	0	0	0	0	0	0	0	0	0	196.709	265.904	1	1	1	1	24.4106	55.0621	82.3497
DATA	935	6	115	0	0	NC_5_22090344	NC_5_22090344	3115.17	448.962	4.823084435e-002	8.886068031e-002	5.872886930e-001	5.247280e+002	5.863610e+002	7.453600e+001	8.566586e+001	169	274.5	53	81	1.367260e+001	2.741247e+001	0	0	0	0	0	0	0	0	0	0	0	112.963	172.03	1	1	1	1	23.696	53.8927	82.2692
DATA	936	6	116	0	0	NC_4_14893352	NC_4_14893352	3136.16	448.5	-8.229561839e-002	8.404646317e-002	3.274969221e-001	6.875343e+002	5.688513e+002	8.683228e+001	8.456675e+001	216	277	52	78	1.323737e+001	2.506459e+001	0	0	0	0	0	0	0	0	0	0	0	147.732	166.569	1	1	1	1	22.9591	52.9484	80.0953
DATA	937	6	117	0	0	Col_2_10910967	Col_2_10910967	3157.81	449.115	3.379108549e-002	6.755603127e-002	6.169388587e-001	1.227306e+003	1.326612e+003	1.337393e+002	1.467314e+002	330	491	53	77	1.358099e+001	2.471547e+001	0	0	0	0	0	0	0	0	0	0	0	263.22	387.689	1	1	1	1	23.696	53.6704	78.6869
DATA	938	6	118	0	0	NC_1_17002162	NC_1_17002162	3179.5	449	-2.615046791e-002	3.308434562e-001	9.369993620e-001	1.133612e+002	1.067367e+002	5.443321e+001	6.372635e+001	80	134	53	76	1.290399e+001	2.446242e+001	0	0	0	0	0	0	0	0	0	0	0	24.265	31.1293	1	1	0	0	24.4106	53.5902	77.6127
DATA	939	6	119	0	0	Col_1_27392912	Col_1_27392912	3200.16	449.164	-6.122422415e-002	6.167251331e-002	3.208409983e-001	2.587668e+005	2.247420e+005	2.587673e+004	2.247429e+004	55291.5	65525	53	76	1.320263e+001	2.486527e+001	0	1	0	0	0	0	0	0	0	0	0	55286.5	65418	1	1	1	1	25.3321	53.6636	77.0787
DATA	940	6	120	0	0	NC_4_7948914	NC_4_7948914	3221.5	449	9.106815789e-002	9.940576289e-002	3.596010589e-001	4.152300e+002	5.121024e+002	6.767731e+001	8.124680e+001	150	241.5	51	76	1.289554e+001	2.476926e+001	0	0	0	0	0	0	0	0	0	0	0	88.5434	148.761	1	1	1	1	24.4106	52.2739	77.8697
DATA	941	6	121	0	0	Col_4_6643037	Col_4_6643037	3243	449.5	7.793934826e-002	6.979626937e-002	2.641357729e-001	1.836672e+003	2.197713e+003	1.913129e+002	2.606432e+002	365	587	51	77	1.302282e+001	2.574281e+001	0	0	0	1	0	0	0	0	0	0	0	390.905	637.13	1	1	1	1	26.2212	51.7367	79.2226
DATA	942	6	122	0	0	NC_1_25804732	NC_1_25804732	3264	449.5	-1.796021244e-001	4.655284543e-001	6.996428117e-001	9.516721e+001	6.293399e+001	5.448287e+001	6.334008e+001	82.5	108.5	52	77	1.262273e+001	2.440039e+001	0	0	0	0	0	0	0	0	0	0	0	20.2166	3.45568	1	0	0	0	26.2212	52.4101	78.1681
DATA	943	6	123	0	0	NC_2_1945019	NC_2_1945019	3285.43	449.298	1.541047954e-001	2.160813052e-001	4.757345825e-001	1.455638e+002	2.075669e+002	5.568453e+001	6.676545e+001	93	158	53	77	1.288724e+001	2.494325e+001	0	0	0	0	0	0	0	0	0	0	0	30.8631	59.9342	1	1	0	0	26.8687	53.6823	78.1724
DATA	944	6	124	0	0	NC_4_10616165	NC_4_10616165	3306.04	448.574	-5.808744830e-002	9.197025269e-002	5.276551328e-001	5.664202e+002	4.955087e+002	7.815295e+001	8.060840e+001	182.5	245	53	76	1.307903e+001	2.500845e+001	0	0	0	0	0	0	0	0	0	0	0	119.874	142.799	1	1	1	1	21.9382	54.1663	77.5778
DATA	945	6	125	0	0	NC_2_10866691	NC_2_10866691	3327.5	449.324	1.009620826e-001	6.036255076e-001	8.671658930e-001	5.360700e+001	6.763688e+001	5.414812e+001	6.406243e+001	70.5	121.5	53	74	1.286039e+001	2.406984e+001	0	0	0	0	0	0	0	0	0	0	0	9.891	19.4541	0	1	0	0	27.0811	54.1814	75.3945
DATA	946	6	126	0	0	Col_1_4069419	Col_1_4069419	3348.33	449.167	1.692641997e-002	6.991944585e-002	8.087146231e-001	1.067068e+003	1.109477e+003	1.196107e+002	1.279960e+002	277.5	421.5	53	75	1.311550e+001	2.478781e+001	0	0	0	0	0	0	0	0	0	0	0	225.021	318.512	1	1	1	1	24.8756	54.4835	77.0702
DATA	947	6	127	0	0	Col_1_4275677	Col_1_4275677	3369.89	449.111	-3.507020899e-002	6.938660934e-002	6.132554866e-001	1.179026e+003	1.087560e+003	1.297374e+002	1.261627e+002	298	405	53	75	1.357339e+001	2.485560e+001	0	0	0	0	0	0	0	0	0	0	0	248.191	311.625	1	1	1	1	24.6442	54.113	77.9409
DATA	948	6	128	0	0	Col_1_8471966	Col_1_8471966	3391	449.5	3.876652673e-002	6.299414737e-002	5.382913416e-001	2.572531e+003	2.812724e+003	2.629062e+002	2.884756e+002	561.5	799.5	53	76	1.365905e+001	2.494055e+001	0	0	0	0	0	0	0	0	0	0	0	540.63	804.485	1	1	1	1	26.2212	53.9603	78.647
DATA	949	6	129	0	0	NC_3_19880367	NC_3_19880367	3412.22	449.478	3.130787582e-002	1.091505606e-001	7.742409440e-001	3.904531e+002	4.196398e+002	6.689259e+001	7.667849e+001	139	221	53	77	1.339048e+001	2.487860e+001	0	0	0	0	0	0	0	0	0	0	0	81.9225	119.811	1	1	1	1	27.0811	54.2	78.3739
DATA	950	6	130	0	0	NC_3_15653208	NC_3_15653208	3433.5	449.324	1.003331063e-001	1.012319848e-001	3.216266919e-001	4.066571e+002	5.123437e+002	6.791896e+001	8.220535e+001	129.5	231.5	53	78	1.383397e+001	2.520227e+001	0	0	0	0	0	0	0	0	0	0	0	85.1895	146.028	1	1	1	1	27.0811	54.497	78.5548
DATA	951	6	131	0	0	Col_2_3734180	Col_2_3734180	3453.64	449.566	1.716163130e-001	9.071710689e-002	5.852101409e-002	4.602192e+002	6.832522e+002	7.131299e+001	9.388274e+001	159	310	54	78	1.367625e+001	2.502829e+001	0	0	0	0	0	0	0	0	0	0	0	96.2762	194.438	1	1	1	1	24.4106	54.6079	78.6502
DATA	952	6	132	0	0	Col_3_10179727	Col_3_10179727	3475.6	449.414	8.758403052e-002	9.339139337e-002	3.483385005e-001	4.736839e+002	5.795257e+002	7.224816e+001	8.670362e+001	161	275	53	78	1.271013e+001	2.503373e+001	0	0	0	0	0	0	0	0	0	0	0	98.9512	164.654	1	1	1	1	27.501	53.6211	79.1598
DATA	953	6	133	0	0	Col_1_2739245	Col_1_2739245	3496.72	449.246	-7.848724247e-002	1.028805516e-001	4.455249566e-001	4.883552e+002	4.076135e+002	7.327030e+001	7.637179e+001	159.5	209.5	53	78	1.315565e+001	2.486606e+001	0	0	0	0	0	0	0	0	0	0	0	101.886	115.642	1	1	1	1	25.1049	53.8853	80.1563
DATA	954	6	134	0	0	NC_3_18609790	NC_3_18609790	3517.7	449.315	-1.350959747e-001	1.705048762e-001	4.281688098e-001	2.698900e+002	1.977383e+002	6.098321e+001	6.762750e+001	122	168	54	79	1.324102e+001	2.593921e+001	0	0	0	0	0	0	0	0	0	0	0	56.2423	56.0235	1	1	0	0	24.8756	54.0471	80.8912
DATA	955	6	135	0	0	Col_1_27114553	Col_1_27114553	3538.65	449.269	-9.166180416e-002	7.998184307e-002	2.517816486e-001	8.081362e+002	6.543691e+002	9.760953e+001	9.205917e+001	226.5	281	54	80	1.415912e+001	2.576218e+001	0	0	0	0	0	0	0	0	0	0	0	168.232	185.166	1	1	1	1	24.6442	55.3905	81.1084
DATA	956	6	136	0	0	Col_3_22034753	Col_3_22034753	3560.29	449.5	-1.577598016e-001	9.908119966e-002	1.113336206e-001	5.754412e+002	4.001669e+002	7.945935e+001	7.618454e+001	185	221	54	81	1.440775e+001	2.670673e+001	0	0	0	0	0	0	0	0	0	0	0	119.678	113.102	1	1	1	1	27.0811	55.636	81.6273
DATA	957	6	137	0	0	Col_5_9539055	Col_5_9539055	3581.5	449.324	-1.974968192e-002	7.370522588e-002	7.887339769e-001	9.272258e+002	8.860043e+002	1.077249e+002	1.098239e+002	253	373	54	82	1.506912e+001	2.744310e+001	0	0	0	0	0	0	0	0	0	0	0	192.689	250.165	1	1	1	1	27.0811	56.328	83.3729
DATA	958	6	138	0	0	NC_2_14213311	NC_2_14213311	3601.83	449.566	-4.056908001e-002	8.696999727e-002	6.408775912e-001	6.292756e+002	5.731546e+002	8.349135e+001	8.662294e+001	202	263	54.5	82	1.463618e+001	2.657600e+001	0	0	0	0	0	0	0	0	0	0	0	130.69	161.693	1	1	1	1	24.8756	56.3531	83.2862
DATA	959	6	139	0	0	NC_4_12830927	NC_4_12830927	3622.71	449.276	-3.964299565e-002	9.154171324e-002	6.649716470e-001	5.703653e+002	5.206071e+002	7.916416e+001	8.327584e+001	188	236	54	80	1.394751e+001	2.543983e+001	0	0	0	0	0	0	0	0	0	0	0	118.399	146.763	1	1	1	1	25.3321	55.0502	82.4738
DATA	960	6	140	0	0	NC_4_2235365	NC_4_2235365	3645	449.5	5.149934022e-002	2.001390960e-001	7.969334975e-001	1.828514e+002	2.058721e+002	5.788107e+001	6.821767e+001	96	160	53	80	1.252544e+001	2.570540e+001	0	0	0	0	0	0	0	0	0	0	0	37.944	58.0007	1	1	0	0	26.2212	54.1	81.9128
DATA	961	6	141	0	0	Col_2_10339998	Col_2_10339998	3665.04	448.872	-3.182401105e-002	7.024914498e-002	6.505369705e-001	1.128750e+003	1.048996e+003	1.255281e+002	1.234375e+002	276	389	53	79	1.260156e+001	2.510850e+001	0	0	0	0	0	0	0	0	0	0	0	234.204	295.428	1	1	1	1	22.7082	53.74	81.108
DATA	962	6	142	0	0	NC_1_24127207	NC_1_24127207	3687.22	449.478	1.704026522e-001	2.842983367e-001	5.489197100e-001	1.089706e+002	1.613288e+002	5.599238e+001	6.704908e+001	83	147	53	79	1.242356e+001	2.481209e+001	0	0	0	0	0	0	0	0	0	0	0	22.6108	45.4219	1	1	0	0	27.0811	53.7871	81.0991
DATA	963	6	143	0	0	Col_3_14614783	Col_3_14614783	3708.25	448.417	1.316910193e-001	6.270984062e-002	3.572834075e-002	8.005072e+003	1.084067e+004	8.023879e+002	1.086019e+003	1580	2958	53	80	1.343995e+001	2.512884e+001	0	0	1	1	0	0	0	0	0	0	0	1661.51	3052.22	1	1	1	1	20.0267	54.2324	81.3743
DATA	964	6	144	0	0	NC_4_2124934	NC_4_2124934	3728.71	449.145	1.003579644e-002	6.233402489e-002	8.720931678e-001	3.446106e+003	3.526667e+003	3.489536e+002	3.586198e+002	777	1120.5	53	79	1.311305e+001	2.468209e+001	0	0	0	0	0	0	0	0	0	0	0	715.553	993.034	1	1	1	1	24.8756	53.5015	80.1792
DATA	965	6	145	0	0	Col_1_21429668	Col_1_21429668	3751.25	449.393	-7.562410235e-002	6.913667199e-002	2.740274133e-001	1.299467e+003	1.091795e+003	1.410461e+002	1.270887e+002	312	396	52	79	1.325262e+001	2.475124e+001	0	0	0	0	0	0	0	0	0	0	0	270.014	307.536	1	1	1	1	25.1049	52.6931	79.6745
DATA	966	6	146	0	0	Col_5_17248665	Col_5_17248665	3772.15	449.855	2.071396978e-002	6.629088885e-002	7.546827203e-001	1.449470e+003	1.520279e+003	1.549589e+002	1.653461e+002	346	511	53	78	1.301409e+001	2.446913e+001	0	0	0	0	0	0	0	0	0	0	0	301.447	428.46	1	1	1	1	24.6442	53.6724	78.8969
DATA	967	6	147	0	0	Col_2_16777645	Col_2_16777645	3793	449.5	-5.133445615e-002	8.003433567e-002	5.212593172e-001	7.654289e+002	6.800963e+002	9.409793e+001	9.404914e+001	219	304	53	77	1.274787e+001	2.411129e+001	0	0	0	0	0	0	0	0	0	0	0	159.373	191.829	1	1	1	1	26.2212	53.4458	78.6776
DATA	968	6	148	0	0	NC_5_14213339	NC_5_14213339	3814.15	449.5	-5.784315489e-002	5.366881057e-001	9.141718180e-001	7.367604e+001	6.448863e+001	5.514910e+001	6.500076e+001	78	107.5	52	77	1.276966e+001	2.530063e+001	0	0	0	0	0	0	0	0	0	0	0	15.3621	10.5534	1	0	0	0	26.6546	53.4751	78.3886
DATA	969	6	149	0	0	NC_3_7941369	NC_3_7941369	3834.51	449.765	2.443992689e-002	9.388199855e-002	7.946123044e-001	5.040289e+002	5.332064e+002	7.428395e+001	8.392837e+001	161	250	53	80	1.362823e+001	2.565893e+001	0	0	0	0	0	0	0	0	0	0	0	105.262	150.737	1	1	1	1	23.9365	54.1337	80.2999
DATA	970	6	150	0	0	Col_3_2557898	Col_3_2557898	3857.99	449.988	-3.190080575e-002	1.329654822e-001	8.103938661e-001	3.230995e+002	3.002172e+002	6.331464e+001	7.132880e+001	127	203	53	79	1.404184e+001	2.618946e+001	0	0	0	0	0	0	0	0	0	0	0	67.6222	85.0171	1	1	1	0	29.5109	54.7661	80.3238
DATA	971	6	151	0	0	Col_2_15007064	Col_2_15007064	3876.71	450.143	1.008444078e-001	7.931637934e-002	2.035793795e-001	6.601559e+002	8.327045e+002	8.550517e+001	1.053896e+002	202	352	54.5	80	1.430505e+001	2.746970e+001	0	0	0	0	0	0	0	0	0	0	0	138.44	236.19	1	1	1	1	23.696	55.5173	82.0976
DATA	972	6	152	0	0	NC_3_7513304	NC_3_7513304	3898.17	449.458	1.784180824e-001	8.927049528e-002	4.564912882e-002	4.716717e+002	7.113083e+002	7.184799e+001	9.599000e+001	162.5	288.5	54	80	1.356520e+001	2.614372e+001	0	0	0	0	0	0	0	0	0	0	0	99.1768	202.207	1	1	1	1	23.4529	54.8067	80.6241
DATA	973	6	153	0	0	NC_5_20768857	NC_5_20768857	3919.55	448.516	-7.843320589e-002	8.443555480e-002	3.529346624e-001	6.933514e+002	5.787889e+002	8.790364e+001	8.650538e+001	200	269	52	79	1.271789e+001	2.596631e+001	0	0	0	0	0	0	0	0	0	0	0	146.23	164.958	1	1	1	1	19.1492	52.788	80.8926
DATA	974	6	154	0	0	Col_1_20799155	Col_1_20799155	3941	449.5	1.656265476e-001	6.940925317e-002	1.702202938e-002	1.045473e+003	1.530873e+003	1.176077e+002	1.659729e+002	248.5	485.5	52	79	1.262784e+001	2.468786e+001	0	0	0	0	0	0	0	0	0	0	0	221.186	437.469	1	1	1	1	26.2212	53.116	80.4208
DATA	975	6	155	0	0	NC_3_5041056	NC_3_5041056	3962.56	449.125	3.332710874e-002	9.246822873e-002	7.185354205e-001	5.049815e+002	5.452587e+002	7.368995e+001	8.401318e+001	164.5	266	52	79	1.303755e+001	2.471733e+001	0	0	0	0	0	0	0	0	0	0	0	107.231	156.313	1	1	1	1	23.2073	53.2006	80.6087
DATA	976	6	156	0	0	Col_1_5987156	Col_1_5987156	3983.25	449.393	2.940501326e-002	6.438420299e-002	6.478783423e-001	1.825036e+003	1.952885e+003	1.901734e+002	2.054162e+002	460	650	52	78	1.314025e+001	2.474019e+001	0	0	0	0	0	0	0	0	0	0	0	389.014	561.701	1	1	1	1	25.1049	53.502	79.0377
DATA	977	6	157	0	0	NC_5_20274716	NC_5_20274716	4004.6	449.586	-5.782436459e-003	9.784427626e-002	9.528737633e-001	4.754805e+002	4.691916e+002	7.137710e+001	7.892462e+001	150.5	229.5	52	79	1.331055e+001	2.610132e+001	0	0	0	0	0	0	0	0	0	0	0	101.787	135.462	1	1	1	1	27.501	52.9522	79.2551
DATA	978	6	158	0	0	NC_3_8175699	NC_3_8175699	4025.78	449.522	4.976849716e-002	1.408330237e-001	7.237986643e-001	2.669054e+002	2.993132e+002	5.932779e+001	6.993044e+001	112	176	52	75.5	1.349471e+001	2.470680e+001	0	0	0	0	0	0	0	0	0	0	0	57.4059	86.7755	1	1	1	0	27.0811	53.4712	77.036
DATA	979	6	159	0	0	Col_1_21493068	Col_1_21493068	4047	449.5	-3.165089632e-002	7.496595333e-002	6.728764049e-001	8.618387e+002	8.012630e+002	1.010276e+002	1.018750e+002	241	336	53	75.5	1.390047e+001	2.514969e+001	0	0	0	0	0	0	0	0	0	0	0	186.311	233.355	1	1	1	1	26.2212	53.2988	77.2639
DATA	980	6	160	0	0	Col_2_7788831	Col_2_7788831	4067.82	449.5	-2.841763753e-002	7.088593637e-002	6.884993002e-001	1.038056e+003	9.723061e+002	1.162955e+002	1.156460e+002	281	383	53	77	1.380289e+001	2.567618e+001	0	0	0	0	0	0	0	0	0	0	0	225.622	284.541	1	1	1	1	25.7804	53.6452	79.2137
DATA	981	6	161	0	0	Col_5_16213876	Col_5_16213876	4088.71	449.311	-7.497750860e-003	8.492078174e-002	9.296452973e-001	6.066810e+002	5.962970e+002	7.998472e+001	8.622474e+001	182.5	280	54	79	1.386902e+001	2.652586e+001	0	0	0	0	0	0	0	0	0	0	0	132.639	175.428	1	1	1	1	23.2073	54.8202	81.7473
DATA	982	6	162	0	0	Col_3_22094329	Col_3_22094329	4109.44	449.14	-4.408692069e-002	6.306490893e-002	4.845069514e-001	2.683951e+003	2.424866e+003	2.733479e+002	2.502702e+002	612	838	54	79	1.410904e+001	2.719358e+001	0	0	0	0	0	0	0	0	0	0	0	590.477	717.425	1	1	1	1	23.9365	55.563	81.8258
DATA	983	6	163	0	0	Col_4_4745961	Col_4_4745961	4131.5	449.676	7.273888433e-002	9.076163137e-002	4.228840922e-001	4.812128e+002	5.689526e+002	7.043813e+001	8.381046e+001	162	265	55	76	1.367196e+001	2.604375e+001	0	0	0	0	0	0	0	0	0	0	0	106.612	169.402	1	1	1	1	27.0811	55.1582	79.2323
DATA	984	6	164	66	1	DarkCorner	DarkCorner	4152.67	449.609	0.000000000e+000	6.222885464e-001	1.000000000e+000	5.074311e+001	6.075057e+001	5.107963e+001	6.113171e+001	62	83	54	77	1.332882e+001	2.584888e+001	0	0	0	0	0	0	0	0	0	0	0	2.878	-16.458	0	0	0	0	30	54.6477	79.5916
DATA	985	7	1	0	0	NC_1_16779823	NC_1_16779823	693.5	453	1.465435795e-001	1.664261621e-001	3.785711209e-001	1.971193e+002	2.762312e+002	5.846739e+001	6.821868e+001	105	180.5	59	81	1.427304e+001	2.690067e+001	0	0	0	0	0	0	0	0	0	0	0	40.8101	81.1432	1	1	0	0	24.4106	60.4636	83.6798
DATA	986	7	2	0	0	NC_3_16026703	NC_3_16026703	714.333	453.513	4.059921057e-002	9.788956445e-002	6.783285626e-001	4.569188e+002	5.016933e+002	7.190700e+001	8.052325e+001	158.5	256.5	60	84	1.391307e+001	2.723561e+001	0	0	0	0	0	0	0	0	0	0	0	93.7806	145.949	1	1	1	1	20.3108	60.8998	85.1328
DATA	987	7	3	0	0	NC_4_13834056	NC_4_13834056	735.646	453.354	-1.410789488e-001	8.342678053e-002	9.082705747e-002	7.836725e+002	5.663119e+002	9.630468e+001	8.512853e+001	227	269	62	83	1.468521e+001	2.675570e+001	0	0	0	0	0	0	0	0	0	0	0	159.549	163.257	1	1	1	1	23.2073	62.3309	85.2638
DATA	988	7	4	0	0	Col_3_17247072	Col_3_17247072	756.729	453	-1.875914483e-001	1.339843334e-001	1.614834154e-001	3.874573e+002	2.515547e+002	6.841913e+001	6.885279e+001	132.5	174.5	61	81	1.466228e+001	2.678631e+001	0	0	0	0	0	0	0	0	0	0	0	78.3007	71.9148	1	1	1	0	24.6442	62.0738	83.8539
DATA	989	7	5	0	0	NC_5_25356316	NC_5_25356316	777.538	453.212	6.113099968e-002	2.575896383e-001	8.124090693e-001	1.390954e+002	1.601194e+002	5.846406e+001	6.655829e+001	95	157	61	82	1.498863e+001	2.588217e+001	0	0	0	0	0	0	0	0	0	0	0	27.9144	45.4133	1	1	0	0	24.4106	62.5273	84.4649
DATA	990	7	6	0	0	NC_5_18897267	NC_5_18897267	798.49	453.294	4.359775996e-002	9.922706722e-002	6.603908072e-001	4.594617e+002	5.079805e+002	7.333258e+001	8.256219e+001	157.5	249	61	85	1.529144e+001	2.663733e+001	0	0	0	0	0	0	0	0	0	0	0	91.6118	143.008	1	1	1	1	24.4106	62.1182	86.2956
DATA	991	7	7	0	0	Col_3_13200445	Col_3_13200445	820.433	453.298	9.751622320e-002	6.943376279e-002	1.601850002e-001	1.084903e+003	1.358023e+003	1.227917e+002	1.507975e+002	284	484	61	85	1.464657e+001	2.794385e+001	0	0	0	0	0	0	0	0	0	0	0	214.972	379.568	1	1	1	1	26.8687	61.8817	87.6117
DATA	992	7	8	0	0	NC_2_9503613	NC_2_9503613	841.5	453.324	-3.584765963e-001	2.682777804e-001	1.814792622e-001	2.160252e+002	9.462977e+001	6.173317e+001	6.665423e+001	93	130	61	85	1.474774e+001	2.665186e+001	0	0	0	0	0	0	0	0	0	0	0	42.5699	26.2795	1	1	0	0	27.0811	62.3079	87
DATA	993	7	9	0	0	Col_4_1115257	Col_4_1115257	862.102	452.98	-1.146540902e-001	8.146378608e-002	1.593016919e-001	8.304740e+002	6.377816e+002	1.013599e+002	9.203757e+001	233	297.5	59	81	1.400102e+001	2.537138e+001	0	0	0	0	0	0	0	0	0	0	0	162.86	176.109	1	1	1	1	22.9591	60.382	82.8075
DATA	994	7	10	0	0	NC_5_26729673	NC_5_26729673	883.229	452.917	-7.512547752e-002	8.907513218e-002	3.990078419e-001	6.536296e+002	5.498019e+002	8.763886e+001	8.645661e+001	196	251	58	80	1.400711e+001	2.612945e+001	0	0	0	0	0	0	0	0	0	0	0	127.59	150.983	1	1	1	1	23.2073	58.7057	81.9165
DATA	995	7	11	0	0	Col_1_16895094	Col_1_16895094	904.643	453.393	-1.487975677e-002	8.899478054e-002	8.672141922e-001	6.112534e+002	5.906654e+002	8.470159e+001	8.937539e+001	185	264	57	80	1.378896e+001	2.574038e+001	0	0	0	0	0	0	0	0	0	0	0	118.8	161.352	1	1	1	1	24.8756	57.7735	81.2758
DATA	996	7	12	0	0	Col_2_18796279	Col_2_18796279	925.44	453.14	-1.440509535e-001	9.035404770e-002	1.108701118e-001	7.028535e+002	5.044450e+002	9.166958e+001	8.416803e+001	195	244	58	81	1.332378e+001	2.549857e+001	0	0	0	0	0	0	0	0	0	0	0	136.104	137.183	1	1	1	1	23.9365	58.2848	82.0276
DATA	997	7	13	0	0	Col_5_17221993	Col_5_17221993	947.268	453.341	-1.235371232e-001	9.865372188e-002	2.104861701e-001	5.868263e+002	4.415424e+002	8.325479e+001	8.080417e+001	182	239	58	80.5	1.434797e+001	2.552765e+001	0	0	0	0	0	0	0	0	0	0	0	113.238	119.55	1	1	1	1	21.6755	59.1642	81.6774
DATA	998	7	14	0	0	Col_1_4735503	Col_1_4735503	968.5	453.324	-9.187570474e-002	1.165302818e-001	4.304465604e-001	4.401189e+002	3.562004e+002	7.379403e+001	7.670375e+001	151	212	57	82	1.476718e+001	2.688507e+001	0	0	0	0	0	0	0	0	0	0	0	84.6759	96.0771	1	1	1	1	27.0811	58.6692	83.3794
DATA	999	7	15	0	0	Col_1_15735214	Col_1_15735214	989.5	453.324	9.718016128e-002	1.165375132e-001	4.043396157e-001	3.551488e+002	4.442123e+002	6.919468e+001	8.135843e+001	138	201	58	82.5	1.448079e+001	2.795493e+001	0	0	0	0	0	0	0	0	0	0	0	68.1528	119.412	1	1	1	1	27.0811	59.0366	84.4985
DATA	1000	7	16	0	0	Col_3_16537924	Col_3_16537924	1010.67	453.391	-2.334446194e-002	1.063409962e-001	8.262414390e-001	4.659179e+002	4.415348e+002	7.558589e+001	8.138694e+001	158.5	213.5	57	82	1.529526e+001	2.659502e+001	0	0	0	0	0	0	0	0	0	0	0	89.2093	118.332	1	1	1	1	27.2919	58.5313	82.9859
DATA	1001	7	17	0	0	NC_4_8410886	NC_4_8410886	1031.51	452.933	-9.142680596e-002	8.370105722e-002	2.747005232e-001	7.778310e+002	6.301710e+002	9.800635e+001	9.310764e+001	207.5	265.5	57	81	1.410222e+001	2.743144e+001	0	0	0	0	0	0	0	0	0	0	0	148.667	168.463	1	1	1	1	22.4545	58.5742	82.7136
DATA	1002	7	18	0	0	Col_3_19764430	Col_3_19764430	1053.17	453.362	-1.967206769e-002	8.404898727e-002	8.149424469e-001	7.051589e+002	6.739302e+002	9.240812e+001	9.624391e+001	202.5	288.5	58	81.5	1.334988e+001	2.750318e+001	0	0	0	0	0	0	0	0	0	0	0	134.555	179.718	1	1	1	1	25.7804	59.4985	83.3096
DATA	1003	7	19	0	0	NC_5_1484823	NC_5_1484823	1074.4	453.08	-4.335813084e-002	7.395184659e-002	5.576724486e-001	1.014882e+003	9.184542e+002	1.177923e+002	1.147812e+002	260	344	58	83	1.310840e+001	2.790771e+001	0	0	0	0	0	0	0	0	0	0	0	193.428	244.458	1	1	1	1	24.1747	59.5635	84.423
DATA	1004	7	20	0	0	NC_5_5882936	NC_5_5882936	1095.4	453.414	-1.154438617e-001	4.641446750e-001	8.035743802e-001	9.818267e+001	7.526464e+001	6.064911e+001	6.936801e+001	87.5	124.5	59	83	1.485427e+001	2.745980e+001	0	0	0	0	0	0	0	0	0	0	0	18.6951	19.9986	1	1	0	0	27.501	60.2345	83.9224
DATA	1005	7	21	0	0	Col_1_27915877	Col_1_27915877	1115.64	453.34	-4.167918237e-002	6.948853378e-002	5.486399190e-001	1.289628e+003	1.171616e+003	1.421881e+002	1.359931e+002	307.5	404.5	61	85	1.550088e+001	2.736214e+001	0	0	0	0	0	0	0	0	0	0	0	245.419	310.918	1	1	1	1	24.8756	62.4803	85.4
DATA	1006	7	22	0	0	Col_1_430076	Col_1_430076	1137.18	453.255	1.718083943e-002	1.149498886e-001	8.811877250e-001	4.008258e+002	4.170005e+002	7.207619e+001	8.072246e+001	144.5	217	58	83	1.503049e+001	2.710616e+001	0	0	0	0	0	0	0	0	0	0	0	76.2533	110.546	1	1	1	1	24.6442	59.9382	84.0927
DATA	1007	7	23	0	0	NC_3_7513783	NC_3_7513783	1158.41	453.314	6.745234960e-002	1.091755511e-001	5.366848766e-001	4.079268e+002	4.764689e+002	7.247645e+001	8.399238e+001	141	234	58	84	1.452893e+001	2.661971e+001	0	0	0	0	0	0	0	0	0	0	0	77.5996	126.215	1	1	1	1	24.4106	59.7834	84.6882
DATA	1008	7	24	0	0	NC_5_14952566	NC_5_14952566	1179.38	453.28	2.499203894e-002	1.423463377e-001	8.606301588e-001	3.007509e+002	3.185657e+002	6.702088e+001	7.618239e+001	121	197	59	82.5	1.459975e+001	2.552816e+001	0	0	0	0	0	0	0	0	0	0	0	57.2236	84.3483	1	1	1	0	23.9365	59.6901	84.1722
DATA	1009	7	25	0	0	Col_3_15292889	Col_3_15292889	1200.79	453.491	3.197026905e-002	6.800391345e-002	6.382664575e-001	1.318525e+003	1.419249e+003	1.448074e+002	1.579049e+002	300	479	59	81	1.395878e+001	2.502965e+001	0	0	0	0	0	0	0	0	0	0	0	250.986	375.69	1	1	1	1	25.7804	60.0015	82.7254
DATA	1010	7	26	0	0	NC_3_20249915	NC_3_20249915	1222.12	453.561	-1.186685612e-001	8.915359390e-002	1.831700973e-001	7.127515e+002	5.423374e+002	9.305509e+001	8.793289e+001	199	255	59	80	1.323290e+001	2.508071e+001	0	0	0	0	0	0	0	0	0	0	0	135.77	143.568	1	1	1	1	25.7804	58.7317	81.6723
DATA	1011	7	27	0	0	Col_4_9480280	Col_4_9480280	1243.5	453.5	7.387547263e-002	6.915695262e-002	2.854171619e-001	1.172685e+003	1.390135e+003	1.316217e+002	1.552828e+002	274	466	58	79	1.313818e+001	2.619634e+001	0	0	0	0	0	0	0	0	0	0	0	223.591	368.109	1	1	1	1	27.9146	58.1644	81.2685
DATA	1012	7	28	0	0	Col_4_4845253	Col_4_4845253	1264.38	453.415	4.228353758e-004	1.554186121e-001	9.978292600e-001	2.777882e+002	2.780588e+002	6.584782e+001	7.453958e+001	123	186	57	80	1.322539e+001	2.683847e+001	0	0	0	0	0	0	0	0	0	0	0	53.0249	73.6687	1	1	0	0	24.4106	57.1878	82.2101
DATA	1013	7	29	0	0	NC_4_2364764	NC_4_2364764	1285.85	453.5	1.519427880e-001	1.014134532e-001	1.340681097e-001	4.164705e+002	5.909178e+002	7.272602e+001	9.092739e+001	137	246	58	80	1.387512e+001	2.649556e+001	0	0	0	0	0	0	0	0	0	0	0	79.605	156.673	1	1	1	1	26.6546	58.0778	82.4875
DATA	1014	7	30	0	0	NC_4_13256410	NC_4_13256410	1307	453.5	1.636584842e-001	1.489363555e-001	2.718341768e-001	4.182864e+002	6.097226e+002	7.973935e+001	1.548954e+002	119.5	186.5	57	82	1.345576e+001	2.577665e+001	0	0	0	1	0	0	0	0	0	0	0	80.0753	161.811	1	1	1	1	26.2212	57.7725	82.4012
DATA	1015	7	31	0	0	Col_3_6820571	Col_3_6820571	1328	453.5	-1.089491503e-001	1.112920983e-001	3.276058025e-001	4.844564e+002	3.769690e+002	7.667185e+001	7.859547e+001	149	206	58	82	1.398249e+001	2.685840e+001	0	0	0	0	0	0	0	0	0	0	0	92.9011	100.155	1	1	1	1	26.2212	59.4625	82.085
DATA	1016	7	32	0	0	Col_4_14681656	Col_4_14681656	1349.25	453.203	1.186179504e-001	9.315968165e-002	2.029202631e-001	4.960474e+002	6.518402e+002	7.732228e+001	9.482737e+001	158	280	58	82	1.378929e+001	2.605776e+001	0	0	0	0	0	0	0	0	0	0	0	95.306	173.42	1	1	1	1	25.7804	59.0336	82.351
DATA	1017	7	33	0	0	Col_1_11020685	Col_1_11020685	1370.06	454.255	4.169697379e-002	8.039695134e-002	6.040126874e-001	7.257224e+002	7.988541e+002	9.365350e+001	1.054136e+002	199.5	317.5	57	80.5	1.384390e+001	2.457847e+001	0	0	0	0	0	0	0	0	0	0	0	139.709	212.822	1	1	1	1	23.4529	58.4387	81.3206
DATA	1018	7	34	0	-1	NC2_00122731	NC2_00122731	1393.62	454.062	0.000000000e+000	6.217351944e-001	1.000000000e+000	5.868029e+001	6.822040e+001	5.907101e+001	6.877921e+001	66	123	58	80	1.385537e+001	2.500392e+001	0	0	0	0	0	0	0	0	0	0	0	2.99502	11.3167	0	0	0	0	19.1492	59.2432	81.5836
DATA	1019	7	35	0	0	Col_5_6794712	Col_5_6794712	1412.78	453.522	-8.934720243e-003	1.535903002e-001	9.536112851e-001	2.817087e+002	2.759724e+002	6.531199e+001	7.387988e+001	119.5	182	59	82	1.366757e+001	2.632214e+001	0	0	0	0	0	0	0	0	0	0	0	54.4826	73.7851	1	1	0	0	27.0811	60.253	84.3284
DATA	1020	7	36	0	0	NC_2_13650530	NC_2_13650530	1434	453.5	-9.490174271e-002	3.105449700e-001	7.599111826e-001	1.432896e+002	1.151630e+002	6.049948e+001	6.936013e+001	94	131	60	86	1.419678e+001	2.831272e+001	0	0	0	0	0	0	0	0	0	0	0	27.7812	30.851	1	1	0	0	30	61.2216	88.5643
DATA	1021	7	37	0	0	Col_5_1794491	Col_5_1794491	1455	453.5	-1.733325064e-003	6.891832520e-002	9.799349808e-001	1.252366e+003	1.247378e+003	1.382799e+002	1.421912e+002	308	420	61	85	1.444183e+001	2.725277e+001	0	0	0	0	0	0	0	0	0	0	0	243.436	334.854	1	1	1	1	26.2212	61.7218	87.4652
DATA	1022	7	38	0	0	Col_1_10430357	Col_1_10430357	1476.22	453.522	2.095201209e-002	7.543334130e-002	7.812001891e-001	8.696417e+002	9.126251e+002	1.047917e+002	1.138729e+002	230	345.5	60	82.5	1.340652e+001	2.687022e+001	0	0	0	0	0	0	0	0	0	0	0	169.501	245.536	1	1	1	1	27.0811	60	85.4112
DATA	1023	7	39	0	0	NC_4_1581054	NC_4_1581054	1496.12	453.667	1.552410548e-001	7.020424650e-002	2.701663883e-002	1.046715e+003	1.496475e+003	1.198193e+002	1.643545e+002	266.5	511	60	82	1.450350e+001	2.670844e+001	0	0	0	0	0	0	0	0	0	0	0	204.553	403.495	1	1	1	1	16.5837	60.3981	84.8662
DATA	1024	7	40	0	0	Col_5_4244399	Col_5_4244399	1518.61	453.714	5.434680117e-002	9.421775007e-002	5.640602073e-001	5.107688e+002	5.788569e+002	7.738541e+001	8.913452e+001	168	265	60	81	1.432885e+001	2.521257e+001	0	0	0	0	0	0	0	0	0	0	0	100.124	156.481	1	1	1	1	25.1049	60.3312	83.0748
DATA	1025	7	41	0	0	NC_3_23202656	NC_3_23202656	1539.71	453.5	4.830534281e-002	7.581595416e-002	5.240339501e-001	8.266729e+002	9.239299e+002	1.009628e+002	1.144877e+002	213	339	59	81	1.419548e+001	2.537748e+001	0	0	0	0	0	0	0	0	0	0	0	162.533	250.398	1	1	1	1	27.0811	59.967	83.4084
DATA	1026	7	42	0	0	Col_1_24483717	Col_1_24483717	1561	453.5	4.576455985e-002	1.051739450e-001	6.634665428e-001	4.288483e+002	4.765059e+002	7.195890e+001	8.256818e+001	156.5	221.5	58	83	1.356289e+001	2.589003e+001	0	0	0	0	0	0	0	0	0	0	0	84.5763	129.481	1	1	1	1	26.2212	58.771	84.3013
DATA	1027	7	43	0	0	NC_4_9469051	NC_4_9469051	1581.84	454.4	-1.652084223e-001	1.204497302e-001	1.701891183e-001	4.510326e+002	3.083185e+002	7.316174e+001	7.398442e+001	159.5	182.5	58	85	1.350774e+001	2.561525e+001	0	0	0	0	0	0	0	0	0	0	0	89.2276	83.9997	1	1	1	0	21.9382	58.6797	84.4098
DATA	1028	7	44	0	0	NC_4_9090884	NC_4_9090884	1603.15	453.5	0.000000000e+000	6.212273166e-001	1.000000000e+000	5.706155e+001	6.664648e+001	5.743956e+001	6.706461e+001	66	94.5	58	83	1.397144e+001	2.610893e+001	0	0	0	0	0	0	0	0	0	0	0	2.84621	-10.1381	0	0	0	0	30	58.25	84.2765
DATA	1029	7	45	0	0	NC_3_1407634	NC_3_1407634	1624.4	453.586	6.125749707e-002	7.631998056e-002	4.221826309e-001	7.917421e+002	9.116775e+002	9.769556e+001	1.130652e+002	189.5	319.5	57	82	1.464514e+001	2.683739e+001	0	0	0	0	0	0	0	1	0	0	0	157.642	249.792	1	1	1	1	27.501	58.1383	83.3833
DATA	1030	7	46	0	0	NC_5_23383576	NC_5_23383576	1645.5	453.676	-9.442392516e-001	1.105723424e-001	1.347328388e-017	3.461880e+003	3.936160e+002	3.508569e+002	7.743286e+001	770	189.5	57	82	1.415034e+001	2.713034e+001	0	0	0	0	0	0	0	0	0	0	0	691.547	108.158	1	1	1	1	27.0811	57.673	83.5116
DATA	1031	7	47	0	0	NC_1_10770519	NC_1_10770519	1665.64	454.1	5.904954556e-002	6.271933018e-002	3.464544427e-001	3.082792e+003	3.531781e+003	3.134804e+002	3.593836e+002	662	1093	57	82	1.362657e+001	2.688027e+001	0	0	0	0	0	0	0	0	0	0	0	617.777	973.173	1	1	1	1	23.696	57.3568	84.0705
DATA	1032	7	48	0	0	NC_5_22920189	NC_5_22920189	1687.54	454.231	-1.780254198e-001	8.927114531e-002	4.612909389e-002	7.362212e+002	4.886331e+002	9.290736e+001	8.235474e+001	216	224	57	80	1.336965e+001	2.698085e+001	0	0	0	0	0	0	0	0	0	0	0	148.048	135.056	1	1	1	1	17.9125	57.4475	82.3516
DATA	1033	7	49	0	0	NC_2_3556342	NC_2_3556342	1709	453.5	-4.722054780e-002	2.726110271e-001	8.624817742e-001	1.500400e+002	1.345818e+002	5.843867e+001	6.744680e+001	94.5	136	56	80	1.303373e+001	2.728948e+001	0	0	0	0	0	0	0	0	0	0	0	30.2737	37.3116	1	1	0	0	26.2212	56.6657	83.1848
DATA	1034	7	50	0	0	Col_1_13157951	Col_1_13157951	1730	453.5	-2.556459307e-002	8.959794334e-002	7.753946493e-001	5.944792e+002	5.604954e+002	8.187013e+001	8.650627e+001	181	249	55	80	1.280563e+001	2.562727e+001	0	0	0	0	0	0	0	0	0	0	0	120.351	155.86	1	1	1	1	26.2212	55.9486	82.4523
DATA	1035	7	51	0	0	NC_1_28607852	NC_1_28607852	1751.43	453.701	-1.042895875e-001	4.299342581e-001	8.083377407e-001	9.919708e+001	7.802061e+001	5.696806e+001	6.615097e+001	84	127.5	55	80	1.381474e+001	2.491131e+001	0	0	0	0	0	0	0	0	0	0	0	20.1514	21.7626	1	1	0	0	26.8687	56.7646	81.3853
DATA	1036	7	52	0	0	NC_2_5717111	NC_2_5717111	1772.5	453.676	2.507804945e-001	5.009648233e-001	6.166561704e-001	5.555872e+001	9.897664e+001	5.599709e+001	6.623350e+001	71	130	56	81	1.411484e+001	2.577040e+001	0	0	0	0	0	0	0	0	0	0	0	6.38693	27.6921	0	1	0	0	27.0811	57.5439	82.5576
DATA	1037	7	53	0	0	Col_2_8362209	Col_2_8362209	1793.18	453.339	3.546705393e-002	7.533123154e-002	6.377730404e-001	8.225473e+002	8.925405e+002	9.935442e+001	1.105879e+002	223	358	57	82	1.404967e+001	2.630917e+001	0	0	0	0	0	0	0	0	0	0	0	168.209	250.464	1	1	1	1	26.2212	57.8977	83.6812
DATA	1038	7	54	0	0	Col_5_2466265	Col_5_2466265	1814.57	453.701	1.300792481e-003	7.196016395e-002	9.855777744e-001	9.895433e+002	9.925117e+002	1.134735e+002	1.186924e+002	258	370	59	84	1.444523e+001	2.761327e+001	0	0	0	0	0	0	0	0	0	0	0	203.053	279.381	1	1	1	1	26.8687	59.8913	85.9495
DATA	1039	7	55	0	0	Col_5_16297923	Col_5_16297923	1836	453.5	-5.816354924e-001	8.318700250e-002	2.711814286e-012	4.006687e+003	1.049905e+003	4.044737e+002	1.234264e+002	878	369	59	84	1.479489e+001	2.768852e+001	0	0	0	0	0	0	0	0	0	0	0	824.94	296.448	1	1	1	1	26.2212	60.0716	85.5
DATA	1040	7	56	0	0	NC_4_1121477	NC_4_1121477	1856.33	453.712	1.248662593e-001	8.015733877e-002	1.192890988e-001	6.345875e+002	8.459755e+002	8.408948e+001	1.065051e+002	189.5	338	59	82	1.485934e+001	2.563000e+001	0	0	0	0	0	0	0	0	0	0	0	131.075	239.565	1	1	1	1	24.6442	59.4451	83.7641
DATA	1041	7	57	0	0	Col_5_8947649	Col_5_8947649	1877.77	454.256	-5.064398839e-001	8.146846690e-002	5.087179028e-010	2.356848e+003	7.343306e+002	2.420142e+002	9.774149e+001	544	304	57	80	1.369261e+001	2.569188e+001	0	0	0	0	0	0	0	0	0	0	0	488.454	208.588	1	1	1	1	21.9382	57.2339	82.7991
DATA	1042	7	58	0	0	NC_4_15742570	NC_4_15742570	1899.5	454	8.490426085e-002	1.607713611e-001	5.974260252e-001	2.239269e+002	2.722767e+002	5.920321e+001	6.983545e+001	107	171	57	80	1.412546e+001	2.694406e+001	0	0	0	0	0	0	0	0	0	0	0	46.5626	77.5773	1	1	0	0	30	57.7447	83.482
DATA	1043	7	59	0	0	Col_4_15232584	Col_4_15232584	1920.5	454	8.514221358e-003	6.742585188e-002	8.995139877e-001	1.302640e+003	1.328430e+003	1.412560e+002	1.475086e+002	313.5	468	55	80	1.330448e+001	2.636427e+001	0	0	0	0	0	0	0	0	0	0	0	271.729	379.607	1	1	1	1	24.4106	56.0061	82.4839
DATA	1044	7	60	0	0	Col_5_2272146	Col_5_2272146	1940.81	454.25	7.536534248e-002	7.898965663e-002	3.400246322e-001	6.790679e+002	8.077529e+002	8.705002e+001	1.030201e+002	203	336	55	80	1.378935e+001	2.639061e+001	0	0	0	0	0	0	0	0	0	0	0	142.086	231.469	1	1	1	1	20.591	56.4704	82.2686
DATA	1045	7	61	0	0	NC_3_483956	NC_3_483956	1962.73	454	5.278649080e-002	1.363488969e-001	6.986505094e-001	2.811736e+002	3.175127e+002	6.113982e+001	7.122156e+001	112	205	57	79	1.429723e+001	2.694714e+001	0	0	0	0	0	0	0	0	0	0	0	59.0201	91.2558	1	1	1	0	24.6442	57.6563	81.5253
DATA	1046	7	62	0	0	NC_3_19880653	NC_3_19880653	1984	453.831	6.676579913e-002	7.344501521e-002	3.633193668e-001	8.426339e+002	9.826633e+002	1.001495e+002	1.170373e+002	228	361	55	79	1.387856e+001	2.576371e+001	0	0	0	0	0	0	0	0	0	0	0	177.413	283.225	1	1	1	1	24.6442	56.7231	80.3054
DATA	1047	7	63	0	0	NC_5_19157683	NC_5_19157683	2005.5	454	-1.158630861e-001	9.425351526e-002	2.189703257e-001	5.825688e+002	4.461533e+002	7.940815e+001	7.751957e+001	184	232	55	80	1.378832e+001	2.570262e+001	0	0	0	0	0	0	0	0	0	0	0	123.032	128.954	1	1	1	1	24.4106	56.6572	82.6362
DATA	1048	7	64	0	0	Col_3_10727799	Col_3_10727799	2025.68	453.875	2.263470154e-002	1.115457405e-001	8.391986838e-001	3.773461e+002	3.975342e+002	6.572375e+001	7.468901e+001	140	227	56	81	1.443641e+001	2.573381e+001	0	0	0	0	0	0	0	0	0	0	0	79.9123	115.198	1	1	1	1	24.1747	57.2564	83.091
DATA	1049	7	65	0	0	Col_1_9394737	Col_1_9394737	2048.44	453.945	-4.299194312e-002	7.741876360e-002	5.786779651e-001	8.039900e+002	7.282135e+002	9.665401e+001	9.632421e+001	241	309	56	81	1.469273e+001	2.588289e+001	0	0	0	0	0	0	0	0	0	0	0	170.788	211.624	1	1	1	1	24.4106	57.2816	82.6667
DATA	1050	7	66	0	0	Col_5_2394034	Col_5_2394034	2068.5	454	5.222347393e-002	6.995556850e-002	4.553512615e-001	1.018134e+003	1.148229e+003	1.150168e+002	1.309209e+002	285	454	56	81	1.514883e+001	2.591776e+001	0	0	0	0	0	0	0	0	0	0	0	216.847	334.5	1	1	1	1	24.4106	57.5749	81.7943
DATA	1051	7	67	0	0	NC_5_22741423	NC_5_22741423	2089.75	454.194	0.000000000e+000	6.225819223e-001	1.000000000e+000	5.302561e+001	6.234654e+001	5.343681e+001	6.287542e+001	70	116.5	55.5	82	1.470973e+001	2.701816e+001	0	0	0	0	0	0	0	0	0	0	0	6.10657	12.1477	0	0	0	0	20.591	57.0737	81.9608
DATA	1052	7	68	0	0	NC_4_8547234	NC_4_8547234	2110.41	453.333	-1.704725222e-001	9.557297400e-002	7.447409363e-002	6.030000e+002	4.072347e+002	8.043320e+001	7.467409e+001	182	231	54	80	1.448453e+001	2.630580e+001	0	0	0	0	0	0	0	0	0	0	0	129.096	119.212	1	1	1	1	18.2295	56.1513	81.0786
DATA	1053	7	69	0	-1	NC2_00083254	NC2_00083254	2132.27	454	2.014298668e-001	1.579606570e-001	2.022419673e-001	2.818630e+002	4.481960e+002	6.010566e+001	1.157641e+002	91.5	166.5	54	78	1.471286e+001	2.539564e+001	0	0	0	1	0	0	0	0	0	0	0	60.5065	131.528	1	1	1	1	24.6442	55.6761	80.272
DATA	1054	7	70	0	0	NC_4_7461525	NC_4_7461525	2154.33	454.415	-1.966345606e-001	1.228470941e-001	1.094556207e-001	5.381933e+002	3.422187e+002	9.969633e+001	7.106980e+001	127.5	176	54	81	1.535767e+001	2.762263e+001	0	0	1	0	0	0	0	0	0	0	0	115.831	100.669	1	1	1	1	27.501	56.0475	83.3115
DATA	1055	7	71	0	0	Col_4_6584842	Col_4_6584842	2174.33	453.744	-2.717055076e-002	8.034057074e-002	7.352183878e-001	7.065494e+002	6.637002e+002	8.822636e+001	9.093487e+001	216	303	54	80	1.478057e+001	2.691427e+001	0	0	0	0	0	0	0	0	0	0	0	152.389	195.632	1	1	1	1	22.1978	56.2187	82.2446
DATA	1056	7	72	0	0	Col_5_26954978	Col_5_26954978	2195.25	453.792	2.869563340e-002	6.544731159e-002	6.610572328e-001	1.523024e+003	1.627055e+003	1.611688e+002	1.741299e+002	387	540	54	80	1.462263e+001	2.582513e+001	0	0	0	0	0	0	0	0	0	0	0	329.22	480.589	1	1	1	1	22.7082	55.0496	81.9383
DATA	1057	7	73	0	-1	NC2_00089003	NC2_00089003	2216.5	454	-2.043735715e-001	1.871423462e-001	2.747999204e-001	3.463034e+002	2.163133e+002	9.820430e+001	6.726173e+001	79	129	53	79	1.409705e+001	2.542804e+001	0	0	1	0	0	0	1	0	0	0	0	75.0215	64.0234	1	1	1	0	24.4106	54.3142	81.3188
DATA	1058	7	74	0	0	NC_4_5113847	NC_4_5113847	2237.73	454	1.035073337e-001	7.453001686e-002	1.648934104e-001	7.578053e+002	9.617562e+002	9.218762e+001	1.143133e+002	226	395.5	51	78	1.381952e+001	2.446560e+001	0	0	0	0	0	0	0	0	0	0	0	164.505	285.204	1	1	1	1	24.6442	52.7975	79.5286
DATA	1059	7	75	0	0	Col_5_17089471	Col_5_17089471	2259	454.17	-6.017729802e-002	9.621701154e-002	5.316868832e-001	5.095585e+002	4.436257e+002	7.308542e+001	7.597210e+001	161.5	233.5	51	80	1.374227e+001	2.444265e+001	0	0	0	0	0	0	0	0	0	0	0	110.835	131.798	1	1	1	1	24.6442	53.2601	80.6873
DATA	1060	7	76	0	0	Col_5_23908540	Col_5_23908540	2280.5	454	2.191957456e-002	8.078987555e-002	7.861481094e-001	6.521617e+002	6.859222e+002	8.359426e+001	9.217074e+001	204	304.5	52	79	1.395323e+001	2.540224e+001	0	0	0	0	0	0	0	0	0	0	0	142.115	204.136	1	1	1	1	24.4106	53.6535	81.0562
DATA	1061	7	77	0	0	NC_3_18179568	NC_3_18179568	2301.5	454	1.934203962e-001	1.036556397e-001	6.204274402e-002	9.976684e+002	1.557423e+003	1.126005e+002	2.780423e+002	228	357	54	78	1.374491e+001	2.679082e+001	0	0	0	1	0	0	0	0	0	0	0	217.78	464.247	1	1	1	1	24.4106	54.8151	80.7334
DATA	1062	7	78	0	0	Col_4_10872615	Col_4_10872615	2322.22	453.622	-1.449144688e-002	6.778026171e-002	8.307027151e-001	1.241632e+003	1.200885e+003	1.346609e+002	1.348653e+002	327	438	53	76	1.337635e+001	2.654697e+001	0	0	0	0	0	0	0	0	0	0	0	271.453	358.489	1	1	1	1	21.9382	54.5126	78.2667
DATA	1063	7	79	0	0	Col_1_3480566	Col_1_3480566	2343.09	453.773	-7.184410201e-003	7.166463579e-002	9.201455142e-001	9.536837e+002	9.380370e+002	1.086460e+002	1.120533e+002	265	384	54	75	1.368855e+001	2.591796e+001	0	0	0	0	0	0	0	0	0	0	0	208.817	280.418	1	1	1	1	21.9382	54.9143	78.0701
DATA	1064	7	80	0	0	NC_1_27903186	NC_1_27903186	2364.88	454.409	-1.838703779e-001	3.524036060e-001	6.018369060e-001	1.234013e+002	8.080704e+001	5.341159e+001	6.173784e+001	84	118	53	78	1.346796e+001	2.556182e+001	0	0	0	0	0	0	0	0	0	0	0	27.0612	24.1906	1	1	0	0	26.6546	54.4272	80.4636
DATA	1065	7	81	0	0	NC_5_13908400	NC_5_13908400	2386	454.5	1.908944506e-001	3.586831877e-001	5.945811939e-001	7.857007e+001	1.219415e+002	5.249022e+001	6.233720e+001	76	142	53	75	1.368611e+001	2.478735e+001	0	0	0	0	0	0	0	0	0	0	0	17.2524	36.5488	1	1	0	0	26.2212	54.1965	76.5459
DATA	1066	7	82	0	0	Col_4_5918254	Col_4_5918254	2407.17	454.121	1.177164899e-001	7.152371291e-002	9.979699355e-002	8.643366e+002	1.133442e+003	1.007879e+002	1.287488e+002	255.5	429.5	52	75	1.407796e+001	2.417518e+001	0	0	0	0	0	0	0	0	0	0	0	190.006	340.079	1	1	1	1	25.7804	53.3797	76.5422
DATA	1067	7	83	0	0	Col_5_4173728	Col_5_4173728	2428.33	454.5	5.590120238e-002	6.915287937e-002	4.188768741e-001	1.038170e+003	1.180782e+003	1.160146e+002	1.329067e+002	293.5	461	52	78	1.546599e+001	2.737611e+001	0	0	0	0	0	0	0	0	0	0	0	228.474	354.644	1	1	1	1	24.4106	53.9671	79.4351
DATA	1068	7	84	0	0	Col_2_9770486	Col_2_9770486	2449.5	454.324	7.754519816e-002	1.148890953e-001	4.997030909e-001	3.275006e+002	3.915230e+002	6.122927e+001	7.244495e+001	131	223	53	79	1.676149e+001	2.879599e+001	0	0	0	0	0	0	0	0	0	0	0	72.1412	117.693	1	1	1	1	27.0811	55.3963	81.4804
DATA	1069	7	85	0	0	NC_3_1831563	NC_3_1831563	2470.5	454.324	1.332496535e-001	1.562262878e-001	3.936996663e-001	2.071076e+002	2.814788e+002	5.568624e+001	6.709734e+001	106	187	53	76	1.436164e+001	2.610871e+001	0	0	0	0	0	0	0	0	0	0	0	45.6591	84.6778	1	1	0	0	27.0811	54.3114	78.3387
DATA	1070	7	86	0	0	Col_5_26409568	Col_5_26409568	2491.78	454.478	-1.634127014e-002	6.505569746e-002	8.016680535e-001	1.651067e+003	1.590097e+003	1.729979e+002	1.702611e+002	425.5	551	53	77	1.344408e+001	2.507610e+001	0	0	0	0	0	0	0	0	0	0	0	364.267	478.672	1	1	1	1	27.0811	53.6903	78.5079
DATA	1071	7	87	0	0	Col_3_15322203	Col_3_15322203	2512.71	454.286	4.159028410e-002	6.933304173e-002	5.485979497e-001	1.033630e+003	1.137511e+003	1.155374e+002	1.289972e+002	283.5	427.5	53	75	1.371440e+001	2.454350e+001	0	0	0	0	0	0	0	0	0	0	0	228.176	342.605	1	1	1	1	24.8756	53.4127	77.9196
DATA	1072	7	88	66	-1	(-)3xSLv1	NegativeControl	2534	454.5	0.000000000e+000	6.215152135e-001	1.000000000e+000	5.127293e+001	6.042894e+001	5.159651e+001	6.080806e+001	52	80	53	75	1.262198e+001	2.457130e+001	0	0	0	0	0	0	0	0	0	0	0	-5.90619	-20.4139	0	0	0	0	30	53.455	77.6093
DATA	1073	7	89	0	0	NC_4_1371031	NC_4_1371031	2555.33	454.391	-1.220327356e-001	1.761692924e-001	4.884968898e-001	2.410754e+002	1.820204e+002	5.693366e+001	6.345590e+001	113	154	53	75	1.217652e+001	2.467015e+001	0	0	0	0	0	0	0	0	0	0	0	53.2649	54.8642	1	1	0	0	27.2919	53.9304	77.4573
DATA	1074	7	90	0	0	Col_5_16282429	Col_5_16282429	2576.5	454.324	-2.036307563e-001	6.866295804e-002	3.020374901e-003	1.776082e+003	1.111303e+003	1.849422e+002	1.266641e+002	460	418	53	75	1.223742e+001	2.512198e+001	0	0	0	0	0	0	0	0	0	0	0	392.519	335.033	1	1	1	1	27.0811	53.962	76.9589
DATA	1075	7	91	0	0	NC_1_27345181	NC_1_27345181	2597.27	454.475	-4.006833389e-002	7.533007426e-002	5.947928001e-001	8.336291e+002	7.601592e+002	9.801748e+001	9.732156e+001	241.5	346.5	53	78	1.338276e+001	2.584662e+001	0	0	0	0	0	0	0	0	0	0	0	184.265	229.196	1	1	1	1	25.7804	54.4129	78.5353
DATA	1076	7	92	0	0	NC_1_13658095	NC_1_13658095	2618.34	454.426	-6.547290186e-002	7.678748901e-002	3.938530707e-001	8.158900e+002	7.017117e+002	9.651247e+001	9.282881e+001	236.5	323.5	52	78	1.375365e+001	2.550218e+001	0	0	0	0	0	0	0	0	0	0	0	180.349	211.57	1	1	1	1	26.2212	53.8842	78.8988
DATA	1077	7	93	0	0	NC_5_8877028	NC_5_8877028	2640.5	454.5	-2.807400016e-001	6.700886905e-002	2.794531530e-005	6.146724e+003	3.220355e+003	6.168309e+002	3.277208e+002	1466	1049.5	54	77	1.439484e+001	2.577825e+001	0	0	0	0	0	0	0	0	0	0	0	1358.61	970.835	1	1	1	1	24.4106	55.5557	79.0614
DATA	1078	7	94	0	0	Col_3_14303111	Col_3_14303111	2661	454.5	4.975225137e-002	6.410016179e-002	4.376520425e-001	1.838264e+003	2.061390e+003	1.909225e+002	2.149164e+002	417	662	54	77	1.405583e+001	2.481514e+001	0	0	0	0	0	0	0	0	0	0	0	406.238	621.304	1	1	1	1	26.2212	54.6826	78.7884
DATA	1079	7	95	0	0	NC_4_14263080	NC_4_14263080	2682.22	454.478	1.309981110e-002	1.452095699e-001	9.281178435e-001	2.592630e+002	2.672024e+002	5.773210e+001	6.642484e+001	123	181	54	77	1.378434e+001	2.579970e+001	0	0	0	0	0	0	0	0	0	0	0	57.2775	80.5074	1	1	1	0	27.0811	54.163	79.2241
DATA	1080	7	96	0	0	Col_1_23196735	Col_1_23196735	2703.4	454.414	6.291267235e-002	1.032929806e-001	5.424779347e-001	3.886324e+002	4.492123e+002	6.460153e+001	7.562755e+001	141	225.5	54	79	1.360549e+001	2.599500e+001	0	0	0	0	0	0	0	0	0	0	0	85.8231	135.286	1	1	1	1	27.501	54.0287	80.4443
DATA	1081	7	97	0	0	NC_1_16716022	NC_1_16716022	2724.6	454.414	5.435412979e-002	8.141805085e-002	5.043933577e-001	6.114916e+002	6.930181e+002	8.003079e+001	9.224101e+001	165	278.5	53.5	78.5	1.368661e+001	2.626943e+001	0	0	0	0	0	0	0	0	0	0	0	134.969	208.597	1	1	1	1	27.501	54.399	80.7638
DATA	1082	7	98	0	0	NC_2_5623064	NC_2_5623064	2745.71	454.5	0.000000000e+000	6.215520312e-001	1.000000000e+000	5.133728e+001	6.053321e+001	5.166465e+001	6.091299e+001	63	92.5	54	78	1.319379e+001	2.693603e+001	0	0	0	0	0	0	0	0	0	0	0	1.304	-8.7575	0	0	0	0	30	54.3317	80.0971
DATA	1083	7	99	0	0	NC_1_25786572	NC_1_25786572	2767	454.5	2.311980514e-002	9.199309643e-002	8.015658720e-001	4.937139e+002	5.207091e+002	7.148589e+001	8.017078e+001	169	264	53	76	1.312735e+001	2.711541e+001	0	0	0	0	0	0	0	0	0	0	0	108.831	156.515	1	1	1	1	26.2212	53.203	78.495
DATA	1084	7	100	0	0	NC_5_10037273	NC_5_10037273	2787.93	454.193	4.984959439e-003	1.046556869e-001	9.620095305e-001	4.076535e+002	4.123596e+002	6.587102e+001	7.363961e+001	155	224	54	76	1.406521e+001	2.875797e+001	0	0	0	0	0	0	0	0	0	0	0	89.785	123.84	1	1	1	1	25.3321	54.8867	79.8333
DATA	1085	7	101	0	0	Col_1_29590256	Col_1_29590256	2809.15	454.5	-7.667312446e-002	8.477365576e-002	3.657593926e-001	6.538917e+002	5.480658e+002	8.341195e+001	8.205457e+001	207	261	54	77.5	1.309641e+001	2.859096e+001	0	0	0	0	0	0	0	0	0	0	0	143.894	164.445	1	1	1	1	26.6546	55.0597	81.6672
DATA	1086	7	102	0	0	Col_5_1980770	Col_5_1980770	2829.63	455.049	-6.768716704e-002	9.503790005e-002	4.763332865e-001	5.201677e+002	4.450986e+002	7.343256e+001	7.561344e+001	179	230	52	80	1.334305e+001	2.924589e+001	0	0	0	0	0	0	0	0	0	0	0	114.365	133.424	1	1	1	1	21.6755	53.0769	84.3692
DATA	1087	7	103	0	-1	NC2_00091486	NC2_00091486	2851.5	454.5	-1.011842130e-002	5.693356512e-001	9.858204784e-001	6.225062e+001	6.081704e+001	5.226591e+001	6.144032e+001	75	120	52	81	1.333023e+001	3.046822e+001	0	0	0	0	0	0	0	0	0	0	0	13.6703	16.3018	1	0	0	0	27.9146	52.9417	86.0825
DATA	1088	7	104	0	0	Col_5_18634552	Col_5_18634552	2872.71	454.5	-1.123322971e-002	8.003881069e-002	8.883856067e-001	6.887650e+002	6.711782e+002	8.627433e+001	9.087975e+001	201	292	53	81	1.355452e+001	3.057726e+001	0	0	0	0	0	0	0	0	0	0	0	151.077	200.709	1	1	1	1	27.0811	53.5803	85.9443
DATA	1089	7	105	0	0	NC_5_14158060	NC_5_14158060	2892.81	454.226	1.357025140e-002	6.956273841e-002	8.453308553e-001	1.053664e+003	1.087107e+003	1.175073e+002	1.248267e+002	297	427	52.5	79	1.342982e+001	2.965078e+001	0	0	0	0	0	0	0	0	0	0	0	230.834	324.685	1	1	1	1	24.4106	53.4084	83.8727
DATA	1090	7	106	0	0	NC_3_10961767	NC_3_10961767	2915	454.5	2.793911379e-001	1.159196838e-001	1.594320461e-002	2.625762e+002	4.996277e+002	5.833269e+001	7.918708e+001	115	230	52	80	1.290889e+001	2.821758e+001	0	0	0	0	0	0	0	0	0	0	0	57.4464	149.013	1	1	1	1	26.2212	53.5671	83.3227
DATA	1091	7	107	0	0	Col_3_11295598	Col_3_11295598	2935.26	453.702	6.152955359e-002	6.524271771e-002	3.456364522e-001	1.532349e+003	1.765580e+003	1.618702e+002	1.869704e+002	406	627	54	82	1.384462e+001	2.852814e+001	0	0	0	0	0	0	0	0	0	0	0	334.767	525.82	1	1	1	1	22.9591	54.9566	84.7554
DATA	1092	7	108	0	0	Col_1_1884303	Col_1_1884303	2957.29	454.5	1.028413766e-001	1.643547413e-001	5.314933129e-001	4.806455e+002	6.090687e+002	1.049265e+002	1.763889e+002	117.5	192.5	58	86	1.977278e+001	3.564939e+001	0	0	1	1	0	0	0	0	0	0	0	104.854	181.117	1	1	1	1	27.0811	61.8448	92.0997
DATA	1093	7	109	0	0	Col_4_12876674	Col_4_12876674	2978.2	454.864	2.239621125e-002	6.530462028e-002	7.316361715e-001	1.549429e+003	1.631428e+003	1.635368e+002	1.744247e+002	395	591	61	87	3.525388e+001	4.244185e+001	0	0	0	0	0	0	0	0	1	0	0	337.51	484.387	1	1	1	1	25.7804	70.3414	95.7678
DATA	1094	7	110	0	0	Col_5_21909903	Col_5_21909903	2999.6	454.586	-9.620784076e-002	6.678040265e-002	1.496808247e-001	1.588372e+003	1.272754e+003	1.672581e+002	1.414931e+002	407	468	58	83	2.741723e+001	4.648864e+001	0	0	0	0	0	0	0	0	0	0	0	345.422	377.256	1	1	1	1	27.501	64.7922	91.4662
DATA	1095	7	111	0	0	NC_2_4514543	NC_2_4514543	3020.78	454.522	-2.069317078e-002	8.264789144e-002	8.022954435e-001	6.531653e+002	6.227732e+002	8.379417e+001	8.782288e+001	201	291	56	80	1.665157e+001	3.452475e+001	0	0	0	0	0	0	0	0	0	0	0	141.807	184.28	1	1	1	1	30	57.5065	85.4984
DATA	1096	7	112	0	0	Col_4_12795702	Col_4_12795702	3041.84	454.392	3.992943903e-003	6.550187201e-002	9.513916757e-001	1.544383e+003	1.558647e+003	1.631437e+002	1.677551e+002	395	537.5	56	79	1.529631e+001	3.258094e+001	0	0	0	0	0	0	0	0	0	0	0	334.721	460.394	1	1	1	1	24.1747	56.4577	84.5853
DATA	1097	7	113	0	0	NC_5_26060131	NC_5_26060131	3061.64	454.568	-2.626873176e-002	8.294256763e-002	7.514637413e-001	6.545993e+002	6.161789e+002	8.401609e+001	8.750816e+001	202	277	56	84	1.502452e+001	3.256636e+001	0	0	0	0	0	0	0	0	0	0	0	141.644	181.701	1	1	1	1	23.2073	57.0915	88.3709
DATA	1098	7	114	0	0	NC_5_10939977	NC_5_10939977	3084.22	454.522	2.352362974e-002	1.132876151e-001	8.355060073e-001	3.624356e+002	3.826084e+002	6.401564e+001	7.307644e+001	133.5	193	56	87	1.528495e+001	3.431839e+001	0	0	0	0	0	0	0	0	0	0	0	78.2737	112.601	1	1	1	1	27.0811	57.0597	90.3097
DATA	1099	7	115	0	0	Col_3_3993580	Col_3_3993580	3105.4	454.586	7.348529385e-002	6.178413129e-002	2.342871049e-001	1.841177e+005	2.180624e+005	1.841184e+004	2.180633e+004	40274.5	65525	54	83	1.420631e+001	3.125352e+001	0	1	1	0	0	0	0	0	0	0	0	39690.3	64054	1	1	1	1	27.501	54.9052	85.802
DATA	1100	7	116	0	0	NC_2_11769533	NC_2_11769533	3126.5	454.676	6.452389439e-002	9.603637478e-002	5.016668904e-001	4.484111e+002	5.202358e+002	6.939564e+001	8.131699e+001	159	249	54	81	1.333520e+001	2.942340e+001	0	0	0	0	0	0	0	0	0	0	0	96.4848	152.521	1	1	1	1	27.0811	54.8193	83.9572
DATA	1101	7	117	0	0	NC_2_18171946	NC_2_18171946	3147.6	454.586	-3.113331873e-001	3.969570144e-001	4.328643940e-001	1.274488e+002	6.223039e+001	5.457221e+001	6.274250e+001	81.5	108	53	80	1.332370e+001	2.523409e+001	0	0	0	0	0	0	0	0	0	0	0	27.3712	11.4285	1	0	0	0	27.501	53.6267	81.084
DATA	1102	7	118	0	0	Col_1_25776152	Col_1_25776152	3168.08	455	4.327891050e-002	7.248525451e-002	5.504593607e-001	8.869612e+002	9.799040e+002	1.034068e+002	1.163547e+002	245	387	53	80	1.355354e+001	2.586224e+001	0	0	0	0	0	0	0	0	0	0	0	190.14	286.177	1	1	1	1	22.9591	53.8928	80.7664
DATA	1103	7	119	0	0	Col_5_22082060	Col_5_22082060	3190	454.5	1.801472092e-002	7.150005725e-002	8.010766684e-001	9.584629e+002	9.990564e+002	1.096540e+002	1.180425e+002	261	389	54	77	1.327116e+001	2.444976e+001	0	0	0	0	0	0	0	0	0	0	0	205.05	291.158	1	1	1	1	26.2212	54.4232	77.5633
DATA	1104	7	120	0	0	Col_1_30275866	Col_1_30275866	3211.22	454.522	-5.436415534e-002	1.024622267e-001	5.957115702e-001	4.660175e+002	4.111858e+002	7.085358e+001	7.523063e+001	170	210	53	78	1.327276e+001	2.609939e+001	0	0	0	0	0	0	0	0	0	0	0	99.505	119.591	1	1	1	1	27.0811	53.6901	79.4311
DATA	1105	7	121	0	0	NC_4_16274034	NC_4_16274034	3232.5	454.676	1.550073252e-001	2.330005084e-001	5.058803491e-001	1.332895e+002	1.904598e+002	5.511086e+001	6.593771e+001	88.5	153	52	80	1.324275e+001	2.681868e+001	0	0	0	0	0	0	0	0	0	0	0	28.4053	55.282	1	1	0	0	27.0811	53.1984	81.0248
DATA	1106	7	122	0	0	NC_2_14763240	NC_2_14763240	3252.95	454.475	-9.343575826e-002	8.557216562e-002	2.748795755e-001	6.784793e+002	5.471430e+002	8.645022e+001	8.363226e+001	203.5	264	52	77.5	1.276330e+001	2.520169e+001	0	0	0	0	0	0	0	0	0	0	0	144.319	158.5	1	1	1	1	26.2212	52.7801	78.6822
DATA	1107	7	123	0	0	Col_4_14802367	Col_4_14802367	3274.55	454.982	5.506788449e-002	1.145295143e-001	6.306456549e-001	3.504589e+002	3.978368e+002	6.410593e+001	7.483167e+001	141.5	224.5	53	78	1.311875e+001	2.473242e+001	0	0	0	0	0	0	0	0	0	0	0	74.4029	115.013	1	1	1	1	24.8756	53.8894	79.09
DATA	1108	7	124	0	0	NC_4_1409108	NC_4_1409108	3295.67	454.609	-3.744934015e-002	5.292917945e-001	9.435938006e-001	7.175652e+001	6.582821e+001	5.425763e+001	6.384785e+001	81.5	113.5	54	77	1.265227e+001	2.536626e+001	0	0	0	0	0	0	0	0	0	0	0	15.2049	18.9925	1	1	0	0	27.2919	54.1523	78.2877
DATA	1109	7	125	0	0	NC_2_2835228	NC_2_2835228	3317	454.5	6.037465914e-002	7.827775785e-002	4.405365234e-001	7.000546e+002	8.044639e+002	8.834081e+001	1.025718e+002	208	345	53	75	1.230807e+001	2.554720e+001	0	0	0	0	0	0	0	0	0	0	0	148.059	231.638	1	1	1	1	26.2212	53.763	77.304
DATA	1110	7	126	0	0	Col_1_7508020	Col_1_7508020	3338	454.5	-2.540238945e-001	1.300769658e-001	5.083454742e-002	4.267672e+002	2.377755e+002	6.881278e+001	6.804729e+001	151	179	54	74	1.223309e+001	2.385645e+001	0	0	0	0	0	0	0	0	0	0	0	90.096	68.3329	1	1	1	0	26.2212	54.3432	75.9406
DATA	1111	7	127	0	0	NC_3_14750528	NC_3_14750528	3359.43	454.701	1.277691283e-001	8.597513933e-002	1.372481473e-001	5.297223e+002	7.109145e+002	7.569984e+001	9.557620e+001	174	300	54	76	1.328845e+001	2.478660e+001	0	0	0	0	0	0	0	0	0	0	0	111.63	203.911	1	1	1	1	26.8687	54.554	78.2192
DATA	1112	7	128	0	0	Col_3_19226555	Col_3_19226555	3380.5	454.676	7.298078289e-002	9.304154589e-002	4.328117793e-001	8.977017e+002	1.061971e+003	1.389090e+002	1.567246e+002	211	307	54	77	1.356223e+001	2.494895e+001	0	0	1	1	0	0	0	0	0	0	0	188.848	304.037	1	1	1	1	27.0811	54.5991	78.8309
DATA	1113	7	129	0	0	NC_1_19769894	NC_1_19769894	3401.5	454.676	6.582912506e-002	7.597234247e-002	3.862225914e-001	7.624285e+002	8.872137e+002	9.358040e+001	1.094639e+002	210	378	53	77	1.334908e+001	2.550425e+001	0	0	0	0	0	0	0	0	0	0	0	160.125	253.547	1	1	1	1	27.0811	54.114	79.1754
DATA	1114	7	130	0	0	NC_2_11136978	NC_2_11136978	3421.59	455.471	3.266842409e-001	6.832586033e-002	1.741930627e-006	1.771577e+004	3.758757e+004	1.772410e+003	3.759305e+003	3685	9607	54	78	1.399907e+001	2.504478e+001	0	0	1	1	0	0	0	0	0	0	0	3715.05	10723.8	1	1	1	1	19.1492	56.0845	78.446
DATA	1115	7	131	0	0	Col_1_7724864	Col_1_7724864	3443.23	455.091	1.645105701e-002	7.156613168e-002	8.181911564e-001	9.783383e+002	1.016109e+003	1.119555e+002	1.202652e+002	273.5	375.5	55	78	1.390205e+001	2.536708e+001	0	0	0	0	0	0	0	0	0	0	0	204.836	289.395	1	1	1	1	21.9382	55.8	78.12
DATA	1116	7	132	0	0	NC_1_5255154	NC_1_5255154	3465	454.831	-8.905262130e-003	9.454837407e-002	9.249603222e-001	5.152288e+002	5.047716e+002	7.500715e+001	8.185786e+001	170	242	54	78	1.359531e+001	2.564285e+001	0	0	0	0	0	0	0	0	0	0	0	107.713	143.523	1	1	1	1	24.6442	54.6725	78.9722
DATA	1117	7	133	0	0	Col_1_17595157	Col_1_17595157	3485.86	455.088	1.118596729e-002	7.590171796e-002	8.828365404e-001	8.128065e+002	8.340137e+002	9.790784e+001	1.054568e+002	228	340	54	79	1.262389e+001	2.525418e+001	0	0	0	0	0	0	0	0	0	0	0	169.697	236.779	1	1	1	1	24.4106	54.0581	81.1743
DATA	1118	7	134	0	0	Col_2_5105804	Col_2_5105804	3507.12	455.054	5.088952890e-002	7.705114279e-002	5.089559231e-001	7.484499e+002	8.414964e+002	9.267524e+001	1.061066e+002	220	344	52	77	1.267008e+001	2.382784e+001	0	0	0	0	0	0	0	0	0	0	0	156.064	238.558	1	1	1	1	24.1747	52.5538	78.7369
DATA	1119	7	135	0	-1	NC2_00147876	NC2_00147876	3528.5	455	0.000000000e+000	6.216707909e-001	1.000000000e+000	5.437274e+001	6.431702e+001	5.471588e+001	6.472054e+001	56	97	54	79	1.392592e+001	2.621257e+001	0	0	0	0	0	0	0	0	0	0	0	-6.72443	-6.08408	0	0	0	0	24.4106	54.6289	81.2453
DATA	1120	7	136	0	0	Col_4_17031622	Col_4_17031622	3549.29	455.082	-7.008367423e-002	7.131458876e-002	3.257356005e-001	1.118504e+003	9.518178e+002	1.245405e+002	1.151453e+002	298	355	54	81	1.417765e+001	2.606699e+001	0	0	0	0	0	0	0	0	0	0	0	232.723	269.143	1	1	1	1	23.4529	55.3675	81.553
DATA	1121	7	137	0	0	Col_5_12658744	Col_5_12658744	3570.4	454.686	1.147435186e-001	7.479955288e-002	1.250263653e-001	7.786534e+002	1.014116e+003	9.522695e+001	1.203845e+002	222.5	363	54	82	1.439044e+001	2.676183e+001	0	0	0	0	0	0	0	0	0	0	0	161.868	286.445	1	1	1	1	19.4461	55.8494	82.5128
DATA	1122	7	138	0	0	NC_3_19656109	NC_3_19656109	3592	454.831	1.218780330e-001	8.198537152e-002	1.371250744e-001	6.016339e+002	7.965451e+002	8.142109e+001	1.027685e+002	185	334	55	83.5	1.540608e+001	2.758335e+001	0	0	0	0	0	0	0	0	0	0	0	124.973	224.765	1	1	1	1	24.6442	57.4306	84.6613
DATA	1123	7	139	0	0	Col_1_22726664	Col_1_22726664	3613.09	454.868	-3.000872929e-002	8.023768007e-002	7.084058281e-001	7.416059e+002	6.920930e+002	9.226664e+001	9.493945e+001	213	296	54	82	1.451376e+001	2.671618e+001	0	0	0	0	0	0	0	0	0	0	0	153.957	195.128	1	1	1	1	23.9365	55.7605	84.8366
DATA	1124	7	140	0	0	NC_2_232004	NC_2_232004	3634.5	455	2.029213912e-003	7.371916446e-002	9.780399842e-001	9.045973e+002	9.088339e+002	1.058252e+002	1.117554e+002	258.5	365	54	81	1.281170e+001	2.586138e+001	0	0	0	0	0	0	0	0	0	0	0	187.711	256.057	1	1	1	1	24.4106	54.885	81.5858
DATA	1125	7	141	0	0	Col_1_11379524	Col_1_11379524	3654.36	455.1	-1.078342966e-001	7.123379620e-002	1.300745338e-001	1.203066e+003	9.385451e+002	1.322544e+002	1.142033e+002	306	364.5	53	78	1.294065e+001	2.543390e+001	0	0	0	0	0	0	0	0	0	0	0	249.583	264.295	1	1	1	1	23.696	54.0324	80.3005
DATA	1126	7	142	0	0	NC_5_13917609	NC_5_13917609	3675.5	455	-2.308629699e-002	6.849947044e-002	7.360951608e-001	1.255340e+003	1.190351e+003	1.370286e+002	1.356692e+002	322	433.5	54	79	1.234252e+001	2.493109e+001	0	0	0	0	0	0	0	0	0	0	0	260.404	335.083	1	1	1	1	23.4529	54.2523	81.0217
DATA	1127	7	143	0	0	NC_1_6251158	NC_1_6251158	3696.9	455.143	-1.831097035e-003	7.430108919e-002	9.803386977e-001	8.865981e+002	8.828678e+002	1.042978e+002	1.096950e+002	256	352	55	81	1.316461e+001	2.576032e+001	0	0	0	0	0	0	0	0	0	0	0	183.931	248.478	1	1	1	1	22.9591	55.1807	83.0365
DATA	1128	7	144	0	0	NC_2_6769255	NC_2_6769255	3719	455.17	1.489949255e-001	1.207959623e-001	2.174105594e-001	3.006713e+002	4.237277e+002	6.260635e+001	7.767769e+001	129	227	53	82	1.331425e+001	2.513752e+001	0	0	0	0	0	0	0	0	0	0	0	62.3967	119.257	1	1	1	1	24.6442	54.0761	81.9299
DATA	1129	7	145	0	0	NC_3_8299053	NC_3_8299053	3740.33	455.622	3.668760641e-002	7.873555402e-002	6.412442449e-001	7.209800e+002	7.845323e+002	9.061219e+001	1.019396e+002	218.5	321	53	80	1.331761e+001	2.445436e+001	0	0	0	0	0	0	0	0	0	0	0	149.698	220.846	1	1	1	1	22.4545	54.3076	80.5502
DATA	1130	7	146	0	0	NC_3_12338622	NC_3_12338622	3761.5	455	7.053631437e-002	7.765432663e-002	3.637000921e-001	8.521599e+002	1.002438e+003	1.144104e+002	1.195055e+002	206	344	53	78	1.310936e+001	2.450882e+001	0	0	0	0	0	0	0	0	0	0	0	177.076	282.32	1	1	1	1	24.4106	53.539	79.5723
DATA	1131	7	147	0	0	Col_4_16553387	Col_4_16553387	3782.5	455	-9.422912296e-002	6.742578665e-002	1.622562000e-001	1.552542e+003	1.249724e+003	1.646376e+002	1.408736e+002	379	432	54	78	1.291985e+001	2.407334e+001	0	0	0	0	0	0	0	0	0	0	0	322.933	352.193	1	1	1	1	24.4106	54.1468	79.8767
DATA	1132	7	148	0	0	NC_2_14370926	NC_2_14370926	3803.5	455	0.000000000e+000	6.230877657e-001	1.000000000e+000	5.437668e+001	6.455496e+001	5.471985e+001	6.518476e+001	60	113	53	76.5	1.271508e+001	2.469622e+001	0	0	0	0	0	0	0	0	0	0	0	-0.323118	15.2566	0	0	0	0	30	53.9041	77.7271
DATA	1133	7	149	0	0	Col_5_5036770	Col_5_5036770	3824.5	455	1.213870936e-001	1.104145818e-001	2.716042871e-001	3.505668e+002	4.636155e+002	6.491754e+001	7.974769e+001	137.5	232	53	78	1.337779e+001	2.492727e+001	0	0	0	0	0	0	0	0	0	0	0	73.1185	130.917	1	1	1	1	24.4106	54	79.3328
DATA	1134	7	150	0	0	Col_5_7991482	Col_5_7991482	3846	455.17	-4.367521864e-002	9.044246508e-002	6.291624064e-001	5.834135e+002	5.275957e+002	7.986442e+001	8.355890e+001	180	254	53	80	1.424418e+001	2.546687e+001	0	0	0	0	0	0	0	0	0	0	0	121.903	149.193	1	1	1	1	24.6442	54.6462	80.3699
DATA	1135	7	151	0	0	Col_1_30204978	Col_1_30204978	3865.82	455.5	-3.012550822e-002	1.282236975e-001	8.142514728e-001	3.377871e+002	3.151502e+002	6.406514e+001	7.196504e+001	134	201	55	81	1.418455e+001	2.785264e+001	0	0	0	0	0	0	0	0	0	0	0	70.7137	89.2536	1	1	1	0	25.7804	55.8709	82.4505
DATA	1136	7	152	0	0	NC_4_9389223	NC_4_9389223	3888.43	455.298	7.807725371e-002	1.068696632e-001	4.650333611e-001	3.836585e+002	4.592213e+002	6.648495e+001	7.922821e+001	144	215	55	80	1.402507e+001	2.730780e+001	0	0	0	0	0	0	0	0	0	0	0	80.5211	130.329	1	1	1	1	26.8687	55.6479	81.9157
DATA	1137	7	153	0	0	Col_2_5167828	Col_2_5167828	3908.87	455.404	5.632965689e-002	7.640750540e-002	4.609844718e-001	7.580293e+002	8.630096e+002	9.316254e+001	1.076950e+002	224	358	54	80	1.364853e+001	2.622338e+001	0	0	0	0	0	0	0	0	0	0	0	159.503	245.453	1	1	1	1	24.4106	54.4724	81.3279
DATA	1138	7	154	0	0	Col_4_11431960	Col_4_11431960	3930.5	455.324	-6.375481802e-002	7.030610873e-002	3.645032549e-001	1.162330e+003	1.003632e+003	1.281612e+002	1.191700e+002	308.5	378.5	53	81	1.268912e+001	2.595089e+001	0	0	0	0	0	0	0	0	0	0	0	245.328	286.196	1	1	1	1	27.0811	53.4909	82.3125
DATA	1139	7	155	0	0	Col_3_10190924	Col_3_10190924	3951.68	455.14	-3.683262247e-001	7.470524889e-002	8.206442034e-007	2.081946e+003	8.915450e+002	2.150363e+002	1.097878e+002	502	362	53	80	1.314202e+001	2.473608e+001	0	0	0	0	0	0	0	0	0	0	0	440.911	254.971	1	1	1	1	24.1747	54.2633	81.7793
DATA	1140	7	156	0	0	Col_2_17084458	Col_2_17084458	3972.67	455.241	4.361923426e-002	6.977561215e-002	5.318819229e-001	1.047301e+003	1.157953e+003	1.176560e+002	1.322402e+002	285.5	411	53	80	1.307476e+001	2.429819e+001	0	0	0	0	0	0	0	0	0	0	0	222.607	332.211	1	1	1	1	24.8756	54.0484	81.0764
DATA	1141	7	157	0	0	NC_1_10301346	NC_1_10301346	3993.79	455.179	1.291835495e-002	7.681059992e-002	8.664381079e-001	7.708500e+002	7.941239e+002	9.377319e+001	1.017663e+002	226	333	52	79	1.333473e+001	2.504795e+001	0	0	0	0	0	0	0	0	0	0	0	164.512	228.641	1	1	1	1	25.1049	53.9585	79.3892
DATA	1142	7	158	0	0	NC_3_22636698	NC_3_22636698	4015.22	455.478	8.188562608e-002	2.733318843e-001	7.644951409e-001	1.226307e+002	1.480761e+002	5.455670e+001	6.509740e+001	83	148	53	79	1.385339e+001	2.503784e+001	0	0	0	0	0	0	0	0	0	0	0	26.2882	42.801	1	1	0	0	27.0811	54.3024	80.1104
DATA	1143	7	159	0	0	NC_4_12514103	NC_4_12514103	4036.23	455.386	-7.064881448e-002	7.747165626e-002	3.618049801e-001	8.285587e+002	7.041650e+002	9.830616e+001	9.456598e+001	244	300.5	54	74	1.341862e+001	2.545093e+001	0	0	0	0	0	0	0	0	0	0	0	178.473	204.408	1	1	1	1	25.5572	54.1941	77.6448
DATA	1144	7	160	0	0	Col_1_1157177	Col_1_1157177	4057.12	455.024	1.254006217e-002	6.741868317e-002	8.524425850e-001	1.262862e+003	1.299859e+003	1.368141e+002	1.443729e+002	335.5	438	53	75	1.389216e+001	2.594235e+001	0	0	0	0	0	0	0	0	0	0	0	273.449	379.095	1	1	1	1	21.6755	54.1301	78.6808
DATA	1145	7	161	66	-1	(-)3xSLv1	NegativeControl	4078.5	455.324	0.000000000e+000	6.223686003e-001	1.000000000e+000	5.200456e+001	6.211888e+001	5.238706e+001	6.250860e+001	67	84.5	54	80	1.384227e+001	2.575430e+001	0	0	0	0	0	0	0	0	0	0	0	5.19253	-16.9857	0	0	0	0	27.0811	55.5085	82.1618
DATA	1146	7	162	0	0	Col_3_6704617	Col_3_6704617	4098.94	454.961	-3.154219596e-002	7.231836970e-002	6.627224949e-001	9.587648e+002	8.915996e+002	1.090809e+002	1.086976e+002	257	362	55	81	1.435223e+001	2.812002e+001	0	0	0	0	0	0	0	0	0	0	0	210.025	262.757	1	1	1	1	22.9591	56.6809	84.2279
DATA	1147	7	163	0	0	Col_1_16493594	Col_1_16493594	4121	455.5	-1.014620308e-001	1.519464581e-001	5.042940986e-001	2.829053e+002	2.239644e+002	5.891207e+001	6.573141e+001	119	173.5	55	78	1.377285e+001	2.659017e+001	0	0	0	0	0	0	0	0	0	0	0	62.3899	66.4048	1	1	1	0	26.2212	55.3339	80.6361
DATA	1148	7	164	0	0	NC_5_11476187	NC_5_11476187	4142	455.5	1.017354060e-001	8.238878410e-002	2.168971086e-001	5.698729e+002	7.203001e+002	7.668738e+001	9.465409e+001	178	304	54	77	1.334978e+001	2.583840e+001	0	0	0	0	0	0	0	0	0	0	0	126.553	214.92	1	1	1	1	26.2212	54.5073	79.6754
DATA	1149	8	1	0	0	Col_3_9987998	Col_3_9987998	704	459.5	-3.004020064e-002	1.739327608e-001	8.628781470e-001	2.314310e+002	2.159640e+002	6.003827e+001	6.644793e+001	115	170	60	83	1.438692e+001	2.756376e+001	0	0	0	0	0	0	0	0	0	0	0	47.6075	62.9706	1	1	0	0	26.2212	61.0685	85.0098
DATA	1150	8	2	0	0	NC_1_4326096	NC_1_4326096	725	459.5	3.961257872e-002	2.824886853e-001	8.884805339e-001	1.271450e+002	1.392874e+002	5.728495e+001	6.493413e+001	87	143	61	85	1.396522e+001	2.674700e+001	0	0	0	0	0	0	0	0	0	0	0	25.9406	40.2405	1	1	0	0	26.2212	61.9719	85.6207
DATA	1151	8	3	0	0	NC_1_17666204	NC_1_17666204	746.333	459.609	1.799252680e-002	2.534214963e-001	9.433990099e-001	1.474473e+002	1.536842e+002	5.819450e+001	6.580549e+001	94	135	63	82	1.479017e+001	2.678301e+001	0	0	0	0	0	0	0	0	0	0	0	29.8479	44.0091	1	1	0	0	27.2919	63.7258	84.154
DATA	1152	8	4	0	0	Col_2_11431397	Col_2_11431397	767.5	459	-2.451668696e-002	7.558695260e-002	7.456724799e-001	8.717016e+002	8.238557e+002	1.039844e+002	1.046292e+002	246	340	61	80	1.501410e+001	2.625096e+001	0	0	0	0	0	0	0	0	0	0	0	175.222	234.049	1	1	1	1	23.4529	62.4247	82.8642
DATA	1153	8	5	0	0	Col_3_14934827	Col_3_14934827	788.5	459.676	-1.756044411e-002	8.176979944e-002	8.299586172e-001	7.104598e+002	6.823058e+002	9.113645e+001	9.423878e+001	182	285	63	82	1.567293e+001	2.761582e+001	0	0	0	0	0	0	0	0	0	0	0	141.838	192.324	1	1	1	1	27.0811	64.0877	85.9397
DATA	1154	8	6	0	0	NC_3_17290102	NC_3_17290102	809.667	459.609	0.000000000e+000	6.211012838e-001	1.000000000e+000	5.707512e+001	6.505979e+001	5.747061e+001	6.559554e+001	63	113.5	62	85	1.404952e+001	2.699812e+001	0	0	0	0	0	0	0	0	0	0	0	3.99552	11.4447	0	0	0	0	27.2919	62.9043	86.6435
DATA	1155	8	7	0	0	Col_5_9122375	Col_5_9122375	830.476	458.976	-4.978232011e-002	1.300572661e-001	7.018885946e-001	3.515552e+002	3.134810e+002	6.760865e+001	7.296078e+001	136	190	62	83	1.436285e+001	2.592632e+001	0	0	0	0	0	0	0	0	0	0	0	69.3738	87.1834	1	1	1	0	21.9382	62.8883	85.4548
DATA	1156	8	8	0	0	NC_1_23209995	NC_1_23209995	851.545	460.152	5.240604470e-002	6.658553502e-002	4.312534823e-001	1.425366e+003	1.608172e+003	1.539112e+002	1.739527e+002	313	517	60	84	1.377033e+001	2.523388e+001	0	0	0	0	0	0	0	0	0	0	0	279.728	444.357	1	1	1	1	19.7386	60.9858	84.5864
DATA	1157	8	9	0	0	NC_1_27909008	NC_1_27909008	873.433	459.701	0.000000000e+000	6.204188375e-001	1.000000000e+000	5.798439e+001	6.627778e+001	5.835054e+001	6.670734e+001	65	109	59	82.5	1.460788e+001	2.547362e+001	0	0	0	0	0	0	0	0	0	0	0	0.307363	3.71941	0	0	0	0	26.8687	59.1158	83.2105
DATA	1158	8	10	0	0	NC_4_1562000	NC_4_1562000	894.5	459.676	0.000000000e+000	6.204744600e-001	1.000000000e+000	5.823479e+001	6.662202e+001	5.862390e+001	6.703999e+001	75	87	57	83	1.413200e+001	2.573875e+001	0	0	0	0	0	0	0	0	0	0	0	3.09371	-7.56551	0	0	0	0	30	57.2392	83.2177
DATA	1159	8	11	0	0	Col_2_1583000	Col_2_1583000	915.5	460	-1.204424135e-001	1.069361039e-001	2.600374576e-001	5.121500e+002	3.881099e+002	7.800280e+001	7.774476e+001	165	208	58	82.5	1.382501e+001	2.681344e+001	0	0	0	0	0	0	0	0	0	0	0	99.2016	105.565	1	1	1	1	24.4106	58.4382	82.4597
DATA	1160	8	12	0	0	NC_2_1694733	NC_2_1694733	936.5	460	0.000000000e+000	6.210234707e-001	1.000000000e+000	5.866855e+001	6.723364e+001	5.915115e+001	6.767038e+001	76	108	58	82	1.496819e+001	2.513666e+001	0	0	0	0	0	0	0	0	0	0	0	7.0336	3.85029	0	0	0	0	24.4106	59.0916	81.4869
DATA	1161	8	13	0	0	NC_2_4655863	NC_2_4655863	957.729	460	5.899536807e-002	3.807380164e-001	8.768607096e-001	9.725182e+001	1.114020e+002	6.001600e+001	6.883042e+001	80.5	136.5	57	81	1.491222e+001	2.829803e+001	0	0	0	0	0	0	0	0	0	0	0	18.7137	30.052	1	1	0	0	24.6442	58.5512	82.8373
DATA	1162	8	14	0	0	Col_5_14954078	Col_5_14954078	978.62	459.76	4.967791096e-002	1.127317044e-001	6.594491514e-001	3.924421e+002	4.400008e+002	7.117602e+001	8.112518e+001	142	222	60	79	1.493625e+001	2.684810e+001	0	0	0	0	0	0	0	0	0	0	0	75.3166	118.289	1	1	1	1	23.2073	59.824	81.4107
DATA	1163	8	15	0	0	Col_2_6442423	Col_2_6442423	1000.5	460	1.002532124e-001	7.960119964e-002	2.078701942e-001	7.028529e+002	8.853554e+002	9.210536e+001	1.118692e+002	188	328	60	82	1.565626e+001	2.771156e+001	0	0	0	0	0	0	0	0	0	0	0	134.557	237.229	1	1	1	1	23.4529	59.5267	83.7273
DATA	1164	8	16	0	0	NC_3_20220404	NC_3_20220404	1020.67	460.556	7.855286011e-002	8.412528014e-002	3.504274757e-001	6.312922e+002	7.564553e+002	8.684930e+001	1.021002e+002	175.5	311	58	81	1.456746e+001	2.670762e+001	0	0	0	0	0	0	0	0	0	0	0	120.617	202.129	1	1	1	1	17.9125	59.2493	81.9101
DATA	1165	8	17	0	0	Col_4_14303187	Col_4_14303187	1042.5	460	3.791421710e-002	8.873831405e-002	6.691909075e-001	5.918119e+002	6.457999e+002	8.409168e+001	9.431407e+001	178.5	261	58	82	1.451205e+001	2.816468e+001	0	0	0	0	0	0	0	0	0	0	0	112.892	172.152	1	1	1	1	24.4106	58.8006	83.7978
DATA	1166	8	18	0	0	NC_1_29245885	NC_1_29245885	1063.5	460	-5.924787600e-002	1.011605162e-001	5.580893484e-001	5.284748e+002	4.610802e+002	7.981981e+001	8.288551e+001	169	224	58	79	1.334470e+001	2.724500e+001	0	0	0	0	0	0	0	0	0	0	0	100.678	122.658	1	1	1	1	24.4106	58.3137	82.2633
DATA	1167	8	19	0	0	Col_4_7141716	Col_4_7141716	1084.5	460	2.926052126e-003	1.592897462e-001	9.853441883e-001	2.690442e+002	2.708630e+002	6.564547e+001	7.412280e+001	116	154	59	80.5	1.410917e+001	2.918063e+001	0	0	0	0	0	0	0	0	0	0	0	51.2037	71.9314	1	1	0	0	24.4106	59.3087	83.3142
DATA	1168	8	20	0	0	NC_1_18645117	NC_1_18645117	1105.76	459.761	7.309478447e-002	8.227632465e-002	3.743223751e-001	6.711644e+002	7.941886e+002	8.997178e+001	1.052668e+002	185	325	60	84	1.565581e+001	2.744305e+001	0	0	0	0	0	0	0	0	0	0	0	127.648	210.615	1	1	1	1	22.4545	61.267	85.6806
DATA	1169	8	21	0	0	Col_5_17693071	Col_5_17693071	1127.27	460	7.365839061e-004	7.998916062e-002	9.926527467e-001	8.666808e+002	8.681520e+002	1.053795e+002	1.200798e+002	224	296	60	83	1.570704e+001	2.676713e+001	0	0	0	0	0	0	0	0	0	0	0	164.76	229.958	1	1	1	1	24.6442	61.4818	84.9692
DATA	1170	8	22	0	0	Col_3_1210390	Col_3_1210390	1147.26	459.907	-9.631202033e-002	8.166045130e-002	2.382307421e-001	8.352386e+002	6.691115e+002	1.028132e+002	9.627835e+001	224	272	60	84	1.581087e+001	2.756767e+001	0	0	0	0	0	0	0	0	0	0	0	158.765	177.099	1	1	1	1	21.9382	61.0162	85.4432
DATA	1171	8	23	0	0	Col_1_9004147	Col_1_9004147	1169.5	460	-5.111454142e-002	7.960494747e-002	5.208065873e-001	8.362631e+002	7.434100e+002	1.028919e+002	1.016106e+002	217	302	59	85	1.546535e+001	2.644203e+001	0	0	0	0	0	0	0	0	0	0	0	158.98	196.648	1	1	1	1	24.4106	60.8209	85.6711
DATA	1172	8	24	0	0	NC_5_20995844	NC_5_20995844	1190.5	460	0.000000000e+000	6.221751125e-001	1.000000000e+000	5.954559e+001	6.885546e+001	6.017017e+001	6.934822e+001	76.5	122	59	80	1.436072e+001	2.475474e+001	0	0	0	0	0	0	0	0	0	0	0	10.3955	7.67568	0	0	0	0	24.4106	59.399	82.8561
DATA	1173	8	25	0	0	Col_5_17176006	Col_5_17176006	1211.5	460	-5.651384336e-002	8.001861262e-002	4.800272579e-001	8.312034e+002	7.297826e+002	1.024453e+002	1.006319e+002	230	297.5	59	80	1.384568e+001	2.515750e+001	0	0	0	0	0	0	0	0	0	0	0	158.18	192.986	1	1	1	1	24.4106	59.8946	82.4807
DATA	1174	8	26	0	0	Col_4_14570188	Col_4_14570188	1232.76	459.843	1.579860710e-001	1.083368520e-001	1.447618440e-001	3.742382e+002	5.384361e+002	7.057104e+001	8.773660e+001	137	264	59	80	1.370663e+001	2.581621e+001	0	0	0	0	0	0	0	0	0	0	0	71.2811	142.421	1	1	1	1	23.696	58.8731	82.097
DATA	1175	8	27	0	0	NC_4_18298466	NC_4_18298466	1254.27	460	-1.263176873e-001	9.991241639e-002	2.061280499e-001	5.872559e+002	4.390457e+002	8.378912e+001	8.198733e+001	169	225	59	80	1.373055e+001	2.702948e+001	0	0	0	0	0	0	0	0	0	0	0	111.977	116.183	1	1	1	1	24.6442	59.3707	82.3067
DATA	1176	8	28	0	0	Col_5_10483806	Col_5_10483806	1274.53	460.375	7.675294715e-002	1.002936892e-001	4.441036927e-001	4.594398e+002	5.482537e+002	7.532678e+001	8.828571e+001	149	242	59	79.5	1.417996e+001	2.628417e+001	0	0	0	0	0	0	0	0	0	0	0	87.7113	145.17	1	1	1	1	21.1402	58.9624	82.0887
DATA	1177	8	29	0	0	NC_5_18260853	NC_5_18260853	1296.5	460	2.653407398e-001	1.117209326e-001	1.754744818e-002	3.904062e+002	7.192128e+002	7.124790e+001	1.187022e+002	129.5	229	58	80	1.381012e+001	2.724813e+001	0	0	0	0	0	0	0	0	0	0	0	74.6493	190.622	1	1	1	1	24.4106	58.7102	82.6005
DATA	1178	8	30	0	0	NC_3_6810841	NC_3_6810841	1317.5	460	-5.266505534e-002	7.451154492e-002	4.796883124e-001	1.002978e+003	8.884361e+002	1.166187e+002	1.125260e+002	258	332	58	83	1.422561e+001	2.695146e+001	0	0	0	0	0	0	0	0	0	0	0	192.098	235.729	1	1	1	1	24.4106	59.6051	83.3641
DATA	1179	8	31	0	0	Col_4_17281034	Col_4_17281034	1338.5	460	3.338691995e-002	1.014253067e-001	7.420215956e-001	4.714809e+002	5.091562e+002	7.583030e+001	8.572755e+001	156	255	59	82	1.433870e+001	2.690059e+001	0	0	0	0	0	0	0	0	0	0	0	90.4679	135.266	1	1	1	1	24.4106	60.285	82.8477
DATA	1180	8	32	0	0	NC_5_9457189	NC_5_9457189	1359.85	459.781	-9.505338206e-002	1.314999762e-001	4.697784756e-001	3.789151e+002	3.044308e+002	7.034678e+001	7.529552e+001	139.5	190.5	58	84	1.436032e+001	2.535182e+001	0	0	0	0	0	0	0	0	0	0	0	72.8551	80.9981	1	1	1	0	21.4095	58.8747	84.2246
DATA	1181	8	33	0	0	NC_1_13881867	NC_1_13881867	1379.87	460.292	1.766198649e-001	7.776331902e-002	2.313190345e-002	7.112560e+002	1.068183e+003	9.250672e+001	1.270382e+002	203	363	58	82	1.443368e+001	2.499428e+001	0	0	0	0	0	0	0	0	0	0	0	137.034	284.628	1	1	1	1	23.4529	59.2525	83.5505
DATA	1182	8	34	0	0	NC_1_29318716	NC_1_29318716	1402.33	460.391	3.179986924e-002	2.266564368e-001	8.884230649e-001	1.736683e+002	1.868618e+002	6.150701e+001	7.113330e+001	100	141	61	82	1.449438e+001	2.546432e+001	0	0	0	0	0	0	0	0	0	0	0	33.542	49.885	1	1	0	0	27.2919	60.7564	84.1897
DATA	1183	8	35	0	-1	NC2_00147876	NC2_00147876	1423.43	460.298	-7.778403356e-002	4.624685642e-001	8.664313485e-001	9.347527e+001	7.814707e+001	5.959756e+001	6.894659e+001	66	126.5	59	87	1.447716e+001	2.933622e+001	0	0	0	0	0	0	0	1	0	0	0	18.0979	20.9028	1	1	0	0	26.8687	60.6158	89.4684
DATA	1184	8	36	0	0	NC_4_4163087	NC_4_4163087	1444.5	460.324	-1.467472682e-001	3.353778110e-001	6.617066712e-001	1.399925e+002	9.985214e+001	6.035506e+001	6.908667e+001	90.5	129	60	87.5	1.481792e+001	2.925466e+001	0	0	0	0	0	0	0	0	0	0	0	27.1738	26.7635	1	1	0	0	27.0811	60.268	90.6823
DATA	1185	8	37	0	0	NC_3_15285536	NC_3_15285536	1465.5	460.324	-1.300927839e-001	3.778753091e-001	7.306399580e-001	1.212368e+002	8.985488e+001	5.979435e+001	6.880153e+001	82	129	60	85	1.449567e+001	2.809630e+001	0	0	0	0	0	0	0	0	0	0	0	23.5962	24.1366	1	1	0	0	27.0811	60.8385	89.4108
DATA	1186	8	38	0	0	Col_3_20740722	Col_3_20740722	1486.67	460.391	1.729780663e-001	2.559042972e-001	4.990734917e-001	1.278676e+002	1.904314e+002	5.977242e+001	7.066874e+001	87	156.5	61	86	1.460422e+001	3.041469e+001	0	0	0	0	0	0	0	0	0	0	0	24.9565	51.2716	1	1	0	0	27.2919	61.2493	90.521
DATA	1187	8	39	0	0	NC_2_18978930	NC_2_18978930	1508	460.5	4.543326733e-002	7.776436319e-002	5.590569868e-001	7.753878e+002	8.608990e+002	9.696210e+001	1.096373e+002	238	354	60	82	1.455811e+001	2.464671e+001	0	0	0	0	0	0	0	0	0	0	0	151.778	232.354	1	1	1	1	26.2212	60.72	84.8771
DATA	1188	8	40	0	0	Col_3_978513	Col_3_978513	1528.82	459.886	1.637229505e-003	1.245613687e-001	9.895129401e-001	3.567799e+002	3.581274e+002	6.813599e+001	7.660488e+001	129	204.5	60	83	1.423630e+001	2.479814e+001	0	0	0	0	0	0	0	0	0	0	0	70.0427	96.901	1	1	1	1	22.1978	60.4471	84.8677
DATA	1189	8	41	0	0	Col_5_19352954	Col_5_19352954	1550.28	460.457	1.631334148e-001	9.524908254e-002	8.676716199e-002	4.465976e+002	6.502042e+002	7.309702e+001	9.375152e+001	145	272	59	83	1.376414e+001	2.494964e+001	0	0	0	0	0	0	0	0	0	0	0	87.949	176.394	1	1	1	1	23.4529	59.4424	84.9544
DATA	1190	8	42	0	0	NC_3_6676088	NC_3_6676088	1571.5	460.324	-7.669719808e-002	2.599472490e-001	7.679563832e-001	1.664049e+002	1.394662e+002	6.003857e+001	6.878600e+001	100	131	60	83	1.416831e+001	2.548913e+001	0	0	0	0	0	0	0	0	0	0	0	32.8733	37.9385	1	1	0	0	27.0811	59.6484	84.2692
DATA	1191	8	43	0	0	Col_5_8224502	Col_5_8224502	1592.36	460.4	-5.107209665e-003	9.609395029e-002	9.576139174e-001	5.227013e+002	5.165905e+002	7.771088e+001	8.474036e+001	172	247	58	83	1.338905e+001	2.452972e+001	0	0	0	0	0	0	0	0	0	0	0	103.586	140.911	1	1	1	1	24.8756	58.5234	83.8264
DATA	1192	8	44	0	0	NC_2_6770075	NC_2_6770075	1613	460.5	-5.003632678e-002	9.937113270e-002	6.145918334e-001	5.198265e+002	4.632571e+002	7.738287e+001	8.144595e+001	171	226	59	84.5	1.385563e+001	2.693073e+001	0	0	0	0	0	0	0	0	0	0	0	103.343	126.713	1	1	1	1	25.3321	58.7568	85.4919
DATA	1193	8	45	0	0	NC_1_11089576	NC_1_11089576	1635	460.5	1.690637416e-002	2.198116537e-001	9.386927541e-001	1.773513e+002	1.843915e+002	5.981653e+001	6.928504e+001	100	162	57	83	1.502802e+001	2.640441e+001	0	0	0	0	0	0	0	0	0	0	0	35.379	50.5882	1	1	0	0	30	58.2684	84.6658
DATA	1194	8	46	0	0	NC_4_5662040	NC_4_5662040	1656	460.5	1.879749380e-001	1.956353528e-001	3.366309196e-001	1.644140e+002	2.534625e+002	5.926453e+001	7.125183e+001	92	168.5	57	83	1.429467e+001	2.757900e+001	0	0	0	0	0	0	0	0	0	0	0	32.9068	69.7417	1	1	0	0	26.2212	58.1856	86.5773
DATA	1195	8	47	0	0	NC_1_13142438	NC_1_13142438	1677.22	460.478	1.410403884e-001	1.255912138e-001	2.614325792e-001	2.951076e+002	4.083389e+002	6.396139e+001	7.794409e+001	128	224	57	83	1.435632e+001	2.802777e+001	0	0	0	0	0	0	0	0	0	0	0	59.2641	112.694	1	1	1	1	27.0811	58.1241	85.2759
DATA	1196	8	48	0	0	Col_1_22706432	Col_1_22706432	1698.4	460.414	1.185561275e-001	9.277843831e-002	2.013053660e-001	4.787277e+002	6.289913e+002	7.409622e+001	9.131035e+001	161	283	57	83	1.400964e+001	2.827384e+001	0	0	0	0	0	0	0	0	0	0	0	96.4651	174.117	1	1	1	1	27.501	57.8689	85.4393
DATA	1197	8	49	0	0	NC_1_9626955	NC_1_9626955	1719.5	460.324	4.005061328e-002	6.506061591e-002	5.381656734e-001	1.701208e+003	1.865555e+003	1.792148e+002	1.978830e+002	369	553	56	84	1.277049e+001	2.650894e+001	0	0	0	0	0	0	0	0	0	0	0	343.961	517.994	1	1	1	1	27.0811	56.5193	85.162
DATA	1198	8	50	0	0	Col_2_14141517	Col_2_14141517	1741	460.5	-6.667293051e-002	7.517162583e-002	3.751097120e-001	9.443494e+002	8.099530e+002	1.098764e+002	1.043449e+002	267	337	56	81	1.365944e+001	2.526472e+001	0	0	0	0	0	0	0	0	0	0	0	191.599	225.596	1	1	1	1	26.2212	56.832	83.0596
DATA	1199	8	51	0	0	NC_3_17433516	NC_3_17433516	1762	460.5	-3.758259680e-002	5.522910063e-001	9.457469942e-001	7.106605e+001	6.517479e+001	5.642754e+001	6.565881e+001	72	116	58	82.5	1.510022e+001	2.780593e+001	0	0	0	0	0	0	0	0	0	0	0	14.4675	8.77321	1	0	0	0	26.2212	59	84.7983
DATA	1200	8	52	0	0	Col_5_22027492	Col_5_22027492	1783	460.5	-7.807782346e-002	1.348687009e-001	5.626449802e-001	3.402576e+002	2.842694e+002	6.534674e+001	7.129532e+001	136.5	182	57	83.5	1.497280e+001	2.865872e+001	0	0	0	0	0	0	0	0	0	0	0	69.5038	79.6639	1	1	1	0	26.2212	58.5517	86.3908
DATA	1201	8	53	0	0	NC_1_7645684	NC_1_7645684	1804.15	460.5	1.818253527e-002	7.510168240e-002	8.086983660e-001	8.436035e+002	8.796723e+002	1.010349e+002	1.094845e+002	235	332.5	61	88	1.476484e+001	2.991685e+001	0	0	0	0	0	0	0	0	0	0	0	172.907	247.282	1	1	1	1	26.6546	61.072	90.0997
DATA	1202	8	54	0	0	NC_3_6640408	NC_3_6640408	1825.29	460.5	1.448792644e-001	8.893581512e-002	1.033063087e-001	4.963864e+002	6.929456e+002	7.439478e+001	9.499625e+001	164	295	62	86	1.521497e+001	3.109250e+001	0	0	0	0	0	0	0	0	0	0	0	102.085	195.392	1	1	1	1	27.0811	62.7507	88.6849
DATA	1203	8	55	0	0	NC_4_9013063	NC_4_9013063	1845.62	459.622	-2.495751231e-002	1.364651698e-001	8.548877943e-001	3.122884e+002	2.948481e+002	6.345505e+001	7.118514e+001	120	180.5	61	85	1.522629e+001	2.853103e+001	0	0	0	0	0	0	0	0	0	0	0	64.4265	83.3824	1	1	1	0	22.9591	61.1886	86.9801
DATA	1204	8	56	0	0	Col_4_4192341	Col_4_4192341	1867.71	460.5	2.423351888e-002	6.532547893e-002	7.106630011e-001	1.618368e+003	1.711239e+003	1.709412e+002	1.829058e+002	355	542	58.5	81	1.407873e+001	2.566451e+001	0	0	0	0	0	0	0	0	0	0	0	335.062	485.49	1	1	1	1	27.0811	59.3	84.2541
DATA	1205	8	57	0	0	NC_5_10921629	NC_5_10921629	1888.85	460.5	1.940490114e-003	9.020483852e-002	9.828371990e-001	5.548449e+002	5.573295e+002	7.802841e+001	8.515966e+001	177	255.5	56	82	1.373200e+001	2.720195e+001	0	0	0	0	0	0	0	0	0	0	0	115.251	158.596	1	1	1	1	26.6546	56.3221	84.8338
DATA	1206	8	58	0	0	NC_1_29256027	NC_1_29256027	1908.88	460.781	-2.212941478e-001	1.070416084e-001	3.869970411e-002	5.480637e+002	3.292584e+002	7.742754e+001	7.215677e+001	186	194	57	82	1.401505e+001	2.740734e+001	0	0	0	0	0	0	0	0	0	0	0	114.197	93.9622	1	1	1	1	21.6755	57.5065	84.7158
DATA	1207	8	59	0	0	Col_2_8862824	Col_2_8862824	1931	460.5	4.688855877e-002	6.881293126e-002	4.956236876e-001	1.125018e+003	1.253280e+003	1.250125e+002	1.407277e+002	291	439	58	80	1.413143e+001	2.611875e+001	0	0	0	0	0	0	0	0	0	0	0	235.193	358.757	1	1	1	1	26.2212	57.7008	83.1355
DATA	1208	8	60	0	0	Col_1_16271383	Col_1_16271383	1952.29	460.5	-5.243664268e-002	7.741943123e-002	4.982118471e-001	8.241679e+002	7.304307e+002	9.871781e+001	9.699760e+001	241	313	58	81.5	1.404460e+001	2.664733e+001	0	0	0	0	0	0	0	0	0	0	0	172.846	209.703	1	1	1	1	27.0811	58.3667	83.4718
DATA	1209	8	61	0	0	NC_1_10701219	NC_1_10701219	1972.53	460.213	-4.211108559e-002	8.617490408e-002	6.250753861e-001	6.313974e+002	5.730489e+002	8.319880e+001	8.564430e+001	192.5	282	58	80	1.413566e+001	2.600758e+001	0	0	0	0	0	0	0	0	0	0	0	132.807	164.969	1	1	1	1	23.4529	58.1377	82.3039
DATA	1210	8	62	0	0	NC_3_2937666	NC_3_2937666	1994.33	460.228	1.338672873e-002	9.356593741e-002	8.862327870e-001	5.049523e+002	5.207594e+002	7.393827e+001	8.209485e+001	173	257	55.5	79	1.384716e+001	2.567366e+001	0	0	0	0	0	0	0	0	0	0	0	106.543	150.351	1	1	1	1	25.1049	57.1148	80.6709
DATA	1211	8	63	0	0	Col_5_9508153	Col_5_9508153	2015.78	460.522	8.656094948e-002	1.665067476e-001	6.031580109e-001	2.109817e+002	2.575169e+002	5.783203e+001	6.832442e+001	114	176	56	80	1.381895e+001	2.604695e+001	0	0	0	0	0	0	0	0	0	0	0	44.652	74.5583	1	1	0	0	27.0811	57.1354	82.1042
DATA	1212	8	64	0	0	NC_1_8329521	NC_1_8329521	2037	460.5	-2.621435490e-001	1.531767764e-001	8.701115227e-002	3.466868e+002	1.895806e+002	6.391030e+001	6.590063e+001	132.5	162.5	56.5	81	1.515333e+001	2.556928e+001	0	0	0	0	0	0	0	0	0	0	0	73.5861	55.0374	1	1	1	0	26.2212	58.3011	82.6613
DATA	1213	8	65	0	0	NC_1_3372978	NC_1_3372978	2058	460.5	-1.616380781e-001	1.897000108e-001	3.941741019e-001	2.402915e+002	1.656153e+002	5.868461e+001	6.509240e+001	115.5	147	55	82	1.459704e+001	2.667116e+001	0	0	0	0	0	0	0	0	0	0	0	51.1464	48.2057	1	1	0	0	26.2212	57.0921	83.977
DATA	1214	8	66	0	0	NC_4_6047408	NC_4_6047408	2079.22	460.522	1.157406890e-001	1.593369872e-001	4.676001267e-001	2.130106e+002	2.780622e+002	5.748428e+001	6.867022e+001	106	185	56	83	1.423285e+001	2.654388e+001	0	0	0	0	0	0	0	0	0	0	0	45.4649	81.1441	1	1	0	0	27.0811	57.5995	82.9773
DATA	1215	8	67	0	0	NC_5_12090751	NC_5_12090751	2100.55	459.968	1.344446893e-001	1.472962195e-001	3.613738118e-001	2.284977e+002	3.114057e+002	5.794752e+001	6.994814e+001	109	184	56	82	1.465324e+001	2.746823e+001	0	0	0	0	0	0	0	0	0	0	0	48.8985	91.0989	1	1	0	0	18.5412	58.4504	83.1858
DATA	1216	8	68	0	0	Col_2_2766002	Col_2_2766002	2121.5	460.676	-1.410820413e-003	1.106999993e-001	9.898316047e-001	3.873231e+002	3.860669e+002	6.573471e+001	7.344657e+001	145	214	57	81	1.430074e+001	2.678279e+001	0	0	0	0	0	0	0	0	0	0	0	83.1063	113.216	1	1	1	1	27.0811	58.0056	82.8179
DATA	1217	8	69	0	0	NC_2_17867801	NC_2_17867801	2142.21	459.625	9.487586087e-002	6.776686327e-002	1.615033684e-001	1.460854e+003	1.817534e+003	1.553988e+002	2.018831e+002	346	488	56	84	1.414906e+001	2.821576e+001	0	0	0	1	0	0	0	0	0	0	0	314.175	534.176	1	1	1	1	16.9257	57.2265	86.3613
DATA	1218	8	70	0	0	Col_5_16696916	Col_5_16696916	2164	460.5	8.577482842e-002	1.045546469e-001	4.119979486e-001	3.805505e+002	4.636467e+002	6.512733e+001	7.757572e+001	131	217	56	82	1.637045e+001	2.924690e+001	0	0	0	0	0	0	0	0	0	0	0	82.0537	136.591	1	1	1	1	26.2212	58.2583	85.8583
DATA	1219	8	71	0	0	NC_1_19312031	NC_1_19312031	2184.68	460.5	0.000000000e+000	6.230284798e-001	1.000000000e+000	5.240268e+001	6.167769e+001	5.299119e+001	6.211528e+001	73	116.5	55	82	1.575087e+001	2.815140e+001	0	0	0	0	0	0	0	0	0	0	0	11.2822	7.40331	0	0	0	0	30	56.7828	84.5469
DATA	1220	8	72	0	0	Col_2_14047850	Col_2_14047850	2206.22	460.522	1.294627507e-002	8.204507632e-002	8.746186053e-001	6.393234e+002	6.586684e+002	8.279884e+001	9.041156e+001	185	298.5	54	81	1.548739e+001	2.527470e+001	0	0	0	0	0	0	0	0	0	0	0	138.473	194.865	1	1	1	1	27.0811	55.1878	82.7569
DATA	1221	8	73	0	0	NC_3_13455538	NC_3_13455538	2226.1	460.171	3.172047461e-002	6.317700397e-002	6.156049642e-001	2.339233e+003	2.516483e+003	2.397451e+002	2.591306e+002	587	895	53	79	1.526762e+001	2.545587e+001	0	0	0	0	0	0	0	0	0	0	0	507.645	745.857	1	1	1	1	21.6755	54.8733	81.7089
DATA	1222	8	74	0	0	NC_5_8777236	NC_5_8777236	2248.05	460.242	-7.400800233e-002	1.189563137e-001	5.338469339e-001	3.761606e+002	3.172234e+002	6.450601e+001	6.937703e+001	149	201	52	80	1.492081e+001	2.477089e+001	0	0	0	0	0	0	0	0	0	0	0	81.8031	94.2058	1	1	1	1	26.8687	54.1335	81.699
DATA	1223	8	75	0	0	Col_2_4652064	Col_2_4652064	2269	460.3	4.786907837e-002	6.688393995e-002	4.741743732e-001	1.270932e+003	1.419029e+003	1.374349e+002	1.546927e+002	337	520	53	80	1.431858e+001	2.573391e+001	0	0	0	0	0	0	0	0	0	0	0	276.912	422.156	1	1	1	1	26.2212	54.6279	81.4729
DATA	1224	8	76	0	0	Col_5_14751314	Col_5_14751314	2290.14	460.158	2.172763582e-002	6.452549515e-002	7.363208456e-001	1.735770e+003	1.824819e+003	1.812593e+002	1.925627e+002	435	682	53.5	80	1.368123e+001	2.662194e+001	0	0	0	0	0	0	0	0	0	0	0	378.865	543.784	1	1	1	1	25.1049	54.8436	82.3923
DATA	1225	8	77	0	0	Col_4_4594032	Col_4_4594032	2311.34	459.477	-9.932803287e-003	7.417004584e-002	8.934663602e-001	8.510537e+002	8.318101e+002	9.980061e+001	1.033844e+002	251.5	345.5	56	80	1.325460e+001	2.938069e+001	0	0	0	0	0	0	0	0	0	0	0	186.056	248.252	1	1	1	1	22.4545	56.4842	82.9586
DATA	1226	8	78	0	0	Col_4_10485736	Col_4_10485736	2332.8	459.84	-2.760207809e-002	6.905936590e-002	6.893876303e-001	1.145193e+003	1.074674e+003	1.257893e+002	1.237214e+002	304	413	54	80	1.374932e+001	2.826399e+001	0	0	0	0	0	0	0	0	0	0	0	250.775	321.225	1	1	1	1	23.696	55.9162	83.2183
DATA	1227	8	79	0	0	Col_2_8113336	Col_2_8113336	2354.67	460.397	7.798079492e-003	1.570375551e-001	9.603953902e-001	2.391053e+002	2.434374e+002	5.719595e+001	6.587380e+001	117	181	54	79	1.367697e+001	2.753182e+001	0	0	0	0	0	0	0	0	0	0	0	52.4428	72.8713	1	1	0	0	25.3321	55.9333	82.2444
DATA	1228	8	80	0	0	Col_5_10087582	Col_5_10087582	2375.5	460.676	-1.618715607e-002	7.540033809e-002	8.300146298e-001	8.115878e+002	7.818948e+002	9.632767e+001	9.925146e+001	227.5	324.5	54	78	1.360605e+001	2.757155e+001	0	0	0	0	0	0	0	0	0	0	0	178.249	234.352	1	1	1	1	27.0811	55.362	81.7685
DATA	1229	8	81	0	0	Col_3_14669038	Col_3_14669038	2396.5	460.676	2.418778267e-002	6.585510796e-002	7.134042973e-001	1.429553e+003	1.511430e+003	1.520587e+002	1.630120e+002	373	557	53	77	1.387999e+001	2.686768e+001	0	0	0	0	0	0	0	0	0	0	0	314.36	453.528	1	1	1	1	27.0811	54.1944	79.9803
DATA	1230	8	82	0	0	NC_5_26681810	NC_5_26681810	2417.08	460.208	-8.182056605e-002	7.679485131e-002	2.866753368e-001	8.380574e+002	6.941498e+002	9.850646e+001	9.241168e+001	247.5	316.5	53	79	1.511222e+001	2.669663e+001	0	0	0	0	0	0	0	0	0	0	0	184.479	208.493	1	1	1	1	24.6442	54.7275	81.2452
DATA	1231	8	83	0	0	NC_4_18134567	NC_4_18134567	2439.29	460.442	-7.957004205e-002	1.977849166e-001	6.874589014e-001	2.022109e+002	1.683583e+002	5.552613e+001	6.322555e+001	107.5	157.5	53	80	1.745657e+001	3.412404e+001	0	0	0	0	0	0	0	0	0	0	0	44.5609	50.6184	1	1	0	0	24.4106	56.6117	85.7314
DATA	1232	8	84	0	0	NC_5_18424369	NC_5_18424369	2460	460.831	-8.583814192e-002	9.223398639e-002	3.520313783e-001	5.590988e+002	4.588285e+002	7.612624e+001	7.624314e+001	175	230	54	79	1.454194e+001	2.794550e+001	0	0	0	0	0	0	0	0	0	0	0	123.322	138.067	1	1	1	1	24.6442	54.8851	81.0546
DATA	1233	8	85	0	0	NC_1_5625329	NC_1_5625329	2480.83	460.583	2.918096079e-003	6.146675426e-002	9.621351487e-001	1.427232e+004	1.436854e+004	1.428165e+003	1.438142e+003	3063	4342	53	77.5	1.339487e+001	2.589967e+001	0	0	0	0	0	0	0	0	0	0	0	3150.4	4326.58	1	1	1	1	22.9591	54.2198	78.6593
DATA	1234	8	86	0	0	NC_5_22710624	NC_5_22710624	2502.5	461	-1.487975907e-002	2.240850013e-001	9.470575406e-001	1.634799e+002	1.579736e+002	5.411750e+001	6.282906e+001	100	150	55	79	1.329072e+001	2.585366e+001	0	0	0	0	0	0	0	0	0	0	0	36.1124	47.5993	1	1	0	0	24.4106	55.1186	81.661
DATA	1235	8	87	0	0	Col_5_22239852	Col_5_22239852	2522.88	460.865	-4.317926604e-001	7.658790557e-002	1.721663285e-008	2.384309e+003	8.822058e+002	2.439427e+002	1.071328e+002	568.5	361	55	79	1.350703e+001	2.548072e+001	0	0	0	0	0	0	0	0	0	0	0	526.958	265.94	1	1	1	1	23.696	55.0657	80.0886
DATA	1236	8	88	0	0	Col_4_7194966	Col_4_7194966	2544.76	460.961	1.140786135e-001	7.434509510e-002	1.249197209e-001	7.456598e+002	9.696597e+002	9.064423e+001	1.144292e+002	207	396	55	79	1.246572e+001	2.568542e+001	0	0	0	0	0	0	0	0	0	0	0	164.875	292.419	1	1	1	1	23.4529	55.1212	79.4601
DATA	1237	8	89	0	0	Col_1_8215705	Col_1_8215705	2565	460.682	-2.917329987e-002	9.374322599e-002	7.556452752e-001	5.054152e+002	4.725796e+002	7.217570e+001	7.696295e+001	178	255	54	78	1.252199e+001	2.488504e+001	0	0	0	0	0	0	0	0	0	0	0	111.783	142.547	1	1	1	1	21.6755	55.3046	80.227
DATA	1238	8	90	0	0	NC_5_5480220	NC_5_5480220	2585.44	461.056	2.716665373e-002	8.174243208e-002	7.396290863e-001	6.220015e+002	6.621526e+002	8.076138e+001	8.985018e+001	194	286	54	78	1.280166e+001	2.509837e+001	0	0	0	0	0	0	0	0	0	0	0	137.604	199.767	1	1	1	1	20.591	55.2535	78.8858
DATA	1239	8	91	0	0	NC_1_27339927	NC_1_27339927	2608.5	461	-5.742063334e-002	1.091283063e-001	5.987663259e-001	4.099949e+002	3.592178e+002	6.583326e+001	7.055969e+001	154	204	55	79	1.325021e+001	2.508715e+001	0	0	0	0	0	0	0	0	0	0	0	90.7102	108.378	1	1	1	1	24.4106	55.7241	78.9828
DATA	1240	8	92	0	0	Col_5_10641137	Col_5_10641137	2629	460.804	-1.160488278e-001	6.398722982e-002	6.973549324e-002	2.720901e+003	2.082878e+003	2.769230e+002	2.169626e+002	667	742	54	80	1.446247e+001	2.598274e+001	0	0	0	0	0	0	0	0	0	0	0	601.96	628.36	1	1	1	1	23.2073	55.5525	80.2489
DATA	1241	8	93	0	0	NC_4_9599791	NC_4_9599791	2650.5	461	-1.748627464e-002	9.399598410e-002	8.524195524e-001	4.961204e+002	4.765416e+002	7.152117e+001	7.720796e+001	167	229	55	80	1.453023e+001	2.584395e+001	0	0	0	0	0	0	0	0	0	0	0	109.747	143.739	1	1	1	1	24.4106	56.3606	80.1346
DATA	1242	8	94	0	0	NC_4_8007074	NC_4_8007074	2671.5	461	1.390956609e-001	1.337063027e-001	2.981970926e-001	2.485952e+002	3.424431e+002	5.721203e+001	6.974906e+001	116	199	54	79	1.392783e+001	2.568182e+001	0	0	0	0	0	0	0	0	0	0	0	54.9786	103.261	1	1	0	1	24.4106	55.0458	78.6388
DATA	1243	8	95	0	0	Col_1_9113459	Col_1_9113459	2693	460.872	-7.153053576e-002	9.848036535e-002	4.676284543e-001	4.894573e+002	4.151302e+002	7.108386e+001	7.361144e+001	164	233	55	80	1.413938e+001	2.667058e+001	0	0	0	0	0	0	0	0	0	0	0	108.206	125.128	1	1	1	1	21.1402	55.7723	80.5101
DATA	1244	8	96	0	0	Col_5_26678742	Col_5_26678742	2714.45	460.725	8.760746449e-003	7.140756867e-002	9.023553349e-001	9.414386e+002	9.606225e+002	1.073448e+002	1.136975e+002	274	399	56	79	1.403584e+001	2.555657e+001	0	0	0	0	0	0	0	0	0	0	0	208.025	289.399	1	1	1	1	23.4529	56.2486	79.8555
DATA	1245	8	97	0	0	Col_1_27545223	Col_1_27545223	2735.41	460.571	4.638960958e-002	7.721576890e-002	5.479872176e-001	7.045273e+002	7.839484e+002	8.732995e+001	9.924446e+001	213	346	54	78	1.333972e+001	2.588194e+001	0	0	0	0	0	0	0	0	0	0	0	155.586	236.029	1	1	1	1	23.4529	55.3913	80.829
DATA	1246	8	98	0	0	Col_2_13926531	Col_2_13926531	2756.89	460.887	1.477480633e-001	1.038173985e-001	1.546917514e-001	3.524134e+002	4.952226e+002	6.251625e+001	7.849363e+001	141	239.5	55	78	1.295716e+001	2.713571e+001	0	0	0	0	0	0	0	0	0	0	0	77.7762	148.998	1	1	1	1	23.696	55.4352	79.7061
DATA	1247	8	99	0	0	Col_2_12998246	Col_2_12998246	2777.36	461.067	-9.648783946e-002	7.710336161e-002	2.107853041e-001	8.454791e+002	6.770411e+002	9.908844e+001	9.109492e+001	251	319.5	53	78	1.277080e+001	2.674444e+001	0	0	0	0	0	0	0	0	0	0	0	186.46	203.547	1	1	1	1	22.4545	53.6988	80.6145
DATA	1248	8	100	0	0	NC_2_10068129	NC_2_10068129	2798.98	461.24	-1.260690808e-001	8.856273479e-002	1.545911745e-001	6.376434e+002	4.769894e+002	8.210157e+001	7.743606e+001	197	252	53	79.5	1.229916e+001	2.733050e+001	0	0	0	0	0	0	0	0	0	0	0	140.503	143.274	1	1	1	1	22.9591	53.9238	81.9726
DATA	1249	8	101	0	0	NC_2_12474892	NC_2_12474892	2819.11	460.906	4.592092910e-002	7.166410085e-002	5.216655698e-001	8.984241e+002	9.986247e+002	1.036897e+002	1.170510e+002	251	418.5	53	84	1.266108e+001	3.052800e+001	0	0	0	0	0	0	0	0	0	0	0	197.776	299.665	1	1	1	1	23.696	53.563	86.3333
DATA	1250	8	102	0	0	NC_1_8681324	NC_1_8681324	2840.73	461	1.405559125e-001	1.002790950e-001	1.610206279e-001	3.768068e+002	5.208044e+002	6.407346e+001	8.030555e+001	146.5	244.5	54	88	1.334489e+001	3.459217e+001	0	0	0	0	0	0	0	0	0	0	0	82.8613	156.11	1	1	1	1	24.6442	54.4766	92.383
DATA	1251	8	103	0	0	Col_5_19501292	Col_5_19501292	2861.64	460.9	3.280484483e-003	6.707269994e-002	9.609915099e-001	1.287925e+003	1.297690e+003	1.388495e+002	1.434759e+002	341	470	54	88	1.296080e+001	4.272477e+001	0	0	0	0	0	0	0	0	0	1	0	282.898	388.527	1	1	1	1	23.696	54.7836	96.4825
DATA	1252	8	104	0	0	Col_3_21845531	Col_3_21845531	2882.53	461.25	1.024098847e-001	6.246134875e-002	1.010941749e-001	4.788056e+003	6.061346e+003	4.816147e+002	6.092237e+002	1029	1773	56	94.5	1.401028e+001	7.506929e+001	0	0	0	0	0	1	0	0	0	1	0	1050.49	1812.57	1	1	1	1	19.1492	56.6751	115.766
DATA	1253	8	105	0	0	NC_3_18515173	NC_3_18515173	2904.5	461.324	1.473865698e-001	3.188143516e-001	6.438691348e-001	9.387255e+001	1.318030e+002	5.285199e+001	6.275769e+001	85.5	133.5	54	88	1.440929e+001	5.669221e+001	0	0	0	0	0	0	0	0	0	1	0	20.5679	39.3595	1	1	0	0	27.0811	56.0914	104.54
DATA	1254	8	106	0	0	NC_5_26751557	NC_5_26751557	2925.5	461.324	5.120582498e-002	1.246322511e-001	6.811786169e-001	3.042076e+002	3.422755e+002	6.031640e+001	7.033456e+001	124	209	56	93.5	1.490993e+001	6.980607e+001	0	0	0	0	0	0	0	0	0	1	0	66.5618	102.068	1	1	1	1	27.0811	57.2291	115.416
DATA	1255	8	107	0	0	NC_1_2163519	NC_1_2163519	2946.57	461.298	1.574541226e-001	1.198336461e-001	1.888666807e-001	5.442843e+003	7.821318e+003	8.969816e+002	1.572323e+003	636.5	893	56	93	1.778042e+001	6.260377e+001	0	0	1	1	0	0	0	0	0	1	0	1189.19	2328.88	1	1	1	1	26.8687	60.0682	111.21
DATA	1256	8	108	0	0	NC_1_6749136	NC_1_6749136	2968	461.5	-2.973496160e-002	2.732467531e-001	9.133445348e-001	1.363523e+002	1.273291e+002	5.398838e+001	6.293414e+001	87	139	64	103	6.778363e+001	7.281572e+001	0	0	0	0	1	0	0	0	1	1	0	29.7458	37.8541	1	1	0	0	30	84.6737	120.674
DATA	1257	8	109	0	0	Col_1_13730619	Col_1_13730619	2989	461.5	-5.120400905e-002	7.686962833e-002	5.053376267e-001	8.101412e+002	7.200401e+002	9.644035e+001	9.484450e+001	236.5	304.5	77	117	1.376734e+004	2.022829e+004	0	0	0	0	1	1	0	0	1	1	0	176.457	213.717	1	1	1	1	26.2212	7046.73	10257.8
DATA	1258	8	110	0	0	NC_3_4880932	NC_3_4880932	3010	461.364	1.370683319e-001	7.668089166e-002	7.385408641e-002	6.778186e+002	9.293554e+002	8.567904e+001	1.116281e+002	206	373	72	114	1.482267e+004	2.123139e+004	0	0	0	0	1	1	0	0	1	1	0	147.392	275.378	1	1	1	1	25.3321	7791.01	11113.2
DATA	1259	8	111	0	0	NC_5_702758	NC_5_702758	3031.5	461.324	-3.924468799e-003	9.050862582e-002	9.654144329e-001	5.328693e+002	5.280758e+002	7.480357e+001	8.140094e+001	177	238	60	97	3.124796e+002	3.873703e+002	0	0	0	0	1	1	0	0	1	1	0	115.671	156.196	1	1	1	1	27.0811	98.5155	159.594
DATA	1260	8	112	0	0	NC_5_802226	NC_5_802226	3052.5	461.324	-2.496700341e-002	9.657169109e-002	7.959953092e-001	4.880259e+002	4.607612e+002	7.174537e+001	7.729333e+001	161	211	59	99	1.745045e+001	7.192161e+001	0	0	0	0	0	0	0	0	0	1	0	105.753	136.041	1	1	1	1	27.0811	62.309	119.875
DATA	1261	8	113	0	0	Col_1_12381317	Col_1_12381317	3073.28	461.633	1.653066030e-001	8.647737680e-002	5.593277898e-002	4.931099e+002	7.215232e+002	7.215894e+001	9.524228e+001	169	315	59	99	1.615765e+001	6.314692e+001	0	0	0	0	0	0	0	0	0	1	0	106.669	212.649	1	1	1	1	26.0017	60.574	115.644
DATA	1262	8	114	0	0	Col_1_22760390	Col_1_22760390	3094.78	461.478	8.671548354e-002	8.762526733e-002	3.223611944e-001	5.167578e+002	6.309610e+002	7.386622e+001	8.866375e+001	168	281	58	101	1.675274e+001	1.190206e+002	0	0	0	0	0	1	0	0	0	1	0	111.573	185.599	1	1	1	1	27.0811	59.7863	145.575
DATA	1263	8	115	0	0	Col_5_1903375	Col_5_1903375	3116	461.5	4.692436425e-002	6.889906980e-002	4.958338596e-001	1.087760e+003	1.211874e+003	1.209485e+002	1.363144e+002	302	459	57.5	99.5	1.682512e+001	1.033697e+002	0	0	0	0	0	1	0	0	0	1	0	234.417	355.784	1	1	1	1	26.2212	58.8297	137.805
DATA	1264	8	116	0	0	Col_2_6706130	Col_2_6706130	3137	461.5	6.505208904e-002	1.195848554e-001	5.864533996e-001	3.221092e+002	3.741582e+002	6.200386e+001	7.287270e+001	128.5	204	55	90.5	1.522434e+001	6.890930e+001	0	0	0	0	0	0	0	0	0	1	0	69.2849	109.632	1	1	1	1	26.2212	56.555	110.741
DATA	1265	8	117	0	0	Col_3_7125921	Col_3_7125921	3158.33	461.391	2.100092177e-002	7.078934156e-002	7.667201046e-001	9.904570e+002	1.039529e+003	1.123743e+002	1.213776e+002	273	409.5	54	83	1.422342e+001	2.823965e+001	0	0	0	0	0	0	0	0	0	0	0	212.629	303.977	1	1	1	1	27.2919	55.0503	84.7989
DATA	1266	8	118	0	0	NC_4_5995762	NC_4_5995762	3179.5	461.324	8.455648250e-002	8.414663107e-002	3.149591245e-001	5.679234e+002	6.899955e+002	7.780955e+001	9.329072e+001	187	295.5	56	79.5	1.356243e+001	2.624605e+001	0	0	0	0	0	0	0	0	0	0	0	121.682	201.359	1	1	1	1	27.0811	55.5789	80.7018
DATA	1267	8	119	0	0	NC_3_21407097	NC_3_21407097	3200.6	461.414	6.891853956e-002	1.511728992e-001	6.484675277e-001	2.394507e+002	2.806304e+002	5.842383e+001	6.888930e+001	112.5	178	54	79	1.379417e+001	2.602655e+001	0	0	0	0	0	0	0	0	0	0	0	51.2047	81.73	1	1	0	0	27.501	55.209	79.9011
DATA	1268	8	120	0	0	NC_5_12022708	NC_5_12022708	3221.78	461.478	5.281638838e-002	8.056012840e-002	5.120721935e-001	6.500417e+002	7.341041e+002	8.412292e+001	9.676510e+001	201	314	54.5	79	1.380562e+001	2.585575e+001	0	0	0	0	0	0	0	0	0	0	0	138.735	213.363	1	1	1	1	27.0811	55.4078	79.0838
DATA	1269	8	121	0	0	NC_2_17287029	NC_2_17287029	3243	461.5	2.864583623e-001	1.063033070e-001	7.044637743e-003	8.774850e+002	1.697063e+003	1.045226e+002	2.856171e+002	206	367	53	79	1.351721e+001	2.707488e+001	0	0	0	1	0	0	0	0	0	0	0	186.909	492.229	1	1	1	1	26.2212	53.9535	79.6541
DATA	1270	8	122	0	0	NC_5_18403208	NC_5_18403208	3264	461.5	-2.898301786e-004	7.884993899e-002	9.970672076e-001	7.287682e+002	7.282820e+002	9.046808e+001	9.649298e+001	212	304	53	79	1.278884e+001	2.570229e+001	0	0	0	0	0	0	0	0	0	0	0	154.931	210.809	1	1	1	1	26.2212	53.0303	78.8953
DATA	1271	8	123	0	0	Col_1_21906580	Col_1_21906580	3285.22	461.478	1.485684434e-001	8.023764317e-002	6.408251541e-002	6.076940e+002	8.555657e+002	8.110203e+001	1.065047e+002	191	344	54	77	1.189259e+001	2.555761e+001	0	0	0	0	0	0	0	0	0	0	0	128.941	247.148	1	1	1	1	27.0811	53.6676	78.7313
DATA	1272	8	124	0	0	Col_3_10546378	Col_3_10546378	3306.15	460.927	-4.400869286e-003	9.143117158e-002	9.616101357e-001	5.367073e+002	5.312961e+002	7.600177e+001	8.283899e+001	173	256.5	53	75	1.291705e+001	2.611947e+001	0	0	0	0	0	0	0	0	0	0	0	113.661	153.168	1	1	1	1	24.4106	54.185	77.252
DATA	1273	8	125	0	0	NC_3_2306644	NC_3_2306644	3327.22	461.216	-4.083607975e-002	8.111075705e-002	6.146403945e-001	7.184346e+002	6.539599e+002	8.982183e+001	9.128058e+001	214.5	292.5	54	74	1.243797e+001	2.499825e+001	0	0	0	0	0	0	0	0	0	0	0	151.864	188.159	1	1	1	1	24.4106	54.6693	75.4667
DATA	1274	8	126	0	0	NC_1_17010114	NC_1_17010114	3348.19	461.377	1.113420114e-001	7.040465988e-002	1.137733891e-001	9.686266e+002	1.251695e+003	1.109028e+002	1.404943e+002	274	438.5	54	75	1.270882e+001	2.337249e+001	0	0	0	0	0	0	0	0	0	0	0	204.379	359.443	1	1	1	1	24.6442	55.2465	76.0416
DATA	1275	8	127	0	0	NC_5_17768039	NC_5_17768039	3370	461.5	-1.582400690e-001	1.105127746e-001	1.521806640e-001	4.783822e+002	3.323035e+002	7.222413e+001	7.205300e+001	161.5	198.5	53	77	1.318717e+001	2.459997e+001	0	0	0	0	0	0	0	0	0	0	0	100.752	95.2376	1	1	1	1	26.2212	54.0133	78.2149
DATA	1276	8	128	0	0	NC_5_2215921	NC_5_2215921	3391	461.5	-3.197759872e-002	5.546170414e-001	9.540217826e-001	6.851589e+001	6.365224e+001	5.463425e+001	6.427147e+001	78.5	120	54	78	1.371579e+001	2.408039e+001	0	0	0	0	0	0	0	0	0	0	0	14.4052	15.1955	1	0	0	0	26.2212	54.8496	78.5989
DATA	1277	8	129	0	0	NC_1_4968366	NC_1_4968366	3412.15	461.5	0.000000000e+000	6.234619990e-001	1.000000000e+000	5.395337e+001	6.376807e+001	5.440686e+001	6.439608e+001	70	121	55	77	1.424922e+001	2.562041e+001	0	0	0	0	0	0	0	0	0	0	0	7.35601	15.4576	0	0	0	0	26.6546	55.7784	79.1838
DATA	1278	8	130	0	0	Col_3_19733864	Col_3_19733864	3433.29	461.5	-1.915432311e-001	8.820569698e-002	2.988948883e-002	7.432666e+002	4.781910e+002	9.209642e+001	8.011673e+001	217	242	55	80	1.456976e+001	2.581852e+001	0	0	0	0	0	0	0	0	0	0	0	155.757	136.306	1	1	1	1	27.0811	56.6539	80.542
DATA	1279	8	131	0	0	NC_1_20740890	NC_1_20740890	3454.5	461.5	7.786983262e-002	9.731091048e-002	4.235851551e-001	4.450205e+002	5.324144e+002	7.033343e+001	8.355031e+001	159	247	55	80	1.296482e+001	2.498760e+001	0	0	0	0	0	0	0	0	0	0	0	93.1149	151.506	1	1	1	1	27.9146	54.8094	80.2272
DATA	1280	8	132	0	0	NC_1_22715949	NC_1_22715949	3475.71	461.5	-2.165526758e-002	9.343187858e-002	8.167119947e-001	5.343078e+002	5.083189e+002	7.635291e+001	8.211726e+001	174.5	227.5	55	80	1.309742e+001	2.508590e+001	0	0	0	0	0	0	0	0	0	0	0	111.636	144.417	1	1	1	1	27.0811	55.7433	81.6444
DATA	1281	8	133	0	0	NC_3_9311948	NC_3_9311948	3496.85	461.5	9.888952486e-002	1.155928269e-001	3.922750689e-001	3.354749e+002	4.212594e+002	6.409625e+001	7.711411e+001	134.5	214	54	78	1.279648e+001	2.258427e+001	0	0	0	0	0	0	0	0	0	0	0	69.9991	119.502	1	1	1	1	26.6546	53.9173	77.96
DATA	1282	8	134	0	0	Col_1_25300901	Col_1_25300901	3517.22	461.255	-6.949085132e-002	6.763197491e-002	3.041920657e-001	1.442337e+003	1.229068e+003	1.542510e+002	1.388866e+002	359	435	53	78	1.246548e+001	2.450269e+001	0	0	0	0	0	0	0	0	0	0	0	300.595	348.182	1	1	1	1	24.8756	53.4033	80.0166
DATA	1283	8	135	0	0	Col_4_16853732	Col_4_16853732	3539	461.5	-6.177970787e-002	1.374915404e-001	6.531902935e-001	3.215411e+002	2.789053e+002	6.348847e+001	7.051710e+001	104.5	167	54	78	1.313304e+001	2.503137e+001	0	0	0	0	0	0	0	0	0	0	0	66.9348	78.9039	1	1	1	0	26.2212	53.9138	79.8448
DATA	1284	8	136	0	0	NC_5_15889260	NC_5_15889260	3559.71	461.21	-1.668891491e-001	9.514838440e-002	7.943250539e-002	6.249778e+002	4.255743e+002	8.311861e+001	7.756123e+001	182.5	237	52	82	1.280002e+001	2.615254e+001	0	0	0	0	0	0	0	0	0	0	0	129.974	120.257	1	1	1	1	26.2212	53.9441	82.5206
DATA	1285	8	137	0	0	NC_1_24418496	NC_1_24418496	3581.4	461.586	1.079338594e-002	1.675928190e-001	9.486497897e-001	2.337626e+002	2.396450e+002	5.961944e+001	6.919718e+001	110.5	169.5	54	84	1.422957e+001	2.713142e+001	0	0	0	0	0	0	0	0	0	0	0	48.5719	67.6425	1	1	0	0	27.501	55.1489	84.7964
DATA	1286	8	138	0	0	Col_5_2201264	Col_5_2201264	3601.75	461.571	8.656638905e-003	6.186402016e-002	8.887152141e-001	4.962914e+003	5.062831e+003	4.993169e+002	5.104353e+002	1060	1530	54	86	1.461892e+001	2.855452e+001	0	0	0	0	0	0	0	0	0	0	0	1030.5	1427.75	1	1	1	1	25.3321	55.9853	87.3569
DATA	1287	8	139	0	0	Col_4_13588707	Col_4_13588707	3623.78	461.522	1.615363411e-002	7.108068045e-002	8.202233395e-001	1.014858e+003	1.053317e+003	1.153908e+002	1.237876e+002	266	378	52	82	1.374789e+001	2.664336e+001	0	0	0	0	0	0	0	0	0	0	0	210.603	296.795	1	1	1	1	27.0811	53.6225	84.0634
DATA	1288	8	140	0	0	Col_1_28550041	Col_1_28550041	3644.49	461.294	-3.641260012e-002	6.748711905e-002	5.895081743e-001	1.388339e+003	1.276682e+003	1.493077e+002	1.432936e+002	350	475	53	81	1.284523e+001	2.625571e+001	0	0	0	0	0	0	0	0	0	0	0	287.999	359.509	1	1	1	1	24.4106	53.9888	82.2997
DATA	1289	8	141	0	0	NC_5_8028366	NC_5_8028366	3666	461.5	7.461569907e-002	2.569637706e-001	7.715298312e-001	1.359551e+002	1.614401e+002	5.660509e+001	6.707227e+001	88	152	52	78	1.301874e+001	2.322827e+001	0	0	0	0	0	0	0	0	0	0	0	28.1964	45.4385	1	1	0	0	26.2212	53.4961	80.2231
DATA	1290	8	142	0	0	NC_1_932929	NC_1_932929	3687.22	461.522	-1.704205493e-001	3.034429150e-001	5.743728441e-001	1.507602e+002	1.018277e+002	5.698027e+001	6.591157e+001	91.5	130	54	84	1.369762e+001	2.492106e+001	0	0	0	0	0	0	0	0	0	0	0	31.266	28.6514	1	1	0	0	27.0811	55.0163	84.4173
DATA	1291	8	143	0	0	NC_5_18126979	NC_5_18126979	3708.4	461.586	-3.031580739e-002	1.100104192e-001	7.828767053e-001	5.678510e+002	5.295641e+002	9.313218e+001	1.030997e+002	133	174	55	84	1.368545e+001	2.498537e+001	0	0	0	0	0	0	0	0	0	0	0	117.786	148.986	1	1	1	1	27.501	55.6131	83.7981
DATA	1292	8	144	0	0	NC_5_23159716	NC_5_23159716	3729.5	461.676	-8.901908395e-005	5.736558274e-001	9.998761854e-001	6.473064e+001	6.471738e+001	5.529997e+001	6.519994e+001	73	121	54	82	1.283044e+001	2.292621e+001	0	0	0	0	0	0	0	0	0	0	0	13.4317	8.88625	1	0	0	0	27.0811	54.3229	81.6747
DATA	1293	8	145	0	0	Col_3_7029751	Col_3_7029751	3750.73	461.423	2.641690461e-002	7.921521720e-002	7.387699457e-001	7.177902e+002	7.628065e+002	9.035871e+001	1.002858e+002	212.5	326	54	79	1.300499e+001	2.422274e+001	0	0	0	0	0	0	0	0	0	0	0	149.035	214.686	1	1	1	1	24.4106	54.3172	80.0387
DATA	1294	8	146	0	0	NC_5_17562005	NC_5_17562005	3772.07	461.607	-3.634617037e-002	9.814915799e-002	7.111473058e-001	5.037027e+002	4.632635e+002	7.446230e+001	7.987754e+001	158	240	53	79	1.309718e+001	2.429279e+001	0	0	0	0	0	0	0	0	0	0	0	104.671	130.447	1	1	1	1	25.5572	53.5685	80.4548
DATA	1295	8	147	0	0	NC_1_27311590	NC_1_27311590	3793.37	461.463	7.092361489e-002	1.095170034e-001	5.172413141e-001	3.758391e+002	4.425126e+002	6.643368e+001	7.865182e+001	142	237	56	78.5	1.309883e+001	2.357399e+001	0	0	0	0	0	0	0	0	0	0	0	78.186	124.697	1	1	1	1	21.6755	56.8394	79.6373
DATA	1296	8	148	0	0	Col_4_10138710	Col_4_10138710	3815.08	461.551	5.447964505e-003	1.031766871e-001	9.578894435e-001	4.420983e+002	4.476791e+002	7.033626e+001	7.889013e+001	145	238	54	79	1.320249e+001	2.369069e+001	0	0	0	0	0	0	0	0	0	0	0	92.0958	126.28	1	1	1	1	23.696	54.8287	81.2528
DATA	1297	8	149	0	0	Col_2_12967589	Col_2_12967589	3834.81	461.962	-1.836655813e-002	7.577347183e-002	8.084797584e-001	8.483369e+002	8.132082e+002	1.008995e+002	1.040347e+002	244.5	336.5	54	81	1.447201e+001	2.404627e+001	0	0	0	0	0	0	0	0	0	0	0	176.979	229.641	1	1	1	1	23.9365	55.0798	80.8511
DATA	1298	8	150	0	0	Col_1_26280966	Col_1_26280966	3856.5	461.676	-2.192999439e-001	3.066918303e-001	4.745782497e-001	1.562170e+002	9.428191e+001	5.671340e+001	6.546759e+001	89.5	131	55	82	1.414488e+001	2.643983e+001	0	0	0	0	0	0	0	0	0	0	0	32.6534	26.6655	1	1	0	0	27.0811	56.1451	83.1839
DATA	1299	8	151	0	0	Col_2_12978279	Col_2_12978279	3877.5	461.676	2.977261687e-002	1.920758857e-001	8.768178097e-001	1.948593e+002	2.086862e+002	5.778668e+001	6.795536e+001	97	156	56	81	1.391526e+001	2.821537e+001	0	0	0	0	0	0	0	0	0	0	0	40.8184	59.1256	1	1	0	0	27.0811	56.8145	84.1157
DATA	1300	8	152	0	0	NC_1_2656873	NC_1_2656873	3898.67	461.609	1.502046523e-003	1.172517500e-001	9.897790272e-001	3.660168e+002	3.672849e+002	6.545710e+001	7.425772e+001	134	198.5	55	80	1.371768e+001	2.757910e+001	0	0	0	0	0	0	0	0	0	0	0	76.8623	104.275	1	1	1	1	27.2919	55.4762	82.6892
DATA	1301	8	153	0	0	Col_1_11468192	Col_1_11468192	3919.58	461.808	2.091795114e-001	7.153644144e-002	3.454567805e-003	1.525549e+004	2.469481e+004	1.669996e+003	2.762578e+003	2571	5286	55	80.5	1.334485e+001	2.645840e+001	0	0	1	1	0	0	0	0	0	0	0	3212.37	7027.21	1	1	1	1	17.9125	55.4326	82.6295
DATA	1302	8	154	0	0	NC_1_10779368	NC_1_10779368	3940.97	461.632	1.226938414e-001	8.615091478e-002	1.543962857e-001	5.309635e+002	7.043013e+002	7.569397e+001	9.531019e+001	177	299.5	54	81	1.324322e+001	2.448360e+001	0	0	0	0	0	0	0	0	0	0	0	112.161	200.962	1	1	1	1	25.5572	54.8234	82.2609
DATA	1303	8	155	0	0	Col_1_177232	Col_1_177232	3962.56	461.769	-1.067708001e-001	9.988522109e-002	2.850990014e-001	5.239107e+002	4.097194e+002	7.506496e+001	7.600862e+001	174	217	54	80	1.241267e+001	2.450211e+001	0	0	0	0	0	0	0	0	0	0	0	111.062	117.264	1	1	1	1	24.4106	55.0423	82.1493
DATA	1304	8	156	0	0	NC_1_8701817	NC_1_8701817	3983.5	461.676	3.742574879e-001	2.968359893e-001	2.073728166e-001	7.906750e+001	1.871783e+002	5.413459e+001	6.649711e+001	77	152	54	81	1.308864e+001	2.512166e+001	0	0	0	0	0	0	0	0	0	0	0	16.8251	53.7494	1	1	0	0	27.0811	54.235	81.6218
DATA	1305	8	157	1028	1	SM_06	SM_06	4004.5	462	0.000000000e+000	6.224592325e-001	1.000000000e+000	5.299950e+001	6.318157e+001	5.342032e+001	6.358328e+001	66.5	103.5	55.5	81	1.364357e+001	2.459776e+001	0	0	0	0	0	0	0	0	0	0	0	6.48694	2.37065	0	0	0	0	24.4106	55.4971	80.8161
DATA	1306	8	158	0	0	Col_3_3837470	Col_3_3837470	4025.25	461.583	-1.079717948e-002	9.510438115e-002	9.096105546e-001	5.004492e+002	4.881607e+002	7.296060e+001	7.995440e+001	164	249	54	78	1.336461e+001	2.599892e+001	0	0	0	0	0	0	0	0	0	0	0	107.419	141.255	1	1	1	1	22.9591	54.6402	80.3095
DATA	1307	8	159	0	0	Col_3_19639423	Col_3_19639423	4046.75	462.042	-4.562797501e-002	9.480279234e-002	6.303078620e-001	5.219376e+002	4.698840e+002	7.426305e+001	7.862703e+001	172	240	54	75	1.340866e+001	2.545042e+001	0	0	0	0	0	0	0	0	0	0	0	112.591	136.57	1	1	1	1	23.4529	55.4252	79.6452
DATA	1308	8	160	0	0	NC_3_14689623	NC_3_14689623	4067.75	462.312	1.253486639e-001	1.059181251e-001	2.366313957e-001	3.584783e+002	4.784225e+002	6.361176e+001	7.890276e+001	137.5	242	54	77	1.308579e+001	2.513883e+001	0	0	0	0	0	0	0	0	0	0	0	77.7411	139.713	1	1	1	1	18.5412	55.153	80.5751
DATA	1309	8	161	0	0	NC_5_19287447	NC_5_19287447	4087.62	461.8	-1.217618057e-003	6.223356357e-002	9.843901488e-001	3.527299e+003	3.517423e+003	3.565801e+002	3.572399e+002	822	1104	56	80	1.396258e+001	2.710281e+001	0	0	0	0	0	0	0	0	0	0	0	769.189	1032.32	1	1	1	1	23.4529	57.0987	83.3714
DATA	1310	8	162	0	0	NC_5_17651910	NC_5_17651910	4110.5	462	-3.323567088e-001	2.958560198e-001	2.612790546e-001	1.746942e+002	8.126840e+001	5.476984e+001	6.258392e+001	92	123	55	81.5	1.498731e+001	2.767199e+001	0	0	0	0	0	0	0	0	0	0	0	38.3518	23.9965	1	1	0	0	24.4106	55.9283	83.9821
DATA	1311	8	163	0	0	Col_5_9276766	Col_5_9276766	4130.72	461.887	1.910397196e-002	7.113542197e-002	7.882699954e-001	9.529547e+002	9.958094e+002	1.083575e+002	1.171425e+002	260	401	55	78	1.332452e+001	2.607247e+001	0	0	0	0	0	0	0	0	0	0	0	210.559	295.759	1	1	1	1	23.696	55.6533	80.3417
DATA	1312	8	164	0	0	Col_1_29388506	Col_1_29388506	4152.5	462	-4.407563276e-001	3.366032202e-001	1.903907813e-001	1.680204e+002	6.089838e+001	5.388426e+001	6.155584e+001	94	121	54	77	1.324162e+001	2.564284e+001	0	0	0	0	0	0	0	0	0	0	0	37.3993	17.3906	1	0	0	0	24.4106	54.2777	79.666
DATA	1313	9	1	0	0	Col_5_17204735	Col_5_17204735	692.774	465.509	1.713303566e-002	6.634362565e-002	7.962163642e-001	1.420787e+003	1.477958e+003	1.524424e+002	1.605318e+002	356.5	533.5	59	82	1.422880e+001	2.672299e+001	0	0	0	0	0	0	0	0	0	0	0	293.066	432.15	1	1	1	1	24.8756	60.8194	84.074
DATA	1314	9	2	0	0	NC_3_15325594	NC_3_15325594	714.5	465.324	-4.150087458e-001	1.473487545e-001	4.854903750e-003	4.427731e+002	1.702835e+002	7.117780e+001	6.552691e+001	157.5	145	60	85	1.433355e+001	2.787405e+001	0	0	0	0	0	0	0	0	0	0	0	90.5411	49.3096	1	1	1	0	27.0811	61.5567	86.4229
DATA	1315	9	3	0	0	NC_2_14006497	NC_2_14006497	735.6	465.414	-1.753979503e-001	8.944456460e-002	4.988272158e-002	7.123444e+002	4.756550e+002	9.071911e+001	7.961531e+001	219	243	62	84	1.434049e+001	2.607968e+001	0	0	0	0	0	0	0	0	0	0	0	144.511	136.51	1	1	1	1	27.501	63.4662	84.2508
DATA	1316	9	4	0	0	NC_1_7923060	NC_1_7923060	757	465.5	-2.797797910e-001	2.818139340e-001	3.208162216e-001	1.844215e+002	9.683488e+001	5.952752e+001	6.511413e+001	95	134	61	81.5	1.406929e+001	2.695440e+001	0	0	0	0	0	0	0	0	0	0	0	37.1327	27.5555	1	1	0	0	26.2212	62.5799	83.9132
DATA	1317	9	5	0	0	NC_1_20847520	NC_1_20847520	778	465.367	-1.435028031e-001	1.051184197e-001	1.722047538e-001	5.224737e+002	3.754582e+002	7.731130e+001	7.496949e+001	169	211.5	63	81.5	1.462402e+001	2.689802e+001	0	0	0	0	0	0	0	0	0	0	0	104.486	106.018	1	1	1	1	23.4529	64.3759	84.6715
DATA	1318	9	6	0	0	Col_4_11150276	Col_4_11150276	798.962	465.359	-7.492672957e-002	6.876037635e-002	2.758546284e-001	1.363708e+003	1.147611e+003	1.479377e+002	1.320696e+002	329	440	63	82	1.420712e+001	2.699384e+001	0	0	0	0	0	0	0	0	0	0	0	271.001	321.708	1	1	1	1	24.8756	64.2105	84.8759
DATA	1319	9	7	0	0	Col_5_17937039	Col_5_17937039	820.294	465.5	1.150673596e-001	9.728749669e-002	2.369059231e-001	4.443121e+002	5.791026e+002	7.281622e+001	8.766629e+001	149	246	62	83	1.349317e+001	2.665585e+001	0	0	0	0	0	0	0	0	0	0	0	87.7694	161.22	1	1	1	1	27.0811	63.4133	85.2768
DATA	1320	9	8	0	0	NC_3_12809083	NC_3_12809083	841.5	465.324	2.788116141e-001	4.767279931e-001	5.586524640e-001	5.763674e+001	1.095244e+002	5.800741e+001	6.713027e+001	66.5	123.5	61	85	1.306615e+001	2.511052e+001	0	0	0	0	0	0	0	0	0	0	0	1.76167	30.3003	0	1	0	0	27.0811	61.4	86.237
DATA	1321	9	9	0	0	Col_5_12739298	Col_5_12739298	861.833	465.729	3.060083266e-002	8.349920594e-002	7.140065436e-001	6.566772e+002	7.046164e+002	8.780168e+001	9.696424e+001	195	309	60	86	1.292634e+001	2.450941e+001	0	0	0	0	0	0	0	0	0	0	0	128.399	193.818	1	1	1	1	23.696	60.3793	85.6284
DATA	1322	9	10	0	0	NC_3_5396103	NC_3_5396103	883.431	465.471	-2.553609510e-002	1.011082402e-001	8.006067304e-001	4.955149e+002	4.672192e+002	7.670237e+001	8.166135e+001	158	232.5	59	85	1.450922e+001	2.475537e+001	0	0	0	0	0	0	0	0	0	0	0	96.4481	127.822	1	1	1	1	24.4106	59.8759	84.8379
DATA	1323	9	11	0	0	Col_3_11607384	Col_3_11607384	903.923	465.846	8.532767535e-002	7.500723999e-002	2.552906783e-001	8.293963e+002	1.009462e+003	1.016594e+002	1.213256e+002	227	376	59	85	1.490592e+001	2.661590e+001	0	0	0	0	0	0	0	0	0	0	0	160.786	274.82	1	1	1	1	21.1402	59.8051	85.6065
DATA	1324	9	12	0	0	Col_4_5307182	Col_4_5307182	926	465.5	-7.359964150e-003	1.414220710e-001	9.584947952e-001	3.085468e+002	3.033619e+002	6.658555e+001	7.410802e+001	120	185	59.5	82	1.507949e+001	2.718536e+001	0	0	0	0	0	0	0	0	0	0	0	59.5911	82.2087	1	1	1	0	26.2212	59.5942	82.5036
DATA	1325	9	13	0	0	Col_2_10218921	Col_2_10218921	947.294	465.5	-5.629468279e-002	7.951949665e-002	4.789852509e-001	8.301105e+002	7.291909e+002	1.019572e+002	9.963235e+001	216	317	61	82	1.464100e+001	2.784395e+001	0	0	0	0	0	0	0	0	0	0	0	159.801	196.795	1	1	1	1	27.0811	59.843	83.0478
DATA	1326	9	14	0	0	Col_1_29340825	Col_1_29340825	967.926	465.611	-5.079095305e-002	7.479324417e-002	4.970841525e-001	9.801497e+002	8.719698e+002	1.145910e+002	1.106624e+002	229	323	61	77.5	1.574672e+001	2.606305e+001	0	0	0	0	0	0	0	0	0	0	0	188.155	234.48	1	1	1	1	25.1049	61.2552	80.5839
DATA	1327	9	15	0	0	Col_5_15441801	Col_5_15441801	989.556	465.37	-5.790874848e-002	8.792544062e-002	5.101449690e-001	6.706517e+002	5.869326e+002	8.966346e+001	9.010284e+001	193	264	62	81	1.575640e+001	2.759750e+001	0	0	0	0	0	0	0	0	0	0	0	128.421	157.31	1	1	1	1	17.9125	62.6901	83.0563
DATA	1328	9	16	0	0	Col_1_22218513	Col_1_22218513	1010.71	465.5	3.422507356e-002	7.351632761e-002	6.415420490e-001	8.328534e+002	9.011428e+002	1.024374e+002	1.049942e+002	213	316	61	80.5	1.521330e+001	2.610744e+001	0	0	0	0	0	0	0	0	0	0	0	159.14	240.817	1	1	1	1	27.0811	61.8944	82.1408
DATA	1329	9	17	0	0	Col_3_8301926	Col_3_8301926	1032	465.5	-2.338967593e-001	1.642734056e-001	1.544968273e-001	3.391186e+002	1.979041e+002	6.869980e+001	7.153271e+001	123	161	59	83	1.493651e+001	2.726586e+001	0	0	0	0	0	0	0	0	0	0	0	64.683	52.7519	1	1	1	0	26.2212	60.2227	84.2656
DATA	1330	9	18	0	0	NC_2_6810166	NC_2_6810166	1053	465.5	-6.433701878e-002	8.501057459e-002	4.491625368e-001	7.290353e+002	6.286538e+002	9.431188e+001	9.326270e+001	190	251	58	83	1.457572e+001	2.843363e+001	0	0	0	0	0	0	0	0	0	0	0	138.858	167.205	1	1	1	1	26.2212	59.5	85.1852
DATA	1331	9	19	0	0	NC_1_28924100	NC_1_28924100	1074.22	465.522	-2.019900623e-001	4.578525005e-001	6.590910769e-001	1.092050e+002	6.858867e+001	6.088566e+001	6.905765e+001	85	119	59	79	1.393143e+001	2.705324e+001	0	0	0	0	0	0	0	0	0	0	0	20.7768	6.13433	1	0	0	0	27.0811	60.3308	82.8479
DATA	1332	9	20	0	0	NC_4_17030495	NC_4_17030495	1095.4	465.586	-2.519633350e-002	2.072841257e-001	9.032517917e-001	2.066105e+002	1.949647e+002	6.340735e+001	7.182250e+001	111	143	59	80	1.485035e+001	2.681626e+001	0	0	0	0	0	0	0	0	0	0	0	39.277	51.6788	1	1	0	0	27.501	59.3259	82.6963
DATA	1333	9	21	0	0	Col_1_3314589	Col_1_3314589	1116.04	465.696	-6.695180430e-002	7.099471791e-002	3.456536374e-001	1.223409e+003	1.048624e+003	1.362518e+002	1.256428e+002	293	377	60	83	1.495363e+001	2.711766e+001	0	0	0	0	0	0	0	0	0	0	0	232.454	277.619	1	1	1	1	22.7082	60.4659	85.5341
DATA	1334	9	22	0	0	Col_4_6204359	Col_4_6204359	1137.12	465.517	5.952454518e-003	9.529198910e-002	9.501921957e-001	5.425084e+002	5.499952e+002	8.088188e+001	8.845041e+001	175	255	60	85	1.650148e+001	2.789403e+001	0	0	0	0	0	0	0	0	0	0	0	103.058	145.479	1	1	1	1	25.7804	61.2481	87.1407
DATA	1335	9	23	0	0	NC_4_18143069	NC_4_18143069	1159	465.5	-3.349058751e-002	1.477219947e-001	8.206464391e-001	3.079804e+002	2.851232e+002	6.743042e+001	7.495193e+001	122	192	59	89	1.647978e+001	2.759441e+001	0	0	0	0	0	0	0	0	0	0	0	58.5091	75.3684	1	1	1	0	26.2212	60.6335	89.1744
DATA	1336	9	24	0	0	NC_2_17601078	NC_2_17601078	1180	465.5	-2.340459211e-001	1.982488194e-001	2.377749810e-001	2.750008e+002	1.604309e+002	6.597244e+001	7.117349e+001	100	149	59	87	1.545236e+001	2.721686e+001	0	0	0	0	0	0	0	0	0	0	0	52.2599	42.3925	1	1	0	0	26.2212	60.3554	86.9617
DATA	1337	9	25	0	0	NC_5_4228314	NC_5_4228314	1201.15	465.5	-2.839817751e-002	1.701971324e-001	8.674844421e-001	2.591090e+002	2.427081e+002	6.529520e+001	7.347327e+001	111	168	59	82	1.428058e+001	2.568354e+001	0	0	0	0	0	0	0	0	0	0	0	49.2675	64.1271	1	1	0	0	26.6546	59.9153	83.9525
DATA	1338	9	26	0	0	Col_3_14040655	Col_3_14040655	1222.4	465.586	-1.135257160e-001	2.455103991e-001	6.437895131e-001	1.904063e+002	1.466073e+002	6.284065e+001	7.087209e+001	104	154	61	80	1.446876e+001	2.597650e+001	0	0	0	0	0	0	0	0	0	0	0	36.2329	38.7412	1	1	0	0	27.501	60.9931	82.5417
DATA	1339	9	27	0	0	NC_1_1758748	NC_1_1758748	1243.5	465.676	-1.584027164e-001	3.537849904e-001	6.543428398e-001	1.363243e+002	9.466087e+001	6.135958e+001	6.995649e+001	92	132	60	79	1.322876e+001	2.554801e+001	0	0	0	0	0	0	0	0	0	0	0	25.9677	25.0237	1	1	0	0	27.0811	59.4	81.7309
DATA	1340	9	28	0	0	NC_1_13584191	NC_1_13584191	1264.6	465.586	0.000000000e+000	6.224156958e-001	1.000000000e+000	5.937738e+001	6.883784e+001	5.984470e+001	6.949318e+001	73.5	125	60	80	1.338327e+001	2.761489e+001	0	0	0	0	0	0	0	0	0	0	0	6.34644	14.7297	0	0	0	0	27.501	61.1037	83.5593
DATA	1341	9	29	0	0	NC_3_5150951	NC_3_5150951	1285.78	465.522	-8.433999214e-002	1.085631048e-001	4.372323654e-001	4.895747e+002	4.031615e+002	7.718085e+001	8.009770e+001	156	211	60	85	1.440283e+001	2.641329e+001	0	0	0	0	0	0	0	0	0	0	0	93.5066	106.732	1	1	1	1	27.0811	60.9401	84.8592
DATA	1342	9	30	0	0	NC_4_6132040	NC_4_6132040	1306.49	465.909	7.796593228e-002	1.226699373e-001	5.250535385e-001	3.415423e+002	4.087054e+002	6.866882e+001	8.032055e+001	129	221.5	60	85	1.441911e+001	2.754378e+001	0	0	0	0	0	0	0	0	0	0	0	65.3355	108.305	1	1	1	1	25.1049	61.4342	85.3167
DATA	1343	9	31	0	0	Col_5_4233682	Col_5_4233682	1328	465.5	-6.653005515e-002	8.228734728e-002	4.187976676e-001	7.842978e+002	6.729006e+002	9.842251e+001	9.641892e+001	207	295	60	85	1.487099e+001	2.744572e+001	0	0	0	0	0	0	0	0	0	0	0	150.311	178.546	1	1	1	1	26.2212	61.1933	84.01
DATA	1344	9	32	0	0	Col_2_13784732	Col_2_13784732	1349.33	465.609	7.829256106e-002	9.223859581e-002	3.959899308e-001	5.268025e+002	6.308708e+002	7.935333e+001	9.346224e+001	163	261	59	85	1.571324e+001	2.616309e+001	0	0	0	0	0	0	0	0	0	0	0	101.163	167.63	1	1	1	1	27.2919	60.9479	84.7883
DATA	1345	9	33	0	0	NC_3_9801317	NC_3_9801317	1370.5	465.676	6.157136657e-002	2.445765125e-001	8.012367420e-001	1.551081e+002	1.787334e+002	6.121547e+001	7.113139e+001	96	153	58	84	1.405104e+001	2.619000e+001	0	0	0	0	0	0	0	0	0	0	0	29.8493	47.5667	1	1	0	0	27.0811	59.6785	85.1608
DATA	1346	9	34	0	0	Col_1_1407440	Col_1_1407440	1391.13	466.173	-4.971765205e-002	6.915871647e-002	4.722074321e-001	1.324012e+003	1.180795e+003	1.449874e+002	1.366282e+002	312	431	60	84	1.431790e+001	2.558877e+001	0	0	0	0	0	0	0	0	0	0	0	255.36	314.769	1	1	1	1	23.696	60.868	85.8383
DATA	1347	9	35	0	0	Col_5_22710624	Col_5_22710624	1411.74	466.298	-7.454884103e-002	8.187705188e-002	3.625602673e-001	7.959049e+002	6.703666e+002	9.904291e+001	9.592228e+001	222	283	60	82	1.461061e+001	2.698229e+001	0	0	0	0	0	0	0	0	0	0	0	153.867	179.031	1	1	1	1	22.9591	60.8606	85.3937
DATA	1348	9	36	0	0	NC_3_13086089	NC_3_13086089	1434	465.5	0.000000000e+000	6.217397822e-001	1.000000000e+000	5.842061e+001	6.803112e+001	5.878930e+001	6.859418e+001	61	114	60	86	1.427556e+001	2.726015e+001	0	0	0	0	0	0	0	0	0	0	0	-3.22929	11.566	0	0	0	0	26.2212	60.7986	88.3925
DATA	1349	9	37	0	0	NC_3_16530689	NC_3_16530689	1455	465.5	8.547673127e-002	1.063357069e-001	4.214902731e-001	4.091864e+002	4.981934e+002	7.150003e+001	8.454765e+001	146	248	61	88.5	1.459073e+001	3.096326e+001	0	0	0	0	0	0	0	0	0	0	0	79.5289	133.631	1	1	1	1	26.2212	61.0573	92.5496
DATA	1350	9	38	0	0	NC_4_7861305	NC_4_7861305	1475.5	465.731	4.084811586e-002	6.208590289e-002	5.105837570e-001	4.493684e+003	4.936859e+003	4.531572e+002	4.983689e+002	926	1422.5	60	86	1.499101e+001	3.157588e+001	0	0	0	0	0	0	0	0	0	0	0	875.738	1327.14	1	1	1	1	24.4106	60.613	91.954
DATA	1351	9	39	0	0	NC_4_1822080	NC_4_1822080	1496.85	465.618	1.052802406e-001	9.835026579e-002	2.844113231e-001	4.510552e+002	5.747909e+002	7.371688e+001	8.903422e+001	149.5	252.5	60	84	1.501184e+001	2.890132e+001	0	0	0	0	0	0	0	0	0	0	0	88.1582	154.893	1	1	1	1	25.3321	60.7185	88.6667
DATA	1352	9	40	0	0	NC_3_18571271	NC_3_18571271	1518.5	465.676	7.937662664e-002	2.848984327e-001	7.805412435e-001	1.271300e+002	1.526246e+002	5.950369e+001	6.951645e+001	87.5	150	60	83	1.418741e+001	2.403876e+001	0	0	0	0	0	0	0	0	0	0	0	24.923	41.2345	1	1	0	0	27.0811	60.0795	85.2841
DATA	1353	9	41	0	0	NC_3_6027300	NC_3_6027300	1539.5	466	6.070464596e-003	9.445006862e-002	9.487539028e-001	5.353982e+002	5.429344e+002	7.889944e+001	8.673959e+001	171.5	239.5	59	82	1.396578e+001	2.372111e+001	0	0	0	0	0	0	0	0	0	0	0	105.281	147.062	1	1	1	1	24.4106	59.3832	84.292
DATA	1354	9	42	0	0	NC_2_17346966	NC_2_17346966	1560.73	466	-9.686614617e-002	2.201890989e-001	6.599932153e-001	2.037037e+002	1.629794e+002	6.125795e+001	6.940416e+001	101	150	59	83	1.385115e+001	2.365363e+001	0	0	0	0	0	0	0	0	0	0	0	40.1822	44.265	1	1	0	0	24.6442	59.1741	84.0148
DATA	1355	9	43	0	0	Col_3_5620213	Col_3_5620213	1582	465.831	-3.574367254e-002	6.717125991e-002	5.946377148e-001	1.483750e+003	1.366524e+003	1.591584e+002	1.523150e+002	322.5	428	59	82	1.382205e+001	2.394068e+001	0	0	0	0	0	0	0	0	0	0	0	293.622	372.183	1	1	1	1	24.6442	58.8396	83.6269
DATA	1356	9	44	0	0	Col_2_16394806	Col_2_16394806	1603.5	466	8.356103078e-002	6.898307721e-002	2.257702908e-001	1.141294e+003	1.383435e+003	1.277493e+002	1.537494e+002	283.5	464	58	83	1.368293e+001	2.622524e+001	0	0	0	0	0	0	0	0	0	0	0	226.602	377.876	1	1	1	1	24.4106	58.7224	84.9324
DATA	1357	9	45	0	0	NC_5_13995683	NC_5_13995683	1624.5	466	8.684219591e-002	7.574061967e-002	2.515578965e-001	7.918695e+002	9.671543e+002	9.769040e+001	1.175925e+002	219	362	58	85	1.402742e+001	2.550045e+001	0	0	0	0	0	0	0	0	0	0	0	157.74	264.934	1	1	1	1	24.4106	58.6902	86.1852
DATA	1358	9	46	0	0	NC_2_11957648	NC_2_11957648	1643.46	465.792	1.268731851e-001	6.278632885e-002	4.330941881e-002	5.498201e+003	7.363661e+003	5.527707e+002	7.393819e+002	1130	1928	60	85	1.494847e+001	2.724530e+001	0	0	0	1	0	0	0	0	0	0	0	1098.51	2022.48	1	1	1	1	16.9257	60.0774	86.697
DATA	1359	9	47	0	0	Col_5_12372901	Col_5_12372901	1665.77	466	7.664335433e-002	7.366249835e-002	2.981232691e-001	8.671120e+002	1.034472e+003	1.036777e+002	1.229789e+002	241	384.5	58	85	1.465092e+001	2.903805e+001	0	0	0	0	0	0	0	0	0	0	0	173.864	285.024	1	1	1	1	23.4529	59.2475	87.4576
DATA	1360	9	48	0	0	NC_3_14797851	NC_3_14797851	1687.5	466	2.257686134e-001	1.042678694e-001	3.036662478e-002	6.543665e+002	1.100499e+003	8.654312e+001	1.869830e+002	174	306	57	85	1.414341e+001	2.871700e+001	0	0	0	1	0	0	0	0	0	0	0	131.665	304.162	1	1	1	1	24.4106	58.198	87.1092
DATA	1361	9	49	0	0	Col_5_26442186	Col_5_26442186	1709.5	466.417	1.046967110e-001	8.862278350e-002	2.374539342e-001	5.283326e+002	6.723634e+002	7.730600e+001	9.427507e+001	172	292	56	85	1.356839e+001	2.766285e+001	0	0	0	0	0	0	0	0	0	0	0	106.687	186.426	1	1	1	1	23.4529	57.3379	86.5631
DATA	1362	9	50	0	0	NC_2_11171207	NC_2_11171207	1730.27	466	-2.374206963e-001	1.817295836e-001	1.913994263e-001	2.878678e+002	1.666374e+002	6.318475e+001	6.795857e+001	123	143	55.5	82	1.331859e+001	2.630207e+001	0	0	0	0	0	0	0	0	0	0	0	58.3245	46.3435	1	1	1	0	24.6442	56.3813	84.8237
DATA	1363	9	51	0	0	Col_5_10576176	Col_5_10576176	1751.43	466.157	3.213548527e-002	6.771214825e-002	6.350794796e-001	1.274114e+003	1.371967e+003	1.391961e+002	1.521077e+002	321	478	56	83	1.488450e+001	2.829709e+001	0	0	0	0	0	0	0	0	0	0	0	259.038	382.745	1	1	1	1	23.696	57.92	85.8073
DATA	1364	9	52	0	0	Col_1_5139161	Col_1_5139161	1772.16	466.018	-6.186085485e-002	7.024467674e-002	3.785082118e-001	1.192994e+003	1.034612e+003	1.317317e+002	1.224411e+002	308	375	58	83	1.548020e+001	2.898872e+001	0	0	0	0	0	0	0	0	0	0	0	243.36	289.512	1	1	1	1	24.1747	59.9217	85.2989
DATA	1365	9	53	0	0	NC_2_6098966	NC_2_6098966	1792.82	466.061	1.708946517e-001	9.658189437e-002	7.682255147e-002	4.172485e+002	6.184284e+002	6.957752e+001	8.992301e+001	152	295	61	84	1.559512e+001	2.919659e+001	0	0	0	0	0	0	0	0	0	0	0	85.4005	173.58	1	1	1	1	23.2073	61.0379	86.5114
DATA	1366	9	54	0	0	NC_3_15547849	NC_3_15547849	1814.5	466	3.532245465e-001	2.909340661e-001	2.247075774e-001	8.516280e+001	1.920766e+002	5.613405e+001	6.784902e+001	79.5	158	62	87	1.627153e+001	3.057009e+001	0	0	0	0	0	0	0	0	0	0	0	17.4917	54.0837	1	1	0	0	24.4106	62.7417	88.6974
DATA	1367	9	55	0	0	Col_1_21496660	Col_1_21496660	1835.73	466	6.753201967e-003	8.421930331e-002	9.360893916e-001	6.374743e+002	6.474644e+002	8.438826e+001	9.165379e+001	199	274	62	86.5	1.633695e+001	2.974218e+001	0	0	0	0	0	0	0	0	0	0	0	131.377	182.876	1	1	1	1	24.6442	62.2445	88.3869
DATA	1368	9	56	0	0	NC_1_20247334	NC_1_20247334	1857.27	466	4.009461025e-002	3.310923134e-001	9.036134294e-001	1.082673e+002	1.187386e+002	5.616055e+001	6.574947e+001	81	131	58	83	1.512976e+001	2.785242e+001	0	0	0	0	0	0	0	0	0	0	0	22.3893	33.6431	1	1	0	0	24.6442	59.1331	87.5703
DATA	1369	9	57	0	0	Col_3_5931764	Col_3_5931764	1877.17	466.234	-9.378390807e-003	6.802261179e-002	8.903418439e-001	1.272445e+003	1.245262e+003	1.385961e+002	1.402309e+002	312	449	57	83	1.459558e+001	2.768785e+001	0	0	0	0	0	0	0	0	0	0	0	263.968	353.849	1	1	1	1	22.4545	58.1264	86.9025
DATA	1370	9	58	0	0	Col_5_15274523	Col_5_15274523	1899.5	466	2.827078011e-002	6.652966506e-002	6.708840935e-001	1.394817e+003	1.488634e+003	1.498402e+002	1.621476e+002	361	525	57	83.5	1.356124e+001	2.847143e+001	0	0	0	0	0	0	0	0	0	0	0	290.355	424.354	1	1	1	1	24.4106	56.9487	86.6442
DATA	1371	9	59	0	0	NC_4_6728804	NC_4_6728804	1920.27	466.267	-4.092278552e-002	1.330636060e-001	7.584300705e-001	3.246675e+002	2.954718e+002	6.349688e+001	7.057087e+001	129	185	57	84	1.339955e+001	2.702534e+001	0	0	0	0	0	0	0	0	0	0	0	67.8024	84.477	1	1	1	0	18.5412	57.0035	84.8511
DATA	1372	9	60	0	0	NC_1_18408382	NC_1_18408382	1940.64	466.22	4.735969978e-002	6.349516917e-002	4.557406442e-001	2.223489e+003	2.479675e+003	2.289073e+002	2.560699e+002	525	780.5	58	80.5	1.333489e+001	2.683919e+001	0	0	0	0	0	0	0	0	0	0	0	465.775	710.971	1	1	1	1	23.2073	57.6958	83.1259
DATA	1373	9	61	0	0	NC_4_1964684	NC_4_1964684	1962.39	465.857	8.880768922e-002	7.033757842e-002	2.067357182e-001	9.832021e+002	1.206287e+003	1.122833e+002	1.364221e+002	266.5	425.5	58	79	1.423969e+001	2.602192e+001	0	0	0	0	0	0	0	0	0	0	0	206.62	346.895	1	1	1	1	23.4529	58.1093	81.2285
DATA	1374	9	62	0	0	NC_4_16548695	NC_4_16548695	1984	466.5	-1.422585503e-001	1.092250676e-001	1.927677333e-001	4.752858e+002	3.425282e+002	7.197753e+001	7.217359e+001	159	176	58	77	1.412363e+001	2.490735e+001	0	0	0	0	0	0	0	0	0	0	0	100.203	98.7936	1	1	1	1	26.2212	58.2857	78.4139
DATA	1375	9	63	0	0	Col_1_63915	Col_1_63915	2005.33	466.391	-1.556222008e-001	9.696977684e-002	1.085262459e-001	5.832925e+002	4.076281e+002	7.941305e+001	7.533041e+001	182.5	215	56	79	1.384582e+001	2.533280e+001	0	0	0	0	0	0	0	0	0	0	0	123.347	117.902	1	1	1	1	30	57.5314	79.934
DATA	1376	9	64	0	0	Col_5_3645071	Col_5_3645071	2026.43	466.298	-1.179657406e+000	1.268634808e-001	1.422580865e-020	1.267422e+004	8.380380e+002	1.268560e+003	1.049489e+002	2777	326	56	80	1.375181e+001	2.572108e+001	0	0	0	0	0	0	0	0	0	0	0	2688.05	243.057	1	1	1	1	26.8687	57.1146	82.1076
DATA	1377	9	65	0	0	NC_5_19533449	NC_5_19533449	2047.5	466.324	1.535818740e-001	3.609887158e-001	6.705102285e-001	8.423679e+001	1.199730e+002	5.423641e+001	6.413948e+001	81	134	55	81	1.397777e+001	2.517279e+001	0	0	0	0	0	0	0	0	0	0	0	17.917	34.8889	1	1	0	0	27.0811	57.0912	83.2061
DATA	1378	9	66	0	0	Col_4_11434676	Col_4_11434676	2069.19	465.778	1.921713931e-002	6.570572407e-002	7.699251279e-001	1.505006e+003	1.573096e+003	1.597028e+002	1.693971e+002	382	573	56	82.5	1.453656e+001	2.674608e+001	0	0	0	0	0	0	0	0	0	0	0	321.011	458.675	1	1	1	1	23.696	57.9155	83.4426
DATA	1379	9	67	0	0	Col_5_20562209	Col_5_20562209	2089.67	466.391	-7.972948170e-003	9.085292180e-002	9.300700921e-001	5.386405e+002	5.288421e+002	7.576599e+001	8.201261e+001	171	243	57.5	83	1.473211e+001	2.593489e+001	0	0	0	0	0	0	0	0	0	0	0	115.201	154.583	1	1	1	1	27.2919	59.1287	83.4632
DATA	1380	9	68	0	0	Col_2_12313241	Col_2_12313241	2111	466.5	-3.496197809e-002	7.279618660e-002	6.310339186e-001	9.523671e+002	8.787036e+002	1.090598e+002	1.078470e+002	251	348	59	83	1.460802e+001	2.730206e+001	0	0	0	0	0	0	0	0	0	0	0	204.232	257.491	1	1	1	1	26.2212	60.0761	85.2355
DATA	1381	9	69	0	0	Col_5_14139994	Col_5_14139994	2131.93	466.125	4.822056695e-002	6.726234688e-002	4.734340567e-001	1.241954e+003	1.387798e+003	1.350354e+002	1.521559e+002	342	511	57	82.5	1.433439e+001	2.795007e+001	0	0	0	0	0	0	0	0	0	0	0	266.993	407.622	1	1	1	1	25.1049	59.0699	85.1728
DATA	1382	9	70	0	0	Col_4_4864805	Col_4_4864805	2153.33	466.391	-1.657566437e-002	9.806989349e-002	8.657817845e-001	4.728900e+002	4.551813e+002	7.093774e+001	7.710546e+001	171	225	56	85	1.529892e+001	2.810610e+001	0	0	0	0	0	0	0	0	0	0	0	101.918	134.01	1	1	1	1	27.2919	57.6868	87.5509
DATA	1383	9	71	0	0	NC_3_765985	NC_3_765985	2174.5	466.324	1.184919472e-003	3.072541253e-001	9.969229816e-001	1.173819e+002	1.177026e+002	5.404206e+001	6.320445e+001	85.5	136.5	54	84	1.484138e+001	2.854032e+001	0	0	0	0	0	0	0	0	0	0	0	25.358	34.7295	1	1	0	0	27.0811	55.73	86.3536
DATA	1384	9	72	0	0	Col_1_9478442	Col_1_9478442	2195.2	466.22	2.289638712e-002	6.839809135e-002	7.378122909e-001	1.145205e+003	1.207201e+003	1.260375e+002	1.356970e+002	310.5	436	54	83	1.506696e+001	2.758681e+001	0	0	0	0	0	0	0	0	0	0	0	247.945	356.938	1	1	1	1	24.1747	55.524	84.1402
DATA	1385	9	73	0	0	NC_5_19687590	NC_5_19687590	2216.1	466.692	-2.066202696e-001	7.689773434e-002	7.210801556e-003	1.048239e+003	6.513886e+002	1.172448e+002	8.982017e+001	287	288	52	80	1.367040e+001	2.511000e+001	0	0	0	0	0	0	0	0	0	0	0	227.453	192.994	1	1	1	1	24.1747	53.2327	82.1564
DATA	1386	9	74	0	0	NC_3_18099153	NC_3_18099153	2238	466.5	2.018682941e-001	3.165347433e-001	5.236400082e-001	8.911431e+001	1.418456e+002	5.316061e+001	6.332922e+001	80	135.5	52	80	1.491021e+001	2.536584e+001	0	0	0	0	0	0	0	0	0	0	0	19.3775	42.1099	1	1	0	0	26.2212	54.0679	81.9786
DATA	1387	9	75	0	0	NC_5_17588534	NC_5_17588534	2258.05	466.711	-2.948474867e-002	8.227211057e-002	7.200583238e-001	6.640404e+002	6.204542e+002	8.453257e+001	8.743906e+001	208	281	52	80	1.428761e+001	2.602058e+001	0	0	0	0	0	0	0	0	0	0	0	144.666	184.521	1	1	1	1	21.4095	53.4338	82.6471
DATA	1388	9	76	0	0	NC_2_4817710	NC_2_4817710	2279.78	466.5	1.492890526e-001	7.424342918e-002	4.434605732e-002	7.447860e+002	1.050317e+003	9.095624e+001	1.217136e+002	219	392	52	80	1.401023e+001	2.657542e+001	0	0	0	0	0	0	0	0	0	0	0	162.563	312.915	1	1	1	1	25.3321	54.2105	82.8526
DATA	1389	9	77	0	0	Col_5_3654411	Col_5_3654411	2301.29	466.179	-7.580637089e-002	6.999729775e-002	2.788128815e-001	1.160218e+003	9.743909e+002	1.271911e+002	1.151718e+002	315	374	54	80	1.345857e+001	2.833964e+001	0	0	0	0	0	0	0	0	0	0	0	253.679	290.77	1	1	1	1	25.1049	55.5719	84.4
DATA	1390	9	78	0	0	NC_5_21413714	NC_5_21413714	2322.5	466.324	2.448858634e-002	1.019765559e-001	8.102222108e-001	4.171624e+002	4.413608e+002	6.669143e+001	7.554113e+001	141.5	195.5	54	82	1.330878e+001	3.109928e+001	0	0	0	0	0	0	0	0	0	0	0	91.3634	131.912	1	1	1	1	27.0811	55.1907	87.4125
DATA	1391	9	79	0	0	NC_5_2201264	NC_5_2201264	2343.71	466.5	1.672692939e-002	6.900561938e-002	8.084706021e-001	1.088572e+003	1.131316e+003	1.206191e+002	1.286326e+002	291	446	54	80	1.350542e+001	2.893455e+001	0	0	0	0	0	0	0	0	0	0	0	238.781	338.613	1	1	1	1	27.0811	55.4226	84.0113
DATA	1392	9	80	0	0	NC_4_6798140	NC_4_6798140	2365	466.5	-9.012676117e-002	7.945461334e-002	2.566613838e-001	7.753941e+002	6.300800e+002	9.329399e+001	8.779317e+001	212	287	54	81	1.419096e+001	2.788207e+001	0	0	0	0	0	0	0	0	0	0	0	170.327	188.84	1	1	1	1	26.2212	56.0079	85.0709
DATA	1393	9	81	0	0	NC_5_13067132	NC_5_13067132	2385.57	466.107	-8.283368017e-002	5.225048838e-001	8.740377038e-001	7.343786e+001	6.068570e+001	5.233386e+001	6.108698e+001	78	106	53	79	1.471475e+001	2.752251e+001	0	0	0	0	0	0	0	0	0	0	0	16.1513	4.75415	1	0	0	0	30	55.4735	82.4583
DATA	1394	9	82	0	0	Col_5_21571142	Col_5_21571142	2407.15	466.5	-9.127276715e-002	7.819378596e-002	2.431039096e-001	8.079828e+002	6.548312e+002	9.595034e+001	8.949002e+001	229	293	53	81	1.446704e+001	2.727831e+001	0	0	0	0	0	0	0	0	0	0	0	177.926	196.711	1	1	1	1	26.6546	54.9209	83.2964
DATA	1395	9	83	0	0	Col_4_2257607	Col_4_2257607	2427.95	466.309	9.839549227e-002	6.925721949e-002	1.553966027e-001	1.006641e+003	1.262612e+003	1.131630e+002	1.401970e+002	275	482	53	82.5	1.547055e+001	2.715579e+001	0	0	0	0	0	0	0	0	0	0	0	221.9	379.652	1	1	1	1	25.3321	55.3905	84.1168
DATA	1396	9	84	0	0	NC_5_25560847	NC_5_25560847	2449.5	466.5	-2.745939081e-004	6.611673524e-002	9.966862609e-001	1.416896e+003	1.416001e+003	1.508086e+002	1.541333e+002	393.5	525	53	81	1.427694e+001	2.804968e+001	0	0	0	0	0	0	0	0	0	0	0	312.648	426.165	1	1	1	1	27.9146	54.5187	82.8843
[truncated: 17,514,855 more chars]
