# Supplementary material for: Cryptic Genetic Variation for Arabidopsis thaliana Seed Germination Speed in a Novel Salt Stress Environment
Source: G3 (Bethesda). 2016 Aug 18;6(10):3129–38. doi: 10.1534/g3.116.033944 (PMC5068935; doi:10.1534/g3.116.033944)
Supplement: Supplemental Material [file supp_g3.116.033944_FileS1.zip › SaltEarly_Rep2-Cy3.txt]

TYPE	text	text	text	integer	text	float	float	text	integer	text	text	integer	integer	integer	integer	float	float	float	float	float	float	text	text	text	text	text	text	text	text	text	text	text	integer	integer	integer
FEPARAMS	Protocol_Name	Protocol_date	Scan_ScannerName	Scan_NumChannels	Scan_Date	Scan_MicronsPerPixelX	Scan_MicronsPerPixelY	Scan_OriginalGUID	Scan_NumScanPass	Grid_Name	Grid_Date	Grid_NumSubGridRows	Grid_NumSubGridCols	Grid_NumRows	Grid_NumCols	Grid_RowSpacing	Grid_ColSpacing	Grid_OffsetX	Grid_OffsetY	Grid_NomSpotWidth	Grid_NomSpotHeight	Grid_GenomicBuild	FeatureExtractor_Barcode	FeatureExtractor_Sample	FeatureExtractor_ScanFileName	FeatureExtractor_ArrayName	FeatureExtractor_ScanFileGUID	FeatureExtractor_DesignFileName	FeatureExtractor_ExtractionTime	FeatureExtractor_UserName	FeatureExtractor_ComputerName	FeatureExtractor_Version	FeatureExtractor_IsXDRExtraction	FeatureExtractor_ColorMode	FeatureExtractor_QCReportType
DATA	Wei_temp (Editable)	09-Jul-2012 13:40	Agilent Technologies Scanner G2505C US93503718	2	05-06-2012 19:00:19	3	3	30cff0c4-ab37-4540-a89e-c3fa5fb47c6c	1	036067_D_F_20110818	18-Aug-2011 00:00	1	1	384	164	36.6617	31.745	0	18.3309	30	30	ath1:Jan2004	253606710007_1_1		D:\ScanData\Wei Yuan\salt250-rep1&2-ranknormed\\salt250-rep2-cy3.tif	salt250-rep2-cy3	cfa4a935-f351-41eb-af8e-d2a519229a93	036067_D_F_20110818.xml	09-Jul-2012 14:23:56	Administrator	SCANNER1	10.7.3.1	0	1	4
*
TYPE	float	float	float	integer	integer	float	float	float	integer	integer	float	float	integer	float	float	float	integer	float	float	integer	integer	float	float	float	integer	float	float	integer	integer	integer	integer	integer	float	float	float	integer	integer	integer	integer	integer	float	float	float	integer	float	float	float	float	float	float	float	integer	integer	float	float	integer	integer	float	float	float	float	float	float	float	float	float	float	float	float	integer	float	float	float	float	integer	float	float	float	float	integer	float	float	float	float	integer	float	float	float	float	float	float	float	integer	float	float	float	integer	float	float	float	float	float	integer	integer	integer	integer	float	float	float	float	integer	float	float	float	float	float	float	float	float	float	float	float	float	float	float	float	float	float	float	float	float	float	float	float	integer	integer	integer	integer	float	float	integer	text	integer	integer	float	float	float	float	boolean	float	float	float	boolean	float	boolean	float	boolean	float	boolean	float	boolean	float	boolean	float	boolean	float	boolean	float	boolean	float	boolean	float	boolean
STATS	gDarkOffsetAverage	gDarkOffsetMedian	gDarkOffsetStdDev	gDarkOffsetNumPts	gSaturationValue	rDarkOffsetAverage	rDarkOffsetMedian	rDarkOffsetStdDev	rDarkOffsetNumPts	rSaturationValue	gAvgSig2BkgNegCtrl	rAvgSig2BkgNegCtrl	gNumSatFeat	gLocalBGInlierNetAve	gLocalBGInlierAve	gLocalBGInlierSDev	gLocalBGInlierNum	gGlobalBGInlierAve	gGlobalBGInlierSDev	gGlobalBGInlierNum	rNumSatFeat	rLocalBGInlierNetAve	rLocalBGInlierAve	rLocalBGInlierSDev	rLocalBGInlierNum	rGlobalBGInlierAve	rGlobalBGInlierSDev	rGlobalBGInlierNum	gNumFeatureNonUnifOL	gNumPopnOL	gNumNonUnifBGOL	gNumPopnBGOL	gOffsetUsed	gGlobalFeatInlierAve	gGlobalFeatInlierSDev	gGlobalFeatInlierNum	rNumFeatureNonUnifOL	rNumPopnOL	rNumNonUnifBGOL	rNumPopnBGOL	rOffsetUsed	rGlobalFeatInlierAve	rGlobalFeatInlierSDev	rGlobalFeatInlierNum	AllColorPrcntSat	AnyColorPrcntSat	AnyColorPrcntFeatNonUnifOL	AnyColorPrcntBGNonUnifOL	AnyColorPrcntFeatPopnOL	AnyColorPrcntBGPopnOL	TotalPrcntFeatOL	gNumNegBGSubFeat	gNonCtrlNumNegFeatBGSubSig	gLinearDyeNormFactor	gRMSLowessDNF	rNumNegBGSubFeat	rNonCtrlNumNegFeatBGSubSig	rLinearDyeNormFactor	rRMSLowessDNF	gSpatialDetrendRMSFit	gSpatialDetrendRMSFilteredMinusFit	gSpatialDetrendSurfaceArea	gSpatialDetrendVolume	gSpatialDetrendAveFit	rSpatialDetrendRMSFit	rSpatialDetrendRMSFilteredMinusFit	rSpatialDetrendSurfaceArea	rSpatialDetrendVolume	rSpatialDetrendAveFit	gNonCtrlNumSatFeat	gNonCtrl99PrcntNetSig	gNonCtrl50PrcntNetSig	gNonCtrl1PrcntNetSig	gNonCtrlMedPrcntCVBGSubSig	rNonCtrlNumSatFeat	rNonCtrl99PrcntNetSig	rNonCtrl50PrcntNetSig	rNonCtrl1PrcntNetSig	rNonCtrlMedPrcntCVBGSubSig	gNegCtrlNumInliers	gNegCtrlAveNetSig	gNegCtrlSDevNetSig	gNegCtrlAveBGSubSig	gNegCtrlSDevBGSubSig	rNegCtrlNumInliers	rNegCtrlAveNetSig	rNegCtrlSDevNetSig	rNegCtrlAveBGSubSig	rNegCtrlSDevBGSubSig	gAveNumPixOLLo	gAveNumPixOLHi	gPixCVofHighSignalFeat	gNumHighSignalFeat	rAveNumPixOLLo	rAveNumPixOLHi	rPixCVofHighSignalFeat	rNumHighSignalFeat	NonCtrlAbsAveLogRatio	NonCtrlSDevLogRatio	NonCtrlSNRLogRatio	AddErrorEstimateGreen	AddErrorEstimateRed	TotalNumFeatures	NonCtrlNumUpReg	NonCtrlNumDownReg	NumIsNorm	ROIHeight	ROIWidth	CentroidDiffX	CentroidDiffY	NumFoundFeat	MaxNonUnifEdges	MaxSpotNotFoundEdges	gMultDetrendRMSFit	rMultDetrendRMSFit	gMultDetrendSurfaceAverage	rMultDetrendSurfaceAverage	DerivativeOfLogRatioSD	gNonCtrl50PrcntBGSubSig	rNonCtrl50PrcntBGSubSig	gMedPrcntCVProcSignal	rMedPrcntCVProcSignal	geQCMedPrcntCVProcSignal	reQCMedPrcntCVProcSignal	gOutlierFlagger_Auto_FeatB_Term	rOutlierFlagger_Auto_FeatB_Term	gOutlierFlagger_Auto_FeatC_Term	rOutlierFlagger_Auto_FeatC_Term	gOutlierFlagger_Auto_BgndB_Term	rOutlierFlagger_Auto_BgndB_Term	gOutlierFlagger_Auto_BgndC_Term	rOutlierFlagger_Auto_BgndC_Term	OutlierFlagger_FeatChiSq	OutlierFlagger_BgndChiSq	GriddingStatus	IsGoodGrid	NumGeneNonUnifOL	TotalNumberOfReplicatedGenes	gPercentileIntensityProcessedSignal	rPercentileIntensityProcessedSignal	ExtractionStatus	QCMetricResults	gNonCtrlNumWellAboveBG	rNonCtrlNumWellAboveBG	UpRandomnessRatio	DownRandomnessRatio	UpRandomnessSDRatio	DownRandomnessSDRatio	GridHasBeenOptimized	gNegCtrlSpread	rNegCtrlSpread	Metric_IsGoodGrid	Metric_IsGoodGrid_IsInRange	Metric_AnyColorPrcntFeatNonUnifOL	Metric_AnyColorPrcntFeatNonUnifOL_IsInRange	Metric_DerivativeLR_Spread	Metric_DerivativeLR_Spread_IsInRange	Metric_gRepro	Metric_gRepro_IsInRange	Metric_g_BGNoise	Metric_g_BGNoise_IsInRange	Metric_g_Signal2Noise	Metric_g_Signal2Noise_IsInRange	Metric_g_SignalIntensity	Metric_g_SignalIntensity_IsInRange	Metric_rRepro	Metric_rRepro_IsInRange	Metric_r_BGNoise	Metric_r_BGNoise_IsInRange	Metric_r_Signal2Noise	Metric_r_Signal2Noise_IsInRange	Metric_r_SignalIntensity	Metric_r_SignalIntensity_IsInRange
DATA	8.39582	8.39582	3.1101	0	65526	8.28072	8.28072	2.95898	0	65526	2.06674	1.2979	88	18.4069	26.8027	1.17182	62374	26.8027	1.17182	62374	197	55.3124	63.5931	3.61838	62975	63.5931	3.61838	62975	2424	44	0	602	8.39582	593.59	4019.33	60516	2334	48	0	1	8.28072	714.473	4756.89	60597	0.139736	0.312818	4.44296	0	0.12862	0.957508	4.64351	2248	1836	8.42601	0	1534	1106	7.29236	0	0.861049	2.95603	1.00038	2.49465	36.1327	1.26187	5.27491	1.00019	1.50578	66.4363	88	15064.4	94.8169	24.2292	10.6812	197	19542.1	140.305	55.7425	12.1047	594	28.2793	3.99496	0.508166	3.73245	593	59.4883	8.06828	1.3431	8.00375	0.0970052	1.44033	0.179028	1270	0.089685	1.40412	0.167062	781	0.134231	0.0758195	2.72947	31.4497	58.3662	62976	3954	4330	1303	3.63922	6.34699	0.806122	0.701182	59315	0.0579268	0.0640244	0.0324264	0.0190117	131.172	189.674	0.469018	66.9994	82.1557	9.8332	11.1703	0	0	171.625	316.429	76	367.19	78.0562	182.905	60.3678	398.519	2.33648	1.28607	0	1	2686	60778	1337.21	1273.58	1	ExtractionEvaluate	52384	47120	0.986576	1.12394	0.332333	0.336386	0	17.7791	30.9696	1	1	4.44296	1	0.469018	0	0.106812	1	3.73245	1	17.9505	0	66.9994	1	0.121047	1	8.00375	1	10.2647	0	82.1557	1
*
TYPE	integer	integer	integer	integer	integer	text	text	float	float	float	float	float	float	float	float	float	float	float	float	float	float	float	boolean	boolean	boolean	boolean	boolean	boolean	boolean	boolean	boolean	boolean	boolean	float	float	boolean	boolean	boolean	boolean	float	float	float
FEATURES	FeatureNum	Row	Col	SubTypeMask	ControlType	ProbeName	SystematicName	PositionX	PositionY	LogRatio	LogRatioError	PValueLogRatio	gProcessedSignal	rProcessedSignal	gProcessedSigError	rProcessedSigError	gMedianSignal	rMedianSignal	gBGMedianSignal	rBGMedianSignal	gBGPixSDev	rBGPixSDev	gIsSaturated	rIsSaturated	gIsFeatNonUnifOL	rIsFeatNonUnifOL	gIsBGNonUnifOL	rIsBGNonUnifOL	gIsFeatPopnOL	rIsFeatPopnOL	gIsBGPopnOL	rIsBGPopnOL	IsManualFlag	gBGSubSignal	rBGSubSignal	gIsPosAndSignif	rIsPosAndSignif	gIsWellAboveBG	rIsWellAboveBG	SpotExtentX	gBGMeanSignal	rBGMeanSignal
DATA	1	1	1	66	1	DarkCorner	DarkCorner	720.571	433.762	0.000000000e+000	6.667242174e-001	1.000000000e+000	2.963545e+001	5.531201e+001	2.983784e+001	5.567739e+001	35	67	23	60	7.482877e+000	2.018781e+001	0	0	0	0	0	0	0	0	0	0	0	1.13211	1.67594	0	0	0	0	26.6546	23.6839	60.716
DATA	2	1	2	66	1	DarkCorner	DarkCorner	741.046	433.492	0.000000000e+000	6.568948479e-001	1.000000000e+000	3.087776e+001	5.555948e+001	3.013864e+001	5.595278e+001	36	66.5	24	61	7.346649e+000	2.031801e+001	0	0	0	0	0	0	0	0	0	0	0	3.84421	2.97226	1	0	0	0	26.4388	23.887	61.9684
DATA	3	1	3	66	1	DarkCorner	DarkCorner	762.095	434.095	0.000000000e+000	6.663077106e-001	1.000000000e+000	2.995089e+001	5.581339e+001	3.014157e+001	5.616977e+001	32	55	24	61	7.230471e+000	2.024814e+001	0	0	0	0	0	0	0	0	0	0	0	-2.25235	-5.51604	0	0	0	0	28.1191	24.2073	62.6663
DATA	4	1	4	0	0	NC_3_8920405	NC_3_8920405	784	433.797	1.083410390e-001	7.431032982e-002	1.448532418e-001	6.024874e+002	7.731950e+002	6.743725e+001	9.571624e+001	106	176	24	61	7.245628e+000	2.031857e+001	0	0	0	0	0	0	0	0	0	0	0	74.2251	109.684	1	1	1	1	28.1191	24.0591	62.5061
DATA	5	1	5	0	0	Col_1_6376497	Col_1_6376497	804.619	433.984	-1.446365268e-002	1.327285817e-001	9.132249756e-001	2.413693e+002	2.334631e+002	3.884833e+001	6.127497e+001	61	94.5	23	61	7.285275e+000	2.023210e+001	0	0	0	0	0	0	0	0	0	0	0	29.5957	32.9828	1	1	1	0	26.4388	23.8474	62.648
DATA	6	1	6	0	0	Col_5_14562608	Col_5_14562608	826.375	434	-4.822386089e-002	6.163900652e-002	4.340033421e-001	1.064507e+004	9.526306e+003	1.064946e+003	9.543277e+002	1329	1366	23	60	7.262865e+000	2.029192e+001	0	0	0	0	0	0	0	0	0	0	0	1299.09	1340.25	1	1	1	1	29.1201	23.8242	61.8533
DATA	7	1	7	0	0	Col_4_9264603	Col_4_9264603	847.375	434	-1.531495837e-001	6.303159828e-002	1.511019326e-002	1.487161e+004	1.045221e+004	1.487478e+003	1.046781e+003	1441	1241	24	60	7.320131e+000	2.038720e+001	0	0	1	1	0	0	0	0	0	0	0	1806.99	1464.84	1	1	1	1	29.1201	23.8923	61.4279
DATA	8	1	8	0	0	NC_4_10666687	NC_4_10666687	868.5	434	2.120056016e-001	1.456044746e-001	1.453822085e-001	1.679342e+002	2.736181e+002	3.512230e+001	6.351965e+001	50.5	101	23	60	7.311219e+000	2.037868e+001	0	0	0	0	0	0	0	0	0	0	0	20.3196	38.2032	1	1	1	0	29.1201	23.8105	61.3589
DATA	9	1	9	0	0	Col_3_1593400	Col_3_1593400	889.741	433.574	-7.748920296e-002	6.248686825e-002	2.149429236e-001	3.414664e+003	2.856661e+003	3.428678e+002	2.914015e+002	402	449	23	60	7.340928e+000	1.999936e+001	0	0	0	0	0	0	0	0	0	0	0	411.548	397.428	1	1	1	1	24.8756	23.7231	61.231
DATA	10	1	10	0	0	Col_2_11834384	Col_2_11834384	910.526	434.597	-3.018271487e-002	1.410059232e-001	8.305058706e-001	2.323081e+002	2.167114e+002	3.881215e+001	6.166678e+001	62	96	23	60	7.363907e+000	2.010328e+001	0	0	0	0	0	0	0	0	0	0	0	27.8875	30.0433	1	1	1	0	25.1049	23.7596	61.2283
DATA	11	1	11	0	0	NC_3_3371939	NC_3_3371939	931.444	433.278	4.814355727e-003	1.152455513e-001	9.666782527e-001	2.913521e+002	2.945999e+002	4.268467e+001	6.497818e+001	64	108	23	61	7.308101e+000	2.025385e+001	0	0	0	0	0	0	0	0	1	0	0	34.8601	40.7124	1	1	1	1	24.8756	23.6428	61.57
DATA	12	1	12	0	0	Col_2_5781099	Col_2_5781099	952.585	434	-2.675096278e-003	6.314704698e-002	9.662093497e-001	1.959820e+003	1.947785e+003	1.984669e+002	2.032611e+002	262.5	342	23	61	7.311128e+000	2.031861e+001	0	0	0	0	0	0	0	0	0	0	0	233.646	268.292	1	1	1	1	25.3321	23.7115	61.9621
DATA	13	1	13	0	0	NC_5_21487777	NC_5_21487777	974.069	434.069	1.035365864e-001	8.139179749e-002	2.033459725e-001	4.844523e+002	6.148761e+002	5.773809e+001	8.472520e+001	91	147.5	23	61	7.169449e+000	2.044979e+001	0	0	0	0	0	0	0	0	0	0	0	57.5628	84.4292	1	1	1	1	26.2212	23.7319	62.2072
DATA	14	1	14	0	0	NC_3_15212414	NC_3_15212414	995.5	434	-3.929336584e-001	1.652603951e-001	1.742270109e-002	2.939101e+002	1.189271e+002	4.309032e+001	5.966051e+001	70	81	23	62	7.063460e+000	2.095494e+001	0	0	0	0	0	0	0	0	0	0	0	34.8134	16.2814	1	1	1	0	29.1201	23.8411	62.7355
DATA	15	1	15	0	0	NC_5_694888	NC_5_694888	1016.62	434	1.132022866e-001	8.707546931e-002	1.935845372e-001	4.160761e+002	5.399768e+002	5.224919e+001	7.970573e+001	83	132	23	61	7.112040e+000	2.078033e+001	0	0	0	0	0	0	0	0	0	0	0	49.1395	73.7161	1	1	1	1	30	23.9309	62.1153
DATA	16	1	16	0	0	NC_3_20678165	NC_3_20678165	1038.11	433.614	-1.559827024e-001	6.382242926e-002	1.452499309e-002	3.486482e+003	2.434472e+003	3.500855e+002	2.504444e+002	443	401	24	60	7.133761e+000	2.094373e+001	0	0	0	0	0	0	0	0	0	0	0	410.634	331.451	1	1	1	1	25.7804	24.0269	62.0176
DATA	17	1	17	0	0	Col_2_15227541	Col_2_15227541	1058.5	433.767	2.176178734e-001	9.279993696e-002	1.902596545e-002	3.359860e+002	5.545480e+002	4.624158e+001	8.092234e+001	73	142	24	60	7.151656e+000	2.049903e+001	0	0	0	0	0	0	0	0	0	0	0	39.4712	75.3127	1	1	1	1	25.7804	24.0177	61.8842
DATA	18	1	18	0	0	Col_1_27085104	Col_1_27085104	1079.87	434	5.084040988e-002	6.355154808e-002	4.237183516e-001	1.755373e+003	1.973376e+003	1.784037e+002	2.059922e+002	233.5	333.5	23	60	7.125122e+000	2.048283e+001	0	0	0	0	0	0	0	0	0	0	0	205.697	267.332	1	1	1	1	27.2919	23.7935	62.3654
DATA	19	1	19	0	0	Col_1_18964698	Col_1_18964698	1101.1	434.103	5.702868450e-002	8.989694541e-002	5.258338731e-001	4.178379e+002	4.764710e+002	5.258513e+001	7.600917e+001	87	128	23	60	7.085894e+000	1.998078e+001	0	0	0	0	0	0	0	0	0	0	0	48.8482	64.3951	1	1	1	1	26.2212	23.7941	61.9729
DATA	20	1	20	0	0	NC_5_3820111	NC_5_3820111	1122.07	433.733	-6.425780000e-002	6.718041655e-002	3.388217093e-001	1.185108e+003	1.022116e+003	1.227533e+002	1.181933e+002	169	208	23	61	7.130336e+000	2.054426e+001	0	0	0	0	0	0	0	0	0	0	0	138.259	137.839	1	1	1	1	26.4388	23.9042	62.5086
DATA	21	1	21	0	0	Col_3_3191507	Col_3_3191507	1143.78	434.111	-9.400723379e-002	6.527739310e-002	1.498336533e-001	1.601637e+003	1.289903e+003	1.633414e+002	1.420439e+002	215	256	23	61	7.195927e+000	2.075020e+001	0	0	0	0	0	0	0	0	0	0	0	186.452	173.569	1	1	1	1	26.8687	24.0045	62.7244
DATA	22	1	22	0	0	Col_5_17316191	Col_5_17316191	1164.97	433.8	3.447927158e-002	7.325861759e-002	6.378896897e-001	7.096936e+002	7.683342e+002	7.789998e+001	9.723884e+001	116.5	170	23	61	7.244329e+000	2.131956e+001	0	0	0	0	0	0	0	0	0	0	0	82.4662	103.182	1	1	1	1	26.8687	23.9212	63.3456
DATA	23	1	23	0	0	NC_2_6044749	NC_2_6044749	1187.11	433.617	-4.575086806e-003	3.899857023e-001	9.906398943e-001	7.689973e+001	7.609388e+001	3.308506e+001	6.019896e+001	43	76	23	62	7.259707e+000	2.099003e+001	0	0	0	0	0	0	0	0	0	0	0	8.91963	10.1989	1	1	0	0	22.7082	23.8651	63.6161
DATA	24	1	24	0	0	Col_3_12130389	Col_3_12130389	1207.04	434.696	-3.988532261e-002	8.782238624e-002	6.497144276e-001	4.928778e+002	4.496286e+002	5.889235e+001	7.483509e+001	86	127	24	63	7.280751e+000	2.098182e+001	0	0	0	0	0	0	0	0	0	0	0	57.0716	60.1574	1	1	1	1	25.5572	24.0532	63.9799
DATA	25	1	25	0	0	Col_4_6933923	Col_4_6933923	1228	434.077	2.241792413e-001	1.487322662e-001	1.317422360e-001	1.686542e+002	2.826028e+002	3.641916e+001	6.624896e+001	53	104	24	63	7.329308e+000	2.106694e+001	0	0	0	0	0	0	0	0	0	0	0	19.5018	37.749	1	1	1	0	28.1191	24.1133	64.6858
DATA	26	1	26	0	0	Col_1_13605351	Col_1_13605351	1249.18	433.286	-1.443837382e-001	6.563437179e-002	2.781973563e-002	1.829455e+003	1.312012e+003	1.857783e+002	1.442742e+002	241	242	24	63.5	7.294517e+000	2.120036e+001	0	0	0	0	0	0	0	0	0	0	0	211.277	174.985	1	1	1	1	25.3321	24.2055	64.8665
DATA	27	1	27	0	0	NC_5_14917947	NC_5_14917947	1269.93	433.19	0.000000000e+000	6.681851344e-001	1.000000000e+000	3.215440e+001	5.971687e+001	3.237254e+001	6.036843e+001	36	68	24	64	7.562555e+000	2.123669e+001	0	0	0	0	0	0	0	0	0	0	0	1.07536	7.5988	0	0	0	0	21.6755	24.6969	64.9191
DATA	28	1	28	0	0	NC_5_15082596	NC_5_15082596	1292.73	434.731	9.097256806e-002	2.626726410e-001	7.290914294e-001	1.045569e+002	1.289215e+002	3.405161e+001	6.155967e+001	43	87	24	63	7.494114e+000	2.107617e+001	0	0	0	0	0	0	0	0	0	0	0	12.0424	17.142	1	1	0	0	30	24.6583	64.698
DATA	29	1	29	0	0	Col_1_9386982	Col_1_9386982	1311.7	434.848	5.451615345e-002	8.483254170e-002	5.204625509e-001	4.784542e+002	5.424460e+002	5.780454e+001	8.108228e+001	85	134	24	63	7.416054e+000	2.083454e+001	0	0	0	0	0	0	0	0	0	0	0	55.054	72.0419	1	1	1	1	22.7082	24.7046	63.9772
DATA	30	1	30	0	0	NC_2_16383520	NC_2_16383520	1334	433.937	1.158176904e+000	1.253433128e-001	2.464109832e-020	4.925443e+002	7.089607e+003	5.899137e+001	7.115237e+002	87	1009	24	62	7.387733e+000	2.060756e+001	0	0	0	0	0	0	0	0	0	0	0	56.6268	940.426	1	1	1	1	27.2919	24.6522	63.4268
DATA	31	1	31	0	0	Col_3_11858154	Col_3_11858154	1354.93	434.552	-6.738061959e-003	7.590127572e-002	9.292614990e-001	6.732436e+002	6.628789e+002	7.475605e+001	8.968313e+001	108.5	149	24	61.5	7.333608e+000	2.038822e+001	0	0	0	0	0	0	0	0	0	0	0	77.3313	87.8298	1	1	1	1	25.7804	24.6827	62.7332
DATA	32	1	32	0	0	Col_1_26132086	Col_1_26132086	1376.43	434.169	-1.361797705e-001	6.269054686e-002	2.983652976e-002	1.948429e+004	1.423983e+004	1.948701e+003	1.425267e+003	2268	1881	24	61	7.411226e+000	2.097437e+001	0	0	0	0	0	0	0	0	0	0	0	2236.49	1884.82	1	1	1	1	27.0811	24.6357	62.8723
DATA	33	1	33	0	0	Col_1_21422549	Col_1_21422549	1397.14	434.259	-1.132751997e-001	6.830551780e-002	9.724465329e-002	1.208996e+003	9.314289e+002	1.252015e+002	1.110801e+002	175	186.5	24	62	7.294014e+000	2.143425e+001	0	0	0	0	0	0	0	0	0	0	0	138.686	123.172	1	1	1	1	25.7804	24.6691	63.3811
DATA	34	1	34	0	0	NC_1_9375461	NC_1_9375461	1418.5	434.324	-1.854825259e-001	3.215066575e-001	5.639958001e-001	1.164513e+002	7.597345e+001	3.457592e+001	6.105137e+001	48	75.5	24	62	7.427900e+000	2.114052e+001	0	0	0	0	0	0	0	0	0	0	0	13.3508	10.038	1	1	0	0	27.0811	24.5408	63.1613
DATA	35	1	35	0	0	NC_4_6481906	NC_4_6481906	1439.57	434.298	0.000000000e+000	6.661278038e-001	1.000000000e+000	3.236453e+001	6.023878e+001	3.257058e+001	6.062342e+001	32	60	24	62	7.467313e+000	2.128538e+001	0	0	0	0	0	0	0	0	0	0	0	-4.06842	-1.95044	0	0	0	0	30	24.4313	63.7492
DATA	36	1	36	0	0	Col_3_11712043	Col_3_11712043	1460.5	434.269	-1.294562071e-001	6.324621197e-002	4.067172424e-002	3.685282e+003	2.735360e+003	3.699657e+002	2.801824e+002	465.5	411.5	24	61	7.523212e+000	2.088577e+001	0	0	0	0	0	0	0	0	0	0	0	422.163	360.886	1	1	1	1	24.4106	24.3792	62.9411
DATA	37	1	37	0	0	NC_2_17420970	NC_2_17420970	1482	434.5	5.358266783e-002	9.266091851e-002	5.630844791e-001	1.076843e+003	1.218247e+003	1.771821e+002	1.685267e+002	103	175	24	61	7.555934e+000	2.070636e+001	0	0	1	0	0	0	0	0	0	0	0	123.317	160.625	1	1	1	1	30	24.7047	62.7843
DATA	38	1	38	0	0	Col_2_10562847	Col_2_10562847	1503.33	434.391	3.123644494e-001	8.229995928e-002	1.473826152e-004	4.376167e+002	8.983764e+002	5.456936e+001	1.084423e+002	85	186.5	24	60	7.507495e+000	2.039917e+001	0	0	0	0	0	0	0	0	0	0	0	50.1044	118.386	1	1	1	1	27.2919	24.5907	62.2137
DATA	39	1	39	0	0	Col_4_15892311	Col_4_15892311	1523.63	434.483	-9.341226269e-002	9.273665187e-002	3.137977109e-001	4.826839e+002	3.892697e+002	5.824838e+001	7.216356e+001	89	121	24	60	7.525615e+000	2.055515e+001	0	0	0	0	0	0	0	0	0	0	0	55.2564	51.274	1	1	1	1	25.5572	24.5642	62.0455
DATA	40	1	40	0	0	Col_4_8446036	Col_4_8446036	1544.9	434.397	1.075875166e-001	6.294861687e-002	8.742645629e-002	2.726228e+003	3.492607e+003	2.745658e+002	3.545113e+002	349	503	24	60	7.498682e+000	2.044052e+001	0	0	0	0	0	0	0	0	0	0	0	312.073	459.859	1	1	1	1	25.7804	24.7415	61.8413
DATA	41	1	41	0	0	Col_4_2254157	Col_4_2254157	1566.57	434.298	1.075073106e-001	7.623906549e-002	1.585000748e-001	5.990141e+002	7.672632e+002	6.820057e+001	9.790081e+001	97	168	24	60	7.466118e+000	2.047354e+001	0	0	0	0	0	0	0	0	0	0	0	68.5703	100.989	1	1	1	1	26.8687	24.738	61.9242
DATA	42	1	42	0	0	NC_4_15666867	NC_4_15666867	1586.96	434.522	2.005444079e-001	1.245802645e-001	1.074501226e-001	2.207495e+002	3.503032e+002	3.937460e+001	7.019039e+001	57	112	24	60	7.570759e+000	2.034530e+001	0	0	0	0	0	0	0	0	0	0	0	25.2706	46.0959	1	1	1	1	22.4545	24.738	61.7087
DATA	43	1	43	0	0	NC_2_4627379	NC_2_4627379	1609	434.5	-1.676282199e-001	6.545433646e-002	1.043728937e-002	2.168850e+003	1.474353e+003	2.193214e+002	1.594936e+002	280	262	24	60	7.533966e+000	2.019853e+001	0	0	0	0	0	0	0	0	0	0	0	248.316	193.969	1	1	1	1	26.2212	24.5534	61.2201
DATA	44	1	44	0	0	NC_3_20501853	NC_3_20501853	1630.02	433.822	2.395501567e-001	3.733318943e-001	5.210974224e-001	6.111366e+001	1.060934e+002	3.315993e+001	6.176065e+001	43	79	24	60	7.342012e+000	2.008568e+001	0	0	0	0	0	0	0	0	0	0	0	6.99878	13.9564	1	1	0	0	22.7082	24.0604	61.3076
DATA	45	1	45	0	0	Col_5_19575067	Col_5_19575067	1651.46	434.377	3.432717427e-002	8.260771524e-002	6.777434121e-001	5.223120e+002	5.652716e+002	6.156238e+001	8.305307e+001	97	132	24	60	7.343521e+000	1.974270e+001	0	0	0	0	0	0	0	0	0	0	0	59.8269	74.3538	1	1	1	1	25.7804	23.988	60.7749
DATA	46	1	46	0	0	NC_1_27549240	NC_1_27549240	1672.5	434.324	3.797388000e-001	1.465077002e-001	9.543710202e-003	1.460967e+002	3.502509e+002	3.570207e+001	7.020897e+001	52.5	107	23	59	7.243528e+000	1.940644e+001	0	0	0	0	0	0	0	0	0	0	0	16.7393	46.0705	1	1	0	1	27.0811	23.8259	59.7614
DATA	47	1	47	0	0	Col_1_5266188	Col_1_5266188	1693.86	434.158	-1.663385125e-001	6.328473063e-002	8.578387426e-003	2.677046e+004	1.825229e+004	2.677244e+003	1.826243e+003	3091	2332	23	59	7.213825e+000	1.927307e+001	0	0	0	0	0	0	0	0	0	0	0	3068.38	2400.96	1	1	1	1	25.1049	23.8186	59.3918
DATA	48	1	48	0	0	NC_5_8838406	NC_5_8838406	1714.67	434.391	1.049411291e-001	1.972492412e-001	5.947100809e-001	1.415171e+002	1.801981e+002	3.549547e+001	6.345193e+001	50	89	23	57	7.202363e+000	1.915737e+001	0	0	0	0	0	0	0	0	0	0	0	16.2263	23.706	1	1	0	0	27.2919	23.6884	58.1866
DATA	49	1	49	0	0	Col_1_23605883	Col_1_23605883	1736	434.5	8.651261303e-002	7.023270750e-002	2.180239975e-001	2.666138e+003	3.253833e+003	2.855621e+002	3.822057e+002	299	369	23	57	7.332409e+000	1.893875e+001	0	0	1	1	0	0	0	0	1	0	0	305.83	428.126	1	1	1	1	26.2212	23.5946	57.464
DATA	50	1	50	0	0	Col_4_9084613	Col_4_9084613	1756.53	434.673	-6.644639119e-002	8.382197111e-002	4.279476619e-001	5.695108e+002	4.887149e+002	6.558378e+001	7.802077e+001	96	129	23	56	7.339997e+000	1.852935e+001	0	0	0	0	0	0	0	0	1	0	0	65.3571	64.3158	1	1	1	1	25.1049	23.6195	56.7127
DATA	51	1	51	0	0	NC_1_13805998	NC_1_13805998	1777.53	434.471	8.423088332e-003	1.107757396e-001	9.393894216e-001	3.216669e+002	3.279665e+002	4.573175e+001	6.908324e+001	70.5	104.5	23	56	7.067953e+000	1.876006e+001	0	0	0	0	0	0	0	0	1	0	0	36.9339	43.1723	1	1	1	1	24.4106	23.271	56.5501
DATA	52	1	52	0	0	Col_1_17892276	Col_1_17892276	1799.33	434.379	-6.555732698e-002	7.737472755e-002	3.968443459e-001	6.908599e+002	5.940632e+002	7.634373e+001	8.499192e+001	114	143.5	23	56	7.137044e+000	1.869020e+001	0	0	0	0	0	0	0	0	1	0	0	79.37	78.2253	1	1	1	1	25.1049	23.0633	56.4959
DATA	53	1	53	0	0	NC_3_4110748	NC_3_4110748	1819.71	434.922	-1.995168307e-001	7.073421945e-002	4.792571101e-003	1.244847e+003	7.863197e+002	1.286501e+002	9.937354e+001	173	178	22	55	7.162522e+000	1.840748e+001	0	0	0	0	0	0	0	0	1	0	0	143.089	103.575	1	1	1	1	24.1747	22.8668	55.809
DATA	54	1	54	0	0	Col_4_6551024	Col_4_6551024	1841.67	434.391	7.493303266e-002	1.038073766e-001	4.703886152e-001	3.285099e+002	3.903746e+002	4.617544e+001	7.220030e+001	71.5	112.5	22	55	7.066927e+000	1.875926e+001	0	0	0	0	0	0	0	0	1	0	0	37.7861	51.4426	1	1	1	1	30	22.7569	55.9392
DATA	55	1	55	0	0	Col_4_9018820	Col_4_9018820	1863	434.5	-1.650926764e-001	8.171696683e-002	4.335241234e-002	6.943581e+002	4.747782e+002	7.663537e+001	7.707038e+001	121.5	128	22	56	7.140552e+000	1.892876e+001	0	0	0	0	0	0	0	0	1	0	0	79.9175	62.5928	1	1	1	1	26.2212	22.6795	56.6269
DATA	56	1	56	0	0	Col_1_8266222	Col_1_8266222	1883.05	434.6	3.222119862e-002	6.904752583e-002	6.407485393e-001	9.163087e+002	9.868770e+002	9.719343e+001	1.158517e+002	134	197	22	56	7.228871e+000	1.893060e+001	0	0	0	0	0	0	0	0	1	0	0	105.528	130.165	1	1	1	1	25.3321	22.8912	56.6267
DATA	57	1	57	0	0	Col_2_10163285	Col_2_10163285	1904.27	434.756	-1.914897497e-002	7.319076419e-002	7.936059192e-001	7.675217e+002	7.344152e+002	8.330562e+001	9.524816e+001	125	162	22	55	7.172560e+000	1.909988e+001	0	0	0	0	0	0	0	0	1	0	0	88.4527	96.9162	1	1	1	1	22.7082	22.9086	56.3212
DATA	58	1	58	0	0	Col_3_17039089	Col_3_17039089	1925.21	434.585	3.527463639e-002	8.931048215e-002	6.928677118e-001	4.423699e+002	4.797999e+002	5.481205e+001	7.730820e+001	83.5	127	22	55	7.135073e+000	1.924787e+001	0	0	0	0	0	0	0	0	1	0	0	51.0168	63.3513	1	1	1	1	24.6442	22.8814	56.5746
DATA	59	1	59	0	0	NC_5_9180253	NC_5_9180253	1947.51	434.033	1.464975127e-001	2.592359857e-001	5.719972060e-001	9.970326e+001	1.397034e+002	3.384071e+001	6.216892e+001	46	88	22	56	7.080340e+000	1.927316e+001	0	0	0	0	0	0	0	0	1	0	0	11.5075	18.4577	1	1	0	0	25.3321	22.9196	56.8806
DATA	60	1	60	0	0	Col_3_16643950	Col_3_16643950	1968.14	434.469	-9.375752407e-002	8.677500844e-002	2.799343234e-001	5.459293e+002	4.399252e+002	6.344081e+001	7.483806e+001	97	119	22	55	7.009048e+000	1.868182e+001	0	0	0	0	0	0	0	0	1	0	0	63.0533	58.1583	1	1	1	1	23.696	22.9634	56.0578
DATA	61	1	61	0	0	NC_5_1810996	NC_5_1810996	1989.85	434.5	1.287940213e-003	7.108035123e-002	9.855435241e-001	2.358669e+003	2.365674e+003	2.380671e+002	3.046204e+002	289.5	324	22	55	6.932905e+000	1.911420e+001	0	0	0	1	0	0	0	0	1	0	0	272.628	312.954	1	1	1	1	26.6546	22.8354	56.7619
DATA	62	1	62	0	0	NC_5_18060942	NC_5_18060942	2010.87	434.711	1.496722502e-001	6.293671970e-002	1.740027647e-002	1.811111e+004	2.556332e+004	1.811398e+003	2.557047e+003	2087.5	3322	22	56	6.923726e+000	1.885137e+001	0	0	1	1	0	0	0	0	1	0	0	2094.93	3384.06	1	1	1	1	21.1402	23.0792	56.9454
DATA	63	1	63	0	0	NC_1_19652627	NC_1_19652627	2031.93	434.19	-2.519560150e-001	6.737893713e-002	1.844685287e-004	2.546643e+003	1.425647e+003	2.566972e+002	1.548383e+002	343.5	254	23	56	7.158747e+000	1.941274e+001	0	0	0	0	0	0	0	0	1	0	0	294.805	188.863	1	1	1	1	25.5572	23.4192	57.1569
DATA	64	1	64	0	0	NC_5_3548384	NC_5_3548384	2052.51	434.302	3.804568633e-003	9.236149127e-002	9.671427098e-001	4.289589e+002	4.327333e+002	5.364779e+001	7.428001e+001	83	117	23	56	7.418065e+000	1.916619e+001	0	0	0	0	0	0	0	0	1	0	0	49.6941	57.3678	1	1	1	1	24.4106	23.5671	57.0036
DATA	65	1	65	0	0	NC_1_21932077	NC_1_21932077	2073.71	434.542	-5.864532279e-002	6.676782210e-002	3.797553856e-001	1.238537e+003	1.082091e+003	1.279695e+002	1.238894e+002	172	209.5	23	56	7.417538e+000	1.958971e+001	0	0	0	0	0	0	0	0	0	0	0	143.592	143.564	1	1	1	1	25.7804	23.7683	57.2209
DATA	66	1	66	0	0	Col_3_16861661	Col_3_16861661	2095.04	434.618	-9.720122154e-002	6.704913657e-002	1.471418335e-001	1.304445e+003	1.042856e+003	1.343525e+002	1.204536e+002	182	202	23	56	7.298336e+000	1.962440e+001	0	0	0	0	0	0	0	0	0	0	0	151.35	138.468	1	1	1	1	25.3321	23.9531	57.1649
DATA	67	1	67	0	0	NC_5_15282588	NC_5_15282588	2116.33	434.259	-9.818121485e-002	6.290721291e-002	1.185873411e-001	3.237281e+003	2.582255e+003	3.253199e+002	2.651566e+002	388	401	23	56	7.311397e+000	1.920090e+001	0	0	0	0	0	0	0	0	0	0	0	375.909	343.149	1	1	1	1	24.8756	23.8265	57.3723
DATA	68	1	68	0	0	NC_3_2806469	NC_3_2806469	2137.73	434.525	3.596801399e-001	7.115532101e-002	4.307080586e-007	1.327395e+003	3.038647e+003	1.365701e+002	3.097665e+002	188.5	479.5	23	56	7.296653e+000	1.918500e+001	0	0	0	0	0	0	0	0	0	0	0	154.253	404.136	1	1	1	1	25.7804	23.875	57.2113
DATA	69	1	69	0	0	NC_5_17277576	NC_5_17277576	2157.74	434.176	0.000000000e+000	6.672543811e-001	1.000000000e+000	3.189206e+001	5.974890e+001	3.209590e+001	6.014663e+001	35	62	23	56	7.350168e+000	1.924078e+001	0	0	0	0	0	0	0	0	0	0	0	0.261787	1.85907	0	0	0	0	30	23.8865	57.2233
DATA	70	1	70	0	0	Col_4_1635992	Col_4_1635992	2179.55	434.786	-1.214898991e-001	8.545997947e-002	1.551424342e-001	5.807857e+002	4.390622e+002	6.634507e+001	7.441117e+001	98	124	24	56	7.344364e+000	1.940689e+001	0	0	0	0	0	0	0	0	0	0	0	67.5923	58.4938	1	1	1	1	25.3321	24.0341	57.0936
DATA	71	1	71	0	0	Col_5_4404652	Col_5_4404652	2201.4	434.414	8.995721522e-002	1.047322774e-001	3.903816659e-001	3.149791e+002	3.874708e+002	4.493379e+001	7.144226e+001	73.5	117	24	56	7.408094e+000	1.938015e+001	0	0	0	0	0	0	0	0	0	0	0	36.6865	51.6679	1	1	1	1	27.501	24.0669	57.038
DATA	72	1	72	0	0	NC_4_9792380	NC_4_9792380	2221.77	433.962	3.085672730e-001	1.781240329e-001	8.321713693e-002	1.229867e+002	2.502796e+002	3.430291e+001	6.498316e+001	48.5	95	23	56	7.335137e+000	1.951937e+001	0	0	0	0	0	0	0	0	0	0	0	14.335	33.4029	1	1	0	0	23.9365	23.9864	57.4382
DATA	73	1	73	0	0	NC_5_16089096	NC_5_16089096	2243.71	434.5	9.502188821e-002	1.260255424e-001	4.508557574e-001	2.405512e+002	2.993846e+002	4.003238e+001	6.697766e+001	60	108	23	56	7.380804e+000	1.927543e+001	0	0	0	0	0	0	0	0	0	0	0	28.0584	39.9939	1	1	1	0	27.0811	23.9676	57.3994
DATA	74	1	74	0	0	NC_1_1482896	NC_1_1482896	2264.43	434.566	-3.574179785e-002	7.812569421e-002	6.473182079e-001	6.373391e+002	5.869874e+002	7.130595e+001	8.383790e+001	108.5	142	23	56	7.371451e+000	1.887994e+001	0	0	0	0	0	0	0	0	0	0	0	74.3921	78.4844	1	1	1	1	24.4106	23.8879	57.6132
DATA	75	1	75	0	0	Col_1_17712643	Col_1_17712643	2285.42	434.855	4.770219261e-002	9.999222454e-002	6.333200955e-001	3.536245e+002	3.946795e+002	4.766183e+001	7.165481e+001	82	114	23	57	7.395902e+000	1.904475e+001	0	0	0	0	0	0	0	0	0	0	0	41.304	52.8198	1	1	1	1	25.3321	23.7471	58.2189
DATA	76	1	76	0	0	NC_2_10898894	NC_2_10898894	2307.38	434.246	-1.406440971e-001	4.235987097e-001	7.398726361e-001	8.207240e+001	5.936809e+001	3.297015e+001	5.990878e+001	46	71	23	56	7.226647e+000	1.919940e+001	0	0	0	0	0	0	0	0	0	0	0	9.59314	5.89093	1	0	0	0	26.4388	23.9147	57.8931
DATA	77	1	77	0	0	NC_4_517605	NC_4_517605	2327.52	434.86	-8.024668249e-002	8.639379206e-002	3.529679801e-001	5.338021e+002	4.437451e+002	6.219241e+001	7.438069e+001	100	118	23	56	7.118271e+000	1.918142e+001	0	0	0	0	0	0	0	0	0	0	0	62.4316	59.497	1	1	1	1	23.9365	23.8204	57.586
DATA	78	1	78	0	0	NC_1_22569402	NC_1_22569402	2350.25	433.65	4.451267065e-001	5.363336808e-001	4.065706723e-001	3.168837e+001	8.831340e+001	3.195163e+001	6.028345e+001	37	69.5	24	56	7.063512e+000	1.920747e+001	0	0	0	0	0	0	0	0	0	0	0	2.31931	11.8531	0	1	0	0	21.1402	23.9595	57.6841
DATA	79	1	79	0	0	NC_2_13833769	NC_2_13833769	2370.05	433.977	-8.827986621e-003	1.506470211e-001	9.532703343e-001	2.155085e+002	2.111720e+002	3.847448e+001	6.321214e+001	60	98	24	57	7.174586e+000	1.930200e+001	0	0	0	0	0	0	0	0	0	0	0	25.2374	28.3678	1	1	1	0	22.7082	24.1398	57.9934
DATA	80	1	80	0	0	Col_1_17772747	Col_1_17772747	2391.54	434.397	1.437787389e-001	9.242792072e-002	1.198087556e-001	3.647469e+002	5.078908e+002	4.842595e+001	7.824688e+001	77	133	24	57	7.243096e+000	1.934161e+001	0	0	0	0	0	0	0	0	0	0	0	42.7389	68.2929	1	1	1	1	26.4388	24.393	58.1133
DATA	81	1	81	0	0	NC_3_9003917	NC_3_9003917	2413	434.5	5.448522822e-002	2.478641534e-001	8.260121912e-001	1.145227e+002	1.298306e+002	3.383315e+001	6.086722e+001	49	80	24	56	7.413449e+000	1.976877e+001	0	0	0	0	0	0	0	0	0	0	0	13.4267	17.4742	1	1	0	0	26.2212	24.5106	58.3979
DATA	82	1	82	0	0	Col_3_19786306	Col_3_19786306	2434	434.5	1.530783865e-001	1.112757705e-001	1.689248254e-001	2.661413e+002	3.786088e+002	4.148220e+001	7.044917e+001	66.5	117.5	24	57	7.515179e+000	1.931269e+001	0	0	0	0	0	0	0	0	0	0	0	31.2189	51.0057	1	1	1	1	26.2212	24.3438	58.3122
DATA	83	1	83	0	0	NC_3_2055493	NC_3_2055493	2454.64	434.793	-9.441328523e-002	7.688654655e-002	2.194635412e-001	7.160611e+002	5.761516e+002	7.835128e+001	8.272056e+001	119	137	24	57	7.487946e+000	1.931320e+001	0	0	0	0	0	0	0	0	0	0	0	84.0357	77.6895	1	1	1	1	25.3321	24.4006	58.3747
DATA	84	1	84	0	0	Col_1_23208151	Col_1_23208151	2476.4	434.586	1.145664258e-002	6.306773920e-002	8.558525819e-001	2.017916e+003	2.071857e+003	2.042801e+002	2.155048e+002	272.5	335.5	24	57	7.518423e+000	1.941824e+001	0	0	0	0	0	0	0	0	0	0	0	236.935	279.643	1	1	1	1	27.501	24.3704	58.3376
DATA	85	1	85	0	0	NC_5_26371181	NC_5_26371181	2496.84	434.731	1.593071002e-001	1.639461050e-001	3.311977928e-001	1.597320e+002	2.305149e+002	3.556386e+001	6.357260e+001	53	97	24	57	7.564664e+000	1.915876e+001	0	0	0	0	0	0	0	0	0	0	0	18.763	31.141	1	1	1	0	26.8687	24.2811	58.1641
DATA	86	1	86	0	0	NC_1_16184588	NC_1_16184588	2518.09	434.204	-1.922483002e-001	1.515298417e-001	2.045424591e-001	2.627635e+002	1.687783e+002	4.122182e+001	6.155042e+001	66	91	24	57	7.655918e+000	1.905251e+001	0	0	0	0	0	0	0	0	0	0	0	30.8786	22.822	1	1	1	0	24.6442	24.4525	57.6094
DATA	87	1	87	0	0	Col_5_2904105	Col_5_2904105	2540	434.5	-1.013027311e-001	6.627504132e-002	1.263834781e-001	1.413491e+003	1.119413e+003	1.448710e+002	1.266011e+002	201.5	203.5	24	57	7.520500e+000	1.932453e+001	0	0	0	0	0	0	0	0	0	0	0	166.169	151.508	1	1	1	1	26.2212	24.3016	57.6598
DATA	88	1	88	0	0	Col_5_14778682	Col_5_14778682	2560.17	434.769	-2.760584801e-002	7.242539271e-002	7.030826295e-001	7.849639e+002	7.366205e+002	8.467041e+001	9.443038e+001	131	168	24	56	7.346560e+000	1.923477e+001	0	0	0	0	0	0	0	0	0	0	0	92.3089	99.7843	1	1	1	1	24.4106	24.1841	57.4602
DATA	89	1	89	0	0	NC_3_19639423	NC_3_19639423	2583.42	434.182	0.000000000e+000	6.662641105e-001	1.000000000e+000	3.152792e+001	5.865233e+001	3.172865e+001	5.905094e+001	33	67	24	56	7.270059e+000	1.907161e+001	0	0	0	0	0	0	0	0	0	0	0	-4.43487	2.28737	0	0	0	0	19.7386	24.0806	57.2506
DATA	90	1	90	0	0	Col_5_16050106	Col_5_16050106	2602.81	434.31	-6.002501955e-003	9.883601147e-002	9.515727003e-001	3.782013e+002	3.730100e+002	4.936187e+001	6.978505e+001	84	108	23	56	7.235044e+000	1.866335e+001	0	0	0	0	0	0	0	0	0	0	0	44.5008	50.6189	1	1	1	1	25.7804	23.9319	56.7686
DATA	91	1	91	0	0	Col_3_1303722	Col_3_1303722	2624.21	434.46	-9.195951879e-002	6.354512739e-002	1.478540945e-001	2.307912e+003	1.867496e+003	2.329600e+002	1.958263e+002	308	312	23	56	7.259282e+000	1.904456e+001	0	0	0	0	0	0	0	0	0	0	0	271.619	253.647	1	1	1	1	26.2212	23.7475	56.7695
DATA	92	1	92	0	0	NC_2_18805193	NC_2_18805193	2645.08	434.469	1.141918305e-001	1.001460990e-001	2.541811675e-001	3.238330e+002	4.212239e+002	4.532216e+001	7.239511e+001	69	117	23	56	7.445498e+000	1.868837e+001	0	0	0	0	0	0	0	0	0	0	0	38.119	57.2591	1	1	1	1	26.2212	23.7016	56.8482
DATA	93	1	93	0	0	Col_5_17412122	Col_5_17412122	2666.21	434.552	7.334018735e-002	6.555569857e-002	2.632484438e-001	1.215425e+003	1.439026e+003	1.256094e+002	1.554637e+002	182.5	260.5	23	56	7.438938e+000	1.900281e+001	0	0	0	0	0	0	0	0	0	0	0	143.09	195.776	1	1	1	1	25.7804	23.7794	57.5003
DATA	94	1	94	0	0	Col_5_490033	Col_5_490033	2687.93	434.525	6.626263039e-001	8.666755397e-002	2.079573332e-014	8.330226e+003	3.830744e+004	8.336256e+002	3.831195e+003	966	5271	23	56	7.470815e+000	1.860507e+001	0	0	0	0	0	0	0	0	0	0	0	980.807	5215.96	1	1	1	1	26.0017	23.7016	56.9546
DATA	95	1	95	0	0	Col_4_15609530	Col_4_15609530	2708.67	434.352	-1.125572566e-001	1.307215574e-001	3.892127834e-001	2.862891e+002	2.209264e+002	4.271324e+001	6.275378e+001	71	93	23	56	7.496139e+000	1.844640e+001	0	0	0	0	0	0	0	0	0	0	0	33.7099	30.1047	1	1	1	0	24.8756	23.7868	56.8186
DATA	96	1	96	0	0	NC_4_10138710	NC_4_10138710	2729.89	434.944	1.694185694e-001	8.666051522e-002	5.058679245e-002	4.004533e+002	5.915214e+002	5.107274e+001	8.332845e+001	78	142	23	56	7.304737e+000	1.864101e+001	0	0	0	0	0	0	0	0	0	0	0	47.1527	80.6661	1	1	1	1	24.6442	23.8049	56.9851
DATA	97	1	97	0	0	NC_5_17185953	NC_5_17185953	2750.76	434.678	4.888181299e-002	7.941574359e-002	5.382127415e-001	5.454796e+002	6.104644e+002	6.308982e+001	8.465378e+001	100	153	23	56	7.430240e+000	1.868080e+001	0	0	0	0	0	0	0	0	0	0	0	64.2278	83.3106	1	1	1	1	26.0017	23.8328	56.8011
DATA	98	1	98	0	0	Col_2_4431859	Col_2_4431859	2772.6	434.586	-1.709366063e-002	7.321242312e-002	8.153884428e-001	7.411414e+002	7.125369e+002	8.060957e+001	9.225817e+001	126	164.5	23	56	7.309589e+000	1.901376e+001	0	0	0	0	0	0	0	0	0	0	0	87.2594	97.3128	1	1	1	1	27.501	23.849	57.5167
DATA	99	1	99	0	0	NC_1_9046154	NC_1_9046154	2793.78	434.522	9.074082322e-002	1.074545056e-001	3.984134917e-001	2.962549e+002	3.650953e+002	4.339251e+001	6.901198e+001	70	111	24	56	7.323051e+000	1.900918e+001	0	0	0	0	0	0	0	0	0	0	0	34.8758	49.8966	1	1	1	1	27.0811	24.089	57.459
DATA	100	1	100	0	0	NC_3_21315495	NC_3_21315495	2815	434.5	-3.165160636e-002	2.752924445e-001	9.084653479e-001	1.117036e+002	1.038522e+002	3.362077e+001	5.943874e+001	46.5	72.5	24	56	7.330318e+000	1.875737e+001	0	0	0	0	0	0	0	0	0	0	0	13.1478	14.2027	1	1	0	0	30	24.0584	56.9537
DATA	101	1	101	0	0	Col_5_7457801	Col_5_7457801	2835.16	434.54	-1.275282862e-001	6.478286049e-002	4.900480756e-002	1.961717e+003	1.462541e+003	1.987192e+002	1.575157e+002	264	242	23	55	7.297460e+000	1.868877e+001	0	0	0	0	0	0	0	0	0	0	0	230.852	200.138	1	1	1	1	23.696	23.8974	56.4722
DATA	102	1	102	0	0	Col_1_5878011	Col_1_5878011	2856.85	434.5	-1.953842466e-002	7.311502440e-002	7.892931670e-001	7.453829e+002	7.125921e+002	8.100917e+001	9.216566e+001	124.5	165	23	55	7.198733e+000	1.852738e+001	0	0	0	0	0	0	0	0	0	0	0	87.692	97.5742	1	1	1	1	25.3321	23.7703	56.0438
DATA	103	1	103	0	0	NC_4_10644148	NC_4_10644148	2877.88	434.588	5.130925860e-002	9.494458557e-002	5.889124621e-001	3.764718e+002	4.236837e+002	4.923882e+001	7.216482e+001	85	128	24	55	7.166160e+000	1.863683e+001	0	0	0	0	0	0	0	0	0	0	0	44.2771	58.048	1	1	1	1	24.1747	23.9672	56.2025
DATA	104	1	104	0	0	Col_2_15211730	Col_2_15211730	2898.85	434.5	-1.522985759e-001	6.828910964e-002	2.573396769e-002	1.295536e+003	9.123275e+002	1.333866e+002	1.083161e+002	189.5	193	24	56	7.452949e+000	1.891840e+001	0	0	0	0	0	0	0	0	0	0	0	152.315	125.064	1	1	1	1	25.3321	24.3131	56.5535
DATA	105	1	105	0	0	Col_3_15748518	Col_3_15748518	2920.66	434.623	-1.891892944e-001	8.638446982e-002	2.851810006e-002	6.112106e+002	3.953681e+002	6.888034e+001	7.048741e+001	106	122	24	55	7.474909e+000	1.864654e+001	0	0	0	0	0	0	0	0	0	0	0	71.8291	54.2271	1	1	1	1	26.2212	24.3542	56.2983
DATA	106	1	106	0	0	Col_1_2963260	Col_1_2963260	2942	434.5	2.465833768e-001	1.842261939e-001	1.807394956e-001	1.244224e+002	2.195239e+002	3.412417e+001	6.232095e+001	50.5	99.5	24	56	7.520130e+000	1.876701e+001	0	0	0	0	0	0	0	0	0	0	0	14.6153	30.1237	1	1	0	0	26.2212	24.3466	56.4773
DATA	107	1	107	0	0	Col_3_2928563	Col_3_2928563	2962.58	434.717	-5.054879151e-002	6.450451574e-002	4.332470762e-001	1.594060e+003	1.418913e+003	1.625451e+002	1.534020e+002	231	263	23	55	7.293323e+000	1.860870e+001	0	0	0	0	0	0	0	0	0	0	0	187.153	194.793	1	1	1	1	24.6442	23.926	56.1539
DATA	108	1	108	0	0	NC_1_23259236	NC_1_23259236	2983.9	434.397	4.812399632e-001	7.700556099e-002	4.119841359e-010	1.099778e+003	3.330773e+003	1.144854e+002	3.381371e+002	171	527	23	56	7.286046e+000	1.866773e+001	0	0	0	0	0	0	0	0	0	0	0	129.049	457.449	1	1	1	1	25.7804	23.9535	56.6288
DATA	109	1	109	0	0	NC_1_19983943	NC_1_19983943	3005.56	433.389	0.000000000e+000	6.641008287e-001	1.000000000e+000	3.162693e+001	5.788484e+001	3.182829e+001	5.830656e+001	32	68.5	23	56	7.243317e+000	1.881653e+001	0	0	0	0	0	0	0	0	0	0	0	-5.73274	3.38631	0	0	0	0	30	23.9205	56.5487
DATA	110	1	110	0	0	NC_3_10182835	NC_3_10182835	3025.89	434.536	9.351752365e-002	1.358675726e-001	4.912644693e-001	2.136964e+002	2.650421e+002	3.835363e+001	6.398310e+001	60	103	23	56	7.256989e+000	1.875860e+001	0	0	0	0	0	0	0	0	0	0	0	25.0438	36.4268	1	1	1	0	25.7804	23.8176	56.8529
DATA	111	1	111	0	0	Col_5_1926129	Col_5_1926129	3046.75	434.357	-1.589781046e-002	7.360224170e-002	8.289906467e-001	7.242286e+002	6.981969e+002	7.912541e+001	9.090737e+001	122.5	160.5	24	56	7.254068e+000	1.910558e+001	0	0	0	0	0	0	0	0	0	0	0	84.8153	95.987	1	1	1	1	25.1049	23.886	57.3058
DATA	112	1	112	0	0	NC_2_4328789	NC_2_4328789	3068.78	434.522	-2.646153615e-002	8.005362697e-002	7.409862148e-001	5.792897e+002	5.450474e+002	6.612972e+001	7.973894e+001	104	130	24	56	7.379546e+000	1.897069e+001	0	0	0	0	0	0	0	0	0	0	0	67.7875	74.9525	1	1	1	1	27.0811	23.8904	57.4184
DATA	113	1	113	0	0	NC_1_6792936	NC_1_6792936	3089.31	434.327	2.423022008e-002	9.641858751e-002	8.015803387e-001	3.772623e+002	3.989088e+002	4.941912e+001	7.055060e+001	81	120	24	56	7.330505e+000	1.882587e+001	0	0	0	0	0	0	0	0	0	0	0	44.1118	54.8677	1	1	1	1	23.9365	23.9698	56.906
DATA	114	1	114	0	0	Col_2_6112062	Col_2_6112062	3111.31	434.759	-1.374966717e-001	6.821868418e-002	4.384934115e-002	1.249976e+003	9.107626e+002	1.290164e+002	1.080729e+002	185	190.5	24	55	7.291385e+000	1.879877e+001	0	0	0	0	0	0	0	0	0	0	0	146.023	125.293	1	1	1	1	25.1049	23.9579	56.1415
DATA	115	1	115	0	0	NC_5_17864875	NC_5_17864875	3132.43	434.701	-1.296438587e-001	6.445843689e-002	4.429605478e-002	2.141521e+003	1.588834e+003	2.165267e+002	1.691979e+002	287	282	23	55	7.229992e+000	1.899232e+001	0	0	0	0	0	0	0	0	0	0	0	249.945	218.604	1	1	1	1	26.8687	23.916	55.8757
DATA	116	1	116	0	0	NC_1_26366146	NC_1_26366146	3153.24	433.843	-4.903558329e-002	1.135451065e-001	6.658432095e-001	3.196465e+002	2.855186e+002	4.523693e+001	6.479693e+001	74	106	23	55	7.223399e+000	1.863944e+001	0	0	0	0	0	0	0	0	0	0	0	37.2716	39.287	1	1	1	0	23.696	24.0016	55.5012
DATA	117	1	117	0	0	Col_3_23201470	Col_3_23201470	3173.81	434.755	-1.307494618e-001	6.512027314e-002	4.466294406e-002	1.850281e+003	1.369267e+003	1.877820e+002	1.487685e+002	229	236	24	55	7.215440e+000	1.862525e+001	0	0	0	0	0	0	0	0	0	0	0	215.534	188.418	1	1	1	1	24.4106	24.024	55.9168
DATA	118	1	118	0	0	Col_4_17093413	Col_4_17093413	3194.57	435.3	-1.133342965e-001	6.578814052e-002	8.493987702e-002	1.547184e+003	1.191812e+003	1.580083e+002	1.326172e+002	194	210.5	24	55	7.151522e+000	1.901643e+001	0	0	0	0	0	0	0	0	0	0	0	180.038	163.999	1	1	1	1	18.8476	23.998	56.1267
DATA	119	1	119	0	0	NC_3_11822873	NC_3_11822873	3217	434.5	-4.430882463e-002	7.519703771e-002	5.557027664e-001	3.624080e+004	3.272570e+004	4.039234e+003	4.389988e+003	3036	2466	23	55	7.155608e+000	1.908553e+001	0	0	1	1	0	0	0	0	0	0	0	4212.15	4502.94	1	1	1	1	26.2212	23.7299	55.9514
DATA	120	1	120	0	0	Col_3_18027238	Col_3_18027238	3237.43	434.765	-1.400712206e-001	6.523360078e-002	3.177536829e-002	1.889272e+003	1.368432e+003	1.916432e+002	1.486953e+002	263.5	261.5	23	55	7.145295e+000	1.912632e+001	0	0	0	0	0	0	0	0	1	0	0	219.336	188.273	1	1	1	1	24.1747	23.5699	56.3184
DATA	121	1	121	0	0	NC_5_20522256	NC_5_20522256	3258.41	434.389	-2.791215851e-002	1.228187934e-001	8.202192987e-001	2.804104e+002	2.629554e+002	4.268989e+001	6.384893e+001	70	105	23	55	7.146355e+000	1.863833e+001	0	0	0	0	0	0	0	0	1	0	0	32.5148	36.1727	1	1	1	0	24.4106	23.6616	55.9227
DATA	122	1	122	0	0	NC_5_15044549	NC_5_15044549	3279.52	434.611	-9.296193947e-002	7.397009464e-002	2.088440672e-001	7.955675e+002	6.422662e+002	8.583726e+001	8.666971e+001	124	150	23	55	7.167590e+000	1.889031e+001	0	0	0	0	0	0	0	0	0	0	0	92.1326	88.334	1	1	1	1	24.4106	23.6815	55.9022
DATA	123	1	123	0	0	NC_1_1147965	NC_1_1147965	3301.5	434.676	-1.295058378e-002	7.523534371e-002	8.633319420e-001	9.615818e+003	9.333309e+003	1.173549e+003	1.147327e+003	902	977	23	55	7.283025e+000	1.890470e+001	0	0	1	1	0	0	0	0	0	0	0	1112.05	1283.32	1	1	1	1	27.0811	23.7059	55.9051
DATA	124	1	124	0	0	NC_5_9219665	NC_5_9219665	3321.8	434.464	-1.723992405e-001	7.633732146e-002	2.392151910e-002	8.242902e+002	5.542183e+002	8.853764e+001	8.038615e+001	136	142	23	55	7.204565e+000	1.900362e+001	0	0	0	0	0	0	0	0	0	0	0	95.2021	76.1819	1	1	1	1	25.3321	23.7619	56.154
DATA	125	1	125	0	0	Col_3_7437590	Col_3_7437590	3343.35	434.561	6.144187125e-004	2.509013149e-001	9.980461054e-001	1.188762e+002	1.190445e+002	3.447772e+001	5.945200e+001	50	82	23	55	7.306343e+000	1.907807e+001	0	0	0	0	0	0	0	0	0	0	0	13.7099	16.3577	1	1	0	0	27.2919	23.8158	56.0352
DATA	126	1	126	0	0	NC_2_8518626	NC_2_8518626	3365.15	434.34	-2.209506936e-001	6.465744863e-002	6.325706137e-004	5.318034e+004	3.197425e+004	5.318133e+003	3.197956e+003	6075	4366	23	55	7.369464e+000	1.881602e+001	0	0	0	0	0	0	0	0	0	0	0	6123.92	4391.64	1	1	1	1	24.6442	23.7828	56.4885
DATA	127	1	127	0	0	Col_3_13179746	Col_3_13179746	3386.33	435.25	4.631978248e-003	1.116814287e-001	9.669172871e-001	3.090351e+002	3.123488e+002	4.481962e+001	6.614000e+001	73.5	107.5	23	56	7.432909e+000	1.878556e+001	0	0	0	0	0	0	0	0	0	0	0	35.5327	42.881	1	1	1	1	27.0811	23.6826	56.8174
DATA	128	1	128	0	0	NC_5_22710122	NC_5_22710122	3408.53	435.31	3.089508699e-001	5.373617591e-001	5.653317503e-001	3.732932e+001	7.603280e+001	3.272892e+001	5.882559e+001	44	78	23	56	7.349709e+000	1.875483e+001	0	0	0	0	0	0	0	0	1	0	0	4.28505	10.4324	1	1	0	0	25.3321	23.6327	56.7973
DATA	129	1	129	0	0	Col_1_5852327	Col_1_5852327	3428.35	434.772	-4.589964619e-003	7.334849785e-002	9.501029576e-001	7.277634e+002	7.201123e+002	7.972992e+001	9.269308e+001	117	165	23	56	6.841515e+000	1.890061e+001	0	0	0	0	0	0	0	0	1	0	0	83.4134	98.7521	1	1	1	1	25.3321	23.2901	56.4568
DATA	130	1	130	0	0	NC_1_11326107	NC_1_11326107	3448.9	434.885	-1.010588222e-001	1.176601923e-001	3.903934256e-001	3.258362e+002	2.581907e+002	4.610404e+001	6.385325e+001	74	105	23	55	7.098803e+000	1.891728e+001	0	0	0	0	0	0	0	0	1	0	0	37.2859	35.3849	1	1	1	0	26.8687	23.5198	55.6938
DATA	131	1	131	0	0	Col_1_30370577	Col_1_30370577	3470.33	434.315	9.151698856e-002	6.707164057e-002	1.724208926e-001	1.019476e+003	1.258619e+003	1.070556e+002	1.387684e+002	160	241	23	55	7.061517e+000	1.856582e+001	0	0	0	0	0	0	0	0	1	0	0	116.458	172.37	1	1	1	1	24.8756	23.4241	55.6622
DATA	132	1	132	0	0	Col_2_8706116	Col_2_8706116	3492	434.797	-9.796029919e-002	6.277319609e-002	1.186315365e-001	3.461471e+003	2.762488e+003	3.476913e+002	2.823723e+002	389.5	424.5	23	56	7.260276e+000	1.872611e+001	0	0	0	0	0	0	0	0	1	0	0	394.708	378.037	1	1	1	1	28.1191	23.6419	56.7515
DATA	133	1	133	0	0	Col_2_3931415	Col_2_3931415	3512.62	435	-1.401441630e-001	1.043863705e-001	1.794169935e-001	4.086267e+002	2.959256e+002	5.239205e+001	6.558887e+001	83.5	107.5	23	56	7.330340e+000	1.889358e+001	0	0	0	0	0	0	0	0	0	0	0	46.5138	40.4642	1	1	1	1	23.9365	23.7751	56.4351
DATA	134	1	134	0	0	NC_1_13710994	NC_1_13710994	3533.21	434.765	-1.215906893e-001	6.370569020e-002	5.630962982e-002	2.620387e+003	1.980500e+003	2.640896e+002	2.065329e+002	315	323	23	56	7.319082e+000	1.885155e+001	0	0	0	0	0	0	0	0	0	0	0	297.744	270.577	1	1	1	1	19.4461	23.7508	56.7732
DATA	135	1	135	0	0	Col_1_27913533	Col_1_27913533	3555.36	434.925	2.177234791e-001	8.860418376e-002	1.400014764e-002	3.706676e+002	6.119389e+002	4.957049e+001	8.475545e+001	80.5	149	24	56	7.220665e+000	1.923096e+001	0	0	0	0	0	0	0	0	0	0	0	42.0346	83.5215	1	1	1	1	24.6442	23.943	57.0801
DATA	136	1	136	0	0	Col_5_23430433	Col_5_23430433	3576.12	434.983	-2.754490339e-002	6.556656754e-002	6.744080759e-001	1.322812e+003	1.241519e+003	1.363294e+002	1.373290e+002	184.5	228	24	56	7.239325e+000	1.910809e+001	0	0	0	0	0	0	0	0	0	0	0	149.727	169.284	1	1	1	1	26.2212	23.982	56.6746
DATA	137	1	137	0	0	NC_2_4140707	NC_2_4140707	3597.62	435	3.443350999e-002	6.149957063e-002	5.755487563e-001	9.820065e+004	1.063036e+005	9.820121e+003	1.063052e+004	10795	14800	23	56	7.261504e+000	1.923559e+001	0	0	0	1	0	0	0	0	0	0	0	11093	14479.1	1	1	1	1	29.1201	23.9735	56.8417
DATA	138	1	138	0	0	NC_2_16268643	NC_2_16268643	3618.63	434.61	6.413119170e-002	7.602926296e-002	3.989451285e-001	6.123426e+002	7.097831e+002	6.961140e+001	9.218865e+001	103	167	23	56	7.309774e+000	1.923689e+001	0	0	0	0	0	0	0	0	0	0	0	69.0337	96.5671	1	1	1	1	25.5572	23.9675	56.8055
DATA	139	1	139	0	0	Col_3_10715295	Col_3_10715295	3639.91	435.104	1.190637925e+000	1.276052326e-001	1.052379099e-020	1.293129e+003	2.005763e+004	1.335007e+002	2.006628e+003	192	2817	23	55	7.269932e+000	1.907764e+001	0	0	0	0	0	0	0	0	0	0	0	145.485	2725.61	1	1	1	1	28.1191	23.7766	56.0767
DATA	140	1	140	0	0	NC_5_16373118	NC_5_16373118	3661.37	435	3.463994166e-001	5.424925874e-001	5.231267833e-001	3.571760e+001	7.930155e+001	3.343702e+001	5.950546e+001	41	77	23	55	7.280235e+000	1.895289e+001	0	0	0	0	0	0	0	0	0	0	0	4.00997	10.7624	1	1	0	0	30	23.7191	55.9497
DATA	141	1	141	0	0	Col_2_1192159	Col_2_1192159	3682.21	434.968	-1.044012853e-002	6.259363347e-002	8.675335727e-001	2.476377e+003	2.417557e+003	2.498686e+002	2.488633e+002	315.5	401	23	55	7.313458e+000	1.878032e+001	0	0	0	0	0	0	0	0	0	0	0	277.44	327.67	1	1	1	1	27.2919	23.6834	55.6671
DATA	142	1	142	0	0	NC_3_13038465	NC_3_13038465	3702.98	435.387	3.812901111e-002	7.318602439e-002	6.023754115e-001	7.116778e+002	7.769847e+002	7.860942e+001	9.764058e+001	118	170	23	54	7.330085e+000	1.886648e+001	0	0	0	0	0	0	0	0	0	0	0	79.5647	105.167	1	1	1	1	26.4388	23.743	55.6225
DATA	143	1	143	0	0	Col_3_18805359	Col_3_18805359	3724.37	434.873	-8.411779794e-002	6.990941822e-002	2.288835193e-001	9.998638e+002	8.238024e+002	1.054364e+002	1.014570e+002	162	173	23	55	7.275671e+000	1.892241e+001	0	0	0	0	0	0	0	0	0	0	0	111.535	111.339	1	1	1	1	26.8687	23.8436	55.9431
DATA	144	1	144	0	0	Col_3_18983780	Col_3_18983780	3745.35	435.242	-6.005213629e-003	7.936783499e-002	9.396871619e-001	5.927385e+002	5.845988e+002	6.810193e+001	8.327782e+001	104	146	24	55	7.182323e+000	1.926139e+001	0	0	0	0	0	0	0	0	0	0	0	65.9752	78.8907	1	1	1	1	26.6546	24	56.1679
DATA	145	1	145	0	0	NC_3_19906268	NC_3_19906268	3767	435.203	8.475265098e-002	8.791977299e-002	3.350573971e-001	4.299818e+002	5.226401e+002	5.457588e+001	7.912452e+001	89.5	135	24	56	7.130025e+000	1.911941e+001	0	0	0	0	0	0	0	0	0	0	0	47.7492	70.4142	1	1	1	1	28.1191	24.0762	56.536
DATA	146	1	146	0	0	NC_3_22827275	NC_3_22827275	3787.77	435.089	-9.263122277e-002	1.474762666e-001	5.299323050e-001	2.464331e+002	1.990984e+002	4.173800e+001	6.274676e+001	68	97	24	56	7.222221e+000	1.871464e+001	0	0	0	0	0	0	0	0	0	0	0	27.3048	26.7802	1	1	1	0	25.1049	24.0959	56.3118
DATA	147	1	147	0	0	NC_3_8396659	NC_3_8396659	3809.37	435	3.411915332e-001	2.021203818e-001	9.139953372e-002	1.030493e+002	2.260667e+002	3.530356e+001	6.375282e+001	50.5	97.5	24	56	7.232810e+000	1.871008e+001	0	0	0	0	0	0	0	0	0	0	0	11.3909	30.3536	1	1	0	0	29.1201	23.962	56.6411
DATA	148	1	148	0	0	Col_3_10187103	Col_3_10187103	3829.87	435.531	2.382418825e-002	1.187814236e-001	8.410335136e-001	2.852882e+002	3.013755e+002	4.426278e+001	6.688824e+001	69	108	24	56	7.307607e+000	1.893633e+001	0	0	0	0	0	0	0	0	0	0	0	31.4643	40.3948	1	1	1	1	26.4388	24.0106	57.1827
DATA	149	1	149	0	0	NC_3_5667804	NC_3_5667804	3851.49	435	4.035684596e-002	2.177650530e-001	8.529757962e-001	1.364519e+002	1.497395e+002	3.656613e+001	6.167482e+001	51	88	23	56	7.372973e+000	1.905012e+001	0	0	0	0	0	0	0	0	0	0	0	15.0126	20.0316	1	1	0	0	26.6546	23.9746	57.4033
DATA	150	1	150	0	0	NC_4_5641267	NC_4_5641267	3872.27	434.327	-1.646619078e-001	1.079241816e-001	1.270800290e-001	4.111950e+002	2.814401e+002	5.335891e+001	6.622314e+001	83	105.5	23	56	7.305448e+000	1.923853e+001	0	0	0	0	0	0	0	0	0	0	0	45.1331	37.5773	1	1	1	0	24.8756	23.8242	56.9523
DATA	151	1	151	0	0	NC_2_7928470	NC_2_7928470	3893.75	434.236	3.249206659e-001	6.934064044e-002	2.787841888e-006	1.639089e+003	3.463564e+003	1.674162e+002	3.515267e+002	215	527	23	55	7.263914e+000	1.905374e+001	0	0	0	0	0	0	0	0	0	0	0	179.467	461.497	1	1	1	1	24.8756	23.8188	56.6866
DATA	152	1	152	0	0	NC_1_25003357	NC_1_25003357	3915	435.203	0.000000000e+000	6.595799682e-001	1.000000000e+000	3.395523e+001	5.981216e+001	3.424127e+001	6.032002e+001	39	73	23	55	7.301062e+000	1.899011e+001	0	0	0	0	0	0	0	0	0	0	0	2.38775	5.18017	0	0	0	0	28.1191	23.9171	56.5095
DATA	153	1	153	0	0	NC_3_1720150	NC_3_1720150	3936.37	435	3.383440122e-001	3.811616885e-001	3.747208080e-001	5.308416e+001	1.156935e+002	3.466546e+001	6.142600e+001	41	84	23	55	7.294914e+000	1.859634e+001	0	0	0	0	0	0	0	0	0	0	0	5.78382	15.3495	1	1	0	0	30	23.8227	55.9321
DATA	154	1	154	0	0	Col_4_9176873	Col_4_9176873	3956.37	435.306	-6.076708360e-001	2.190003067e-001	5.524435968e-003	2.768255e+002	6.831803e+001	4.410575e+001	6.083913e+001	67	81	23	55	7.430353e+000	1.865551e+001	0	0	0	0	0	0	0	0	0	0	0	30.0915	9.04485	1	1	1	0	26.6546	23.8132	56.0938
DATA	155	1	155	0	0	NC_3_15539085	NC_3_15539085	3979.04	435.159	-2.858769712e-001	3.319995994e-001	3.891960482e-001	1.270503e+002	6.578076e+001	3.669793e+001	6.096103e+001	52.5	77.5	23	55	7.409952e+000	1.893678e+001	0	0	0	0	0	0	0	0	0	0	0	13.7737	8.68727	1	1	0	0	28.1191	23.8449	56.1481
DATA	156	1	156	0	0	Col_5_10581863	Col_5_10581863	3999.62	435	7.173201703e-002	7.983748370e-002	3.689321442e-001	5.516536e+002	6.507265e+002	6.507187e+001	8.902039e+001	88.5	133	23	55	7.396801e+000	1.874858e+001	0	0	0	0	0	0	0	0	0	0	0	59.6596	85.7369	1	1	1	1	29.1201	23.7219	56.3106
DATA	157	1	157	0	0	Col_1_1517038	Col_1_1517038	4020.76	434.707	-1.627019595e-001	7.692146261e-002	3.441546924e-002	8.315183e+002	5.717022e+002	9.006330e+001	8.352812e+001	125.5	141.5	24	56	7.327988e+000	1.915484e+001	0	0	0	0	0	0	0	0	0	0	0	89.699	75.1386	1	1	1	1	25.5572	23.8685	56.5457
DATA	158	1	158	0	0	Col_3_11748343	Col_3_11748343	4042.14	434.509	2.621686882e-002	8.973196931e-002	7.701576760e-001	4.525528e+002	4.807133e+002	5.702083e+001	7.770822e+001	87	119	24	55	7.255846e+000	1.879006e+001	0	0	0	0	0	0	0	0	0	0	0	48.6934	63.0171	1	1	1	1	25.7804	23.8147	56.0756
DATA	159	1	159	0	0	Col_3_16709942	Col_3_16709942	4062.76	434.48	-1.041677404e-002	7.327493750e-002	8.869535300e-001	7.745117e+002	7.561557e+002	8.489993e+001	9.728599e+001	114	161.5	24	55	7.299399e+000	1.876795e+001	0	0	0	0	0	0	0	0	0	0	0	83.129	98.8716	1	1	1	1	23.9365	23.9438	55.9823
DATA	160	1	160	0	0	NC_4_3327266	NC_4_3327266	4083.46	434.812	-1.101891687e-001	6.630934468e-002	9.656408477e-002	1.516969e+003	1.177030e+003	1.556512e+002	1.327427e+002	190	213	24	55	7.324660e+000	1.889032e+001	0	0	0	0	0	0	0	0	0	0	0	162.414	153.499	1	1	1	1	23.696	23.9275	56.0134
DATA	161	1	161	0	0	NC_3_550512	NC_3_550512	4105.5	435.324	-3.857922129e-003	9.434154017e-002	9.673810837e-001	4.311849e+002	4.273716e+002	5.550636e+001	7.493225e+001	85	124	23	55	7.381924e+000	1.915433e+001	0	0	0	0	0	0	0	0	0	0	0	46.0433	55.5741	1	1	1	1	27.0811	23.8545	56.3285
DATA	162	1	162	66	1	DarkCorner	DarkCorner	4126.29	435.712	0.000000000e+000	6.582026649e-001	1.000000000e+000	3.481914e+001	6.133043e+001	3.504082e+001	6.172204e+001	35.5	63.5	23	55	7.264723e+000	1.907215e+001	0	0	0	0	0	0	0	0	0	0	0	-3.88504	-3.99216	0	0	0	0	25.5572	23.8783	56.1962
DATA	163	1	163	66	1	DarkCorner	DarkCorner	4147.26	435.727	0.000000000e+000	6.585558586e-001	1.000000000e+000	3.490748e+001	6.150906e+001	3.512973e+001	6.193931e+001	32.5	68	23	55	7.265572e+000	1.906610e+001	0	0	0	0	0	0	0	0	0	0	0	-5.72781	2.78606	0	0	0	0	28.1191	23.7343	56.5382
DATA	164	1	164	66	1	DarkCorner	DarkCorner	4169.65	436.146	0.000000000e+000	6.583220989e-001	1.000000000e+000	3.500128e+001	6.170468e+001	3.522412e+001	6.209868e+001	32	68	23	56	7.312013e+000	1.907946e+001	0	0	0	0	0	0	0	0	1	0	0	-5.65652	-1.06739	0	0	0	0	30	23.6296	56.5769
DATA	165	2	1	66	1	DarkCorner	DarkCorner	731.213	439.255	0.000000000e+000	6.663786250e-001	1.000000000e+000	2.976083e+001	5.548547e+001	2.995031e+001	5.583975e+001	30	63	23	60	7.456062e+000	2.013128e+001	0	0	0	0	0	0	0	0	0	0	0	-3.55229	-7.70683	0	0	0	0	30	23.8624	61.2979
DATA	166	2	2	66	1	DarkCorner	DarkCorner	752.375	440	0.000000000e+000	6.662505772e-001	1.000000000e+000	2.992521e+001	5.574428e+001	3.011574e+001	5.610022e+001	27	61.5	24	61	7.426196e+000	2.028828e+001	0	0	0	0	0	0	0	0	0	0	0	-3.50285	-4.2902	0	0	0	0	30	24.2985	62.4784
DATA	167	2	3	0	0	Col_4_15182583	Col_4_15182583	773.211	440.316	-2.313939100e-004	1.062611139e-001	9.982625301e-001	3.204318e+002	3.202611e+002	4.407963e+001	6.481159e+001	73.5	113	24	61	7.294824e+000	2.012441e+001	0	0	0	0	0	0	0	0	0	0	0	39.5114	45.4919	1	1	1	1	25.3321	24.1585	62.4196
DATA	168	2	4	0	0	Col_5_2157408	Col_5_2157408	794.19	439.746	1.598174277e-001	1.088856788e-001	1.421709705e-001	2.601315e+002	3.758464e+002	4.001983e+001	6.792534e+001	65	117	24	61	7.272167e+000	2.017202e+001	0	0	0	0	0	0	0	0	0	0	0	31.9256	53.1672	1	1	1	1	27.0811	23.9952	62.6694
DATA	169	2	5	0	0	Col_5_2285311	Col_5_2285311	815.958	439.653	-6.535616187e-002	7.656361730e-002	3.933161038e-001	6.658729e+002	5.728424e+002	7.326433e+001	8.068308e+001	107	140.5	23	61	7.244287e+000	2.022631e+001	0	0	0	0	0	0	0	0	0	0	0	81.3316	80.6944	1	1	1	1	28.5237	23.8135	62.281
DATA	170	2	6	0	0	Col_4_8300133	Col_4_8300133	836.418	439.866	4.460872734e-002	6.528399270e-002	4.944156005e-001	1.227869e+003	1.360695e+003	1.265647e+002	1.475402e+002	178	259	23	60	7.254450e+000	2.042078e+001	0	0	0	0	0	0	0	0	0	0	0	149.321	190.94	1	1	1	1	27.7085	23.8537	61.698
DATA	171	2	7	0	0	NC_3_15118031	NC_3_15118031	858	440.203	-1.778506518e-001	6.590151106e-002	6.960377120e-003	1.965263e+003	1.304878e+003	1.989296e+002	1.424989e+002	257.5	244.5	24	60	7.339040e+000	2.025986e+001	0	0	0	0	0	0	0	0	0	0	0	237.939	182.391	1	1	1	1	28.1191	23.9823	61.5696
DATA	172	2	8	0	0	NC_5_2484148	NC_5_2484148	879	439.07	-2.593105126e-001	6.615854257e-002	8.872114817e-005	5.781060e+003	3.181976e+003	5.789336e+002	3.233445e+002	706	510	23	60	7.356857e+000	2.019633e+001	0	0	0	0	0	0	0	0	0	0	0	697.283	443.207	1	1	1	1	25.3321	23.7356	61.4042
DATA	173	2	9	0	0	NC_4_2536851	NC_4_2536851	899.38	440.82	-2.694156632e-002	7.695654209e-002	7.262726140e-001	6.336748e+002	5.955591e+002	7.057610e+001	8.290169e+001	107	147	23	60	7.322088e+000	1.981235e+001	0	0	0	0	0	0	0	0	0	0	0	76.1156	82.6554	1	1	1	1	23.9365	23.7205	61.0247
DATA	174	2	10	0	0	NC_4_4318032	NC_4_4318032	921.516	440.032	4.617994595e-003	7.798993960e-002	9.527826973e-001	5.908635e+002	5.971799e+002	6.681246e+001	8.315720e+001	104.5	144.5	23	60	7.349618e+000	2.007873e+001	0	0	0	0	0	0	0	0	0	0	0	70.7115	82.594	1	1	1	1	26.2212	23.7031	61.3067
DATA	175	2	11	0	0	Col_4_16689198	Col_4_16689198	942.562	440.027	2.202572449e-002	1.016882231e-001	8.285196614e-001	3.446562e+002	3.625866e+002	4.655537e+001	6.844945e+001	73	114.5	23	61	7.194785e+000	2.068183e+001	0	0	0	0	0	0	0	0	0	0	0	41.1029	49.9861	1	1	1	1	29.1201	23.7675	62.1437
DATA	176	2	12	0	0	NC_2_6063046	NC_2_6063046	963.625	440	5.383283820e-001	4.712837469e-001	2.533461392e-001	3.120260e+001	1.077753e+002	3.140125e+001	5.922673e+001	30.5	81.5	23	61	7.235369e+000	2.037539e+001	0	0	0	0	0	0	0	0	0	0	0	-1.4472	14.8118	0	1	0	0	29.1201	23.9055	62.2881
DATA	177	2	13	0	0	Col_3_7532007	Col_3_7532007	984.414	440.276	-1.601236165e-002	8.151665380e-002	8.442731817e-001	5.479135e+002	5.280799e+002	6.320120e+001	7.874360e+001	95	131	23	61	7.149623e+000	2.084011e+001	0	0	0	0	0	0	0	0	0	0	0	64.9209	72.3597	1	1	1	1	25.3321	23.8018	62.664
DATA	178	2	14	0	0	Col_5_1971000	Col_5_1971000	1005.54	440.286	-3.230712265e-002	6.150529248e-002	5.993928246e-001	2.137672e+004	1.984422e+004	2.137906e+003	1.985286e+003	2537	2666.5	23	61	7.065445e+000	2.067474e+001	0	0	0	0	0	0	0	0	0	0	0	2525.31	2711.36	1	1	1	1	25.3321	23.8847	62.2843
DATA	179	2	15	0	0	Col_1_24728856	Col_1_24728856	1027.33	440.391	2.947928303e-001	1.492323206e-001	4.822329590e-002	1.519364e+002	2.995399e+002	3.514230e+001	6.594122e+001	50	100	24	60	7.091605e+000	2.071434e+001	0	0	0	0	0	0	0	0	0	0	0	17.8962	40.8108	1	1	0	1	27.2919	24.0868	62.0874
DATA	180	2	16	0	0	NC_5_8638567	NC_5_8638567	1048.5	440.324	1.987896996e-001	1.296606094e-001	1.252378975e-001	2.032861e+002	3.212902e+002	3.771914e+001	6.709221e+001	58	117	24	61	7.176608e+000	2.110541e+001	0	0	0	0	0	0	0	0	0	0	0	23.881	43.6599	1	1	1	1	27.0811	24.1842	62.209
DATA	181	2	17	0	0	NC_3_21066331	NC_3_21066331	1069.61	440	5.138980916e-001	9.393024788e-002	4.473499286e-008	2.865801e+002	9.357162e+002	4.284523e+001	1.106430e+002	68	189	24	60	7.174985e+000	2.052296e+001	0	0	0	0	0	0	0	0	0	0	0	33.5837	126.841	1	1	1	1	25.3321	24.0267	62.0579
DATA	182	2	18	0	0	NC_1_13468108	NC_1_13468108	1090.45	439.591	-8.419248820e-002	1.118426179e-001	4.515842686e-001	3.448590e+002	2.840855e+002	4.699248e+001	6.564630e+001	73	96	23	60	7.131629e+000	2.003502e+001	0	0	0	0	0	0	0	0	0	0	0	40.3223	38.4202	1	1	1	0	22.4545	23.8695	62.0439
DATA	183	2	19	0	0	NC_5_20389249	NC_5_20389249	1111.76	439.275	3.658394145e-001	2.807359327e-001	1.925255284e-001	6.860183e+001	1.592851e+002	3.271891e+001	6.141635e+001	43.5	84	23	61	7.089459e+000	2.035928e+001	0	0	0	0	0	0	0	0	0	0	0	8.00374	21.4934	1	1	0	0	23.2073	23.8387	62.5714
DATA	184	2	20	0	0	NC_4_7719162	NC_4_7719162	1133.52	440.083	3.585022140e-001	2.119583738e-001	9.076420953e-002	9.428226e+001	2.152446e+002	3.342183e+001	6.322698e+001	44.5	93.5	23	61	7.084223e+000	2.094539e+001	0	0	0	0	0	0	0	0	0	0	0	10.9749	28.9782	1	1	0	0	22.9591	23.9867	62.9799
DATA	185	2	21	0	0	Col_5_25576250	Col_5_25576250	1154	440.5	1.642086297e-001	7.161213970e-002	2.184640090e-002	7.191564e+002	1.049620e+003	7.876537e+001	1.206880e+002	119	197	23	61	7.215916e+000	2.096461e+001	0	0	0	0	0	0	0	0	0	0	0	83.5509	141.025	1	1	1	1	26.2212	23.9288	62.9835
DATA	186	2	22	0	0	NC_1_4549878	NC_1_4549878	1175.43	440.298	-2.034709021e-003	1.119456188e-001	9.854985524e-001	3.153956e+002	3.139214e+002	4.506179e+001	6.743792e+001	68	98	23	62	7.265709e+000	2.098553e+001	0	0	0	0	0	0	0	0	0	0	0	36.5769	42.0962	1	1	1	1	30	23.9324	63.395
DATA	187	2	23	0	0	NC_3_9393524	NC_3_9393524	1196.13	439.782	2.014268477e-001	1.998442374e-001	3.134932451e-001	1.224948e+002	1.947800e+002	3.448309e+001	6.288313e+001	48	94	24	62	7.236302e+000	2.093648e+001	0	0	0	0	0	0	0	0	0	0	0	14.1839	26.0739	1	1	0	0	23.9365	24.0455	63.6553
DATA	188	2	24	0	0	Col_5_24812453	Col_5_24812453	1217.09	440.543	-3.801207970e-003	6.486892709e-002	9.532720756e-001	1.422064e+003	1.409672e+003	1.458257e+002	1.531643e+002	187	251	24	63	7.280632e+000	2.097139e+001	0	0	0	0	0	0	0	0	0	0	0	164.392	188.37	1	1	1	1	22.7082	24.2136	64.2474
DATA	189	2	25	0	0	NC_1_7390329	NC_1_7390329	1238.14	439.983	2.359891539e-001	1.416070021e-001	9.561235342e-002	1.771652e+002	3.050476e+002	3.686615e+001	6.730095e+001	51.5	115.5	24	63	7.499486e+000	2.096963e+001	0	0	0	0	0	0	0	0	0	0	0	20.4534	40.6984	1	1	1	1	25.5572	24.2581	64.4648
DATA	190	2	26	0	0	NC_1_22707823	NC_1_22707823	1259.56	439.741	2.883619096e-001	2.106164564e-001	1.709577691e-001	1.045460e+002	2.030811e+002	3.401795e+001	6.342168e+001	46	89	24	64	7.539486e+000	2.110895e+001	0	0	0	0	0	0	0	0	0	0	0	12.0542	27.053	1	1	0	0	17.9125	24.6602	64.9587
DATA	191	2	27	0	0	Col_4_7791589	Col_4_7791589	1281	440.5	-2.951781841e-002	8.102488571e-002	7.156298296e-001	5.817392e+002	5.435137e+002	6.659492e+001	8.108505e+001	95	132.5	25	63	7.504456e+000	2.097890e+001	0	0	0	0	0	0	0	0	0	0	0	66.9865	72.2948	1	1	1	1	26.2212	25.0597	64.8639
DATA	192	2	28	0	0	Col_5_20803023	Col_5_20803023	1302	440.158	-2.014350436e-001	6.473445940e-002	1.860053783e-003	4.166756e+003	2.620372e+003	4.179370e+002	2.688747e+002	507	395	24	63	7.389268e+000	2.090547e+001	0	0	0	0	0	0	0	0	0	0	0	479.309	348.093	1	1	1	1	25.3321	24.767	64.2138
DATA	193	2	29	0	0	Col_1_24658350	Col_1_24658350	1323.5	440.324	2.810001237e-001	1.426225744e-001	4.881132903e-002	1.677675e+002	3.204114e+002	3.655666e+001	6.830793e+001	55	114	24	62	7.341261e+000	2.064021e+001	0	0	0	0	0	0	0	0	0	0	0	19.2792	42.5099	1	1	1	1	30	24.8106	63.5544
DATA	194	2	30	0	0	Col_1_15893579	Col_1_15893579	1344.58	439.698	5.544325148e-002	1.068852127e-001	6.039576193e-001	3.197669e+002	3.633095e+002	4.559681e+001	7.047921e+001	69	111	24	62	7.395593e+000	2.056541e+001	0	0	0	0	0	0	0	0	0	0	0	36.7181	48.1481	1	1	1	1	23.696	24.7517	63.103
DATA	195	2	31	0	0	Col_4_17258333	Col_4_17258333	1365.67	440.391	1.512860234e-002	7.152747507e-002	8.324912270e-001	7.998309e+002	8.281839e+002	8.634614e+001	1.025391e+002	127	177	24	61	7.358881e+000	2.042558e+001	0	0	0	0	0	0	0	0	0	0	0	91.7646	109.636	1	1	1	1	27.2919	24.7602	62.3543
DATA	196	2	32	0	0	Col_5_19323057	Col_5_19323057	1385.8	441.15	1.721244383e-001	7.322809910e-002	1.874697274e-002	6.636670e+002	9.864491e+002	7.392192e+001	1.157293e+002	102	187	25	62	7.278340e+000	2.136871e+001	0	0	0	0	0	0	0	0	0	0	0	76.0868	130.461	1	1	1	1	21.4095	24.9708	63.2015
DATA	197	2	33	0	0	NC_3_22060384	NC_3_22060384	1408.07	440.271	2.021572612e+000	2.082370286e-001	2.786539404e-022	3.236614e+001	3.401445e+003	3.270600e+001	3.454957e+002	36.5	506.5	24	62	7.353058e+000	2.116550e+001	0	0	0	0	0	0	0	0	0	0	0	3.38648	449.455	0	1	0	1	26.0017	24.7129	62.9825
DATA	198	2	34	0	0	Col_1_367914	Col_1_367914	1428.98	440.45	1.120812892e-001	7.881286103e-002	1.549916297e-001	5.422366e+002	7.018917e+002	6.326303e+001	9.274353e+001	94	148	24	63	7.437111e+000	2.141473e+001	0	0	0	0	0	0	0	0	0	0	0	62.104	92.6711	1	1	1	1	26.2212	24.625	63.8393
DATA	199	2	35	0	0	Col_3_14273897	Col_3_14273897	1450.28	440.296	-7.520360333e-002	6.876543728e-002	2.741194713e-001	1.080220e+003	9.084661e+002	1.128343e+002	1.092394e+002	147	177	24	62	7.551918e+000	2.141253e+001	0	0	0	0	0	0	0	0	0	0	0	123.674	119.859	1	1	1	1	24.8756	24.4243	63.7621
DATA	200	2	36	0	0	NC_5_13776843	NC_5_13776843	1471.07	440.271	-1.655193112e-002	6.666007212e-002	8.038995691e-001	1.179159e+003	1.135064e+003	1.223422e+002	1.287187e+002	165	206	24	61	7.546383e+000	2.086064e+001	0	0	0	0	0	0	0	0	0	0	0	134.96	149.66	1	1	1	1	26.0017	24.5424	63.0292
DATA	201	2	37	0	0	Col_3_19652883	Col_3_19652883	1492.6	440.414	1.752163078e-001	6.347047677e-002	5.769609771e-003	2.047041e+005	3.064382e+005	2.047044e+004	3.064388e+004	23026.5	40562.5	24	61	7.575520e+000	2.063620e+001	0	0	0	0	0	0	0	0	0	0	0	23423.4	40380.8	1	1	1	1	27.501	24.6766	62.9307
DATA	202	2	38	0	0	NC_5_2424130	NC_5_2424130	1513.64	440.318	-2.011332465e-002	8.768997713e-002	8.185824626e-001	4.899627e+002	4.677887e+002	5.886378e+001	7.668746e+001	91	123	24	60	7.534083e+000	2.049899e+001	0	0	0	0	0	0	0	0	0	0	0	56.0561	61.6128	1	1	1	1	22.9591	24.6321	62.0921
DATA	203	2	39	0	0	NC_5_20260964	NC_5_20260964	1534.82	439.945	4.618441618e-003	1.050821881e-001	9.649436569e-001	3.495575e+002	3.532947e+002	4.781537e+001	7.031270e+001	67.5	109.5	24	60	7.497566e+000	2.048933e+001	0	0	0	0	0	0	0	0	0	0	0	39.9907	46.5138	1	1	1	1	24.6442	24.7634	61.7943
DATA	204	2	40	0	0	NC_2_11345416	NC_2_11345416	1555.74	440.283	-1.032856766e-001	8.758303571e-002	2.382832862e-001	5.456324e+002	4.301446e+002	6.357408e+001	7.448914e+001	99	122.5	24	60	7.416382e+000	2.015208e+001	0	0	0	0	0	0	0	0	0	0	0	62.4191	56.6111	1	1	1	1	24.6442	24.8364	61.5711
DATA	205	2	41	0	0	Col_2_14771214	Col_2_14771214	1577.22	440.478	9.738252423e-002	9.869414611e-002	3.237847224e-001	3.484874e+002	4.360835e+002	4.773768e+001	7.484830e+001	75	118.5	24	60	7.537790e+000	2.059480e+001	0	0	0	0	0	0	0	0	0	0	0	39.8674	57.3757	1	1	1	1	27.0811	24.9249	61.7956
DATA	206	2	42	0	0	Col_1_21892049	Col_1_21892049	1597.93	440.433	-1.661579051e-001	6.935361083e-002	1.658379291e-002	1.269982e+003	8.662426e+002	1.311211e+002	1.058579e+002	189	171	24	60	7.525049e+000	2.039740e+001	0	0	0	0	0	0	0	0	0	0	0	145.304	113.948	1	1	1	1	26.2212	24.6939	61.5002
DATA	207	2	43	0	0	Col_5_20113290	Col_5_20113290	1618.75	440.275	9.734403011e-002	8.733714303e-002	2.650314456e-001	4.352923e+002	5.446594e+002	5.439307e+001	8.166862e+001	81	141	24	60	7.530579e+000	2.030197e+001	0	0	0	0	0	0	0	0	0	0	0	49.813	71.6355	1	1	1	1	24.4106	24.4971	61.5296
DATA	208	2	44	0	0	NC_4_18432724	NC_4_18432724	1640.46	439.965	4.552114210e-001	1.119859948e-001	4.805388699e-005	2.024522e+002	5.774759e+002	3.838125e+001	8.389652e+001	58	139	24	60	7.317434e+000	1.973644e+001	0	0	0	0	0	0	0	0	0	0	0	23.1739	75.9453	1	1	1	1	24.8756	24.0315	60.9219
DATA	209	2	45	0	0	Col_2_1760075	Col_2_1760075	1661.27	440.288	-1.299590187e-001	6.708470030e-002	5.271627052e-002	1.431691e+003	1.061428e+003	1.468337e+002	1.223538e+002	193	214.5	23	60	7.355723e+000	1.950344e+001	0	0	0	0	0	0	0	0	0	0	0	163.92	139.585	1	1	1	1	24.4106	23.9899	60.6374
DATA	210	2	46	0	0	NC_1_16406166	NC_1_16406166	1682.6	440.4	3.459154178e-002	6.407781309e-002	5.893098007e-001	1.600811e+003	1.733531e+003	1.633646e+002	1.837261e+002	216.5	288.5	23	59	7.156423e+000	1.953838e+001	0	0	0	0	0	0	0	0	0	0	0	183.343	227.977	1	1	1	1	24.8756	23.8498	60.0456
DATA	211	2	47	0	0	NC_4_7599175	NC_4_7599175	1704.22	440.478	-9.471689572e-002	6.925277505e-002	1.714065817e-001	3.941584e+003	3.169231e+003	4.199135e+002	3.775846e+002	402	420.5	23	59	7.234963e+000	1.952655e+001	0	0	1	1	0	0	0	0	0	0	0	451.609	416.82	1	1	1	1	27.0811	23.8959	59.2213
DATA	212	2	48	0	0	Col_2_17490035	Col_2_17490035	1725.76	440.333	1.530901921e-001	1.463122182e-001	2.954108179e-001	1.892981e+002	2.693001e+002	3.766441e+001	6.653955e+001	55	103	23	57	7.293356e+000	1.879846e+001	0	0	0	0	0	0	0	0	0	0	0	21.6986	35.4238	1	1	1	0	22.9591	23.7802	57.7054
DATA	213	2	49	0	0	Col_5_17317565	Col_5_17317565	1745.94	440.185	3.972857516e-002	8.446862236e-002	6.381154787e-001	4.944100e+002	5.417711e+002	5.919214e+001	8.146202e+001	93.5	134	23	57	7.320001e+000	1.893804e+001	0	0	0	0	0	0	0	0	0	0	0	56.6986	71.278	1	1	1	1	24.8756	23.7827	57.4734
DATA	214	2	50	0	0	Col_3_13427253	Col_3_13427253	1766.69	440.5	7.064125267e-002	6.569076944e-002	2.822134030e-001	1.231865e+003	1.449453e+003	1.274096e+002	1.571890e+002	169	246	23	56	7.323375e+000	1.846443e+001	0	0	0	0	0	0	0	0	1	0	0	141.336	190.74	1	1	1	1	24.4106	23.6336	56.5408
DATA	215	2	51	0	-1	NC1_00000067	NC1_00000067	1788.85	440.5	0.000000000e+000	6.668367695e-001	1.000000000e+000	3.230732e+001	6.041702e+001	3.251301e+001	6.080279e+001	33.5	57	23	56	7.331063e+000	1.817914e+001	0	0	0	0	0	0	0	0	1	0	0	-1.30254	-3.22703	0	0	0	0	30	23.3881	56.0797
DATA	216	2	52	0	0	Col_3_16066198	Col_3_16066198	1809.11	440.491	-5.473938280e-002	7.027906591e-002	4.360468529e-001	9.427913e+002	8.311438e+002	9.972202e+001	1.029689e+002	140	172	23	56	7.113674e+000	1.863955e+001	0	0	0	0	0	0	0	0	1	0	0	108.291	109.443	1	1	1	1	25.7804	23.0584	56.3051
DATA	217	2	53	0	0	NC_4_5754942	NC_4_5754942	1830.15	440.868	-2.348901745e-001	6.706995364e-002	4.614903482e-004	2.379500e+003	1.385465e+003	2.401560e+002	1.512845e+002	305	238	22	55	7.116462e+000	1.882601e+001	0	0	0	0	0	0	0	0	1	0	0	273.472	182.501	1	1	1	1	24.4106	22.8824	56.0489
DATA	218	2	54	0	0	NC_1_7851338	NC_1_7851338	1852.29	440.5	-7.953475423e-002	6.184743253e-002	1.984489583e-001	8.793934e+004	7.322316e+004	8.793994e+003	7.322568e+003	8514.5	8967	22	55	7.181386e+000	1.861707e+001	0	0	1	1	0	0	0	0	1	0	0	10113.7	9649.76	1	1	1	1	27.0811	22.741	56.0255
DATA	219	2	55	0	0	Col_5_14550911	Col_5_14550911	1872.84	440.623	1.192590498e+000	1.277318250e-001	9.940711763e-021	1.987748e+003	3.097076e+004	2.014034e+002	3.097671e+003	259.5	4022	22	56	7.243599e+000	1.919618e+001	0	0	0	0	0	0	0	0	1	0	0	228.752	4083.34	1	1	1	1	26.0017	22.9204	57.0469
DATA	220	2	56	0	0	NC_1_10365177	NC_1_10365177	1893.58	440.808	-1.165522739e-002	7.066067282e-002	8.689861286e-001	8.670075e+002	8.440490e+002	9.256107e+001	1.039507e+002	129	171	22	56	7.179999e+000	1.906932e+001	0	0	0	0	0	0	0	0	1	0	0	99.8418	111.338	1	1	1	1	24.6442	23.0127	56.5896
DATA	221	2	57	0	0	Col_3_17968225	Col_3_17968225	1914.67	440.759	6.457079076e-002	7.677110847e-002	4.003020480e-001	6.062220e+002	7.034001e+002	6.873208e+001	9.287238e+001	108	147	22	55	7.158566e+000	1.924745e+001	0	0	0	0	0	0	0	0	1	0	0	69.8599	92.8359	1	1	1	1	24.8756	23.1022	56.4054
DATA	222	2	58	0	0	Col_3_18279546	Col_3_18279546	1936.14	440.549	-1.635002113e-002	1.068722426e-001	8.784088418e-001	3.476838e+002	3.348378e+002	4.750076e+001	6.924136e+001	78	108	22	56	7.081399e+000	1.937471e+001	0	0	0	0	0	0	0	0	1	0	0	40.0964	44.2186	1	1	1	1	24.1747	23.0732	57.0189
DATA	223	2	59	0	0	Col_5_3359201	Col_5_3359201	1957.24	440.592	3.538965430e-001	9.862227702e-002	3.327088439e-004	2.756448e+002	6.226534e+002	4.249406e+001	8.686587e+001	66	147.5	22	56	7.072482e+000	1.896177e+001	0	0	0	0	0	0	0	0	1	0	0	31.8119	82.2779	1	1	1	1	23.696	23.0151	56.523
DATA	224	2	60	0	0	Col_4_1123843	Col_4_1123843	1978.76	440.397	-1.156982867e-001	6.358011114e-002	6.880095537e-002	2.695691e+003	2.065246e+003	2.714992e+002	2.152122e+002	341.5	334.5	22	55	6.949638e+000	1.904423e+001	0	0	0	0	0	0	0	0	1	0	0	311.349	273.084	1	1	1	1	25.7804	22.9395	56.2095
DATA	225	2	61	0	0	NC_1_12181859	NC_1_12181859	2000.29	440.5	-2.662698610e-002	7.135998722e-002	7.090471647e-001	8.469040e+002	7.965393e+002	9.063762e+001	1.000178e+002	121.5	167.5	22	56	6.935656e+000	1.886245e+001	0	0	0	0	0	0	0	0	1	0	0	97.8916	105.398	1	1	1	1	27.0811	23.1591	56.8334
DATA	226	2	62	0	0	Col_2_16029136	Col_2_16029136	2021.6	440.586	4.590802748e-002	7.018317620e-002	5.130362577e-001	8.370795e+002	9.304108e+002	8.971136e+001	1.109516e+002	129	187	23	56	7.004274e+000	1.916942e+001	0	0	0	0	0	0	0	0	1	0	0	96.8307	123.199	1	1	1	1	27.501	23.3861	57.3197
DATA	227	2	63	0	0	NC_2_19052335	NC_2_19052335	2042.39	440.623	7.118121056e-001	9.260969298e-002	1.516272656e-014	5.362187e+002	2.761557e+003	6.256856e+001	2.826841e+002	96	439.5	23	56	7.402739e+000	1.945890e+001	0	0	0	0	0	0	0	0	0	0	0	62.0754	365.931	1	1	1	1	25.7804	23.6847	57.1451
DATA	228	2	64	0	0	Col_1_25748487	Col_1_25748487	2063.56	440.231	1.124420072e-001	7.903256064e-002	1.548143991e-001	5.348929e+002	6.929611e+002	6.244163e+001	9.189505e+001	97	159	23	56	7.503377e+000	1.949859e+001	0	0	0	0	0	0	0	0	0	0	0	61.9716	91.8941	1	1	1	1	24.4106	23.7973	57.3445
DATA	229	2	65	0	0	NC_4_15388966	NC_4_15388966	2084.7	440.204	5.042363414e-001	1.297065817e-001	1.012755387e-004	1.504960e+002	4.805753e+002	3.553475e+001	7.711398e+001	53.5	123	23	56	7.342415e+000	1.951077e+001	0	0	0	0	0	0	0	0	0	0	0	17.4498	63.7794	1	1	0	1	24.6442	23.9513	56.9631
DATA	230	2	66	0	0	NC_2_9374070	NC_2_9374070	2106.15	440.5	2.255743676e-001	2.414926533e-001	3.502606891e-001	9.725289e+001	1.634846e+002	3.360352e+001	6.243717e+001	46	89	23	56	7.267854e+000	1.931161e+001	0	0	0	0	0	0	0	0	0	0	0	11.2851	21.7145	1	1	0	0	30	23.9395	57.3336
DATA	231	2	67	0	0	NC_4_17093806	NC_4_17093806	2127.29	440.5	1.642644917e-001	1.228425577e-001	1.811589050e-001	2.315528e+002	3.379983e+002	3.961274e+001	6.904750e+001	63	104	23	56	7.250641e+000	1.905232e+001	0	0	0	0	0	0	0	0	0	0	0	26.8902	44.931	1	1	1	1	27.0811	23.8578	57.3661
DATA	232	2	68	0	0	Col_4_7102999	Col_4_7102999	2147.92	440.509	5.286706457e-003	7.354518818e-002	9.426943948e-001	7.276861e+002	7.365984e+002	7.954062e+001	9.510481e+001	119	162	23	56	7.328401e+000	1.917518e+001	0	0	0	0	0	0	0	0	0	0	0	84.5699	97.9988	1	1	1	1	25.3321	23.9258	57.1951
DATA	233	2	69	0	0	NC_1_4473876	NC_1_4473876	2169.31	440.463	1.083139249e+000	1.200793613e-001	1.877548691e-019	3.385255e+002	4.099498e+003	4.664577e+001	4.143328e+002	74.5	608	23	56	7.412327e+000	1.941132e+001	0	0	0	0	0	0	0	0	0	0	0	39.3733	545.883	1	1	1	1	24.6442	23.9965	57.0667
DATA	234	2	70	0	0	NC_5_16995148	NC_5_16995148	2190.62	440.566	-1.596238413e-001	7.434693237e-002	3.179223250e-002	8.995747e+002	6.228929e+002	9.550189e+001	8.652404e+001	136	148	24	55	7.446616e+000	1.907837e+001	0	0	0	0	0	0	0	0	0	0	0	104.708	83.0169	1	1	1	1	24.4106	24.1686	56.7382
DATA	235	2	71	0	0	Col_5_17678408	Col_5_17678408	2211.5	440.269	-1.573833927e-001	6.456057535e-002	1.477845154e-002	2.560575e+003	1.782190e+003	2.580545e+002	1.880481e+002	325.5	295.5	24	56	7.368539e+000	1.951404e+001	0	0	0	0	0	0	0	0	0	0	0	298.268	237.734	1	1	1	1	24.4106	24.088	57.2526
DATA	236	2	72	0	0	Col_3_21901574	Col_3_21901574	2233.09	440.702	1.579715964e-001	9.796087018e-002	1.068316714e-001	3.265556e+002	4.698170e+002	4.573392e+001	7.616264e+001	73	119	23	56	7.464957e+000	1.948662e+001	0	0	0	0	0	0	0	0	0	0	0	38.0667	62.7286	1	1	1	1	23.2073	24.0277	57.3733
DATA	237	2	73	0	0	NC_3_20864992	NC_3_20864992	2254.29	440.5	1.700796844e-001	1.434041584e-001	2.356158375e-001	1.872561e+002	2.770229e+002	3.707222e+001	6.598691e+001	57	100	24	56	7.395367e+000	1.908714e+001	0	0	0	0	0	0	0	0	0	0	0	21.8446	37.0213	1	1	1	0	27.0811	24.0061	57.5997
DATA	238	2	74	0	0	Col_1_5394000	Col_1_5394000	2274.57	440.184	-3.245347394e-002	7.684954640e-002	6.728069082e-001	6.633703e+002	6.156056e+002	7.364027e+001	8.584975e+001	106	152	24	57	7.414085e+000	1.900552e+001	0	0	0	0	0	0	0	0	0	0	0	77.4397	82.3428	1	1	1	1	23.696	23.9645	58.001
DATA	239	2	75	0	0	NC_3_16781987	NC_3_16781987	2296.02	440.473	1.854787569e-001	1.080277436e-001	8.598744321e-002	2.704987e+002	4.146140e+002	4.186373e+001	7.275147e+001	69	123	23	56	7.287252e+000	1.904958e+001	0	0	0	0	0	0	0	0	0	0	0	31.5989	55.5107	1	1	1	1	25.3321	23.9246	58.0439
DATA	240	2	76	0	0	Col_3_18459744	Col_3_18459744	2316.92	441.388	-3.357125139e-002	8.605565778e-002	6.964545321e-001	5.077182e+002	4.699498e+002	5.997802e+001	7.599791e+001	95	133	24	56	7.146398e+000	1.886002e+001	0	0	0	0	0	0	0	0	0	0	0	59.3478	62.9773	1	1	1	1	22.9591	23.9006	57.6434
DATA	241	2	77	0	0	Col_5_15545974	Col_5_15545974	2338.96	440.368	2.927811572e-002	1.451635407e-001	8.401586435e-001	2.160106e+002	2.310751e+002	3.853228e+001	6.398469e+001	63.5	96.5	24	56	7.037319e+000	1.907325e+001	0	0	0	0	0	0	0	0	0	0	0	25.2678	30.9968	1	1	1	0	25.5572	23.9231	57.7442
DATA	242	2	78	0	0	NC_2_4630892	NC_2_4630892	2360.23	440.656	-8.278552961e-002	9.977470748e-002	4.066945082e-001	4.120138e+002	3.405071e+002	5.210009e+001	6.864968e+001	83	110.5	24	57	7.088643e+000	1.922025e+001	0	0	0	0	0	0	0	0	0	0	0	48.2252	45.7196	1	1	1	1	26.0017	24.121	58.0702
DATA	243	2	79	0	0	Col_1_11163918	Col_1_11163918	2381.03	440.597	6.941980276e-002	7.315122647e-002	3.426255630e-001	6.896518e+002	8.091884e+002	7.597269e+001	1.004717e+002	119	177	24	57	7.439081e+000	1.948622e+001	0	0	0	0	0	0	0	0	0	0	0	80.7702	108.75	1	1	1	1	26.2212	24.5719	58.3945
DATA	244	2	80	0	0	Col_2_6917292	Col_2_6917292	2402.32	440.517	-1.264254405e-001	7.310430646e-002	8.374035893e-002	8.906258e+002	6.656866e+002	9.458652e+001	8.928223e+001	138	163	24	56	7.418448e+000	1.933544e+001	0	0	0	0	0	0	0	0	0	0	0	104.369	89.55	1	1	1	1	25.7804	24.5326	58.0504
DATA	245	2	81	0	0	Col_3_21283394	Col_3_21283394	2423.08	440.585	1.528813854e-001	9.010759244e-002	8.976215443e-002	3.791557e+002	5.391368e+002	4.950720e+001	8.024988e+001	76	138	24	57	7.506062e+000	1.971694e+001	0	0	0	0	0	0	0	0	0	0	0	44.4556	72.5936	1	1	1	1	24.8756	24.5856	58.6713
DATA	246	2	82	0	0	Col_3_6782603	Col_3_6782603	2444.25	440.526	-1.078766538e-001	6.244027099e-002	8.404607439e-002	6.082186e+003	4.744419e+003	6.090502e+002	4.781441e+002	757.5	710.5	24	57	7.487929e+000	1.924866e+001	0	0	0	0	0	0	0	0	0	0	0	713.505	639.43	1	1	1	1	25.3321	24.477	58.4681
DATA	247	2	83	0	0	NC_3_2606872	NC_3_2606872	2465.85	440.5	-9.537076218e-002	6.526224715e-002	1.439203566e-001	1.605956e+003	1.289326e+003	1.637139e+002	1.419279e+002	228	224	24	57	7.504191e+000	1.933393e+001	0	0	0	0	0	0	0	0	0	0	0	188.491	173.936	1	1	1	1	26.6546	24.4584	58.49
DATA	248	2	84	0	0	Col_3_9154819	Col_3_9154819	2487	440.5	-1.499842879e-002	6.441786040e-002	8.158931952e-001	1.533464e+003	1.481410e+003	1.566061e+002	1.595591e+002	207.5	255.5	24	57	7.491061e+000	1.914281e+001	0	0	0	0	0	0	0	0	0	0	0	180.066	200.036	1	1	1	1	26.2212	24.5108	58.4739
DATA	249	2	85	0	0	NC_3_6776084	NC_3_6776084	2508	439.83	1.025320031e-001	1.327074080e-001	4.397490708e-001	2.206631e+002	2.794227e+002	3.868311e+001	6.548002e+001	63.5	103.5	24	57	7.660652e+000	1.887462e+001	0	0	0	0	0	0	0	0	0	0	0	25.9226	37.7655	1	1	1	0	22.7082	24.5107	57.7678
DATA	250	2	86	0	0	Col_1_24702093	Col_1_24702093	2528.85	440.418	-2.087517911e-001	9.647819277e-002	3.048584331e-002	5.107598e+002	3.158384e+002	6.014530e+001	6.706768e+001	95	103	24	57	7.571296e+000	1.895387e+001	0	0	0	0	0	0	0	0	0	0	0	60.0246	42.7259	1	1	1	1	25.5572	24.5027	57.8075
DATA	251	2	87	0	0	NC_4_1843031	NC_4_1843031	2549.82	440.368	-7.032404181e-002	6.292739969e-002	2.637624561e-001	2.608635e+003	2.218653e+003	2.627884e+002	2.296050e+002	348	364	24	57	7.534526e+000	1.938578e+001	0	0	0	0	0	0	0	0	0	0	0	306.677	300.405	1	1	1	1	25.7804	24.3756	57.6648
DATA	252	2	88	0	0	Col_3_14712406	Col_3_14712406	2570.76	440.471	-1.523663363e-001	6.448121611e-002	1.812977426e-002	2.492267e+003	1.754802e+003	2.512394e+002	1.851522e+002	331.5	278.5	24	56	7.313316e+000	1.926668e+001	0	0	0	0	0	0	0	0	0	0	0	293.09	237.811	1	1	1	1	23.9365	24.0415	57.4507
DATA	253	2	89	0	0	Col_3_14785184	Col_3_14785184	2592.68	440.524	-1.843785357e-001	1.005992112e-001	6.683186203e-002	4.585390e+002	2.999147e+002	5.576125e+001	6.619014e+001	92.5	105.5	24	56	7.203881e+000	1.905577e+001	0	0	0	0	0	0	0	0	0	0	0	53.9402	40.6817	1	1	1	1	26.6546	23.9798	57.3572
DATA	254	2	90	0	0	Col_4_12060675	Col_4_12060675	2613.37	440.404	-2.564390058e-003	7.356951668e-002	9.721940136e-001	7.200352e+002	7.157961e+002	7.868131e+001	9.273276e+001	120	154.5	23	56	7.237929e+000	1.924933e+001	0	0	0	0	0	0	0	0	0	0	0	84.7221	97.1762	1	1	1	1	24.4106	23.878	57.1767
DATA	255	2	91	0	0	Col_1_22569402	Col_1_22569402	2634.54	440.821	-1.374362537e-001	6.346707732e-002	3.035146211e-002	3.419019e+003	2.491525e+003	3.433697e+002	2.560210e+002	433	401	23	56	7.361486e+000	1.924204e+001	0	0	0	0	0	0	0	0	0	0	0	402.376	338.538	1	1	1	1	25.3321	23.7862	57.0016
DATA	256	2	92	0	0	Col_5_808132	Col_5_808132	2656.33	440.609	2.290219436e-001	1.171734338e-001	5.063558717e-002	2.259819e+002	3.829091e+002	3.893784e+001	7.021391e+001	63	117.5	23	56	7.370188e+000	1.903455e+001	0	0	0	0	0	0	0	0	0	0	0	26.6	52.073	1	1	1	1	27.2919	23.7213	57.3573
DATA	257	2	93	0	0	NC_4_2158688	NC_4_2158688	2677.5	440.676	1.526561471e-001	1.054404466e-001	1.476744079e-001	2.863316e+002	4.069354e+002	4.272098e+001	7.151286e+001	67	118	23	56	7.439890e+000	1.894094e+001	0	0	0	0	0	0	0	0	0	0	0	33.7079	55.3858	1	1	1	1	27.0811	23.799	57.558
DATA	258	2	94	0	0	Col_1_22805032	Col_1_22805032	2698.5	440.676	9.926232996e-002	1.243165767e-001	4.246011886e-001	2.396239e+002	3.011566e+002	3.973980e+001	6.602719e+001	64.5	101	23	56	7.446960e+000	1.839516e+001	0	0	0	0	0	0	0	0	0	0	0	28.2117	41.0214	1	1	1	1	30	23.7233	56.8065
DATA	259	2	95	0	0	Col_2_10918123	Col_2_10918123	2719.46	440.576	-7.173801371e-002	6.964266664e-002	3.029691136e-001	9.772082e+002	8.284172e+002	1.027343e+002	1.015385e+002	152	179	23	56	7.338439e+000	1.889900e+001	0	0	0	0	0	0	0	0	0	0	0	115.055	112.928	1	1	1	1	25.5572	23.8516	57.3326
DATA	260	2	96	0	0	Col_3_9137150	Col_3_9137150	2741.07	440.544	5.141843210e-001	1.104700636e-001	3.247477206e-006	1.920831e+002	6.275863e+002	3.706661e+001	8.591056e+001	57.5	146.5	23	56	7.330236e+000	1.875673e+001	0	0	0	0	0	0	0	0	0	0	0	22.6155	85.6175	1	1	1	1	25.7804	23.705	56.8166
DATA	261	2	97	0	0	Col_1_25003932	Col_1_25003932	2762.11	440.745	8.004605042e-002	8.930679258e-002	3.700903362e-001	4.091766e+002	4.919907e+002	5.176225e+001	7.653437e+001	87	134	23	57	7.335786e+000	1.908291e+001	0	0	0	0	0	0	0	0	0	0	0	48.1732	67.1681	1	1	1	1	25.1049	23.9062	57.6726
DATA	262	2	98	0	0	NC_5_25618804	NC_5_25618804	2782.5	440.5	-1.044785524e-001	6.216809665e-002	9.284424567e-002	2.556521e+004	2.009883e+004	2.556717e+003	2.010737e+003	3067.5	2851.5	24	56	7.385546e+000	1.909521e+001	0	0	0	0	0	0	0	0	0	0	0	3009.58	2745.83	1	1	1	1	24.4106	24.1159	57.6191
DATA	263	2	99	0	0	Col_3_21534932	Col_3_21534932	2804.5	440.676	2.594358009e-002	6.146593360e-002	6.729661645e-001	6.010668e+004	6.380671e+004	6.010752e+003	6.380939e+003	6213	7127	24	56	7.306844e+000	1.887662e+001	0	0	1	1	0	0	0	0	0	0	0	7074.84	8723.24	1	1	1	1	27.0811	24.1858	57.04
DATA	264	2	100	0	0	Col_3_5436019	Col_3_5436019	2824.9	440.597	-1.118396340e-001	6.241461916e-002	7.315184869e-002	7.511645e+003	5.806246e+003	7.518338e+002	5.835649e+002	916	851	24	55	7.266146e+000	1.883048e+001	0	0	0	0	0	0	0	0	0	0	0	883.998	794.296	1	1	1	1	26.2212	24.0668	56.6198
DATA	265	2	101	1028	1	SM_08	SM_08	2846.6	439.605	0.000000000e+000	6.646686834e-001	1.000000000e+000	3.152256e+001	5.809819e+001	3.172326e+001	5.846916e+001	34	61.5	24	55	7.241889e+000	1.884568e+001	0	0	0	0	0	0	0	0	0	0	0	-2.0602	-1.29092	0	0	0	0	30	23.9909	56.3892
DATA	266	2	102	0	0	Col_2_1571380	Col_2_1571380	2866.85	440.538	-1.386882673e-001	6.437009515e-002	3.119745058e-002	2.323353e+003	1.688212e+003	2.344923e+002	1.786486e+002	309	292	24	55	7.185012e+000	1.857953e+001	0	0	0	0	0	0	0	0	0	0	0	273.282	231.229	1	1	1	1	24.4106	24.0949	56.1023
DATA	267	2	103	0	0	NC_2_13618106	NC_2_13618106	2888.52	440.429	-3.823582771e-002	3.028985434e-001	8.995473963e-001	1.016815e+002	9.311206e+001	3.333154e+001	5.913923e+001	47	81	24	56	7.220275e+000	1.904293e+001	0	0	0	0	0	0	0	0	0	0	0	11.9562	12.7607	1	1	0	0	22.4545	24.0766	56.5673
DATA	268	2	104	0	0	NC_2_17986644	NC_2_17986644	2909.43	440.533	1.324024866e-001	1.113510667e-001	2.344182398e-001	2.680270e+002	3.635641e+002	4.155407e+001	6.876717e+001	69	115	24	56	7.449327e+000	1.856720e+001	0	0	0	0	0	0	0	0	0	0	0	31.504	49.8517	1	1	1	1	19.1492	24.4639	56.3349
DATA	269	2	105	0	0	NC_4_6586630	NC_4_6586630	2931.37	441	2.078537220e-001	2.391944320e-001	3.848614002e-001	9.763603e+001	1.575665e+002	3.323531e+001	6.043053e+001	46.5	86.5	24	56	7.526968e+000	1.879209e+001	0	0	0	0	0	0	0	0	0	0	0	11.471	21.6167	1	1	0	0	29.1201	24.4063	56.3239
DATA	270	2	106	0	0	NC_2_8761594	NC_2_8761594	2951.93	440.781	-1.095670814e-001	6.265379146e-002	8.033074129e-002	4.475908e+003	3.477876e+003	4.487179e+002	3.526425e+002	577	517	24	55	7.515740e+000	1.870036e+001	0	0	0	0	0	0	0	0	0	0	0	525.621	477.35	1	1	1	1	21.6755	24.3808	56.385
DATA	271	2	107	0	0	NC_5_21798279	NC_5_21798279	2973.23	440.607	6.384492652e-001	8.521948534e-002	6.792369731e-014	2.493793e+003	1.084700e+004	2.513987e+002	1.086265e+003	331	1549	23	56	7.315569e+000	1.879891e+001	0	0	0	0	0	0	0	0	0	0	0	292.699	1489.44	1	1	1	1	26.2212	24.058	56.4994
DATA	272	2	108	0	0	Col_3_20208243	Col_3_20208243	2994.08	440.656	1.059018404e-001	1.174831796e-001	3.673643638e-001	2.554026e+002	3.259321e+002	4.080107e+001	6.676206e+001	68	105	23	56	7.243405e+000	1.877383e+001	0	0	0	0	0	0	0	0	0	0	0	29.9598	44.7723	1	1	1	1	27.0811	23.9832	56.593
DATA	273	2	109	0	0	Col_3_7305271	Col_3_7305271	3015.59	440.727	2.576701464e-001	1.750466921e-001	1.410187005e-001	1.301763e+002	2.356146e+002	3.439736e+001	6.282925e+001	52	99.5	23	56	7.240733e+000	1.906074e+001	0	0	0	0	0	0	0	0	0	0	0	15.2604	32.3775	1	1	0	0	27.501	23.9041	57.1447
DATA	274	2	110	0	0	Col_3_23278447	Col_3_23278447	3037	440.797	1.827346392e-001	1.177508608e-001	1.206921115e-001	2.340325e+002	3.564600e+002	3.953265e+001	6.827012e+001	62.5	115	23	56	7.237054e+000	1.926764e+001	0	0	0	0	0	0	0	0	0	0	0	27.4165	48.9997	1	1	1	1	28.1191	23.8879	57.2223
DATA	275	2	111	0	0	Col_1_18371899	Col_1_18371899	3058.37	441	4.777470797e-002	8.877091417e-002	5.904529638e-001	4.264176e+002	4.760032e+002	5.324418e+001	7.519335e+001	88	130.5	24	56	7.288332e+000	1.904090e+001	0	0	0	0	0	0	0	0	0	0	0	49.9171	65.4509	1	1	1	1	29.1201	23.9258	57.5462
DATA	276	2	112	0	0	Col_2_17124882	Col_2_17124882	3079.44	440.973	2.858193646e-001	8.900618291e-002	1.321678971e-003	8.312681e+003	1.605316e+004	9.114545e+002	2.231472e+003	973	1698	24	56	7.445009e+000	1.910411e+001	0	0	1	1	0	0	0	0	0	0	0	972.335	2207.85	1	1	1	1	29.1201	24.079	57.6088
DATA	277	2	113	0	0	Col_3_6471900	Col_3_6471900	3100.5	441	1.254240566e-001	1.191684326e-001	2.925729782e-001	2.450066e+002	3.270408e+002	4.025158e+001	6.674476e+001	66	107	24	56	7.360866e+000	1.881800e+001	0	0	0	0	0	0	0	0	0	0	0	28.6346	44.988	1	1	1	1	29.1201	23.9938	56.8794
DATA	278	2	114	0	0	Col_3_7785681	Col_3_7785681	3121.86	441	6.513366818e-002	6.170732745e-002	2.911849775e-001	5.988401e+004	6.957361e+004	5.988487e+003	6.957605e+003	6985	8773	23	55	7.273641e+000	1.920744e+001	0	0	0	0	0	0	0	0	0	0	0	6992.55	9572.08	1	1	1	1	26.0017	23.9782	56.5559
DATA	279	2	115	0	0	Col_1_25679407	Col_1_25679407	3143.21	440.968	5.855073545e-002	1.066002306e-001	5.828303008e-001	3.096842e+002	3.543804e+002	4.452769e+001	6.811284e+001	72	112	23	55	7.270695e+000	1.902154e+001	0	0	0	0	0	0	0	0	0	0	0	36.127	48.7618	1	1	1	1	27.2919	23.9921	55.6881
DATA	280	2	116	0	0	NC_1_11485320	NC_1_11485320	3164.16	440.81	4.828915035e-002	9.286695681e-002	6.030760888e-001	3.921784e+002	4.383014e+002	5.063322e+001	7.282964e+001	85	123	24	55	7.369387e+000	1.858861e+001	0	0	0	0	0	0	0	0	0	0	0	45.7058	60.3129	1	1	1	1	27.0811	24.3308	55.6963
DATA	281	2	117	0	0	Col_5_6820989	Col_5_6820989	3184.93	440.935	1.164425418e-001	7.830106226e-002	1.369849290e-001	5.306856e+002	6.938727e+002	6.200043e+001	9.054026e+001	97	160	24	55	7.220616e+000	1.856428e+001	0	0	0	0	0	0	0	0	0	0	0	61.7847	95.4829	1	1	1	1	22.7082	24.1332	55.8969
DATA	282	2	118	0	0	NC_2_3544138	NC_2_3544138	3205.82	440.822	1.775007759e-002	6.144652175e-002	7.726806024e-001	3.129959e+004	3.260533e+004	3.130123e+003	3.261052e+003	3620.5	4607.5	23	55	7.143276e+000	1.917677e+001	0	0	0	0	0	0	0	0	0	0	0	3640.1	4486.65	1	1	1	1	22.1978	23.9488	56.0968
DATA	283	2	119	0	0	NC_1_27783753	NC_1_27783753	3227.5	441	4.625773291e-002	9.183559711e-002	6.144711174e-001	4.013610e+002	4.464707e+002	5.141323e+001	7.332809e+001	84.5	133	23	55	7.102271e+000	1.926529e+001	0	0	0	0	0	0	0	0	0	0	0	46.6232	61.4319	1	1	1	1	29.1201	23.697	56.1239
DATA	284	2	120	0	0	NC_4_2326680	NC_4_2326680	3248.51	440.721	-1.266043971e-001	6.253100666e-002	4.290167426e-002	1.622634e+004	1.212317e+004	1.622953e+003	1.213712e+003	1922	1638	23	55	7.173321e+000	1.922096e+001	0	0	0	0	0	0	0	0	0	0	0	1882.66	1667.87	1	1	1	1	22.1978	23.8359	56.3898
DATA	285	2	121	0	0	NC_1_26305348	NC_1_26305348	3269.57	441.143	-2.075255488e-001	2.768519665e-001	4.535014985e-001	1.349186e+002	8.366546e+001	3.492074e+001	5.878487e+001	53	77	23	55	7.129961e+000	1.897799e+001	0	0	0	0	0	0	0	0	0	0	0	15.6346	11.5085	1	1	0	0	30.0878	23.7337	55.9315
DATA	286	2	122	0	0	Col_3_607305	Col_3_607305	3290.83	441	6.735230995e-003	7.359929886e-002	9.270856425e-001	7.071316e+002	7.181836e+002	7.772054e+001	9.243960e+001	116.5	168.5	23	55	7.286403e+000	1.900832e+001	0	0	0	0	0	0	0	0	0	0	0	81.8371	98.7662	1	1	1	1	28.1191	23.7844	55.7202
DATA	287	2	123	0	0	Col_3_18609790	Col_3_18609790	3311.31	441.156	-7.006783079e-002	6.765572592e-002	3.003642285e-001	1.132540e+003	9.637969e+002	1.177680e+002	1.125969e+002	155	193	23	55	7.133248e+000	1.896721e+001	0	0	0	0	0	0	0	0	0	0	0	130.9	132.508	1	1	1	1	22.4545	23.7399	56.1219
DATA	288	2	124	0	0	Col_2_2441608	Col_2_2441608	3333.02	440.969	-8.049311850e-002	8.167614760e-002	3.243708789e-001	5.942088e+002	4.936805e+002	6.765106e+001	7.634473e+001	105.5	125.5	23	55	7.160239e+000	1.882836e+001	0	0	0	0	0	0	0	0	0	0	0	68.5809	67.8509	1	1	1	1	28.1191	23.778	56.001
DATA	289	2	125	0	0	NC_3_2616994	NC_3_2616994	3354.44	441.027	0.000000000e+000	6.611447578e-001	1.000000000e+000	3.218160e+001	5.788800e+001	3.238648e+001	5.825763e+001	33	68	23	55	7.323725e+000	1.888605e+001	0	0	0	0	0	0	0	0	0	0	0	-6.03503	-3.37202	0	0	0	0	29.1201	23.866	56.4311
DATA	290	2	126	0	0	NC_1_4271217	NC_1_4271217	3375.56	441.027	0.000000000e+000	6.335421978e-001	1.000000000e+000	3.570909e+001	5.791339e+001	3.263072e+001	5.850250e+001	43	76.5	23	56	7.426082e+000	1.875440e+001	0	0	0	0	0	0	0	0	0	0	0	4.10925	6.95009	1	0	0	0	29.1201	23.827	56.868
DATA	291	2	127	0	0	Col_1_22523812	Col_1_22523812	3396.19	440.814	1.334378379e-001	9.251291641e-002	1.491980797e-001	3.636147e+002	4.944009e+002	4.875792e+001	7.644956e+001	78	121	23	56	7.395376e+000	1.875680e+001	0	0	0	0	0	0	0	0	1	0	0	41.7804	67.8609	1	1	1	1	26.2212	23.6563	56.8991
DATA	292	2	128	0	0	NC_2_421707	NC_2_421707	3417.64	441.208	5.340294069e-002	7.109006936e-002	4.525316223e-001	7.687695e+002	8.693589e+002	8.347835e+001	1.046988e+002	125	187	23	56	7.266686e+000	1.889764e+001	0	0	0	0	0	0	0	0	1	0	0	88.1923	119.261	1	1	1	1	24.6442	23.5923	56.7175
DATA	293	2	129	0	0	Col_5_8923386	Col_5_8923386	3438.8	440.34	7.020559448e-002	6.533118370e-002	2.825490249e-001	1.254417e+003	1.474509e+003	1.296058e+002	1.585874e+002	179.5	267.5	23	55	7.197608e+000	1.863656e+001	0	0	0	0	0	0	0	0	1	0	0	143.669	202.153	1	1	1	1	23.9365	23.6151	55.9123
DATA	294	2	130	0	0	Col_2_18304785	Col_2_18304785	3460.09	440.873	-2.487363387e-001	1.384910527e-001	7.248714148e-002	3.128531e+002	1.764429e+002	4.521513e+001	6.102489e+001	75	86	23	55	7.270623e+000	1.887633e+001	0	0	0	0	0	0	0	0	1	0	0	35.7709	24.1739	1	1	1	0	25.1049	23.629	55.8329
DATA	295	2	131	0	0	NC_4_3557490	NC_4_3557490	3481.26	440.277	1.625850994e-001	6.979525941e-002	1.983483417e-002	8.091977e+002	1.176629e+003	8.727743e+001	1.313860e+002	127	219	23	55	7.135047e+000	1.876549e+001	0	0	0	0	0	0	0	0	1	0	0	92.3614	161.089	1	1	1	1	23.4529	23.4857	56.4077
DATA	296	2	132	0	0	NC_5_20922657	NC_5_20922657	3502.08	440.951	1.320247405e-001	7.899988331e-002	9.468185210e-002	5.169585e+002	7.006167e+002	6.120059e+001	9.127750e+001	94.5	157	23	56	7.249350e+000	1.886300e+001	0	0	0	0	0	0	0	0	0	0	0	58.9033	95.846	1	1	1	1	26.8687	23.7263	56.6691
DATA	297	2	133	0	0	Col_4_14184094	Col_4_14184094	3523	441.182	-7.630360676e-002	6.315116131e-002	2.269437112e-001	2.457543e+003	2.061567e+003	2.479356e+002	2.143111e+002	315	337	23	56	7.364200e+000	1.881523e+001	0	0	0	0	0	0	0	0	0	0	0	279.517	281.793	1	1	1	1	25.5572	23.7732	56.64
DATA	298	2	134	0	0	Col_3_18879086	Col_3_18879086	3544.24	441.7	2.989715989e-001	6.954704089e-002	1.716943833e-005	1.140571e+003	2.270357e+003	1.187010e+002	2.344782e+002	164	375	24	56	7.219426e+000	1.911488e+001	0	0	0	0	0	0	0	0	0	0	0	129.486	310.052	1	1	1	1	24.4106	23.8936	57.2375
DATA	299	2	135	0	0	NC_3_10257014	NC_3_10257014	3566.2	441.111	1.469434130e-001	6.670908550e-002	2.761239702e-002	1.100657e+003	1.543816e+003	1.148897e+002	1.651529e+002	154.5	258.5	24	56	7.228695e+000	1.896905e+001	0	0	0	0	0	0	0	0	0	0	0	124.708	210.618	1	1	1	1	22.1978	24.111	56.9738
DATA	300	2	136	0	0	NC_1_11824678	NC_1_11824678	3587.17	441	-1.046382619e-002	1.011728848e-001	9.176255100e-001	3.683312e+002	3.595627e+002	4.945761e+001	6.886007e+001	80	118	24	55	7.339554e+000	1.914188e+001	0	0	0	0	0	0	0	0	0	0	0	41.6527	49.0039	1	1	1	1	30	24.113	56.4274
DATA	301	2	137	0	0	Col_3_9637959	Col_3_9637959	3608.37	441	-1.116440352e-001	6.492802538e-002	8.552255928e-002	1.803097e+003	1.394361e+003	1.833175e+002	1.513237e+002	238	254	24	56	7.246461e+000	1.907179e+001	0	0	0	0	0	0	0	0	0	0	0	203.499	189.825	1	1	1	1	29.1201	24.191	56.6409
DATA	302	2	138	0	0	NC_4_2992483	NC_4_2992483	3629.44	441.027	1.916408750e-001	3.852581620e-001	6.188823642e-001	6.142548e+001	9.549693e+001	3.370235e+001	5.962902e+001	43	81.5	24	56	7.288788e+000	1.911863e+001	0	0	0	0	0	0	0	0	0	0	0	6.9186	12.9858	1	1	0	0	29.1201	24.0343	56.5605
DATA	303	2	139	0	0	Col_3_11427598	Col_3_11427598	3649.9	441.131	-1.828872523e-001	6.492352529e-002	4.847991415e-003	2.813988e+003	1.846864e+003	2.833510e+002	1.938600e+002	332	331.5	23	55	7.228124e+000	1.916551e+001	0	0	0	0	0	0	0	0	0	0	0	316.321	250.842	1	1	1	1	27.0811	23.7575	56.2115
DATA	304	2	140	0	0	Col_3_2167717	Col_3_2167717	3671.62	441	-6.340895782e-002	6.187241716e-002	3.054415138e-001	6.673701e+003	5.767104e+003	6.681991e+002	5.797212e+002	751.5	805.5	23	55	7.314897e+000	1.894520e+001	0	0	0	0	0	0	0	0	0	0	0	748.579	782.252	1	1	1	1	29.1201	23.6958	55.68
DATA	305	2	141	0	0	Col_4_7673035	Col_4_7673035	3692.5	441.5	-9.287308546e-002	6.550934236e-002	1.562761849e-001	1.547395e+003	1.249476e+003	1.582915e+002	1.382137e+002	206	228	23	54	7.339971e+000	1.873812e+001	0	0	0	0	0	0	0	0	0	0	0	173.206	169.254	1	1	1	1	24.4106	23.7022	55.4328
DATA	306	2	142	0	0	Col_4_15030031	Col_4_15030031	3713.6	441.533	-1.048191752e-002	8.186941039e-002	8.981235218e-001	5.518690e+002	5.387088e+002	6.451587e+001	8.001938e+001	102	138	23	55	7.315602e+000	1.889662e+001	0	0	0	0	0	0	0	0	0	0	0	61.6398	72.8701	1	1	1	1	25.7804	23.773	55.9598
DATA	307	2	143	0	0	NC_5_22578738	NC_5_22578738	3734.59	441.295	1.675955873e-001	2.109358009e-001	4.268848402e-001	1.203838e+002	1.770776e+002	3.558823e+001	6.184647e+001	49	89	24	55	7.417501e+000	1.934766e+001	0	0	0	0	0	0	0	0	0	0	0	13.4166	23.9175	1	1	0	0	22.7082	24.1893	56.4189
DATA	308	2	144	0	0	Col_2_3154250	Col_2_3154250	3756.37	440.75	3.282550738e-002	6.152631011e-002	5.936737795e-001	1.379124e+004	1.487404e+004	1.379533e+003	1.488587e+003	1515.5	2118.5	24	55	7.138351e+000	1.906306e+001	0	0	0	1	0	0	0	0	0	0	0	1533.47	2005.76	1	1	1	1	21.1402	24.1649	55.9562
DATA	309	2	145	0	0	NC_4_10636017	NC_4_10636017	3777.61	441.87	0.000000000e+000	6.587194893e-001	1.000000000e+000	3.343030e+001	5.907177e+001	3.364314e+001	5.945818e+001	36	69	24	56	7.216494e+000	1.890077e+001	0	0	0	0	0	0	0	0	0	0	0	-3.24338	1.40977	0	0	0	0	27.2919	24.1055	56.5466
DATA	310	2	146	0	0	NC_3_14352387	NC_3_14352387	3798.57	441.298	-1.006974436e-001	3.032373439e-001	7.398328699e-001	1.121901e+002	8.897274e+001	3.553754e+001	6.021069e+001	49	80	24	56	7.272463e+000	1.874271e+001	0	0	0	0	0	0	0	0	0	0	0	12.4182	11.9583	1	1	0	0	26.8687	24.138	56.5692
DATA	311	2	147	0	0	Col_5_14632308	Col_5_14632308	3819.59	441.389	-2.922794269e-002	6.241368481e-002	6.395744897e-001	2.857360e+003	2.671388e+003	2.877279e+002	2.737184e+002	342.5	423	24	56	7.314345e+000	1.863413e+001	0	0	0	0	0	0	0	0	0	0	0	315.55	358.417	1	1	1	1	24.4106	23.9738	56.7738
DATA	312	2	148	0	0	Col_1_4640897	Col_1_4640897	3840.85	441.463	-1.874461114e-001	7.206890688e-002	9.297167848e-003	1.093623e+003	7.102670e+002	1.144894e+002	9.282565e+001	153	160	24	56	7.373445e+000	1.925529e+001	0	0	0	0	0	0	0	0	0	0	0	120.489	95.1198	1	1	1	1	25.1049	24.1053	57.6738
DATA	313	2	149	0	0	NC_5_14149118	NC_5_14149118	3862.33	441.391	1.242225316e+000	2.025963757e-001	8.703910571e-010	3.374468e+001	5.894279e+002	3.396064e+001	8.402359e+001	38	142	23	56	7.365095e+000	1.935954e+001	0	0	0	0	0	0	0	0	0	0	0	0.302607	78.7837	0	1	0	1	27.2919	23.9818	57.238
DATA	314	2	150	0	0	NC_1_26267745	NC_1_26267745	3883.11	441.298	-1.009794728e-001	7.265804704e-002	1.645924892e-001	8.904041e+002	7.056798e+002	9.532520e+001	9.262592e+001	135.5	161	23	56	7.284917e+000	1.923330e+001	0	0	0	0	0	0	0	0	0	0	0	97.6329	94.1384	1	1	1	1	25.7804	23.8852	56.8118
DATA	315	2	151	0	0	Col_3_19582717	Col_3_19582717	3903.78	441.255	1.736407773e-001	7.983724308e-002	2.963501778e-002	5.037027e+002	7.513029e+002	6.083879e+001	9.622255e+001	94	160	23	55	7.259203e+000	1.903944e+001	0	0	0	0	0	0	0	0	0	0	0	55.1005	100.023	1	1	1	1	24.4106	23.8689	56.6414
DATA	316	2	152	0	0	NC_3_1744221	NC_3_1744221	3925.38	441.333	5.561921290e-001	4.431232812e-001	2.094194484e-001	3.398887e+001	1.223288e+002	3.426277e+001	6.147832e+001	40	89	23	55	7.306886e+000	1.896295e+001	0	0	0	0	0	0	0	0	0	0	0	2.16509	16.2507	0	1	0	0	26.8687	23.9036	56.2683
DATA	317	2	153	0	0	Col_5_25071448	Col_5_25071448	3946.19	441.241	-2.122381999e-001	6.545328989e-002	1.184484236e-003	3.273328e+003	2.007943e+003	3.291238e+002	2.096761e+002	406	307	23	54	7.384905e+000	1.892303e+001	0	0	0	0	0	0	0	0	0	0	0	356.319	266.167	1	1	1	1	24.4106	23.822	56.0682
DATA	318	2	154	0	0	NC_4_6875499	NC_4_6875499	3966.7	441.364	1.422993258e-001	1.540233228e-001	3.555479276e-001	1.816025e+002	2.520120e+002	3.887318e+001	6.555084e+001	56.5	99.5	23	55	7.483815e+000	1.896279e+001	0	0	0	0	0	0	0	0	0	0	0	19.7211	33.3324	1	1	1	0	22.7082	23.8935	56.0584
DATA	319	2	155	0	0	Col_2_14662026	Col_2_14662026	3988.62	441.245	1.804851954e-001	8.627156183e-002	3.643323618e-002	4.191863e+002	6.351734e+002	5.426441e+001	8.783028e+001	79.5	144	23	55	7.432492e+000	1.845340e+001	0	0	0	0	0	0	0	0	0	0	0	45.4038	83.8068	1	1	1	1	24.8756	23.9491	56.079
DATA	320	2	156	0	0	NC_4_2294185	NC_4_2294185	4010.19	441.581	1.190892897e-001	1.105723712e-001	2.814687702e-001	2.891507e+002	3.803764e+002	4.505093e+001	7.172695e+001	69	121	24	56	7.367187e+000	1.883641e+001	0	0	0	0	0	0	0	0	0	0	0	31.2396	50.0645	1	1	1	1	26.2212	23.9398	56.7387
DATA	321	2	157	0	0	Col_4_2440170	Col_4_2440170	4031.4	441.655	-6.260796150e-002	2.667710016e-001	8.144508770e-001	1.259830e+002	1.090697e+002	3.685448e+001	6.193097e+001	52	82	24	56	7.272026e+000	1.930917e+001	0	0	0	0	0	0	0	0	0	0	0	13.5769	14.3196	1	1	0	0	24.8756	23.9974	56.4381
DATA	322	2	158	0	0	Col_5_23089709	Col_5_23089709	4052.56	441.2	-5.553914551e-002	1.206440216e-001	6.452610312e-001	3.135741e+002	2.759313e+002	4.678622e+001	6.706114e+001	73	105	24	55	7.274822e+000	1.911978e+001	0	0	0	0	0	0	0	0	0	0	0	33.7071	36.1328	1	1	1	0	25.1049	24.0551	56.225
DATA	323	2	159	0	0	Col_5_8762121	Col_5_8762121	4072.96	441.357	-1.135690261e-001	6.657242941e-002	8.801799272e-002	1.480300e+003	1.139675e+003	1.520673e+002	1.293968e+002	194	218	24	55	7.365289e+000	1.909331e+001	0	0	0	0	0	0	0	0	0	0	0	158.735	148.858	1	1	1	1	25.5572	24.0533	56.245
DATA	324	2	160	0	0	Col_3_645720	Col_3_645720	4095	441.5	-2.763154167e-002	1.191519328e-001	8.166143257e-001	3.103569e+002	2.912258e+002	4.670318e+001	6.800359e+001	69.5	99	23	55	7.421841e+000	1.906150e+001	0	0	0	0	0	0	0	0	0	0	0	33.1922	37.9303	1	1	1	0	26.2212	23.9653	56.3636
DATA	325	2	161	0	0	NC_2_16896608	NC_2_16896608	4116	441.5	9.300339480e-002	1.796175086e-001	6.046077301e-001	1.971802e+003	2.442681e+003	5.492023e+002	7.248450e+002	123	211	23	55	7.327570e+000	1.893866e+001	0	0	1	1	0	0	0	0	0	0	0	210.349	317.257	1	1	1	1	26.2212	23.819	55.96
DATA	326	2	162	66	1	DarkCorner	DarkCorner	4137.22	441.478	0.000000000e+000	6.589947365e-001	1.000000000e+000	3.485544e+001	6.141069e+001	3.524230e+001	6.180281e+001	42	53	23	55	7.190058e+000	1.908135e+001	0	0	0	0	0	0	1	0	0	0	0	3.62383	-9.66521	0	0	0	0	27.0811	23.8596	56.5637
DATA	327	2	163	66	1	DarkCorner	DarkCorner	4157.91	442.257	0.000000000e+000	6.582974034e-001	1.000000000e+000	3.494102e+001	6.158743e+001	3.516348e+001	6.198068e+001	34.5	68.5	23	55	7.266566e+000	1.902713e+001	0	0	0	0	0	0	0	0	0	0	0	-4.06753	-1.5627	0	0	0	0	30	23.7774	56.6585
DATA	328	2	164	66	1	DarkCorner	DarkCorner	4179.78	441.421	0.000000000e+000	6.583671204e-001	1.000000000e+000	3.503455e+001	6.178349e+001	3.525760e+001	6.217799e+001	34.5	65.5	23	55	7.329566e+000	1.893243e+001	0	0	0	0	0	0	0	0	1	0	0	-2.33317	-2.20846	0	0	0	0	28.1191	23.6357	56.3682
DATA	329	3	1	66	1	DarkCorner	DarkCorner	720.321	446.571	0.000000000e+000	6.672386553e-001	1.000000000e+000	2.973396e+001	5.540898e+001	2.994530e+001	5.585135e+001	34	69	23	60	7.511301e+000	2.006733e+001	0	0	0	0	0	0	0	0	0	0	0	1.43251	4.51281	0	0	0	0	25.1049	23.7583	60.6943
DATA	330	3	2	66	1	DarkCorner	DarkCorner	741.859	445.922	0.000000000e+000	6.662099477e-001	1.000000000e+000	2.989259e+001	5.566440e+001	3.008290e+001	5.602100e+001	32.5	66	24	61	7.381788e+000	2.033217e+001	0	0	0	0	0	0	0	0	0	0	0	-0.242708	0.516229	0	0	0	0	30	24.0436	61.881
DATA	331	3	3	0	0	Col_4_6792843	Col_4_6792843	762.643	445.946	-1.357610563e-001	9.867555307e-002	1.688734434e-001	4.237494e+002	3.099903e+002	5.205641e+001	6.423979e+001	86	113	24	61	7.455442e+000	2.006756e+001	0	0	0	0	0	0	0	0	0	0	0	52.3087	44.096	1	1	1	1	25.5572	24.4037	62.6841
DATA	332	3	4	0	0	NC_1_5390149	NC_1_5390149	784	446.203	1.541198542e-001	1.086996575e-001	1.562344455e-001	2.620870e+002	3.737363e+002	4.013028e+001	6.775259e+001	65.5	119	24	60	7.211199e+000	2.022120e+001	0	0	0	0	0	0	0	0	0	0	0	32.1892	52.9318	1	1	1	1	28.1191	24.0933	62.3061
DATA	333	3	5	0	0	NC_5_10643669	NC_5_10643669	805.068	446.186	-1.502794936e-002	1.196490043e-001	9.000483352e-001	2.773130e+002	2.678812e+002	4.124713e+001	6.275122e+001	68.5	99	24	61	7.281525e+000	2.049894e+001	0	0	0	0	0	0	0	0	0	0	0	33.8989	37.7833	1	1	1	0	26.6546	23.9263	62.8791
DATA	334	3	6	0	0	Col_4_13331099	Col_4_13331099	826.433	446.298	-8.379303413e-002	7.468540588e-002	2.618851690e-001	7.392787e+002	6.095582e+002	8.003911e+001	8.343827e+001	117.5	153	24	61	7.209294e+000	2.047944e+001	0	0	0	0	0	0	0	0	0	0	0	89.9546	85.6272	1	1	1	1	26.8687	23.9684	62.2706
DATA	335	3	7	0	0	NC_5_1452901	NC_5_1452901	847.362	445.489	-1.462345728e-001	6.286029923e-002	2.000029624e-002	3.767945e+004	2.690729e+004	3.768071e+003	2.691337e+003	4785	3580	24	60	7.310794e+000	2.036608e+001	0	0	0	0	0	0	0	0	0	0	0	4566.03	3765.75	1	1	1	1	22.7082	24.0345	61.4523
DATA	336	3	8	0	0	Col_4_7586796	Col_4_7586796	868.5	446.324	2.355524213e-002	6.522308190e-002	7.179881652e-001	1.261623e+003	1.331940e+003	1.298993e+002	1.450388e+002	194	239	23	61	7.342801e+000	2.022175e+001	0	0	0	0	0	0	0	0	0	0	0	152.225	185.7	1	1	1	1	27.0811	23.8736	61.6524
DATA	337	3	9	0	0	Col_1_27740394	Col_1_27740394	889.567	446.298	6.960364821e-002	6.745751842e-002	3.021590087e-001	9.647677e+002	1.132469e+003	1.013520e+002	1.270590e+002	139.5	226	23	61	7.170311e+000	1.983653e+001	0	0	0	0	0	0	0	0	1	0	0	115.951	157.329	1	1	1	1	26.8687	23.4371	61.3466
DATA	338	3	10	0	0	NC_5_24456137	NC_5_24456137	910.667	446.391	3.674755922e-001	4.051183130e-001	3.643633572e-001	4.545738e+001	1.059449e+002	3.150257e+001	5.877321e+001	39.5	79.5	23	61	7.372858e+000	1.985580e+001	0	0	0	0	0	0	0	0	0	0	0	5.44279	14.6679	1	1	0	0	27.2919	23.7488	61.5796
DATA	339	3	11	0	0	NC_3_16083971	NC_3_16083971	932.115	445.692	4.921887553e-001	5.009391759e-001	3.258378521e-001	3.108348e+001	9.654246e+001	3.132695e+001	5.879807e+001	35	78	23	61	7.245636e+000	2.031555e+001	0	0	0	0	0	0	0	0	0	0	0	2.01558	13.3224	0	1	0	0	23.4529	23.7326	62.2815
DATA	340	3	12	0	0	Col_5_7828815	Col_5_7828815	953.422	445.533	-2.304056850e-001	6.493410386e-002	3.877262249e-004	4.846836e+004	2.851364e+004	4.846938e+003	2.851958e+003	5740	3781	23	62	7.170955e+000	2.042326e+001	0	0	0	0	0	0	0	0	0	0	0	5763.63	3922.27	1	1	1	1	22.7082	23.8868	62.442
DATA	341	3	13	0	0	NC_2_6893966	NC_2_6893966	974.433	446.298	2.901975359e-003	4.067295525e-001	9.943072204e-001	7.139664e+001	7.187531e+001	3.229203e+001	5.880605e+001	42	77	23	61	7.207062e+000	2.089485e+001	0	0	0	0	0	0	0	0	0	0	0	8.46174	9.85643	1	1	0	0	30	23.9218	62.6564
DATA	342	3	14	0	0	NC_5_23707859	NC_5_23707859	995.5	446.324	-8.132969429e-002	1.115380805e-001	4.659005773e-001	3.413062e+002	2.830183e+002	4.650536e+001	6.501782e+001	75	108	23	61	7.160037e+000	2.088389e+001	0	0	0	0	0	0	0	0	0	0	0	40.3279	38.6985	1	1	1	0	30	23.8643	62.6457
DATA	343	3	15	0	0	NC_4_6351369	NC_4_6351369	1016.5	446.324	2.834569535e-001	2.182529333e-001	1.940282410e-001	9.881230e+001	1.897877e+002	3.318456e+001	6.168898e+001	46	92	24	61	7.193648e+000	2.073653e+001	0	0	0	0	0	0	0	0	0	0	0	11.6421	25.8789	1	1	0	0	27.0811	24.1415	62.1985
DATA	344	3	16	0	0	NC_4_4914754	NC_4_4914754	1038.07	446.524	5.814372424e-001	4.449033564e-001	1.912519927e-001	3.156749e+001	1.204141e+002	3.182035e+001	6.007682e+001	35	80	24	60	7.399102e+000	2.091837e+001	0	0	0	0	0	0	0	0	0	0	0	2.13394	16.3745	0	1	0	0	22.1978	24.3997	61.9446
DATA	345	3	17	0	0	NC_4_8009104	NC_4_8009104	1058.93	446.271	-1.918373406e-001	6.562801842e-002	3.465638119e-003	2.388139e+003	1.535403e+003	2.409281e+002	1.644874e+002	319	266	24	60	7.076075e+000	2.080450e+001	0	0	0	0	0	0	0	0	0	0	0	279.885	208.273	1	1	1	1	26.0017	24.0691	62.0574
DATA	346	3	18	0	0	Col_3_18401779	Col_3_18401779	1079.43	446.294	1.826708598e-001	7.721390366e-002	1.799228695e-002	5.370583e+002	8.178851e+002	6.247667e+001	1.009320e+002	95	169	24	60	7.165585e+000	2.012647e+001	0	0	0	0	0	0	0	0	0	0	0	62.7949	110.683	1	1	1	1	24.4106	24.0138	61.7665
DATA	347	3	19	66	-1	(-)3xSLv1	NegativeControl	1101.33	446.391	0.000000000e+000	6.655831802e-001	1.000000000e+000	3.179510e+001	5.890907e+001	3.202131e+001	5.928812e+001	38	64	23	61	7.094544e+000	1.997556e+001	0	0	0	0	0	0	0	0	0	0	0	1.43925	0.792714	0	0	0	0	30	23.9537	62.1294
DATA	348	3	20	0	0	NC_5_4425576	NC_5_4425576	1122.16	446.72	2.621046672e-001	1.954045362e-001	1.798088606e-001	1.161117e+002	2.123149e+002	3.410360e+001	6.309456e+001	45	94	23	61	7.001176e+000	2.013003e+001	0	0	0	0	0	0	0	0	0	0	0	13.5152	28.6007	1	1	0	0	24.1747	23.979	62.4771
DATA	349	3	21	0	0	NC_5_6302487	NC_5_6302487	1143.77	446.404	-6.962947648e-002	7.045067130e-002	3.229843671e-001	9.374915e+002	7.986157e+002	9.910192e+001	9.961371e+001	137	177	24	61	7.254713e+000	2.080253e+001	0	0	0	0	0	0	0	0	0	0	0	108.908	107.355	1	1	1	1	25.5572	24.1248	62.8569
DATA	350	3	22	0	0	NC_2_18903954	NC_2_18903954	1164.67	446.391	3.837668970e-003	9.969221996e-002	9.692928823e-001	3.732450e+002	3.765578e+002	4.928651e+001	7.054655e+001	71.5	121	23	62	7.259745e+000	2.113736e+001	0	0	0	0	0	0	0	0	0	0	0	43.2812	50.5207	1	1	1	1	27.2919	23.9886	63.5248
DATA	351	3	23	0	0	NC_4_3002968	NC_4_3002968	1186	446.5	-3.523599003e-002	1.103567828e-001	7.495054276e-001	3.351121e+002	3.089969e+002	4.650436e+001	6.728393e+001	73	108	23	62	7.255319e+000	2.104932e+001	0	0	0	0	0	0	0	0	0	0	0	38.7918	41.3782	1	1	1	1	26.2212	24.077	63.5124
DATA	352	3	24	0	0	NC_5_10964726	NC_5_10964726	1207.29	446.052	7.458390173e-002	1.048217607e-001	4.767554299e-001	3.198215e+002	3.797446e+002	4.544970e+001	7.090025e+001	69.5	110	24	63	7.370938e+000	2.097095e+001	0	0	0	0	0	0	0	0	0	0	0	36.9656	50.7637	1	1	1	1	25.3321	24.4509	63.8839
DATA	353	3	25	0	0	NC_3_1563859	NC_3_1563859	1228.22	446.478	2.925623478e-001	5.847931330e-001	6.168754802e-001	3.569246e+001	7.000657e+001	3.253768e+001	6.038043e+001	37	70	24	63	7.220732e+000	2.093390e+001	0	0	0	0	0	0	0	0	0	0	0	4.1192	9.34275	1	1	0	0	27.0811	24.0843	64.1588
DATA	354	3	26	66	-1	(-)3xSLv1	NegativeControl	1249.4	446.414	3.044819739e-001	6.384125330e-001	6.334076360e-001	3.217938e+001	6.487236e+001	3.238426e+001	6.041586e+001	32.5	76.5	24	64	7.518370e+000	2.112164e+001	0	0	0	0	0	0	0	0	0	0	0	-1.37204	8.64411	0	1	0	0	30	24.6062	64.8163
DATA	355	3	27	0	0	Col_1_24216823	Col_1_24216823	1270.24	446.431	-1.347486873e-001	6.616316743e-002	4.168895272e-002	1.620289e+003	1.188075e+003	1.652411e+002	1.331676e+002	223.5	216.5	25	64	7.444988e+000	2.135246e+001	0	0	0	0	0	0	0	0	0	0	0	186.522	158.081	1	1	1	1	25.7804	24.9944	65.0823
DATA	356	3	28	0	0	NC_1_6369009	NC_1_6369009	1291.64	446.303	-4.505187821e-002	1.365464871e-001	7.414467917e-001	2.566728e+002	2.313811e+002	4.138107e+001	6.452684e+001	61	95	24	63	7.389223e+000	2.128324e+001	0	0	0	0	0	0	0	0	0	0	0	29.5148	30.7445	1	1	1	0	19.1492	24.8621	64.9778
DATA	357	3	29	0	0	NC_1_12654759	NC_1_12654759	1312.13	446.778	1.147901975e-001	2.181752551e-001	5.987926313e-001	1.243173e+002	1.619280e+002	3.478952e+001	6.244768e+001	48.5	88	24	62	7.385343e+000	2.081498e+001	0	0	0	0	0	0	0	0	0	0	0	14.2805	21.4889	1	1	0	0	22.4545	24.8522	63.467
DATA	358	3	30	0	0	NC_4_2368089	NC_4_2368089	1334	446.5	0.000000000e+000	6.657640143e-001	1.000000000e+000	3.231550e+001	6.000117e+001	3.252124e+001	6.038429e+001	32	64	24	63	7.392050e+000	2.038328e+001	0	0	0	0	0	0	0	0	0	0	0	-2.22275	-1.24126	0	0	0	0	30	24.7868	63.592
DATA	359	3	31	0	0	NC_1_22522	NC_1_22522	1354.97	446.547	4.892970901e-002	1.457588532e-001	7.371050641e-001	2.132156e+002	2.386430e+002	3.890899e+001	6.498974e+001	60	97	24	61.5	7.332910e+000	2.023272e+001	0	0	0	0	0	0	0	0	0	0	0	24.4514	31.5972	1	1	1	0	26.2212	24.8363	62.6689
DATA	360	3	32	0	0	NC_3_22002411	NC_3_22002411	1376.22	446.478	0.000000000e+000	6.683197745e-001	1.000000000e+000	3.236318e+001	6.012636e+001	3.265663e+001	6.075211e+001	37	74	25	62	7.236318e+000	2.121380e+001	0	0	0	0	0	0	0	0	0	0	0	2.73622	7.16275	0	0	0	0	27.0811	25.0061	63.0534
DATA	361	3	33	0	0	NC_1_13202988	NC_1_13202988	1397.5	446.324	1.157323659e-002	8.830636669e-002	8.957295978e-001	4.645779e+002	4.771245e+002	5.674780e+001	7.710164e+001	88.5	128.5	24	62	7.278576e+000	2.137447e+001	0	0	0	0	0	0	0	0	0	0	0	53.2099	63.0521	1	1	1	1	27.0811	24.7544	62.9464
DATA	362	3	34	0	0	Col_4_14725221	Col_4_14725221	1418.23	446.263	-2.644748348e-001	7.386476442e-002	3.429009857e-004	1.204045e+003	6.548892e+002	1.247408e+002	8.923540e+001	174	152	24	62	7.264585e+000	2.149773e+001	0	0	0	0	0	0	0	0	0	0	0	137.837	86.4733	1	1	1	1	25.3321	24.6977	63.6901
DATA	363	3	35	0	0	NC_3_16147323	NC_3_16147323	1440.11	445.698	-7.100883164e-002	1.054281773e-001	5.006114291e-001	3.794610e+002	3.222243e+002	5.003712e+001	6.868737e+001	78.5	105.5	24	62	7.443428e+000	2.160272e+001	0	0	0	0	0	0	0	0	0	0	0	43.424	42.5155	1	1	1	1	23.696	24.5594	63.8199
DATA	364	3	36	0	0	NC_1_17014755	NC_1_17014755	1461	446.5	2.345460806e-001	4.378900388e-001	5.922158092e-001	5.212593e+001	8.945402e+001	3.304361e+001	6.135851e+001	40	76	24	62	7.600400e+000	2.115479e+001	0	0	0	0	0	0	0	0	0	0	0	5.96255	11.7946	1	1	0	0	26.2212	24.4898	63.589
DATA	365	3	37	0	0	NC_5_15392061	NC_5_15392061	1482	446.5	-1.175345843e-001	7.541846173e-002	1.191307723e-001	8.055263e+002	6.145329e+002	8.691359e+001	8.640434e+001	123	145	24	61	7.545940e+000	2.064546e+001	0	0	0	0	0	0	0	0	0	0	0	92.1189	80.979	1	1	1	1	26.2212	24.6533	62.9943
DATA	366	3	38	0	0	Col_1_16868905	Col_1_16868905	1503.22	446.478	-2.066182632e-001	6.636250909e-002	1.848958057e-003	2.269502e+003	1.410302e+003	2.292858e+002	1.535662e+002	287.5	256.5	24	60	7.558350e+000	2.062546e+001	0	0	0	0	0	0	0	0	0	0	0	259.492	185.743	1	1	1	1	27.0811	24.6702	62.6209
DATA	367	3	39	0	0	Col_1_21694732	Col_1_21694732	1524.17	446.305	-1.235761388e-001	6.688799622e-002	6.467347347e-002	1.436797e+003	1.080984e+003	1.473420e+002	1.240223e+002	194	200	24	60	7.539122e+000	2.036042e+001	0	0	0	0	0	0	0	0	0	0	0	164.268	142.309	1	1	1	1	25.7804	24.5896	61.8973
DATA	368	3	40	0	0	Col_3_15304665	Col_3_15304665	1544.96	446.418	3.773584277e-002	9.711358157e-002	6.975910752e-001	3.818579e+002	4.165217e+002	5.023989e+001	7.371536e+001	77	118	24	60	7.387738e+000	2.017371e+001	0	0	0	0	0	0	0	0	0	0	0	43.6555	54.8133	1	1	1	1	25.3321	24.7561	61.1659
DATA	369	3	41	0	0	Col_1_24983939	Col_1_24983939	1566.44	446.443	1.090478378e-001	9.587975908e-002	2.553963937e-001	3.616042e+002	4.648162e+002	4.871755e+001	7.656318e+001	80	118.5	24	60	7.420886e+000	2.047824e+001	0	0	0	0	0	0	0	0	0	0	0	41.3413	61.1495	1	1	1	1	26.2212	24.6656	61.4827
DATA	370	3	42	0	0	Col_3_21780540	Col_3_21780540	1587.27	446.475	-7.625770837e-002	6.232264798e-002	2.211048797e-001	4.106795e+003	3.445445e+003	4.119749e+002	3.498772e+002	487.5	513.5	24	60	7.592070e+000	2.059459e+001	0	0	0	0	0	0	0	0	0	0	0	469.564	453.161	1	1	1	1	25.7804	24.9321	61.8141
DATA	371	3	43	0	0	Col_2_11147130	Col_2_11147130	1609	446.5	9.388123646e-003	9.671931777e-002	9.226742577e-001	3.971453e+002	4.058239e+002	5.140550e+001	7.315348e+001	72	118	24	60	7.454161e+000	2.034972e+001	0	0	0	0	0	0	0	0	0	0	0	45.4163	53.3662	1	1	1	1	26.2212	24.7255	61.3675
DATA	372	3	44	0	0	Col_1_6490997	Col_1_6490997	1629.9	446.569	-5.319166242e-002	7.088421871e-002	4.530126060e-001	9.091661e+002	8.043621e+002	9.659537e+001	1.008728e+002	130	164	24	60	7.463782e+000	2.026763e+001	0	0	0	0	0	0	0	0	0	0	0	103.991	105.762	1	1	1	1	25.7804	24.5669	61.3147
DATA	373	3	45	0	0	NC_5_24109464	NC_5_24109464	1651.29	446.5	0.000000000e+000	6.672551315e-001	1.000000000e+000	3.241623e+001	6.048838e+001	3.262498e+001	6.096114e+001	36	72	24	60	7.488713e+000	1.958433e+001	0	0	0	0	0	0	0	0	0	0	0	0.449	4.26893	0	0	0	0	30	24.2954	60.7981
DATA	374	3	46	0	0	NC_3_10135984	NC_3_10135984	1672.68	446.417	-1.054176037e-002	6.787602699e-002	8.765776918e-001	1.051196e+003	1.025987e+003	1.100621e+002	1.192985e+002	154	190.5	24	60	7.410528e+000	1.956127e+001	0	0	0	0	0	0	0	0	0	0	0	120.311	134.897	1	1	1	1	26.0017	24.1957	60.5279
DATA	375	3	47	0	0	Col_5_6713890	Col_5_6713890	1693.31	446.557	1.462966287e-001	8.555622950e-002	8.727566843e-002	4.345065e+002	6.085453e+002	5.432063e+001	8.607255e+001	82	143.5	24	59	7.181634e+000	1.975847e+001	0	0	0	0	0	0	0	0	0	0	0	49.7474	80.0166	1	1	1	1	26.0017	24.0405	60.1015
DATA	376	3	48	0	0	Col_2_10351618	Col_2_10351618	1714.33	446.649	8.382355704e-002	6.879816298e-002	2.230726956e-001	9.048844e+002	1.097531e+003	9.617724e+001	1.254994e+002	140	204	23	58	7.287800e+000	1.933091e+001	0	0	0	0	0	0	0	0	0	0	0	103.644	144.329	1	1	1	1	25.1049	23.9009	58.8067
DATA	377	3	49	0	0	NC_1_28145517	NC_1_28145517	1736	446.5	-3.654501215e-002	6.613295508e-002	5.805379535e-001	1.286496e+003	1.182670e+003	1.327087e+002	1.330041e+002	165	215	23	57	7.340857e+000	1.892075e+001	0	0	0	0	0	0	0	0	0	0	0	147.425	155.553	1	1	1	1	26.2212	23.8508	57.5218
DATA	378	3	50	0	0	Col_5_4824682	Col_5_4824682	1756.18	446.455	-2.340847447e-002	1.792218345e-001	8.960824603e-001	1.828393e+002	1.732451e+002	3.733834e+001	6.325791e+001	54	85	24	56	7.292684e+000	1.839930e+001	0	0	0	0	0	0	0	0	0	0	0	20.9624	22.7913	1	1	1	0	25.3321	23.8724	56.9423
DATA	379	3	51	0	0	NC_2_8869485	NC_2_8869485	1778.29	446.5	-6.914763751e-002	8.760002118e-002	4.299037304e-001	3.772334e+003	3.217085e+003	5.351737e+002	4.564967e+002	324	360.5	23	56	7.378195e+000	1.830483e+001	0	0	1	1	0	0	0	0	1	0	0	432.738	423.345	1	1	1	1	27.0811	23.646	56.4106
DATA	380	3	52	0	0	Col_5_24738542	Col_5_24738542	1798.49	446.673	-3.968091942e-003	6.629487013e-002	9.522709703e-001	1.205604e+003	1.194639e+003	1.248693e+002	1.340474e+002	171.5	230.5	23	56	7.143302e+000	1.822458e+001	0	0	0	0	0	0	0	0	1	0	0	138.373	157.253	1	1	1	1	24.8756	23.176	56.2614
DATA	381	3	53	0	0	Col_5_9171730	Col_5_9171730	1820.6	446.586	8.416025634e-002	1.667022354e-001	6.136615290e-001	1.752518e+002	2.127270e+002	3.692302e+001	6.439542e+001	53	90	23	56	7.131555e+000	1.887796e+001	0	0	0	0	0	0	0	0	1	0	0	20.1274	28.0126	1	1	1	0	27.501	23.0151	56.2697
DATA	382	3	54	0	0	NC_3_757361	NC_3_757361	1841.71	446.5	5.639780800e-001	4.584934884e-001	2.186717162e-001	3.227262e+001	1.182530e+002	3.247809e+001	6.189534e+001	35	82	22	55	7.217838e+000	1.882481e+001	0	0	0	0	0	0	0	0	1	0	0	-0.422862	15.5784	0	1	0	0	27.0811	22.782	55.8944
DATA	383	3	55	0	0	NC_4_3505779	NC_4_3505779	1863	446.5	-1.425862096e-001	7.693336416e-002	6.382892451e-002	7.890094e+002	5.681931e+002	8.531576e+001	8.316406e+001	117	143	22	56	7.223699e+000	1.930234e+001	0	0	0	0	0	0	0	0	1	0	0	90.7351	74.8866	1	1	1	1	26.2212	22.9169	57.0555
DATA	384	3	56	0	0	NC_1_16080980	NC_1_16080980	1884	446.5	-3.883227759e-002	1.370234765e-001	7.768712110e-001	2.551883e+002	2.333611e+002	4.126981e+001	6.502911e+001	65.5	97	23	56	7.306571e+000	1.898885e+001	0	0	0	0	0	0	0	0	1	0	0	29.3663	30.7716	1	1	1	0	26.2212	23.1281	56.5423
DATA	385	3	57	0	0	Col_1_12103833	Col_1_12103833	1904.37	446.833	-5.850464717e-002	6.421823631e-002	3.622803305e-001	1.775989e+003	1.552157e+003	1.805324e+002	1.666505e+002	245	262	23	56	7.179715e+000	1.935788e+001	0	0	0	0	0	0	0	0	1	0	0	204.51	204.775	1	1	1	1	24.8756	23.112	56.6133
DATA	386	3	58	0	0	NC_4_9558911	NC_4_9558911	1926.75	446.291	2.482519796e-001	1.596843429e-001	1.200313863e-001	1.519396e+002	2.691057e+002	3.577390e+001	6.633373e+001	53	100	23	56	7.305509e+000	1.942837e+001	0	0	0	0	0	0	0	0	1	0	0	17.5103	35.5246	1	1	0	0	24.8756	23.3298	56.9398
DATA	387	3	59	0	0	NC_1_27616924	NC_1_27616924	1947.02	446.339	-2.299626777e-001	7.578864467e-002	2.411241434e-003	9.824788e+002	5.785762e+002	1.034412e+002	8.378093e+001	142	139	23	56	7.062876e+000	1.949431e+001	0	0	0	0	0	0	0	0	1	0	0	113.306	76.4219	1	1	1	1	26.0017	23.2625	57.2165
DATA	388	3	60	0	0	NC_1_16566906	NC_1_16566906	1968.71	446.5	0.000000000e+000	6.681044293e-001	1.000000000e+000	3.213464e+001	6.017130e+001	3.235734e+001	6.067115e+001	35.5	69.5	22	55	6.957087e+000	1.880134e+001	0	0	0	0	0	0	0	0	1	0	0	1.24941	4.94865	0	0	0	0	30	23.0341	56.0182
DATA	389	3	61	0	0	Col_4_13461466	Col_4_13461466	1989.55	446.436	6.598966377e-002	9.645272671e-002	4.938704319e-001	3.721747e+002	4.332480e+002	4.928870e+001	7.442562e+001	77	116	23	55	6.925871e+000	1.892958e+001	0	0	0	0	0	0	0	0	1	0	0	42.9874	57.3011	1	1	1	1	24.4106	23.1647	56.7563
DATA	390	3	62	0	0	NC_2_15898149	NC_2_15898149	2011.18	446.286	-1.265087071e-001	8.668593615e-002	1.444574257e-001	5.712816e+002	4.269151e+002	6.562153e+001	7.402334e+001	101	116	23	56	7.060381e+000	1.907609e+001	0	0	0	0	0	0	0	0	1	0	0	66.038	56.504	1	1	1	1	25.3321	23.5891	57.5979
DATA	391	3	63	0	0	NC_1_24458883	NC_1_24458883	2032	446.5	-1.753622608e-001	6.930371036e-002	1.139505843e-002	1.299670e+003	8.679025e+002	1.339119e+002	1.057555e+002	189.5	180	23	56	7.382408e+000	1.930998e+001	0	0	0	0	0	0	0	0	1	0	0	150.351	114.952	1	1	1	1	26.2212	23.6693	57.2529
DATA	392	3	64	0	0	NC_4_8530177	NC_4_8530177	2053.29	446.5	0.000000000e+000	6.674433979e-001	1.000000000e+000	3.203451e+001	6.000032e+001	3.223846e+001	6.042666e+001	33.5	60.5	23	56	7.385349e+000	1.954715e+001	0	0	0	0	0	0	0	0	0	0	0	-1.96281	3.02867	0	0	0	0	30	23.8714	57.4647
DATA	393	3	65	0	0	NC_1_2228125	NC_1_2228125	2073.72	446.333	1.634522833e-001	9.340815113e-002	8.014043514e-002	3.557298e+002	5.182897e+002	4.799113e+001	7.954193e+001	77.5	134.5	23	56	7.370873e+000	1.963449e+001	0	0	0	0	0	0	0	0	0	0	0	41.2169	68.7503	1	1	1	1	25.1049	24.067	57.2125
DATA	394	3	66	0	0	NC_5_19692464	NC_5_19692464	2095.7	446.233	0.000000000e+000	6.693610565e-001	1.000000000e+000	3.198323e+001	5.990531e+001	3.218686e+001	6.055325e+001	34	75	23	56	7.324864e+000	1.930222e+001	0	0	0	0	0	0	0	0	0	0	0	-2.29709	7.51877	0	0	0	0	21.9382	23.951	56.9984
DATA	395	3	67	0	0	Col_3_10166896	Col_3_10166896	2116.78	446.522	9.938873803e-002	1.015853477e-001	3.278880545e-001	3.282432e+002	4.126526e+002	4.595460e+001	7.301729e+001	74.5	124	23	56	7.215002e+000	1.891178e+001	0	0	0	0	0	0	0	0	0	0	0	38.0932	54.828	1	1	1	1	27.0811	23.9041	57.3087
DATA	396	3	68	0	0	Col_4_7813348	Col_4_7813348	2137.74	446.677	1.293974027e+000	1.366017086e-001	2.729502005e-021	9.024039e+002	1.775722e+004	9.579205e+001	1.776742e+003	140	2419	23	56	7.334432e+000	1.898188e+001	0	0	0	0	0	0	0	0	0	0	0	104.807	2361.31	1	1	1	1	26.2212	24.0184	57.0536
DATA	397	3	69	0	0	Col_3_17395513	Col_3_17395513	2158.62	446.66	-9.726615446e-002	6.315996982e-002	1.235611392e-001	2.812432e+003	2.248102e+003	2.830706e+002	2.327147e+002	366	355.5	24	56	7.400446e+000	1.899805e+001	0	0	0	0	0	0	0	0	0	0	0	326.893	299.201	1	1	1	1	24.6442	24.0872	57.0768
DATA	398	3	70	0	0	NC_5_12634917	NC_5_12634917	2180.22	446.522	-1.487241963e-001	3.865023636e-001	7.003892668e-001	9.161033e+001	6.504595e+001	3.336878e+001	6.043488e+001	48	74.5	24	56	7.492736e+000	1.914936e+001	0	0	0	0	0	0	0	0	0	0	0	10.6565	8.66475	1	1	0	0	27.0811	24.3919	57.1643
DATA	399	3	71	0	0	Col_2_12958510	Col_2_12958510	2200.57	446.098	8.555887496e-002	7.304392128e-002	2.414643076e-001	6.899592e+002	8.401993e+002	7.608180e+001	1.032628e+002	113.5	166.5	24	56	7.599402e+000	1.935277e+001	0	0	0	0	0	0	0	0	0	0	0	80.3194	112.019	1	1	1	1	24.4106	24.4411	57.2108
DATA	400	3	72	0	0	Col_1_23112784	Col_1_23112784	2222.14	446.439	-2.568341539e-002	1.081123273e-001	8.122205775e-001	3.419439e+002	3.223082e+002	4.685837e+001	6.808879e+001	73	109	23	56	7.407884e+000	1.948747e+001	0	0	0	0	0	0	0	0	0	0	0	39.8364	43.0109	1	1	1	1	25.7804	23.9487	57.3649
DATA	401	3	73	0	0	NC_1_4415895	NC_1_4415895	2243.04	446.868	-3.810028662e-002	7.056383987e-002	5.892379544e-001	8.915536e+002	8.166711e+002	9.472942e+001	1.012932e+002	135.5	172	24	56	7.463167e+000	1.927872e+001	0	0	0	0	0	0	0	0	0	0	0	103.94	109.08	1	1	1	1	24.1747	24.1456	57.389
DATA	402	3	74	0	0	Col_1_12276300	Col_1_12276300	2264.11	447.068	-8.983111322e-003	7.531233840e-002	9.050550471e-001	6.835079e+002	6.695152e+002	7.546752e+001	8.981483e+001	114	148	23	57	7.427041e+000	1.920071e+001	0	0	0	0	0	0	0	0	0	0	0	79.7426	89.5072	1	1	1	1	22.7082	23.9723	57.9023
DATA	403	3	75	0	0	Col_3_2234435	Col_3_2234435	2285.85	446.615	1.327213750e-001	9.226963540e-002	1.503183490e-001	3.715016e+002	5.042920e+002	4.901151e+001	7.823306e+001	81.5	128.5	23	56	7.358767e+000	1.852975e+001	0	0	0	0	0	0	0	0	0	0	0	43.3741	67.4834	1	1	1	1	24.4106	23.8923	57.6724
DATA	404	3	76	0	0	Col_3_8583961	Col_3_8583961	2306.74	446.463	-3.568807751e-003	7.884014240e-002	9.638949858e-001	5.977693e+002	5.928773e+002	6.777812e+001	8.417660e+001	104	145	23	56	7.227613e+000	1.894071e+001	0	0	0	0	0	0	0	0	0	0	0	69.8395	79.4115	1	1	1	1	25.1049	23.8627	57.9762
DATA	405	3	77	0	0	NC_1_12148448	NC_1_12148448	2327.85	446.231	0.000000000e+000	6.684995714e-001	1.000000000e+000	3.172317e+001	5.931989e+001	3.208072e+001	5.980822e+001	39	69.5	23	56	7.079403e+000	1.898746e+001	0	0	0	0	0	0	0	0	0	0	0	3.68937	4.85108	0	0	0	0	24.4106	23.8999	57.8113
DATA	406	3	78	0	0	Col_4_13466224	Col_4_13466224	2349.24	446.241	-4.315063049e-002	7.026919794e-002	5.391650836e-001	9.099660e+002	8.239001e+002	9.642750e+001	1.017114e+002	140	167	24	56	7.078106e+000	1.885936e+001	0	0	0	0	0	0	0	0	0	0	0	106.456	110.566	1	1	1	1	25.5572	24.1279	57.6371
DATA	407	3	79	0	0	Col_2_10550775	Col_2_10550775	2370.41	446.362	-1.544148833e-001	6.650138285e-002	2.023400947e-002	1.641766e+003	1.150526e+003	1.672441e+002	1.295664e+002	226.5	202.5	24	57	7.164744e+000	1.925751e+001	0	0	0	0	0	0	0	0	0	0	0	192.188	154.545	1	1	1	1	25.3321	24.3466	58.002
DATA	408	3	80	0	0	Col_4_13607293	Col_4_13607293	2391.78	446.522	4.442732678e-002	7.356547713e-002	5.458998695e-001	6.912376e+002	7.656930e+002	7.611500e+001	9.698655e+001	120	160	24	57	7.488815e+000	1.941066e+001	0	0	0	0	0	0	0	0	0	0	0	80.9661	102.951	1	1	1	1	27.0811	24.6993	58.5202
DATA	409	3	81	0	0	Col_5_1018176	Col_5_1018176	2413	446.5	6.061893190e-002	7.377175403e-002	4.112423999e-001	8.462105e+002	9.729652e+002	1.002245e+002	1.172622e+002	106.5	173	24	57	7.534732e+000	1.935547e+001	0	0	0	0	0	0	0	0	0	0	0	99.1753	130.944	1	1	1	1	26.2212	24.7942	58.4825
DATA	410	3	82	0	0	Col_5_1757431	Col_5_1757431	2434	446.5	7.216410047e-002	7.390518692e-002	3.288456750e-001	6.631741e+002	7.830539e+002	7.356042e+001	9.829475e+001	107	170	24	56	7.524334e+000	1.930434e+001	0	0	0	0	0	0	0	0	0	0	0	77.7656	105.485	1	1	1	1	26.2212	24.6626	58.1186
DATA	411	3	83	0	0	Col_2_13722714	Col_2_13722714	2455.33	446.609	-9.067563927e-002	9.148196445e-002	3.215947828e-001	4.815979e+002	3.908490e+002	5.771877e+001	7.107063e+001	94	117	24	58	7.510393e+000	1.938714e+001	0	0	0	0	0	0	0	0	0	0	0	56.5027	52.7013	1	1	1	1	27.2919	24.5264	58.9666
DATA	412	3	84	0	0	Col_2_13558412	Col_2_13558412	2476.5	446.676	-1.940318409e-001	8.750046101e-002	2.658927644e-002	6.064910e+002	3.879650e+002	6.847939e+001	7.086575e+001	108	115	24	57	7.571018e+000	1.923843e+001	0	0	0	0	0	0	0	0	0	0	0	71.1899	52.3616	1	1	1	1	27.0811	24.6856	58.3689
DATA	413	3	85	0	0	NC_1_6715702	NC_1_6715702	2497.5	446.676	1.248486652e-001	9.281731812e-002	1.785926411e-001	3.671280e+002	4.894025e+002	4.855961e+001	7.684676e+001	77	134	24	57	7.637054e+000	1.915777e+001	0	0	0	0	0	0	0	0	0	0	0	43.1128	66.1133	1	1	1	1	27.0811	24.5481	58.2948
DATA	414	3	86	0	0	Col_5_5799300	Col_5_5799300	2517.84	446.531	4.602553539e-003	7.614004998e-002	9.517984138e-001	6.449592e+002	6.518307e+002	7.189651e+001	8.805035e+001	105.5	148.5	24	57	7.675974e+000	1.894396e+001	0	0	0	0	0	0	0	0	0	0	0	75.7701	88.1341	1	1	1	1	26.4388	24.6056	57.9411
DATA	415	3	87	0	0	NC_2_12338870	NC_2_12338870	2541.43	445.667	0.000000000e+000	6.624055899e-001	1.000000000e+000	3.229934e+001	5.875912e+001	3.192050e+001	5.941037e+001	39.5	69	24	57	7.590461e+000	1.903002e+001	0	0	0	0	0	0	0	0	0	0	0	3.79623	7.7428	1	0	0	0	18.8476	24.4675	57.4957
DATA	416	3	88	0	0	NC_5_26831865	NC_5_26831865	2561	446.5	2.700225865e-001	6.684701969e-001	6.862560324e-001	3.154616e+001	5.874476e+001	3.175211e+001	5.937631e+001	36	77	24	57	7.532392e+000	1.908647e+001	0	0	0	0	0	0	0	0	0	0	0	0.669098	7.95766	0	1	0	0	26.2212	24.2952	57.4004
DATA	417	3	89	0	0	Col_3_8435609	Col_3_8435609	2582.33	446.609	2.689202874e-002	8.840013389e-002	7.609694235e-001	4.441155e+002	4.724849e+002	5.458598e+001	7.561202e+001	87.5	125.5	24	56	7.286700e+000	1.901510e+001	0	0	0	0	0	0	0	0	0	0	0	52.2303	64.0612	1	1	1	1	27.2919	24.0117	57.2992
DATA	418	3	90	0	0	Col_3_13576782	Col_3_13576782	2602.65	446.6	-9.584646271e-002	6.678039844e-002	1.512163184e-001	1.311560e+003	1.051821e+003	1.349393e+002	1.205908e+002	176	216.5	24	56	7.283672e+000	1.923427e+001	0	0	0	0	0	0	0	0	0	0	0	154.287	142.73	1	1	1	1	26.0017	24.0686	57.3634
DATA	419	3	91	0	0	Col_3_4144884	Col_3_4144884	2624.7	446.286	1.311769705e-001	6.660954497e-002	4.891383217e-002	1.090634e+003	1.475217e+003	1.135827e+002	1.588561e+002	168.5	254.5	23	56	7.291094e+000	1.942551e+001	0	0	0	0	0	0	0	0	0	0	0	128.33	200.365	1	1	1	1	24.8756	23.7553	57.2994
DATA	420	3	92	0	0	Col_4_17264221	Col_4_17264221	2645.1	446.603	-1.222829037e-001	6.313784860e-002	5.277459399e-002	3.523706e+003	2.658990e+003	3.537949e+002	2.723403e+002	450	422	23	56	7.414297e+000	1.899296e+001	0	0	0	0	0	0	0	0	0	0	0	414.695	361.441	1	1	1	1	25.7804	23.9133	56.8517
DATA	421	3	93	0	0	Col_2_700017	Col_2_700017	2666.63	446.833	-8.214492135e-002	6.542748978e-002	2.092933861e-001	1.497957e+003	1.239808e+003	1.531153e+002	1.372309e+002	215.5	232.5	23	57	7.387004e+000	1.885564e+001	0	0	0	0	0	0	0	0	0	0	0	176.317	168.672	1	1	1	1	24.8756	23.8741	57.4769
DATA	422	3	94	0	0	NC_4_15878790	NC_4_15878790	2687.75	447.157	1.947181610e-001	7.505095388e-002	9.473425414e-003	5.850610e+002	9.160503e+002	6.654533e+001	1.088437e+002	103	191	23	56	7.470451e+000	1.883907e+001	0	0	0	0	0	0	0	0	0	0	0	68.8721	124.726	1	1	1	1	23.696	23.835	57.4699
DATA	423	3	95	0	0	Col_1_25862962	Col_1_25862962	2708.35	446.5	1.503621101e-001	7.758909337e-002	5.263194626e-002	5.345962e+002	7.557671e+002	6.215380e+001	9.571827e+001	96.5	155.5	23	56	7.395746e+000	1.831762e+001	0	0	0	0	0	0	0	0	0	0	0	62.9363	102.982	1	1	1	1	24.4106	23.7833	56.8354
DATA	424	3	96	0	0	NC_3_18029723	NC_3_18029723	2729.89	446.745	-1.373499111e-001	6.330981297e-002	3.004561177e-002	3.813258e+003	2.779369e+003	3.826414e+002	2.840663e+002	492	439	23	56	7.316243e+000	1.837586e+001	0	0	0	0	0	0	0	0	0	0	0	448.933	379.019	1	1	1	1	25.1049	23.7383	57.0269
DATA	425	3	97	0	0	Col_1_19519098	Col_1_19519098	2751.15	446.78	1.185923231e-001	9.439179704e-002	2.089768616e-001	3.553838e+002	4.669710e+002	4.762491e+001	7.496789e+001	79	133	23	56	7.256123e+000	1.891660e+001	0	0	0	0	0	0	0	0	0	0	0	41.8384	63.7282	1	1	1	1	26.4388	23.6916	57.2932
DATA	426	3	98	0	0	NC_5_21021567	NC_5_21021567	2772.56	446.973	0.000000000e+000	6.658627459e-001	1.000000000e+000	3.150574e+001	5.823306e+001	3.170632e+001	5.869286e+001	34	69	24	56	7.327466e+000	1.923744e+001	0	0	0	0	0	0	0	0	0	0	0	-3.63345	4.38697	0	0	0	0	29.1201	24.179	57.7388
DATA	427	3	99	0	0	Col_4_16244940	Col_4_16244940	2793.62	447	-9.633775212e-002	8.912695012e-002	2.797394469e-001	5.040220e+002	4.037493e+002	5.954741e+001	7.113295e+001	94	114.5	24	56	7.565427e+000	1.892066e+001	0	0	0	0	0	0	0	0	0	0	0	59.3266	55.1789	1	1	1	1	29.1201	24.436	57.2945
DATA	428	3	100	0	0	NC_3_14257946	NC_3_14257946	2815	446.797	1.541747378e-001	1.078123930e-001	1.527089946e-001	2.752660e+002	3.925792e+002	4.199456e+001	7.047196e+001	66	115	24	56	7.324351e+000	1.887197e+001	0	0	0	0	0	0	0	0	0	0	0	32.3955	53.6887	1	1	1	1	30	24.0912	57.1661
DATA	429	3	101	0	0	Col_5_180764	Col_5_180764	2835.06	447.434	1.053151922e-001	8.332994246e-002	2.062897150e-001	4.601602e+002	5.864409e+002	5.589008e+001	8.282545e+001	88	145	24	55	7.464603e+000	1.882924e+001	0	0	0	0	0	0	0	0	0	0	0	54.1446	80.2501	1	1	1	1	25.1049	24.3885	56.2283
DATA	430	3	102	0	0	Col_5_18414231	Col_5_18414231	2857.37	447	-2.878004885e-002	1.262297059e-001	8.196482366e-001	2.707644e+002	2.534028e+002	4.171198e+001	6.370731e+001	68	98.5	24	55	7.176315e+000	1.851491e+001	0	0	0	0	0	0	0	0	0	0	0	31.851	34.6988	1	1	1	0	29.1201	23.9062	55.791
DATA	431	3	103	0	0	Col_1_12164630	Col_1_12164630	2877.81	446.692	-7.012684472e-002	7.080697136e-002	3.219812662e-001	9.024490e+002	7.678844e+002	9.566336e+001	9.648368e+001	144.5	170	24	56	7.227421e+000	1.909266e+001	0	0	0	0	0	0	0	0	0	0	0	106.128	105.207	1	1	1	1	24.4106	24.1426	56.3766
DATA	432	3	104	0	0	Col_1_16359715	Col_1_16359715	2899.04	446.717	-7.619850421e-002	6.603026044e-002	2.485027641e-001	1.355017e+003	1.136963e+003	1.391717e+002	1.278112e+002	196.5	222.5	24	56	7.475350e+000	1.885557e+001	0	0	0	0	0	0	0	0	0	0	0	159.294	155.861	1	1	1	1	24.8756	24.3716	56.4956
DATA	433	3	105	0	0	NC_2_18735639	NC_2_18735639	2920.53	446.592	1.835175751e-002	6.676343589e-002	7.834104557e-001	1.081445e+003	1.128122e+003	1.127124e+002	1.270112e+002	161	222	24	55	7.517444e+000	1.860497e+001	0	0	0	0	0	0	0	0	0	0	0	127.082	154.73	1	1	1	1	24.4106	24.4603	56.07
DATA	434	3	106	0	0	NC_1_19106989	NC_1_19106989	2941.93	446.425	6.755844799e-002	6.173388492e-002	2.738017137e-001	2.990321e+004	3.493625e+004	2.990490e+003	3.494112e+003	3149	4457	24	55	7.553649e+000	1.862024e+001	0	0	1	1	0	0	0	0	0	0	0	3512.36	4794.13	1	1	1	1	21.4095	24.4556	56.4156
DATA	435	3	107	0	0	Col_5_25347707	Col_5_25347707	2963	446.797	-3.058825337e-002	1.004585622e-001	7.607574481e-001	3.759314e+002	3.503647e+002	4.923441e+001	6.801745e+001	84	114.5	24	56	7.567769e+000	1.887940e+001	0	0	0	0	0	0	0	0	0	0	0	44.134	48.1005	1	1	1	1	28.1191	24.2984	56.8538
DATA	436	3	108	0	0	Col_1_2051838	Col_1_2051838	2984.07	446.985	2.945019747e-001	8.785938792e-002	8.023890334e-004	3.551101e+002	6.996244e+002	4.767518e+001	9.105350e+001	77	162	23	55	7.267887e+000	1.875921e+001	0	0	0	0	0	0	0	0	0	0	0	41.6668	96.0892	1	1	1	1	28.1191	23.9927	56.583
DATA	437	3	109	0	0	Col_1_10290940	Col_1_10290940	3005.07	447.043	9.720977203e-002	9.274794508e-002	2.945893057e-001	3.731831e+002	4.668010e+002	4.904848e+001	7.464898e+001	83	133	23	56	7.235376e+000	1.872004e+001	0	0	0	0	0	0	0	0	0	0	0	43.7613	64.1365	1	1	1	1	28.1191	23.8709	56.9109
DATA	438	3	110	0	0	NC_2_14471139	NC_2_14471139	3026.5	447	-7.976423564e-004	1.017712905e-001	9.937465664e-001	3.555486e+002	3.548962e+002	4.773450e+001	6.819537e+001	82	113	23	56	7.299909e+000	1.946605e+001	0	0	0	0	0	0	0	0	0	0	0	41.6659	48.7781	1	1	1	1	29.1201	23.8971	57.4259
DATA	439	3	111	0	0	NC_2_9438025	NC_2_9438025	3047.62	447	2.452646224e-001	6.538452545e-002	1.760526264e-004	1.163172e+005	2.046014e+005	1.163176e+004	2.046022e+004	12871	27812.5	24	56	7.448003e+000	1.921721e+001	0	0	0	0	0	0	0	0	0	0	0	13621.4	28129.5	1	1	1	1	29.1201	24.1524	57.4809
DATA	440	3	112	0	0	Col_1_7295841	Col_1_7295841	3068.51	446.789	-1.859351405e-001	6.507351877e-002	4.272498886e-003	2.688377e+003	1.752084e+003	2.707232e+002	1.846220e+002	344	296	24	56	7.287291e+000	1.919655e+001	0	0	0	0	0	0	0	0	0	0	0	314.59	240.947	1	1	1	1	25.7804	24.0024	57.5064
DATA	441	3	113	0	0	NC_2_10552929	NC_2_10552929	3089.83	447	-1.112472742e-001	7.017303021e-002	1.128918478e-001	2.004159e+004	1.551261e+004	2.039901e+003	2.000041e+003	1849	1453	24	56	7.487189e+000	1.901572e+001	0	0	1	1	0	0	0	0	0	0	0	2343.34	2133.77	1	1	1	1	28.1191	24.034	57.3548
DATA	442	3	114	0	0	Col_4_13587885	Col_4_13587885	3111.17	447	-1.218701695e-001	6.354661425e-002	5.513542213e-002	2.773530e+003	2.094897e+003	2.791871e+002	2.174178e+002	359	351	24	56	7.585006e+000	1.913295e+001	0	0	0	0	0	0	0	0	0	0	0	324.011	288.206	1	1	1	1	28.1191	24.334	56.9379
DATA	443	3	115	0	0	NC_3_2940259	NC_3_2940259	3132.37	447	4.030509323e-001	3.548723920e-001	2.560557739e-001	5.032609e+001	1.273046e+002	3.237238e+001	5.954612e+001	46	79	23	55	7.296654e+000	1.936041e+001	0	0	0	0	0	0	0	0	0	0	0	5.87388	17.5163	1	1	0	0	29.1201	24.0412	56.4835
DATA	444	3	116	0	0	Col_5_3908213	Col_5_3908213	3152.91	446.578	8.124114782e-002	7.442952861e-002	2.750451519e-001	6.336055e+002	7.639415e+002	7.098671e+001	9.601648e+001	110	167	24	55	7.351588e+000	1.868259e+001	0	0	0	0	0	0	0	0	0	0	0	73.8832	105.123	1	1	1	1	26.6546	24.3752	55.7917
DATA	445	3	117	0	0	Col_5_19498734	Col_5_19498734	3174.62	447	4.298446515e-002	8.330613460e-002	6.058669887e-001	4.886465e+002	5.394849e+002	5.843313e+001	7.932979e+001	95.5	137.5	24	55	7.418754e+000	1.890123e+001	0	0	0	0	0	0	0	0	0	0	0	56.9209	74.2397	1	1	1	1	29.1201	24.4081	56.09
DATA	446	3	118	0	0	Col_4_9352980	Col_4_9352980	3195.55	446.891	-2.929094872e-002	6.356976252e-002	6.449646520e-001	1.843825e+003	1.723570e+003	1.871517e+002	1.819058e+002	256	309	24	55	7.176014e+000	1.924642e+001	0	0	0	0	0	0	0	0	0	0	0	214.556	237.183	1	1	1	1	26.6546	24.1026	56.0871
DATA	447	3	119	0	0	NC_5_492982	NC_5_492982	3216.83	447	-2.266089225e-001	2.733802901e-001	4.071527159e-001	1.394437e+002	8.275421e+001	3.500838e+001	5.875044e+001	52.5	79.5	23	55	7.203223e+000	1.924956e+001	0	0	0	0	0	0	0	0	0	0	0	16.2082	11.3874	1	1	0	0	28.1191	23.8283	56.0475
DATA	448	3	120	0	0	Col_1_26486746	Col_1_26486746	3237.91	446.892	1.123324881e+000	1.235797913e-001	9.915279657e-020	2.925462e+002	3.886148e+003	4.346688e+001	3.929444e+002	69	614.5	24	55	7.188015e+000	1.943112e+001	0	0	0	0	0	0	0	0	0	0	0	33.9645	534.7	1	1	1	1	27.7085	23.9439	56.1054
DATA	449	3	121	0	0	Col_1_25508650	Col_1_25508650	3258.58	446.895	1.287821005e-001	6.351864563e-002	4.261443898e-002	2.227114e+003	2.995881e+003	2.250252e+002	3.051849e+002	255	420	23	55	7.152486e+000	1.880828e+001	0	0	0	1	0	0	0	0	0	0	0	258.261	412.148	1	1	1	1	20.8674	23.8764	55.8191
DATA	450	3	122	0	0	NC_1_20713472	NC_1_20713472	3280.7	446.357	2.781967106e-001	3.628097466e-001	4.432099535e-001	5.780660e+001	1.096918e+002	3.274387e+001	5.921592e+001	45	80	23	55	7.101061e+000	1.884669e+001	0	0	0	0	0	0	0	0	0	0	0	6.69448	15.0873	1	1	0	0	27.9146	23.7333	55.8077
DATA	451	3	123	0	0	Col_5_8736807	Col_5_8736807	3301.07	446.885	-5.838830604e-002	6.170459655e-002	3.440183553e-001	1.183849e+004	1.034923e+004	1.184289e+003	1.036559e+003	1424	1519	23	55	7.180170e+000	1.892855e+001	0	0	0	0	0	0	0	0	0	0	0	1369.27	1423.12	1	1	1	1	27.0811	23.8018	55.8434
DATA	452	3	124	0	0	NC_1_24833719	NC_1_24833719	3322.62	447	3.737911085e-001	3.966538278e-001	3.460078391e-001	4.671901e+001	1.104803e+002	3.265106e+001	5.926166e+001	44	83	23	55	7.111475e+000	1.873973e+001	0	0	0	0	0	0	0	0	0	0	0	5.39613	15.1875	1	1	0	0	29.1201	23.7279	56.132
DATA	453	3	125	0	0	NC_3_8793953	NC_3_8793953	3343.76	447.136	1.303273472e-001	1.297176670e-001	3.150413023e-001	2.183482e+002	2.947658e+002	3.903812e+001	6.527752e+001	60.5	105	24	55	7.270248e+000	1.836403e+001	0	0	0	0	0	0	0	0	0	0	0	25.184	40.5064	1	1	1	1	27.501	24.0073	56.0114
DATA	454	3	126	0	0	Col_4_5938166	Col_4_5938166	3365	447.203	-3.461958441e-002	7.259893736e-002	6.334612765e-001	7.808641e+002	7.210342e+002	8.454455e+001	9.270370e+001	127.5	165	24	56	7.314825e+000	1.882470e+001	0	0	0	0	0	0	0	0	0	0	0	89.9319	99.0432	1	1	1	1	28.1191	23.9369	56.875
DATA	455	3	127	0	0	NC_5_9417838	NC_5_9417838	3385.98	446.79	-1.631745643e-001	1.531142695e-001	2.865572503e-001	2.492455e+002	1.711799e+002	4.092297e+001	6.075565e+001	68	86	23	56	7.505775e+000	1.885513e+001	0	0	0	0	0	0	0	0	0	0	0	28.6624	23.5028	1	1	1	0	27.2919	23.9893	56.9539
DATA	456	3	128	0	0	Col_1_22287975	Col_1_22287975	3407.12	446.85	1.027865299e-001	9.431967699e-002	2.758155244e-001	3.621882e+002	4.589030e+002	4.866767e+001	7.421369e+001	82	131	23	56	7.373378e+000	1.887944e+001	0	0	0	0	0	0	0	0	1	0	0	41.5857	62.9742	1	1	1	1	26.6546	23.6266	56.9014
DATA	457	3	129	0	0	NC_1_30300968	NC_1_30300968	3428.1	445.931	-1.496910790e-001	1.107182796e-001	1.763754309e-001	3.766271e+002	2.668213e+002	4.978570e+001	6.416882e+001	81	104	23	56	7.305088e+000	1.897453e+001	0	0	0	0	0	0	0	0	1	0	0	43.1742	36.5941	1	1	1	0	17.5897	23.6258	56.5322
DATA	458	3	130	0	0	Col_5_23817747	Col_5_23817747	3449.56	446.807	-8.739937572e-002	6.278211132e-002	1.638902212e-001	3.119548e+003	2.550893e+003	3.136550e+002	2.616880e+002	383.5	417	23	56	6.885750e+000	1.905238e+001	0	0	0	0	0	0	0	0	1	0	0	357.012	349.628	1	1	1	1	25.7804	23.3298	56.3073
DATA	459	3	131	66	-1	(-)3xSLv1	NegativeControl	3469.43	446.082	0.000000000e+000	6.617013397e-001	1.000000000e+000	3.245964e+001	5.806306e+001	3.266630e+001	5.859030e+001	38	72	23	56	7.262381e+000	1.883952e+001	0	0	0	0	0	0	0	0	1	0	0	-0.453997	5.86154	0	0	0	0	30	23.5963	56.2945
DATA	460	3	132	0	0	Col_2_14794088	Col_2_14794088	3491.6	446.596	-1.783140261e-001	7.010173967e-002	1.097021224e-002	1.198545e+003	7.949510e+002	1.242420e+002	9.868798e+001	175	173.5	23	56	7.158683e+000	1.875262e+001	0	0	0	0	0	0	0	0	0	0	0	136.697	108.8	1	1	1	1	24.4106	23.685	56.5152
DATA	461	3	133	0	0	Col_1_4508210	Col_1_4508210	3512.51	447.429	3.364273453e-001	9.057945436e-002	2.038730180e-004	3.268531e+002	7.092184e+002	4.629319e+001	9.195205e+001	75.5	161.5	23	56	7.337306e+000	1.877200e+001	0	0	0	0	0	0	0	0	0	0	0	37.2132	96.9897	1	1	1	1	24.4106	23.7969	56.7386
DATA	462	3	134	0	0	Col_4_4786970	Col_4_4786970	3534.43	447.298	-5.309147781e-002	6.213525759e-002	3.928556412e-001	3.841433e+003	3.399396e+003	3.855449e+002	3.449499e+002	412	467	23	56	7.280152e+000	1.905886e+001	0	0	1	0	0	0	0	0	0	0	0	436.529	464.466	1	1	1	1	26.8687	23.8531	57.0266
DATA	463	3	135	0	0	Col_2_9759831	Col_2_9759831	3555.13	446.981	-6.227252806e-002	8.338044149e-002	4.551552339e-001	5.586579e+002	4.840313e+002	6.483655e+001	7.603058e+001	107	127	24	56	7.237486e+000	1.870597e+001	0	0	0	0	0	0	0	0	0	0	0	63.3676	66.0735	1	1	1	1	23.696	24.0837	57.1402
DATA	464	3	136	0	0	NC_1_13035032	NC_1_13035032	3576.5	447.324	0.000000000e+000	6.599517305e-001	1.000000000e+000	3.276067e+001	5.831905e+001	3.298295e+001	5.871623e+001	38	69	24	56	7.287809e+000	1.910917e+001	0	0	0	0	0	0	0	0	0	0	0	1.07612	2.32707	0	0	0	0	27.0811	24.2578	56.7824
DATA	465	3	137	0	0	NC_3_2371961	NC_3_2371961	3597.13	447.4	-1.059541642e-001	6.241367257e-002	8.958113833e-002	6.060741e+003	4.748665e+003	6.069735e+002	4.784872e+002	663	688	24	56	7.323660e+000	1.929444e+001	0	0	0	0	0	0	0	0	0	0	0	684.831	646.907	1	1	1	1	18.2295	24.2406	56.8068
DATA	466	3	138	0	0	Col_1_4960684	Col_1_4960684	3619	447.5	-1.456573210e-001	6.394801500e-002	2.274172699e-002	2.914742e+003	2.084216e+003	2.933476e+002	2.165626e+002	340	334	24	56	7.307347e+000	1.888356e+001	0	0	0	0	0	0	0	0	0	0	0	328.673	283.602	1	1	1	1	26.2212	24.1653	56.2784
DATA	467	3	139	66	-1	(-)3xSLv1	NegativeControl	3640	447.5	0.000000000e+000	6.593089830e-001	1.000000000e+000	3.295724e+001	5.851595e+001	3.316707e+001	5.888959e+001	36.5	60	23	55	7.302210e+000	1.946086e+001	0	0	0	0	0	0	0	0	0	0	0	-2.06065	-6.62979	0	0	0	0	30	23.8837	56.2468
DATA	468	3	140	0	0	NC_3_5433066	NC_3_5433066	3661.33	447.391	-1.191237853e-002	1.100213673e-001	9.137788871e-001	3.264915e+002	3.176577e+002	4.659004e+001	6.697640e+001	71	112	23	55	7.234948e+000	1.936241e+001	0	0	0	0	0	0	0	0	0	0	0	36.6649	43.1186	1	1	1	1	27.2919	23.6928	56.2179
DATA	469	3	141	0	0	NC_4_8787208	NC_4_8787208	3682.5	447.324	2.381235247e-001	1.327213480e-001	7.278738774e-002	1.911646e+002	3.307737e+002	3.840282e+001	6.767635e+001	57.5	117.5	23	55	7.304827e+000	1.884544e+001	0	0	0	0	0	0	0	0	0	0	0	21.4225	44.8396	1	1	1	1	27.0811	23.7462	55.492
DATA	470	3	142	0	0	Col_5_15015270	Col_5_15015270	3703.98	447.02	-3.241746372e-002	8.445845498e-002	7.011064264e-001	5.285389e+002	4.905232e+002	6.251183e+001	7.682430e+001	95	139	23	55	7.287440e+000	1.889973e+001	0	0	0	0	0	0	0	0	0	0	0	59.1004	66.4013	1	1	1	1	23.4529	23.7127	55.5933
DATA	471	3	143	0	0	Col_3_5263953	Col_3_5263953	3724.67	446.725	-1.701521216e-001	6.493201406e-002	8.780973154e-003	2.509776e+003	1.696223e+003	2.531970e+002	1.796596e+002	327	293	24	55	7.398749e+000	1.920928e+001	0	0	0	0	0	0	0	0	0	0	0	280.04	229.288	1	1	1	1	23.4529	24.2171	56.2653
DATA	472	3	144	0	0	NC_3_15309129	NC_3_15309129	3745.78	447.478	-5.957566477e-002	8.564221318e-002	4.866578538e-001	5.326547e+002	4.643763e+002	6.293710e+001	7.531840e+001	91	122	24	56	7.090689e+000	1.916668e+001	0	0	0	0	0	0	0	0	0	0	0	59.3037	62.6778	1	1	1	1	27.0811	24.1554	56.5589
DATA	473	3	145	0	0	Col_3_21053491	Col_3_21053491	3766.71	447.608	-5.929547066e-002	8.911795599e-002	5.058206404e-001	4.927100e+002	4.298292e+002	5.963628e+001	7.331438e+001	92	123	24	56	7.163151e+000	1.895276e+001	0	0	0	0	0	0	0	0	0	0	0	54.7351	57.9239	1	1	1	1	24.1747	24.1183	56.5772
DATA	474	3	146	0	0	NC_2_17053097	NC_2_17053097	3788	447.5	1.830736676e-003	1.205195446e-001	9.878803031e-001	2.857080e+002	2.869149e+002	4.416249e+001	6.604907e+001	66.5	104.5	24	56	7.218309e+000	1.875768e+001	0	0	0	0	0	0	0	0	0	0	0	31.6667	38.6002	1	1	1	0	26.2212	24.2527	56.6551
DATA	475	3	147	0	0	NC_5_17836969	NC_5_17836969	3809.22	447.339	2.250140471e+000	2.277735600e-001	5.142041576e-023	3.353986e+001	5.966254e+003	3.381421e+001	5.995945e+002	38.5	884.5	24	56	7.319819e+000	1.849766e+001	0	0	0	0	0	0	0	0	0	0	0	2.24146	801.278	0	1	0	1	25.7804	24.1757	56.7313
DATA	476	3	148	0	0	Col_5_4458075	Col_5_4458075	3830.1	448.058	1.017742450e-001	7.292344700e-002	1.628255546e-001	6.922903e+002	8.751096e+002	7.705287e+001	1.059353e+002	111	175	24	56	7.376825e+000	1.911175e+001	0	0	0	0	0	0	0	0	0	0	0	76.3795	117.322	1	1	1	1	23.696	24.163	57.9667
DATA	477	3	149	0	0	NC_4_9218177	NC_4_9218177	3851	446.943	8.639986399e-002	1.092189158e-001	4.289028443e-001	2.999778e+002	3.660066e+002	4.527439e+001	7.012195e+001	72.5	113.5	24	57	7.373456e+000	1.933296e+001	0	0	0	0	0	0	0	0	0	0	0	33.0181	48.9772	1	1	1	1	20.591	24.0587	57.8258
DATA	478	3	150	0	0	NC_1_11367500	NC_1_11367500	3872.3	447.377	-3.192729300e-001	6.875043206e-002	3.418257018e-006	4.216439e+003	2.021496e+003	4.230118e+002	2.108456e+002	510.5	348	23	56	7.324453e+000	1.937719e+001	0	0	0	0	0	0	0	0	0	0	0	462.994	269.981	1	1	1	1	26.2212	23.9919	57.3477
DATA	479	3	151	0	0	NC_5_15517177	NC_5_15517177	3893.77	446.962	-2.186900755e-001	7.055797879e-002	1.938881950e-003	1.343826e+003	8.121814e+002	1.386354e+002	1.010079e+002	180	174	23	56	7.330731e+000	1.918409e+001	0	0	0	0	0	0	0	0	0	0	0	147.2	108.248	1	1	1	1	23.9365	23.9222	56.838
DATA	480	3	152	0	0	NC_3_2051390	NC_3_2051390	3915	447.5	4.884523945e-002	8.699015577e-002	5.744546414e-001	4.621028e+002	5.171111e+002	5.746367e+001	7.934283e+001	91	141	23	56	7.281558e+000	1.890002e+001	0	0	0	0	0	0	0	0	0	0	0	50.4959	68.7778	1	1	1	1	26.2212	23.8692	56.7269
DATA	481	3	153	0	0	NC_5_13007101	NC_5_13007101	3936.22	447.478	3.506084070e-001	5.789365733e-001	5.447753336e-001	3.402396e+001	7.627694e+001	3.424363e+001	6.078788e+001	40	75.5	23	54	7.326722e+000	1.830941e+001	0	0	0	0	0	0	0	0	0	0	0	0.49821	10.1232	0	1	0	0	27.0811	23.8794	55.8543
DATA	482	3	154	0	0	Col_5_13951047	Col_5_13951047	3957.31	447.242	-1.082104523e-001	6.616501929e-002	1.019519954e-001	1.513218e+003	1.179481e+003	1.551660e+002	1.325331e+002	198	226	23	54	7.347368e+000	1.896901e+001	0	0	0	0	0	0	0	0	0	0	0	164.545	156.187	1	1	1	1	26.2212	23.9771	55.8149
DATA	483	3	155	0	0	NC_2_1599654	NC_2_1599654	3978.46	447.609	-9.751243562e-002	4.517265011e-001	8.290921266e-001	7.535063e+001	6.019694e+001	3.522490e+001	6.072208e+001	47	71	23	55	7.493676e+000	1.913290e+001	0	0	0	0	0	0	0	0	0	0	0	8.17338	5.45938	1	0	0	0	23.696	23.8726	56.35
DATA	484	3	156	0	0	Col_5_16685892	Col_5_16685892	3999.27	447.385	-4.222330065e-002	6.931047570e-002	5.423980113e-001	9.981222e+002	9.056501e+002	1.056046e+002	1.090386e+002	148.5	179.5	23	55	7.487143e+000	1.907149e+001	0	0	0	0	0	0	0	0	0	0	0	108.002	119.37	1	1	1	1	24.6442	23.8718	56.6967
DATA	485	3	157	1028	1	SM_04	SM_04	4021	447.5	2.042398379e-001	1.141893193e-001	7.367808017e-002	2.455932e+002	3.930575e+002	3.932481e+001	7.246365e+001	60.5	120.5	24	56	7.331537e+000	1.920228e+001	0	0	0	0	0	0	0	1	0	0	0	26.5063	51.6767	1	1	1	1	26.2212	24.0995	56.9167
DATA	486	3	158	0	0	Col_1_7206961	Col_1_7206961	4042.11	447.261	-1.038569232e-001	7.860181864e-002	1.863999206e-001	7.121796e+002	5.607026e+002	7.920870e+001	8.287802e+001	117	135.5	24	56	7.301246e+000	1.916474e+001	0	0	0	0	0	0	0	0	0	0	0	76.6703	73.5308	1	1	1	1	22.4545	24.0986	56.5442
DATA	487	3	159	0	0	NC_4_7000934	NC_4_7000934	4063.15	447.5	1.268602335e-001	1.247368466e-001	3.091425214e-001	2.437803e+002	3.264817e+002	4.245389e+001	6.935520e+001	63.5	113.5	24	55	7.311536e+000	1.887469e+001	0	0	0	0	0	0	0	0	0	0	0	26.1789	42.7042	1	1	1	1	26.6546	24.2346	56.0678
DATA	488	3	160	0	0	NC_4_9783394	NC_4_9783394	4084.4	447.414	0.000000000e+000	6.589418727e-001	1.000000000e+000	3.462507e+001	6.096653e+001	3.484695e+001	6.145227e+001	39	73.5	24	55	7.323955e+000	1.893930e+001	0	0	0	0	0	0	0	0	0	0	0	0.338374	4.48962	0	0	0	0	27.501	24.1074	56.0097
DATA	489	3	161	0	0	Col_2_11618182	Col_2_11618182	4105.15	447.468	6.286657065e-002	7.624114363e-002	4.096126994e-001	6.373138e+002	7.365799e+002	7.267700e+001	9.597133e+001	102	164	23	55	7.345707e+000	1.926083e+001	0	0	0	0	0	0	0	0	0	0	0	68.096	95.8254	1	1	1	1	22.9591	23.888	56.3085
DATA	490	3	162	0	0	Col_3_4772851	Col_3_4772851	4126.46	447.9	-7.928533427e-002	6.221688746e-002	2.025437143e-001	4.953669e+003	4.127068e+003	4.966033e+002	4.172931e+002	555.5	598.5	23	55	7.364328e+000	1.913706e+001	0	0	0	0	0	0	0	0	0	0	0	527.952	535.384	1	1	1	1	23.9365	23.8832	56.423
DATA	491	3	163	66	1	DarkCorner	DarkCorner	4147.78	447.478	0.000000000e+000	6.582792280e-001	1.000000000e+000	3.488918e+001	6.148794e+001	3.511130e+001	6.188055e+001	36	60.5	23	55	7.217596e+000	1.935323e+001	0	0	0	0	0	0	0	0	0	0	0	-2.10842	-6.59523	0	0	0	0	27.0811	23.8745	56.8581
DATA	492	3	164	66	1	DarkCorner	DarkCorner	4169.57	447.773	0.000000000e+000	6.583789860e-001	1.000000000e+000	3.497995e+001	6.167761e+001	3.520265e+001	6.207559e+001	37	71.5	23	55	7.366146e+000	1.909051e+001	0	0	0	0	0	0	0	0	0	0	0	-0.41627	0.925617	0	0	0	0	22.4545	23.8093	56.4871
DATA	493	4	1	66	1	DarkCorner	DarkCorner	730.784	452.392	0.000000000e+000	6.661431453e-001	1.000000000e+000	2.985859e+001	5.558027e+001	3.004869e+001	5.593516e+001	34	65	24	60	7.397534e+000	2.033753e+001	0	0	0	0	0	0	0	0	0	0	0	-0.404728	-1.06318	0	0	0	0	30	23.9717	61.3147
DATA	494	4	2	0	0	Col_1_5622396	Col_1_5622396	752.152	452.5	5.810091478e-002	9.421890261e-002	5.374598065e-001	3.634236e+002	4.154455e+002	4.725848e+001	6.988130e+001	78	120	24	61	7.576062e+000	2.075537e+001	0	0	0	0	0	0	0	0	0	0	0	44.9022	59.1752	1	1	1	1	26.6546	24.3257	62.8398
DATA	495	4	3	0	0	NC_3_6230384	NC_3_6230384	773	452.368	3.698168660e-001	7.511558885e-002	8.509517811e-007	6.564005e+002	1.538104e+003	7.232045e+001	1.638359e+002	116	287	24	61	7.444468e+000	2.006048e+001	0	0	0	0	0	0	0	0	0	0	0	80.702	218.15	1	1	1	1	25.7804	24.4304	62.2471
DATA	496	4	4	0	0	Col_2_11883333	Col_2_11883333	794.5	452.324	6.533603296e-002	7.348690370e-002	3.739579199e-001	6.490803e+002	7.544569e+002	7.171982e+001	9.436048e+001	110	169	24	61	7.242014e+000	2.030825e+001	0	0	0	0	0	0	0	0	0	0	0	79.4131	106.549	1	1	1	1	30	24.1515	62.4355
DATA	497	4	5	0	0	NC_5_1481090	NC_5_1481090	815.5	452.324	2.484227614e-001	2.234061193e-001	2.661474770e-001	9.739014e+001	1.725590e+002	3.215714e+001	5.946073e+001	43	83.5	24	61	7.239375e+000	2.086404e+001	0	0	0	0	0	0	0	0	0	0	0	11.861	24.272	1	1	0	0	27.0811	24.0486	62.8289
DATA	498	4	6	0	0	NC_4_1837010	NC_4_1837010	836.95	451.7	3.327921971e-002	6.150212672e-002	5.884339651e-001	2.648790e+004	2.859741e+004	2.648969e+003	2.860311e+003	3149	4229	24	60	7.237538e+000	2.067809e+001	0	0	1	1	0	0	0	0	0	0	0	3212.01	4006.86	1	1	1	1	21.6755	24.0449	61.8594
DATA	499	4	7	0	0	NC_1_26982294	NC_1_26982294	858.178	451.711	-1.923360541e-001	6.389313024e-002	2.610090670e-003	3.167724e+004	2.034282e+004	3.167875e+003	2.035090e+003	3780	2772	24	60	7.322206e+000	2.043747e+001	0	0	0	0	0	0	0	0	0	0	0	3825.1	2839.53	1	1	1	1	22.1978	24.0654	61.998
DATA	500	4	8	0	0	NC_4_2534825	NC_4_2534825	879.071	452.5	-7.454833197e-002	9.323470893e-002	4.239558988e-001	4.426570e+002	3.728370e+002	5.406302e+001	6.857241e+001	86	108	23	61	7.376528e+000	1.997789e+001	0	0	0	0	0	0	0	0	0	0	0	53.2313	51.8514	1	1	1	1	25.7804	23.8246	61.8638
DATA	501	4	9	0	0	NC_2_18168947	NC_2_18168947	900.224	452.478	1.572188216e-001	6.307533165e-002	1.268271790e-002	2.023315e+005	2.905912e+005	2.023318e+004	2.905917e+004	23742	40454	23	60	7.358958e+000	1.985348e+001	0	0	0	0	0	0	0	0	1	0	0	24238.6	40272.7	1	1	1	1	27.0811	23.5881	61.3193
DATA	502	4	10	0	-1	NC2_00119395	NC2_00119395	921.5	452.324	1.947264128e-001	8.386847859e-002	2.024333404e-002	1.406660e+003	2.202499e+003	1.925335e+002	2.835840e+002	181	293	23	62	7.216552e+000	2.008945e+001	0	0	1	1	0	0	0	0	0	0	0	167.903	304.219	1	1	1	1	27.0811	23.9103	62.3952
DATA	503	4	11	0	0	NC_2_4530188	NC_2_4530188	942.5	452.324	1.692130099e-001	2.591462090e-001	5.137798246e-001	9.336700e+001	1.378499e+002	3.273677e+001	5.974334e+001	44	83	23	62	7.242947e+000	2.073295e+001	0	0	0	0	0	0	0	0	0	0	0	11.1064	18.9797	1	1	0	0	27.0811	23.9115	62.8751
DATA	504	4	12	0	0	Col_1_21432892	Col_1_21432892	963.776	452.478	1.584762452e-001	1.070198339e-001	1.386567083e-001	2.758946e+002	3.973923e+002	4.186017e+001	7.056631e+001	65.5	121.5	23	62	7.181401e+000	2.049456e+001	0	0	0	0	0	0	0	0	0	0	0	32.7099	54.5441	1	1	1	1	27.0811	23.8887	62.4795
DATA	505	4	13	0	0	NC_3_15055975	NC_3_15055975	984.75	452.393	7.178098718e-002	6.272832410e-002	2.524928684e-001	2.426701e+003	2.862841e+003	2.447161e+002	2.921967e+002	316	474	23	62	7.216576e+000	2.088882e+001	0	0	0	0	0	0	0	0	0	0	0	286.829	391.792	1	1	1	1	25.1049	23.9233	63.0493
DATA	506	4	14	0	0	NC_3_20774325	NC_3_20774325	1005.78	452.673	-1.004406413e-001	6.652198984e-002	1.310724497e-001	1.359518e+003	1.078809e+003	1.395924e+002	1.227931e+002	186	212.5	24	62	7.397555e+000	2.094122e+001	0	0	0	0	0	0	0	0	0	0	0	160.213	147.22	1	1	1	1	25.1049	24.3641	62.7778
DATA	507	4	15	0	0	NC_3_18085934	NC_3_18085934	1027.04	452.618	-1.929105141e-002	8.347518496e-002	8.172377092e-001	5.252113e+002	5.023924e+002	6.137749e+001	7.734715e+001	97	130	24	61	7.425197e+000	2.069680e+001	0	0	0	0	0	0	0	0	0	0	0	61.7222	68.3732	1	1	1	1	25.3321	24.4484	62.195
DATA	508	4	16	0	0	Col_2_12172337	Col_2_12172337	1047.84	452.49	8.837310809e-002	9.233206539e-002	3.385053763e-001	3.832545e+002	4.697430e+002	4.982697e+001	7.538409e+001	76.5	128.5	24	61	7.449709e+000	2.061256e+001	0	0	0	0	0	0	0	0	0	0	0	44.9248	63.768	1	1	1	1	24.1747	24.5714	62.0589
DATA	509	4	17	0	0	Col_1_7315721	Col_1_7315721	1069.15	452.254	7.254619051e-002	9.142403512e-002	4.274788067e-001	3.977096e+002	4.700156e+002	5.099585e+001	7.551504e+001	77	127	24	60	7.131178e+000	1.996934e+001	0	0	0	0	0	0	0	0	0	0	0	46.5056	63.6477	1	1	1	1	26.0017	24.0574	61.5148
DATA	510	4	18	0	0	Col_1_7890249	Col_1_7890249	1090.6	452.414	2.984669264e-002	8.272513473e-002	7.182538075e-001	3.796516e+003	4.066604e+003	5.464455e+002	5.116566e+002	288	399	24	60	7.140444e+000	2.007825e+001	0	0	1	1	0	0	0	0	0	0	0	442.888	549.365	1	1	1	1	27.501	24.0216	61.9431
DATA	511	4	19	0	0	Col_2_5526045	Col_2_5526045	1111.93	452.271	-1.308088162e-001	6.513764395e-002	4.462301293e-002	1.874299e+003	1.386852e+003	1.901528e+002	1.508626e+002	251	251	23	61	7.026140e+000	1.977031e+001	0	0	0	0	0	0	0	0	0	0	0	218.178	186.933	1	1	1	1	26.0017	23.9594	62.2688
DATA	512	4	20	0	0	NC_4_13868550	NC_4_13868550	1132.86	452.158	1.458124609e-001	6.904095826e-002	3.468898403e-002	8.646004e+002	1.209561e+003	9.223637e+001	1.348003e+002	132	224	24	61	7.151444e+000	2.069539e+001	0	0	0	0	0	0	0	0	0	0	0	100.444	162.695	1	1	1	1	25.1049	24.1052	62.9461
DATA	513	4	21	0	0	NC_1_8649929	NC_1_8649929	1154	452.5	1.014371311e-001	1.090108049e-001	3.521000341e-001	2.916228e+002	3.683483e+002	4.343571e+001	7.008574e+001	68	114	24	62	7.499180e+000	2.110717e+001	0	0	0	0	0	0	0	0	0	0	0	33.8134	49.4447	1	1	1	1	26.2212	24.5207	63.7214
DATA	514	4	22	0	0	Col_5_16530847	Col_5_16530847	1175.59	452.389	7.920702681e-001	9.737113239e-002	4.134739966e-016	5.719936e+002	3.543737e+003	6.566324e+001	3.593740e+002	100	547	24	62	7.352248e+000	2.088944e+001	0	0	0	0	0	0	0	0	0	0	0	66.205	474.768	1	1	1	1	24.4106	24.4888	63.8899
DATA	515	4	23	0	0	NC_4_2502291	NC_4_2502291	1196.4	452.414	1.142533882e-001	1.066465065e-001	2.840219779e-001	2.982954e+002	3.880609e+002	4.396616e+001	7.132726e+001	70	110	24	63	7.148990e+000	2.071260e+001	0	0	0	0	0	0	0	0	0	0	0	34.4708	51.898	1	1	1	1	27.501	24.2776	63.6527
DATA	516	4	24	0	0	NC_2_11051445	NC_2_11051445	1217.6	452.414	1.696788067e-001	3.301895755e-001	6.073338008e-001	7.461645e+001	1.102842e+002	3.319683e+001	6.095483e+001	44	85	24	63	7.419868e+000	2.082956e+001	0	0	0	0	0	0	0	0	0	0	0	8.60973	14.724	1	1	0	0	27.501	24.4258	63.9193
DATA	517	4	25	0	0	Col_1_19859496	Col_1_19859496	1238.27	452.304	2.552870439e-002	7.981368625e-002	7.490792232e-001	5.649555e+002	5.991602e+002	6.512204e+001	8.482315e+001	99.5	140.5	24	64	7.483049e+000	2.103598e+001	0	0	0	0	0	0	0	0	0	0	0	65.1018	79.8696	1	1	1	1	24.8756	24.599	64.8605
DATA	518	4	26	0	0	Col_1_1491468	Col_1_1491468	1259.41	452.611	-6.810251830e-002	6.289979835e-002	2.789352075e-001	2.657851e+003	2.272104e+003	2.677566e+002	2.350331e+002	349	369	24	63	7.450390e+000	2.136274e+001	0	0	0	0	0	0	0	0	0	0	0	305.875	302.418	1	1	1	1	24.4106	24.999	64.9295
DATA	519	4	27	0	0	NC_1_3347760	NC_1_3347760	1279	451.542	0.000000000e+000	6.659999970e-001	1.000000000e+000	3.225670e+001	5.982538e+001	3.249386e+001	6.023714e+001	35	67	25	64	7.465803e+000	2.145312e+001	0	0	0	0	0	0	0	0	0	0	0	1.65232	2.51693	0	0	0	0	30	25.0267	65.549
DATA	520	4	28	0	0	Col_2_8185937	Col_2_8185937	1301.96	452.231	2.195513272e-002	1.313206238e-001	8.672227238e-001	2.499027e+002	2.628609e+002	4.099850e+001	6.577632e+001	62	100	24	62	7.382052e+000	2.091455e+001	0	0	0	0	0	0	0	0	0	0	0	28.6984	34.8926	1	1	1	0	24.4106	24.9066	64.0259
DATA	521	4	29	0	0	NC_4_90048	NC_4_90048	1323	453.106	-1.138963166e-001	1.076406787e-001	2.900025960e-001	3.857194e+002	2.967394e+002	5.046137e+001	6.727010e+001	79	103	24	62	7.391635e+000	2.048887e+001	0	0	0	0	0	0	0	0	0	0	0	44.2495	39.3402	1	1	1	0	22.7082	24.8636	63.3667
DATA	522	4	30	0	0	NC_5_23506813	NC_5_23506813	1344.47	452.4	-2.760696503e-002	6.417608781e-002	6.670681597e-001	1.668887e+003	1.566102e+003	1.700352e+002	1.678675e+002	227.5	263.5	24	62	7.368360e+000	2.011506e+001	0	0	0	0	0	0	0	0	0	0	0	191.312	207.398	1	1	1	1	25.7804	24.7348	63.2802
DATA	523	4	31	0	0	NC_1_13118740	NC_1_13118740	1365.71	452.5	-4.457010853e-002	4.740748153e-001	9.250973003e-001	6.661437e+001	6.011708e+001	3.325744e+001	6.058075e+001	43	70	25	61.5	7.194938e+000	2.058255e+001	0	0	0	0	0	0	0	0	0	0	0	7.6307	4.11263	1	0	0	0	27.0811	24.983	62.7921
DATA	524	4	32	0	0	Col_4_2353425	Col_4_2353425	1387	452.5	1.115575972e-001	1.141181410e-001	3.282908400e-001	2.739186e+002	3.541433e+002	4.258322e+001	7.015355e+001	65	114	25	62	7.346567e+000	2.125637e+001	0	0	0	0	0	0	0	0	0	0	0	31.3578	46.8055	1	1	1	1	26.2212	25.089	63.1186
DATA	525	4	33	0	0	NC_5_26171577	NC_5_26171577	1408	452.5	-3.737454345e-002	9.195577850e-002	6.844190400e-001	4.564294e+002	4.187927e+002	5.610184e+001	7.367160e+001	88	117	24	62	7.323519e+000	2.145580e+001	0	0	0	0	0	0	0	0	0	0	0	52.2238	55.3025	1	1	1	1	26.2212	24.9381	63.0594
DATA	526	4	34	0	0	Col_2_9547415	Col_2_9547415	1429.05	452.362	1.006118983e-001	9.800884660e-002	3.046280029e-001	3.505869e+002	4.419850e+002	4.789734e+001	7.505202e+001	69	126	24	63	7.235346e+000	2.178917e+001	0	0	0	0	0	0	0	0	0	0	0	40.0965	58.3201	1	1	1	1	26.0017	24.5866	64.4188
DATA	527	4	35	0	0	NC_1_18204290	NC_1_18204290	1450.33	452.265	2.511533770e-001	2.139384830e-001	2.404145151e-001	1.085584e+002	1.935605e+002	3.440402e+001	6.371119e+001	49	93.5	24	63	7.569390e+000	2.147302e+001	0	0	0	0	0	0	0	0	0	0	0	12.4114	25.5225	1	1	0	0	23.696	24.4119	64.3355
DATA	528	4	36	0	0	Col_3_20288385	Col_3_20288385	1471.26	452.224	-3.175774531e-002	6.480653548e-002	6.241061333e-001	1.516780e+003	1.409824e+003	1.551534e+002	1.535091e+002	199	255	24	63	7.530516e+000	2.066150e+001	0	0	0	0	0	0	0	0	0	0	0	173.366	185.782	1	1	1	1	25.5572	24.6586	64.1149
DATA	529	4	37	0	0	Col_4_8284086	Col_4_8284086	1492.71	452.5	-3.171520225e-002	1.466236135e-001	8.287511733e-001	2.334238e+002	2.169851e+002	4.014623e+001	6.452919e+001	61	96	24	62	7.624266e+000	2.072424e+001	0	0	0	0	0	0	0	0	0	0	0	26.6739	28.5774	1	1	1	0	27.0811	24.7571	63.1606
DATA	530	4	38	0	0	Col_5_17347019	Col_5_17347019	1512.97	452.339	3.613132866e-002	9.791210891e-002	7.121143230e-001	3.773188e+002	4.100528e+002	4.990755e+001	7.333441e+001	79	122	24	60	7.539403e+000	2.060007e+001	0	0	0	0	0	0	0	0	0	0	0	43.1128	53.9806	1	1	1	1	26.0017	24.7075	62.139
DATA	531	4	39	0	0	NC_3_4278117	NC_3_4278117	1535	452.5	1.941115068e-002	8.180194797e-002	8.124283444e-001	5.429404e+002	5.677581e+002	6.336451e+001	8.320549e+001	84	141	24	60	7.466672e+000	2.040597e+001	0	0	0	0	0	0	0	0	0	0	0	62.0325	74.7095	1	1	1	1	26.2212	24.8442	61.7458
DATA	532	4	40	0	0	Col_2_5883989	Col_2_5883989	1555.68	452.429	-2.232217030e-002	8.452345200e-002	7.917071793e-001	5.302078e+002	5.036444e+002	6.227656e+001	7.898497e+001	92	137.5	24	60	7.459779e+000	2.046093e+001	0	0	0	0	0	0	0	0	0	0	0	60.5793	66.2516	1	1	1	1	25.1049	24.8815	61.3952
DATA	533	4	41	0	0	Col_2_16837953	Col_2_16837953	1577.22	452.339	-4.988436890e-002	6.341903033e-002	4.315256657e-001	2.098335e+003	1.870641e+003	2.123607e+002	1.967156e+002	272	318	25	60	7.477803e+000	2.052627e+001	0	0	0	0	0	0	0	0	0	0	0	239.769	246.007	1	1	1	1	25.7804	25.006	61.6511
DATA	534	4	42	0	0	Col_4_6752550	Col_4_6752550	1597.75	452.684	1.487381239e-001	8.017456453e-002	6.357073962e-002	5.060679e+002	7.127658e+002	6.023108e+001	9.373320e+001	92	161	24	60	7.469481e+000	2.063966e+001	0	0	0	0	0	0	0	0	0	0	0	57.8328	93.7159	1	1	1	1	25.3321	24.7645	61.4173
DATA	535	4	43	0	0	Col_3_14809891	Col_3_14809891	1619.6	452.586	-2.312423836e-001	1.650705474e-001	1.612529431e-001	2.549979e+002	1.497249e+002	4.143072e+001	6.269572e+001	61	83	24	61	7.518481e+000	2.025020e+001	0	0	0	0	0	0	0	0	0	0	0	29.1473	19.6834	1	1	1	0	27.501	24.7296	61.4781
DATA	536	4	44	0	0	Col_2_17082242	Col_2_17082242	1640.42	452.525	-7.332892490e-002	6.476953605e-002	2.575707698e-001	1.677077e+003	1.416524e+003	1.708554e+002	1.541834e+002	224	247	24	60	7.592702e+000	2.006031e+001	0	0	0	0	0	0	0	0	0	0	0	191.747	186.209	1	1	1	1	25.5572	24.49	61.1542
DATA	537	4	45	0	0	NC_3_706567	NC_3_706567	1662.37	452.115	2.892382417e-001	1.941833779e-001	1.363529160e-001	1.158042e+002	2.254045e+002	3.462717e+001	6.492443e+001	51	92	24	60	7.475682e+000	1.931216e+001	0	0	0	0	0	0	0	0	0	0	0	13.2451	29.6304	1	1	0	0	24.1747	24.2096	60.7573
DATA	538	4	46	0	0	Col_4_2127707	Col_4_2127707	1682.63	452.261	-9.992640307e-003	1.374366400e-001	9.420390782e-001	2.468102e+002	2.411962e+002	4.090687e+001	6.548732e+001	65.5	96	24	59	7.394285e+000	1.946623e+001	0	0	0	0	0	0	0	0	0	0	0	28.2385	31.7075	1	1	1	0	23.4529	24.288	60.3904
DATA	539	4	47	0	0	NC_1_2135036	NC_1_2135036	1704.49	452.364	4.603787943e-002	7.984816051e-002	5.642314466e-001	5.591072e+002	6.216315e+002	6.472514e+001	8.700776e+001	98	142	23	59	7.158539e+000	1.950010e+001	0	0	0	0	0	0	0	0	0	0	0	63.9962	81.7275	1	1	1	1	24.4106	23.9694	59.7149
DATA	540	4	48	0	0	NC_1_17785608	NC_1_17785608	1725.4	452.586	2.485572055e-002	1.534392363e-001	8.713132224e-001	2.072417e+002	2.194487e+002	3.862519e+001	6.470383e+001	60	92	24	58	7.287721e+000	1.912544e+001	0	0	0	0	0	0	0	0	0	0	0	23.7314	28.8557	1	1	1	0	27.501	24.0136	58.3928
DATA	541	4	49	0	0	Col_1_26565144	Col_1_26565144	1745.85	452.585	7.020638604e-003	6.394660785e-002	9.125766595e-001	1.671454e+003	1.698693e+003	1.702908e+002	1.804415e+002	229	290	24	57	7.345840e+000	1.844997e+001	0	0	0	0	0	0	0	0	0	0	0	191.492	223.409	1	1	1	1	24.8756	23.9935	57.6618
DATA	542	4	50	0	0	NC_3_20382740	NC_3_20382740	1767.6	452.586	-6.689982756e-002	4.621855962e-001	8.849108871e-001	7.052283e+001	6.045468e+001	3.331611e+001	6.105917e+001	41.5	69	24	56	7.386464e+000	1.804256e+001	0	0	0	0	0	0	0	0	0	0	0	8.08396	6.7889	1	0	0	0	27.501	23.852	56.5336
DATA	543	4	51	0	0	NC_5_26831082	NC_5_26831082	1788.18	452.579	1.569043414e+000	1.619906235e-001	3.457609294e-022	2.026889e+002	7.514039e+003	3.833900e+001	7.538615e+002	57	1029	23	56	7.394340e+000	1.851551e+001	0	0	0	0	0	0	0	0	1	0	0	23.2469	988.783	1	1	1	1	25.7804	23.533	56.3486
DATA	544	4	52	0	0	Col_1_24833719	Col_1_24833719	1809.12	452.898	-4.251297454e-002	7.325036882e-002	5.616590752e-001	7.912847e+002	7.174965e+002	8.555203e+001	9.404736e+001	131	159	23	56	7.229599e+000	1.866954e+001	0	0	0	0	0	0	0	0	1	0	0	90.8067	94.4484	1	1	1	1	23.2073	23.1375	56.5169
DATA	545	4	53	0	0	NC_5_17041994	NC_5_17041994	1830.24	452.837	1.334971765e-002	8.044224666e-002	8.681931015e-001	5.675455e+002	5.852621e+002	6.540311e+001	8.437588e+001	102	137	23	56	7.223350e+000	1.884306e+001	0	0	0	0	0	0	0	0	1	0	0	65.1722	77.0721	1	1	1	1	23.9365	23.0338	56.3383
DATA	546	4	54	0	0	Col_1_27688425	Col_1_27688425	1851.45	453.02	1.523954743e-001	6.754040841e-002	2.404809390e-002	1.023306e+003	1.453452e+003	1.073623e+002	1.575310e+002	149	251	22	56	7.272586e+000	1.924845e+001	0	0	0	0	0	0	0	0	1	0	0	117.584	191.486	1	1	1	1	23.2073	22.7832	56.6344
DATA	547	4	55	0	0	NC_1_9558047	NC_1_9558047	1872.73	452.458	1.930711567e-001	9.572638612e-002	4.370527807e-002	3.331695e+002	5.196804e+002	4.651451e+001	7.992371e+001	69	127	23	56	7.263244e+000	1.907791e+001	0	0	0	0	0	0	0	0	1	0	0	38.3111	68.4993	1	1	1	1	23.696	23.1534	56.8178
DATA	548	4	56	0	0	Col_3_18059995	Col_3_18059995	1893.87	452.79	-3.652168641e-002	6.150903934e-002	5.526717849e-001	2.854669e+005	2.624424e+005	2.854670e+004	2.624431e+004	32488.5	33428.5	23	55	7.376550e+000	1.926178e+001	0	0	0	0	0	0	0	0	1	0	0	32848.4	34610.3	1	1	1	1	26.2212	23.3906	56.3342
DATA	549	4	57	0	0	Col_3_6684305	Col_3_6684305	1914.91	452.864	-4.616805340e-002	9.083613526e-002	6.112734944e-001	4.713728e+002	4.238347e+002	5.720613e+001	7.399768e+001	90	115	23	56	7.352842e+000	1.950349e+001	0	0	0	0	0	0	0	0	1	0	0	54.2795	55.9252	1	1	1	1	22.1978	23.6016	57.1759
DATA	550	4	58	0	0	NC_2_7707127	NC_2_7707127	1936.4	452.08	1.555670840e-001	2.154100543e-001	4.701773964e-001	1.205036e+002	1.724119e+002	3.455635e+001	6.302409e+001	50	80.5	23	57	7.294685e+000	1.992378e+001	0	0	0	0	0	0	0	0	1	0	0	13.8874	22.7638	1	1	0	0	17.2609	23.4026	57.7006
DATA	551	4	59	0	0	Col_3_290174	Col_3_290174	1958	452.5	1.070393729e-001	9.642581764e-002	2.669690226e-001	3.569561e+002	4.567244e+002	4.818224e+001	7.586904e+001	74	127	23	56	7.117465e+000	1.892809e+001	0	0	0	0	0	0	0	0	1	0	0	41.1683	60.3401	1	1	1	1	26.2212	23.3071	56.4201
DATA	552	4	60	0	0	NC_3_22983692	NC_3_22983692	1979.33	452.609	2.280155262e-001	5.058145702e-001	6.521417985e-001	4.518202e+001	7.638027e+001	3.265187e+001	6.102148e+001	39.5	79.5	23	55	7.106071e+000	1.884287e+001	0	0	0	0	0	0	0	0	1	0	0	5.21495	10.0977	1	1	0	0	27.2919	23.3567	56.3092
DATA	553	4	61	0	0	Col_5_1951800	Col_5_1951800	1999.33	452.467	-1.248221362e-001	8.151003029e-002	1.256776227e-001	6.545690e+002	4.910586e+002	7.299843e+001	7.792230e+001	110	128	23	56	7.137781e+000	1.875480e+001	0	0	0	0	0	0	0	0	1	0	0	75.6075	64.9616	1	1	1	1	23.4529	23.5733	57.3231
DATA	554	4	62	0	0	NC_1_16329998	NC_1_16329998	2021.37	452.458	2.180740192e-001	1.745340332e-001	2.114953571e-001	1.413220e+002	2.334984e+002	3.524430e+001	6.480935e+001	50	92	23	56	7.183587e+000	1.966660e+001	0	0	0	0	0	0	0	0	0	0	0	16.3372	30.9123	1	1	0	0	25.3321	23.7767	58.0124
DATA	555	4	63	0	0	NC_4_10447031	NC_4_10447031	2042.67	452.609	0.000000000e+000	6.679524845e-001	1.000000000e+000	3.205708e+001	6.002845e+001	3.226118e+001	6.051837e+001	35	71	23	56	7.289169e+000	1.926371e+001	0	0	0	0	0	0	0	0	0	0	0	-0.771768	4.75734	0	0	0	0	27.2919	23.9223	57.2097
DATA	556	4	64	0	0	Col_1_2509045	Col_1_2509045	2063.68	452.632	1.165441600e-001	9.021424301e-002	1.964056840e-001	3.973059e+002	5.196000e+002	5.116296e+001	7.964826e+001	81	133.5	23	57	7.448043e+000	1.982118e+001	0	0	0	0	0	0	0	0	0	0	0	46.0028	68.8927	1	1	1	1	25.1049	23.9594	58.0084
DATA	557	4	65	0	0	NC_1_24560027	NC_1_24560027	2086.12	452.157	1.626456518e-001	3.286084366e-001	6.206334693e-001	7.591493e+001	1.104010e+002	3.308997e+001	6.131651e+001	41.5	79.5	24	56	7.317385e+000	1.930243e+001	0	0	0	0	0	0	0	0	0	0	0	8.79763	14.6502	1	1	0	0	23.9365	24.0998	57.0939
DATA	558	4	66	0	0	Col_5_8754964	Col_5_8754964	2106.33	452.609	6.827463692e-002	8.795266094e-002	4.375921075e-001	4.373884e+002	5.118490e+002	5.430335e+001	7.907020e+001	88	138	23	56	7.199643e+000	1.911376e+001	0	0	0	0	0	0	0	0	0	0	0	50.7259	67.9752	1	1	1	1	27.2919	24.0668	57.2658
DATA	559	4	67	0	0	NC_5_23714656	NC_5_23714656	2126.88	452.591	1.194353906e-001	6.237952151e-002	5.553624401e-002	2.937325e+005	3.867118e+005	2.937327e+004	3.867122e+004	33610	51398	24	56	7.253171e+000	1.859796e+001	0	0	0	0	0	0	0	0	0	0	0	34092	51398.2	1	1	1	1	26.6546	24.1179	57.3595
DATA	560	4	68	0	0	Col_1_11017892	Col_1_11017892	2147.78	452.483	-1.392047263e-001	6.363242550e-002	2.869596109e-002	3.225892e+003	2.341236e+003	3.241856e+002	2.417313e+002	412	367	23	56	7.330689e+000	1.872979e+001	0	0	0	0	0	0	0	0	0	0	0	374.708	311.439	1	1	1	1	25.7804	24.0312	57.0698
DATA	561	4	69	0	0	NC_5_13073866	NC_5_13073866	2169.5	452.676	2.743219419e-001	9.308636311e-002	3.209129832e-003	3.251102e+002	6.114382e+002	4.569289e+001	8.574557e+001	69	146	24	56	7.443369e+000	1.900835e+001	0	0	0	0	0	0	0	0	0	0	0	37.7939	81.4081	1	1	1	1	27.0811	24.4278	57.2107
DATA	562	4	70	0	0	Col_3_10966950	Col_3_10966950	2190.55	452.371	8.577163675e-002	9.866459703e-002	3.846691949e-001	3.481969e+002	4.242252e+002	4.734621e+001	7.353243e+001	76	116	24	56	7.539298e+000	1.903541e+001	0	0	0	0	0	0	0	0	0	0	0	40.5096	56.5322	1	1	1	1	26.2212	24.3001	57.121
DATA	563	4	71	0	0	NC_4_2635362	NC_4_2635362	2211.58	452.453	-1.426563013e-002	9.184703903e-002	8.765694953e-001	4.398840e+002	4.256695e+002	5.443039e+001	7.357205e+001	87	121.5	24	56	7.492223e+000	1.973786e+001	0	0	0	0	0	0	0	0	0	0	0	51.2155	56.7754	1	1	1	1	24.4106	24.1837	57.7215
DATA	564	4	72	0	0	NC_3_11343813	NC_3_11343813	2232.68	452.28	-2.750852920e-002	8.864259765e-002	7.563094035e-001	4.770172e+002	4.477396e+002	5.745939e+001	7.482683e+001	91	129	24	56	7.432064e+000	1.967367e+001	0	0	0	0	0	0	0	0	0	0	0	55.5811	59.7735	1	1	1	1	23.9365	24.2305	57.1636
DATA	565	4	73	0	0	Col_3_2287270	Col_3_2287270	2253.52	452.386	6.276074419e-002	7.605222904e-002	4.092398070e-001	6.162872e+002	7.121047e+002	6.944593e+001	9.305243e+001	102	162	23	56	7.474430e+000	1.927372e+001	0	0	0	0	0	0	0	0	0	0	0	71.8608	95.1528	1	1	1	1	22.9591	24.0373	57.5493
DATA	566	4	74	0	0	NC_5_19230403	NC_5_19230403	2275.2	452.633	-7.474272150e-002	1.032364877e-001	4.690686848e-001	3.878804e+002	3.265541e+002	5.027569e+001	6.817159e+001	82	107	24	56	7.366747e+000	1.900956e+001	0	0	0	0	0	0	0	0	0	0	0	45.2612	43.6764	1	1	1	1	23.696	24.0639	57.8489
DATA	567	4	75	0	0	Col_3_12912741	Col_3_12912741	2296.72	453.1	-1.280504054e-001	6.373525354e-002	4.452667434e-002	2.746672e+003	2.045297e+003	2.765209e+002	2.130882e+002	326.5	315	23	56	7.270271e+000	1.900101e+001	0	0	0	0	0	0	0	0	0	0	0	320.731	273.818	1	1	1	1	23.696	23.886	58.0738
DATA	568	4	76	0	0	NC_3_11479431	NC_3_11479431	2317.8	452.475	-7.811190311e-002	3.700734020e-001	8.328315737e-001	8.808688e+001	7.358670e+001	3.313377e+001	6.017946e+001	48.5	76	23	56	7.149649e+000	1.887395e+001	0	0	0	0	0	0	0	0	0	0	0	10.2932	9.86088	1	1	0	0	21.6755	23.8965	57.8719
DATA	569	4	77	0	0	Col_5_15050356	Col_5_15050356	2339.04	452.676	1.162015460e-001	1.746919914e-001	5.059356382e-001	1.570701e+002	2.052557e+002	3.557544e+001	6.310250e+001	52.5	92.5	24	56	6.993389e+000	1.889538e+001	0	0	0	0	0	0	0	0	0	0	0	18.3663	27.5312	1	1	0	0	28.1191	24.0395	57.8367
DATA	570	4	78	0	0	Col_2_18735639	Col_2_18735639	2360.12	452.161	-4.686720268e-002	7.512616327e-002	5.327283227e-001	7.195289e+002	6.459235e+002	7.870696e+001	8.789781e+001	121.5	154	24	57	7.113587e+000	1.920782e+001	0	0	0	0	0	0	0	0	0	0	0	84.19	86.7211	1	1	1	1	24.8756	24.2618	58.2399
DATA	571	4	79	0	0	Col_5_6677044	Col_5_6677044	2381.37	453	-5.390963952e-002	6.639939207e-002	4.168492474e-001	1.260608e+003	1.113449e+003	1.300295e+002	1.262726e+002	185	208.5	25	57	7.356202e+000	1.907182e+001	0	0	0	0	0	0	0	0	0	0	0	147.589	149.633	1	1	1	1	29.1201	24.8041	58.5459
DATA	572	4	80	0	0	NC_5_22894545	NC_5_22894545	2402.34	452.623	-3.387259754e-002	9.264839978e-002	7.146608156e-001	4.397143e+002	4.067223e+002	5.430122e+001	7.207354e+001	88	120	25	57	7.449973e+000	1.926663e+001	0	0	0	0	0	0	0	0	0	0	0	51.5113	54.7101	1	1	1	1	24.6442	25.0199	58.8271
DATA	573	4	81	0	0	NC_4_9064696	NC_4_9064696	2423.5	453	2.108559929e-002	1.492329442e-001	8.876383263e-001	2.101698e+002	2.206256e+002	3.815388e+001	6.340656e+001	58	95	25	56	7.574956e+000	1.928777e+001	0	0	0	0	0	0	0	0	0	0	0	24.6345	29.7056	1	1	1	0	29.1201	25.001	58.3064
DATA	574	4	82	0	0	Col_1_3313453	Col_1_3313453	2444.15	452.437	-2.182331765e-001	6.508828299e-002	7.997548641e-004	4.569394e+003	2.764556e+003	4.580465e+002	2.827628e+002	546	424.5	24	57	7.543459e+000	1.943905e+001	0	0	0	0	0	0	0	0	0	0	0	535.878	372.573	1	1	1	1	23.696	24.8447	58.5662
DATA	575	4	83	0	0	NC_5_15643009	NC_5_15643009	2465.14	453.492	1.441327547e-001	9.360954795e-002	1.236279558e-001	3.552179e+002	4.950256e+002	4.768376e+001	7.727221e+001	77	132	24	57	7.594104e+000	1.916426e+001	0	0	0	0	0	0	0	0	0	0	0	41.6784	66.7758	1	1	1	1	26.8687	24.7175	58.4479
DATA	576	4	84	0	0	NC_2_2516097	NC_2_2516097	2487.06	453.031	-3.424761534e-001	6.900628649e-002	6.942318562e-007	1.684293e+004	7.654934e+003	1.684593e+003	7.677849e+002	1963.5	1111	24	57	7.629514e+000	1.915834e+001	0	0	0	0	0	0	0	0	0	0	0	1977.21	1033.61	1	1	1	1	27.501	24.8236	58.4895
DATA	577	4	85	0	0	NC_1_3622913	NC_1_3622913	2507.9	452.603	-1.788719411e-001	6.382859484e-002	5.072717226e-003	6.038462e+003	3.999948e+003	6.046819e+002	4.043551e+002	723	540	24	57	7.963297e+000	1.934923e+001	0	0	0	0	0	0	0	0	0	0	0	709.175	540.59	1	1	1	1	25.7804	24.982	58.2466
DATA	578	4	86	0	0	NC_2_17223122	NC_2_17223122	2528.64	452.511	4.905985758e-002	8.646539172e-002	5.704472112e-001	4.538963e+002	5.081787e+002	5.540246e+001	7.799553e+001	91	132	24	56.5	7.685867e+000	1.918925e+001	0	0	0	0	0	0	0	0	0	0	0	53.3284	68.7422	1	1	1	1	23.696	24.6079	57.4554
DATA	579	4	87	0	0	NC_5_7361139	NC_5_7361139	2550.66	452.914	1.850300956e-001	2.874534762e-001	5.197783547e-001	8.338565e+001	1.276796e+002	3.283256e+001	6.047501e+001	47	82	24	57	7.647567e+000	1.907012e+001	0	0	0	0	0	0	0	0	0	0	0	9.80075	17.2878	1	1	0	0	28.1191	24.5088	57.5898
DATA	580	4	88	0	0	NC_3_5494407	NC_3_5494407	2571.27	452.902	2.655298630e-001	1.699759479e-001	1.182499974e-001	1.348449e+002	2.485217e+002	3.449079e+001	6.407577e+001	54	98	24	56.5	7.534523e+000	1.882907e+001	0	0	0	0	0	0	0	0	0	0	0	15.8542	33.6794	1	1	0	0	24.1747	24.4116	57.0964
DATA	581	4	89	0	0	NC_5_22082747	NC_5_22082747	2592.16	452.629	5.098666964e-001	7.737685042e-002	4.416199185e-011	3.394653e+003	1.098151e+004	3.409455e+002	1.099735e+003	433	1549.5	24	56	7.306318e+000	1.872510e+001	0	0	0	0	0	0	0	0	0	0	0	399.242	1489.51	1	1	1	1	26.4388	23.9653	56.9935
DATA	582	4	90	0	0	NC_1_4061574	NC_1_4061574	2613.65	452.345	1.137877884e-002	7.294200740e-002	8.760349050e-001	7.295617e+002	7.489292e+002	7.955651e+001	9.531384e+001	115	173.5	23	57	7.349497e+000	1.948231e+001	0	0	0	0	0	0	0	0	0	0	0	85.8261	101.674	1	1	1	1	24.8756	23.9196	57.7196
DATA	583	4	91	0	0	Col_3_20164489	Col_3_20164489	2634.59	452.879	-4.281673255e-003	6.200130810e-002	9.449436202e-001	3.446552e+003	3.412739e+003	3.461118e+002	3.463204e+002	444	508	23	57	7.430568e+000	1.917822e+001	0	0	0	0	0	0	0	0	0	0	0	405.54	463.702	1	1	1	1	25.7804	23.7858	57.2327
DATA	584	4	92	0	0	NC_5_4276520	NC_5_4276520	2656.85	452.891	1.036763882e+000	2.502022829e-001	3.417426771e-005	3.151420e+001	3.429811e+002	3.177849e+001	6.811829e+001	37	106.5	23	56	7.478858e+000	1.893898e+001	0	0	0	0	0	0	0	0	0	0	0	2.36601	46.6435	0	1	0	1	24.8756	24.0211	57.2593
DATA	585	4	93	0	0	Col_1_6369009	Col_1_6369009	2677.25	453.095	1.496980051e-002	7.377985966e-002	8.392146034e-001	6.979999e+002	7.224789e+002	7.666555e+001	9.315582e+001	123.5	157	24	57	7.642630e+000	1.896293e+001	0	0	0	0	0	0	0	0	0	0	0	82.1568	98.331	1	1	1	1	27.0811	24.3221	57.8339
DATA	586	4	94	0	0	Col_5_8187262	Col_5_8187262	2698.64	452.902	5.038678664e-002	8.347260306e-002	5.460879163e-001	4.853947e+002	5.451071e+002	5.797801e+001	8.015020e+001	96	139	23	56	7.469502e+000	1.838303e+001	0	0	0	0	0	0	0	0	0	0	0	57.1381	74.2505	1	1	1	1	26.2212	23.8342	57.0146
DATA	587	4	95	0	0	Col_3_22810355	Col_3_22810355	2718.95	452.75	5.640674737e-002	6.910817402e-002	4.143803314e-001	8.681595e+002	9.885673e+002	9.242442e+001	1.149787e+002	144	211	23	56	7.300435e+000	1.825189e+001	0	0	0	0	0	0	0	0	0	0	0	102.201	134.757	1	1	1	1	25.1049	23.8122	57.0462
DATA	588	4	96	0	0	Col_2_18900952	Col_2_18900952	2740.83	453	1.117405030e-001	8.332317142e-002	1.799043720e-001	4.586167e+002	5.931853e+002	5.575431e+001	8.343093e+001	87	143	23	56	7.249268e+000	1.891114e+001	0	0	0	0	0	0	0	0	0	0	0	53.9892	80.9238	1	1	1	1	28.1191	23.6996	57.2832
DATA	589	4	97	0	0	NC_4_5811075	NC_4_5811075	2762.17	453	-1.647216920e-001	4.126097031e-001	6.897317393e-001	8.512203e+001	5.825327e+001	3.282961e+001	5.875330e+001	47	69	24	56	7.323343e+000	1.903467e+001	0	0	0	0	0	0	0	0	0	0	0	10.0203	5.29336	1	0	0	0	28.1191	24.1378	57.3804
DATA	590	4	98	0	0	NC_3_1920371	NC_3_1920371	2783.37	453	2.438165537e-001	2.075101742e-001	2.400099630e-001	1.094939e+002	1.919582e+002	3.354672e+001	6.164816e+001	50	89	24	56	7.501491e+000	1.916044e+001	0	0	0	0	0	0	0	0	0	0	0	12.8883	26.2256	1	1	0	0	29.1201	24.4785	57.5964
DATA	591	4	99	0	0	Col_1_4973956	Col_1_4973956	2803.96	453.607	3.079401679e-002	1.516583717e-001	8.390970629e-001	2.012685e+002	2.160578e+002	3.756120e+001	6.240382e+001	60	91	24	56	7.487694e+000	1.922239e+001	0	0	0	0	0	0	0	0	0	0	0	23.6878	29.5379	1	1	1	0	17.2609	24.3473	57.4064
DATA	592	4	100	0	0	NC_5_8468398	NC_5_8468398	2824.36	451.28	-1.112610113e-001	6.947685923e-002	1.092859072e-001	1.908842e+003	1.477437e+003	2.175316e+002	1.589066e+002	260	266	24	55	7.507438e+000	1.902132e+001	0	0	1	0	0	0	0	0	0	0	0	224.622	202.112	1	1	1	1	17.5897	24.2933	56.3116
DATA	593	4	101	0	0	NC_1_26991585	NC_1_26991585	2846.34	452.893	-1.203550704e-001	6.690544607e-002	7.203717173e-002	1.369587e+003	1.038089e+003	1.405854e+002	1.191423e+002	206	199	24	54	7.516758e+000	1.893488e+001	0	0	0	0	0	0	0	0	0	0	0	161.126	142.103	1	1	1	1	25.3321	24.3197	55.6061
DATA	594	4	102	0	0	Col_3_15563082	Col_3_15563082	2866.85	452.865	-1.522588778e-001	6.420720264e-002	1.772239453e-002	2.733172e+003	1.924899e+003	2.751533e+002	2.011640e+002	354	315	24	55	7.467324e+000	1.879123e+001	0	0	0	0	0	0	0	0	0	0	0	321.462	263.652	1	1	1	1	24.4106	24.2834	55.834
DATA	595	4	103	0	0	Col_1_9055851	Col_1_9055851	2888.35	453.088	5.211701115e-002	9.795926838e-002	5.947070461e-001	3.567293e+002	4.022128e+002	4.775236e+001	7.091107e+001	79	119	24	56	7.405826e+000	1.916062e+001	0	0	0	0	0	0	0	0	0	0	0	41.9431	55.1229	1	1	1	1	25.7804	24.2848	56.4389
DATA	596	4	104	0	0	NC_1_7508020	NC_1_7508020	2910.17	453	2.117556749e-001	2.548323962e-001	4.059959015e-001	9.081738e+001	1.478852e+002	3.302992e+001	6.021247e+001	48	89	24	55	7.478613e+000	1.834445e+001	0	0	0	0	0	0	0	0	0	0	0	10.674	20.2788	1	1	0	0	28.1191	24.2437	56.1179
DATA	597	4	105	0	0	NC_2_8796449	NC_2_8796449	2931.37	453	-2.514857782e-001	2.831692746e-001	3.744809904e-001	1.379608e+002	7.731611e+001	3.463637e+001	5.884871e+001	53	73	24	56	7.509676e+000	1.848273e+001	0	0	0	0	0	0	0	0	0	0	0	16.208	10.6074	1	1	0	0	30	24.5063	56.6013
DATA	598	4	106	0	0	NC_1_18217660	NC_1_18217660	2952.09	453	-1.733450587e-001	6.466676291e-002	7.349255963e-003	2.776249e+003	1.862573e+003	2.794385e+002	1.951718e+002	357	311.5	24	56	7.606516e+000	1.878833e+001	0	0	0	0	0	0	0	0	0	0	0	326.011	255.653	1	1	1	1	27.2919	24.4925	56.8146
DATA	599	4	107	0	0	NC_3_11240862	NC_3_11240862	2973.56	453.027	0.000000000e+000	6.650253839e-001	1.000000000e+000	3.160038e+001	5.791607e+001	3.180157e+001	5.842031e+001	33	68	23	56	7.285338e+000	1.899315e+001	0	0	0	0	0	0	0	0	0	0	0	-5.25373	5.43922	0	0	0	0	30	24.0186	57.3667
DATA	600	4	108	0	0	NC_3_10078157	NC_3_10078157	2994.59	452.77	-1.858997918e-001	6.519623836e-002	4.352877465e-003	2.572447e+003	1.676667e+003	2.592052e+002	1.775012e+002	344.5	305	23	56	7.328748e+000	1.898867e+001	0	0	0	0	0	0	0	0	0	0	0	301.749	230.329	1	1	1	1	26.0017	23.9443	57.2143
DATA	601	4	109	0	0	Col_5_22508528	Col_5_22508528	3017.96	453.125	-2.694245790e-001	6.630899868e-002	4.841123079e-005	9.263024e+003	4.981134e+003	9.268495e+002	5.015065e+002	984	729	23	55	7.278310e+000	1.914540e+001	0	0	1	1	0	0	0	0	0	0	0	1085.81	684.547	1	1	1	1	15.8777	23.9362	56.8663
DATA	602	4	110	0	0	Col_3_7603858	Col_3_7603858	3036.84	452.216	4.290859313e-002	6.154547444e-002	4.856869091e-001	5.306376e+004	5.857423e+004	5.306471e+003	5.857713e+003	6247	8260	23	57	7.303510e+000	1.968438e+001	0	0	0	0	0	0	0	0	0	0	0	6216.36	8052.02	1	1	1	1	24.1747	23.9043	57.758
DATA	603	4	111	0	0	Col_4_10816941	Col_4_10816941	3058.37	453	-9.350292337e-002	6.951109617e-002	1.785764760e-001	1.019912e+003	8.223557e+002	1.068588e+002	1.007504e+002	155	179	24	56	7.550867e+000	1.922710e+001	0	0	0	0	0	0	0	0	0	0	0	119.394	113.08	1	1	1	1	30	24.274	57.7265
DATA	604	4	112	0	0	NC_5_23801678	NC_5_23801678	3079	452.733	2.208087634e-001	1.063212408e-001	3.781931362e-002	2.619867e+002	4.356002e+002	4.128572e+001	7.268998e+001	67.5	125.5	24	56	7.306670e+000	1.908606e+001	0	0	0	0	0	0	0	0	0	0	0	30.6457	59.9122	1	1	1	1	22.4545	24.0129	57.6002
DATA	605	4	113	0	0	NC_3_17497166	NC_3_17497166	3100.18	452.855	1.260283832e-001	6.391365725e-002	4.862630117e-002	1.850429e+003	2.473436e+003	1.877783e+002	2.540942e+002	255	397	24	56	7.627112e+000	1.917929e+001	0	0	0	0	0	0	0	0	0	0	0	216.274	340.263	1	1	1	1	23.9365	24.2349	57.4782
DATA	606	4	114	0	0	Col_1_247065	Col_1_247065	3121.32	453.183	2.459027327e-001	1.458657404e-001	9.183134544e-002	1.643739e+002	2.895580e+002	3.594158e+001	6.497960e+001	55	100	24	56	7.358070e+000	1.894502e+001	0	0	0	0	0	0	0	0	0	0	0	19.1948	39.84	1	1	1	0	25.7804	24.129	56.9697
DATA	607	4	115	0	0	NC_5_18565813	NC_5_18565813	3142.88	453.409	9.390927347e-001	2.367831653e-001	7.307501234e-005	3.835435e+001	3.333553e+002	3.222194e+001	6.704009e+001	42	112.5	24	55	7.238070e+000	1.923566e+001	0	0	0	0	0	0	0	0	0	0	0	4.47461	45.8714	1	1	0	1	26.6546	24.1109	56.5018
DATA	608	4	116	0	0	Col_4_12003073	Col_4_12003073	3163.77	453.623	1.456170973e-001	8.551792978e-002	8.861172172e-002	4.184397e+002	5.851268e+002	5.269195e+001	8.250080e+001	90	145	24	55	7.468809e+000	1.931082e+001	0	0	0	0	0	0	0	0	0	0	0	48.7701	80.5221	1	1	1	1	26.0017	24.3974	56.1063
DATA	609	4	117	0	0	NC_4_7631818	NC_4_7631818	3185	453.25	2.020415241e+000	2.040020915e-001	4.003723567e-023	8.979740e+002	9.411937e+004	9.534792e+001	9.412116e+003	137	13027	24	56	7.454489e+000	1.896769e+001	0	0	0	0	0	0	0	0	0	0	0	104.552	12952.5	1	1	1	1	23.4529	24.5418	56.2209
DATA	610	4	118	0	0	NC_5_18401303	NC_5_18401303	3205.62	453.712	3.489226318e-001	1.105257071e-001	1.594360931e-003	2.181536e+002	4.871751e+002	3.880368e+001	7.586856e+001	63	126	24	55	7.437401e+000	1.922687e+001	0	0	0	0	0	0	0	0	0	0	0	25.3733	67.0425	1	1	1	1	24.6442	24.2958	55.9316
DATA	611	4	119	0	0	Col_3_4895435	Col_3_4895435	3226.8	453.218	-6.735262786e-002	6.347598059e-002	2.886568818e-001	2.104415e+003	1.802099e+003	2.128797e+002	1.893641e+002	285	320	24	56	7.241983e+000	1.933381e+001	0	0	0	0	0	0	0	0	0	0	0	244.484	247.977	1	1	1	1	24.4106	24.1163	56.0716
DATA	612	4	120	0	0	NC_3_10807618	NC_3_10807618	3247.67	453.382	-1.249553552e-002	6.256168649e-002	8.416906263e-001	2.471301e+003	2.401210e+003	2.492145e+002	2.470668e+002	330	387	24	55	7.130665e+000	1.877823e+001	0	0	0	0	0	0	0	0	0	0	0	286.774	330.379	1	1	1	1	24.8756	24.1158	55.3645
DATA	613	4	121	0	0	NC_2_19016719	NC_2_19016719	3269.67	453.391	0.000000000e+000	6.634007428e-001	1.000000000e+000	3.200228e+001	5.781274e+001	3.235513e+001	5.828812e+001	41	76	23	55	7.169572e+000	1.935617e+001	0	0	0	0	0	0	0	0	0	0	0	3.59573	4.83882	0	0	0	0	27.2919	23.9153	56.0974
DATA	614	4	122	0	0	Col_5_16652922	Col_5_16652922	3291	453.5	-6.207408386e-002	1.101947596e-001	5.732221211e-001	3.395784e+002	2.943513e+002	4.683004e+001	6.521556e+001	79	102	23	55	7.209142e+000	1.861269e+001	0	0	0	0	0	0	0	0	0	0	0	39.3038	40.4832	1	1	1	1	26.2212	23.9092	55.786
DATA	615	4	123	0	0	Col_2_7341223	Col_2_7341223	3311.34	453.3	2.908264279e-002	8.219547740e-002	7.234716057e-001	5.123162e+002	5.477984e+002	6.055801e+001	7.993286e+001	97.5	144	24	55	7.204671e+000	1.876174e+001	0	0	0	0	0	0	0	0	0	0	0	59.2208	75.3208	1	1	1	1	23.9365	23.9198	56.3545
DATA	616	4	124	0	0	Col_1_12266842	Col_1_12266842	3332.43	453.13	1.445702745e-001	1.306378803e-001	2.684457348e-001	2.128314e+002	2.968972e+002	3.870981e+001	6.536141e+001	62	109.5	24	55	7.180462e+000	1.854999e+001	0	0	0	0	0	0	0	0	0	0	0	24.5682	40.8093	1	1	1	1	22.7082	23.9935	56.294
DATA	617	4	125	0	0	Col_1_12908256	Col_1_12908256	3354.88	453.275	-1.378099326e-001	6.323821664e-002	2.931538764e-002	4.083940e+003	2.973510e+003	4.096758e+002	3.030032e+002	518	481	24	56	7.235577e+000	1.892716e+001	0	0	0	0	0	0	0	0	0	0	0	470.713	408.552	1	1	1	1	24.1747	23.9693	56.6512
DATA	618	4	126	0	0	NC_1_9038164	NC_1_9038164	3375.5	453.324	2.871169461e-001	2.076479462e-001	1.667537460e-001	1.039486e+002	2.013425e+002	3.405501e+001	6.165732e+001	50	96	23	56	7.432728e+000	1.881788e+001	0	0	0	0	0	0	0	0	0	0	0	11.9638	27.6522	1	1	0	0	27.0811	23.8905	57.0242
DATA	619	4	127	0	0	Col_3_7729940	Col_3_7729940	3396.82	453.368	2.911360085e-002	7.042139529e-002	6.792990529e-001	8.158851e+002	8.724541e+002	8.781584e+001	1.049350e+002	127	188	23	56	7.463870e+000	1.876528e+001	0	0	0	0	0	0	0	0	0	0	0	93.7583	119.763	1	1	1	1	25.7804	23.8367	56.9367
DATA	620	4	128	0	0	Col_3_18338573	Col_3_18338573	3417.93	453.036	-1.102389271e-001	6.770890940e-002	1.034972655e-001	1.231888e+003	9.557239e+002	1.274118e+002	1.119705e+002	181	198	23	56	7.151665e+000	1.952977e+001	0	0	0	0	0	0	0	0	1	0	0	141.34	131.122	1	1	1	1	24.6442	23.3969	57.3028
DATA	621	4	129	0	0	Col_1_18691142	Col_1_18691142	3438.6	452.958	4.059713391e-002	7.366771509e-002	5.815757714e-001	6.837264e+002	7.507225e+002	7.573940e+001	9.509564e+001	112	166	23	56	7.331740e+000	1.930529e+001	0	0	0	0	0	0	0	0	0	0	0	78.3227	102.936	1	1	1	1	22.9591	23.6991	56.6936
DATA	622	4	130	0	0	Col_5_1192509	Col_5_1192509	3459.81	452.923	-1.592932885e-001	6.328928363e-002	1.183898163e-002	7.475404e+003	5.180139e+003	7.482526e+002	5.212967e+002	841	755	23	56	7.164622e+000	1.906101e+001	0	0	0	0	0	0	0	0	1	0	0	854.896	709.806	1	1	1	1	23.696	23.6262	56.7501
DATA	623	4	131	0	0	NC_5_17967249	NC_5_17967249	3481.9	453.635	3.883815580e-001	2.247093157e-001	8.392136024e-002	8.440167e+001	2.064109e+002	3.376733e+001	6.199185e+001	48	96	23	56	7.195767e+000	1.853630e+001	0	0	0	0	0	0	0	0	0	0	0	9.63511	28.2623	1	1	0	0	24.4106	23.8123	56.3147
DATA	624	4	132	0	-1	NC2_00075021	NC2_00075021	3502.5	453.324	0.000000000e+000	6.601427329e-001	1.000000000e+000	3.254457e+001	5.812800e+001	3.275177e+001	5.849916e+001	37.5	60.5	23	56	7.256048e+000	1.864247e+001	0	0	0	0	0	0	0	1	0	0	0	-0.59884	-6.32961	0	0	0	0	27.0811	23.7788	56.733
DATA	625	4	133	0	0	Col_1_20179776	Col_1_20179776	3523.23	453.154	-1.707243044e-001	7.803880897e-002	2.869257693e-002	7.739331e+002	5.223711e+002	8.406074e+001	7.846344e+001	118	136	23	56	7.288712e+000	1.884376e+001	0	0	0	0	0	0	0	0	0	0	0	88.0428	71.411	1	1	1	1	24.4106	23.8676	56.5958
DATA	626	4	134	0	0	NC_1_26696142	NC_1_26696142	3544.85	453.5	5.532059830e-002	1.623985306e-001	7.333692222e-001	1.821049e+002	2.068437e+002	3.757870e+001	6.214436e+001	55	91	24	56	7.185660e+000	1.895764e+001	0	0	0	0	0	0	0	0	0	0	0	20.6774	28.2508	1	1	1	0	26.6546	24.1856	57.4087
DATA	627	4	135	0	0	NC_5_17147414	NC_5_17147414	3566	453.5	0.000000000e+000	6.598419786e-001	1.000000000e+000	3.272529e+001	5.828526e+001	3.293364e+001	5.866885e+001	37	66.5	24	56	7.375259e+000	1.858288e+001	0	0	0	0	0	0	0	0	0	0	0	-1.11265	1.57928	0	0	0	0	26.2212	24.3525	57.049
DATA	628	4	136	0	0	Col_1_7851338	Col_1_7851338	3586.67	453.314	-1.682849449e-001	6.383313477e-002	8.380919473e-003	4.340264e+003	2.945990e+003	4.352788e+002	3.003933e+002	550	464	24	55	7.341403e+000	1.884445e+001	0	0	0	0	0	0	0	0	0	0	0	490.965	401.574	1	1	1	1	23.9365	24.36	56.5226
DATA	629	4	137	0	0	Col_1_12902649	Col_1_12902649	3607.67	453.344	1.177292203e-001	7.765566288e-002	1.295088305e-001	5.508511e+002	7.223762e+002	6.424454e+001	9.313068e+001	97	162	24	56	7.540963e+000	1.906508e+001	0	0	0	0	0	0	0	0	0	0	0	62.1899	98.3625	1	1	1	1	26.2212	24.6911	56.7461
DATA	630	4	138	0	0	NC_1_25657376	NC_1_25657376	3629.5	453.324	1.828520589e-001	3.312706290e-001	5.809676483e-001	7.255398e+001	1.105384e+002	3.391420e+001	5.987870e+001	46.5	80.5	24	55	7.593549e+000	1.914880e+001	0	0	0	0	0	0	0	0	0	0	0	8.17422	15.0336	1	1	0	0	27.0811	24.3157	56.2528
DATA	631	4	139	0	0	Col_5_6263014	Col_5_6263014	3650.27	453.577	3.352383158e-001	1.953286431e-001	8.611113311e-002	1.065201e+002	2.304995e+002	3.486263e+001	6.326792e+001	47	100	23	56	7.266630e+000	1.912532e+001	0	0	0	0	0	0	0	0	0	0	0	11.977	31.3114	1	1	0	0	24.4106	23.7656	56.4439
DATA	632	4	140	0	0	NC_2_16603684	NC_2_16603684	3671.62	453.47	-3.942007179e-002	1.353229643e-001	7.708191055e-001	2.552852e+002	2.331340e+002	4.193200e+001	6.343540e+001	67	99	23	55	7.247297e+000	1.836271e+001	0	0	0	0	0	0	0	0	0	0	0	28.6435	31.6283	1	1	1	0	26.6546	23.7633	55.6057
DATA	633	4	141	0	0	Col_5_18424909	Col_5_18424909	3692.62	453.566	-1.271063364e-001	7.804100313e-002	1.033739578e-001	7.271956e+002	5.426813e+002	7.999613e+001	8.021773e+001	121	143	23	54	7.315504e+000	1.884167e+001	0	0	0	0	0	0	0	0	1	0	0	81.4216	73.5249	1	1	1	1	24.4106	23.6591	55.2851
DATA	634	4	142	0	0	Col_5_14091533	Col_5_14091533	3713.97	453.627	7.946611368e-002	7.886200222e-002	3.136175412e-001	5.495171e+002	6.598532e+002	6.430999e+001	8.862216e+001	95.5	159	23	55	7.185447e+000	1.912899e+001	0	0	0	0	0	0	0	0	0	0	0	61.3941	89.2725	1	1	1	1	26.0017	23.9175	56.311
DATA	635	4	143	0	0	Col_2_2838281	Col_2_2838281	3734.75	453.418	-1.886251014e-001	4.049005331e-001	6.413190047e-001	9.089036e+001	5.886982e+001	3.469169e+001	5.933782e+001	47	71.5	24	55	7.368084e+000	1.901385e+001	0	0	0	0	0	0	0	0	0	0	0	10.1328	4.46464	1	0	0	0	27.0811	24.3478	56.3741
DATA	636	4	144	0	0	NC_4_4651085	NC_4_4651085	3756.4	453.414	-1.193068411e-001	9.752644424e-002	2.212057945e-001	4.516308e+002	3.431442e+002	5.626465e+001	6.854703e+001	83	108	24	56	7.297131e+000	1.935349e+001	0	0	0	0	0	0	0	0	0	0	0	50.2351	46.2832	1	1	1	1	27.501	24.4963	56.7949
DATA	637	4	145	0	0	NC_5_11675695	NC_5_11675695	3777.12	453.865	-2.059731250e-001	6.803543733e-002	2.466356123e-003	1.661848e+003	1.034232e+003	1.695533e+002	1.192841e+002	226.5	204.5	24	56	7.117881e+000	1.870125e+001	0	0	0	0	0	0	0	0	0	0	0	184.444	139.277	1	1	1	1	24.4106	24.1837	56.7116
DATA	638	4	146	0	0	NC_1_16988558	NC_1_16988558	3798.67	453.882	-6.718161666e-002	1.095853200e-001	5.398412512e-001	3.541734e+002	3.034131e+002	4.889376e+001	6.682145e+001	78	106	24	57	7.487782e+000	1.892977e+001	0	0	0	0	0	0	0	0	0	0	0	39.2175	40.7896	1	1	1	1	24.1747	24.5641	57.2584
DATA	639	4	147	0	0	Col_5_10526004	Col_5_10526004	3820	453.5	5.812861459e-002	6.479177977e-002	3.696333719e-001	1.395321e+003	1.595154e+003	1.435644e+002	1.703007e+002	184.5	248.5	24	57	7.358626e+000	1.883292e+001	0	0	0	0	0	0	0	0	0	0	0	154.142	214.064	1	1	1	1	26.2212	24.1242	57.6244
DATA	640	4	148	0	0	NC_5_2057083	NC_5_2057083	3840.76	453.38	3.427120704e-002	8.168184954e-002	6.748000246e-001	5.332332e+002	5.770167e+002	6.316778e+001	8.306303e+001	96	145	24	56	7.369445e+000	1.921330e+001	0	0	0	0	0	0	0	0	0	0	0	58.7718	77.2945	1	1	1	1	23.696	24.1595	57.999
DATA	641	4	149	0	0	Col_3_21482638	Col_3_21482638	3862.11	453.246	-1.071544654e-001	6.365747474e-002	9.231753475e-002	2.484315e+003	1.941119e+003	2.507398e+002	2.031334e+002	315	346	24	57	7.379671e+000	1.943211e+001	0	0	0	0	0	0	0	0	0	0	0	273.163	259.524	1	1	1	1	26.2212	24.2072	58.2573
DATA	642	4	150	0	0	NC_2_10759982	NC_2_10759982	3883.23	453.279	-2.776284710e-001	6.651843560e-002	2.996829021e-005	1.473049e+004	7.773003e+003	1.473442e+003	7.796112e+002	1658	1127.5	23	56	7.200896e+000	1.958942e+001	0	0	0	0	0	0	0	0	0	0	0	1615.85	1037.19	1	1	1	1	26.2212	23.9576	57.3016
DATA	643	4	151	0	0	NC_2_11688186	NC_2_11688186	3903.96	453.071	-1.057478573e-001	7.326557722e-002	1.489219582e-001	8.723940e+002	6.838562e+002	9.366949e+001	9.104368e+001	131.5	144	23	56	7.280783e+000	1.897684e+001	0	0	0	0	0	0	0	0	0	0	0	95.4702	91.0674	1	1	1	1	25.3321	23.948	57.2495
DATA	644	4	152	0	0	NC_5_21719787	NC_5_21719787	3925.66	453.232	-5.137900525e-003	9.670363511e-002	9.576280288e-001	4.050949e+002	4.003307e+002	5.301007e+001	7.232360e+001	82	122.5	23	55	7.319808e+000	1.833683e+001	0	0	0	0	0	0	0	0	0	0	0	44.2216	53.1955	1	1	1	1	25.1049	23.8791	56.1414
DATA	645	4	153	0	0	NC_4_5292677	NC_4_5292677	3946.47	453.597	6.790954963e-003	1.061057302e-001	9.489688143e-001	3.457105e+002	3.511588e+002	4.868066e+001	6.983400e+001	78.5	110	23	54	7.318098e+000	1.839443e+001	0	0	0	0	0	0	0	0	0	0	0	37.6489	46.5616	1	1	1	1	26.2212	23.9384	55.5167
DATA	646	4	154	0	0	Col_1_26819018	Col_1_26819018	3968	453.5	8.149990804e-002	8.370125085e-002	3.302055264e-001	4.872719e+002	5.878565e+002	5.962296e+001	8.435802e+001	92	137	23	55	7.538412e+000	1.905545e+001	0	0	0	0	0	0	0	0	0	0	0	52.9324	77.7666	1	1	1	1	26.2212	23.9198	56.0957
DATA	647	4	155	0	0	NC_1_24647141	NC_1_24647141	3989	453.5	2.328476657e-001	1.807417676e-001	1.976453196e-001	1.357324e+002	2.320231e+002	3.702173e+001	6.493009e+001	53	98	23	55	7.429018e+000	1.938560e+001	0	0	0	0	0	0	0	0	0	0	0	14.7084	30.6227	1	1	0	0	26.2212	23.9259	56.6091
DATA	648	4	156	0	0	NC_1_24375571	NC_1_24375571	4010.29	453.5	-1.273780827e-001	8.247085540e-002	1.224618500e-001	6.512316e+002	4.856880e+002	7.371134e+001	7.781016e+001	108	136	24	56	7.287848e+000	1.902883e+001	0	0	0	0	0	0	0	0	0	0	0	70.3931	63.9462	1	1	1	1	27.0811	24.0081	56.7816
DATA	649	4	157	0	0	NC_5_8360992	NC_5_8360992	4031.4	453.414	0.000000000e+000	6.584298093e-001	1.000000000e+000	3.439764e+001	6.055531e+001	3.464708e+001	6.096160e+001	38.5	70	24	56	7.312050e+000	1.949564e+001	0	0	0	0	0	0	0	0	0	0	0	1.56578	2.03143	0	0	0	0	30	24.1289	57.1048
DATA	650	4	158	0	0	NC_3_23379946	NC_3_23379946	4052.42	453.625	8.460776794e-002	1.286005066e-001	5.105949227e-001	2.452023e+002	2.979424e+002	4.249146e+001	6.797472e+001	65	107	24	55	7.498494e+000	1.915831e+001	0	0	0	0	0	0	0	0	0	0	0	26.3727	39.0305	1	1	1	0	26.6546	24.4492	56.0292
DATA	651	4	159	0	0	Col_5_8166684	Col_5_8166684	4073.82	453.368	7.643410947e-001	9.491346238e-002	8.076815878e-016	7.318853e+002	4.253869e+003	8.103719e+001	4.297755e+002	118	619	24	54	7.454134e+000	1.893957e+001	0	0	0	0	0	0	0	0	0	0	0	78.5165	555.765	1	1	1	1	25.7804	24.2909	55.6545
DATA	652	4	160	0	0	Col_5_5864526	Col_5_5864526	4095.16	453.632	1.603241396e-001	1.804375316e-001	3.742557889e-001	1.500558e+002	2.170585e+002	3.797078e+001	6.515112e+001	55	95	24	55	7.336266e+000	1.921708e+001	0	0	0	0	0	0	0	0	0	0	0	16.0572	28.2811	1	1	0	0	21.1402	24.2293	56.2848
DATA	653	4	161	0	0	NC_4_8828273	NC_4_8828273	4116	453.5	7.647173064e-002	8.957598878e-002	3.932668485e-001	4.339517e+002	5.175033e+002	5.573011e+001	8.045191e+001	87	128	23	55	7.329106e+000	1.916456e+001	0	0	0	0	0	0	0	0	0	0	0	46.3206	67.241	1	1	1	1	26.2212	23.8433	56.6619
DATA	654	4	162	0	0	Col_1_3858758	Col_1_3858758	4136.94	454.17	6.896181225e-002	8.867790158e-002	4.367657935e-001	4.471292e+002	5.240766e+002	5.681550e+001	8.100890e+001	84	134	23	55	7.220289e+000	1.919898e+001	0	0	0	0	0	0	0	0	0	0	0	47.6095	67.9033	1	1	1	1	22.7082	23.919	56.6688
DATA	655	4	163	66	1	DarkCorner	DarkCorner	4158.66	453.323	0.000000000e+000	6.583236414e-001	1.000000000e+000	3.492400e+001	6.156913e+001	3.514635e+001	6.196227e+001	35	60	23	56	7.337476e+000	1.931250e+001	0	0	0	0	0	0	0	0	0	0	0	-2.80562	-4.21005	0	0	0	0	26.2212	23.845	57.3031
DATA	656	4	164	66	1	DarkCorner	DarkCorner	4178.8	453.58	0.000000000e+000	6.583903755e-001	1.000000000e+000	3.500763e+001	6.174640e+001	3.523051e+001	6.214067e+001	33	66	23	56	7.367255e+000	1.908987e+001	0	0	0	0	0	0	0	0	0	0	0	-4.48317	-4.37035	0	0	0	0	30	23.707	56.6627
DATA	657	5	1	66	1	DarkCorner	DarkCorner	720.542	457.763	0.000000000e+000	6.667888045e-001	1.000000000e+000	2.982121e+001	5.549629e+001	3.001107e+001	5.592459e+001	29	69	23	59	7.567594e+000	2.046486e+001	0	0	0	0	0	0	0	0	0	0	0	-3.53557	4.12011	0	0	0	0	30	23.7024	60.9137
DATA	658	5	2	0	0	NC_1_4069419	NC_1_4069419	741.5	458.324	-1.357918608e-001	2.166446089e-001	5.307933097e-001	1.553532e+002	1.136393e+002	3.393854e+001	5.724711e+001	52	76	24	60	7.436341e+000	2.032170e+001	0	0	0	0	0	0	0	0	0	0	0	19.2167	16.2106	1	1	1	0	27.0811	23.9265	61.7218
DATA	659	5	3	0	0	NC_3_17873654	NC_3_17873654	762.776	458.478	-2.186517675e-002	1.325796785e-001	8.690061419e-001	2.426076e+002	2.306955e+002	3.883982e+001	6.089717e+001	59	95	24	61	7.633840e+000	2.013923e+001	0	0	0	0	0	0	0	0	0	0	0	29.855	32.7623	1	1	1	0	27.0811	24.388	62.4474
DATA	660	5	4	1028	1	SM_12	SM_12	784	458.5	0.000000000e+000	6.665628260e-001	1.000000000e+000	3.028712e+001	5.624056e+001	3.047995e+001	5.668564e+001	33	67	24	62	7.356253e+000	2.015117e+001	0	0	0	0	0	0	0	0	0	0	0	-0.752885	4.41322	0	0	0	0	30	24.5644	62.923
DATA	661	5	5	0	0	Col_1_21372968	Col_1_21372968	805	458.5	-1.662013857e-001	6.327049492e-002	8.618216414e-003	5.364870e+004	3.658961e+004	5.364957e+003	3.659403e+003	5288	4554	24	61	7.133982e+000	2.064950e+001	0	0	1	1	0	0	0	0	0	0	0	6539.15	5153.07	1	1	1	1	26.2212	24.0776	62.779
DATA	662	5	6	0	0	Col_5_19364941	Col_5_19364941	826.267	459.167	-7.368409143e-003	6.885056017e-002	9.147728575e-001	9.127386e+002	8.973833e+002	9.631913e+001	1.063441e+002	138	191	24	61	7.261115e+000	2.076619e+001	0	0	0	0	0	0	0	0	0	0	0	110.736	125.87	1	1	1	1	18.2295	24.0655	62.22
DATA	663	5	7	0	0	NC_3_4310999	NC_3_4310999	847.4	458.414	-1.038898661e-001	6.218195330e-002	9.477308835e-002	1.520510e+004	1.197015e+004	1.520824e+003	1.198384e+003	1661.5	1402	24	61	7.321278e+000	2.056280e+001	0	0	1	1	0	0	0	0	0	0	0	1837.19	1672.73	1	1	1	1	27.501	23.9656	62.2868
DATA	664	5	8	0	0	Col_3_20860990	Col_3_20860990	868.5	458.324	2.748763004e-001	9.065134931e-002	2.427491854e-003	3.292363e+002	6.199890e+002	4.523236e+001	8.454818e+001	75	153	23	61	7.290655e+000	2.012720e+001	0	0	0	0	0	0	0	0	0	0	0	39.62	86.3222	1	1	1	1	27.0811	23.8821	62.2833
DATA	665	5	9	0	0	Col_1_11540721	Col_1_11540721	889.706	458.5	8.428460324e-002	1.549909988e-001	5.865768989e-001	1.815542e+002	2.204403e+002	3.604464e+001	6.175856e+001	56	90	23	60	7.122498e+000	2.012523e+001	0	0	0	0	0	0	0	0	1	0	0	21.7623	30.5831	1	1	1	0	27.0811	23.476	61.3144
DATA	666	5	10	0	0	Col_3_17106819	Col_3_17106819	910.848	458.5	-7.617611656e-002	6.232421723e-002	2.216110282e-001	3.902693e+003	3.274826e+003	3.915187e+002	3.325594e+002	486	505.5	23	61	7.300121e+000	2.014819e+001	0	0	0	0	0	0	0	0	0	0	0	466.077	452.795	1	1	1	1	26.6546	23.9749	62.2624
DATA	667	5	11	0	0	Col_1_21178922	Col_1_21178922	932	458.5	2.070988964e-002	6.820096967e-002	7.613871231e-001	9.458323e+002	9.920282e+002	9.964771e+001	1.149523e+002	146	200.5	23	62	7.285988e+000	2.002177e+001	0	0	0	0	0	0	0	0	0	0	0	112.559	136.716	1	1	1	1	26.2212	23.974	62.7084
DATA	668	5	12	0	0	NC_2_18395786	NC_2_18395786	953	458.5	1.253024645e-001	2.778665908e-001	6.520294109e-001	9.162148e+001	1.222643e+002	3.277445e+001	5.952635e+001	45	85	24	62	7.492362e+000	2.105960e+001	0	0	0	0	0	0	0	0	0	0	0	10.8674	16.7975	1	1	0	0	26.2212	24.336	63.1154
DATA	669	5	13	0	0	Col_4_18116062	Col_4_18116062	973.825	458.421	-1.180747931e-001	6.329233783e-002	6.210484622e-002	3.039850e+003	2.316207e+003	3.056194e+002	2.388768e+002	385	395	23	62	7.279198e+000	2.082943e+001	0	0	0	0	0	0	0	0	0	0	0	359.446	317.277	1	1	1	1	25.7804	24.1616	62.9703
DATA	670	5	14	0	0	NC_2_2393980	NC_2_2393980	995.4	458.414	7.456307635e-002	6.491385514e-002	2.507017596e-001	3.699874e+003	4.392887e+003	3.713397e+002	4.755142e+002	422	537.5	23	62	7.346172e+000	2.111051e+001	0	0	1	1	0	0	0	0	0	0	0	436.156	599.979	1	1	1	1	27.501	24.2751	62.7695
DATA	671	5	15	0	0	Col_5_8817021	Col_5_8817021	1016.22	458.612	1.402844488e-001	2.438463714e-001	5.650894440e-001	1.042876e+002	1.440513e+002	3.342041e+001	6.050143e+001	45.5	82.5	24	62	7.354511e+000	2.089289e+001	0	0	0	0	0	0	0	0	0	0	0	12.2592	19.6208	1	1	0	0	23.696	24.4634	62.8516
DATA	672	5	16	0	0	NC_5_5431515	NC_5_5431515	1036.67	458.224	-1.375455437e-001	1.604412488e-001	3.912816542e-001	2.297279e+002	1.673664e+002	3.925553e+001	6.124075e+001	59	84.5	24	61	7.135593e+000	2.057436e+001	0	0	0	0	0	0	0	0	0	0	0	26.937	22.7393	1	1	1	0	23.696	24.2502	62.2455
DATA	673	5	17	0	0	NC_2_17351522	NC_2_17351522	1059	458.5	7.317717029e-001	3.640795030e-001	4.443934861e-002	3.171586e+001	1.710205e+002	3.197244e+001	6.149330e+001	39	86	24	61	7.406749e+000	2.058650e+001	0	0	0	0	0	0	0	0	0	0	0	2.1852	23.1737	0	1	0	0	26.2212	24.528	62.1535
DATA	674	5	18	0	0	Col_1_9669866	Col_1_9669866	1080	458.5	1.733669604e-001	1.217173270e-001	1.543478324e-001	2.289156e+002	3.412262e+002	3.933897e+001	6.833678e+001	58	110	24	60	7.406460e+000	1.983398e+001	0	0	0	0	0	0	0	0	0	0	0	26.7066	46.1272	1	1	1	1	26.2212	24.5313	61.4532
DATA	675	5	19	0	0	NC_3_6188683	NC_3_6188683	1101.29	458.5	0.000000000e+000	6.662182477e-001	1.000000000e+000	3.186115e+001	5.896717e+001	3.217067e+001	5.939361e+001	39	68	24	61	7.045352e+000	2.071929e+001	0	0	0	0	0	0	0	0	0	0	0	3.04707	3.28377	0	0	0	0	27.0811	24.2361	62.5806
DATA	676	5	20	0	0	NC_1_11396812	NC_1_11396812	1122.29	458.5	-9.369075761e-002	1.095258170e-001	3.923177507e-001	3.615054e+002	2.913561e+002	4.836521e+001	6.622479e+001	78.5	108	23	61	7.077227e+000	1.979253e+001	0	0	0	0	0	0	0	0	0	0	0	41.9951	39.2112	1	1	1	0	27.0811	23.8501	62.3824
DATA	677	5	21	0	0	NC_2_13126249	NC_2_13126249	1143.93	458.475	1.105750470e+000	1.214141022e-001	8.448441677e-020	3.968273e+002	5.062348e+003	5.109915e+001	5.097307e+002	80	752	24	62	7.446461e+000	2.106425e+001	0	0	0	0	0	0	0	0	0	0	0	46.0077	679.871	1	1	1	1	26.0017	24.5798	63.9225
DATA	678	5	22	0	0	NC_1_23835070	NC_1_23835070	1164.77	458.597	2.102682710e-001	6.669773051e-002	1.618482654e-003	1.307511e+003	2.121845e+003	1.346698e+002	2.204261e+002	177	336.5	24	62	7.415103e+000	2.122599e+001	0	0	0	0	0	0	0	0	0	0	0	151.321	284.415	1	1	1	1	26.0017	24.7854	64.0073
DATA	679	5	23	0	0	NC_3_19771889	NC_3_19771889	1185.93	458.473	-2.080072818e-001	7.272910703e-002	4.236036089e-003	1.092943e+003	6.770024e+002	1.139683e+002	9.034262e+001	160	148	24	62	7.357884e+000	2.067688e+001	0	0	0	0	0	0	0	0	0	0	0	126.281	90.5806	1	1	1	1	25.3321	24.7749	63.9739
DATA	680	5	24	0	0	NC_5_1122251	NC_5_1122251	1206.7	459.4	7.824215996e-002	6.185110089e-002	2.058683335e-001	1.782596e+004	2.134495e+004	1.782890e+003	2.135336e+003	1995	2634	24	63	7.367482e+000	2.053719e+001	0	0	1	1	0	0	0	0	0	0	0	2056.26	2850.84	1	1	1	1	18.5412	24.4459	63.959
DATA	681	5	25	0	0	Col_3_3931595	Col_3_3931595	1228.15	458.5	1.770674000e-001	1.515825189e-001	2.427561736e-001	1.743220e+002	2.620714e+002	3.679099e+001	6.549362e+001	51.5	104.5	24	63	7.501693e+000	2.086464e+001	0	0	0	0	0	0	0	0	0	0	0	20.0824	34.9466	1	1	1	0	26.6546	24.5245	64.2065
DATA	682	5	26	0	0	NC_3_1898495	NC_3_1898495	1249.29	458.5	0.000000000e+000	6.655391208e-001	1.000000000e+000	3.223561e+001	5.973224e+001	3.244085e+001	6.012243e+001	33	63	24	63	7.547524e+000	2.094846e+001	0	0	0	0	0	0	0	0	0	0	0	-1.0668	1.36897	0	0	0	0	30	25.0312	64.4957
DATA	683	5	27	0	0	NC_2_1591994	NC_2_1591994	1270.5	458.5	6.799643471e-002	8.443360804e-002	4.206325739e-001	4.763887e+002	5.571317e+002	5.765721e+001	8.202447e+001	77	136	25	64	7.601023e+000	2.154134e+001	0	0	0	0	0	0	0	0	0	0	0	54.7459	74.0719	1	1	1	1	27.9146	25.2003	65.6403
DATA	684	5	28	0	0	NC_4_8011714	NC_4_8011714	1291.08	458.547	5.266899658e-002	1.024246831e-001	6.070969857e-001	3.419078e+002	3.859917e+002	4.718159e+001	7.157816e+001	76	122	24	64	7.395014e+000	2.122744e+001	0	0	0	0	0	0	0	0	0	0	0	39.2506	51.2515	1	1	1	1	24.8756	24.8611	65.424
DATA	685	5	29	0	0	Col_5_19587785	Col_5_19587785	1312.22	458.741	1.779064220e-002	7.339846303e-002	8.084823234e-001	7.265224e+002	7.569020e+002	7.960855e+001	9.680756e+001	116	171	24	62	7.446827e+000	2.065818e+001	0	0	0	0	0	0	0	0	0	0	0	83.322	100.374	1	1	1	1	25.7804	24.9266	63.7044
DATA	686	5	30	0	0	Col_1_17386958	Col_1_17386958	1334	458.5	-6.251040443e-002	6.500220586e-002	3.362174675e-001	1.561003e+003	1.351741e+003	1.594625e+002	1.480652e+002	211	236	24	62	7.450814e+000	1.970142e+001	0	0	0	0	0	0	0	0	0	0	0	178.874	179.046	1	1	1	1	26.2212	24.8753	62.8799
DATA	687	5	31	0	0	NC_5_7973203	NC_5_7973203	1355.42	458.579	8.932807801e-002	1.239188062e-001	4.709958195e-001	2.504586e+002	3.076550e+002	4.110827e+001	6.786530e+001	61	112	24	62	7.252070e+000	1.998003e+001	0	0	0	0	0	0	0	0	0	0	0	28.6778	40.7066	1	1	1	1	24.8756	24.8792	62.6396
DATA	688	5	32	0	0	NC_1_24411333	NC_1_24411333	1376.29	458.5	-1.260698078e-001	1.227768512e-001	3.045049187e-001	3.256260e+002	2.435843e+002	4.608974e+001	6.526524e+001	67	96.5	25	62	7.375553e+000	2.071909e+001	0	0	0	0	0	0	0	0	0	0	0	37.261	32.1983	1	1	1	0	27.0811	25.5206	63.0997
DATA	689	5	33	0	0	Col_2_1689010	Col_2_1689010	1397.4	458.586	-1.107951306e-001	6.235831258e-002	7.560936436e-002	9.063974e+003	7.023014e+003	9.069848e+002	7.049114e+002	912	770.5	25	61	7.292342e+000	2.150642e+001	0	0	1	1	0	0	0	0	0	0	0	1036.59	927.51	1	1	1	1	27.501	25.2221	63.1361
DATA	690	5	34	0	0	Col_1_27374550	Col_1_27374550	1418.25	458.255	-2.404993443e-002	6.581996384e-002	7.148205561e-001	1.305040e+003	1.234736e+003	1.345264e+002	1.375655e+002	186	223	25	62	7.337772e+000	2.180720e+001	0	0	0	0	0	0	0	0	0	0	0	149.186	162.94	1	1	1	1	24.8756	25.0844	63.784
DATA	691	5	35	0	0	NC_2_9903557	NC_2_9903557	1438.97	457.937	0.000000000e+000	6.663402482e-001	1.000000000e+000	3.245494e+001	6.030866e+001	3.266157e+001	6.074734e+001	32	67.5	24	63	7.399671e+000	2.138396e+001	0	0	0	0	0	0	0	0	0	0	0	-2.02286	3.36428	0	0	0	0	30	24.717	64.4118
DATA	692	5	36	0	0	NC_2_17683812	NC_2_17683812	1460.8	458.239	-3.141803156e-002	6.698069440e-002	6.390260343e-001	1.168547e+003	1.086997e+003	1.213365e+002	1.245168e+002	163.5	202	24	63	7.489844e+000	2.076609e+001	0	0	0	0	0	0	0	0	0	0	0	133.492	143.245	1	1	1	1	22.7082	24.6348	64.4163
DATA	693	5	37	0	0	NC_3_16087568	NC_3_16087568	1482	458.5	-9.248877655e-002	1.849739588e-001	6.170682370e-001	1.909109e+002	1.542915e+002	3.784852e+001	6.269935e+001	56	82	24	62	7.651095e+000	2.082403e+001	0	0	0	0	0	0	0	0	0	0	0	21.8037	20.3206	1	1	1	0	26.2212	24.8692	63.6573
DATA	694	5	38	0	0	NC_5_8795649	NC_5_8795649	1503.22	458.522	0.000000000e+000	6.585516488e-001	1.000000000e+000	3.363501e+001	6.041611e+001	3.285822e+001	6.105743e+001	38	72	24	61	7.461465e+000	2.130180e+001	0	0	0	0	0	0	0	0	0	0	0	3.84086	7.34578	1	0	0	0	27.0811	24.65	62.8856
DATA	695	5	39	0	0	NC_3_22789305	NC_3_22789305	1523.79	458.643	6.381472793e-002	6.625581688e-002	3.354689446e-001	1.152389e+003	1.334793e+003	1.197853e+002	1.466858e+002	165.5	232	24	60	7.422011e+000	2.068268e+001	0	0	0	0	0	0	0	0	0	0	0	131.584	175.633	1	1	1	1	25.1049	24.7867	62.3642
DATA	696	5	40	0	0	Col_4_13327071	Col_4_13327071	1545.25	458.661	-1.393357391e-001	7.376309257e-002	5.889679771e-002	9.033931e+002	6.554522e+002	9.607140e+001	8.943639e+001	136	146	24	60	7.467205e+000	2.062380e+001	0	0	0	0	0	0	0	0	0	0	0	103.152	86.2136	1	1	1	1	26.0017	24.9119	61.7862
DATA	697	5	41	0	0	NC_1_24038385	NC_1_24038385	1566.6	458.586	2.582897978e-001	2.098230875e-001	2.183271855e-001	1.102278e+002	1.997933e+002	3.449438e+001	6.406255e+001	46	96.5	25	60	7.773981e+000	2.052709e+001	0	0	0	0	0	0	0	0	0	0	0	12.5871	26.2718	1	1	0	0	27.501	25.2192	61.1889
DATA	698	5	42	0	0	NC_5_15312045	NC_5_15312045	1587.85	458.5	-6.411734845e-003	3.865237343e-001	9.867651345e-001	7.921899e+001	7.805802e+001	3.362763e+001	6.137918e+001	44	76	25	60	7.602938e+000	2.063249e+001	0	0	0	0	0	0	0	0	0	0	0	9.04743	10.262	1	1	0	0	26.6546	25.2286	61.612
DATA	699	5	43	0	0	Col_3_800538	Col_3_800538	1609.04	458.833	4.138898249e-002	6.775559112e-002	5.412942018e-001	1.008604e+003	1.109455e+003	1.060214e+002	1.265569e+002	144	209.5	25	61	7.529165e+000	2.068605e+001	0	0	0	0	0	0	0	0	0	0	0	115.209	145.831	1	1	1	1	16.2346	24.9468	62.2911
DATA	700	5	44	0	0	NC_5_6809570	NC_5_6809570	1630.09	458.393	-1.355439910e-001	8.076096243e-002	9.328163116e-002	6.856115e+002	5.018040e+002	7.594559e+001	7.890757e+001	115	133	24	61	7.740339e+000	2.011832e+001	0	0	0	0	0	0	0	0	0	0	0	78.3374	65.9535	1	1	1	1	25.5572	24.985	61.8942
DATA	701	5	45	0	0	NC_2_9062152	NC_2_9062152	1651.4	458.586	0.000000000e+000	6.667707414e-001	1.000000000e+000	3.245047e+001	6.051223e+001	3.265993e+001	6.093964e+001	37	70	24	60	7.546516e+000	2.010311e+001	0	0	0	0	0	0	0	0	0	0	0	0.494442	2.93821	0	0	0	0	30	24.6161	61.4047
DATA	702	5	46	0	0	NC_5_5935235	NC_5_5935235	1672.2	458.533	2.749900365e-001	7.441125028e-002	2.194166237e-004	6.390815e+002	1.203778e+003	7.176338e+001	1.349047e+002	108	214	24	60	7.485186e+000	1.911223e+001	0	0	0	0	0	0	0	0	0	0	0	73.0678	158.213	1	1	1	1	25.7804	24.4043	60.6801
DATA	703	5	47	0	0	NC_5_18448479	NC_5_18448479	1693.6	458.586	4.431363196e-001	1.286024059e-001	5.694018853e-004	1.636796e+002	4.540784e+002	3.650730e+001	7.595885e+001	52	120.5	24	59	7.253068e+000	1.953285e+001	0	0	0	0	0	0	0	0	0	0	0	18.7215	59.6845	1	1	1	1	30	24.0708	60.4963
DATA	704	5	48	0	0	NC_4_3355228	NC_4_3355228	1714.78	458.522	-1.198751739e-001	6.486175735e-002	6.457859168e-002	1.934204e+003	1.467665e+003	1.961513e+002	1.588939e+002	244	251	24	59	7.248794e+000	1.925593e+001	0	0	0	0	0	0	0	0	0	0	0	221.332	192.938	1	1	1	1	27.0811	24.0224	60.0224
DATA	705	5	49	0	0	Col_3_291089	Col_3_291089	1736	458.5	1.210569817e-001	7.485821393e-002	1.058458505e-001	6.289618e+002	8.311535e+002	7.084339e+001	1.030224e+002	112	185	24	58	7.283160e+000	1.922057e+001	0	0	0	0	0	0	0	0	0	0	0	72.008	109.283	1	1	1	1	26.2212	24.0803	58.4789
DATA	706	5	50	0	0	NC_1_24607844	NC_1_24607844	1757	458.5	1.608761976e-001	2.521122832e-001	5.233999385e-001	1.014835e+002	1.469845e+002	3.412811e+001	6.260794e+001	48	84.5	24	57	7.397944e+000	1.787670e+001	0	0	0	0	0	0	0	0	0	0	0	11.6247	19.3306	1	1	0	0	26.2212	24.122	57.248
DATA	707	5	51	0	0	Col_3_15773845	Col_3_15773845	1778.33	458.609	-6.918133486e-002	6.499289086e-002	2.871273190e-001	1.597331e+003	1.362115e+003	1.630190e+002	1.491816e+002	219	252	23.5	56	7.553307e+000	1.824011e+001	0	0	0	0	0	0	0	0	0	0	0	183.073	179.19	1	1	1	1	27.2919	23.816	56.6058
DATA	708	5	52	0	0	NC_5_17508043	NC_5_17508043	1799.5	458.676	-9.879501322e-003	8.616311175e-002	9.087142620e-001	5.014603e+002	4.901816e+002	5.978211e+001	7.811459e+001	92	131	23	56	7.243662e+000	1.877336e+001	0	0	0	0	0	0	0	0	1	0	0	57.5077	64.5063	1	1	1	1	27.0811	23.2403	56.2759
DATA	709	5	53	0	0	Col_4_17361162	Col_4_17361162	1820	459.115	1.217752214e-001	1.026192658e-001	2.353577633e-001	3.185026e+002	4.215880e+002	4.552450e+001	7.398527e+001	70	120.5	23	57	7.457890e+000	1.889693e+001	0	0	0	0	0	0	0	0	1	0	0	36.5473	55.4995	1	1	1	1	23.2073	23.4496	57.0267
DATA	710	5	54	0	0	NC_1_9074875	NC_1_9074875	1841.67	458.609	-9.763521679e-002	3.630247127e-001	7.879687525e-001	9.343857e+001	7.462614e+001	3.382080e+001	6.122794e+001	45	74	23	56	7.573611e+000	1.917022e+001	0	0	0	0	0	0	0	0	1	0	0	10.7294	9.82844	1	1	0	0	27.2919	23.272	56.4854
DATA	711	5	55	0	0	NC_5_17811895	NC_5_17811895	1863	458.5	0.000000000e+000	6.686073876e-001	1.000000000e+000	3.227622e+001	6.035739e+001	3.253269e+001	6.092335e+001	38	69.5	22	56	7.264324e+000	1.892176e+001	0	0	0	0	0	0	0	0	1	0	0	2.09192	6.17587	0	0	0	0	26.2212	23.067	56.7445
DATA	712	5	56	0	0	NC_3_990303	NC_3_990303	1884	458.5	-1.355412340e-001	6.433573396e-002	3.513665527e-002	2.381513e+003	1.743058e+003	2.403531e+002	1.845765e+002	302	286	23	56	7.392201e+000	1.873693e+001	0	0	0	0	0	0	0	0	1	0	0	273.851	229.789	1	1	1	1	26.2212	23.5761	56.101
DATA	713	5	57	0	0	Col_2_10299594	Col_2_10299594	1904.56	458.655	-2.443920848e-001	6.555572186e-002	1.930012453e-004	7.658191e+003	4.362486e+003	7.665057e+002	4.404486e+002	929	627	23	56	7.343591e+000	1.931530e+001	0	0	0	0	0	0	0	0	1	0	0	881.236	575.412	1	1	1	1	24.8756	23.6193	56.6315
DATA	714	5	58	0	0	NC_1_12520389	NC_1_12520389	1925.83	458.625	1.344013885e-001	1.206765102e-001	2.653938361e-001	2.470227e+002	3.366188e+002	4.075184e+001	6.936097e+001	63	111	23	57	7.390692e+000	2.003191e+001	0	0	0	0	0	0	0	0	1	0	0	28.4466	44.4259	1	1	1	1	23.696	23.666	57.6371
DATA	715	5	59	0	0	Col_2_2937035	Col_2_2937035	1946.44	458.86	-1.205723999e-001	6.382081092e-002	5.886056385e-002	2.550236e+003	1.932003e+003	2.570720e+002	2.024841e+002	321.5	322	23	56	7.159105e+000	1.916100e+001	0	0	0	0	0	0	0	0	1	0	0	293.895	255.131	1	1	1	1	23.9365	23.592	56.9843
DATA	716	5	60	0	0	NC_5_19729522	NC_5_19729522	1968.5	458.676	-8.843046482e-004	6.141979236e-002	9.885126826e-001	7.697051e+004	7.681394e+004	7.697119e+003	7.681633e+003	8171	8947	23	55	7.125017e+000	1.900727e+001	0	0	1	1	0	0	0	0	1	0	0	8877.56	10150.6	1	1	1	1	27.0811	23.4783	56.3284
DATA	717	5	61	0	0	Col_1_13163339	Col_1_13163339	1989.23	458.6	-8.470614202e-002	6.327465156e-002	1.806664843e-001	2.503942e+003	2.060241e+003	2.524735e+002	2.147313e+002	320.5	344	23	56	6.942181e+000	1.857613e+001	0	0	0	0	0	0	0	0	1	0	0	289.023	272.432	1	1	1	1	25.7804	23.4653	56.6737
DATA	718	5	62	0	0	Col_1_27634939	Col_1_27634939	2011	458.5	1.754504531e-001	8.577500372e-002	4.080824321e-002	4.189426e+002	6.274874e+002	5.290575e+001	8.715309e+001	84	146	23	56	7.103443e+000	1.897745e+001	0	0	0	0	0	0	0	0	1	0	0	48.3973	83.035	1	1	1	1	26.2212	23.5477	57.3097
DATA	719	5	63	0	0	NC_5_12550249	NC_5_12550249	2031.68	458.632	-6.366978450e-002	8.412944815e-002	4.491652949e-001	5.593339e+002	4.830603e+002	6.458175e+001	7.737236e+001	94	126	23	55	7.205721e+000	1.943435e+001	0	0	0	0	0	0	0	0	0	0	0	64.6662	63.9689	1	1	1	1	25.1049	23.7482	57.0423
DATA	720	5	64	0	0	NC_3_10447175	NC_3_10447175	2053.71	458.863	6.358569207e-001	4.144154636e-001	1.249444453e-001	3.229187e+001	1.396208e+002	3.241837e+001	6.198532e+001	38	87	24	56	7.572640e+000	1.950469e+001	0	0	0	0	0	0	0	0	0	0	0	3.73647	18.5038	1	1	0	0	24.1747	24.3785	57.9926
DATA	721	5	65	0	0	NC_5_17640918	NC_5_17640918	2073.88	458.644	-6.730456292e-002	9.059091953e-002	4.575116938e-001	4.837160e+002	4.142723e+002	5.812661e+001	7.319817e+001	88.5	116	24	56	7.607801e+000	1.983454e+001	0	0	0	0	0	0	0	0	0	0	0	56.0144	54.9444	1	1	1	1	25.7804	24.5205	57.547
DATA	722	5	66	0	0	NC_1_25500489	NC_1_25500489	2095.33	458.111	-1.270880573e-001	8.445062887e-002	1.323549574e-001	6.029895e+002	4.500095e+002	6.836005e+001	7.523853e+001	99	120	23	56	7.336221e+000	1.929863e+001	0	0	0	0	0	0	0	0	0	0	0	69.8854	59.7335	1	1	1	1	24.8756	24.0558	57.2831
DATA	723	5	67	0	0	Col_3_16675402	Col_3_16675402	2116.57	458.701	-2.212820003e-001	6.467696204e-002	6.231293985e-004	2.838279e+004	1.705191e+004	2.838462e+003	1.706255e+003	3303.5	2266.5	24	57	7.405807e+000	1.900262e+001	0	0	0	0	0	0	0	0	0	0	0	3292.11	2265.31	1	1	1	1	26.8687	24.3855	57.5246
DATA	724	5	68	0	0	Col_4_14753508	Col_4_14753508	2138	458.5	7.503235159e-002	6.723914398e-002	2.644637324e-001	1.102251e+003	1.310126e+003	1.148188e+002	1.466909e+002	150	196	23	56	7.321440e+000	1.898139e+001	0	0	0	0	0	0	0	0	0	0	0	127.955	174.198	1	1	1	1	26.2212	24.0086	57.5452
DATA	725	5	69	0	0	Col_2_18687518	Col_2_18687518	2158.77	458.66	4.477534506e-001	7.439381982e-002	1.758326170e-009	1.961250e+003	5.499035e+003	1.987390e+002	5.531827e+002	258.5	797.5	24	57	7.457839e+000	1.908581e+001	0	0	0	0	0	0	0	0	0	0	0	227.85	731.788	1	1	1	1	24.6442	24.339	57.4586
DATA	726	5	70	0	0	NC_1_17936313	NC_1_17936313	2179.7	459.537	3.904959186e-001	2.550500909e-001	1.257556201e-001	7.452048e+001	1.831351e+002	3.295692e+001	6.282090e+001	43.5	92	24	56	7.403936e+000	1.904250e+001	0	0	0	0	0	0	0	0	0	0	0	8.66401	24.3919	1	1	0	0	24.6442	24.396	57.0737
DATA	727	5	71	0	0	Col_3_1568024	Col_3_1568024	2201.12	458.75	-1.118363217e-001	7.243567980e-002	1.226029600e-001	9.057966e+002	7.001552e+002	9.609166e+001	9.223153e+001	136	159	24	56	7.432125e+000	1.973847e+001	0	0	0	0	0	0	0	0	0	0	0	105.398	93.3397	1	1	1	1	25.3321	24.1658	57.2303
DATA	728	5	72	0	0	Col_3_12433747	Col_3_12433747	2222.4	458.434	-8.735268473e-003	6.916990770e-002	8.995046509e-001	9.380023e+002	9.193241e+002	9.912518e+001	1.097700e+002	133	178	24	56	7.821126e+000	1.964360e+001	0	0	0	0	0	0	0	0	0	0	0	109.231	122.67	1	1	1	1	24.4106	24.5997	57.3636
DATA	729	5	73	0	0	Col_3_8043292	Col_3_8043292	2243.43	458.915	6.639308022e-002	9.376627346e-002	4.789018236e-001	3.869004e+002	4.508087e+002	5.022673e+001	7.499067e+001	77	129	24	56	7.448756e+000	1.947494e+001	0	0	0	0	0	0	0	0	0	0	0	45.088	60.2086	1	1	1	1	22.7082	24.1449	57.1037
DATA	730	5	74	0	0	Col_1_5740181	Col_1_5740181	2264.42	459.182	1.349532805e-001	7.324602038e-002	6.540704830e-002	6.623069e+002	9.036757e+002	7.355826e+001	1.084020e+002	113	182	24	56	7.395566e+000	1.903220e+001	0	0	0	0	0	0	0	0	0	0	0	77.2391	120.804	1	1	1	1	25.1049	24.1584	57.4919
DATA	731	5	75	0	0	Col_5_26587636	Col_5_26587636	2285.38	459	1.854375636e-001	8.896287503e-002	3.712037438e-002	3.803417e+002	5.829235e+002	4.969334e+001	8.352260e+001	80	137	24	56	7.391783e+000	1.863026e+001	0	0	0	0	0	0	0	0	0	0	0	44.3881	77.9979	1	1	1	1	25.7804	23.9993	57.6292
DATA	732	5	76	0	0	NC_4_1280285	NC_4_1280285	2306.6	458.981	-3.446925035e-002	9.698625455e-002	7.222873587e-001	4.082303e+002	3.770822e+002	5.184497e+001	7.066226e+001	83	119	23	56	7.200897e+000	1.871670e+001	0	0	0	0	0	0	0	0	0	0	0	47.6766	50.5033	1	1	1	1	24.8756	23.9947	57.678
DATA	733	5	77	0	0	Col_4_8296909	Col_4_8296909	2328.09	458.812	-1.882852233e-002	7.288647391e-002	7.961547812e-001	7.663527e+002	7.338380e+002	8.302358e+001	9.460195e+001	126	168	24	56	7.033035e+000	1.858057e+001	0	0	0	0	0	0	0	0	0	0	0	89.5639	98.3793	1	1	1	1	27.501	23.9487	58.0601
DATA	734	5	78	0	0	NC_3_5568975	NC_3_5568975	2349.07	458.167	7.192755223e-002	9.294190901e-002	4.389911524e-001	3.889769e+002	4.590409e+002	5.031507e+001	7.526471e+001	84	122	24	57	7.072591e+000	1.913997e+001	0	0	0	0	0	0	0	0	0	0	0	45.4905	61.598	1	1	1	1	18.8476	24.0964	58.6341
DATA	735	5	79	0	0	NC_1_24773008	NC_1_24773008	2370.39	458.697	-4.531482420e-002	7.470871595e-002	5.441473470e-001	7.301895e+002	6.578407e+002	7.968098e+001	8.875978e+001	120.5	149.5	24	57	7.428261e+000	1.911082e+001	0	0	0	0	0	0	0	0	0	0	0	85.4489	88.3596	1	1	1	1	27.501	24.5843	58.6549
DATA	736	5	80	0	0	NC_1_24461605	NC_1_24461605	2391.94	458.625	-2.874978340e-001	8.119943690e-002	3.991604069e-004	8.689275e+002	4.482143e+002	9.255468e+001	7.451711e+001	127.5	125.5	25	57	7.485431e+000	1.906430e+001	0	0	0	0	0	0	0	0	0	0	0	101.748	60.2618	1	1	1	1	27.0811	25.3098	59.2573
DATA	737	5	81	0	0	NC_1_24190879	NC_1_24190879	2413	458.797	-7.820199760e-002	8.365831883e-002	3.499024680e-001	5.681868e+002	4.745579e+002	6.513988e+001	7.608651e+001	97.5	134	25	57.5	7.630594e+000	1.942328e+001	0	0	0	0	0	0	0	0	0	0	0	66.5712	63.8644	1	1	1	1	28.1191	25.4339	59.2616
DATA	738	5	82	0	0	Col_1_11631076	Col_1_11631076	2434.17	459	5.740683025e-002	7.813029609e-002	4.624871259e-001	5.704086e+002	6.510179e+002	6.532516e+001	8.813970e+001	106	152	25	57	7.559238e+000	1.951584e+001	0	0	0	0	0	0	0	0	0	0	0	66.8685	87.6953	1	1	1	1	28.1191	25.2658	58.5449
DATA	739	5	83	0	0	Col_4_7130292	Col_4_7130292	2454.78	458.717	-6.950833257e-002	6.177014575e-002	2.604729943e-001	1.814040e+004	1.545747e+004	1.814319e+003	1.546886e+003	2149	1839	24	57	7.700900e+000	1.948163e+001	0	0	0	1	0	0	0	0	0	0	0	2127.69	2084.13	1	1	1	1	22.9591	25.0092	58.5674
DATA	740	5	84	0	0	Col_1_5273967	Col_1_5273967	2476.37	459.386	-2.331790651e-002	6.453092501e-002	7.178417972e-001	1.524954e+003	1.445236e+003	1.557771e+002	1.562182e+002	213	254	24	58	7.712650e+000	1.896318e+001	0	0	0	0	0	0	0	0	0	0	0	178.951	195.048	1	1	1	1	24.8756	24.9606	58.6609
DATA	741	5	85	0	0	NC_2_3809693	NC_2_3809693	2497.56	458.973	1.237004759e+000	2.085689116e-001	3.012487499e-009	3.159036e+001	5.452043e+002	3.188308e+001	8.051664e+001	40.5	139	24	57	7.880390e+000	1.937817e+001	0	0	0	0	0	0	0	0	0	0	0	2.83531	73.6497	0	1	0	1	29.1201	25.1698	58.3005
DATA	742	5	86	0	0	Col_5_17360586	Col_5_17360586	2517.78	458.896	5.764025670e-002	1.431508474e-001	6.872028021e-001	2.111898e+002	2.411644e+002	3.815588e+001	6.392045e+001	64	93	24	57	7.963259e+000	1.897511e+001	0	0	0	0	0	0	0	0	0	0	0	24.8048	32.607	1	1	1	0	27.501	25.0558	57.8838
DATA	743	5	87	0	0	NC_1_4143161	NC_1_4143161	2539.72	459.034	1.394669605e-001	1.937316640e-001	4.715880463e-001	1.348826e+002	1.859615e+002	3.451036e+001	6.199480e+001	53	91	24	57	7.573235e+000	1.914262e+001	0	0	0	0	0	0	0	0	0	0	0	15.8488	25.1672	1	1	0	0	26.0017	24.6409	57.4379
DATA	744	5	88	0	0	NC_4_15444954	NC_4_15444954	2560.73	459.081	1.859286514e-001	1.127239602e-001	9.906254153e-002	2.510086e+002	3.851387e+002	4.047668e+001	7.053049e+001	67	116	24	57	7.509881e+000	1.891138e+001	0	0	0	0	0	0	0	0	0	0	0	29.5043	52.17	1	1	1	1	27.0811	24.7338	57.727
DATA	745	5	89	0	0	Col_2_11675576	Col_2_11675576	2581.97	458.767	-2.053178606e-002	6.692746727e-002	7.590133615e-001	1.123607e+003	1.071723e+003	1.167586e+002	1.223554e+002	169	206	24	56	7.665723e+000	1.863615e+001	0	0	0	0	0	0	0	0	0	0	0	132.116	145.304	1	1	1	1	26.6546	24.4462	56.6045
DATA	746	5	90	0	0	NC_5_1761061	NC_5_1761061	2604.29	458.645	0.000000000e+000	6.663339656e-001	1.000000000e+000	3.153306e+001	5.860431e+001	3.173382e+001	5.902734e+001	38	69	23	57	7.363711e+000	1.945458e+001	0	0	0	0	0	0	0	0	0	0	0	-0.126847	3.25733	0	0	0	0	30	24.0304	57.9921
DATA	747	5	91	0	0	Col_1_21980704	Col_1_21980704	2623.82	458.618	-8.120857281e-002	6.294877614e-002	1.970250085e-001	2.739423e+003	2.272221e+003	2.757734e+002	2.347398e+002	326	319	23	57	7.335275e+000	1.965641e+001	0	0	0	0	0	0	0	0	0	0	0	322.277	308.601	1	1	1	1	20.0267	23.7323	57.8138
DATA	748	5	92	0	0	NC_3_5963886	NC_3_5963886	2645.49	458.492	-1.756126667e-001	1.021856862e-001	8.569376621e-002	4.409904e+002	2.943178e+002	5.432196e+001	6.582607e+001	87	101	23	56	7.433759e+000	1.909016e+001	0	0	0	0	0	0	0	0	0	0	0	51.891	40.0076	1	1	1	0	26.2212	23.9942	57.2348
DATA	749	5	93	0	0	Col_1_27041088	Col_1_27041088	2666.25	458.783	1.357381369e-001	8.056121775e-002	9.200658296e-002	4.882949e+002	6.674524e+002	5.822498e+001	8.897245e+001	97	147	24	57	7.567799e+000	1.914450e+001	0	0	0	0	0	0	0	0	0	0	0	57.4664	90.8034	1	1	1	1	26.4388	24.4172	57.4961
DATA	750	5	94	0	0	Col_2_14937131	Col_2_14937131	2687.71	458.393	-2.683403244e-002	8.120282524e-002	7.410547679e-001	5.637144e+002	5.299380e+002	6.467851e+001	7.914415e+001	101	131	24	56	7.473282e+000	1.892614e+001	0	0	0	0	0	0	0	0	0	0	0	66.3509	72.1549	1	1	1	1	25.1049	24.2155	57.1992
DATA	751	5	95	0	0	NC_5_17733155	NC_5_17733155	2708.87	459.094	7.316922709e-002	7.063820449e-002	3.002810924e-001	7.771396e+002	9.197468e+002	8.393380e+001	1.091297e+002	128	192	23	57	7.407007e+000	1.884127e+001	0	0	0	0	0	0	0	0	0	0	0	91.4784	125.33	1	1	1	1	24.6442	24.017	57.6895
DATA	752	5	96	0	0	Col_3_10805232	Col_3_10805232	2729.84	459.579	-6.154106590e-002	1.443239542e-001	6.698096784e-001	2.381340e+002	2.066714e+002	3.965395e+001	6.222375e+001	67	96.5	23	56	7.274033e+000	1.827481e+001	0	0	0	0	0	0	0	0	0	0	0	28.0321	28.1838	1	1	1	0	20.8674	23.8815	57.0421
DATA	753	5	97	0	0	Col_1_11008010	Col_1_11008010	2751.5	459	1.515421254e-001	6.295928127e-002	1.608477316e-002	1.393849e+005	1.975868e+005	1.393853e+004	1.975877e+004	16001	27817	23	56	7.250776e+000	1.888014e+001	0	0	0	0	0	0	0	0	0	0	0	16407.7	26965.6	1	1	1	1	29.1201	24.0087	57.1107
DATA	754	5	98	0	0	Col_5_19604346	Col_5_19604346	2772.3	458.754	-3.685486005e-002	6.794580012e-002	5.875322563e-001	1.045750e+003	9.606671e+002	1.092767e+002	1.125313e+002	166	192.5	24	57	7.528750e+000	1.915074e+001	0	0	0	0	0	0	0	0	0	0	0	123.094	131.201	1	1	1	1	26.6546	24.6012	57.7039
DATA	755	5	99	0	0	Col_1_4847244	Col_1_4847244	2793.39	459.129	1.179921375e-002	6.493447151e-002	8.558106691e-001	1.355466e+003	1.392798e+003	1.392069e+002	1.510911e+002	195	257.5	24	57	7.510210e+000	1.909467e+001	0	0	0	0	0	0	0	0	0	0	0	159.534	190.351	1	1	1	1	26.6546	24.5309	57.8105
DATA	756	5	100	0	0	Col_3_16213145	Col_3_16213145	2814.55	458.964	-1.303584444e-001	8.817664024e-002	1.393065188e-001	5.385527e+002	3.989053e+002	6.250089e+001	7.082589e+001	100.5	114	24	55	7.590692e+000	1.882201e+001	0	0	0	0	0	0	0	0	0	0	0	63.3767	54.5544	1	1	1	1	25.5572	24.4227	56.2851
DATA	757	5	101	0	0	NC_5_7186123	NC_5_7186123	2836	459.203	4.836711097e-001	2.108879621e-001	2.181935145e-002	7.994021e+001	2.434649e+002	3.271504e+001	6.335070e+001	48	97	24	54	7.583933e+000	1.884863e+001	0	0	0	0	0	0	0	0	0	0	0	9.40547	33.3182	1	1	0	0	28.1191	24.3258	55.1828
DATA	758	5	102	0	0	Col_1_23109972	Col_1_23109972	2856.81	458.362	1.428396321e-002	7.714343543e-002	8.531026808e-001	6.089024e+002	6.292622e+002	6.866197e+001	8.588441e+001	110.5	150.5	24	55	7.496201e+000	1.892271e+001	0	0	0	0	0	0	0	0	0	0	0	71.6243	86.1666	1	1	1	1	25.7804	24.2558	55.7202
DATA	759	5	103	0	0	NC_5_2943184	NC_5_2943184	2877.79	459.14	-2.726178810e-002	7.419019295e-002	7.132773328e-001	7.170641e+002	6.734358e+002	7.841708e+001	8.914921e+001	123	153.5	24	55	7.502460e+000	1.871249e+001	0	0	0	0	0	0	0	0	0	0	0	84.3227	92.2695	1	1	1	1	25.7804	24.3947	55.73
DATA	760	5	104	0	0	Col_1_6989145	Col_1_6989145	2898.98	458.783	2.337386034e-001	8.059063683e-002	3.727823236e-003	4.577243e+002	7.840479e+002	5.570663e+001	9.775448e+001	89	172.5	24	56	7.306196e+000	1.855555e+001	0	0	0	0	0	0	0	0	0	0	0	53.8075	107.485	1	1	1	1	26.6546	24.1024	56.3777
DATA	761	5	105	0	0	Col_1_7529332	Col_1_7529332	2920.26	459.228	6.491024545e-001	1.111564719e-001	5.234573963e-009	1.763786e+002	7.862279e+002	3.633177e+001	9.791101e+001	58	168	24	56	7.502782e+000	1.831538e+001	0	0	0	0	0	0	0	0	0	0	0	20.726	107.84	1	1	1	1	25.1049	24.4121	56.6718
DATA	762	5	106	0	0	NC_2_1094519	NC_2_1094519	2941.82	458.889	1.580677208e-001	1.032588448e-001	1.258210448e-001	2.925524e+002	4.209897e+002	4.319348e+001	7.193022e+001	71.5	121.5	24	56	7.478164e+000	1.887832e+001	0	0	0	0	0	0	0	0	0	0	0	34.362	57.7725	1	1	1	1	22.1978	24.6059	56.9632
DATA	763	5	107	0	0	Col_2_10550212	Col_2_10550212	2962.44	459.14	1.299964185e-001	6.734669074e-002	5.357499823e-002	9.915689e+002	1.337579e+003	1.041291e+002	1.459102e+002	154	258	24	56	7.460418e+000	1.908518e+001	0	0	0	0	0	0	0	0	0	0	0	116.41	183.638	1	1	1	1	23.9365	24.792	57.3153
DATA	764	5	108	0	0	NC_1_21462946	NC_1_21462946	2984.33	459.391	2.319942503e-001	4.222807854e-001	5.827420462e-001	5.228009e+001	8.919295e+001	3.223712e+001	5.895088e+001	43	77	24	56	7.545527e+000	1.885665e+001	0	0	0	0	0	0	0	0	0	0	0	6.13425	12.2507	1	1	0	0	30	24.3901	57.4091
DATA	765	5	109	0	0	Col_2_11537823	Col_2_11537823	3003.94	459.029	1.180211227e-001	6.251018442e-002	5.902186818e-002	5.736259e+003	7.527485e+003	5.745082e+002	7.549990e+002	704	1086	24	56	7.265561e+000	1.893948e+001	0	0	0	0	0	0	0	0	0	0	0	672.692	1034.27	1	1	1	1	20.591	24.0759	57.0379
DATA	766	5	110	0	0	Col_3_10128175	Col_3_10128175	3026.5	459.324	-1.130244581e-001	7.186654610e-002	1.157885168e-001	9.129021e+002	7.037198e+002	9.668658e+001	9.133982e+001	138.5	161.5	23	55	7.386881e+000	1.924319e+001	0	0	0	0	0	0	0	0	0	0	0	106.983	96.7265	1	1	1	1	27.0811	24.1345	57.2286
DATA	767	5	111	0	0	NC_5_7349436	NC_5_7349436	3047.5	459.324	1.226465655e-001	9.993889674e-002	2.197415986e-001	3.196350e+002	4.239366e+002	4.513817e+001	7.201333e+001	71	129	24	56	7.721943e+000	1.938671e+001	0	0	0	0	0	0	0	0	0	0	0	37.4323	58.2878	1	1	1	1	27.0811	24.2753	57.3347
DATA	768	5	112	0	0	NC_3_15251839	NC_3_15251839	3068.67	459.391	-1.980425420e-001	2.513195426e-001	4.306903234e-001	1.476827e+002	9.360244e+001	3.514832e+001	5.894502e+001	53	77	24	57	7.725268e+000	1.917512e+001	0	0	0	0	0	0	0	0	0	0	0	17.2822	12.873	1	1	0	0	27.2919	24.3807	58.0656
DATA	769	5	113	0	0	NC_5_12105241	NC_5_12105241	3089.61	459.561	-7.085558049e-002	9.981379139e-002	4.777800080e-001	3.983612e+002	3.383931e+002	5.104725e+001	6.730896e+001	85	100	23	56	7.514062e+000	1.933941e+001	0	0	0	0	0	0	0	0	0	0	0	46.5805	46.549	1	1	1	1	25.1049	24.0288	57.6856
DATA	770	5	114	0	0	Col_2_2283403	Col_2_2283403	3110.81	459.66	7.538752791e-002	1.253594528e-001	5.475929714e-001	2.420021e+002	2.878768e+002	4.007847e+001	6.490681e+001	70	106	24	56	7.527077e+000	1.908231e+001	0	0	0	0	0	0	0	0	0	0	0	28.2734	39.6072	1	1	1	0	23.4529	24.3403	56.8007
DATA	771	5	115	0	0	Col_4_12698343	Col_4_12698343	3132.43	459.298	6.278720642e-002	9.884493753e-002	5.252920322e-001	3.469035e+002	4.008629e+002	4.717983e+001	7.064092e+001	79	115	24	56	7.218381e+000	1.892340e+001	0	0	0	0	0	0	0	0	0	0	0	40.4918	55.1599	1	1	1	1	26.8687	24.201	57.0146
DATA	772	5	116	0	0	NC_3_7505138	NC_3_7505138	3153.5	459.324	1.164083213e-001	6.313545507e-002	6.521420079e-002	2.503366e+003	3.272900e+003	2.523745e+002	3.324174e+002	329	516	24	55	7.241394e+000	1.891373e+001	0	0	0	0	0	0	0	0	0	0	0	291.926	450.402	1	1	1	1	27.0811	24.134	55.734
DATA	773	5	117	0	0	NC_1_12963589	NC_1_12963589	3174.74	459.167	-9.744710889e-002	6.230490620e-002	1.178091663e-001	5.829685e+003	4.657984e+003	5.838483e+002	4.694150e+002	698	631.5	24	56	7.462026e+000	1.873445e+001	0	0	0	0	0	0	0	0	0	0	0	679.134	641.041	1	1	1	1	24.4106	24.6453	56.208
DATA	774	5	118	0	0	NC_1_18330465	NC_1_18330465	3195.67	459.391	-5.017971122e-002	6.648224558e-002	4.503788170e-001	1.220054e+003	1.086924e+003	1.261506e+002	1.232734e+002	174.5	218.5	24	56	7.580032e+000	1.895124e+001	0	0	0	0	0	0	0	0	0	0	0	141.983	149.585	1	1	1	1	27.2919	24.4065	56.3885
DATA	775	5	119	0	0	Col_1_21435320	Col_1_21435320	3217	459.5	5.576441062e-001	1.404609821e-001	7.184255536e-005	1.229073e+002	4.438354e+002	3.438038e+001	7.316073e+001	53.5	127	24	56	7.483327e+000	1.952694e+001	0	0	0	0	0	0	0	0	0	0	0	14.2874	61.0788	1	1	0	1	26.2212	24.2918	56.1968
DATA	776	5	120	0	0	NC_3_21835456	NC_3_21835456	3238	459.5	1.186557470e-001	9.507064046e-002	2.120018338e-001	3.497807e+002	4.596757e+002	4.750558e+001	7.413670e+001	77	129	24	55	7.137526e+000	1.941461e+001	0	0	0	0	0	0	0	0	0	0	0	40.6138	63.2527	1	1	1	1	26.2212	24.4607	55.8228
DATA	777	5	121	0	0	Col_4_5658439	Col_4_5658439	3258.9	459.322	-1.103650714e-001	7.754229604e-002	1.546524935e-001	7.069741e+002	5.483255e+002	7.767822e+001	7.994256e+001	113	135.5	24	56	7.101808e+000	1.876962e+001	0	0	0	0	0	0	0	0	0	0	0	81.9904	75.4403	1	1	1	1	26.0017	24.1118	55.786
DATA	778	5	122	0	0	Col_5_22241888	Col_5_22241888	3280.5	459.324	-1.280050627e-001	6.264789320e-002	4.102807694e-002	8.374154e+003	6.236427e+003	8.380352e+002	6.263512e+002	915	825	23	55	7.189417e+000	1.905220e+001	0	0	1	1	0	0	0	0	0	0	0	969.937	857.856	1	1	1	1	27.0811	23.8623	55.9761
DATA	779	5	123	0	0	NC_1_28006942	NC_1_28006942	3301.5	459.324	2.473161564e-002	8.631512345e-002	7.744744970e-001	4.634168e+002	4.905727e+002	5.646848e+001	7.611715e+001	83	123.5	24	55	7.193320e+000	1.926378e+001	0	0	0	0	0	0	0	0	0	0	0	53.6058	67.4646	1	1	1	1	27.0811	24.0856	56.3497
DATA	780	5	124	0	0	Col_2_6733701	Col_2_6733701	3322.07	459.125	-2.357258716e-001	6.665035122e-002	4.050773367e-004	2.612984e+003	1.518486e+003	2.632883e+002	1.626259e+002	333.5	270.5	24	56	7.129243e+000	1.872871e+001	0	0	0	0	0	0	0	0	0	0	0	301.858	208.765	1	1	1	1	25.1049	23.947	56.4632
DATA	781	5	125	0	0	NC_3_16150225	NC_3_16150225	3344.04	459.632	-3.248187439e-001	6.974984624e-002	3.209909601e-006	2.843838e+003	1.346127e+003	2.862186e+002	1.466704e+002	370	261	24	56	7.187217e+000	1.884370e+001	0	0	0	0	0	0	0	0	0	0	0	328.051	185.002	1	1	1	1	25.5572	23.9563	56.3903
DATA	782	5	126	0	0	Col_5_18055254	Col_5_18055254	3364.73	459.061	9.189104009e-002	6.345385770e-002	1.475736285e-001	1.917798e+003	2.369703e+003	1.944978e+002	2.440272e+002	229	363	24	56	7.603252e+000	1.882853e+001	0	0	0	0	0	0	0	0	0	0	0	220.912	325.544	1	1	1	1	19.4461	24.3386	56.9641
DATA	783	5	127	0	0	Col_2_7505563	Col_2_7505563	3386.22	459.918	-2.160317094e-002	7.279350291e-002	7.666395612e-001	7.610813e+002	7.241489e+002	8.273782e+001	9.295899e+001	121	165.5	24	56	7.702632e+000	1.862564e+001	0	0	0	0	0	0	0	0	0	0	0	87.5367	99.4361	1	1	1	1	23.696	24.2025	56.8174
DATA	784	5	128	0	0	Col_1_27909008	Col_1_27909008	3407.4	459.414	3.310179204e-002	7.328655009e-002	6.515022509e-001	6.998921e+002	7.553233e+002	7.716785e+001	9.542606e+001	115.5	171	23	56	7.404949e+000	1.918829e+001	0	0	0	0	0	0	0	0	1	0	0	80.3736	103.663	1	1	1	1	27.501	23.5716	57.0122
DATA	785	5	129	0	0	NC_2_18597084	NC_2_18597084	3428.5	459.324	-8.650112673e-002	8.774282577e-002	3.242075097e-001	5.148512e+002	4.218719e+002	6.091369e+001	7.200453e+001	94	127	23	56	7.373047e+000	1.975458e+001	0	0	0	0	0	0	0	0	1	0	0	59.0299	57.8658	1	1	1	1	27.0811	23.6478	57.3035
DATA	786	5	130	0	0	NC_2_10268074	NC_2_10268074	3449.6	459.414	-1.235841101e-001	2.675065194e-001	6.440917807e-001	1.282968e+002	9.652321e+001	3.504046e+001	5.918051e+001	53	76	23	56	7.368501e+000	1.938096e+001	0	0	0	0	0	0	0	0	0	0	0	14.6857	13.2313	1	1	0	0	27.501	23.7976	56.8974
DATA	787	5	131	0	0	NC_5_17685069	NC_5_17685069	3470.78	459.478	-4.160171175e-003	1.101206165e-001	9.698644353e-001	4.092141e+002	4.053129e+002	7.140940e+001	7.459571e+001	69	106	23.5	56	7.284403e+000	1.867511e+001	0	0	0	0	0	0	0	0	0	0	0	46.7624	55.5215	1	1	1	1	27.0811	23.9243	56.3683
DATA	788	5	132	0	0	NC_2_339420	NC_2_339420	3491.62	458.833	1.027109422e-003	1.069811191e-001	9.923397496e-001	3.318120e+002	3.325977e+002	4.659932e+001	6.726920e+001	79	116	23	56	7.312055e+000	1.886894e+001	0	0	0	0	0	0	0	0	0	0	0	37.8522	45.5268	1	1	1	1	23.2073	23.6984	56.4178
DATA	789	5	133	0	0	Col_1_1131272	Col_1_1131272	3512.5	459.48	8.871950662e-002	1.100825984e-001	4.202798700e-001	2.885244e+002	3.539175e+002	4.366576e+001	6.838783e+001	72	120	23	56	7.459153e+000	1.867281e+001	0	0	0	0	0	0	0	0	0	0	0	32.8569	48.407	1	1	1	1	24.4106	23.8119	56.9439
DATA	790	5	134	0	0	Col_2_16872199	Col_2_16872199	3533.77	459.509	-1.776316917e-001	6.422357639e-002	5.677758766e-003	3.764972e+003	2.501094e+003	3.779263e+002	2.568755e+002	461	405	24	56	7.161525e+000	1.872570e+001	0	0	0	0	0	0	0	0	0	0	0	427.969	341.789	1	1	1	1	24.8756	24.0007	56.6906
DATA	791	5	135	0	0	NC_5_17235421	NC_5_17235421	3555.4	459.414	7.772148256e-002	1.514202397e-001	6.077531545e-001	1.928815e+002	2.306811e+002	3.813555e+001	6.299954e+001	59.5	94	24	57	7.377941e+000	1.864856e+001	0	0	0	0	0	0	0	0	0	0	0	21.8833	31.494	1	1	1	0	27.501	24.6988	57.5099
DATA	792	5	136	0	0	NC_2_6460632	NC_2_6460632	3576.16	459.228	-1.213649687e-001	6.569224100e-002	6.467788671e-002	1.634058e+003	1.235670e+003	1.666968e+002	1.367930e+002	214.5	250.5	24	55	7.615394e+000	1.828451e+001	0	0	0	0	0	0	0	0	0	0	0	185.045	168.537	1	1	1	1	25.5572	24.6704	56.3178
DATA	793	5	137	0	0	NC_5_2082892	NC_5_2082892	3597.2	460.182	3.281984216e-001	1.642355150e-001	4.567979237e-002	1.311731e+002	2.792821e+002	3.553267e+001	6.504317e+001	52.5	108	25	56	7.527404e+000	1.905359e+001	0	0	0	0	0	0	0	0	0	0	0	14.826	38.0529	1	1	0	0	22.1978	24.9598	56.8877
DATA	794	5	138	0	0	Col_3_22194176	Col_3_22194176	3618.8	459.435	2.907771999e-001	1.912868728e-001	1.284831982e-001	1.148586e+002	2.243576e+002	3.502709e+001	6.294394e+001	52	101	24	55	7.544525e+000	1.881045e+001	0	0	0	0	0	0	0	0	0	0	0	12.9556	30.5341	1	1	0	0	22.9591	24.6329	55.8745
DATA	795	5	139	0	0	NC_4_16881536	NC_4_16881536	3639.37	458.711	-1.607614899e-001	1.029899417e-001	1.185370832e-001	4.315741e+002	2.980532e+002	5.442322e+001	6.599207e+001	85	108	24	55	7.418255e+000	1.896543e+001	0	0	0	0	0	0	0	0	0	0	0	48.5832	40.5168	1	1	1	1	20.591	24.3866	55.9042
DATA	796	5	140	0	0	NC_5_23869198	NC_5_23869198	3661.28	459.534	3.865197021e-001	3.436674763e-001	2.607200224e-001	5.419969e+001	1.319825e+002	3.366532e+001	6.041239e+001	45	86	23	55	7.263666e+000	1.897440e+001	0	0	0	0	0	0	0	0	0	0	0	6.0885	17.9186	1	1	0	0	25.3321	23.8178	55.9811
DATA	797	5	141	0	0	NC_5_18549151	NC_5_18549151	3682.17	459.644	1.118727461e+000	1.282788568e-001	2.756121037e-018	1.510204e+002	1.985012e+003	3.655985e+001	2.070922e+002	54	341	23	55	7.254010e+000	1.875012e+001	0	0	0	0	0	0	0	0	0	0	0	16.9298	269.146	1	1	0	1	25.7804	23.8199	55.3433
DATA	798	5	142	0	0	NC_3_22939809	NC_3_22939809	3703.41	459.569	-2.469441713e-001	6.833946463e-002	3.020996080e-004	1.961539e+003	1.110843e+003	1.989715e+002	1.258327e+002	250.5	214	23	55	7.321528e+000	1.924838e+001	0	0	0	0	0	0	0	0	0	0	0	219.423	150.41	1	1	1	1	25.3321	23.7614	56.1599
DATA	799	5	143	0	0	Col_1_8848230	Col_1_8848230	3724.71	459.5	2.199734288e-002	9.554015644e-002	8.179038395e-001	3.934899e+002	4.139338e+002	5.163836e+001	7.223388e+001	81	122.5	24	56	7.354250e+000	1.912988e+001	0	0	0	0	0	0	0	0	0	0	0	43.921	55.9657	1	1	1	1	30	24.3157	56.6569
DATA	800	5	144	0	0	NC_1_27614739	NC_1_27614739	3745.85	459.5	7.476423491e-002	1.995403021e-001	7.078966994e-001	1.428555e+002	1.696919e+002	3.643045e+001	6.166758e+001	54	89	24	56	7.284785e+000	1.923053e+001	0	0	0	0	0	0	0	0	0	0	0	15.9104	22.9085	1	1	0	0	26.6546	24.3866	56.7162
DATA	801	5	145	0	0	NC_4_12096145	NC_4_12096145	3767	459.5	-1.866197854e-001	2.258092923e-001	4.085496348e-001	1.682555e+002	1.094837e+002	3.756617e+001	6.038160e+001	54	78	24	56	7.207099e+000	1.893085e+001	0	0	0	0	0	0	0	0	0	0	0	18.6976	14.757	1	1	1	0	26.2212	24.5379	57.1363
DATA	802	5	146	0	0	Col_1_22494197	Col_1_22494197	3787.66	459.642	1.128795091e-001	7.469772645e-002	1.307501142e-001	6.301152e+002	8.171457e+002	7.143912e+001	1.010678e+002	109.5	178.5	24	57	7.375607e+000	1.888619e+001	0	0	0	0	0	0	0	0	0	0	0	69.8684	109.964	1	1	1	1	24.8756	24.5766	57.2294
DATA	803	5	147	0	0	Col_5_3198697	Col_5_3198697	3809.1	459.451	-1.194810229e-001	7.391896157e-002	1.060125009e-001	8.576927e+002	6.514044e+002	9.216693e+001	8.827842e+001	135.5	149.5	24	57	7.605976e+000	1.893994e+001	0	0	0	0	0	0	0	0	0	0	0	94.8818	87.5068	1	1	1	1	24.4106	24.5552	57.3679
DATA	804	5	148	0	0	NC_3_3279457	NC_3_3279457	3830.5	459.5	3.661575962e-001	2.871169457e-001	2.022063414e-001	6.815568e+001	1.583652e+002	3.449881e+001	6.175331e+001	45	86	24	56	7.721853e+000	1.859147e+001	0	0	0	0	0	0	0	0	0	0	0	7.52206	21.2356	1	1	0	0	27.9146	24.4533	57.1786
DATA	805	5	149	0	0	Col_5_26142482	Col_5_26142482	3851	459.3	-1.622941579e-001	6.423727209e-002	1.152120719e-002	3.086004e+003	2.123745e+003	3.104563e+002	2.206320e+002	357	330	24	57	7.657256e+000	1.961854e+001	0	0	0	0	0	0	0	0	0	0	0	339.816	284.265	1	1	1	1	26.2212	24.5212	58.1534
DATA	806	5	150	0	0	Col_5_17064143	Col_5_17064143	3872.71	459.5	-1.886963012e-001	4.053605266e-001	6.415717133e-001	9.193132e+001	5.953430e+001	3.519967e+001	6.003802e+001	48	72	23	57	7.349289e+000	1.976707e+001	0	0	0	0	0	0	0	0	0	0	0	10.0986	5.1433	1	0	0	0	30	24.1107	58.3819
DATA	807	5	151	0	0	Col_1_24304027	Col_1_24304027	3893.52	458.717	-6.150191725e-002	8.070601900e-002	4.460309411e-001	6.175904e+002	5.360417e+002	7.052792e+001	8.048268e+001	104	144.5	23	57	7.159319e+000	1.932981e+001	0	0	0	0	0	0	0	0	0	0	0	67.6805	71.4655	1	1	1	1	22.9591	24.0303	57.6887
DATA	808	5	152	0	0	Col_2_17431021	Col_2_17431021	3914.88	459.429	1.642017361e-001	9.630604771e-002	8.819458657e-002	3.402567e+002	4.966020e+002	4.820110e+001	7.800771e+001	74	132	23	56	7.260723e+000	1.877465e+001	0	0	0	0	0	0	0	0	0	0	0	37.1985	66.0699	1	1	1	1	23.696	23.9552	56.8323
DATA	809	5	153	0	0	NC_2_12703309	NC_2_12703309	3935.69	459.583	-8.077361106e-002	1.897003235e-001	6.702566091e-001	1.839760e+002	1.527522e+002	3.885407e+001	6.219089e+001	58	84	23	54	7.405294e+000	1.838341e+001	0	0	0	0	0	0	0	0	0	0	0	20.0653	20.2799	1	1	1	0	20.0267	23.8907	55.7559
DATA	810	5	154	0	0	NC_3_15881103	NC_3_15881103	3957.86	459.465	3.282051105e-001	1.323469349e-001	1.314249437e-002	1.782414e+002	3.795017e+002	3.866388e+001	7.135532e+001	59	114	23	55	7.680083e+000	1.928354e+001	0	0	0	0	0	0	0	0	0	0	0	19.39	50.2666	1	1	1	1	22.1978	24.2056	56.189
DATA	811	5	155	0	0	Col_5_16495415	Col_5_16495415	3978.6	459.586	3.637320547e-002	6.098779974e-002	5.509071458e-001	3.150137e+003	3.425332e+003	3.168857e+002	3.354058e+002	339	449.5	23	55	7.578275e+000	1.916922e+001	0	0	0	1	0	0	0	0	0	0	0	341.864	452.68	1	1	1	1	27.501	23.9919	56.1846
DATA	812	5	156	0	0	NC_5_23126916	NC_5_23126916	3999.47	459.5	-3.539655457e-001	9.120914096e-002	1.041082153e-004	9.181165e+002	4.063799e+002	1.097790e+002	7.305134e+001	105.5	111	23	56	7.374294e+000	1.944441e+001	0	0	0	0	0	0	0	0	0	0	0	99.3938	53.5801	1	1	1	1	19.1492	23.7488	56.5723
DATA	813	5	157	0	0	Col_2_8606488	Col_2_8606488	4020.8	459.5	4.066638750e-001	7.311011022e-002	2.661688435e-008	1.356509e+003	3.460082e+003	1.399850e+002	3.513189e+002	190	517	24	56	7.309656e+000	1.929924e+001	0	0	0	0	0	0	0	0	0	0	0	146.486	455.079	1	1	1	1	25.7804	24.3304	56.9839
DATA	814	5	158	0	0	Col_1_23405545	Col_1_23405545	4041.58	459.365	-1.440897448e-001	6.959464313e-002	3.841355820e-002	1.194781e+003	8.574296e+002	1.244008e+002	1.052309e+002	157	177	24	56	7.457940e+000	1.930661e+001	0	0	0	0	0	0	0	0	0	0	0	128.704	112.492	1	1	1	1	24.4106	24.621	56.7513
DATA	815	5	159	0	0	Col_2_9759081	Col_2_9759081	4063.31	459.041	-3.166194389e-002	1.629917599e-001	8.459763173e-001	2.098568e+002	1.951017e+002	4.058551e+001	6.420535e+001	59	94	24	55	7.587023e+000	1.923968e+001	0	0	0	0	0	0	0	0	0	0	0	22.5477	25.5282	1	1	1	0	23.4529	24.6372	56.1493
DATA	816	5	160	0	0	NC_3_1646071	NC_3_1646071	4084.08	459.525	9.604685830e-002	7.257491126e-002	1.856968105e-001	7.267652e+002	9.066527e+002	8.058893e+001	1.094599e+002	110	180	24	54	7.620287e+000	1.946715e+001	0	0	0	0	0	0	0	0	0	0	0	77.8953	118.322	1	1	1	1	26.2212	24.5137	56.1147
DATA	817	5	161	0	0	NC_1_4616112	NC_1_4616112	4105.5	460.048	4.152635837e-002	9.768943980e-002	6.707743925e-001	3.857442e+002	4.244492e+002	5.202710e+001	7.472427e+001	75	110	24	55	7.333987e+000	1.905774e+001	0	0	0	0	0	0	0	0	0	0	0	41.2402	55.2395	1	1	1	1	22.4545	24.1002	55.9005
DATA	818	5	162	0	0	NC_2_11910217	NC_2_11910217	4126.6	459.586	-7.885583561e-002	1.333953969e-001	5.544242065e-001	2.849321e+002	2.376214e+002	4.513200e+001	6.609314e+001	66.5	97	23	55	7.227026e+000	1.922051e+001	0	0	0	0	0	0	0	0	0	0	0	30.3851	30.8374	1	1	1	0	27.501	23.9032	56.7075
DATA	819	5	163	0	0	Col_2_8304497	Col_2_8304497	4147.78	459.522	-1.631410028e-001	6.915327907e-002	1.831824372e-002	1.319888e+003	9.065587e+002	1.365733e+002	1.097468e+002	171	186	23	56	7.306525e+000	1.937268e+001	0	0	0	0	0	0	0	0	0	0	0	140.397	117.307	1	1	1	1	27.0811	23.8173	57.5545
DATA	820	5	164	66	1	DarkCorner	DarkCorner	4169.23	460.316	0.000000000e+000	6.584267099e-001	1.000000000e+000	3.495469e+001	6.164565e+001	3.518885e+001	6.203927e+001	39	66	23	55	7.328372e+000	1.896428e+001	0	0	0	0	0	0	0	0	0	0	0	0.95924	-2.35133	0	0	0	0	24.4106	23.7087	56.6493
DATA	821	6	1	0	0	NC_2_16525467	NC_2_16525467	730.719	464.491	1.366178338e-002	2.616228981e-001	9.583538975e-001	1.069410e+002	1.103586e+002	3.198033e+001	5.710049e+001	45.5	79.5	23	60	7.542189e+000	2.025425e+001	0	0	0	0	0	0	0	0	0	0	0	13.2436	15.7662	1	1	0	0	25.3321	23.8175	61.299
DATA	822	6	2	0	0	Col_3_9995799	Col_3_9995799	752.143	464.49	-1.573657488e-001	7.420639059e-002	3.395130189e-002	8.465965e+002	5.892651e+002	8.991787e+001	8.148326e+001	142	151	24	60	7.638183e+000	2.015870e+001	0	0	0	0	0	0	0	0	0	0	0	104.293	83.8045	1	1	1	1	23.4529	24.279	61.5838
DATA	823	6	3	0	0	Col_1_12920374	Col_1_12920374	773.164	464.508	1.787185694e-002	9.833171510e-002	8.557783846e-001	3.557412e+002	3.706858e+002	4.682519e+001	6.759100e+001	77.5	114	24	62	7.467657e+000	2.036296e+001	0	0	0	0	0	0	0	0	0	0	0	43.6083	52.4929	1	1	1	1	25.7804	24.7354	62.9546
DATA	824	6	4	0	0	NC_5_16277427	NC_5_16277427	795.643	462.714	-3.350618688e-001	6.927811753e-002	1.321620273e-006	4.326786e+003	2.000339e+003	4.337586e+002	2.079303e+002	540	341	24	61	7.164839e+000	2.041712e+001	0	0	1	0	0	0	0	0	0	0	0	527.946	282.08	1	1	1	1	17.5897	24.469	62.8594
DATA	825	6	5	0	0	Col_1_24607844	Col_1_24607844	815.706	464.5	1.113218941e-002	6.801004762e-002	8.699795345e-001	9.509810e+002	9.756724e+002	9.994111e+001	1.129902e+002	140	198	24	61	7.206924e+000	2.067654e+001	0	0	0	0	0	0	0	0	0	0	0	115.491	137.034	1	1	1	1	27.0811	24.1353	62.3914
DATA	826	6	6	0	0	NC_2_12759619	NC_2_12759619	836.848	464.5	-2.082974963e-001	3.909814140e-001	5.942028474e-001	9.182953e+001	5.684403e+001	3.220465e+001	5.723000e+001	45	72	24	61	7.346618e+000	2.026890e+001	0	0	0	0	0	0	0	0	0	0	0	11.1038	2.27006	1	0	0	0	30	24.0429	62.0029
DATA	827	6	7	0	0	Col_2_15838068	Col_2_15838068	857.564	464.964	-3.367141031e-002	7.421065959e-002	6.500250367e-001	7.089869e+002	6.560951e+002	7.737828e+001	8.718699e+001	119	152	23	62	7.280142e+000	2.071708e+001	0	0	0	0	0	0	0	0	0	0	0	85.3732	91.4541	1	1	1	1	24.8756	23.7759	62.8448
DATA	828	6	8	0	0	NC_2_19017688	NC_2_19017688	879	464.5	6.303994502e-001	4.166938025e-001	1.303151972e-001	3.092080e+001	1.320232e+002	3.116195e+001	5.911851e+001	35	85	24	61	7.203335e+000	2.088789e+001	0	0	0	0	0	0	0	0	0	0	0	1.99214	18.337	0	1	0	0	26.2212	23.9854	62.5524
DATA	829	6	9	0	0	NC_1_28634252	NC_1_28634252	900.294	464.5	1.203853796e-001	1.022187623e-001	2.389070993e-001	3.059245e+002	4.036450e+002	4.372149e+001	7.052049e+001	69	120	24	61	7.282059e+000	2.027075e+001	0	0	0	0	0	0	0	0	0	0	0	36.5558	55.8689	1	1	1	1	27.0811	24.0366	62.1455
DATA	830	6	10	0	0	Col_3_6750615	Col_3_6750615	921.267	464.5	-1.059837016e-001	6.920239813e-002	1.256450652e-001	1.062309e+003	8.322752e+002	1.107593e+002	1.014531e+002	166	176	24	62	7.688225e+000	1.965178e+001	0	0	0	0	0	0	0	0	0	0	0	126.489	114.818	1	1	1	1	25.7804	24.498	63.0484
DATA	831	6	11	0	0	Col_5_15747374	Col_5_15747374	942.6	464.586	1.311028430e-001	6.257499046e-002	3.615928716e-002	1.365900e+005	1.847233e+005	1.365903e+004	1.847242e+004	17415	27684	24	62	7.648765e+000	2.094949e+001	0	0	1	1	0	0	0	0	0	0	0	16207.8	25401.9	1	1	1	1	27.501	24.5467	63.9266
DATA	832	6	12	0	0	NC_4_9160843	NC_4_9160843	963.706	464.5	0.000000000e+000	6.652276973e-001	1.000000000e+000	3.135601e+001	5.801005e+001	3.155565e+001	5.838046e+001	32	60	24	62	7.422490e+000	2.172680e+001	0	0	0	0	0	0	0	0	0	0	0	-1.68222	-6.00831	0	0	0	0	30	24.3984	63.4163
DATA	833	6	13	0	0	Col_2_15230018	Col_2_15230018	985	464.5	1.149887992e-002	7.867269198e-002	8.837942865e-001	5.803434e+002	5.959144e+002	6.610506e+001	8.354366e+001	100	140	24	62	7.110025e+000	2.150709e+001	0	0	0	0	0	0	0	0	0	0	0	68.4334	81.4575	1	1	1	1	26.2212	24.3134	63.1694
DATA	834	6	14	0	0	Col_5_5901094	Col_5_5901094	1005.55	464.453	-1.083432890e-001	7.293553972e-002	1.374203428e-001	8.602563e+002	6.703237e+002	9.169470e+001	8.910898e+001	131	152.5	23	61	7.301603e+000	2.070691e+001	0	0	0	0	0	0	0	0	0	0	0	101.157	91.3803	1	1	1	1	24.4106	24.5481	62.4965
DATA	835	6	15	0	0	Col_4_16028697	Col_4_16028697	1026.65	464.306	1.659521693e-002	7.198173794e-002	8.176662800e-001	7.601500e+002	7.897589e+002	8.240893e+001	9.850200e+001	123	178	24	62	7.456379e+000	2.071753e+001	0	0	0	0	0	0	0	0	0	0	0	89.1454	107.376	1	1	1	1	26.2212	24.7373	63.083
DATA	836	6	16	0	0	Col_1_24353942	Col_1_24353942	1048.4	464.586	-5.864845085e-002	2.112682226e-001	7.813180068e-001	1.541659e+002	1.346914e+002	3.544130e+001	6.054177e+001	53	84	24	60	7.220855e+000	2.038697e+001	0	0	0	0	0	0	0	0	0	0	0	18.031	18.2642	1	1	0	0	27.501	24.6523	61.618
DATA	837	6	17	0	0	NC_3_22560532	NC_3_22560532	1069.5	464.676	1.269413061e-001	6.250328447e-002	4.225963667e-002	1.498608e+005	2.007378e+005	1.498611e+004	2.007387e+004	17187	27689.5	24	60	7.264141e+000	2.030141e+001	0	0	0	0	0	0	0	0	0	0	0	17485.1	27153.9	1	1	1	1	27.0811	24.8216	61.222
DATA	838	6	18	0	0	Col_3_14773854	Col_3_14773854	1092	463.5	-2.123449368e-001	6.520785750e-002	1.128220533e-003	3.644283e+003	2.234947e+003	3.658358e+002	2.312302e+002	454	347.5	24	61	7.357889e+000	1.972359e+001	0	0	0	0	0	0	0	0	0	0	0	424.264	301.607	1	1	1	1	17.2609	24.667	61.9663
DATA	839	6	19	0	0	Col_3_20243333	Col_3_20243333	1113.09	463.743	-2.237405079e-001	6.575050992e-002	6.668173662e-004	3.260429e+003	1.947754e+003	3.276221e+002	2.036434e+002	381	305	24	61	6.975783e+000	2.056697e+001	0	0	0	0	0	0	0	0	0	0	0	378.763	262.269	1	1	1	1	20.0267	24.1351	62.6651
DATA	840	6	20	0	0	Col_3_15676898	Col_3_15676898	1133.33	464.134	1.816558284e-001	1.716408232e-001	2.898965367e-001	1.485536e+002	2.257039e+002	3.545428e+001	6.369415e+001	53	94	24	62	7.407751e+000	2.044714e+001	0	0	0	0	0	0	0	0	0	0	0	17.2238	30.3298	1	1	0	0	26.6546	24.3925	63.5458
DATA	841	6	21	0	0	NC_3_20946122	NC_3_20946122	1154.17	464.611	1.776535197e-001	6.811515457e-002	9.103703013e-003	3.996590e+003	6.016489e+003	4.009583e+002	6.625875e+002	457	675	25	62	7.661130e+000	2.107269e+001	0	0	1	1	0	0	0	0	0	0	0	462.506	806.882	1	1	1	1	20.0267	25.2197	63.786
DATA	842	6	22	0	0	NC_2_12106278	NC_2_12106278	1175.4	464.586	1.247655234e-001	2.138250521e-001	5.595611461e-001	1.245921e+002	1.660565e+002	3.462694e+001	6.205513e+001	50	86	25	63	7.695037e+000	2.142334e+001	0	0	0	0	0	0	0	0	0	0	0	14.3939	22.2283	1	1	0	0	27.501	25.3138	64.8162
DATA	843	6	23	0	0	Col_3_17492446	Col_3_17492446	1196.5	464.676	-1.979756285e-003	7.739348094e-002	9.795920186e-001	6.293084e+002	6.264462e+002	7.076296e+001	8.667260e+001	101	135	24	62	7.458656e+000	2.037106e+001	0	0	0	0	0	0	0	0	0	0	0	72.5876	83.7073	1	1	1	1	27.0811	24.8022	63.9183
DATA	844	6	24	0	0	Col_1_8930659	Col_1_8930659	1217.6	464.586	-8.081732061e-002	6.286484586e-002	1.985922849e-001	3.027163e+003	2.513150e+003	3.044458e+002	2.591873e+002	324.5	304	24	64	7.526277e+000	2.058060e+001	0	0	1	0	0	0	0	0	0	0	0	348.668	335.257	1	1	1	1	27.501	24.4851	64.2261
DATA	845	6	25	0	0	NC_3_10526420	NC_3_10526420	1238.35	464.632	3.339316401e-002	9.067736627e-002	7.126767680e-001	4.281664e+002	4.623871e+002	5.372273e+001	7.582118e+001	83	119	25	63	7.931810e+000	2.072573e+001	0	0	0	0	0	0	0	0	0	0	0	49.2515	61.5879	1	1	1	1	24.8756	25.1816	64.232
DATA	846	6	26	0	0	Col_1_7604416	Col_1_7604416	1260	464.5	1.983131799e-001	2.758267496e-001	4.721548903e-001	8.734627e+001	1.378979e+002	3.364130e+001	6.173992e+001	44	86	25	63	7.719534e+000	2.130560e+001	0	0	0	0	0	0	0	0	0	0	0	10.0351	18.3399	1	1	0	0	26.2212	25.4608	64.5608
DATA	847	6	27	0	0	Col_5_17287573	Col_5_17287573	1280.71	464.5	4.979170652e-002	6.892749963e-002	4.700621365e-001	9.067570e+002	1.016910e+003	9.633172e+001	1.182053e+002	136	195.5	25	64	7.566181e+000	2.176871e+001	0	0	0	0	0	0	0	0	0	0	0	104.064	135.063	1	1	1	1	25.3321	25.2097	66.1043
DATA	848	6	28	0	0	Col_4_10192403	Col_4_10192403	1302.2	464.344	1.002955238e-001	1.075759022e-001	3.511694571e-001	3.013284e+002	3.796082e+002	4.435977e+001	7.128703e+001	67.5	122	25	63	7.531871e+000	2.083307e+001	0	0	0	0	0	0	0	0	0	0	0	34.5479	50.3535	1	1	1	1	26.4388	24.9972	64.4264
DATA	849	6	29	0	0	NC_1_12326949	NC_1_12326949	1323.84	464.193	-1.479552179e-001	6.290770351e-002	1.867572573e-002	2.219524e+004	1.578718e+004	2.219763e+003	1.579874e+003	2484.5	2109	25	62	7.555802e+000	2.039619e+001	0	0	0	0	0	0	0	0	0	0	0	2542.48	2091.58	1	1	1	1	25.5572	25.0009	63.227
DATA	850	6	30	0	0	NC_4_7634401	NC_4_7634401	1344.04	464.632	-9.941480844e-002	6.797831511e-002	1.436182586e-001	1.205926e+003	9.591929e+002	1.249238e+002	1.133929e+002	170.5	189	25	61	7.576323e+000	1.952544e+001	0	0	0	0	0	0	0	0	0	0	0	138.03	126.944	1	1	1	1	25.5572	25.2063	62.3685
DATA	851	6	31	0	0	NC_4_6836913	NC_4_6836913	1365.67	464.609	-1.197027272e-001	6.260292040e-002	5.586400742e-002	6.529042e+003	4.956176e+003	6.537191e+002	4.993013e+002	750.5	703	25	62	7.605839e+000	2.014440e+001	0	0	0	0	0	0	0	0	0	0	0	746.791	655.244	1	1	1	1	27.2919	25.5581	63.1585
DATA	852	6	32	0	0	NC_5_21028166	NC_5_21028166	1387	464.5	1.603462738e-001	9.924943308e-002	1.061832490e-001	3.227414e+002	4.668754e+002	4.590970e+001	7.649528e+001	72	125	25	62	7.538833e+000	2.103577e+001	0	0	0	0	0	0	0	0	0	0	0	36.8938	61.6673	1	1	1	1	26.2212	25.5507	63.3725
DATA	853	6	33	0	0	NC_2_2350037	NC_2_2350037	1406.58	464.697	4.847653776e-001	2.022810930e-001	1.655277350e-002	8.672458e+001	2.647937e+002	3.379822e+001	6.617224e+001	44	103	26	63	7.571005e+000	2.233136e+001	0	0	0	0	0	0	0	0	0	0	0	9.90905	34.9477	1	1	0	0	19.1492	25.8865	64.1833
DATA	854	6	34	0	0	Col_3_10578994	Col_3_10578994	1428.92	464.627	4.457532788e-002	9.991147551e-002	6.554901766e-001	3.612054e+002	4.002484e+002	4.871044e+001	7.270146e+001	78	117	25	63	7.658793e+000	2.166338e+001	0	0	0	0	0	0	0	0	0	0	0	41.2534	52.7827	1	1	1	1	24.1747	25.4476	64.9683
DATA	855	6	35	0	0	Col_5_1911246	Col_5_1911246	1450.5	464.676	3.802791982e-002	1.461790681e-001	7.947510509e-001	2.161503e+002	2.359303e+002	3.919099e+001	6.515579e+001	60	94	25	63	7.810443e+000	2.080562e+001	0	0	0	0	0	0	0	0	0	0	0	24.6784	31.0916	1	1	1	0	27.0811	25.2507	64.9046
DATA	856	6	36	0	0	NC_4_701440	NC_4_701440	1471.3	464.804	-1.207508970e-001	8.891097346e-002	1.744287452e-001	5.420344e+002	4.104649e+002	6.330300e+001	7.333400e+001	94	125	25	63	7.800716e+000	2.067679e+001	0	0	0	0	0	0	0	0	0	0	0	61.87	54.06	1	1	1	1	25.1049	25.2323	64.011
DATA	857	6	37	0	0	Col_1_443677	Col_1_443677	1492.5	464.676	1.118186443e-001	6.226191587e-002	7.250409631e-002	1.196697e+005	1.548113e+005	1.196701e+004	1.548125e+004	13123	19346	24	61	7.502812e+000	2.117402e+001	0	0	0	1	0	0	0	0	0	0	0	13657.5	20378.6	1	1	1	1	27.0811	24.7517	63.005
DATA	858	6	38	0	0	Col_5_17637196	Col_5_17637196	1513.67	464.609	-6.709148483e-002	1.060378478e-001	5.269213253e-001	3.754391e+002	3.216977e+002	4.979251e+001	6.881259e+001	81	108	24	60	7.432929e+000	2.128437e+001	0	0	0	0	0	0	0	0	0	0	0	42.8443	42.3276	1	1	1	1	27.2919	24.8372	62.7294
DATA	859	6	39	0	0	NC_4_8548200	NC_4_8548200	1534.32	464.579	4.122307079e-003	7.342227918e-002	9.552261523e-001	7.422651e+002	7.493442e+002	8.111321e+001	9.653091e+001	113.5	169	24	61	7.661401e+000	2.063502e+001	0	0	0	0	0	0	0	0	0	0	0	84.7044	98.5587	1	1	1	1	25.1049	25.194	62.796
DATA	860	6	40	0	0	Col_1_17879752	Col_1_17879752	1555.73	464.525	1.015043217e-001	6.407846607e-002	1.131794343e-001	1.691948e+003	2.137427e+003	1.723268e+002	2.222416e+002	227.5	346.5	24	60	7.511309e+000	2.056848e+001	0	0	0	0	0	0	0	0	0	0	0	193.089	281.039	1	1	1	1	25.7804	25.0078	61.3019
DATA	861	6	41	0	0	Col_5_26017637	Col_5_26017637	1576.96	464.935	1.547752568e-001	1.093459982e-001	1.569326793e-001	2.796078e+002	3.993232e+002	4.302669e+001	7.281444e+001	62	117	25	60	7.527578e+000	2.044546e+001	0	0	0	0	0	0	0	0	0	0	0	31.912	52.4911	1	1	1	1	22.7082	25.3111	61.5731
DATA	862	6	42	0	0	Col_4_12616647	Col_4_12616647	1597.82	464.737	1.910116677e-001	1.010809768e-001	5.879947622e-002	3.049945e+002	4.734823e+002	4.471348e+001	7.713945e+001	69	124	25	60	7.805590e+000	2.099700e+001	0	0	0	0	0	0	0	0	0	0	0	34.8162	62.2286	1	1	1	1	25.5572	25.5455	62.0235
DATA	863	6	43	0	0	NC_2_18076754	NC_2_18076754	1619.5	464.676	0.000000000e+000	6.663317371e-001	1.000000000e+000	3.248188e+001	6.051950e+001	3.268869e+001	6.091179e+001	34	67	25	62	7.618735e+000	2.112715e+001	0	0	0	0	0	0	0	0	0	0	0	-0.361326	1.11014	0	0	0	0	30	25.1041	63.6316
DATA	864	6	44	0	0	Col_1_22051947	Col_1_22051947	1640.1	464.403	-2.542767220e-002	6.395925153e-002	6.909541799e-001	1.746481e+003	1.647161e+003	1.776791e+002	1.756169e+002	228	283	25	62	7.618260e+000	2.045354e+001	0	0	0	0	0	0	0	0	0	0	0	199.477	216.446	1	1	1	1	26.2212	25.1982	62.6123
DATA	865	6	45	0	0	NC_5_14708468	NC_5_14708468	1661.89	464	4.962487782e-003	8.995391081e-002	9.560054157e-001	4.541165e+002	4.593353e+002	5.594005e+001	7.628687e+001	85	123.5	24	60	7.540114e+000	1.992674e+001	0	0	0	0	0	0	0	0	0	0	0	51.8877	60.3598	1	1	1	1	22.7082	24.9769	61.4841
DATA	866	6	46	0	0	Col_5_4858191	Col_5_4858191	1683	464.5	-1.570348427e-001	6.541573472e-002	1.636969985e-002	2.060727e+003	1.435442e+003	2.086439e+002	1.559308e+002	257	247	24	60	7.582419e+000	1.983642e+001	0	0	0	0	0	0	0	0	0	0	0	235.543	188.636	1	1	1	1	26.2212	24.4246	61.2463
DATA	867	6	47	0	0	NC_5_12974888	NC_5_12974888	1704.52	464.52	-1.908637520e-001	6.873026027e-002	5.486362092e-003	1.457339e+003	9.390675e+002	1.493444e+002	1.119244e+002	199	185	24	60	7.308956e+000	2.014775e+001	0	0	0	0	0	0	0	0	0	0	0	166.65	123.42	1	1	1	1	24.4106	24.1492	61.2411
DATA	868	6	48	0	0	NC_3_18658615	NC_3_18658615	1725.54	464.943	9.090767233e-002	1.327982877e-001	4.936250554e-001	2.296316e+002	2.830996e+002	3.989631e+001	6.714822e+001	61.5	96.5	24	60	7.481226e+000	2.011441e+001	0	0	0	0	0	0	0	0	0	0	0	26.2707	37.2131	1	1	1	0	20.3108	24.4804	60.8355
DATA	869	6	49	0	0	NC_2_14640270	NC_2_14640270	1745.91	465.104	3.228151877e-002	6.148921922e-002	5.995868248e-001	3.887593e+005	4.187572e+005	3.887594e+004	4.187576e+004	44787	56114	24	57	7.390850e+000	1.818266e+001	0	0	0	0	0	0	0	0	0	0	0	44497.4	55056.6	1	1	1	1	28.1191	24.3002	57.3883
DATA	870	6	50	0	0	NC_3_7440842	NC_3_7440842	1767.82	464.75	-8.719407066e-002	1.856359980e-001	6.385661256e-001	1.890959e+002	1.546992e+002	3.767810e+001	6.279387e+001	57	86	24	56	7.357703e+000	1.811494e+001	0	0	0	0	0	0	0	0	0	0	0	21.6571	20.3451	1	1	1	0	28.5237	24.1206	56.9101
DATA	871	6	51	0	0	Col_4_12076037	Col_4_12076037	1788.7	464.9	-2.315504372e-001	6.688433664e-002	5.362705620e-004	2.429850e+003	1.425703e+003	2.451582e+002	1.550088e+002	292	235	23.5	56	7.592178e+000	1.884932e+001	0	0	0	0	0	0	0	0	0	0	0	278.451	187.558	1	1	1	1	28.3221	23.8935	56.3126
DATA	872	6	52	0	0	Col_1_19640176	Col_1_19640176	1810	464.797	1.056054494e-001	1.216095603e-001	3.851767137e-001	3.921176e+002	5.000596e+002	9.618333e+001	7.873571e+001	56	114	23	57	7.613626e+000	1.962075e+001	0	0	1	0	0	0	0	0	0	0	0	44.964	65.8097	1	1	1	1	28.1191	23.8246	57.6053
DATA	873	6	53	0	0	Col_3_21838840	Col_3_21838840	1829.63	465.148	1.349818778e-001	7.115644415e-002	5.783144384e-002	7.565170e+002	1.032287e+003	8.234929e+001	1.198004e+002	105	178	23	57	7.663821e+000	1.926275e+001	0	0	0	0	0	0	0	0	1	0	0	86.8007	135.903	1	1	1	1	17.9125	23.4715	56.9075
DATA	874	6	54	0	0	NC_1_22927968	NC_1_22927968	1852.37	465	2.553442757e-003	8.106946234e-002	9.748732053e-001	5.639393e+002	5.672647e+002	6.509163e+001	8.312802e+001	102	146	23	56	7.272250e+000	1.845589e+001	0	0	0	0	0	0	0	0	1	0	0	64.7533	74.7182	1	1	1	1	29.1201	23.2302	55.5791
DATA	875	6	55	0	0	NC_1_2829159	NC_1_2829159	1873.36	464.859	1.344817882e-001	1.073123792e-001	2.101400037e-001	2.928696e+002	3.991684e+002	4.373629e+001	7.267810e+001	67.5	115.5	23	56	7.362169e+000	1.982463e+001	0	0	0	0	0	0	0	0	1	0	0	33.6522	52.6029	1	1	1	1	27.0811	23.2837	56.9185
DATA	876	6	56	0	0	NC_3_1671716	NC_3_1671716	1894.56	464.973	-6.149663743e-002	6.802953566e-002	3.660114830e-001	1.116748e+003	9.693005e+002	1.162964e+002	1.143690e+002	167	184	23	56	7.478992e+000	1.939434e+001	0	0	0	0	0	0	0	0	0	0	0	128.414	127.803	1	1	1	1	29.1201	23.776	57.3913
DATA	877	6	57	0	0	Col_1_2752247	Col_1_2752247	1915.62	465	-8.455478824e-002	7.109752905e-002	2.343299689e-001	2.524987e+003	2.078282e+003	2.678632e+002	2.633108e+002	255	263	24	57	7.319227e+000	1.990080e+001	0	0	1	1	0	0	0	0	0	0	0	290.563	274.179	1	1	1	1	29.1201	24.0248	57.8061
DATA	878	6	58	0	0	NC_5_8981938	NC_5_8981938	1937	464.797	1.088646598e-001	1.021872794e-001	2.867200483e-001	3.240899e+002	4.164186e+002	4.583349e+001	7.355419e+001	70	112	23	55	7.132571e+000	1.873205e+001	0	0	0	0	0	0	0	0	0	0	0	37.3241	54.97	1	1	1	1	28.1191	23.8073	55.8811
DATA	879	6	59	0	0	NC_1_21676158	NC_1_21676158	1958.17	465	4.135007015e-001	2.833128177e-001	1.444220673e-001	6.516884e+001	1.688654e+002	3.303346e+001	6.290204e+001	42	92	23	56	7.089855e+000	1.975123e+001	0	0	0	0	0	0	0	0	0	0	0	7.51104	22.3055	1	1	0	0	28.1191	23.8985	57.0066
DATA	880	6	60	0	0	NC_1_29373177	NC_1_29373177	1979.37	465	0.000000000e+000	5.644812593e-001	1.000000000e+000	4.632240e+001	6.016820e+001	3.268828e+001	6.055524e+001	41	65	23	56	7.084373e+000	1.854548e+001	0	0	0	0	0	0	0	0	0	0	0	5.34316	0.777609	1	0	0	0	29.1201	24.0194	56.5899
DATA	881	6	61	0	0	NC_3_19546098	NC_3_19546098	2000.44	464.973	8.623175631e-002	8.399140556e-002	3.045741992e-001	3.716133e+003	4.532345e+003	4.809247e+002	6.330460e+002	371	459	23	56	7.053412e+000	1.829433e+001	0	0	1	1	0	0	0	0	0	0	0	428.99	599.498	1	1	1	1	29.1201	23.8204	56.5083
DATA	882	6	62	0	0	Col_5_16529919	Col_5_16529919	2020.72	464.926	1.062754230e-001	6.912372287e-002	1.241790772e-001	8.703578e+002	1.111663e+003	9.283843e+001	1.265478e+002	139	209	23	56	7.209465e+000	1.872592e+001	0	0	0	0	0	0	0	0	1	0	0	100.553	147.143	1	1	1	1	25.1049	23.5663	56.6062
DATA	883	6	63	0	0	NC_4_10173746	NC_4_10173746	2041.8	464.557	1.330320049e-001	9.506153340e-002	1.616839420e-001	3.554599e+002	4.828616e+002	4.801592e+001	7.734616e+001	73.5	131	23	56	7.475565e+000	1.933495e+001	0	0	0	0	0	0	0	0	0	0	0	41.1006	63.9613	1	1	1	1	25.7804	24.0369	57.3404
DATA	884	6	64	0	0	Col_4_2604509	Col_4_2604509	2063.86	464.768	-1.645773687e-001	7.096764224e-002	2.039243271e-002	1.108448e+003	7.588187e+002	1.154418e+002	9.696923e+001	166	158	24	56	7.632445e+000	1.957687e+001	0	0	0	0	0	0	0	0	0	0	0	128.275	100.597	1	1	1	1	25.3321	24.7615	57.48
DATA	885	6	65	0	0	NC_3_21290330	NC_3_21290330	2084.66	465.185	-2.736502816e-002	6.971744843e-002	6.946789607e-001	9.317410e+002	8.748431e+002	9.859012e+001	1.062674e+002	136	170	24	57	7.674747e+000	1.993412e+001	0	0	0	0	0	0	0	0	0	0	0	107.911	116.069	1	1	1	1	27.2919	24.6633	58.289
DATA	886	6	66	0	0	NC_5_25307002	NC_5_25307002	2106.37	465	-1.123936467e-001	9.132982362e-002	2.184595371e-001	5.041784e+002	3.892159e+002	5.982299e+001	7.174948e+001	92	114	23	57	7.401227e+000	1.914894e+001	0	0	0	0	0	0	0	0	0	0	0	58.4418	51.6827	1	1	1	1	29.1201	24.0248	58.1655
DATA	887	6	67	0	0	NC_5_12092361	NC_5_12092361	2126.89	464.655	1.352118417e-001	6.592933252e-002	4.028056036e-002	1.230548e+003	1.680004e+003	1.271913e+002	1.784692e+002	164	290	24	57	7.610869e+000	1.929007e+001	0	0	0	0	0	0	0	0	0	0	0	142.754	223.266	1	1	1	1	25.3321	24.5427	58.292
DATA	888	6	68	0	0	NC_5_18785158	NC_5_18785158	2148.71	464.288	5.944935353e-001	2.795249628e-001	3.343674764e-002	5.179844e+001	2.036152e+002	3.256115e+001	6.352375e+001	40	91	24	57	7.550915e+000	1.938240e+001	0	0	0	0	0	0	0	0	0	0	0	6.01419	27.0837	1	1	0	0	25.5572	24.5266	58.1827
DATA	889	6	69	0	0	Col_3_12698157	Col_3_12698157	2169.23	464.607	-2.279294521e-001	6.492156539e-002	4.466873732e-004	1.307793e+004	7.737658e+003	1.308187e+003	7.760979e+002	1516	1061	24	57	7.419150e+000	1.929877e+001	0	0	0	0	0	0	0	0	0	0	0	1519.61	1030.09	1	1	1	1	26.2212	24.3987	58.1568
DATA	890	6	70	0	0	Col_1_4968880	Col_1_4968880	2190.29	464.825	1.575257364e-002	9.594315207e-002	8.695843013e-001	3.941236e+002	4.086816e+002	5.082836e+001	7.265206e+001	79	121	24	56	7.463557e+000	2.014884e+001	0	0	0	0	0	0	0	0	0	0	0	45.8319	54.455	1	1	1	1	27.0811	24.5594	57.9623
DATA	891	6	71	0	0	Col_2_10729409	Col_2_10729409	2211.73	465	-4.012494656e-002	7.664999636e-002	6.006383925e-001	6.767946e+002	6.170664e+002	7.489371e+001	8.607673e+001	114	143	24	56	7.641991e+000	2.011384e+001	0	0	0	0	0	0	0	0	0	0	0	78.7655	82.297	1	1	1	1	26.4388	24.6201	57.6406
DATA	892	6	72	0	0	NC_2_17155762	NC_2_17155762	2232.43	464.959	1.013941719e-001	8.016657462e-002	2.059453239e-001	5.172001e+002	6.532099e+002	6.084374e+001	8.866710e+001	97	153	24	56	7.754765e+000	1.927183e+001	0	0	0	0	0	0	0	0	0	0	0	60.2375	87.1957	1	1	1	1	23.4529	24.7387	56.9687
DATA	893	6	73	0	0	Col_2_5001470	Col_2_5001470	2254.16	464.869	-2.310550613e-001	7.471581045e-002	1.985102942e-003	1.029909e+003	6.049841e+002	1.078542e+002	8.513647e+001	154	148	24	56	7.809300e+000	1.984545e+001	0	0	0	0	0	0	0	0	0	0	0	120.046	80.8354	1	1	1	1	26.8687	24.501	57.6874
DATA	894	6	74	0	0	NC_4_10857102	NC_4_10857102	2274.61	464.361	0.000000000e+000	6.669137108e-001	1.000000000e+000	3.179600e+001	5.946714e+001	3.199844e+001	5.985388e+001	35	64	24	56	7.220354e+000	1.908476e+001	0	0	0	0	0	0	0	0	0	0	0	-2.93324	1.227	0	0	0	0	30	23.9841	57.4626
DATA	895	6	75	0	0	NC_2_15023482	NC_2_15023482	2295.75	465.288	-7.430659354e-003	7.912892310e-002	9.251840414e-001	5.953387e+002	5.852393e+002	6.757776e+001	8.366578e+001	110.5	140.5	24	56	7.455364e+000	1.915403e+001	0	0	0	0	0	0	0	0	0	0	0	69.4916	78.3419	1	1	1	1	26.0017	24.3131	58.1163
DATA	896	6	76	0	0	Col_3_16636079	Col_3_16636079	2317.26	465.78	1.350178468e-001	7.013768762e-002	5.422435797e-002	7.952022e+002	1.085164e+003	8.570005e+001	1.238702e+002	132	205	24	56	6.998679e+000	1.868367e+001	0	0	0	0	0	0	0	0	0	0	0	92.8863	145.404	1	1	1	1	24.4106	24.1433	57.8052
DATA	897	6	77	0	0	Col_5_16986597	Col_5_16986597	2339	465.203	-3.750203274e-001	2.307217915e-001	1.040726294e-001	1.997383e+002	8.422499e+001	3.766335e+001	6.026557e+001	56	74	24	57	7.058281e+000	1.926206e+001	0	0	0	0	0	0	0	0	0	0	0	23.3478	11.2966	1	1	1	0	28.1191	24.3719	58.7869
DATA	898	6	78	0	0	NC_4_16079742	NC_4_16079742	2359.9	464.361	1.392001314e-002	6.441064024e-002	8.288992256e-001	1.492565e+003	1.541180e+003	1.526294e+002	1.652471e+002	202	270.5	25	57	7.159453e+000	1.933633e+001	0	0	0	0	0	0	0	0	0	0	0	174.586	206.906	1	1	1	1	26.0017	24.7737	58.558
DATA	899	6	79	0	0	Col_4_18112314	Col_4_18112314	2380.81	464.889	6.457312276e-002	6.862477635e-002	3.467257130e-001	9.059435e+002	1.051173e+003	9.604319e+001	1.208188e+002	133.5	202.5	25	57	7.397943e+000	1.893687e+001	0	0	0	0	0	0	0	0	0	0	0	106.034	141.255	1	1	1	1	27.2919	25.0853	58.9395
DATA	900	6	80	0	0	NC_3_10288890	NC_3_10288890	2401.4	464.923	-1.712764743e-001	8.462081593e-002	4.296534986e-002	6.327340e+002	4.265252e+002	7.084687e+001	7.321303e+001	105.5	119	26	57	7.357532e+000	1.901664e+001	0	0	0	0	0	0	0	0	0	0	0	74.1004	57.3694	1	1	1	1	24.4106	25.9289	59.0306
DATA	901	6	81	0	0	NC_1_25794166	NC_1_25794166	2423	465	-5.904952398e-003	6.142094649e-002	9.234101252e-001	3.265284e+005	3.221187e+005	3.265285e+004	3.221193e+004	37494	42794	26	57	7.491787e+000	1.907997e+001	0	0	0	0	0	0	0	0	0	0	0	38262.8	43368.7	1	1	1	1	28.1191	25.6979	58.5572
DATA	902	6	82	0	0	NC_1_6723944	NC_1_6723944	2444.62	465	-1.131224678e-001	6.835605043e-002	9.794467401e-002	1.179966e+003	9.093835e+002	1.222154e+002	1.086135e+002	165	198	25	57	7.622976e+000	1.924341e+001	0	0	0	0	0	0	0	0	0	0	0	138.347	122.555	1	1	1	1	29.1201	25.3827	58.3603
DATA	903	6	83	0	0	NC_2_13895635	NC_2_13895635	2465.79	465.194	0.000000000e+000	5.054334606e-001	1.000000000e+000	5.723317e+001	5.895666e+001	3.232836e+001	5.937562e+001	44	67	24	58	7.821164e+000	1.999295e+001	0	0	0	0	0	0	0	0	0	0	0	6.71387	3.02992	1	0	0	0	28.5237	24.997	59.3468
DATA	904	6	84	0	0	Col_1_2297400	Col_1_2297400	2486.3	465.535	-2.822736017e-002	6.258435155e-002	6.519686174e-001	2.569364e+003	2.407677e+003	2.588971e+002	2.479578e+002	326	386	24	58	7.974661e+000	1.929674e+001	0	0	0	0	0	0	0	0	0	0	0	301.546	325.081	1	1	1	1	22.1978	25.2873	58.5005
DATA	905	6	85	0	0	NC_5_25197332	NC_5_25197332	2508.33	465.391	2.189523398e-001	9.304904695e-002	1.861836258e-002	3.351755e+002	5.549126e+002	4.619393e+001	8.115678e+001	74	131	25	57	8.021257e+000	1.959061e+001	0	0	0	0	0	0	0	0	0	0	0	39.3557	74.9965	1	1	1	1	27.2919	25.4094	58.4675
DATA	906	6	86	0	0	Col_2_14201988	Col_2_14201988	2529.21	465.419	5.868666559e-002	8.900377268e-002	5.096564136e-001	4.243542e+002	4.857526e+002	5.301301e+001	7.655253e+001	89.5	130.5	25	57	7.936309e+000	1.922232e+001	0	0	0	0	0	0	0	0	0	0	0	49.8476	65.7096	1	1	1	1	26.0017	25.2401	57.752
DATA	907	6	87	0	0	Col_5_8977879	Col_5_8977879	2549.59	465.5	-1.332762945e-002	8.976883441e-002	8.819749315e-001	4.521064e+002	4.384429e+002	5.525276e+001	7.359944e+001	89	127	24	58	7.499669e+000	1.894820e+001	0	0	0	0	0	0	0	0	0	0	0	53.1273	59.3623	1	1	1	1	24.4106	24.9279	57.5968
DATA	908	6	88	0	0	NC_1_8522870	NC_1_8522870	2571.35	465.369	-9.395238456e-003	1.132157819e-001	9.338632785e-001	3.095247e+002	3.029005e+002	4.434176e+001	6.637425e+001	75	107	25	57	7.924696e+000	1.865197e+001	0	0	0	0	0	0	0	0	0	0	0	36.3856	41.0489	1	1	1	1	26.6546	25.2759	57.0322
DATA	909	6	89	0	0	NC_1_19205946	NC_1_19205946	2592.67	465.391	-5.320616438e-002	9.816418106e-002	5.878102391e-001	4.045614e+002	3.579137e+002	5.142183e+001	6.901314e+001	83	113	24	57	7.610318e+000	1.914353e+001	0	0	0	0	0	0	0	0	0	0	0	47.5724	48.5479	1	1	1	1	27.2919	24.1568	57.2459
DATA	910	6	90	0	0	Col_4_12124873	Col_4_12124873	2613.65	465.351	6.251990360e-002	7.597780486e-002	4.105815709e-001	6.094346e+002	7.037964e+002	6.871001e+001	9.180975e+001	109	156	24	58	7.666381e+000	1.946113e+001	0	0	0	0	0	0	0	0	0	0	0	71.6828	95.547	1	1	1	1	24.8756	24.3453	58.4384
DATA	911	6	91	0	0	Col_5_24635421	Col_5_24635421	2634.39	465.364	3.442494805e-002	1.386551964e-001	8.039198040e-001	2.246741e+002	2.432080e+002	3.887524e+001	6.372886e+001	61	95	24	57	7.606896e+000	1.914608e+001	0	0	0	0	0	0	0	0	0	0	0	26.4326	33.0457	1	1	1	0	19.1492	24.3607	57.8201
DATA	912	6	92	0	0	NC_2_16144871	NC_2_16144871	2656.43	465.298	1.601485807e-001	1.325268524e-001	2.268843548e-001	2.060609e+002	2.979505e+002	3.782470e+001	6.596598e+001	60	100.5	24	57	7.648332e+000	1.938777e+001	0	0	0	0	0	0	0	0	0	0	0	24.2476	40.5194	1	1	1	1	26.8687	24.6388	57.4911
DATA	913	6	93	0	0	NC_5_967208	NC_5_967208	2677.5	465.324	3.307700270e-002	8.354665011e-002	6.921709958e-001	4.937539e+002	5.328286e+002	5.868329e+001	7.935449e+001	92	136	24	55	7.698436e+000	1.891158e+001	0	0	0	0	0	0	0	0	0	0	0	58.1097	72.521	1	1	1	1	27.0811	24.7578	56.7708
DATA	914	6	94	0	0	Col_1_16248122	Col_1_16248122	2697.73	465.569	-9.671473296e-002	7.677156145e-002	2.077513005e-001	7.155293e+002	5.726809e+002	7.826505e+001	8.205103e+001	122	133	24	57	7.999832e+000	1.807318e+001	0	0	0	0	0	0	0	0	0	0	0	84.2189	78.0053	1	1	1	1	24.1747	25.113	57.3986
DATA	915	6	95	0	0	NC_2_1540582	NC_2_1540582	2718.81	465.562	1.193773439e-001	1.591414544e-001	4.531742801e-001	1.719827e+002	2.263925e+002	3.607279e+001	6.292746e+001	55.5	92.5	23	56	7.398852e+000	1.789959e+001	0	0	0	0	0	0	0	0	0	0	0	20.2439	30.8613	1	1	1	0	23.696	23.8669	57.2002
DATA	916	6	96	0	0	NC_3_5670579	NC_3_5670579	2741	465.5	-1.567935842e-001	7.111338130e-002	2.746536339e-002	1.050049e+003	7.318398e+002	1.096880e+002	9.379609e+001	165.5	167	23	57	7.256013e+000	1.823214e+001	0	0	0	0	0	0	0	0	0	0	0	123.603	99.8426	1	1	1	1	26.2212	23.9619	57.2907
DATA	917	6	97	0	0	NC_1_7831018	NC_1_7831018	2762	465.5	2.327709242e-001	1.027379948e-001	2.347127663e-002	2.749856e+002	4.699817e+002	4.197199e+001	7.513714e+001	69	116.5	24	57	7.318311e+000	1.910880e+001	0	0	0	0	0	0	0	0	0	0	0	32.3681	64.1652	1	1	1	1	26.2212	24.6434	58.2358
DATA	918	6	98	0	0	NC_1_7778705	NC_1_7778705	2783.22	465.478	-1.666450865e-001	4.118782505e-001	6.857730823e-001	8.543663e+001	5.821019e+001	3.284231e+001	5.873393e+001	43.5	71.5	24	58	7.420195e+000	1.960662e+001	0	0	0	0	0	0	0	0	0	0	0	10.0559	5.7704	1	0	0	0	27.0811	24.7923	58.689
DATA	919	6	99	0	0	NC_2_14218414	NC_2_14218414	2804.07	465.322	3.289857576e-001	6.966291373e-002	2.329195456e-006	1.466936e+003	3.128937e+003	1.500828e+002	3.183232e+002	210	501	24	57	7.712751e+000	1.923476e+001	0	0	0	0	0	0	0	0	0	0	0	172.638	427.781	1	1	1	1	26.0017	24.5466	57.6494
DATA	920	6	100	0	0	Col_3_14095993	Col_3_14095993	2825.45	465.976	-1.242285637e-001	1.673017804e-001	4.577591445e-001	2.141175e+002	1.608509e+002	3.827088e+001	6.067382e+001	60	85	24	55	7.602644e+000	1.874146e+001	0	0	0	0	0	0	0	0	0	0	0	25.1944	22.0059	1	1	1	0	21.9382	24.4742	56.3579
DATA	921	6	101	0	0	Col_1_1237311	Col_1_1237311	2846.04	465.4	2.857991271e-002	6.668948674e-002	6.682492858e-001	1.081033e+003	1.154566e+003	1.126629e+002	1.294164e+002	163	225	24	54.5	7.479515e+000	1.895949e+001	0	0	0	0	0	0	0	0	0	0	0	127.175	158.053	1	1	1	1	25.3321	24.2829	55.1851
DATA	922	6	102	0	0	NC_1_6527057	NC_1_6527057	2867.15	465.537	3.556340210e-001	1.732769478e-001	4.013056695e-002	1.175032e+002	2.664917e+002	3.384091e+001	6.422172e+001	50	102	24	56	7.534170e+000	1.907404e+001	0	0	0	0	0	0	0	0	0	0	0	13.8197	36.5031	1	1	0	0	27.0811	24.4602	56.0845
DATA	923	6	103	0	0	NC_1_11220637	NC_1_11220637	2889	465.5	4.751439501e-001	5.090592605e-001	3.506256151e-001	3.154477e+001	9.420442e+001	3.174560e+001	5.915196e+001	35	80.5	24	55.5	7.347579e+000	1.830330e+001	0	0	0	0	0	0	0	0	0	0	0	-1.2715	12.9114	0	1	0	0	26.2212	23.9814	55.9677
DATA	924	6	104	0	0	Col_2_6101052	Col_2_6101052	2909.34	465.415	-1.684016081e-001	6.509116170e-002	9.676908935e-003	2.305811e+003	1.564668e+003	2.327577e+002	1.669986e+002	296	277	24	57	7.554071e+000	1.866684e+001	0	0	0	0	0	0	0	0	0	0	0	271.009	214.561	1	1	1	1	24.4106	24.3943	56.916
DATA	925	6	105	0	0	Col_3_16401601	Col_3_16401601	2930.84	465.386	2.886137691e-002	8.079069916e-002	7.209148538e-001	5.322415e+002	5.688138e+002	6.198491e+001	8.147780e+001	97	142	24	56	7.540701e+000	1.851919e+001	0	0	0	0	0	0	0	0	0	0	0	62.53	78.0411	1	1	1	1	25.7804	24.6726	56.8014
DATA	926	6	106	0	0	NC_2_10811853	NC_2_10811853	2952.5	465.324	0.000000000e+000	6.650527481e-001	1.000000000e+000	3.158367e+001	5.793821e+001	3.178475e+001	5.843048e+001	37	67	24	56	7.361187e+000	1.814965e+001	0	0	0	0	0	0	0	0	0	0	0	-0.830048	5.18723	0	0	0	0	30	24.8395	56.7031
DATA	927	6	107	0	0	Col_1_9097278	Col_1_9097278	2972.75	465	-2.636060061e-002	6.895374110e-002	7.022433143e-001	9.509866e+002	8.949810e+002	1.002747e+002	1.068031e+002	149	188.5	24.5	56	7.543924e+000	1.887467e+001	0	0	0	0	0	0	0	0	0	0	0	111.619	122.902	1	1	1	1	24.4106	24.9509	57.3979
DATA	928	6	108	0	0	Col_1_17150144	Col_1_17150144	2994.18	465.417	9.175248230e-002	7.797543165e-002	2.393214685e-001	5.473277e+002	6.760829e+002	6.330940e+001	8.924734e+001	97	149	23	57	7.095051e+000	1.861706e+001	0	0	0	0	0	0	0	0	0	0	0	64.2044	92.8804	1	1	1	1	25.7804	24.0692	57.6716
DATA	929	6	109	0	0	NC_1_17486688	NC_1_17486688	3015.43	465.725	-1.558305046e-001	1.964044898e-001	4.275353737e-001	1.844273e+002	1.288234e+002	3.679372e+001	5.964614e+001	57	83	23	56	7.345689e+000	1.954535e+001	0	0	0	0	0	0	0	0	0	0	0	21.621	17.7043	1	1	1	0	20.8674	24.3049	57.2889
DATA	930	6	110	0	0	NC_5_12213611	NC_5_12213611	3036.86	465.368	1.906368883e+000	1.953755244e-001	1.713938542e-022	5.284056e+001	4.259281e+003	3.229444e+001	4.298886e+002	42	645	23	56	7.558796e+000	1.937504e+001	0	0	0	0	0	0	0	0	0	0	0	6.19051	585.549	1	1	0	1	25.7804	24.2674	57.7793
DATA	931	6	111	0	0	Col_1_27288017	Col_1_27288017	3058.22	465.478	-6.522345364e-002	6.365941316e-002	3.055666558e-001	1.983721e+003	1.707093e+003	2.009178e+002	1.803584e+002	269	289	24	56	7.635054e+000	1.985772e+001	0	0	0	0	0	0	0	0	0	0	0	232.234	234.752	1	1	1	1	27.0811	24.3513	57.5709
DATA	932	6	112	0	0	NC_5_22232354	NC_5_22232354	3079.4	465.414	3.248846394e-001	5.631289248e-001	5.639883408e-001	3.465653e+001	7.322674e+001	3.209433e+001	5.864708e+001	41	73	24	56	7.837471e+000	1.901215e+001	0	0	0	0	0	0	0	0	0	0	0	4.05413	10.0723	1	1	0	0	27.501	24.3042	57.6024
DATA	933	6	113	0	0	Col_3_10922312	Col_3_10922312	3100.06	465.435	-1.719178313e-002	7.024818591e-002	8.066661083e-001	8.630466e+002	8.295498e+002	9.202258e+001	1.013215e+002	144	178	24	56	7.569186e+000	1.993490e+001	0	0	0	0	0	0	0	0	0	0	0	100.879	114.127	1	1	1	1	26.2212	24.6051	58.0185
DATA	934	6	114	0	0	Col_3_10489785	Col_3_10489785	3121.71	465.5	-8.406946734e-002	7.597220429e-002	2.684747345e-001	7.196760e+002	5.930176e+002	7.874522e+001	8.306679e+001	122	150	24	56	7.469442e+000	1.939070e+001	0	0	0	0	0	0	0	0	0	0	0	84.0461	81.599	1	1	1	1	27.0811	24.6444	57.802
DATA	935	6	115	0	0	NC_5_22090344	NC_5_22090344	3143	465.5	-1.246016065e-001	6.947123134e-002	7.288160386e-002	2.072532e+004	1.555606e+004	2.151080e+003	1.918170e+003	2063	1782.5	24	56	7.481267e+000	1.925898e+001	0	0	1	1	0	0	0	0	0	0	0	2418.13	2140.76	1	1	1	1	26.2212	24.7672	57.799
DATA	936	6	116	0	0	NC_4_14893352	NC_4_14893352	3163.77	465.212	2.284195826e-001	9.532502961e-002	1.656521845e-002	3.137079e+002	5.308172e+002	4.482695e+001	7.873887e+001	77.5	139.5	24	56	7.441130e+000	1.969841e+001	0	0	0	0	0	0	0	0	0	0	0	36.5669	73.0537	1	1	1	1	24.4106	24.6245	57.1506
DATA	937	6	117	0	0	Col_2_10910967	Col_2_10910967	3184.51	465.418	3.502953869e-002	7.116431191e-002	6.225534871e-001	7.734130e+002	8.383802e+002	8.372012e+001	1.020332e+002	126	184	24	57	7.490885e+000	1.953507e+001	0	0	0	0	0	0	0	0	0	0	0	90.0616	115.385	1	1	1	1	24.4106	24.5652	57.4265
DATA	938	6	118	0	0	NC_1_17002162	NC_1_17002162	3206.29	465.5	1.857267945e-001	1.850882433e-001	3.156437992e-001	1.330260e+002	2.040157e+002	3.473634e+001	6.163049e+001	52	98	24	57	7.566724e+000	1.996041e+001	0	0	0	0	0	0	0	0	0	0	0	15.4734	28.0779	1	1	0	0	27.0811	24.6315	57.0761
DATA	939	6	119	0	0	Col_1_27392912	Col_1_27392912	3227.33	465.391	1.075612607e-001	6.219895139e-002	8.375367311e-002	3.691754e+005	4.729269e+005	3.691755e+004	4.729273e+004	42001	65526	24	55	7.435985e+000	1.957426e+001	0	1	0	0	0	0	0	0	0	0	0	42893.8	65082.5	1	1	1	1	27.2919	24.727	56.044
DATA	940	6	120	0	0	NC_4_7948914	NC_4_7948914	3248.6	465.414	1.660183304e-001	1.412040952e-001	2.397015565e-001	1.877332e+002	2.751436e+002	3.724034e+001	6.434597e+001	58	99	24	56	7.140435e+000	1.987086e+001	0	0	0	0	0	0	0	0	0	0	0	21.7866	37.8598	1	1	1	0	27.501	24.4006	55.8163
DATA	941	6	121	0	0	Col_4_6643037	Col_4_6643037	3270.37	465.519	-1.303597284e-002	6.487152030e-002	8.407371785e-001	1.406036e+003	1.364459e+003	1.442442e+002	1.483307e+002	183	217	24	56	7.044096e+000	1.916760e+001	0	0	0	0	0	0	0	0	0	0	0	162.966	187.717	1	1	1	1	17.9125	24.1783	56.5583
DATA	942	6	122	0	0	NC_1_25804732	NC_1_25804732	3291	465.5	3.055919234e-001	6.243391864e-001	6.245128189e-001	3.203892e+001	6.475448e+001	3.224290e+001	5.854837e+001	36.5	76	24	56	7.173875e+000	1.942111e+001	0	0	0	0	0	0	0	0	0	0	0	-0.10678	8.90679	0	1	0	0	26.2212	24.2169	56.6536
DATA	943	6	123	0	0	NC_2_1945019	NC_2_1945019	3312	465.5	2.345476047e-001	5.152756279e-001	6.489735433e-001	4.264848e+001	7.318990e+001	3.256585e+001	5.866313e+001	38.5	79	24	56	7.243186e+000	1.915031e+001	0	0	0	0	0	0	0	0	0	0	0	4.93051	10.0644	1	1	0	0	26.2212	24.3836	56.3235
DATA	944	6	124	0	0	NC_4_10616165	NC_4_10616165	3333.13	465.4	1.501412578e-001	9.189060785e-002	1.022771281e-001	3.615744e+002	5.109035e+002	4.850337e+001	7.746101e+001	79	135	24	56	7.203506e+000	1.890325e+001	0	0	0	0	0	0	0	0	0	0	0	41.7435	70.2317	1	1	1	1	26.0017	24.1412	56.5775
DATA	945	6	125	0	0	NC_2_10866691	NC_2_10866691	3354.4	465.414	0.000000000e+000	5.350459066e-001	1.000000000e+000	5.103052e+001	5.787602e+001	3.277582e+001	5.843281e+001	42.5	74	24	56	7.564719e+000	1.800304e+001	0	0	0	0	0	0	0	0	0	0	0	5.883	6.42268	1	0	0	0	27.501	24.3507	56.225
DATA	946	6	126	0	0	Col_1_4069419	Col_1_4069419	3375.52	465.381	-1.626919374e-002	8.656405927e-002	8.509205667e-001	4.838477e+002	4.660575e+002	5.824421e+001	7.461610e+001	92	140	24	57	7.716348e+000	1.874017e+001	0	0	0	0	0	0	0	0	0	0	0	55.6979	64.0152	1	1	1	1	26.2212	24.5073	56.792
DATA	947	6	127	0	0	Col_1_4275677	Col_1_4275677	3396.51	465.254	-5.257599587e-002	6.767270754e-002	4.372084543e-001	1.098746e+003	9.734669e+002	1.145727e+002	1.134686e+002	160.5	192	24	57	7.700893e+000	1.917678e+001	0	0	0	0	0	0	0	0	0	0	0	126.291	133.646	1	1	1	1	25.3321	24.4088	57.248
DATA	948	6	128	0	0	Col_1_8471966	Col_1_8471966	3418	465.5	1.453766913e-003	6.142092916e-002	9.811166992e-001	5.482106e+004	5.500488e+004	5.482202e+003	5.500797e+003	5963	7428	23	57	7.498086e+000	1.925605e+001	0	0	0	1	0	0	0	0	0	0	0	6291.18	7547.4	1	1	1	1	26.2212	23.8095	57.0892
DATA	949	6	129	0	0	NC_3_19880367	NC_3_19880367	3439	465.5	-2.160468652e-001	6.921765407e-002	1.800739224e-003	1.469206e+003	8.933792e+002	1.504889e+002	1.067135e+002	210	190	23	57	7.488033e+000	1.939378e+001	0	0	0	0	0	0	0	0	0	0	0	168.334	122.511	1	1	1	1	26.2212	23.7213	57.5534
DATA	950	6	130	0	0	NC_3_15653208	NC_3_15653208	3460.15	465.5	-4.507877999e-002	1.175464196e-001	7.013507852e-001	3.878181e+002	3.495822e+002	6.084866e+001	7.898198e+001	71	95	23	56	7.201315e+000	1.925086e+001	0	0	0	0	0	0	0	0	0	0	0	44.3604	47.9074	1	1	1	1	26.6546	23.9848	56.7794
DATA	951	6	131	0	0	Col_2_3734180	Col_2_3734180	3480.84	465.408	-2.103464261e-002	8.213436239e-002	7.978733174e-001	5.466482e+002	5.208028e+002	6.369116e+001	7.828226e+001	90	135.5	23	55	7.208110e+000	1.888151e+001	0	0	0	0	0	0	0	0	0	0	0	62.4239	71.3219	1	1	1	1	23.696	23.8722	55.7284
DATA	952	6	132	0	0	Col_3_10179727	Col_3_10179727	3502.18	465.255	1.147529178e-001	9.854614910e-002	2.442381949e-001	3.331312e+002	4.338786e+002	4.671049e+001	7.282587e+001	73	121	24	55	7.325768e+000	1.853866e+001	0	0	0	0	0	0	0	0	0	0	0	37.9744	59.3716	1	1	1	1	24.6442	23.9316	56.1416
DATA	953	6	133	0	0	Col_1_2739245	Col_1_2739245	3523.44	465.538	4.023211668e-001	1.153385128e-001	4.863257003e-004	1.958009e+002	4.944653e+002	3.820135e+001	7.662748e+001	58.5	137.5	24	56	7.153613e+000	1.833052e+001	0	0	0	0	0	0	0	0	0	0	0	22.2797	67.6058	1	1	1	1	24.4106	23.8317	56.784
DATA	954	6	134	0	0	NC_3_18609790	NC_3_18609790	3543.86	465.455	6.833880767e-002	1.103492408e-001	5.357215929e-001	2.945255e+002	3.447162e+002	4.412753e+001	6.797812e+001	71	113	24	57	7.428949e+000	1.810234e+001	0	0	0	0	0	0	0	0	0	0	0	33.454	47.0907	1	1	1	1	22.4545	24.561	57.4322
DATA	955	6	135	0	0	Col_1_27114553	Col_1_27114553	3565.67	465.636	4.054655355e-001	8.401336252e-002	1.391607216e-006	4.048007e+002	1.029691e+003	5.217853e+001	1.184994e+002	83	207.5	25	56	7.519672e+000	1.887052e+001	0	0	0	0	0	0	0	0	0	0	0	45.891	140.525	1	1	1	1	24.8756	24.9295	57.0656
DATA	956	6	136	0	0	Col_3_22034753	Col_3_22034753	3587	465.5	3.348909427e-001	1.282749702e-001	9.034994837e-003	1.790740e+002	3.871895e+002	3.753461e+001	7.032579e+001	55	120	25	56	7.568963e+000	1.894334e+001	0	0	0	0	0	0	0	0	0	0	0	20.2618	52.7866	1	1	1	1	26.2212	25.0964	57.2744
DATA	957	6	137	0	0	Col_5_9539055	Col_5_9539055	3608.05	465.424	1.405927143e-001	7.643258952e-002	6.585134621e-002	5.682003e+002	7.854059e+002	6.573387e+001	9.809494e+001	104	175	25	55	7.493144e+000	1.909038e+001	0	0	0	0	0	0	0	0	0	0	0	64.1652	106.961	1	1	1	1	26.0017	24.9839	56.1766
DATA	958	6	138	0	0	NC_2_14213311	NC_2_14213311	3629.6	465.877	4.394576818e-003	1.489299326e-001	9.764596937e-001	2.150372e+002	2.172242e+002	3.948752e+001	6.272063e+001	60	97	24	56	7.313725e+000	1.884912e+001	0	0	0	0	0	0	0	0	0	0	0	24.2344	29.5486	1	1	1	0	25.3321	24.7184	56.5642
DATA	959	6	139	0	0	NC_4_12830927	NC_4_12830927	3650	465.458	1.759488934e-002	8.801263242e-002	8.415484458e-001	4.565692e+002	4.754463e+002	5.644243e+001	7.570097e+001	86.5	129.5	24	56	7.384139e+000	1.810843e+001	0	0	0	0	0	0	0	0	0	0	0	51.3533	64.5983	1	1	1	1	26.2212	24.42	55.7783
DATA	960	6	140	0	0	NC_4_2235365	NC_4_2235365	3671.76	465.507	4.821609704e-001	4.909235159e-001	3.260255262e-001	3.304462e+001	1.002910e+002	3.328802e+001	5.983171e+001	38.5	82.5	24	54	7.197394e+000	1.904104e+001	0	0	0	0	0	0	0	0	0	0	0	1.66354	13.6086	0	1	0	0	27.0811	24.1673	54.9163
DATA	961	6	141	0	0	Col_2_10339998	Col_2_10339998	3692.56	465.3	1.127152388e-001	7.758053003e-002	1.462569427e-001	5.575383e+002	7.227530e+002	6.495376e+001	9.333906e+001	99	161.5	23	55	7.428061e+000	1.956976e+001	0	0	0	0	0	0	0	0	0	0	0	62.4466	97.9414	1	1	1	1	24.1747	24.1898	56.1464
DATA	962	6	142	0	0	NC_1_24127207	NC_1_24127207	3714.5	466.3	-1.326082198e-001	4.234141903e-001	7.541378775e-001	8.174697e+001	6.023701e+001	3.438323e+001	5.945440e+001	46	75	24	56	7.511725e+000	1.954806e+001	0	0	0	0	0	0	0	0	0	0	0	9.13595	8.15104	1	1	0	0	20.8674	24.608	56.7603
DATA	963	6	143	0	0	Col_3_14614783	Col_3_14614783	3735.22	465.522	-4.751769597e-002	6.157227488e-002	4.402693206e-001	1.024283e+005	9.181258e+004	1.024288e+004	9.181449e+003	11527	12236	24	56	7.262011e+000	1.868718e+001	0	0	0	0	0	0	0	0	0	0	0	11422.6	12405.6	1	1	1	1	27.0811	24.4	56.8363
DATA	964	6	144	0	0	NC_4_2124934	NC_4_2124934	3756.63	465.366	-4.682627245e-002	6.157005488e-002	4.469339806e-001	5.181665e+004	4.652036e+004	5.181774e+003	4.652415e+003	5859	5693	24	57	7.318543e+000	1.873818e+001	0	0	0	1	0	0	0	0	0	0	0	5765.58	6275.95	1	1	1	1	21.1402	24.6702	57.3756
DATA	965	6	145	0	0	Col_1_21429668	Col_1_21429668	3777.6	465.586	6.896510047e-002	7.611661347e-002	3.649118748e-001	6.145523e+002	7.203175e+002	7.004970e+001	9.337867e+001	105.5	165	24	56	7.183035e+000	1.826978e+001	0	0	0	0	0	0	0	0	0	0	0	68.2295	97.0215	1	1	1	1	27.501	24.647	56.114
DATA	966	6	146	0	0	Col_5_17248665	Col_5_17248665	3798.3	465.733	-1.657143178e-001	6.425372662e-002	9.906911279e-003	3.168870e+003	2.163665e+003	3.186731e+002	2.244038e+002	388.5	347	24	56	7.672386e+000	1.853955e+001	0	0	0	0	0	0	0	0	0	0	0	351.04	290.952	1	1	1	1	26.0017	24.659	56.5346
DATA	967	6	147	0	0	Col_2_16777645	Col_2_16777645	3819.28	465.674	1.603551851e-001	7.987415268e-002	4.468602343e-002	5.029191e+002	7.275340e+002	6.057796e+001	9.406374e+001	93	160	25	57	7.674832e+000	1.879716e+001	0	0	0	0	0	0	0	0	0	0	0	55.5854	97.6632	1	1	1	1	23.4529	24.9337	57.3276
DATA	968	6	148	0	0	NC_5_14213339	NC_5_14213339	3841.26	465.359	2.285850280e-001	1.600227383e-001	1.531613959e-001	1.548861e+002	2.621788e+002	3.722699e+001	6.523668e+001	55.5	101.5	24	56	7.703592e+000	1.919546e+001	0	0	0	0	0	0	0	0	0	0	0	17.0775	35.1278	1	1	0	0	20.8674	24.645	57.1908
DATA	969	6	149	0	0	NC_3_7941369	NC_3_7941369	3861.4	465.31	-7.018752904e-002	7.501678947e-002	3.494666781e-001	7.596298e+002	6.462707e+002	8.319533e+001	8.807945e+001	117	152	23	57	7.593918e+000	2.001153e+001	0	0	0	0	0	0	0	0	0	0	0	83.5683	86.4342	1	1	1	1	21.9382	24.3412	58.4294
DATA	970	6	150	0	0	Col_3_2557898	Col_3_2557898	3883.09	465.022	6.440780501e-001	1.054705409e-001	1.017055308e-009	2.107655e+002	9.287046e+002	4.001174e+001	1.105474e+002	63	186	23	58	7.637879e+000	1.997242e+001	0	0	0	0	0	0	0	0	0	0	0	23.1302	123.957	1	1	1	1	22.7082	24.4116	59.0019
DATA	971	6	151	0	0	Col_2_15007064	Col_2_15007064	3904	465.158	-1.797175579e-001	6.940502170e-002	9.614254915e-003	1.315861e+003	8.699460e+002	1.359304e+002	1.057277e+002	180.5	180.5	23	57	7.215549e+000	1.867024e+001	0	0	0	0	0	0	0	0	0	0	0	144.067	115.882	1	1	1	1	25.3321	24.144	57.3274
DATA	972	6	152	0	0	NC_3_7513304	NC_3_7513304	3925.2	465.359	-1.604107213e-001	1.120965995e-001	1.524289728e-001	3.882676e+002	2.683616e+002	5.172346e+001	6.592189e+001	75	105.5	23	54	7.577268e+000	1.793454e+001	0	0	0	0	0	0	0	0	0	0	0	42.4073	35.6721	1	1	1	0	26.6546	24.2638	55.9298
DATA	973	6	153	0	0	NC_5_20768857	NC_5_20768857	3946.78	465.522	2.321475781e-002	6.459521865e-002	7.193047198e-001	1.114960e+003	1.176180e+003	1.074357e+002	1.321955e+002	144	201	24	54	7.603237e+000	1.831476e+001	0	0	0	0	0	0	0	0	0	0	0	121.478	155.998	1	1	1	1	27.0811	24.3474	55.6339
DATA	974	6	154	0	0	Col_1_20799155	Col_1_20799155	3967.81	466.333	1.370171151e-002	7.274909032e-002	8.506085380e-001	7.629221e+002	7.873755e+002	8.366436e+001	9.928465e+001	120.5	177	24	55	7.568297e+000	1.946646e+001	0	0	0	0	0	0	0	0	0	0	0	82.9232	104.199	1	1	1	1	17.9125	24.4753	55.9127
DATA	975	6	155	0	0	NC_3_5041056	NC_3_5041056	3988.71	465.429	-2.341288367e-001	9.774845875e-002	1.661049880e-002	5.367627e+002	3.130787e+002	6.376682e+001	6.822805e+001	97	108	23	56	7.519446e+000	1.994211e+001	0	0	0	0	0	0	0	0	0	0	0	58.1976	41.3357	1	1	1	1	23.696	24.0626	56.8172
DATA	976	6	156	0	0	Col_1_5987156	Col_1_5987156	4009.8	465.5	-1.665213154e-001	6.390450041e-002	9.166427714e-003	4.081664e+003	2.781736e+003	4.096226e+002	2.847333e+002	487	435	24	55	7.238728e+000	1.988774e+001	0	0	0	0	0	0	0	0	0	0	0	441.459	366.394	1	1	1	1	25.7804	23.9242	56.4065
DATA	977	6	157	0	0	NC_5_20274716	NC_5_20274716	4031.13	465.533	1.662279288e-001	1.068171423e-001	1.196625841e-001	2.901660e+002	4.254754e+002	4.515374e+001	7.430531e+001	63	119	25	56	7.307901e+000	1.891980e+001	0	0	0	0	0	0	0	0	0	0	0	31.3049	55.9015	1	1	1	1	17.9125	24.7856	56.9383
DATA	978	6	158	0	0	NC_3_8175699	NC_3_8175699	4052.21	465.93	1.772755971e-001	1.375869590e-001	1.975851212e-001	2.023698e+002	3.043836e+002	4.015407e+001	6.823715e+001	58.5	104	25	56	7.432326e+000	1.940756e+001	0	0	0	0	0	0	0	0	0	0	0	21.7791	39.8906	1	1	1	0	25.1049	25.1075	56.9529
DATA	979	6	159	0	0	Col_1_21493068	Col_1_21493068	4073.5	465.591	1.382221259e-001	8.983792549e-002	1.239088107e-001	4.037019e+002	5.549872e+002	5.327925e+001	8.264252e+001	80.5	143	24	55	7.560960e+000	1.939785e+001	0	0	0	0	0	0	0	0	0	0	0	43.3366	72.5403	1	1	1	1	27.0811	24.6869	56.3621
DATA	980	6	160	0	0	Col_2_7788831	Col_2_7788831	4094.46	465.615	-1.023005845e-001	6.910186084e-002	1.387580863e-001	1.137383e+003	8.986826e+002	1.189595e+002	1.088399e+002	156.5	191	24	54	7.615330e+000	1.920668e+001	0	0	0	0	0	0	0	0	0	0	0	121.793	117.149	1	1	1	1	24.4106	24.4759	55.6788
DATA	981	6	161	0	0	Col_5_16213876	Col_5_16213876	4115.65	465.392	-3.075598425e-002	8.622631618e-002	7.213245922e-001	5.267969e+002	4.907805e+002	6.321589e+001	7.873749e+001	96	121	24	54	7.173449e+000	1.890452e+001	0	0	0	0	0	0	0	0	0	0	0	56.268	63.798	1	1	1	1	24.4106	24.2449	55.7473
DATA	982	6	162	0	0	Col_3_22094329	Col_3_22094329	4137.1	465.603	-1.754640656e-001	6.354207125e-002	5.755693783e-003	1.294616e+004	8.643244e+003	1.295090e+003	8.665274e+002	1392	1207	23	55	7.258614e+000	1.976809e+001	0	0	0	0	0	0	0	0	0	0	0	1379.3	1120.32	1	1	1	1	25.7804	23.9768	57.2338
DATA	983	6	163	0	0	Col_4_4745961	Col_4_4745961	4158.13	466.304	-1.268706675e-001	6.476874589e-002	5.013322596e-002	2.099102e+003	1.567338e+003	2.128277e+002	1.685246e+002	268.5	249	23	56	7.305927e+000	1.883188e+001	0	0	0	0	0	0	0	0	0	0	0	223.092	202.568	1	1	1	1	22.1978	23.7322	56.8928
DATA	984	6	164	66	1	DarkCorner	DarkCorner	4179.64	465.94	0.000000000e+000	6.584240521e-001	1.000000000e+000	3.498676e+001	6.172465e+001	3.520951e+001	6.211878e+001	32	62	23	55	7.415707e+000	1.882597e+001	0	0	0	0	0	0	0	0	1	0	0	-5.62732	-5.10358	0	0	0	0	26.6546	23.6128	56.4836
DATA	985	7	1	0	0	NC_1_16779823	NC_1_16779823	720.317	470.349	-1.672227787e-001	8.171891513e-002	4.072521778e-002	6.430141e+002	4.375198e+002	7.099932e+001	7.101819e+001	111	129	23	59	7.508336e+000	2.009300e+001	0	0	0	0	0	0	0	0	1	0	0	79.725	62.5985	1	1	1	1	26.2212	23.5987	60.6448
DATA	986	7	2	0	0	NC_3_16026703	NC_3_16026703	741.653	470.429	-1.641749764e-001	1.524809691e-001	2.816180756e-001	2.399097e+002	1.643890e+002	3.862002e+001	5.855180e+001	62	88	24	59	7.706513e+000	2.033026e+001	0	0	0	0	0	0	0	0	0	0	0	29.5875	23.4129	1	1	1	0	24.1747	24.231	60.9943
DATA	987	7	3	0	0	NC_4_13834056	NC_4_13834056	762.154	470.385	2.172743960e-002	7.142188424e-002	7.609658996e-001	7.459199e+002	7.841870e+002	8.055362e+001	9.661464e+001	127	172	25	61	7.977441e+000	2.128364e+001	0	0	0	0	0	0	0	0	0	0	0	91.5448	111.215	1	1	1	1	21.1402	25.1103	62.8966
DATA	988	7	4	0	0	Col_3_17247072	Col_3_17247072	783.782	470.382	-4.128701212e-002	7.057035213e-002	5.585157399e-001	8.485086e+002	7.715592e+002	9.018743e+001	9.573676e+001	137	180	24	64	7.367018e+000	2.003322e+001	0	0	0	0	0	0	0	0	0	0	0	103.622	108.954	1	1	1	1	25.1049	24.6282	64.3313
DATA	989	7	5	0	0	NC_5_25356316	NC_5_25356316	804.848	470	1.310639728e-001	2.233444182e-001	5.573215920e-001	1.122064e+002	1.517336e+002	3.268763e+001	5.889466e+001	47	87	24	62	7.368446e+000	2.069581e+001	0	0	0	0	0	0	0	0	0	0	0	13.6412	21.3409	1	1	0	0	20.0267	24.686	63.3285
DATA	990	7	6	0	0	NC_5_18897267	NC_5_18897267	826.296	470.444	1.162367572e-001	1.085874970e-001	2.844198263e-001	2.765811e+002	3.614592e+002	4.142723e+001	6.760975e+001	65	111	24	60	7.499734e+000	2.018684e+001	0	0	0	0	0	0	0	0	0	0	0	33.4711	50.6338	1	1	1	1	24.8756	24.5858	62.116
DATA	991	7	7	0	0	Col_3_13200445	Col_3_13200445	847.109	470.255	-2.434152206e-001	6.540343910e-002	1.978471970e-004	1.164265e+004	6.647168e+003	1.164677e+003	6.671860e+002	1343	1022	24	61	7.451123e+000	2.054641e+001	0	0	0	0	0	0	0	0	0	0	0	1403.19	927.709	1	1	1	1	25.1049	23.9616	62.904
DATA	992	7	8	0	0	NC_2_9503613	NC_2_9503613	868.5	470.676	3.978167696e-001	2.524005747e-001	1.149952798e-001	7.170983e+001	1.792237e+002	3.191415e+001	6.028764e+001	41	90	24	63	7.039888e+000	2.131157e+001	0	0	0	0	0	0	0	0	0	0	0	8.60675	24.9203	1	1	0	0	27.0811	24.0379	63.5227
DATA	993	7	9	0	0	Col_4_1115257	Col_4_1115257	889.593	470.611	-2.000323741e-001	6.417608013e-002	1.827447152e-003	1.019085e+004	6.429514e+003	1.019563e+003	6.455409e+002	1196	880	24	63	7.425795e+000	2.141054e+001	0	0	0	0	0	0	0	0	0	0	0	1218.48	890.887	1	1	1	1	24.4106	24.73	63.4065
DATA	994	7	10	0	0	NC_5_26729673	NC_5_26729673	910.848	470.5	2.782644337e-001	1.246219838e-001	2.555765090e-002	1.937139e+002	3.676421e+002	3.683526e+001	6.863470e+001	52	111	24	63	7.705458e+000	2.077262e+001	0	0	0	0	0	0	0	0	0	0	0	23.0776	50.7699	1	1	1	1	26.6546	24.8153	64.2947
DATA	995	7	11	0	0	Col_1_16895094	Col_1_16895094	932	470.5	1.816601844e-001	7.312468210e-002	1.298236600e-002	6.413710e+002	9.744723e+002	7.142806e+001	1.134762e+002	107	197	25	63	8.140586e+000	2.106344e+001	0	0	0	0	0	0	0	0	0	0	0	76.1442	134.137	1	1	1	1	26.2212	25.2481	64.9513
DATA	996	7	12	0	0	Col_2_18796279	Col_2_18796279	953	470.5	1.026879807e-001	7.872142881e-002	1.920810140e-001	5.280417e+002	6.688924e+002	6.150727e+001	8.874646e+001	92	160	24	62	7.464986e+000	2.115313e+001	0	0	0	0	0	0	0	0	0	0	0	62.4857	91.7904	1	1	1	1	26.2212	24.5657	64.2821
DATA	997	7	13	0	0	Col_5_17221993	Col_5_17221993	974.389	470.574	1.512223975e-001	1.072952854e-001	1.587157637e-001	2.779147e+002	3.936715e+002	4.211334e+001	7.051301e+001	67	120	24	62	7.225791e+000	2.200186e+001	0	0	0	0	0	0	0	0	0	0	0	32.7833	53.8601	1	1	1	1	24.4106	24.4375	63.8297
DATA	998	7	14	0	0	Col_1_4735503	Col_1_4735503	995.627	470.186	-2.595652736e-002	8.470897662e-002	7.592848580e-001	5.119345e+002	4.822341e+002	6.023058e+001	7.594189e+001	94	125.5	24	62	7.279733e+000	2.228627e+001	0	0	0	0	0	0	0	0	0	0	0	60.2149	65.791	1	1	1	1	25.3321	24.7896	63.8746
DATA	999	7	15	0	0	Col_1_15735214	Col_1_15735214	1016.6	470.586	8.500745928e-002	1.586156587e-001	5.920044506e-001	1.696952e+004	2.063845e+004	4.516999e+003	5.144176e+003	715.5	983	24	62	7.506665e+000	2.126752e+001	0	0	1	1	0	0	0	0	0	0	0	1990.36	2808.01	1	1	1	1	27.501	25.026	63.1804
DATA	1000	7	16	0	0	Col_3_16537924	Col_3_16537924	1037.31	470.569	2.240972092e-001	9.984956747e-002	2.480999630e-002	2.927190e+002	4.903973e+002	4.329785e+001	7.670124e+001	70	132.5	24	61	7.641206e+000	2.122611e+001	0	0	0	0	0	0	0	0	0	0	0	34.2453	66.5526	1	1	1	1	25.3321	25.0637	63.2656
DATA	1001	7	17	0	0	NC_4_8410886	NC_4_8410886	1059	470.5	1.377682639e-002	6.571038832e-002	8.339332088e-001	1.231906e+003	1.271611e+003	1.272749e+002	1.402349e+002	175.5	236	25	59	7.433478e+000	2.001935e+001	0	0	0	0	0	0	0	0	0	0	0	143.759	172.135	1	1	1	1	26.2212	25.3449	61.2723
DATA	1002	7	18	0	0	Col_3_19764430	Col_3_19764430	1080	470.5	8.323829486e-003	8.148494868e-002	9.186362313e-001	5.412919e+002	5.517665e+002	6.290997e+001	8.097395e+001	94	132	24	59	7.333037e+000	1.954702e+001	0	0	0	0	0	0	0	0	0	0	0	63.0222	74.5164	1	1	1	1	26.2212	25.1066	60.374
DATA	1003	7	19	0	0	NC_5_1484823	NC_5_1484823	1101.51	470.061	-1.122518380e-001	6.278734561e-002	7.380666475e-002	4.129814e+003	3.189177e+003	4.142290e+002	3.244020e+002	529	476	24	62	6.966532e+000	1.960952e+001	0	0	0	0	0	0	0	0	0	0	0	479.808	429.731	1	1	1	1	23.2073	24.849	62.4589
DATA	1004	7	20	0	0	NC_5_5882936	NC_5_5882936	1122.5	470.676	-3.635765594e-001	2.528667336e-001	1.504854599e-001	1.785434e+002	7.729783e+001	3.681314e+001	6.002682e+001	53	74	24	61	7.166332e+000	2.040555e+001	0	0	0	0	0	0	0	0	0	0	0	20.6999	10.3931	1	1	1	0	27.0811	24.6601	62.645
DATA	1005	7	21	0	0	Col_1_27915877	Col_1_27915877	1143.93	470.678	-1.815710523e-001	6.404640122e-002	4.582679347e-003	4.881230e+003	3.213351e+003	4.891875e+002	3.268246e+002	598	489	24	62	7.761636e+000	2.081572e+001	0	0	0	0	0	0	0	0	0	0	0	564.841	431.169	1	1	1	1	26.0017	25.195	64.4771
DATA	1006	7	22	0	0	Col_1_430076	Col_1_430076	1164.67	470.609	-4.025348040e-002	8.224013163e-002	6.245141258e-001	5.661288e+002	5.160143e+002	6.518397e+001	7.895620e+001	101	136.5	25	63	7.782431e+000	2.085642e+001	0	0	0	0	0	0	0	0	0	0	0	65.3993	69.1094	1	1	1	1	27.2919	25.7555	64.7848
DATA	1007	7	23	0	0	NC_3_7513783	NC_3_7513783	1186	470.5	-8.008655690e-002	9.302516343e-002	3.892860550e-001	4.658000e+002	3.873583e+002	5.671863e+001	7.130813e+001	79	113.5	25	64	7.733378e+000	2.130196e+001	0	0	0	0	0	0	0	0	0	0	0	53.7225	51.7844	1	1	1	1	26.2212	25.6497	65.0135
DATA	1008	7	24	0	0	NC_5_14952566	NC_5_14952566	1207.42	470.472	2.476355912e-001	1.393705426e-001	7.559875632e-002	1.785024e+002	3.157036e+002	3.700122e+001	6.777506e+001	53	111	24	64	7.344838e+000	2.030283e+001	0	0	0	0	0	0	0	0	0	0	0	20.5565	42.1324	1	1	1	1	24.4106	24.6897	64.871
DATA	1009	7	25	0	0	Col_3_15292889	Col_3_15292889	1228.22	470.522	-5.085600589e-003	7.000601236e-002	9.420884594e-001	8.878833e+002	8.775468e+002	9.453395e+001	1.063440e+002	130	181	25	63	7.620491e+000	2.045981e+001	0	0	0	0	0	0	0	0	0	0	0	102.111	116.928	1	1	1	1	27.0811	25.2426	64.1073
DATA	1010	7	26	0	0	NC_3_20249915	NC_3_20249915	1248.9	470.7	5.521363763e-001	8.896753792e-002	5.433527664e-010	3.720669e+002	1.326653e+003	4.939904e+001	1.456673e+002	78	237	25	64	7.909509e+000	2.095351e+001	0	0	0	0	0	0	0	0	0	0	0	42.7364	176.507	1	1	1	1	26.0017	25.4816	65.7531
DATA	1011	7	27	0	0	Col_4_9480280	Col_4_9480280	1270.15	470.259	1.578387594e-001	7.219145785e-002	2.878700157e-002	4.978506e+003	7.160409e+003	5.167295e+002	8.537499e+002	535.5	954	25	62	7.794614e+000	2.143871e+001	0	0	1	1	0	0	0	0	0	0	0	571.224	951.348	1	1	1	1	17.5897	25.597	64.9098
DATA	1012	7	28	0	0	Col_4_4845253	Col_4_4845253	1291.05	470.75	-7.160468383e-002	8.104400246e-002	3.769508070e-001	6.154428e+002	5.218948e+002	6.962896e+001	7.976447e+001	104	133	25	63	7.776215e+000	2.100504e+001	0	0	0	0	0	0	0	0	0	0	0	70.5387	69.248	1	1	1	1	25.1049	26.0104	65.0562
DATA	1013	7	29	0	0	NC_4_2364764	NC_4_2364764	1312.68	470.642	-1.595587524e-001	6.584269096e-002	1.537882961e-002	1.902154e+003	1.317307e+003	1.929879e+002	1.449160e+002	257	240	25	63	7.285150e+000	1.994042e+001	0	0	0	0	0	0	0	0	0	0	0	217.814	174.571	1	1	1	1	24.8756	25.1454	63.8666
DATA	1014	7	30	0	0	NC_4_13256410	NC_4_13256410	1334	470.5	2.387837844e-004	1.994676180e-001	9.990448482e-001	1.571806e+002	1.572670e+002	3.621061e+001	6.247634e+001	51	92	25	61	7.570111e+000	1.944300e+001	0	0	0	0	0	0	0	0	0	0	0	17.9842	20.8176	1	1	0	0	26.2212	25.3545	62.5394
DATA	1015	7	31	0	0	Col_3_6820571	Col_3_6820571	1354.67	470.267	1.817629905e-001	9.662142841e-002	5.994644922e-002	3.307394e+002	5.026307e+002	4.646996e+001	7.867474e+001	73.5	133	26	62	7.969957e+000	2.019620e+001	0	0	0	0	0	0	0	0	0	0	0	37.8171	66.4667	1	1	1	1	25.7804	26.1537	62.9986
DATA	1016	7	32	0	0	Col_4_14681656	Col_4_14681656	1375.92	470.695	-1.520159114e-001	8.096387891e-002	6.043904879e-002	6.961378e+002	4.905455e+002	7.689652e+001	7.795445e+001	115.5	121.5	26	63	8.077392e+000	2.085975e+001	0	0	0	0	0	0	0	0	0	0	0	79.544	64.8048	1	1	1	1	26.0017	26.3911	64.1919
DATA	1017	7	33	0	0	Col_1_11020685	Col_1_11020685	1397.29	470.615	1.338835663e-001	8.152202087e-002	1.005279777e-001	4.893684e+002	6.660694e+002	5.884655e+001	9.007486e+001	89	155	26	63	7.711630e+000	2.170238e+001	0	0	0	0	0	0	0	0	0	0	0	55.8886	87.9157	1	1	1	1	24.6442	26.522	64.0498
DATA	1018	7	34	0	-1	NC2_00122731	NC2_00122731	1418.5	470.676	0.000000000e+000	6.657083702e-001	1.000000000e+000	3.248933e+001	6.030141e+001	3.269618e+001	6.068645e+001	33	63	26	64	7.821274e+000	2.187143e+001	0	0	0	0	0	0	0	0	0	0	0	-2.49717	-4.37537	0	0	0	0	30	26.0308	65.3211
DATA	1019	7	35	0	0	Col_5_6794712	Col_5_6794712	1439.27	470.255	3.285212286e-001	1.622789139e-001	4.292659946e-002	1.361763e+002	2.901500e+002	3.542753e+001	6.730322e+001	49.5	101	25	65	7.723350e+000	2.103281e+001	0	0	0	0	0	0	0	0	0	0	0	15.5407	38.241	1	1	0	0	24.4106	25.6385	65.172
DATA	1020	7	36	0	0	NC_2_13650530	NC_2_13650530	1461.09	470.246	4.528067900e-001	2.383239996e-001	5.743795852e-002	7.512143e+001	2.130937e+002	3.356608e+001	6.439527e+001	44	92	25	64	7.520438e+000	2.082382e+001	0	0	0	0	0	0	0	0	0	0	0	8.57068	28.0669	1	1	0	0	25.3321	25.6296	65.043
DATA	1021	7	37	0	0	Col_5_1794491	Col_5_1794491	1482	470.5	9.318494018e-002	6.899383471e-002	1.768149418e-001	8.885255e+002	1.101171e+003	9.468616e+001	1.257878e+002	133	208	25	63	7.650674e+000	2.120578e+001	0	0	0	0	0	0	0	0	0	0	0	101.352	144.956	1	1	1	1	26.2212	25.3528	64.2347
DATA	1022	7	38	0	0	Col_1_10430357	Col_1_10430357	1503.43	470.701	1.230625740e-001	7.571581368e-002	1.040939822e-001	6.058769e+002	8.043535e+002	6.886099e+001	1.008479e+002	104	178	26	61	8.145753e+000	2.195754e+001	0	0	0	0	0	0	0	0	0	0	0	69.1019	105.831	1	1	1	1	26.8687	25.9525	63.8415
DATA	1023	7	39	0	0	NC_4_1581054	NC_4_1581054	1523.87	470.6	-1.477959106e-001	6.530719401e-002	2.363027862e-002	2.008988e+003	1.429491e+003	2.035469e+002	1.553635e+002	267	242	25	62	7.734718e+000	2.210997e+001	0	0	0	0	0	0	0	0	0	0	0	229.125	188.008	1	1	1	1	26.0017	26.0095	64.1706
DATA	1024	7	40	0	0	Col_5_4244399	Col_5_4244399	1545.5	470.676	1.331974672e-001	1.318501422e-001	3.123905664e-001	2.210384e+002	3.003759e+002	3.949100e+001	6.788382e+001	60	110	25	61	7.696736e+000	2.087002e+001	0	0	0	0	0	0	0	0	0	0	0	25.2101	39.4919	1	1	1	0	30	25.5531	61.9375
DATA	1025	7	41	0	0	NC_3_23202656	NC_3_23202656	1566.1	471.058	-1.613715376e-002	9.596084100e-002	8.664543034e-001	4.148835e+002	3.997505e+002	5.284039e+001	7.284244e+001	81	119	24	60	7.513842e+000	2.005308e+001	0	0	0	0	0	0	0	0	0	0	0	47.3218	52.5426	1	1	1	1	24.1747	25.2807	61.3876
DATA	1026	7	42	0	0	Col_1_24483717	Col_1_24483717	1587.51	470.846	4.857032134e-001	9.928401009e-002	9.978663054e-007	2.547269e+002	7.794316e+002	4.146430e+001	9.891739e+001	68	166	25	61	7.496556e+000	2.069678e+001	0	0	0	0	0	0	0	0	0	0	0	29.0596	102.427	1	1	1	1	27.0811	25.6553	62.4096
DATA	1027	7	43	0	0	NC_4_9469051	NC_4_9469051	1609.03	470.587	1.610871309e-002	9.308680858e-002	8.626117811e-001	4.214539e+002	4.373799e+002	5.334914e+001	7.499025e+001	83	123	25	62	7.719294e+000	2.127909e+001	0	0	0	0	0	0	0	0	0	0	0	48.092	57.4691	1	1	1	1	26.4388	25.6192	63.4033
DATA	1028	7	44	0	0	NC_4_9090884	NC_4_9090884	1630.14	471.035	0.000000000e+000	6.662917450e-001	1.000000000e+000	3.249445e+001	6.053319e+001	3.270133e+001	6.092369e+001	34	65	25	62	7.668794e+000	2.121480e+001	0	0	0	0	0	0	0	0	0	0	0	-0.813524	0.915531	0	0	0	0	30	25.3975	63.5618
DATA	1029	7	45	0	0	NC_3_1407634	NC_3_1407634	1651.37	471	-9.402882967e-002	7.936978719e-002	2.361388755e-001	6.741573e+002	5.429157e+002	7.492352e+001	8.160219e+001	110	120	24.5	62	7.601460e+000	2.018811e+001	0	0	0	0	0	0	0	0	0	0	0	76.9727	71.328	1	1	1	1	29.1201	25.1308	62.5281
DATA	1030	7	46	0	0	NC_5_23383576	NC_5_23383576	1672.71	470.754	1.015953586e+000	1.133232672e-001	3.100202064e-019	8.199306e+002	8.506104e+003	8.826462e+001	8.527889e+002	130	1157	24	61	7.642343e+000	2.019798e+001	0	0	0	0	0	0	0	0	0	0	0	93.6547	1117.58	1	1	1	1	27.0811	24.9984	61.7016
DATA	1031	7	47	0	0	NC_1_10770519	NC_1_10770519	1693.15	470.785	-1.326075457e-001	6.268751651e-002	3.439807647e-002	1.059197e+004	7.804933e+003	1.059701e+003	7.828666e+002	1135	1050	24	61	7.676912e+000	2.030552e+001	0	0	0	0	0	0	0	0	0	0	0	1210.35	1025.55	1	1	1	1	27.501	24.705	62.4479
DATA	1032	7	48	0	0	NC_5_22920189	NC_5_22920189	1714.63	470.367	-1.386559442e-001	6.402856753e-002	3.034692392e-002	2.712260e+003	1.970949e+003	2.731837e+002	2.062899e+002	338.5	323.5	24	62	7.566126e+000	2.059474e+001	0	0	0	0	0	0	0	0	0	0	0	310.09	259.02	1	1	1	1	25.7804	24.5752	62.7408
DATA	1033	7	49	0	0	NC_2_3556342	NC_2_3556342	1736	470.797	1.445247225e-001	1.311499139e-001	2.704699058e-001	2.405811e+002	3.355724e+002	5.095825e+001	6.952538e+001	51	96.5	24	59	7.245686e+000	2.021815e+001	0	0	0	0	0	0	0	0	0	0	0	27.5189	44.1091	1	1	1	1	28.1191	24.866	59.8022
DATA	1034	7	50	0	0	Col_1_13157951	Col_1_13157951	1757.17	471	8.186539242e-002	6.665330505e-002	2.193617481e-001	1.123985e+003	1.357144e+003	1.170343e+002	1.494652e+002	143	196	24	57	7.139443e+000	1.796430e+001	0	0	0	0	0	0	0	0	0	0	0	128.637	178.433	1	1	1	1	28.1191	24.45	57.4226
DATA	1035	7	51	0	0	NC_1_28607852	NC_1_28607852	1778.37	471	1.429863733e-001	3.728823972e-001	7.013769552e-001	6.887791e+001	9.573403e+001	3.331315e+001	6.160565e+001	44	76	24	57	7.728116e+000	1.779928e+001	0	0	0	0	0	0	0	0	0	0	0	7.88761	12.5906	1	1	0	0	30	24.4364	57.6296
DATA	1036	7	52	0	0	NC_2_5717111	NC_2_5717111	1799.44	470.973	0.000000000e+000	6.689977176e-001	1.000000000e+000	3.236682e+001	6.045012e+001	3.257289e+001	6.111253e+001	33	71.5	24	58	7.354662e+000	1.972623e+001	0	0	0	0	0	0	0	0	0	0	0	-2.2112	7.6385	0	0	0	0	29.1201	23.786	58.3328
DATA	1037	7	53	0	0	Col_2_8362209	Col_2_8362209	1820.32	471.441	-9.332293034e-003	8.119656443e-002	9.084969758e-001	5.702052e+002	5.580831e+002	6.565832e+001	8.253964e+001	100.5	145	24	57	8.043657e+000	1.964425e+001	0	0	0	0	0	0	0	0	0	0	0	65.3791	73.4506	1	1	1	1	25.3321	24.131	57.4284
DATA	1038	7	54	0	0	Col_5_2466265	Col_5_2466265	1841.06	471.492	-1.186881983e-002	1.097223977e-001	9.138597714e-001	3.338619e+002	3.248613e+002	4.661430e+001	6.892328e+001	76	102.5	24	57	7.493938e+000	1.950034e+001	0	0	0	0	0	0	0	0	0	0	0	38.3059	42.774	1	1	1	1	26.2212	23.9146	57.1351
DATA	1039	7	55	0	0	Col_5_16297923	Col_5_16297923	1862.22	471.259	1.100252759e+000	1.199918099e-001	4.756643357e-020	1.316580e+003	1.658441e+004	1.356118e+002	1.659554e+003	191	2255	24	56	7.723568e+000	1.902982e+001	0	0	0	0	0	0	0	0	0	0	0	151.168	2184.7	1	1	1	1	24.6442	24.233	56.159
DATA	1040	7	56	0	0	NC_4_1121477	NC_4_1121477	1883.81	470.921	7.903244009e-002	9.716934376e-002	4.160188672e-001	3.638366e+002	4.364543e+002	4.877364e+001	7.478308e+001	75	122	23	57	7.551224e+000	1.977052e+001	0	0	0	0	0	0	0	0	0	0	0	41.8075	57.5256	1	1	1	1	27.2919	23.8495	57.91
DATA	1041	7	57	0	0	Col_5_8947649	Col_5_8947649	1904.34	471.434	8.776741597e-001	1.024349690e-001	1.051965950e-017	1.056021e+003	7.967950e+003	1.104781e+002	7.991032e+002	159	1119	23	59	7.222158e+000	1.983082e+001	0	0	0	0	0	0	0	0	1	0	0	121.43	1050.75	1	1	1	1	24.4106	23.6193	59.3914
DATA	1042	7	58	0	0	NC_4_15742570	NC_4_15742570	1926.75	471.159	1.785711188e-001	2.434450446e-001	4.632430660e-001	1.027636e+002	1.550280e+002	3.402143e+001	6.260489e+001	48	87	24	57	7.190846e+000	1.943015e+001	0	0	0	0	0	0	0	0	0	0	0	11.8265	20.4567	1	1	0	0	27.0811	24.3041	57.1506
DATA	1043	7	59	0	0	Col_4_15232584	Col_4_15232584	1946.78	470.95	-1.982785966e-001	7.325420604e-002	6.795161674e-003	1.045199e+003	6.620954e+002	1.094289e+002	8.976838e+001	156	159.5	24	55	7.093531e+000	1.850701e+001	0	0	0	0	0	0	0	0	0	0	0	120.377	87.4189	1	1	1	1	26.8687	24.0739	55.8217
DATA	1044	7	60	0	0	Col_5_2272146	Col_5_2272146	1968.12	471.041	2.176313616e-001	9.602925192e-002	2.343284875e-002	3.232400e+002	5.335271e+002	4.575386e+001	8.072367e+001	73	135	24	56	7.240395e+000	1.874482e+001	0	0	0	0	0	0	0	0	0	0	0	37.258	70.4902	1	1	1	1	22.9591	24.4556	56.3333
DATA	1045	7	61	0	0	NC_3_483956	NC_3_483956	1989.19	470.566	-3.040698513e-001	1.233768888e-001	1.371812548e-002	4.012127e+002	1.992071e+002	5.154172e+001	6.373044e+001	84	92	24	56	7.271156e+000	1.805456e+001	0	0	0	0	0	0	0	0	0	0	0	46.2839	26.3376	1	1	1	0	24.8756	24.519	56.0774
DATA	1046	7	62	0	0	NC_3_19880653	NC_3_19880653	2010.32	470.968	6.602066650e-003	8.010359201e-002	9.343134413e-001	5.749291e+002	5.837358e+002	6.595901e+001	8.406543e+001	101	139	24	56	7.498690e+000	1.917938e+001	0	0	0	0	0	0	0	0	0	0	0	66.377	77.232	1	1	1	1	19.1492	24.0502	57.4468
DATA	1047	7	63	0	0	NC_5_19157683	NC_5_19157683	2032.17	471	1.094414359e-001	8.278530670e-002	1.861711348e-001	4.793307e+002	6.167039e+002	5.780099e+001	8.635470e+001	85	145	23	56	7.613077e+000	1.909149e+001	0	0	0	0	0	0	0	0	0	0	0	55.3871	81.6567	1	1	1	1	28.1191	24.2411	57.5474
DATA	1048	7	64	0	0	Col_3_10727799	Col_3_10727799	2053.08	470.847	1.946812881e-001	1.889374936e-001	3.028220395e-001	1.325854e+002	2.075759e+002	3.489181e+001	6.386863e+001	50.5	98	24	55	7.540818e+000	1.865698e+001	0	0	0	0	0	0	0	0	0	0	0	15.3331	27.5057	1	1	0	0	28.1191	24.9371	55.9448
DATA	1049	7	65	0	0	Col_1_9394737	Col_1_9394737	2074.13	470.903	2.099647811e-001	8.406666405e-002	1.250376856e-002	4.271958e+002	6.927742e+002	5.352469e+001	9.187996e+001	84	156	25	57	8.006286e+000	1.955845e+001	0	0	0	0	0	0	0	0	0	0	0	49.4446	91.8716	1	1	1	1	27.0811	25.2121	57.4242
DATA	1050	7	66	0	0	Col_5_2394034	Col_5_2394034	2094.46	471.222	-4.470635287e-002	7.277258768e-002	5.389975630e-001	8.049957e+002	7.262518e+002	8.670913e+001	9.439962e+001	127	159	24	59	7.719038e+000	1.961699e+001	0	0	0	0	0	0	0	0	0	0	0	93.2454	96.3866	1	1	1	1	26.4388	24.7299	59.4439
DATA	1051	7	67	0	0	NC_5_22741423	NC_5_22741423	2116.62	471	0.000000000e+000	6.680816678e-001	1.000000000e+000	3.199059e+001	5.987121e+001	3.231252e+001	6.032126e+001	38.5	72	24	58	7.676944e+000	1.911615e+001	0	0	0	0	0	0	0	0	0	0	0	3.20197	3.79674	0	0	0	0	29.1201	24.863	58.4977
DATA	1052	7	68	0	0	NC_4_8547234	NC_4_8547234	2137.43	471.017	3.602347511e-001	1.265808597e-001	4.428798561e-003	1.801248e+002	4.128653e+002	3.686787e+001	7.299966e+001	58	120.5	24	58	7.568649e+000	1.903348e+001	0	0	0	0	0	0	0	0	0	0	0	20.8998	54.889	1	1	1	1	26.2212	24.7114	58.6806
DATA	1053	7	69	0	-1	NC2_00083254	NC2_00083254	2159	471.203	0.000000000e+000	6.673641976e-001	1.000000000e+000	3.193816e+001	5.976758e+001	3.214150e+001	6.019840e+001	34	65.5	24	58	7.652590e+000	2.043250e+001	0	0	0	0	0	0	0	0	0	0	0	-0.150661	3.23734	0	0	0	0	30	24.63	59.3622
DATA	1054	7	70	0	0	NC_4_7461525	NC_4_7461525	2180.19	470.481	2.790522720e-002	1.069326372e-001	7.941227324e-001	3.274539e+002	3.491848e+002	4.586516e+001	6.950363e+001	73	111	24	57	7.643339e+000	2.017994e+001	0	0	0	0	0	0	0	0	0	0	0	38.0575	46.5059	1	1	1	1	24.4106	24.7135	58.478
DATA	1055	7	71	0	0	Col_4_6584842	Col_4_6584842	2200.69	471.055	2.002645529e-001	8.600346067e-002	1.988217981e-002	4.057629e+002	6.434827e+002	5.173226e+001	8.801054e+001	84	152	24	56	7.646117e+000	1.980867e+001	0	0	0	0	0	0	0	0	0	0	0	47.1945	85.7765	1	1	1	1	25.3321	24.8528	57.4765
DATA	1056	7	72	0	0	Col_5_26954978	Col_5_26954978	2222.07	470.733	-1.270582783e-001	6.356373827e-002	4.561793559e-002	2.949224e+003	2.201150e+003	2.966604e+002	2.281426e+002	390	341	24	56	7.554160e+000	2.038728e+001	0	0	0	0	0	0	0	0	0	0	0	343.303	293.686	1	1	1	1	26.4388	24.8619	57.6119
DATA	1057	7	73	0	-1	NC2_00089003	NC2_00089003	2243.62	471	0.000000000e+000	6.668931472e-001	1.000000000e+000	3.183679e+001	5.955044e+001	3.203948e+001	5.993330e+001	35.5	63	24	58	7.334018e+000	1.997500e+001	0	0	0	0	0	0	0	0	0	0	0	-2.11036	0.747152	0	0	0	0	29.1201	24.4177	58.9266
DATA	1058	7	74	0	0	NC_4_5113847	NC_4_5113847	2265	471.203	-1.570251500e-001	7.230262618e-002	2.987251446e-002	9.939763e+002	6.923901e+002	1.044263e+002	9.153654e+001	150.5	167	24	56	7.788836e+000	1.986235e+001	0	0	0	0	0	0	0	0	0	0	0	115.882	92.5563	1	1	1	1	28.1191	24.7014	58.2036
DATA	1059	7	75	0	0	Col_5_17089471	Col_5_17089471	2285.76	471.436	1.287590447e-001	1.111736282e-001	2.467907017e-001	2.753420e+002	3.703664e+002	4.220928e+001	7.035601e+001	66.5	114.5	24	56	7.573551e+000	1.936118e+001	0	0	0	0	0	0	0	0	0	0	0	32.1236	49.5552	1	1	1	1	25.1049	24.6053	57.8514
DATA	1060	7	76	0	0	Col_5_23908540	Col_5_23908540	2306.73	471.455	-1.813523010e-001	6.485634903e-002	5.170497728e-003	2.850456e+003	1.877423e+003	2.868328e+002	1.970246e+002	373	309	24	56	7.091676e+000	1.861425e+001	0	0	0	0	0	0	0	0	0	0	0	332.795	251.437	1	1	1	1	25.1049	24.0545	58.3738
DATA	1061	7	77	0	0	NC_3_18179568	NC_3_18179568	2328.43	471.298	1.260441185e-001	1.069807925e-001	2.387193235e-001	2.918917e+002	3.901808e+002	4.327310e+001	7.132266e+001	68	109.5	24	57	7.029367e+000	1.884584e+001	0	0	0	0	0	0	0	0	0	0	0	34.1034	52.3069	1	1	1	1	26.8687	24.5194	58.7963
DATA	1062	7	78	0	0	Col_4_10872615	Col_4_10872615	2349.21	471.306	-1.074076040e-001	6.471868671e-002	9.699349045e-002	1.853717e+003	1.447557e+003	1.881006e+002	1.565631e+002	244	249	25	57.5	7.224640e+000	1.949040e+001	0	0	0	0	0	0	0	0	0	0	0	216.725	194.24	1	1	1	1	26.4388	24.8963	59.1811
DATA	1063	7	79	0	0	Col_1_3480566	Col_1_3480566	2369.93	471.158	1.800082686e-001	7.613375095e-002	1.806081889e-002	5.657403e+002	8.562988e+002	6.495002e+001	1.043244e+002	96.5	177	26	57	7.495703e+000	1.945069e+001	0	0	0	0	0	0	0	0	0	0	0	66.1853	115.01	1	1	1	1	25.3321	25.852	59.2461
DATA	1064	7	80	0	0	NC_1_27903186	NC_1_27903186	2391.67	471.391	9.726076135e-002	1.713098098e-001	5.702062542e-001	1.638799e+002	2.050154e+002	3.584894e+001	6.296354e+001	54	84	25	57	7.344464e+000	1.904658e+001	0	0	0	0	0	0	0	0	0	0	0	19.1844	27.563	1	1	1	0	27.2919	25.7416	59.3146
DATA	1065	7	81	0	0	NC_5_13908400	NC_5_13908400	2413	471.5	0.000000000e+000	6.340331909e-001	1.000000000e+000	3.557578e+001	5.909730e+001	3.206258e+001	5.958213e+001	40	66	26	56	7.398455e+000	1.889105e+001	0	0	0	0	0	0	0	0	0	0	0	4.16716	4.81393	1	0	0	0	26.2212	25.8291	58.6773
DATA	1066	7	82	0	0	Col_4_5918254	Col_4_5918254	2434	471.5	-1.192298699e-001	6.718293153e-002	7.594662410e-002	1.341620e+003	1.019529e+003	1.378900e+002	1.180039e+002	193.5	193.5	26	57	7.784710e+000	1.955224e+001	0	0	0	0	0	0	0	0	0	0	0	157.24	137.333	1	1	1	1	26.2212	26.2207	59.1033
DATA	1067	7	83	0	0	Col_5_4173728	Col_5_4173728	2454.41	471.611	-5.323715701e-002	6.352563853e-002	4.020070824e-001	2.007860e+003	1.776218e+003	2.032933e+002	1.872793e+002	280	300	25	58	8.088190e+000	1.943534e+001	0	0	0	0	0	0	0	0	0	0	0	235.447	239.481	1	1	1	1	24.4106	25.7766	59.5213
DATA	1068	7	84	0	0	Col_2_9770486	Col_2_9770486	2475.51	471.314	-7.777037720e-002	6.962698202e-002	2.640125189e-001	9.969980e+002	8.335351e+002	1.046525e+002	1.022994e+002	153.5	186	25	57	8.252088e+000	2.010187e+001	0	0	0	0	0	0	0	0	0	0	0	116.971	112.489	1	1	1	1	24.4106	25.535	58.7933
DATA	1069	7	85	0	0	NC_3_1831563	NC_3_1831563	2497.5	471.324	4.762973093e-002	9.021128252e-002	5.975133881e-001	4.190875e+002	4.676645e+002	5.260639e+001	7.548230e+001	78.5	123.5	25	57.5	8.261455e+000	2.020801e+001	0	0	0	0	0	0	0	0	0	0	0	49.1931	63.1749	1	1	1	1	27.0811	26.0148	58.821
DATA	1070	7	86	0	0	Col_5_26409568	Col_5_26409568	2518.67	471.391	-6.054685393e-003	6.398058490e-002	9.246062044e-001	1.640055e+003	1.617349e+003	1.670569e+002	1.722269e+002	225.5	290	25	58	8.503075e+000	1.983394e+001	0	0	0	0	0	0	0	0	0	0	0	192.597	218.685	1	1	1	1	27.2919	25.7933	58.5972
DATA	1071	7	87	0	0	Col_3_15322203	Col_3_15322203	2540	471.5	-1.758216593e-002	7.148698441e-002	8.057215648e-001	8.140356e+002	7.817381e+002	8.738364e+001	9.802320e+001	130.5	166	25	58.5	7.964264e+000	1.999030e+001	0	0	0	0	0	0	0	0	0	0	0	95.6344	105.799	1	1	1	1	26.2212	25.4624	59.4671
DATA	1072	7	88	66	-1	(-)3xSLv1	NegativeControl	2560.73	471.455	0.000000000e+000	6.660680575e-001	1.000000000e+000	3.155788e+001	5.871112e+001	3.176032e+001	5.908601e+001	35	63	25	58	7.773437e+000	1.842334e+001	0	0	0	0	0	0	0	0	0	0	0	0.365159	-2.65803	0	0	0	0	22.7082	25.0264	57.3023
DATA	1073	7	89	0	0	NC_4_1371031	NC_4_1371031	2582.33	471.391	-4.318389315e-002	9.982556239e-002	6.653100854e-001	4.617778e+002	4.180702e+002	7.053910e+001	7.233651e+001	69	110	25	58	7.819918e+000	1.961891e+001	0	0	0	0	0	0	0	0	0	0	0	54.289	56.6836	1	1	1	1	27.2919	25.1288	59.2045
DATA	1074	7	90	0	0	Col_5_16282429	Col_5_16282429	2602.93	471.125	1.105017476e-001	6.272431248e-002	7.811910601e-002	3.289982e+003	4.243217e+003	3.305256e+002	4.284013e+002	424	627	24	58	7.697471e+000	1.928364e+001	0	0	0	0	0	0	0	0	0	0	0	386.901	575.808	1	1	1	1	25.1049	24.7044	58.5299
DATA	1075	7	91	0	0	NC_1_27345181	NC_1_27345181	2624.5	471.324	-1.399127259e-001	7.092812816e-002	4.854130747e-002	3.884730e+003	2.814804e+003	4.445658e+002	3.107295e+002	377	379	24	59	7.872751e+000	1.892123e+001	0	0	1	1	0	0	0	0	0	0	0	456.962	382.311	1	1	1	1	27.0811	24.9985	58.9271
DATA	1076	7	92	0	0	NC_1_13658095	NC_1_13658095	2645.5	471.324	-1.558410550e-001	7.316650813e-002	3.317568113e-002	9.310705e+002	6.503415e+002	9.836311e+001	8.772750e+001	139	154	24	57	8.032362e+000	1.966179e+001	0	0	0	0	0	0	0	0	0	0	0	109.546	88.4053	1	1	1	1	27.0811	24.9554	58.11
DATA	1077	7	93	0	0	NC_5_8877028	NC_5_8877028	2666.5	471.5	4.054665580e-001	7.183940814e-002	1.660777100e-008	6.588422e+003	1.675899e+004	6.596052e+002	1.676932e+003	795.5	2362	24	56	8.147595e+000	1.974953e+001	0	0	0	0	0	0	0	0	0	0	0	775.3	2280.06	1	1	1	1	24.4106	25.1111	57.4522
DATA	1078	7	94	0	0	Col_3_14303111	Col_3_14303111	2687.75	471.255	-1.124898674e-001	6.248011118e-002	7.179577948e-002	6.455965e+003	4.982775e+003	6.463749e+002	5.017327e+002	797	697	24	57	7.928206e+000	1.811079e+001	0	0	0	0	0	0	0	0	0	0	0	759.816	678.462	1	1	1	1	24.8756	25.319	57.6656
DATA	1079	7	95	0	0	NC_4_14263080	NC_4_14263080	2709	471.5	-2.238035105e-001	8.078651311e-002	5.600333274e-003	7.675683e+002	4.584728e+002	8.304931e+001	7.450953e+001	123.5	125	24	58	7.964006e+000	1.777714e+001	0	0	0	0	0	0	0	0	0	0	0	90.3449	62.4765	1	1	1	1	26.2212	24.8576	58.4951
DATA	1080	7	96	0	0	Col_1_23196735	Col_1_23196735	2730.33	471.333	3.754031459e-002	8.068033294e-002	6.417188034e-001	5.312985e+002	5.792671e+002	6.187295e+001	8.246097e+001	98	143	24	57	7.680882e+000	1.806443e+001	0	0	0	0	0	0	0	0	0	0	0	62.5382	78.9989	1	1	1	1	26.0017	24.4722	58.0163
DATA	1081	7	97	0	0	NC_1_16716022	NC_1_16716022	2751.5	471.324	-1.292782753e-001	1.225065556e-001	2.912989399e-001	3.177972e+002	2.359781e+002	4.489355e+001	6.321377e+001	73	94	24	57	7.319273e+000	1.888397e+001	0	0	0	0	0	0	0	0	0	0	0	37.4074	32.2063	1	1	1	0	27.0811	24.8285	59.0092
DATA	1082	7	98	0	0	NC_2_5623064	NC_2_5623064	2772.5	471.324	0.000000000e+000	6.653406988e-001	1.000000000e+000	3.151009e+001	5.822982e+001	3.171071e+001	5.863342e+001	29	68	25	57	7.220354e+000	1.951517e+001	0	0	0	0	0	0	0	0	0	0	0	-5.19041	2.63658	0	0	0	0	30	24.9204	58.5646
DATA	1083	7	99	0	0	NC_1_25786572	NC_1_25786572	2793.27	471.167	-3.488914457e-002	9.694967070e-002	7.189453828e-001	4.016243e+002	3.706217e+002	5.117390e+001	6.930381e+001	82	115.5	25	57	7.955799e+000	2.002530e+001	0	0	0	0	0	0	0	0	0	0	0	47.2683	50.6541	1	1	1	1	23.696	25.3094	58.1642
DATA	1084	7	100	0	0	NC_5_10037273	NC_5_10037273	2813.68	471.108	1.332145817e-001	9.695483183e-002	1.694460477e-001	3.336832e+002	4.534704e+002	4.603755e+001	7.403573e+001	75.5	122.5	25	56	8.102201e+000	1.968573e+001	0	0	0	0	0	0	0	0	0	0	0	39.2669	62.0178	1	1	1	1	20.8674	25.0879	57.1149
DATA	1085	7	101	0	0	Col_1_29590256	Col_1_29590256	2835.76	471.52	-2.421071713e-003	9.150986073e-002	9.788928713e-001	4.271403e+002	4.247657e+002	5.320606e+001	7.228095e+001	89	122	25	55	7.912795e+000	1.951763e+001	0	0	0	0	0	0	0	0	0	0	0	50.2551	58.1316	1	1	1	1	23.9365	24.9194	56.5015
DATA	1086	7	102	0	0	Col_5_1980770	Col_5_1980770	2856.5	471.5	-4.288958699e-001	7.984004849e-002	7.789446347e-008	1.399526e+003	5.212970e+002	1.435047e+002	7.831745e+001	197.5	132	24	55	7.546608e+000	1.958614e+001	0	0	0	0	0	0	0	0	0	0	0	164.623	71.3858	1	1	1	1	24.4106	24.6622	56.2351
DATA	1087	7	103	0	-1	NC2_00091486	NC2_00091486	2878.4	471.414	0.000000000e+000	6.644454369e-001	1.000000000e+000	3.153943e+001	5.804128e+001	3.174023e+001	5.841189e+001	37.5	54	24	56	7.410839e+000	1.851952e+001	0	0	0	0	0	0	0	0	0	0	0	-0.509109	-9.27172	0	0	0	0	30	24.1783	56.1947
DATA	1088	7	104	0	0	Col_5_18634552	Col_5_18634552	2899.5	471.324	1.268588801e-001	6.452146094e-002	4.928126263e-002	1.551472e+003	2.077796e+003	1.583628e+002	2.158252e+002	222	356	24	57	7.519989e+000	1.895990e+001	0	0	0	0	0	0	0	0	0	0	0	182.383	284.863	1	1	1	1	27.0811	24.3821	57.4641
DATA	1089	7	105	0	0	NC_5_14158060	NC_5_14158060	2920.71	471.5	-2.055386507e-001	6.790866649e-002	2.472453349e-003	1.641897e+003	1.022839e+003	1.672338e+002	1.177563e+002	229.5	189.5	24	57	7.696904e+000	1.869618e+001	0	0	0	0	0	0	0	0	0	0	0	192.939	140.304	1	1	1	1	27.0811	24.6631	57.4776
DATA	1090	7	106	0	0	NC_3_10961767	NC_3_10961767	2941.56	471.308	6.385640526e-002	1.274675058e-001	6.163977094e-001	2.400450e+002	2.780668e+002	3.982401e+001	6.461015e+001	63.5	99	24	56	7.300050e+000	1.821885e+001	0	0	0	0	0	0	0	0	0	0	0	28.1957	38.1612	1	1	1	0	24.4106	24.6752	57.497
DATA	1091	7	107	0	0	Col_3_11295598	Col_3_11295598	2963	471.5	-1.404351689e-001	6.696554070e-002	3.598242916e-002	1.442213e+003	1.043745e+003	1.476838e+002	1.195497e+002	202.5	208	25	57	7.363641e+000	1.860307e+001	0	0	0	0	0	0	0	0	0	0	0	169.32	143.308	1	1	1	1	26.2212	24.9071	58.2913
DATA	1092	7	108	0	0	Col_1_1884303	Col_1_1884303	2984.15	471.5	2.221608009e-001	1.439994321e-001	1.228818945e-001	1.716472e+002	2.862843e+002	3.614445e+001	6.492167e+001	59	107	24	57	7.168201e+000	1.844357e+001	0	0	0	0	0	0	0	0	0	0	0	20.1412	39.3238	1	1	1	0	26.6546	24.3461	57.5482
DATA	1093	7	109	0	0	Col_4_12876674	Col_4_12876674	3005.4	471.414	4.201952978e-003	6.649917617e-002	9.496167640e-001	1.125402e+003	1.136344e+003	1.169542e+002	1.276926e+002	169	207	24	58	7.268796e+000	1.947566e+001	0	0	0	0	0	0	0	0	0	0	0	131.978	156.148	1	1	1	1	27.501	24.2683	58.6632
DATA	1094	7	110	0	0	Col_5_21909903	Col_5_21909903	3026.37	471.812	6.277621193e-002	6.573057212e-002	3.395506575e-001	1.180005e+003	1.363516e+003	1.222226e+002	1.482634e+002	158.5	242	24	57	7.522413e+000	1.998706e+001	0	0	0	0	0	0	0	0	0	0	0	138.295	187.429	1	1	1	1	18.8476	24.5117	58.8367
DATA	1095	7	111	0	0	NC_2_4514543	NC_2_4514543	3047.6	471.414	5.797514301e-002	1.132580415e-001	6.087311859e-001	7.508385e+002	8.580679e+002	1.110391e+002	1.776286e+002	100	135	24	55.5	7.798831e+000	2.000262e+001	0	0	0	1	0	0	0	0	0	0	0	87.9365	117.986	1	1	1	1	27.501	24.5836	57.9119
DATA	1096	7	112	0	0	Col_4_12795702	Col_4_12795702	3067.9	471.443	-5.977586262e-002	6.583637481e-002	3.639068402e-001	1.336923e+003	1.165012e+003	1.374435e+002	1.302267e+002	189	231	24	55	7.821819e+000	2.000827e+001	0	0	0	0	0	0	0	0	0	0	0	156.467	160.233	1	1	1	1	26.2212	24.3218	57.3108
DATA	1097	7	113	0	0	NC_5_26060131	NC_5_26060131	3089.66	471.466	4.726088985e-002	6.459567683e-002	4.643873010e-001	1.396217e+003	1.556732e+003	1.432235e+002	1.661898e+002	205	273	24	57.5	7.535071e+000	2.068909e+001	0	0	0	0	0	0	0	0	0	0	0	163.274	214.159	1	1	1	1	25.3321	24.619	59.7878
DATA	1098	7	114	0	0	NC_5_10939977	NC_5_10939977	3110.56	471.282	6.815825575e-002	1.163023860e-001	5.578462924e-001	2.700593e+002	3.159492e+002	4.182988e+001	6.619588e+001	64	111	25	56	7.649437e+000	2.040396e+001	0	0	0	0	0	0	0	0	0	0	0	31.5547	43.4728	1	1	1	1	20.8674	25.4614	58.4126
DATA	1099	7	115	0	0	Col_3_3993580	Col_3_3993580	3132.11	471.292	-6.912649400e-002	6.174194478e-002	2.628827933e-001	5.577417e+005	4.756709e+005	5.577418e+004	4.756713e+004	65526	65526	25	56	7.750919e+000	2.022803e+001	1	1	0	0	0	0	0	0	0	0	0	65109.5	65458.9	1	1	1	1	26.8687	25.1871	58.173
DATA	1100	7	116	0	0	NC_2_11769533	NC_2_11769533	3153.4	471.414	-2.847603561e-001	8.151772045e-002	4.772106871e-004	8.390682e+002	4.355489e+002	8.980290e+001	7.265712e+001	136.5	132	25	57	7.608703e+000	1.987830e+001	0	0	0	0	0	0	0	0	0	0	0	97.8582	59.9434	1	1	1	1	27.501	25.3667	58.7111
DATA	1101	7	117	0	0	NC_2_18171946	NC_2_18171946	3174.6	471.414	-1.671352526e-001	3.474024519e-001	6.304455656e-001	1.016925e+002	6.920759e+001	3.361045e+001	5.856267e+001	48	77	24	56	7.567650e+000	2.022672e+001	0	0	0	0	0	0	0	0	0	0	0	11.8483	9.52533	1	1	0	0	27.501	24.7163	57.6506
DATA	1102	7	118	0	0	Col_1_25776152	Col_1_25776152	3195.71	471.5	-2.341957982e-001	6.551477245e-002	3.506268077e-004	4.755073e+003	2.773073e+003	4.765874e+002	2.833391e+002	627.5	435.5	24	57	8.075206e+000	1.944032e+001	0	0	0	0	0	0	0	0	0	0	0	553.443	381.671	1	1	1	1	27.0811	24.9327	57.8205
DATA	1103	7	119	0	0	Col_5_22082060	Col_5_22082060	3217	471.5	-2.550076004e-002	8.149760155e-002	7.543551414e-001	5.550323e+002	5.233804e+002	6.411916e+001	7.823828e+001	109	136	25	57	8.040518e+000	1.998422e+001	0	0	0	0	0	0	0	0	0	0	0	64.529	72.0322	1	1	1	1	26.2212	25.4783	57.1401
DATA	1104	7	120	0	0	Col_1_30275866	Col_1_30275866	3238	471.5	8.942798387e-003	7.756528189e-002	9.082122291e-001	6.030299e+002	6.155759e+002	6.833343e+001	8.468714e+001	110.5	160	24	55	7.476748e+000	1.928521e+001	0	0	0	0	0	0	0	0	0	0	0	70.0295	84.7132	1	1	1	1	26.2212	24.8284	55.844
DATA	1105	7	121	0	0	NC_4_16274034	NC_4_16274034	3259.15	471.5	-6.323083273e-002	4.676218129e-001	8.924396064e-001	6.685771e+001	5.779905e+001	3.286613e+001	5.837716e+001	46	75	24	55.5	7.298781e+000	1.925360e+001	0	0	0	0	0	0	0	0	0	0	0	7.75486	6.79181	1	0	0	0	26.6546	24.571	55.7271
DATA	1106	7	122	0	0	NC_2_14763240	NC_2_14763240	3280.23	471.475	-5.121954666e-002	6.918232047e-002	4.590840077e-001	9.721167e+002	8.639704e+002	1.024118e+002	1.041598e+002	150	184	24	57	7.048673e+000	1.866164e+001	0	0	0	0	0	0	0	0	0	0	0	112.616	118.857	1	1	1	1	25.7804	24.1712	56.4208
DATA	1107	7	123	0	0	Col_4_14802367	Col_4_14802367	3301.25	471.525	-2.801322554e-001	8.386091515e-002	8.364611072e-004	7.684365e+002	4.031584e+002	8.334077e+001	7.079415e+001	126	114	24	57	7.278897e+000	1.945133e+001	0	0	0	0	0	0	0	0	0	0	0	88.9061	55.4494	1	1	1	1	25.7804	24.7982	56.7904
DATA	1108	7	124	0	0	NC_4_1409108	NC_4_1409108	3322.45	471.137	-1.005009449e-001	4.482874123e-001	8.226105232e-001	7.290179e+001	5.784119e+001	3.311658e+001	5.844832e+001	45	74	24	56	7.130290e+000	1.886919e+001	0	0	0	0	0	0	0	0	0	0	0	8.42312	7.24198	1	0	0	0	24.1747	24.4329	56.0256
DATA	1109	7	125	0	0	NC_2_2835228	NC_2_2835228	3343.59	471.611	-2.668235649e-002	7.778831810e-002	7.315891437e-001	6.256447e+002	5.883631e+002	7.043274e+001	8.277979e+001	112	145.5	24	57	7.543312e+000	1.768209e+001	0	0	0	0	0	0	0	0	0	0	0	72.1873	80.8703	1	1	1	1	24.4106	24.8116	56.4458
DATA	1110	7	126	0	0	Col_1_7508020	Col_1_7508020	3365	471.5	6.366770781e-001	4.045639957e-001	1.155484350e-001	3.219142e+001	1.394496e+002	3.251330e+001	5.989995e+001	42	87	25	56	7.679482e+000	1.710861e+001	0	0	0	0	0	0	0	0	0	0	0	3.17404	19.1595	0	1	0	0	26.2212	25.044	55.4497
DATA	1111	7	127	0	0	NC_3_14750528	NC_3_14750528	3386.02	471.464	-1.585207417e-001	6.791065341e-002	1.958240376e-002	1.377626e+003	9.563362e+002	1.415315e+002	1.119929e+002	194.5	186.5	25	57	7.862563e+000	1.899287e+001	0	0	0	0	0	0	0	0	0	0	0	158.484	131.335	1	1	1	1	25.3321	25.0203	57.1139
DATA	1112	7	128	0	0	Col_3_19226555	Col_3_19226555	3407.29	471.5	1.471032189e-002	6.692400865e-002	8.260219761e-001	1.073626e+003	1.110615e+003	1.121724e+002	1.254383e+002	159	214	24	57	7.717516e+000	1.922726e+001	0	0	0	0	0	0	0	0	0	0	0	123.32	152.444	1	1	1	1	27.0811	24.4284	57.2619
DATA	1113	7	129	0	0	NC_1_19769894	NC_1_19769894	3428.4	471.586	1.037516544e-002	6.844286873e-002	8.795113472e-001	9.496865e+002	9.726474e+002	1.003907e+002	1.134213e+002	149.5	198	24	57.5	7.697076e+000	1.883473e+001	0	0	0	0	0	0	0	0	0	0	0	108.912	133.431	1	1	1	1	27.501	24.3994	57.4371
DATA	1114	7	130	0	0	NC_2_11136978	NC_2_11136978	3449.71	471.5	1.102446722e-001	7.606574155e-002	1.472443105e-001	2.376978e+004	3.063867e+004	2.646441e+003	3.931626e+003	2232	3166	23	56	7.362806e+000	1.894061e+001	0	0	1	1	0	0	0	0	0	0	0	2721.48	4200.47	1	1	1	1	27.0811	23.9069	56.9763
DATA	1115	7	131	0	0	Col_1_7724864	Col_1_7724864	3470.19	471.34	8.284322223e-002	7.313753062e-002	2.573383046e-001	6.767400e+002	8.189645e+002	7.513974e+001	1.005972e+002	112.5	182	23.5	56	7.153840e+000	1.923827e+001	0	0	0	0	0	0	0	0	0	0	0	77.3561	112.203	1	1	1	1	23.4529	23.9608	56.1066
DATA	1116	7	132	0	0	NC_1_5255154	NC_1_5255154	3492	471.46	-1.231024643e-001	8.404967395e-002	1.430193317e-001	5.938421e+002	4.472687e+002	6.779736e+001	7.361025e+001	102.5	129.5	24	55	7.407455e+000	1.830322e+001	0	0	0	0	0	0	0	0	0	0	0	67.76	61.2318	1	1	1	1	26.2212	24.5618	55.6714
DATA	1117	7	133	0	0	Col_1_17595157	Col_1_17595157	3512.69	471.5	5.376650897e-002	8.048046937e-002	5.040895316e-001	5.283920e+002	5.980297e+002	6.217460e+001	8.366436e+001	97	146	23	55	7.309381e+000	1.754283e+001	0	0	0	0	0	0	0	0	0	0	0	60.1878	81.8072	1	1	1	1	24.4106	23.9849	56.0469
DATA	1118	7	134	0	0	Col_2_5105804	Col_2_5105804	3534.22	471.522	-2.241765882e-001	6.725890828e-002	8.590279013e-004	2.049644e+003	1.223213e+003	2.075767e+002	1.356165e+002	251	239	24	58	7.428414e+000	1.830342e+001	0	0	0	0	0	0	0	0	0	0	0	233.04	167.182	1	1	1	1	27.0811	24.7221	58.0559
DATA	1119	7	135	0	-1	NC2_00147876	NC2_00147876	3556.12	471.286	0.000000000e+000	6.619689977e-001	1.000000000e+000	3.268288e+001	5.824482e+001	3.289096e+001	5.886658e+001	33	69	25	55	7.491720e+000	1.822799e+001	0	0	0	0	0	0	0	0	0	0	0	-3.2913	7.39788	0	0	0	0	21.6755	25.135	56.4481
DATA	1120	7	136	0	0	Col_4_17031622	Col_4_17031622	3576.14	471.357	1.258188686e-001	7.774509513e-002	1.055869359e-001	5.446293e+002	7.276456e+002	6.365460e+001	9.347197e+001	97	164.5	26	55	7.565783e+000	1.879096e+001	0	0	0	0	0	0	0	0	0	0	0	61.6937	99.2629	1	1	1	1	21.9382	25.8539	56.363
DATA	1121	7	137	0	0	Col_5_12658744	Col_5_12658744	3597.49	471.455	-3.607661825e-002	6.165324108e-002	5.584444162e-001	7.179063e+003	6.606800e+003	7.186651e+002	6.632855e+002	806.5	904	26	55	7.781184e+000	1.842416e+001	0	0	0	0	0	0	0	0	0	0	0	811.636	900.327	1	1	1	1	24.4106	25.4708	56.0465
DATA	1122	7	138	0	0	NC_3_19656109	NC_3_19656109	3618.52	471.6	-1.025650460e-001	6.554720657e-002	1.176413690e-001	1.574504e+003	1.243308e+003	1.608876e+002	1.375330e+002	216.5	238	25	56	7.674356e+000	1.859002e+001	0	0	0	0	0	0	0	0	0	0	0	177.659	169.243	1	1	1	1	24.4106	25.2641	56.5656
DATA	1123	7	139	0	0	Col_1_22726664	Col_1_22726664	3639.93	471.458	3.348537681e-002	6.856537836e-002	6.252867243e-001	9.306910e+002	1.005289e+003	9.879546e+001	1.164968e+002	141	198.5	25	56	7.651133e+000	1.801415e+001	0	0	0	0	0	0	0	0	0	0	0	104.8	136.68	1	1	1	1	26.0017	25.2315	56.6373
DATA	1124	7	140	0	0	NC_2_232004	NC_2_232004	3660.27	471.804	8.167079368e-003	8.429300089e-002	9.228144049e-001	5.041759e+002	5.137469e+002	6.037327e+001	7.818578e+001	93	140	24	55	7.382045e+000	1.832521e+001	0	0	0	0	0	0	0	0	0	0	0	56.6616	69.7668	1	1	1	1	24.4106	24.7721	55.1846
DATA	1125	7	141	0	0	Col_1_11379524	Col_1_11379524	3682.06	471.547	-5.429217326e-002	7.539498406e-002	4.714614272e-001	7.205027e+002	6.358335e+002	7.936624e+001	8.675174e+001	114	155	24	56	7.531346e+000	1.979762e+001	0	0	0	0	0	0	0	0	0	0	0	80.7992	86.2301	1	1	1	1	25.3321	24.6495	56.4547
DATA	1126	7	142	0	0	NC_5_13917609	NC_5_13917609	3703.14	471.475	-6.539727801e-002	7.079865179e-002	3.556383922e-001	9.146863e+002	7.868191e+002	9.735997e+001	9.840424e+001	140	175	24	55	7.246366e+000	1.978576e+001	0	0	0	0	0	0	0	0	0	0	0	102.359	106.561	1	1	1	1	25.7804	24.7808	56.6454
DATA	1127	7	143	0	0	NC_1_6251158	NC_1_6251158	3724.6	471.586	-8.440677763e-002	9.546710735e-002	3.766178781e-001	4.469043e+002	3.679661e+002	5.580816e+001	6.969022e+001	90	114	24	56.5	7.440882e+000	1.930251e+001	0	0	0	0	0	0	0	0	0	0	0	49.9023	49.762	1	1	1	1	30	24.6914	57.3519
DATA	1128	7	144	0	0	NC_2_6769255	NC_2_6769255	3745.85	471.5	-5.718766737e-002	6.895152121e-002	4.068840445e-001	1.021307e+003	8.953001e+002	1.074845e+002	1.073731e+002	154	179	24	56.5	7.534818e+000	1.801204e+001	0	0	0	0	0	0	0	0	0	0	0	113.791	120.893	1	1	1	1	30	24.5926	56.8796
DATA	1129	7	145	0	0	NC_3_8299053	NC_3_8299053	3767	471.5	7.947066689e-002	8.666502741e-002	3.591496773e-001	4.446029e+002	5.338791e+002	5.571304e+001	7.984168e+001	83	137	24	57	7.381787e+000	1.764576e+001	0	0	0	0	0	0	0	0	0	0	0	49.4266	71.9767	1	1	1	1	26.2212	24.743	56.3723
DATA	1130	7	146	0	0	NC_3_12338622	NC_3_12338622	3788	471.5	6.887437712e-002	6.346274179e-002	2.778009248e-001	1.504178e+003	1.762681e+003	1.497822e+002	1.852037e+002	180.5	281	24	56	7.733439e+000	1.911713e+001	0	0	0	0	0	0	0	0	0	0	0	166.847	237.255	1	1	1	1	26.2212	24.6983	56.5605
DATA	1131	7	147	0	0	Col_4_16553387	Col_4_16553387	3809.04	471.745	4.268940556e-001	7.584712880e-002	1.819434545e-008	8.257229e+002	2.206624e+003	8.919396e+001	2.285604e+002	127	356	25	56	7.758374e+000	1.931492e+001	0	0	0	0	0	0	0	0	0	0	0	91.3851	296.506	1	1	1	1	25.1049	24.8821	57.3318
DATA	1132	7	148	0	0	NC_2_14370926	NC_2_14370926	3829.98	472.246	0.000000000e+000	5.174748174e-001	1.000000000e+000	5.623181e+001	5.929041e+001	3.426591e+001	5.966900e+001	42	60	24	57	7.636722e+000	1.906506e+001	0	0	0	0	0	0	0	0	0	0	0	6.20929	-7.28111	1	0	0	0	25.7804	24.5854	57.4992
DATA	1133	7	149	0	0	Col_5_5036770	Col_5_5036770	3851.5	471.676	-2.188332968e-002	1.560232699e-001	8.884570695e-001	2.133796e+002	2.028942e+002	4.004136e+001	6.313134e+001	61	90	24	57	7.765148e+000	1.977053e+001	0	0	0	0	0	0	0	0	0	0	0	23.5058	27.1639	1	1	1	0	27.0811	24.4488	58.1118
DATA	1134	7	150	0	0	Col_5_7991482	Col_5_7991482	3872.39	471.278	1.267974232e-001	7.435564904e-002	8.814167577e-002	6.392826e+002	8.560326e+002	7.238925e+001	1.044772e+002	102	179	23	58	7.657635e+000	1.904109e+001	0	0	0	0	0	0	0	0	0	0	0	70.2587	114.389	1	1	1	1	24.8756	24.4578	59.0553
DATA	1135	7	151	0	0	Col_1_30204978	Col_1_30204978	3893.52	471.464	1.610529234e-001	8.248637286e-002	5.088133663e-002	4.664905e+002	6.759206e+002	5.774928e+001	9.039096e+001	88	159	24	57	7.589540e+000	1.828173e+001	0	0	0	0	0	0	0	0	0	0	0	51.1475	90.142	1	1	1	1	24.4106	24.8025	57.6952
DATA	1136	7	152	0	0	NC_4_9389223	NC_4_9389223	3914.77	471.351	6.762906613e-002	1.312514081e-001	6.063688690e-001	2.395975e+002	2.799699e+002	4.169549e+001	6.633752e+001	64.5	100.5	25	55	7.718601e+000	1.806658e+001	0	0	0	0	0	0	0	0	0	0	0	26.207	37.2598	1	1	1	0	25.3321	25.1282	56.545
DATA	1137	7	153	0	0	Col_2_5167828	Col_2_5167828	3936.33	471.609	-1.394407931e-001	7.044314219e-002	4.776198068e-002	1.097565e+003	7.961404e+002	1.149637e+002	9.985480e+001	147	161	25	54	7.408609e+000	1.784131e+001	0	0	0	0	0	0	0	0	0	0	0	119.757	105.724	1	1	1	1	27.2919	25.0031	55.4384
DATA	1138	7	154	0	0	Col_4_11431960	Col_4_11431960	3957.5	471.676	4.580175550e-003	6.878618274e-002	9.469115369e-001	9.689064e+002	9.791788e+002	1.027797e+002	1.150504e+002	121	177	24	54	7.638392e+000	1.879196e+001	0	0	0	0	0	0	0	0	0	0	0	105.462	129.744	1	1	1	1	27.0811	24.7024	55.189
DATA	1139	7	155	0	0	Col_3_10190924	Col_3_10190924	3978.47	471.741	8.326690607e-001	9.944573746e-002	5.612215090e-017	8.039143e+002	5.468633e+003	8.743198e+001	5.502043e+002	125	789	24	55	7.477077e+000	1.961518e+001	0	0	0	0	0	0	0	0	0	0	0	87.292	722.971	1	1	1	1	25.3321	24.5721	56.0496
DATA	1140	7	156	0	0	Col_2_17084458	Col_2_17084458	3999.5	471.417	-4.000894892e-002	7.597180412e-002	5.984513082e-001	7.118561e+002	6.492071e+002	7.908723e+001	8.886645e+001	113.5	155	24	55	7.509288e+000	1.979188e+001	0	0	0	0	0	0	0	0	0	0	0	77.106	85.6254	1	1	1	1	26.2212	24.3109	56.415
DATA	1141	7	157	0	0	NC_1_10301346	NC_1_10301346	4020.33	471.462	1.959746350e-002	9.443714271e-002	8.356048693e-001	4.141415e+002	4.332576e+002	5.392883e+001	7.468161e+001	82	124	24	55	7.597472e+000	1.959359e+001	0	0	0	0	0	0	0	0	0	0	0	44.7495	57.0067	1	1	1	1	24.4106	24.7033	56.6907
DATA	1142	7	158	0	0	NC_3_22636698	NC_3_22636698	4042	471.5	-2.184456426e-001	1.106515653e-001	4.836175076e-002	4.313627e+002	2.608537e+002	5.531730e+001	6.633043e+001	82	99	25	57	7.488295e+000	1.887610e+001	0	0	0	0	0	0	0	0	0	0	0	46.492	34.2343	1	1	1	0	26.2212	25.5234	57.3531
DATA	1143	7	159	0	0	NC_4_12514103	NC_4_12514103	4063	471.5	2.872075985e-002	7.089055807e-002	6.853729554e-001	8.366527e+002	8.938528e+002	9.058194e+001	1.082965e+002	129	186	24.5	56	7.446834e+000	1.973945e+001	0	0	0	0	0	0	0	0	0	0	0	89.9513	117.008	1	1	1	1	25.3321	25.1212	57.3021
DATA	1144	7	160	0	0	Col_1_1157177	Col_1_1157177	4084.02	471.54	1.135582203e-002	8.705388202e-002	8.962136535e-001	4.898524e+002	5.028298e+002	6.008954e+001	7.928803e+001	91	138.5	24	54	7.456073e+000	1.924194e+001	0	0	0	0	0	0	0	0	0	0	0	52.5353	65.6483	1	1	1	1	26.2212	24.6824	55.9103
DATA	1145	7	161	66	-1	(-)3xSLv1	NegativeControl	4105.5	471.676	0.000000000e+000	6.582414471e-001	1.000000000e+000	3.466979e+001	6.108455e+001	3.489052e+001	6.147459e+001	38	60.5	24	53	7.499876e+000	1.911870e+001	0	0	0	0	0	0	0	0	0	0	0	-1.30972	-5.39543	0	0	0	0	27.0811	24.8478	55.6104
DATA	1146	7	162	0	0	Col_3_6704617	Col_3_6704617	4126.5	471.676	-7.519376887e-002	7.705585851e-002	3.291464712e-001	7.283892e+002	6.125897e+002	8.080173e+001	8.690775e+001	112	151	23	55	7.049216e+000	1.972563e+001	0	0	0	0	0	0	0	0	0	0	0	77.7268	79.5343	1	1	1	1	27.0811	24.1585	57.2726
DATA	1147	7	163	0	0	Col_1_16493594	Col_1_16493594	4147.67	471.609	8.927504605e-002	1.212399581e-001	4.615177135e-001	2.668007e+002	3.276891e+002	4.406121e+001	6.997258e+001	65.5	111	23	55	7.189618e+000	1.901131e+001	0	0	0	0	0	0	0	0	1	0	0	28.3991	42.4218	1	1	1	1	30	23.6509	56.7465
DATA	1148	7	164	0	0	NC_5_11476187	NC_5_11476187	4168.05	472.237	-1.116979285e-001	1.081246634e-001	3.015816057e-001	3.970932e+002	3.070397e+002	5.303060e+001	6.918690e+001	80	111	23	55	7.338034e+000	1.848229e+001	0	0	0	0	0	0	0	0	1	0	0	42.1677	39.6361	1	1	1	0	21.4095	23.5895	56.1553
DATA	1149	8	1	0	0	Col_3_9987998	Col_3_9987998	730.984	476.422	-7.947851330e-002	2.281935473e-001	7.276191699e-001	1.379021e+002	1.148398e+002	3.322572e+001	5.727550e+001	50	86	23	60	7.407371e+000	2.007740e+001	0	0	0	0	0	0	0	0	0	0	0	17.0272	16.3805	1	1	0	0	26.2212	23.7914	61.029
DATA	1150	8	2	0	0	NC_1_4326096	NC_1_4326096	752.152	476.5	0.000000000e+000	6.662114653e-001	1.000000000e+000	3.019238e+001	5.600420e+001	3.047670e+001	5.637695e+001	33	68	24	60	7.823453e+000	2.138819e+001	0	0	0	0	0	0	0	0	0	0	0	2.90826	1.85629	0	0	0	0	26.6546	24.3311	61.0623
DATA	1151	8	3	0	0	NC_1_17666204	NC_1_17666204	773.4	476.586	-3.837275050e-004	9.816780507e-002	9.968811621e-001	3.648966e+002	3.645743e+002	4.758040e+001	6.732928e+001	84.5	115.5	24	64	7.672268e+000	2.099473e+001	0	0	0	0	0	0	0	0	0	0	0	44.6029	51.5498	1	1	1	1	27.501	24.685	64.2992
DATA	1152	8	4	0	0	Col_2_11431397	Col_2_11431397	794.533	476.4	-1.911213784e-001	6.538861829e-002	3.468391856e-003	2.461278e+003	1.585037e+003	2.480323e+002	1.683860e+002	323	293	24	64	7.086647e+000	2.086662e+001	0	0	0	0	0	0	0	0	0	0	0	299.458	223.204	1	1	1	1	25.7804	24.4344	64.2982
DATA	1153	8	5	0	0	Col_3_14934827	Col_3_14934827	815.5	476.676	-8.679988828e-002	7.439832489e-002	2.433350161e-001	1.100517e+003	9.011498e+002	1.231099e+002	1.185111e+002	139.5	158	24	62	7.265665e+000	2.130090e+001	0	0	0	0	0	0	0	0	0	0	0	133.295	126.396	1	1	1	1	27.0811	24.4606	64.2112
DATA	1154	8	6	0	0	NC_3_17290102	NC_3_17290102	836.667	476.609	0.000000000e+000	5.521362345e-001	1.000000000e+000	4.625629e+001	5.691853e+001	3.129166e+001	5.737238e+001	39	70	23	62	7.667069e+000	2.163720e+001	0	0	0	0	0	0	0	0	0	0	0	5.57871	4.49857	1	0	0	0	27.2919	24.6162	63.6061
DATA	1155	8	7	0	0	Col_5_9122375	Col_5_9122375	858	476.5	-4.048483392e-002	8.781006956e-002	6.447627222e-001	4.745108e+002	4.322762e+002	5.672089e+001	7.193251e+001	80	119	24	63	7.363146e+000	2.174314e+001	0	0	0	0	0	0	0	0	0	0	0	56.994	60.1763	1	1	1	1	26.2212	25.0223	64.8908
DATA	1156	8	8	0	0	NC_1_23209995	NC_1_23209995	878.935	476.371	-1.052676354e-001	6.421963779e-002	1.011754945e-001	1.991110e+003	1.562527e+003	2.015397e+002	1.665647e+002	269.5	272.5	25	63	7.438272e+000	2.220765e+001	0	0	0	0	0	0	0	0	0	0	0	238.241	216.756	1	1	1	1	26.2212	24.9158	64.3639
DATA	1157	8	9	0	0	NC_1_27909008	NC_1_27909008	900.333	476.609	2.803617816e-001	6.570041477e-001	6.695777692e-001	3.111470e+001	5.933725e+001	3.141323e+001	5.820080e+001	37	73	25	63	7.615143e+000	2.121985e+001	0	0	0	0	0	0	0	0	0	0	0	2.99174	8.20277	0	1	0	0	30	25.555	65.4895
DATA	1158	8	10	0	0	NC_4_1562000	NC_4_1562000	921.5	476.676	-1.206799413e-001	3.109183496e-001	6.979122106e-001	1.078540e+002	8.168761e+001	3.322311e+001	5.865974e+001	48	82	25	65	7.744295e+000	2.202596e+001	0	0	0	0	0	0	0	0	0	0	0	12.8107	11.2554	1	1	0	0	27.0811	25.626	67.1724
DATA	1159	8	11	0	0	Col_2_1583000	Col_2_1583000	942.5	476.676	-1.990460385e-002	8.852876687e-002	8.221055407e-001	4.618938e+002	4.412021e+002	5.592391e+001	7.308885e+001	88	127	25	63	8.156076e+000	2.192276e+001	0	0	0	0	0	0	0	0	0	0	0	54.6811	60.6019	1	1	1	1	27.0811	25.966	65.9405
DATA	1160	8	12	0	0	NC_2_1694733	NC_2_1694733	963.567	476.701	3.367242530e-001	6.111136081e-001	5.816329421e-001	3.142787e+001	6.824002e+001	3.163979e+001	5.884254e+001	36	75	25	62	7.444338e+000	2.204261e+001	0	0	0	0	0	0	0	0	0	0	0	1.02098	9.34504	0	1	0	0	30	25.2049	64.3306
DATA	1161	8	13	0	0	NC_2_4655863	NC_2_4655863	985	476.459	4.884336865e-001	5.021111570e-001	3.306725696e-001	3.152208e+001	9.706184e+001	3.177091e+001	5.941387e+001	35	82	25	64	7.466869e+000	2.294011e+001	0	0	0	0	0	0	0	0	0	0	0	2.05699	13.2534	0	1	0	0	26.2212	25.5242	65.6532
DATA	1162	8	14	0	0	Col_5_14954078	Col_5_14954078	1005.97	476.475	-1.765809062e-001	6.932392646e-002	1.085956590e-002	1.270297e+003	8.459103e+002	1.309525e+002	1.030065e+002	185	178	25	63	7.443456e+000	2.093918e+001	0	0	0	0	0	0	0	0	0	0	0	149.042	115.189	1	1	1	1	26.2212	25.4892	64.3865
DATA	1163	8	15	0	0	Col_2_6442423	Col_2_6442423	1026.71	476.254	1.249349086e-001	1.014272722e-001	2.180356135e-001	3.143043e+002	4.190687e+002	4.477858e+001	7.230993e+001	67	115	24	62	7.827418e+000	2.123836e+001	0	0	0	0	0	0	0	0	0	0	0	36.7816	56.9187	1	1	1	1	25.5572	25.5527	63.7995
DATA	1164	8	16	0	0	NC_3_20220404	NC_3_20220404	1048.5	476.676	-1.072117698e-001	1.029090498e-001	2.974993608e-001	4.015987e+002	3.137477e+002	5.133710e+001	6.689739e+001	80	112	24	62	7.542633e+000	1.994758e+001	0	0	0	0	0	0	0	0	0	0	0	46.8723	42.5017	1	1	1	1	27.0811	25.4619	63.3465
DATA	1165	8	17	0	0	Col_4_14303187	Col_4_14303187	1069.5	476.676	-1.453276802e-001	7.722519898e-002	5.985383882e-002	7.665599e+002	5.485528e+002	8.308806e+001	8.072602e+001	115.5	135.5	25	59	7.399007e+000	1.943376e+001	0	0	0	0	0	0	0	0	0	0	0	89.259	74.1323	1	1	1	1	27.0811	25.3184	60.9158
DATA	1166	8	18	0	0	NC_1_29245885	NC_1_29245885	1090.21	476.191	-9.230465321e-002	6.739401756e-002	1.708034448e-001	1.230884e+003	9.952050e+002	1.272106e+002	1.158768e+002	181	204	24	62	6.938839e+000	1.992295e+001	0	0	0	0	0	0	0	0	0	0	0	143.026	134.197	1	1	1	1	22.7082	24.7487	62.5744
DATA	1167	8	19	0	0	Col_4_7141716	Col_4_7141716	1111.67	476.609	6.831279960e-001	3.880723656e-001	7.835510278e-002	3.198746e+001	1.542083e+002	3.231100e+001	6.145501e+001	37	88	25	62	7.342925e+000	1.968171e+001	0	0	0	0	0	0	0	0	0	0	0	3.22426	20.7475	0	1	0	0	27.2919	25.6561	64.5741
DATA	1168	8	20	0	0	NC_1_18645117	NC_1_18645117	1133.07	476.746	-1.568821129e-001	7.618171414e-002	3.946410925e-002	8.207541e+002	5.719143e+002	8.818579e+001	8.261150e+001	124.5	138.5	25.5	62	7.570633e+000	2.140378e+001	0	0	0	0	0	0	0	0	0	0	0	94.9762	76.7852	1	1	1	1	26.0017	26.0169	64.587
DATA	1169	8	21	0	0	Col_5_17693071	Col_5_17693071	1154	476.797	-1.751407926e-001	6.720242352e-002	9.156158325e-003	1.622482e+003	1.084025e+003	1.654344e+002	1.237687e+002	216	199.5	25	63	7.675978e+000	2.021986e+001	0	0	0	0	0	0	0	0	0	0	0	187.417	145.259	1	1	1	1	28.1191	25.8122	64.9244
DATA	1170	8	22	0	0	Col_3_1210390	Col_3_1210390	1174.38	477.911	-9.083470208e-002	1.109518559e-001	4.129657360e-001	3.558058e+002	2.886545e+002	4.810127e+001	6.643862e+001	75	93.5	26	64	7.658545e+000	2.130896e+001	0	0	0	0	0	0	0	0	0	0	0	41.0277	38.608	1	1	1	0	22.7082	25.9016	65.6202
DATA	1171	8	23	0	0	Col_1_9004147	Col_1_9004147	1196.04	476.877	6.163240315e-002	8.862101403e-002	4.867668404e-001	4.328444e+002	4.988433e+002	5.407658e+001	7.798507e+001	84	133	26	65	8.154597e+000	2.140613e+001	0	0	0	0	0	0	0	0	0	0	0	49.8401	66.6063	1	1	1	1	26.0017	26.2199	66.7932
DATA	1172	8	24	0	0	NC_5_20995844	NC_5_20995844	1217.65	477.148	-5.941847534e-003	4.966239826e-001	9.904539542e-001	6.048615e+001	5.966423e+001	3.302154e+001	6.023890e+001	41	74	25	64	7.617102e+000	1.990047e+001	0	0	0	0	0	0	0	0	0	0	0	6.95446	6.43396	1	0	0	0	24.8756	25.5244	65.5616
DATA	1173	8	25	0	0	Col_5_17176006	Col_5_17176006	1238.18	476.397	1.136762255e-001	7.708335080e-002	1.402883099e-001	5.719236e+002	7.430435e+002	6.578162e+001	9.558793e+001	95	161	25.5	65	7.930362e+000	2.012316e+001	0	0	0	0	0	0	0	0	0	0	0	65.6822	98.9005	1	1	1	1	27.501	26.0053	65.8378
DATA	1174	8	26	0	0	Col_4_14570188	Col_4_14570188	1260	476.797	-1.710960498e-001	6.924376123e-002	1.347645647e-002	1.289410e+003	8.695506e+002	1.329838e+002	1.057737e+002	190.5	185	26	64	7.806535e+000	2.092418e+001	0	0	0	0	0	0	0	0	0	0	0	147.895	115.564	1	1	1	1	28.1191	26.0219	65.8798
DATA	1175	8	27	0	0	NC_4_18298466	NC_4_18298466	1280.75	476.458	-5.699900171e-003	6.473511256e-002	9.298372614e-001	1.465222e+003	1.446118e+003	1.500993e+002	1.566810e+002	199	256	26	63	7.758102e+000	2.031843e+001	0	0	0	0	0	0	0	0	0	0	0	167.894	191.939	1	1	1	1	25.7804	26.3073	64.7708
DATA	1176	8	28	0	0	Col_5_10483806	Col_5_10483806	1302.16	476.656	-4.257808581e-002	8.753457522e-002	6.266733192e-001	5.025993e+002	4.556630e+002	5.990973e+001	7.564383e+001	94	125.5	25	64	7.774405e+000	2.024882e+001	0	0	0	0	0	0	0	0	0	0	0	57.5341	60.4013	1	1	1	1	26.4388	25.9446	65.4408
DATA	1177	8	29	0	0	NC_5_18260853	NC_5_18260853	1322.76	477.259	2.921479307e-001	1.601680657e-001	6.815075806e-002	1.437661e+002	2.817114e+002	3.566096e+001	6.669198e+001	51	104	25	62.5	8.049142e+000	2.011779e+001	0	0	0	0	0	0	0	0	0	0	0	16.4427	37.2993	1	1	0	0	25.7804	26.0534	63.9354
DATA	1178	8	30	0	0	NC_3_6810841	NC_3_6810841	1344.52	477.113	3.344411252e-002	7.462426442e-002	6.540328723e-001	6.795835e+002	7.339846e+002	7.539854e+001	9.512927e+001	116.5	160	26	61	7.497265e+000	2.054927e+001	0	0	0	0	0	0	0	0	0	0	0	77.6668	97.0748	1	1	1	1	26.2212	26.3427	63.2612
DATA	1179	8	31	0	0	Col_4_17281034	Col_4_17281034	1365.49	477.474	-1.187695984e-001	9.060725486e-002	1.899193502e-001	5.198325e+002	3.954520e+002	6.140280e+001	7.234201e+001	92	122.5	26	64	8.099254e+000	2.130354e+001	0	0	0	0	0	0	0	0	0	0	0	59.3694	52.2494	1	1	1	1	24.4106	26.9395	65.7868
DATA	1180	8	32	0	0	NC_5_9457189	NC_5_9457189	1386.85	476.457	-1.850379542e-001	6.624435738e-002	5.217914558e-003	2.021715e+003	1.320328e+003	2.047981e+002	1.452878e+002	263	246	27	65	8.088998e+000	2.132183e+001	0	0	0	0	0	0	0	0	0	0	0	230.796	174.299	1	1	1	1	22.9591	26.9483	65.2365
DATA	1181	8	33	0	0	NC_1_13881867	NC_1_13881867	1407.68	476.93	-8.266692647e-002	7.044720226e-002	2.406116723e-001	9.764985e+002	8.072437e+002	1.029832e+002	1.009872e+002	139.5	171	26	64	7.811611e+000	2.180039e+001	0	0	0	0	0	0	0	0	0	0	0	111.42	106.477	1	1	1	1	25.5572	26.2936	64.7255
DATA	1182	8	34	0	0	NC_1_29318716	NC_1_29318716	1429.37	477	0.000000000e+000	5.434297917e-001	1.000000000e+000	5.056884e+001	6.034024e+001	3.311269e+001	6.077476e+001	40	68	26	66	7.810349e+000	2.148464e+001	0	0	0	0	0	0	0	0	0	0	0	5.76776	3.22377	1	0	0	0	29.1201	26.5947	65.8921
DATA	1183	8	35	0	-1	NC2_00147876	NC2_00147876	1450.65	476.538	0.000000000e+000	6.660753780e-001	1.000000000e+000	3.252498e+001	6.037909e+001	3.280461e+001	6.076537e+001	37	67	26	66	7.798980e+000	2.170861e+001	0	0	0	0	0	0	0	0	0	0	0	2.48668	0.397395	0	0	0	0	24.4106	26.6284	67.2319
DATA	1184	8	36	0	0	NC_4_4163087	NC_4_4163087	1471.71	476.458	-1.324771745e-002	1.490574714e-001	9.291800007e-001	2.242049e+002	2.174690e+002	3.967976e+001	6.457187e+001	59	90	26	66	7.641786e+000	2.135694e+001	0	0	0	0	0	0	0	0	0	0	0	25.5612	28.6279	1	1	1	0	25.7804	26.1935	66.4223
DATA	1185	8	37	0	0	NC_3_15285536	NC_3_15285536	1492.62	477	1.225786530e+000	2.098956968e-001	5.220730014e-009	3.253710e+001	5.472243e+002	3.274425e+001	8.182303e+001	36	143	26	65	7.661293e+000	2.366006e+001	0	0	0	0	0	0	0	0	0	0	0	-0.148795	71.9997	0	1	0	1	29.1201	26.3829	66.1229
DATA	1186	8	38	0	0	Col_3_20740722	Col_3_20740722	1513.62	477	-4.544730622e-002	3.110270797e-001	8.838265837e-001	1.036858e+002	9.338389e+001	3.434830e+001	6.157003e+001	46	76	26	64	7.403780e+000	2.411846e+001	0	0	0	0	0	0	0	0	0	0	0	11.8183	12.2814	1	1	0	0	30	26.4212	66.2242
DATA	1187	8	39	0	0	NC_2_18978930	NC_2_18978930	1535.09	476.121	-1.476800867e-001	6.297559853e-002	1.902520658e-002	1.033656e+004	7.356915e+003	1.034174e+003	7.382061e+002	1113	927.5	26	61	7.810575e+000	2.237569e+001	0	0	0	1	0	0	0	0	0	0	0	1178.3	967.221	1	1	1	1	19.7386	26.0767	63.7014
DATA	1188	8	40	0	0	Col_3_978513	Col_3_978513	1555.89	477.019	5.827030224e-003	1.160134503e-001	9.599413402e-001	3.030576e+002	3.071512e+002	4.461526e+001	6.820545e+001	72	109	25	61	7.557012e+000	2.028306e+001	0	0	0	0	0	0	0	0	0	0	0	34.5466	40.3685	1	1	1	1	24.1747	25.5965	62.3343
DATA	1189	8	41	0	0	Col_5_19352954	Col_5_19352954	1577.45	476.492	-5.901110101e-003	1.034542821e-001	9.545127322e-001	3.632068e+002	3.583050e+002	4.889634e+001	7.066824e+001	78	109	24	61	7.784533e+000	2.020033e+001	0	0	0	0	0	0	0	0	0	0	0	41.4113	47.0814	1	1	1	1	27.0811	25.1582	63.125
DATA	1190	8	42	0	0	NC_3_6676088	NC_3_6676088	1599.03	476.957	0.000000000e+000	5.308702309e-001	1.000000000e+000	5.311257e+001	6.053569e+001	3.315859e+001	6.092223e+001	41	63	26	62	8.329597e+000	2.076402e+001	0	0	0	0	0	0	0	0	0	0	0	6.05674	-1.18691	1	0	0	0	28.1191	26.0514	63.6054
DATA	1191	8	43	0	0	Col_5_8224502	Col_5_8224502	1619.19	476.717	-1.077756183e-001	6.457316112e-002	9.510814488e-002	1.956168e+003	1.526267e+003	1.983346e+002	1.643383e+002	257	259	25	63	8.077029e+000	2.156754e+001	0	0	0	0	0	0	0	0	0	0	0	223.135	200.498	1	1	1	1	24.4106	25.9721	64.3655
DATA	1192	8	44	0	0	NC_2_6770075	NC_2_6770075	1640.69	476.712	1.663871433e-001	9.575849636e-002	8.228649645e-002	3.429022e+002	5.029878e+002	4.738999e+001	7.900927e+001	76.5	136	25	63	7.839717e+000	2.065647e+001	0	0	0	0	0	0	0	0	0	0	0	39.1268	66.072	1	1	1	1	25.7804	25.19	63.3219
DATA	1193	8	45	0	0	NC_1_11089576	NC_1_11089576	1661.83	477	1.727581115e-001	1.461854503e-001	2.372955460e-001	1.856520e+002	2.763489e+002	3.760194e+001	6.690372e+001	56	98	25	63	8.088315e+000	2.158135e+001	0	0	0	0	0	0	0	0	0	0	0	21.1912	36.3013	1	1	1	0	28.1191	26.0966	64.7727
DATA	1194	8	46	0	0	NC_4_5662040	NC_4_5662040	1683	477.203	-8.627540942e-003	1.348369334e-001	9.489821720e-001	2.526463e+002	2.476768e+002	4.131181e+001	6.576731e+001	61.5	98.5	25	62.5	8.521965e+000	2.159738e+001	0	0	0	0	0	0	0	0	0	0	0	28.8501	32.5372	1	1	1	0	28.1191	26.5083	64.2917
DATA	1195	8	47	0	0	NC_1_13142438	NC_1_13142438	1703.68	477.07	1.124991029e-001	1.831427425e-001	5.390368859e-001	1.527027e+002	1.978545e+002	3.606308e+001	6.404998e+001	53	88.5	25	64	7.790238e+000	2.285232e+001	0	0	0	0	0	0	0	0	0	0	0	17.4455	25.9955	1	1	0	0	25.5572	26.3097	66.8142
DATA	1196	8	48	0	0	Col_1_22706432	Col_1_22706432	1724.88	476.692	-2.466763538e-003	6.681282131e-002	9.705483851e-001	1.144428e+003	1.137946e+003	1.190099e+002	1.290687e+002	164	203	25	63	7.223993e+000	2.159985e+001	0	0	0	0	0	0	0	0	0	0	0	130.816	149.54	1	1	1	1	27.2919	25.294	63.9973
DATA	1197	8	49	0	0	NC_1_9626955	NC_1_9626955	1746.16	477.18	-1.863417462e-001	6.414195186e-002	3.670815919e-003	5.113781e+003	3.329664e+003	5.124184e+002	3.384885e+002	631	491	25	61	7.110636e+000	2.020625e+001	0	0	0	0	0	0	0	0	0	0	0	584.844	437.655	1	1	1	1	26.8687	24.9313	61.2209
DATA	1198	8	50	0	0	Col_2_14141517	Col_2_14141517	1767.12	477.211	8.516582541e-003	7.809254813e-002	9.131568384e-001	6.158766e+002	6.280732e+002	6.969149e+001	8.746735e+001	102.5	159	25	58	7.509653e+000	1.921955e+001	0	0	0	0	0	0	0	0	0	0	0	70.4766	82.5779	1	1	1	1	25.5572	24.9043	59.8638
DATA	1199	8	51	0	0	NC_3_17433516	NC_3_17433516	1788.96	476.635	-2.478872180e-001	6.669937648e-002	2.020137965e-004	3.083195e+003	1.742263e+003	3.100376e+002	1.845480e+002	362	277	25	59	7.556867e+000	1.944659e+001	0	0	0	0	0	0	0	0	0	0	0	353.059	229.15	1	1	1	1	24.6442	24.8933	60.6293
DATA	1200	8	52	0	0	Col_5_22027492	Col_5_22027492	1809.52	477.065	1.637741946e-001	6.919520441e-002	1.794053270e-002	8.767322e+002	1.278325e+003	9.352921e+001	1.415685e+002	133.5	238.5	25	58	8.249355e+000	1.991253e+001	0	0	0	0	0	0	0	0	0	0	0	100.457	168.191	1	1	1	1	26.2212	25.049	59.4871
DATA	1201	8	53	0	0	NC_1_7645684	NC_1_7645684	1830.38	477.692	1.380116361e-001	7.967563344e-002	8.324351821e-002	5.175903e+002	7.112099e+002	6.114541e+001	9.357199e+001	93	151	24	59	8.106743e+000	1.951899e+001	0	0	0	0	0	0	0	0	0	0	0	59.3438	93.6129	1	1	1	1	24.4106	24.9175	59.2062
DATA	1202	8	54	0	0	NC_3_6640408	NC_3_6640408	1852.37	477	7.921930803e-002	9.999153039e-002	4.282089843e-001	3.473250e+002	4.168265e+002	4.758634e+001	7.369753e+001	77	119.5	25	58	7.845232e+000	1.994812e+001	0	0	0	0	0	0	0	0	0	0	0	39.8532	54.8918	1	1	1	1	29.1201	24.9824	58.5088
DATA	1203	8	55	0	0	NC_4_9013063	NC_4_9013063	1873.08	477.417	1.012714748e-001	1.278707654e-001	4.283705782e-001	2.377030e+002	3.001278e+002	4.026991e+001	6.775733e+001	56	101	24	57	7.780610e+000	2.038570e+001	0	0	0	0	0	0	0	0	0	0	0	27.2939	39.543	1	1	1	0	22.9591	24.5515	58.1029
DATA	1204	8	56	0	0	Col_4_4192341	Col_4_4192341	1894.08	477.412	4.382178141e-003	7.066283514e-002	9.505506341e-001	8.515568e+002	8.601928e+002	9.114022e+001	1.052884e+002	129.5	177	24	60.5	7.650141e+000	2.051052e+001	0	0	0	0	0	0	0	0	0	0	0	97.8523	113.395	1	1	1	1	24.4106	24.6995	60.3788
DATA	1205	8	57	0	0	NC_5_10921629	NC_5_10921629	1914.87	477.667	1.511304536e-001	9.824727831e-002	1.239835920e-001	3.312631e+002	4.691412e+002	4.637694e+001	7.670134e+001	74	130.5	25	59	7.471611e+000	2.020815e+001	0	0	0	0	0	0	0	0	0	0	0	38.094	61.8793	1	1	1	1	22.4545	24.9682	59.4377
DATA	1206	8	58	0	0	NC_1_29256027	NC_1_29256027	1936.39	477.196	-4.647764698e-002	1.388082451e-001	7.377507081e-001	2.531406e+002	2.274490e+002	4.114029e+001	6.476773e+001	64	94	25	56	7.519527e+000	1.930464e+001	0	0	0	0	0	0	0	0	0	0	0	29.1343	30.0192	1	1	1	0	23.9365	24.8803	56.7277
DATA	1207	8	59	0	0	Col_2_8862824	Col_2_8862824	1956.94	477.562	7.857017872e-002	7.159238245e-002	2.724379039e-001	7.546593e+002	9.043178e+002	8.212928e+001	1.088616e+002	125.5	178.5	25	56	7.501066e+000	1.815393e+001	0	0	0	0	0	0	0	0	0	0	0	86.9215	119.428	1	1	1	1	22.9591	24.9951	56.2457
DATA	1208	8	60	0	0	Col_1_16271383	Col_1_16271383	1978.9	477.414	2.121780002e-002	7.141312736e-002	7.663799029e-001	7.998413e+002	8.398885e+002	8.628891e+001	1.035466e+002	125	175.5	25	57	7.392694e+000	1.876364e+001	0	0	0	0	0	0	0	0	0	0	0	92.2045	110.998	1	1	1	1	25.7804	25.2333	57.1514
DATA	1209	8	61	0	0	NC_1_10701219	NC_1_10701219	2000.15	476.759	-1.116977140e-001	6.572900136e-002	8.925001885e-002	1.603971e+003	1.240220e+003	1.636268e+002	1.379999e+002	220	224	25	56	7.374846e+000	1.888957e+001	0	0	0	0	0	0	0	0	0	0	0	185.062	164.022	1	1	1	1	23.696	24.6111	57.0169
DATA	1210	8	62	0	0	NC_3_2937666	NC_3_2937666	2021.19	477.193	-2.484417487e-001	8.049851981e-002	2.026712810e-003	8.353041e+002	4.714144e+002	8.956643e+001	7.667788e+001	130	126.5	25	58	8.009650e+000	1.981745e+001	0	0	0	0	0	0	0	0	0	0	0	96.4537	62.3911	1	1	1	1	25.5572	25.2367	58.9548
DATA	1211	8	63	0	0	Col_5_9508153	Col_5_9508153	2042.57	477.298	-1.898532152e-001	8.707609600e-002	2.923420317e-002	6.201002e+002	4.005056e+002	6.991634e+001	7.249556e+001	101	117	24	56	7.888110e+000	1.945025e+001	0	0	0	0	0	0	0	0	0	0	0	71.6642	53.0472	1	1	1	1	26.8687	25.0909	57.5535
DATA	1212	8	64	0	0	NC_1_8329521	NC_1_8329521	2064	477.5	-1.654837553e-002	1.000495972e-001	8.686277995e-001	3.837506e+002	3.694032e+002	5.013916e+001	7.078372e+001	80	119	25	57	7.984241e+000	1.989176e+001	0	0	0	0	0	0	0	0	0	0	0	44.3871	48.9667	1	1	1	1	26.2212	25.7084	58.4877
DATA	1213	8	65	0	0	NC_1_3372978	NC_1_3372978	2085.61	476.571	-7.656028819e-002	6.448217315e-002	2.351056315e-001	1.765473e+003	1.480133e+003	1.794669e+002	1.598362e+002	239	244	25	59	7.929617e+000	1.955743e+001	0	0	0	0	0	0	0	0	0	0	0	204.389	196.365	1	1	1	1	18.5412	25.4851	59.0572
DATA	1214	8	66	0	0	NC_4_6047408	NC_4_6047408	2106.33	477.391	-1.372748367e-001	2.921500865e-001	6.384423342e-001	1.213318e+002	8.845037e+001	3.442371e+001	6.092629e+001	52	76	24	58.5	7.674325e+000	1.852951e+001	0	0	0	0	0	0	0	0	0	0	0	14.0578	11.7439	1	1	0	0	27.2919	24.7158	59.5184
DATA	1215	8	67	0	0	NC_5_12090751	NC_5_12090751	2126.32	477.227	-8.127791286e-002	9.396044698e-002	3.870263701e-001	4.598666e+002	3.813765e+002	5.613286e+001	7.129104e+001	85.5	109	25	58	7.626010e+000	1.939196e+001	0	0	0	0	0	0	0	0	0	0	0	53.3236	50.6778	1	1	1	1	22.1978	25.027	60.2022
DATA	1216	8	68	0	0	Col_2_2766002	Col_2_2766002	2147.72	477.868	-1.254349489e-001	1.119915794e-001	2.626971024e-001	3.670939e+002	2.750060e+002	4.880577e+001	6.616546e+001	80	101	25	60	7.749048e+000	2.018408e+001	0	0	0	0	0	0	0	0	0	0	0	42.6012	36.5752	1	1	1	0	24.4106	25.4913	60.8584
DATA	1217	8	69	0	0	NC_2_17867801	NC_2_17867801	2169.5	477.324	-1.678454833e-002	7.100969958e-002	8.131457302e-001	8.476945e+002	8.155579e+002	9.065591e+001	1.013228e+002	130	167	25	60	7.932210e+000	2.055570e+001	0	0	0	0	0	0	0	0	0	0	0	98.46	108.567	1	1	1	1	27.0811	25.136	60.448
DATA	1218	8	70	0	0	Col_5_16696916	Col_5_16696916	2190.46	477.456	-1.443812625e-001	7.818635402e-002	6.480078149e-002	7.469416e+002	5.356800e+002	8.130311e+001	8.048638e+001	121.5	134.5	24	58	7.856056e+000	2.037380e+001	0	0	0	0	0	0	0	0	0	0	0	86.8272	71.373	1	1	1	1	24.8756	24.9974	59.2765
DATA	1219	8	71	0	0	NC_1_19312031	NC_1_19312031	2211.81	477.906	4.609133017e-001	4.869848414e-001	3.439123159e-001	3.448411e+001	9.966262e+001	3.226799e+001	6.083758e+001	40	79	25	56.5	7.876288e+000	2.088175e+001	0	0	0	0	0	0	0	0	0	0	0	4.01176	13.2911	1	1	0	0	19.4461	25.3066	58.8039
DATA	1220	8	72	0	0	Col_2_14047850	Col_2_14047850	2232.65	477.13	-1.966388486e-001	8.080920064e-002	1.495892094e-002	7.440658e+002	4.731213e+002	8.101869e+001	7.637895e+001	122.5	120	25	58	7.848448e+000	2.042348e+001	0	0	0	0	0	0	0	0	0	0	0	86.6312	63.1536	1	1	1	1	24.8756	25.363	60.1506
DATA	1221	8	73	0	0	NC_3_13455538	NC_3_13455538	2254	477.3	-9.078833679e-002	6.198345005e-002	1.429976059e-001	3.275061e+004	2.657242e+004	3.275218e+003	2.657917e+003	3817	3648	25	56	7.823366e+000	1.991326e+001	0	0	0	0	0	0	0	0	0	0	0	3816.1	3550.31	1	1	1	1	26.2212	25.4887	59.2242
DATA	1222	8	74	0	0	NC_5_8777236	NC_5_8777236	2274.86	477.707	-5.034250804e-002	6.641627161e-002	4.484602341e-001	1.255982e+003	1.118513e+003	1.296128e+002	1.268565e+002	185.5	222.5	25	57	7.735536e+000	2.049751e+001	0	0	0	0	0	0	0	0	0	0	0	146.455	149.582	1	1	1	1	25.7804	25.0411	59.1568
DATA	1223	8	75	0	0	Col_2_4652064	Col_2_4652064	2296.02	477.542	1.014775407e-001	6.848647582e-002	1.384157546e-001	9.061640e+002	1.144681e+003	9.609573e+001	1.291433e+002	137	223	25	56	7.580778e+000	1.916893e+001	0	0	0	0	0	0	0	0	0	0	0	105.743	153.228	1	1	1	1	26.2212	24.9409	58.2366
DATA	1224	8	76	0	0	Col_5_14751314	Col_5_14751314	2317.07	477.81	3.482189897e-002	6.265660229e-002	5.783764016e-001	2.358927e+003	2.555857e+003	2.380483e+002	2.624734e+002	305	436	25	57	6.964726e+000	1.844679e+001	0	0	0	0	0	0	0	0	0	0	0	275.465	342.454	1	1	1	1	25.5572	24.9695	58.9529
DATA	1225	8	77	0	0	Col_4_4594032	Col_4_4594032	2338.86	477.158	-1.508182363e-001	6.494370810e-002	2.021723131e-002	2.176034e+003	1.537615e+003	2.199349e+002	1.649357e+002	291.5	259.5	25	57	7.423623e+000	1.967790e+001	0	0	0	0	0	0	0	0	0	0	0	254.294	206.226	1	1	1	1	25.1049	25.24	59.635
DATA	1226	8	78	0	0	Col_4_10485736	Col_4_10485736	2359.97	477.333	-9.618192103e-002	6.315442150e-002	1.277676840e-001	2.775889e+003	2.224437e+003	2.794179e+002	2.302945e+002	359.5	366.5	26	57	7.503515e+000	1.980393e+001	0	0	0	0	0	0	0	0	0	0	0	324.61	298.63	1	1	1	1	26.2212	26.141	59.6835
DATA	1227	8	79	0	0	Col_2_8113336	Col_2_8113336	2381.37	477.593	-2.879601045e-002	1.305012289e-001	8.253595105e-001	2.634418e+002	2.465408e+002	4.136956e+001	6.446122e+001	67	94	27	58	7.535696e+000	1.943947e+001	0	0	0	0	0	0	0	0	0	0	0	30.8267	33.1303	1	1	1	0	24.6442	26.9738	60.7723
DATA	1228	8	80	0	0	Col_5_10087582	Col_5_10087582	2402.14	477.589	2.750850776e-001	7.136580736e-002	1.159293749e-004	8.009834e+002	1.509067e+003	8.620863e+001	1.622145e+002	124	261.5	27	58	7.884524e+000	1.943552e+001	0	0	0	0	0	0	0	0	0	0	0	93.7846	202.981	1	1	1	1	25.7804	27.0055	60.9036
DATA	1229	8	81	0	0	Col_3_14669038	Col_3_14669038	2422.71	478	-1.285556106e-002	6.238544190e-002	8.367388236e-001	2.732805e+003	2.653096e+003	2.751313e+002	2.718884e+002	361	385.5	27	58	8.137533e+000	1.950922e+001	0	0	0	0	0	0	0	0	0	0	0	320.158	357.196	1	1	1	1	22.4545	27.4655	60.1171
DATA	1230	8	82	0	0	NC_5_26681810	NC_5_26681810	2444.43	477.517	8.656471971e-002	8.168610577e-002	2.892702224e-001	4.964307e+002	6.059312e+002	5.897682e+001	8.484505e+001	95	139	27	59	8.496137e+000	2.005339e+001	0	0	0	0	0	0	0	0	0	0	0	58.1929	81.6591	1	1	1	1	25.3321	27.2985	60.1811
DATA	1231	8	83	0	0	NC_4_18134567	NC_4_18134567	2465.85	477.5	1.387690103e-001	1.230942590e-001	2.595990092e-001	2.342975e+002	3.225051e+002	3.951821e+001	6.753110e+001	64.5	109.5	26	58	8.718212e+000	2.135793e+001	0	0	0	0	0	0	0	0	0	0	0	27.4798	43.5048	1	1	1	1	30	26.5389	60.2011
DATA	1232	8	84	0	0	NC_5_18424369	NC_5_18424369	2487	477.5	-2.368991164e-001	1.386763524e-001	8.758297716e-002	3.095946e+002	1.794297e+002	4.438704e+001	6.193256e+001	75.5	89.5	25	58	8.473707e+000	2.074924e+001	0	0	0	0	0	0	0	0	0	0	0	36.3293	24.2273	1	1	1	0	30	26.1794	59.3958
DATA	1233	8	85	0	0	NC_1_5625329	NC_1_5625329	2507.73	477.115	-5.573409687e-002	6.163040089e-002	3.658215094e-001	7.283732e+004	6.406486e+004	7.283801e+003	6.406759e+003	8412	8455	26	59	8.451640e+000	2.132351e+001	0	0	0	0	0	0	0	0	0	0	0	8551.03	8658.26	1	1	1	1	24.1747	26.6983	59.6247
DATA	1234	8	86	0	0	NC_5_22710624	NC_5_22710624	2529.4	477.414	1.814353220e-001	2.352196838e-001	4.405029887e-001	1.037632e+002	1.575719e+002	3.342997e+001	6.122777e+001	47	85	25	60	8.431494e+000	2.015605e+001	0	0	0	0	0	0	0	0	0	0	0	12.1871	21.3159	1	1	0	0	30	26.2031	61.2416
DATA	1235	8	87	0	0	Col_5_22239852	Col_5_22239852	2550.5	477.324	1.086637077e+000	1.197004726e-001	1.106205349e-019	4.334271e+002	5.291187e+003	5.373717e+001	5.324103e+002	87	793	26	59	7.989711e+000	2.018310e+001	0	0	0	0	0	0	0	0	0	0	0	50.9266	716.435	1	1	1	1	27.0811	26.2552	59.5104
DATA	1236	8	88	0	0	Col_4_7194966	Col_4_7194966	2570.9	477.604	-1.128064786e-001	6.700164194e-002	9.225175440e-002	1.337907e+003	1.031857e+003	1.375076e+002	1.188919e+002	187.5	200.5	25	60	8.030169e+000	2.015880e+001	0	0	0	0	0	0	0	0	0	0	0	157.255	139.837	1	1	1	1	23.2073	26.1684	59.8048
DATA	1237	8	89	0	0	Col_1_8215705	Col_1_8215705	2592.27	477.604	1.823183545e-002	1.430983862e-001	8.986177267e-001	2.204687e+002	2.299210e+002	3.864973e+001	6.332730e+001	63	90	25	60	7.502919e+000	1.999960e+001	0	0	0	0	0	0	0	0	0	0	0	25.9219	31.1871	1	1	1	0	23.696	25.3021	60.2786
DATA	1238	8	90	0	0	NC_5_5480220	NC_5_5480220	2613.41	477.389	7.048864630e-001	9.445499569e-002	8.478651154e-014	3.844583e+002	1.948658e+003	4.985222e+001	2.035885e+002	78.5	330.5	24	60	7.820447e+000	1.915172e+001	0	0	0	0	0	0	0	0	0	0	0	45.2161	264.554	1	1	1	1	24.4106	25.3388	59.103
DATA	1239	8	91	0	0	NC_1_27339927	NC_1_27339927	2635	477.5	1.151898995e-001	1.239254200e-001	3.526249235e-001	2.368639e+002	3.088082e+002	3.959430e+001	6.650628e+001	64.5	110	24	58	7.720292e+000	1.903050e+001	0	0	0	0	0	0	0	0	0	0	0	27.8645	41.9615	1	1	1	1	26.2212	25.383	58.2262
DATA	1240	8	92	0	0	Col_5_10641137	Col_5_10641137	2655.88	477.17	1.822149608e-001	6.371653083e-002	4.239412683e-003	7.248993e+003	1.102790e+004	7.255930e+002	1.104359e+003	883	1568	24	58	7.900579e+000	1.920706e+001	0	0	0	0	0	0	0	0	0	0	0	852.937	1499.75	1	1	1	1	26.0017	25.2061	58.7201
DATA	1241	8	93	0	0	NC_4_9599791	NC_4_9599791	2677.4	477.414	1.248776643e-001	1.324967301e-001	3.459386629e-001	2.143311e+002	2.857347e+002	3.827938e+001	6.537790e+001	64	104	24	60	8.174848e+000	1.906929e+001	0	0	0	0	0	0	0	0	0	0	0	25.2229	38.8915	1	1	1	0	30	25.7744	59.9308
DATA	1242	8	94	0	0	NC_4_8007074	NC_4_8007074	2698.21	477.513	-1.466224896e-001	8.913074748e-002	9.996424265e-002	5.407205e+002	3.857894e+002	6.268563e+001	7.028982e+001	94.5	107	24	59.5	7.912866e+000	1.882252e+001	0	0	0	0	0	0	0	0	0	0	0	63.6403	52.5518	1	1	1	1	20.8674	25.2637	59.544
DATA	1243	8	95	0	0	Col_1_9113459	Col_1_9113459	2719	477.5	2.133178749e-001	9.064025376e-002	1.859979222e-002	3.520723e+002	5.753733e+002	4.738252e+001	8.220414e+001	75	144	25	58	8.147689e+000	1.830355e+001	0	0	0	0	0	0	0	0	0	0	0	41.4403	78.4375	1	1	1	1	25.3321	26.026	58.9046
DATA	1244	8	96	0	0	Col_5_26678742	Col_5_26678742	2740.67	477.382	-1.544759032e-002	6.728651849e-002	8.184187107e-001	1.074117e+003	1.036583e+003	1.119945e+002	1.191076e+002	161	207	25	58	7.700302e+000	1.919134e+001	0	0	0	0	0	0	0	0	0	0	0	126.432	141.423	1	1	1	1	24.8756	25.7033	59.4396
DATA	1245	8	97	0	0	Col_1_27545223	Col_1_27545223	2761.73	477.475	1.924440049e-001	7.702588310e-002	1.247437288e-002	5.346132e+002	8.326906e+002	6.215818e+001	1.018343e+002	97	174	25	57	7.357434e+000	1.978213e+001	0	0	0	0	0	0	0	0	0	0	0	62.927	113.689	1	1	1	1	25.7804	25.6968	58.3191
DATA	1246	8	98	0	0	Col_2_13926531	Col_2_13926531	2782.94	477.426	-4.064464294e-002	7.321770394e-002	5.788122954e-001	7.636347e+002	6.954101e+002	8.268634e+001	9.092578e+001	125	156	25	57	7.444027e+000	2.020918e+001	0	0	0	0	0	0	0	0	0	0	0	89.8785	95.0144	1	1	1	1	25.3321	25.7	58.245
DATA	1247	8	99	0	0	Col_2_12998246	Col_2_12998246	2804.92	477.59	1.058461408e-001	6.263038838e-002	9.102557208e-002	3.384538e+003	4.318626e+003	3.399366e+002	4.358118e+002	441	652	26	58	8.038782e+000	2.033730e+001	0	0	0	0	0	0	0	0	0	0	0	398.309	590.481	1	1	1	1	26.2212	25.8978	58.5037
DATA	1248	8	100	0	0	NC_2_10068129	NC_2_10068129	2825.2	477.519	4.301214961e-001	8.404035275e-002	3.087347475e-007	4.061455e+002	1.093461e+003	5.153375e+001	1.240114e+002	86	217	26	56.5	8.156103e+000	2.054050e+001	0	0	0	0	0	0	0	0	0	0	0	47.79	149.603	1	1	1	1	25.1049	25.4246	57.8894
DATA	1249	8	101	0	0	NC_2_12474892	NC_2_12474892	2845.92	477.528	1.258598037e-002	6.723913765e-002	8.515176563e-001	1.041340e+003	1.071960e+003	1.088599e+002	1.221024e+002	152	221	25	56	7.805193e+000	2.028071e+001	0	0	0	0	0	0	0	0	0	0	0	122.507	146.753	1	1	1	1	25.1049	25.6178	58.0913
DATA	1250	8	102	0	0	NC_1_8681324	NC_1_8681324	2867.38	478.156	4.501207002e-001	2.310476030e-001	5.139425974e-002	7.516570e+001	2.119046e+002	3.261281e+001	6.215142e+001	45	94	24	56	8.107102e+000	1.896609e+001	0	0	0	0	0	0	0	0	0	0	0	8.84053	29.028	1	1	0	0	22.4545	25.4836	57.7884
DATA	1251	8	103	0	0	Col_5_19501292	Col_5_19501292	2888.53	477.118	2.208824771e-002	6.551209154e-002	7.359940927e-001	1.239245e+003	1.303904e+003	1.279257e+002	1.428689e+002	179	245	24	55	8.105891e+000	1.874197e+001	0	0	0	0	0	0	0	0	0	0	0	145.708	178.718	1	1	1	1	24.4106	25	57.2796
DATA	1252	8	104	0	0	Col_3_21845531	Col_3_21845531	2909.67	477.5	-7.572595109e-002	6.183869585e-002	2.207364297e-001	1.574375e+004	1.322459e+004	1.574696e+003	1.323746e+003	1899	1975	25	56	8.195345e+000	1.825975e+001	0	0	0	0	0	0	0	0	0	0	0	1850.47	1813.61	1	1	1	1	24.4106	25.6339	57.6388
DATA	1253	8	105	0	0	NC_3_18515173	NC_3_18515173	2931.29	477.5	3.836676379e-001	1.470938243e-001	9.098806968e-003	1.392526e+002	3.368768e+002	3.468652e+001	6.736068e+001	53	103	25	58	7.738741e+000	1.904711e+001	0	0	0	0	0	0	0	0	0	0	0	16.3606	46.2231	1	1	0	1	27.0811	25.1501	58.3003
DATA	1254	8	106	0	0	NC_5_26751557	NC_5_26751557	2952.4	477.586	-1.414181578e-001	7.310994079e-002	5.307355675e-002	9.011148e+002	6.506717e+002	9.555223e+001	8.736764e+001	147	152	25	58	7.056810e+000	1.761007e+001	0	0	0	0	0	0	0	0	0	0	0	105.823	89.3215	1	1	1	1	30	25.442	58.163
DATA	1255	8	107	0	0	NC_1_2163519	NC_1_2163519	2972.26	477.158	-4.285657236e-002	6.174854806e-002	4.876509299e-001	6.014788e+003	5.449589e+003	6.023187e+002	5.480664e+002	716	784	25	59.5	7.463502e+000	1.862735e+001	0	0	1	1	0	0	0	0	0	0	0	706.018	748.405	1	1	1	1	21.1402	24.98	60.0825
DATA	1256	8	108	0	0	NC_1_6749136	NC_1_6749136	2994.78	477.522	3.612107874e-001	5.885767453e-001	5.394121976e-001	3.161518e+001	7.262840e+001	3.193385e+001	5.870580e+001	40	72	25	57	7.129977e+000	1.883873e+001	0	0	0	0	0	0	0	0	0	0	0	3.20906	9.97856	0	1	0	0	30	24.7778	58.3939
DATA	1257	8	109	0	0	Col_1_13730619	Col_1_13730619	3016	477.5	2.379486372e-001	9.124246343e-002	9.110708963e-003	3.388687e+002	5.861112e+002	4.649554e+001	8.262199e+001	76.5	139	25	59	7.591844e+000	1.988759e+001	0	0	0	0	0	0	0	0	0	0	0	39.7292	80.5566	1	1	1	1	26.2212	24.9593	60.7939
DATA	1258	8	110	0	0	NC_3_4880932	NC_3_4880932	3037	477.415	6.960857652e-002	7.617841324e-002	3.608444237e-001	5.955839e+002	6.991197e+002	6.754286e+001	9.097587e+001	104	161	24	58	7.523792e+000	2.105761e+001	0	0	0	0	0	0	0	0	0	0	0	69.7813	96.12	1	1	1	1	25.3321	24.6974	60.4282
DATA	1259	8	111	0	0	NC_5_702758	NC_5_702758	3058.22	477.522	-1.691897474e-001	8.410312673e-002	4.425220466e-002	6.287897e+002	4.259079e+002	7.049850e+001	7.211751e+001	113	124	23	55	7.659360e+000	2.015357e+001	0	0	0	0	0	0	0	0	0	0	0	73.6197	58.5739	1	1	1	1	27.0811	24.2385	58.1003
DATA	1260	8	112	0	0	NC_5_802226	NC_5_802226	3079.27	477.458	5.323206008e-002	1.679323665e-001	7.512548990e-001	1.733934e+002	1.960039e+002	3.631061e+001	6.139601e+001	61	93	24	56	8.312299e+000	2.039951e+001	0	0	0	0	0	0	0	0	0	0	0	20.2859	26.9625	1	1	1	0	23.696	25.0111	58.8864
DATA	1261	8	113	0	0	Col_1_12381317	Col_1_12381317	3100	477.444	1.372532804e-001	9.402305941e-002	1.443496790e-001	3.496715e+002	4.796379e+002	4.735106e+001	7.539530e+001	81	130.5	25	59	8.627182e+000	2.140733e+001	0	0	0	0	0	0	0	0	0	0	0	40.8768	65.9928	1	1	1	1	25.3321	26.0632	61.273
DATA	1262	8	114	0	0	Col_1_22760390	Col_1_22760390	3121.71	477.5	-1.662575749e-004	7.920988401e-002	9.983252815e-001	5.763024e+002	5.760818e+002	6.589739e+001	8.186263e+001	105	146	26	57	8.439417e+000	2.132823e+001	0	0	0	0	0	0	0	0	0	0	0	67.3107	79.2757	1	1	1	1	27.0811	26.8113	60.5768
DATA	1263	8	115	0	0	Col_5_1903375	Col_5_1903375	3143	477.5	2.492741401e-002	7.236648904e-002	7.304998207e-001	7.330545e+002	7.763609e+002	7.997992e+001	9.700176e+001	121.5	180	27	58	8.169378e+000	1.962670e+001	0	0	0	0	0	0	0	0	0	0	0	85.5404	106.849	1	1	1	1	30	26.9771	59.3914
DATA	1264	8	116	0	0	Col_2_6706130	Col_2_6706130	3163.42	477.93	1.023815283e-001	1.136226349e-001	3.675530671e-001	2.687185e+002	3.401567e+002	4.179818e+001	6.736863e+001	69	119	26	59	8.401612e+000	2.047514e+001	0	0	0	0	0	0	0	0	0	0	0	31.3279	46.8188	1	1	1	1	21.9382	26.683	60.5879
DATA	1265	8	117	0	0	Col_3_7125921	Col_3_7125921	3184.96	477.271	8.319676109e-002	6.901262783e-002	2.279989450e-001	8.565806e+002	1.037445e+003	9.145726e+001	1.189295e+002	136	216	25	58	8.202971e+000	2.063577e+001	0	0	0	0	0	0	0	0	0	0	0	99.7585	142.796	1	1	1	1	23.4529	25.7688	58.5242
DATA	1266	8	118	0	0	NC_4_5995762	NC_4_5995762	3206.4	477.586	1.533333734e-002	1.717952641e-001	9.288804077e-001	1.766249e+002	1.829723e+002	3.662382e+001	6.096062e+001	57.5	87.5	25	57	8.607962e+000	1.974615e+001	0	0	0	0	0	0	0	0	0	0	0	20.5478	25.1843	1	1	1	0	27.501	26.184	58.7685
DATA	1267	8	119	0	0	NC_3_21407097	NC_3_21407097	3227.5	477.676	1.507883529e-001	1.752746617e-001	3.896250732e-001	1.475246e+002	2.087627e+002	3.534500e+001	6.178729e+001	52	94	25	57	8.463903e+000	1.850237e+001	0	0	0	0	0	0	0	0	0	0	0	17.1433	28.7322	1	1	0	0	30	26.2551	57.0264
DATA	1268	8	120	0	0	NC_5_12022708	NC_5_12022708	3248.6	477.586	-1.203338098e-001	6.502786363e-002	6.424206622e-002	1.803770e+003	1.367248e+003	1.832210e+002	1.485810e+002	219	270	25	55	8.086688e+000	1.776990e+001	0	0	0	0	0	0	0	0	0	0	0	209.366	188.154	1	1	1	1	27.501	25.4329	54.9096
DATA	1269	8	121	0	0	NC_2_17287029	NC_2_17287029	3269.78	477.522	1.268463454e-001	6.665607895e-002	5.704087188e-002	2.620761e+003	3.509730e+003	2.640463e+002	3.853582e+002	278	424	25	56	7.358938e+000	1.991623e+001	0	0	1	1	0	0	0	0	0	0	0	303.824	482.912	1	1	1	1	27.0811	25.0309	56.5084
DATA	1270	8	122	0	0	NC_5_18403208	NC_5_18403208	3290.82	477.518	7.028822138e-002	9.538136673e-002	4.611723773e-001	3.661032e+002	4.304193e+002	4.878014e+001	7.237268e+001	75.5	121	25	56	7.190720e+000	1.879405e+001	0	0	0	0	0	0	0	0	0	0	0	42.3887	59.2097	1	1	1	1	25.7804	24.71	56.5854
DATA	1271	8	123	0	0	Col_1_21906580	Col_1_21906580	3311.84	477.377	-2.413866047e-002	8.278518934e-002	7.706063377e-001	5.357129e+002	5.067496e+002	6.254437e+001	7.716831e+001	99	133	25	56	7.224153e+000	1.962580e+001	0	0	0	0	0	0	0	0	0	0	0	61.9455	69.6914	1	1	1	1	26.0017	25.1619	56.4856
DATA	1272	8	124	0	0	Col_3_10546378	Col_3_10546378	3333.05	477.567	2.456204549e-002	7.870717674e-002	7.549883215e-001	5.716768e+002	6.049405e+002	6.567276e+001	8.395640e+001	111	145	25	57	7.284596e+000	1.813678e+001	0	0	0	0	0	0	0	0	0	0	0	66.0138	83.1689	1	1	1	1	26.2212	25.0701	57.5714
DATA	1273	8	125	0	0	NC_3_2306644	NC_3_2306644	3354.1	478.312	5.984039711e-002	8.319604480e-002	4.719747419e-001	4.832083e+002	5.545935e+002	5.816000e+001	8.041977e+001	97	145	25	58	7.545631e+000	1.743573e+001	0	0	0	0	0	0	0	0	0	0	0	55.7203	76.2195	1	1	1	1	22.7082	25.7962	56.8696
DATA	1274	8	126	0	0	NC_1_17010114	NC_1_17010114	3375.21	477.651	-9.630035420e-002	6.341162709e-002	1.288494928e-001	2.465400e+003	1.975091e+003	2.486619e+002	2.059232e+002	330	330	26	57	7.628115e+000	1.789311e+001	0	0	0	0	0	0	0	0	0	0	0	283.875	271.326	1	1	1	1	26.4388	25.8675	56.4052
DATA	1275	8	127	0	0	NC_5_17768039	NC_5_17768039	3396.67	477.609	1.687816217e-001	8.468546693e-002	4.625693491e-002	4.216746e+002	6.219551e+002	5.321744e+001	8.524158e+001	83	144	25	57	8.246723e+000	1.924124e+001	0	0	0	0	0	0	0	0	0	0	0	48.4787	85.3986	1	1	1	1	27.2919	25.6	56.8684
DATA	1276	8	128	0	0	NC_5_2215921	NC_5_2215921	3418	477.5	2.895304231e-001	6.343470173e-001	6.480859948e-001	3.231082e+001	6.293299e+001	3.255996e+001	5.866126e+001	37	75.5	25	58	8.130351e+000	1.869208e+001	0	0	0	0	0	0	0	0	0	0	0	1.92973	8.63643	0	1	0	0	26.2212	25.4365	57.8122
DATA	1277	8	129	0	0	NC_1_4968366	NC_1_4968366	3439	477.5	0.000000000e+000	6.606799958e-001	1.000000000e+000	3.236235e+001	5.798685e+001	3.256839e+001	5.836730e+001	34.5	65.5	23	58	7.404180e+000	1.794898e+001	0	0	0	0	0	0	0	0	0	0	0	-4.47336	1.49551	0	0	0	0	26.2212	23.9174	58.1047
DATA	1278	8	130	0	0	Col_3_19733864	Col_3_19733864	3460.22	477.522	7.757494510e-002	1.060593912e-001	4.645169835e-001	3.078898e+002	3.681037e+002	4.485733e+001	6.902904e+001	73	116	23	58	8.058887e+000	1.824796e+001	0	0	0	0	0	0	0	0	0	0	0	35.2268	50.4529	1	1	1	1	27.0811	24.3306	57.2369
DATA	1279	8	131	0	0	NC_1_20740890	NC_1_20740890	3480.58	477.649	-1.333552743e-001	1.220042078e-001	2.743769793e-001	3.224896e+002	2.372250e+002	4.590953e+001	6.306666e+001	75	103	24	56	7.605106e+000	1.811283e+001	0	0	0	0	0	0	0	0	0	0	0	36.8372	32.4923	1	1	1	0	25.1049	24.8497	56.3497
DATA	1280	8	132	0	0	NC_1_22715949	NC_1_22715949	3502.13	477.3	-1.048711986e-001	1.143985087e-001	3.592903136e-001	3.411331e+002	2.679493e+002	4.727808e+001	6.432721e+001	78	96	24	56	7.686599e+000	1.792492e+001	0	0	0	0	0	0	0	0	0	0	0	38.8975	36.6717	1	1	1	0	26.0017	24.5323	56.5711
DATA	1281	8	133	0	0	NC_3_9311948	NC_3_9311948	3523.39	477.327	1.826242722e-001	2.031435919e-001	3.686574274e-001	1.214970e+002	1.850077e+002	3.497083e+001	6.138397e+001	52	90	24	55	7.508417e+000	1.779959e+001	0	0	0	0	0	0	0	0	0	0	0	13.8288	25.2993	1	1	0	0	23.9365	24.8901	55.9188
DATA	1282	8	134	0	0	Col_1_25300901	Col_1_25300901	3544.23	477.567	-1.798263543e-001	6.426347710e-002	5.137765312e-003	3.805603e+003	2.515342e+003	3.819756e+002	2.582657e+002	473	393	26	56	7.787513e+000	1.808503e+001	0	0	0	0	0	0	0	0	0	0	0	432.38	343.666	1	1	1	1	25.7804	25.9091	56.4909
DATA	1283	8	135	0	0	Col_4_16853732	Col_4_16853732	3565.69	478.205	-3.170683695e-001	9.844011496e-002	1.277769357e-003	5.775547e+002	2.783074e+002	6.647525e+001	6.490602e+001	106.5	106.5	26	56	7.576447e+000	1.776801e+001	0	0	0	0	0	0	0	0	0	0	0	65.4968	37.9883	1	1	1	0	21.4095	26.221	56.6492
DATA	1284	8	136	0	0	NC_5_15889260	NC_5_15889260	3587	477.5	-5.949681343e-002	9.025997357e-002	5.097855665e-001	4.746526e+002	4.138844e+002	5.779645e+001	7.182155e+001	91.5	119.5	26.5	56	7.167700e+000	1.887277e+001	0	0	0	0	0	0	0	0	0	0	0	53.7229	56.4361	1	1	1	1	26.2212	26.607	57.0936
DATA	1285	8	137	0	0	NC_1_24418496	NC_1_24418496	3608.43	477.701	-2.228737400e-001	3.062469000e-001	4.667615245e-001	1.250431e+002	7.484902e+001	3.532884e+001	5.923557e+001	50	78.5	26	58	7.727653e+000	1.804356e+001	0	0	0	0	0	0	0	0	0	0	0	14.125	10.1951	1	1	0	0	26.8687	26.4986	57.6261
DATA	1286	8	138	0	0	Col_5_2201264	Col_5_2201264	3628.9	477.603	-9.327117611e-002	6.211291894e-002	1.331903982e-001	8.948835e+003	7.219304e+003	8.954956e+002	7.243231e+002	1060	1037	25	58	7.440428e+000	1.778743e+001	0	0	0	0	0	0	0	0	0	0	0	1008.93	982.25	1	1	1	1	25.7804	25.5014	57.9728
DATA	1287	8	139	0	0	Col_4_13588707	Col_4_13588707	3650.24	477.559	-1.417030343e-001	6.886152657e-002	3.960963029e-002	1.214800e+003	8.766008e+002	1.259280e+002	1.056085e+002	167.5	189.5	24	57	7.235378e+000	1.747901e+001	0	0	0	0	0	0	0	0	0	0	0	136.682	119.125	1	1	1	1	25.7804	24.9603	56.1955
DATA	1288	8	140	0	0	Col_1_28550041	Col_1_28550041	3671.34	477.679	5.652195726e-002	7.001035871e-002	4.194723178e-001	8.290240e+002	9.442545e+002	8.931854e+001	1.113274e+002	132.5	203	24	56	7.277877e+000	1.980612e+001	0	0	0	0	0	0	0	0	0	0	0	93.0853	128.157	1	1	1	1	24.8756	24.7159	56.6591
DATA	1289	8	141	0	0	NC_5_8028366	NC_5_8028366	3693.16	477.965	3.270289436e-001	2.992763299e-001	2.745113117e-001	6.773965e+001	1.438374e+002	3.399485e+001	6.077883e+001	45	90	25	57	7.231809e+000	1.974493e+001	0	0	0	0	0	0	0	0	0	0	0	7.58965	19.4952	1	1	0	0	24.8756	25.0663	58.1585
DATA	1290	8	142	0	0	NC_1_932929	NC_1_932929	3714	477.311	8.300100938e-002	2.654502173e-001	7.545236907e-001	1.036788e+002	1.255136e+002	3.495675e+001	6.045191e+001	52	84	25	58	7.324198e+000	2.037005e+001	0	0	0	0	0	0	0	0	0	0	0	11.5917	16.988	1	1	0	0	21.9382	25.1141	58.1777
DATA	1291	8	143	0	0	NC_5_18126979	NC_5_18126979	3735.43	477.701	1.375883401e-001	3.561154196e-001	6.992309295e-001	7.162292e+001	9.831966e+001	3.421474e+001	6.003271e+001	49.5	76	25	58	7.422520e+000	1.881863e+001	0	0	0	0	0	0	0	0	0	0	0	7.9903	13.2877	1	1	0	0	26.8687	24.9129	57.7949
DATA	1292	8	144	0	0	NC_5_23159716	NC_5_23159716	3756.44	476.704	0.000000000e+000	6.590241069e-001	1.000000000e+000	3.331879e+001	5.893735e+001	3.354340e+001	5.933450e+001	38.5	68	25	58	7.432179e+000	1.932909e+001	0	0	0	0	0	0	0	0	0	0	0	1.01868	2.12078	0	0	0	0	17.9125	25.0502	58.11
DATA	1293	8	145	0	0	Col_3_7029751	Col_3_7029751	3777.12	478.077	5.351755849e-002	7.127117772e-002	4.527125816e-001	7.774272e+002	8.793815e+002	8.469383e+001	1.061229e+002	121	175	25	56	7.669207e+000	1.941020e+001	0	0	0	0	0	0	0	0	0	0	0	86.3545	118.481	1	1	1	1	23.4529	25.4069	56.6103
DATA	1294	8	146	0	0	NC_5_17562005	NC_5_17562005	3797.59	477.795	1.477150668e-002	9.640326260e-002	8.782198882e-001	3.929102e+002	4.065040e+002	5.174802e+001	7.206157e+001	82	118	25	56	7.751088e+000	1.945078e+001	0	0	0	0	0	0	0	0	0	0	0	43.5479	54.6803	1	1	1	1	22.4545	25.2981	56.935
DATA	1295	8	147	0	0	NC_1_27311590	NC_1_27311590	3819.52	478.2	-3.520278192e-002	1.320647699e-001	7.898103076e-001	2.650142e+002	2.443804e+002	4.291549e+001	6.442326e+001	68	105	25	58	8.173099e+000	1.859897e+001	0	0	0	0	0	0	0	0	0	0	0	29.3037	32.8136	1	1	1	0	23.4529	25.3613	57.6012
DATA	1296	8	148	0	0	Col_4_10138710	Col_4_10138710	3841.04	478.18	-4.987451975e-002	1.008364169e-001	6.208767055e-001	3.951848e+002	3.523106e+002	5.202392e+001	6.933600e+001	84.5	117	25	58	7.996067e+000	1.845202e+001	0	0	0	0	0	0	0	0	0	0	0	43.5947	47.2186	1	1	1	1	22.9591	25.4435	57.9018
DATA	1297	8	149	0	0	Col_2_12967589	Col_2_12967589	3861.78	477.074	-6.722084927e-002	6.787458446e-002	3.219940450e-001	1.141916e+003	9.781680e+002	1.191212e+002	1.146636e+002	158.5	184.5	24	57	8.121662e+000	1.776854e+001	0	0	0	0	0	0	0	0	0	0	0	125.677	130.854	1	1	1	1	24.6442	25.343	57.3061
DATA	1298	8	150	0	0	Col_1_26280966	Col_1_26280966	3882.72	477.383	-1.883357241e-001	1.126748654e-001	9.462351821e-002	3.971135e+002	2.573825e+002	5.227301e+001	6.523711e+001	83	103	25	56	8.543031e+000	1.755949e+001	0	0	0	0	0	0	0	0	0	0	0	43.6042	34.3651	1	1	1	0	23.696	26.0189	56.5838
DATA	1299	8	151	0	0	Col_2_12978279	Col_2_12978279	3904.9	477.803	-3.398620654e-001	1.436230803e-001	1.796458878e-002	3.430994e+002	1.568765e+002	4.835681e+001	6.208652e+001	78	78	25	56	8.112810e+000	1.741211e+001	0	0	0	0	0	0	0	0	0	0	0	37.5802	20.9016	1	1	1	0	26.8687	25.6364	56.3609
DATA	1300	8	152	0	0	NC_1_2656873	NC_1_2656873	3925.58	478.111	-7.317723286e-002	6.673679823e-002	2.728578411e-001	1.030592e+003	8.707823e+002	1.001774e+002	1.058585e+002	142	171	26	55	7.624904e+000	1.776116e+001	0	0	0	0	0	0	0	0	0	0	0	112.62	115.783	1	1	1	1	20.3108	26.5376	55.9538
DATA	1301	8	153	0	0	Col_1_11468192	Col_1_11468192	3946.62	478	1.906246791e-001	7.592167956e-002	1.204555510e-002	1.032823e+004	1.601955e+004	1.038386e+003	2.014902e+003	1230	1670	25	54	7.636136e+000	1.775493e+001	0	0	1	1	0	0	0	0	0	0	0	1125.92	2125.43	1	1	1	1	29.1201	25.8343	55.2514
DATA	1302	8	154	0	0	NC_1_10779368	NC_1_10779368	3967.65	477.037	-2.045958906e-001	6.726201242e-002	2.351878140e-003	1.887588e+003	1.178451e+003	1.918540e+002	1.324500e+002	232	232	24	54	7.229190e+000	1.841975e+001	0	0	0	0	0	0	0	0	0	0	0	205.268	156.002	1	1	1	1	24.6442	24.4987	54.2283
DATA	1303	8	155	0	0	Col_1_177232	Col_1_177232	3988.8	477.627	1.091680581e-001	7.230885755e-002	1.311080850e-001	7.226354e+002	9.291531e+002	8.003607e+001	1.109308e+002	115	191	24	56	7.253606e+000	1.966249e+001	0	0	0	0	0	0	0	0	0	0	0	78.394	122.718	1	1	1	1	25.7804	24.8293	56.7967
DATA	1304	8	156	0	0	NC_1_8701817	NC_1_8701817	4010.37	478	0.000000000e+000	6.601864892e-001	1.000000000e+000	3.427327e+001	6.036201e+001	3.449148e+001	6.099136e+001	40	70	24	56	7.701617e+000	1.946780e+001	0	0	0	0	0	0	0	0	0	0	0	0.0261568	7.17977	0	0	0	0	29.1201	25.0661	57.7838
DATA	1305	8	157	1028	1	SM_06	SM_06	4031.44	477.973	0.000000000e+000	6.586051907e-001	1.000000000e+000	3.435767e+001	6.051040e+001	3.463822e+001	6.091292e+001	40.5	72.5	25	57	7.709670e+000	1.948701e+001	0	0	0	0	0	0	0	0	0	0	0	2.23271	1.84298	0	0	0	0	29.1201	25.5349	58.2471
DATA	1306	8	158	0	0	Col_3_3837470	Col_3_3837470	4052.56	477.973	2.524963923e-002	1.815359241e-001	8.893798680e-001	1.733565e+002	1.837342e+002	3.875544e+001	6.375625e+001	55	96	26	54	8.162806e+000	1.922873e+001	0	0	0	0	0	0	0	0	0	0	0	18.6672	24.0873	1	1	1	0	29.1201	26.3168	56.1708
DATA	1307	8	159	0	0	Col_3_19639423	Col_3_19639423	4073.22	477.38	3.160170794e-002	8.112368826e-002	6.968695573e-001	5.568564e+002	5.988870e+002	6.563741e+001	8.563389e+001	99	145	24	54	7.500084e+000	1.985213e+001	0	0	0	0	0	0	0	0	0	0	0	59.8157	78.3114	1	1	1	1	23.696	24.9921	56.8417
DATA	1308	8	160	0	0	NC_3_14689623	NC_3_14689623	4094.83	478	-1.703129588e-001	8.245221810e-002	3.886665223e-002	7.021953e+002	4.744003e+002	7.838519e+001	7.757290e+001	109	115	24	53	7.754762e+000	1.837546e+001	0	0	0	0	0	0	0	0	0	0	0	75.2384	61.8644	1	1	1	1	28.1191	24.7514	55.4379
DATA	1309	8	161	0	0	NC_5_19287447	NC_5_19287447	4116.43	478.343	-3.184065222e-002	6.153089007e-002	6.048251291e-001	1.375779e+004	1.278522e+004	1.376222e+003	1.280002e+003	1442.5	1693.5	24	53	7.602745e+000	1.942601e+001	0	0	0	0	0	0	0	0	0	0	0	1470.39	1662.57	1	1	1	1	19.1492	24.6103	56.1347
DATA	1310	8	162	0	0	NC_5_17651910	NC_5_17651910	4137.33	477.98	2.532630284e-001	4.031768569e-001	5.298935197e-001	5.706520e+001	1.022432e+002	3.547172e+001	6.256410e+001	45	80	24	54	7.661349e+000	1.859784e+001	0	0	0	0	0	0	0	0	0	0	0	6.08383	13.2581	1	1	0	0	24.1747	24.5718	56.0718
DATA	1311	8	163	0	0	Col_5_9276766	Col_5_9276766	4159	478.64	-2.283731053e-001	6.986642356e-002	1.080388176e-003	1.531584e+003	9.052483e+002	1.571285e+002	1.096684e+002	197.5	171.5	23	54	7.346936e+000	1.852802e+001	0	0	0	0	0	0	0	0	0	0	0	162.875	117.037	1	1	1	1	23.4529	23.6897	55.5995
DATA	1312	8	164	0	0	Col_1_29388506	Col_1_29388506	4179.5	478	2.083864836e-001	1.231223342e-001	9.054770316e-002	2.300069e+002	3.716441e+002	4.203496e+001	7.236126e+001	61	121.5	23	55	7.403260e+000	1.893851e+001	0	0	0	0	0	0	0	0	0	0	0	24.4001	47.9083	1	1	1	1	29.1201	23.821	56.4573
DATA	1313	9	1	0	0	Col_5_17204735	Col_5_17204735	720.271	482.475	4.113881381e-002	6.344479874e-002	5.167139765e-001	1.704883e+003	1.874275e+003	1.731410e+002	1.956221e+002	243	329	23	60	7.446626e+000	2.029018e+001	0	0	0	0	0	0	0	0	0	0	0	210.765	267.753	1	1	1	1	25.7804	23.7274	61.1288
DATA	1314	9	2	0	0	NC_3_15325594	NC_3_15325594	741.852	482.056	4.094114631e-001	8.354645765e-002	9.563938690e-007	3.938991e+002	1.011105e+003	4.972574e+001	1.157185e+002	76	198	24	60	7.361614e+000	2.029937e+001	0	0	0	0	0	0	0	0	0	0	0	48.4428	143.793	1	1	1	1	24.4106	23.818	60.9322
DATA	1315	9	3	0	0	NC_2_14006497	NC_2_14006497	763	482.3	7.460042029e-001	1.011465402e-001	1.637549755e-013	2.543118e+002	1.417003e+003	3.971334e+001	1.525585e+002	64	261.5	24	63	7.801029e+000	2.083570e+001	0	0	0	0	0	0	0	0	0	0	0	31.1189	200.641	1	1	1	1	26.2212	24.3153	62.922
DATA	1316	9	4	0	0	NC_1_7923060	NC_1_7923060	784	482.5	0.000000000e+000	5.348521553e-001	1.000000000e+000	4.892382e+001	5.640140e+001	3.103657e+001	5.682361e+001	38.5	69	23	65	7.899344e+000	2.082504e+001	0	0	0	0	0	0	0	0	0	0	0	5.95805	3.74411	1	0	0	0	26.2212	24.1667	63.9593
DATA	1317	9	5	0	0	NC_1_20847520	NC_1_20847520	805.038	482.717	-1.444303084e-001	7.152820022e-002	4.346560516e-002	9.667552e+002	6.932441e+002	1.014600e+002	8.974310e+001	140.5	157.5	23	64	7.648504e+000	2.108663e+001	0	0	0	0	0	0	0	0	0	0	0	117.196	97.3587	1	1	1	1	24.8756	24.0468	63.9892
DATA	1318	9	6	0	0	Col_4_11150276	Col_4_11150276	826.182	483.182	3.120102061e-001	7.488564211e-002	3.093267692e-005	6.043577e+002	1.239665e+003	6.788913e+001	1.365331e+002	105.5	244	23	63	7.884189e+000	1.975382e+001	0	0	0	0	0	0	0	0	0	0	0	72.9384	173.415	1	1	1	1	23.696	24.7624	63.4043
DATA	1319	9	7	0	0	Col_5_17937039	Col_5_17937039	847.5	482.676	6.323828219e-002	7.783843017e-002	4.165448914e-001	7.058564e+002	8.164971e+002	7.711432e+001	1.122484e+002	108	151	24	62	7.794377e+000	2.071074e+001	0	0	0	0	0	0	0	0	0	0	0	84.8413	113.795	1	1	1	1	27.0811	24.9545	63.3427
DATA	1320	9	8	0	0	NC_3_12809083	NC_3_12809083	868.5	482.676	2.793506015e-001	6.573216728e-001	6.708489955e-001	3.097802e+001	5.893919e+001	3.118327e+001	5.793448e+001	34	76	25	63	7.628508e+000	2.131953e+001	0	0	0	0	0	0	0	0	0	0	0	0.847309	8.18502	0	1	0	0	27.0811	25.5245	65.3077
DATA	1321	9	9	0	0	Col_5_12739298	Col_5_12739298	889.567	482.701	4.966235149e-003	7.120045074e-002	9.443926029e-001	7.884178e+002	7.974852e+002	8.482486e+001	9.851145e+001	130	171	26	63.5	8.092238e+000	2.075131e+001	0	0	0	0	0	0	0	0	0	0	0	94.0389	110.367	1	1	1	1	26.8687	25.9897	65.4724
DATA	1322	9	10	0	0	NC_3_5396103	NC_3_5396103	910.9	482.8	-4.936147173e-002	9.580326059e-002	6.063867820e-001	4.130816e+002	3.687011e+002	5.189161e+001	6.875083e+001	81	118	26	64	8.533021e+000	2.100245e+001	0	0	0	0	0	0	0	0	0	0	0	49.0918	50.8544	1	1	1	1	26.2212	26.9449	66.3382
DATA	1323	9	11	0	0	Col_3_11607384	Col_3_11607384	932.038	482.396	-2.291656402e-001	6.605514405e-002	5.218008477e-004	2.998771e+003	1.769203e+003	3.015281e+002	1.862508e+002	391.5	302.5	26	66	8.382121e+000	2.308394e+001	0	0	0	0	0	0	0	0	0	0	0	355.2	243.255	1	1	1	1	25.1049	26.7154	68.2964
DATA	1324	9	12	0	0	Col_4_5307182	Col_4_5307182	952.932	482.763	-2.946862519e-002	1.241165816e-001	8.123255607e-001	2.766258e+002	2.584783e+002	4.200789e+001	6.385538e+001	67	97	25	63	8.094423e+000	2.192490e+001	0	0	0	0	0	0	0	0	0	0	0	32.6593	35.4306	1	1	1	0	26.0017	26.1275	66.2869
DATA	1325	9	13	0	0	Col_2_10218921	Col_2_10218921	974.079	482.635	1.134193380e-001	7.528689014e-002	1.319401115e-001	5.984489e+002	7.770454e+002	6.772692e+001	9.730060e+001	106	173	26	64	7.779882e+000	2.226419e+001	0	0	0	0	0	0	0	0	0	0	0	70.4408	106.201	1	1	1	1	26.8687	26.1304	66.9091
DATA	1326	9	14	0	0	Col_1_29340825	Col_1_29340825	995.254	482.493	5.242851609e-002	9.410616175e-002	5.774447838e-001	3.835863e+002	4.328044e+002	4.982664e+001	7.295127e+001	78.5	121	25	64	7.772728e+000	2.109547e+001	0	0	0	0	0	0	0	0	0	0	0	45.021	58.9872	1	1	1	1	27.501	26.1283	65.4302
DATA	1327	9	15	0	0	Col_5_15441801	Col_5_15441801	1016.56	482.973	2.308474596e-002	9.315718240e-002	8.042858645e-001	4.044748e+002	4.265561e+002	5.150773e+001	7.271313e+001	80	124	25	62	7.581652e+000	2.039886e+001	0	0	0	0	0	0	0	0	0	0	0	47.3385	57.9761	1	1	1	1	29.1201	25.5379	63.9091
DATA	1328	9	16	0	0	Col_1_22218513	Col_1_22218513	1037.62	483	1.501764635e-002	1.839521904e-001	9.349339019e-001	1.652754e+002	1.710905e+002	3.599204e+001	6.146709e+001	52	89.5	24	63	7.977838e+000	2.029311e+001	0	0	0	0	0	0	0	0	0	0	0	19.2939	23.1946	1	1	1	0	29.1201	25.6312	64.2281
DATA	1329	9	17	0	0	Col_3_8301926	Col_3_8301926	1059.18	482.807	-4.940667108e-002	9.767844482e-002	6.129904920e-001	4.078749e+002	3.640159e+002	5.187344e+001	6.948292e+001	79	115.5	24	62	7.230538e+000	1.939861e+001	0	0	0	0	0	0	0	0	0	0	0	47.4992	49.2273	1	1	1	1	25.7804	25.6293	62.9112
DATA	1330	9	18	0	0	NC_2_6810166	NC_2_6810166	1080	482.797	2.192832704e-001	7.807220978e-002	4.973830323e-003	1.776281e+003	2.943032e+003	2.165922e+002	3.544673e+002	189.5	403.5	25	61	7.560125e+000	2.023332e+001	0	0	1	1	0	0	0	0	0	0	0	206.398	397.086	1	1	1	1	28.1191	25.8577	63.6168
DATA	1331	9	19	0	0	NC_1_28924100	NC_1_28924100	1100.92	482.96	3.147217313e-001	6.281597125e-001	6.163557573e-001	3.198630e+001	6.602156e+001	3.219727e+001	5.981680e+001	36.5	69.5	25	62	7.442974e+000	1.952569e+001	0	0	0	0	0	0	0	0	0	0	0	0.795844	8.88828	0	1	0	0	30	25.7396	64.5774
DATA	1332	9	20	0	0	NC_4_17030495	NC_4_17030495	1122.44	482.973	2.678979735e-001	1.022509477e-001	8.792852226e-003	6.325583e+002	1.172191e+003	8.461123e+001	1.877848e+002	91	157	25	62	7.326365e+000	1.974050e+001	0	0	0	1	0	0	0	0	0	0	0	73.1984	157.471	1	1	1	1	29.1201	26.0381	64.8824
DATA	1333	9	21	0	0	Col_1_3314589	Col_1_3314589	1143.64	482.967	-9.214744713e-002	8.337059123e-002	2.690403641e-001	5.869319e+002	4.747230e+002	6.700062e+001	7.627238e+001	99	131	25	62	7.838455e+000	2.062596e+001	0	0	0	0	0	0	0	0	0	0	0	67.794	63.6463	1	1	1	1	26.4388	25.8684	64.7039
DATA	1334	9	22	0	0	Col_4_6204359	Col_4_6204359	1164.48	483.224	-1.959669884e-001	6.813200128e-002	4.023874210e-003	1.566159e+003	9.973987e+002	1.599259e+002	1.162983e+002	211	198	25	64	7.567619e+000	2.053149e+001	0	0	0	0	0	0	0	0	0	0	0	180.591	133.471	1	1	1	1	25.7804	25.3502	65.771
DATA	1335	9	23	0	0	NC_4_18143069	NC_4_18143069	1185.83	483	-6.701779684e-002	7.247193187e-002	3.551004352e-001	8.755634e+002	7.503602e+002	9.336566e+001	9.805109e+001	118	139	25.5	65	7.995611e+000	2.126587e+001	0	0	0	0	0	0	0	0	0	0	0	100.803	100.233	1	1	1	1	28.1191	25.9406	66.0909
DATA	1336	9	24	0	0	NC_2_17601078	NC_2_17601078	1207	482.797	-3.458870986e-002	2.736145050e-001	8.994042038e-001	1.156357e+002	1.067832e+002	3.446356e+001	6.095964e+001	46	73.5	26	66	8.097062e+000	2.147025e+001	0	0	0	0	0	0	0	0	0	0	0	13.2942	14.2404	1	1	0	0	28.1191	26.5655	67.8015
DATA	1337	9	25	0	0	NC_5_4228314	NC_5_4228314	1228.37	483	3.488097349e-003	6.721887324e-002	9.586150382e-001	1.082284e+003	1.091012e+003	1.130057e+002	1.245661e+002	145	201	26	66	8.048951e+000	2.151051e+001	0	0	0	0	0	0	0	0	0	0	0	124.256	145.261	1	1	1	1	29.1201	26.251	67.2394
DATA	1338	9	26	0	0	Col_3_14040655	Col_3_14040655	1249.37	483	-5.105874089e-002	1.960659451e-001	7.945427776e-001	1.692465e+002	1.504738e+002	3.668611e+001	6.205399e+001	53	83	26	66	7.930602e+000	1.997855e+001	0	0	0	0	0	0	0	0	0	0	0	19.4079	20.0052	1	1	1	0	29.1201	26.4739	66.4925
DATA	1339	9	27	0	0	NC_1_1758748	NC_1_1758748	1270.5	483	2.548986606e-001	2.091011551e-001	2.228362941e-001	1.102031e+002	1.981949e+002	3.439742e+001	6.345953e+001	49	94.5	26	66	7.966173e+000	2.028679e+001	0	0	0	0	0	0	0	0	0	0	0	12.6235	26.3133	1	1	0	0	29.1201	26.458	66.6221
DATA	1340	9	28	0	0	NC_1_13584191	NC_1_13584191	1291.62	483	0.000000000e+000	5.143999698e-001	1.000000000e+000	5.634387e+001	5.997983e+001	3.309924e+001	6.039165e+001	41	66	26	64.5	7.796545e+000	2.073849e+001	0	0	0	0	0	0	0	0	0	0	0	6.44774	2.47412	1	0	0	0	29.1201	26.6222	66.0185
DATA	1341	9	29	0	0	NC_3_5150951	NC_3_5150951	1312.47	483.155	8.864728369e-002	8.757821980e-002	3.114391097e-001	4.343731e+002	5.327337e+002	5.433677e+001	8.056294e+001	83.5	135.5	26	65	8.000598e+000	2.070867e+001	0	0	0	0	0	0	0	0	0	0	0	49.6641	70.5535	1	1	1	1	25.7804	26.5837	66.1012
DATA	1342	9	30	0	0	NC_4_6132040	NC_4_6132040	1333.91	483.035	-1.277332671e-001	8.096494437e-002	1.146491265e-001	6.699460e+002	4.992367e+002	7.453587e+001	7.844027e+001	108.5	124	26	63	7.787552e+000	2.143686e+001	0	0	0	0	0	0	0	0	0	0	0	76.5396	66.0434	1	1	1	1	26.0017	27.0296	64.863
DATA	1343	9	31	0	0	Col_5_4233682	Col_5_4233682	1355.17	483	7.930373945e-002	1.275383176e-001	5.340712542e-001	2.442504e+002	2.931831e+002	4.080847e+001	6.728713e+001	61	103	26	64	7.721878e+000	2.080958e+001	0	0	0	0	0	0	0	0	0	0	0	27.8863	38.7452	1	1	1	0	28.1191	26.5769	64.8986
DATA	1344	9	32	0	0	Col_2_13784732	Col_2_13784732	1375.93	483.351	-9.270098568e-004	8.761557087e-002	9.915582008e-001	4.792823e+002	4.782603e+002	5.802717e+001	7.721506e+001	90	126	26	64	7.648468e+000	2.188824e+001	0	0	0	0	0	0	0	0	0	0	0	54.6872	63.145	1	1	1	1	25.5572	26.4914	65.9588
DATA	1345	9	33	0	0	NC_3_9801317	NC_3_9801317	1396.78	482.391	-2.900226101e-003	4.969954822e-001	9.953439567e-001	6.068780e+001	6.028388e+001	3.328163e+001	6.069176e+001	40	67	26	64	7.687092e+000	2.148274e+001	0	0	0	0	0	0	0	0	0	0	0	6.92203	2.20233	1	0	0	0	30	26.529	66.2129
DATA	1346	9	34	0	0	Col_1_1407440	Col_1_1407440	1418.58	482.208	-1.386997942e-001	6.287100893e-002	2.737692688e-002	7.814771e+003	5.678276e+003	7.821625e+002	5.710645e+002	912.5	789.5	26	66	7.562112e+000	2.245791e+001	0	0	0	0	0	0	0	0	0	0	0	891.004	748.519	1	1	1	1	24.6442	26.2866	67.3974
DATA	1347	9	35	0	0	Col_5_22710624	Col_5_22710624	1439.17	482.346	1.336659885e-001	9.390616337e-002	1.546203729e-001	3.658033e+002	4.976380e+002	4.909654e+001	7.853617e+001	78	133	26	67	7.771705e+000	2.234925e+001	0	0	0	0	0	0	0	0	0	0	0	41.694	65.555	1	1	1	1	24.4106	26.5866	67.8304
DATA	1348	9	36	0	0	NC_3_13086089	NC_3_13086089	1462	483.268	0.000000000e+000	6.658090897e-001	1.000000000e+000	3.255046e+001	6.041407e+001	3.275769e+001	6.081193e+001	33.5	65	27	67	7.869928e+000	2.176651e+001	0	0	0	0	0	0	0	0	0	0	0	-1.57362	1.59675	0	0	0	0	21.6755	26.6806	67.6084
DATA	1349	9	37	0	0	NC_3_16530689	NC_3_16530689	1481.6	482.879	1.493432843e-001	9.441981873e-002	1.137194166e-001	3.571010e+002	5.036563e+002	4.846119e+001	7.897386e+001	78	129	27	65	7.602024e+000	2.323145e+001	0	0	0	0	0	0	0	0	0	0	0	40.6845	66.2699	1	1	1	1	25.7804	26.3906	65.9528
DATA	1350	9	38	0	0	NC_4_7861305	NC_4_7861305	1502.87	483	-1.024352805e-001	6.218340054e-002	9.949453965e-002	1.268951e+004	1.002327e+004	1.269374e+003	1.004173e+003	1496	1351	26	65	7.680583e+000	2.215691e+001	0	0	0	0	0	0	0	0	0	0	0	1445.59	1318.22	1	1	1	1	27.2919	25.9333	66.1833
DATA	1351	9	39	0	0	NC_4_1822080	NC_4_1822080	1524.51	483.286	-8.000434566e-002	7.285077639e-002	2.721194295e-001	8.541292e+002	7.104266e+002	9.148159e+001	9.356145e+001	134.5	157	27	62	8.612272e+000	2.171666e+001	0	0	0	0	0	0	0	0	0	0	0	97.3001	93.3942	1	1	1	1	26.4388	26.9657	64.0858
DATA	1352	9	40	0	0	NC_3_18571271	NC_3_18571271	1545.5	483	0.000000000e+000	5.173439537e-001	1.000000000e+000	5.623772e+001	6.051495e+001	3.324066e+001	6.104491e+001	41	68	26	61	7.860123e+000	2.152492e+001	0	0	0	0	0	0	0	0	0	0	0	6.40705	5.4987	1	0	0	0	30	26.16	62.428
DATA	1353	9	41	0	0	NC_3_6027300	NC_3_6027300	1566.84	483.41	6.626172442e-002	8.540981124e-002	4.378616087e-001	4.709411e+002	5.485653e+002	5.736683e+001	8.197683e+001	90	132	24	61	8.056792e+000	2.047701e+001	0	0	0	0	0	0	0	0	0	0	0	53.6588	72.074	1	1	1	1	26.0017	25.7244	63.0906
DATA	1354	9	42	0	0	NC_2_17346966	NC_2_17346966	1585.96	483.208	0.000000000e+000	6.667440129e-001	1.000000000e+000	3.254467e+001	6.054121e+001	3.289814e+001	6.093124e+001	38	65	24	63	7.831121e+000	2.074757e+001	0	0	0	0	0	0	0	0	0	0	0	3.53142	0.853559	0	0	0	0	24.4106	25.6692	64.2269
DATA	1355	9	43	0	0	Col_3_5620213	Col_3_5620213	1609.07	482.951	-1.059302481e-001	6.841638490e-002	1.215460261e-001	1.185892e+003	9.292119e+002	1.230262e+002	1.111194e+002	167	189	25	62	8.243718e+000	2.147641e+001	0	0	0	0	0	0	0	0	0	0	0	135.186	122.049	1	1	1	1	26.8687	25.7715	63.3071
DATA	1356	9	44	0	0	Col_2_16394806	Col_2_16394806	1629.6	482.825	-4.813535115e-002	7.313503457e-002	5.104283254e-001	8.042658e+002	7.198869e+002	8.683212e+001	9.431849e+001	127	155	26	65	8.517795e+000	2.225113e+001	0	0	0	0	0	0	0	0	0	0	0	91.7109	94.5496	1	1	1	1	25.7804	26.5	64.6165
DATA	1357	9	45	0	0	NC_5_13995683	NC_5_13995683	1650.98	483.647	3.846288556e-003	7.323561491e-002	9.581148594e-001	7.497741e+002	7.564439e+002	8.180672e+001	9.713839e+001	119	157	26	65	8.528882e+000	2.224864e+001	0	0	0	0	0	0	0	0	0	0	0	85.5234	99.3485	1	1	1	1	24.1747	26.624	65.3554
DATA	1358	9	46	0	0	NC_2_11957648	NC_2_11957648	1672.89	482.319	-6.268107092e-002	6.168898795e-002	3.095903357e-001	4.351107e+004	3.766332e+004	4.351230e+003	3.766825e+003	4602.5	4592	26	63	8.623724e+000	2.319514e+001	0	0	1	1	0	0	0	0	0	0	0	4965.72	4947	1	1	1	1	22.9591	26.8147	64.5637
DATA	1359	9	47	0	0	Col_5_12372901	Col_5_12372901	1693.07	483.033	-1.144429948e-001	6.829768638e-002	9.380684708e-002	1.220693e+003	9.379149e+002	1.263712e+002	1.118451e+002	180	177	27	64	8.334402e+000	2.280678e+001	0	0	0	0	0	0	0	0	0	0	0	139.366	123.204	1	1	1	1	26.4388	27.14	65.428
DATA	1360	9	48	0	0	NC_3_14797851	NC_3_14797851	1714.47	483.279	4.159103695e-003	9.933917261e-002	9.666041573e-001	3.826956e+002	3.863782e+002	5.032174e+001	7.213997e+001	80	111	27	64	8.443309e+000	2.472932e+001	0	0	0	0	0	0	0	0	0	0	0	43.7139	50.7625	1	1	1	1	28.1191	27.1157	67.0041
DATA	1361	9	49	0	0	Col_5_26442186	Col_5_26442186	1736	483.5	-9.865208742e-003	1.779504050e-001	9.557895488e-001	1.817613e+002	1.776790e+002	3.737555e+001	6.344599e+001	53	83.5	25.5	62	7.419234e+000	2.226925e+001	0	0	0	0	0	0	0	0	0	0	0	20.7732	23.3486	1	1	1	0	26.2212	26.0619	64.9027
DATA	1362	9	50	0	0	NC_2_11171207	NC_2_11171207	1757.04	483.362	4.771048775e-003	7.077717622e-002	9.462557659e-001	8.484191e+002	8.577910e+002	9.090352e+001	1.051939e+002	128	175.5	25	60	7.290454e+000	2.027589e+001	0	0	0	0	0	0	0	0	0	0	0	97.0216	112.751	1	1	1	1	22.9591	25.3093	61.7415
DATA	1363	9	51	0	0	Col_5_10576176	Col_5_10576176	1778.43	483.298	-6.132624903e-002	6.634519431e-002	3.553035836e-001	1.314999e+003	1.141824e+003	1.354850e+002	1.293946e+002	184	209	25	62	7.290793e+000	2.097088e+001	0	0	0	0	0	0	0	0	0	0	0	150.473	150.134	1	1	1	1	26.8687	25.1614	63.3504
DATA	1364	9	52	0	0	Col_1_5139161	Col_1_5139161	1798.87	483.5	5.065191497e-002	6.826157636e-002	4.580711380e-001	9.604997e+002	1.079317e+003	1.014309e+002	1.239033e+002	144	209	25	61	8.157168e+000	2.002969e+001	0	0	0	0	0	0	0	0	0	0	0	109.976	141.964	1	1	1	1	25.7804	25.1037	62.0704
DATA	1365	9	53	0	0	NC_2_6098966	NC_2_6098966	1819.58	483.958	-1.337610765e-001	6.623684875e-002	4.344191539e-002	1.613191e+003	1.185563e+003	1.645755e+002	1.332497e+002	217	214	25	60	8.252161e+000	2.001745e+001	0	0	0	0	0	0	0	0	0	0	0	184.828	155.999	1	1	1	1	22.9591	25.3297	61.1993
DATA	1366	9	54	0	0	NC_3_15547849	NC_3_15547849	1840.88	483.962	9.823311166e-002	3.368563462e-001	7.705793069e-001	8.061833e+001	1.010804e+002	3.353718e+001	6.163391e+001	45	79	25	60	8.245012e+000	2.003406e+001	0	0	0	0	0	0	0	0	0	0	0	9.24328	13.3064	1	1	0	0	23.9365	25.2466	60.4726
DATA	1367	9	55	0	0	Col_1_21496660	Col_1_21496660	1861.84	483.86	-1.271600140e-002	1.402779785e-001	9.277718191e-001	2.408627e+002	2.339125e+002	4.047642e+001	6.511629e+001	65	97	24	58	8.063429e+000	1.980237e+001	0	0	0	0	0	0	0	0	0	0	0	27.6364	30.8076	1	1	1	0	25.1049	24.9668	59.1894
DATA	1368	9	56	0	0	NC_1_20247334	NC_1_20247334	1884	483.5	-1.248015101e-001	3.238875490e-001	6.999976930e-001	1.083084e+002	8.125700e+001	3.426046e+001	6.127714e+001	48	75	25	60	8.162626e+000	1.990548e+001	0	0	0	0	0	0	0	0	0	0	0	12.4373	10.708	1	1	0	0	26.2212	25.2109	60.2173
DATA	1369	9	57	0	0	Col_3_5931764	Col_3_5931764	1904.73	483.554	5.185288012e-002	6.706068263e-002	4.393902649e-001	1.062067e+003	1.196754e+003	1.110618e+002	1.341901e+002	159	217	25	60	7.368650e+000	2.047355e+001	0	0	0	0	0	0	0	0	0	0	0	122.053	157.795	1	1	1	1	25.3321	24.9606	59.9462
DATA	1370	9	58	0	0	Col_5_15274523	Col_5_15274523	1925.5	483.269	-6.673465113e-002	6.354530162e-002	2.936306898e-001	2.131741e+003	1.828099e+003	2.156302e+002	1.926133e+002	285	305	25	59	7.369264e+000	2.060252e+001	0	0	0	0	0	0	0	0	0	0	0	245.174	241.182	1	1	1	1	24.4106	25.5531	59.1897
DATA	1371	9	59	0	0	NC_4_6728804	NC_4_6728804	1947.5	483.324	-1.176898265e-001	7.518448596e-002	1.175015402e-001	1.202091e+003	9.167426e+002	1.245056e+002	1.331474e+002	157	147	25	56	7.185708e+000	1.902706e+001	0	0	0	0	0	0	0	0	0	0	0	138.37	121.026	1	1	1	1	27.0811	24.8094	57.1344
DATA	1372	9	60	0	0	NC_1_18408382	NC_1_18408382	1968.42	483.467	-1.911412522e-001	6.451030253e-002	3.046991169e-003	4.017241e+003	2.586941e+003	4.030285e+002	2.656941e+002	491	401	25	57	7.700109e+000	2.001929e+001	0	0	0	0	0	0	0	0	0	0	0	462.791	341.747	1	1	1	1	23.2073	25.5255	57.9682
DATA	1373	9	61	0	0	NC_4_1964684	NC_4_1964684	1990.53	483.281	-2.471010079e-001	6.906369751e-002	3.464041831e-004	1.771486e+003	1.002852e+003	1.800819e+002	1.171429e+002	213.5	186	25	56	7.938391e+000	1.974958e+001	0	0	0	0	0	0	0	0	0	0	0	204.257	132.578	1	1	1	1	19.1492	25.5781	57.0266
DATA	1374	9	62	0	0	NC_4_16548695	NC_4_16548695	2011	483.5	1.381943192e-001	7.598383830e-002	6.895215110e-002	5.895968e+002	8.104933e+002	6.724903e+001	1.011395e+002	108.5	168	24	58	7.702625e+000	2.025822e+001	0	0	0	0	0	0	0	0	0	0	0	68.0368	107.224	1	1	1	1	26.2212	24.8926	59.2074
DATA	1375	9	63	0	0	Col_1_63915	Col_1_63915	2032	483.5	-1.009610316e-002	7.470827391e-002	8.925008988e-001	7.082780e+002	6.920025e+002	7.785247e+001	9.188794e+001	116	162	24	59	7.984033e+000	2.064157e+001	0	0	0	0	0	0	0	0	0	0	0	81.8009	91.6166	1	1	1	1	26.2212	24.922	60.0177
DATA	1376	9	64	0	0	Col_5_3645071	Col_5_3645071	2053.33	483.391	1.699695793e+000	1.734841524e-001	1.155066149e-022	9.723922e+002	4.870093e+004	1.024602e+002	4.870468e+003	145	6526	25	57	7.297990e+000	1.955383e+001	0	0	0	0	0	0	0	0	0	0	0	112.401	6452.76	1	1	1	1	27.2919	25.0264	59.0113
DATA	1377	9	65	0	0	NC_5_19533449	NC_5_19533449	2074.5	483.324	4.754931141e-001	2.580801073e-001	6.541306960e-002	6.629162e+001	1.981307e+002	3.293619e+001	6.352689e+001	42	92	25	58	7.866342e+000	1.895475e+001	0	0	0	0	0	0	0	0	0	0	0	7.66936	26.273	1	1	0	0	27.0811	25.7852	59.4037
DATA	1378	9	66	0	0	Col_4_11434676	Col_4_11434676	2095	483.3	-6.780966419e-002	6.377870620e-002	2.876902428e-001	2.000328e+003	1.711163e+003	2.026135e+002	1.814334e+002	263	286	25	59	7.633592e+000	1.898669e+001	0	0	0	0	0	0	0	0	0	0	0	231.612	227.089	1	1	1	1	26.2212	25.6792	60.2566
DATA	1379	9	67	0	0	Col_5_20562209	Col_5_20562209	2116.67	483.391	2.462446762e-002	1.476639445e-001	8.675587429e-001	2.147972e+002	2.273281e+002	3.871315e+001	6.440326e+001	60	91	25	60.5	7.706499e+000	1.952159e+001	0	0	0	0	0	0	0	0	0	0	0	24.8922	30.1949	1	1	1	0	27.2919	25.635	61.5912
DATA	1380	9	68	0	0	Col_2_12313241	Col_2_12313241	2137.73	483.525	3.572819092e-002	8.056829552e-002	6.574386592e-001	5.465787e+002	5.934456e+002	6.342775e+001	8.453719e+001	98	138.5	25	63	7.624376e+000	2.087537e+001	0	0	0	0	0	0	0	0	0	0	0	63.3945	78.8923	1	1	1	1	25.7804	25.8101	63.4457
DATA	1381	9	69	0	0	Col_5_14139994	Col_5_14139994	2158.63	483.167	3.578051031e-003	6.449224798e-002	9.557558023e-001	1.499767e+003	1.512174e+003	1.533847e+002	1.627426e+002	212	247	25	62	7.948727e+000	2.048621e+001	0	0	0	0	0	0	0	0	0	0	0	174.095	201.203	1	1	1	1	24.8756	25.8206	61.729
DATA	1382	9	70	0	0	Col_4_4864805	Col_4_4864805	2179.43	483.529	3.242024384e-002	6.903409118e-002	6.386218346e-001	9.084017e+002	9.788095e+002	9.635423e+001	1.148597e+002	136	189.5	25	60	7.702040e+000	1.978317e+001	0	0	0	0	0	0	0	0	0	0	0	105.533	130.351	1	1	1	1	24.4106	25.3404	60.7943
DATA	1383	9	71	0	0	NC_3_765985	NC_3_765985	2200.73	483.186	2.279765089e-001	1.097803015e-001	3.783282162e-002	2.538566e+002	4.291064e+002	4.092575e+001	7.380232e+001	67	120	25	60	7.925817e+000	2.020240e+001	0	0	0	0	0	0	0	0	0	0	0	29.5163	57.1976	1	1	1	1	25.7804	25.6584	60.8861
DATA	1384	9	72	0	0	Col_1_9478442	Col_1_9478442	2221.42	483.472	-7.884415841e-002	7.816621847e-002	3.131314590e-001	6.757258e+002	5.635421e+002	7.479928e+001	8.230894e+001	106	137	25	61	7.640291e+000	2.027902e+001	0	0	0	0	0	0	0	0	0	0	0	78.6289	75.1849	1	1	1	1	24.4106	25.6383	61.5922
DATA	1385	9	73	0	0	NC_5_19687590	NC_5_19687590	2243.6	483.414	1.921318603e-001	7.658668920e-002	1.211815688e-002	5.554355e+002	8.645010e+002	6.412688e+001	1.051929e+002	100.5	170.5	25	59	7.686010e+000	1.968831e+001	0	0	0	0	0	0	0	0	0	0	0	64.6854	115.45	1	1	1	1	27.501	25.756	60.7354
DATA	1386	9	74	0	0	NC_3_18099153	NC_3_18099153	2265	483.5	4.326625163e-001	4.414358802e-001	3.270242360e-001	3.950886e+001	1.069934e+002	3.226728e+001	6.082396e+001	40	78	25	58	7.912371e+000	2.010095e+001	0	0	0	0	0	0	0	0	0	0	0	4.60475	14.3021	1	1	0	0	26.2212	25.5607	59.7571
DATA	1387	9	75	0	0	NC_5_17588534	NC_5_17588534	2285.83	483.879	1.582500148e-001	9.705942063e-002	1.030075568e-001	3.311161e+002	4.766837e+002	4.604820e+001	7.648953e+001	79	131	25	56	7.578446e+000	2.021090e+001	0	0	0	0	0	0	0	0	0	0	0	38.62	63.7795	1	1	1	1	25.7804	25.3463	58.9258
DATA	1388	9	76	0	0	NC_2_4817710	NC_2_4817710	2307.15	483.5	-2.715640303e-002	8.229361830e-002	7.414044708e-001	5.549726e+002	5.213329e+002	6.405052e+001	7.930547e+001	102	131.5	25	56	7.320997e+000	1.841739e+001	0	0	0	0	0	0	0	0	0	0	0	64.7782	69.8207	1	1	1	1	26.6546	25.4377	57.5872
DATA	1389	9	77	0	0	Col_5_3654411	Col_5_3654411	2327.98	483.431	-6.769550711e-002	7.159246239e-002	3.443692232e-001	8.758492e+002	7.494348e+002	9.323197e+001	9.581883e+001	137	166	25	57	7.242845e+000	1.886242e+001	0	0	0	0	0	0	0	0	0	0	0	102.304	100.465	1	1	1	1	24.4106	25.6772	59.1614
DATA	1390	9	78	0	0	NC_5_21413714	NC_5_21413714	2349.5	483.324	-1.330342993e-001	8.811438781e-002	1.310968041e-001	8.686582e+002	6.394618e+002	1.240904e+002	8.744627e+001	106	136	26	57	7.394420e+000	1.953155e+001	0	0	1	0	0	0	0	0	0	0	0	101.536	85.8067	1	1	1	1	27.0811	26.5017	59.4843
DATA	1391	9	79	0	0	NC_5_2201264	NC_5_2201264	2370.6	483.414	-5.674207548e-002	8.054095425e-002	4.811139294e-001	6.040441e+002	5.300619e+002	6.831529e+001	7.975300e+001	104.5	133.5	27	58	7.787222e+000	1.984578e+001	0	0	0	0	0	0	0	0	0	0	0	70.6525	71.1953	1	1	1	1	27.501	26.9682	60.0565
DATA	1392	9	80	0	0	NC_4_6798140	NC_4_6798140	2391.78	483.478	2.377011737e-001	6.950643682e-002	6.265704428e-004	9.096206e+002	1.572394e+003	9.639023e+001	1.681317e+002	130	274	28	58	7.862867e+000	1.973209e+001	0	0	0	0	0	0	0	0	0	0	0	106.463	211.401	1	1	1	1	27.0811	28.3429	61.0536
DATA	1393	9	81	0	0	NC_5_13067132	NC_5_13067132	2413	483.5	0.000000000e+000	5.156585542e-001	1.000000000e+000	5.499296e+001	5.909674e+001	3.234148e+001	5.947861e+001	43	66	28	59	8.273793e+000	1.995721e+001	0	0	0	0	0	0	0	0	0	0	0	6.44039	0.986531	1	0	0	0	26.2212	28.1456	60.7126
DATA	1394	9	82	0	0	Col_5_21571142	Col_5_21571142	2434	483.5	-9.671799007e-002	8.022037060e-002	2.279510293e-001	6.423539e+002	5.141104e+002	7.169891e+001	7.857170e+001	112	140	27	58	8.516946e+000	1.948506e+001	0	0	0	0	0	0	0	0	0	0	0	75.2717	69.2527	1	1	1	1	26.2212	27.7756	58.9843
DATA	1395	9	83	0	0	Col_4_2257607	Col_4_2257607	2455.29	483.5	-1.832940840e-001	6.827328359e-002	7.259238718e-003	1.453632e+003	9.531478e+002	1.488081e+002	1.122877e+002	206	188	27	58	8.729332e+000	2.000025e+001	0	0	0	0	0	0	0	0	0	0	0	170.433	128.517	1	1	1	1	27.0811	27.7224	59.573
DATA	1396	9	84	0	0	NC_5_25560847	NC_5_25560847	2477.66	483.086	-2.939753888e-001	6.712323758e-002	1.188773775e-005	1.280086e+004	6.505245e+003	1.280481e+003	6.532218e+002	1383	881	26	57	8.778050e+000	1.990495e+001	0	0	1	1	0	0	0	0	0	0	0	1501.69	878.01	1	1	1	1	19.7386	26.6179	57.9714
[truncated: 17,506,099 more chars]
