# Supplementary material for: Cryptic Genetic Variation for Arabidopsis thaliana Seed Germination Speed in a Novel Salt Stress Environment
Source: G3 (Bethesda). 2016 Aug 18;6(10):3129–38. doi: 10.1534/g3.116.033944 (PMC5068935; doi:10.1534/g3.116.033944)
Supplement: Supplemental Material [file supp_g3.116.033944_FileS1.zip › SaltEarly_Rep2-Cy5.txt]

TYPE	text	text	text	integer	text	float	float	text	integer	text	text	integer	integer	integer	integer	float	float	float	float	float	float	text	text	text	text	text	text	text	text	text	text	text	integer	integer	integer
FEPARAMS	Protocol_Name	Protocol_date	Scan_ScannerName	Scan_NumChannels	Scan_Date	Scan_MicronsPerPixelX	Scan_MicronsPerPixelY	Scan_OriginalGUID	Scan_NumScanPass	Grid_Name	Grid_Date	Grid_NumSubGridRows	Grid_NumSubGridCols	Grid_NumRows	Grid_NumCols	Grid_RowSpacing	Grid_ColSpacing	Grid_OffsetX	Grid_OffsetY	Grid_NomSpotWidth	Grid_NomSpotHeight	Grid_GenomicBuild	FeatureExtractor_Barcode	FeatureExtractor_Sample	FeatureExtractor_ScanFileName	FeatureExtractor_ArrayName	FeatureExtractor_ScanFileGUID	FeatureExtractor_DesignFileName	FeatureExtractor_ExtractionTime	FeatureExtractor_UserName	FeatureExtractor_ComputerName	FeatureExtractor_Version	FeatureExtractor_IsXDRExtraction	FeatureExtractor_ColorMode	FeatureExtractor_QCReportType
DATA	Wei_temp (Editable)	09-Jul-2012 13:40	Agilent Technologies Scanner G2505C US93503718	2	05-06-2012 18:47:55	3	3	6a4d669c-0a64-4cc7-873b-0a292ff51d55	1	036067_D_F_20110818	18-Aug-2011 00:00	1	1	384	164	36.6617	31.745	0	18.3309	30	30	ath1:Jan2004	253606710006_1_1		D:\ScanData\Wei Yuan\salt250-rep1&2-ranknormed\\salt250-rep2-cy5.tif	salt250-rep2-cy5	f53fe134-323e-4d64-b1cd-487f23996401	036067_D_F_20110818.xml	09-Jul-2012 13:43:25	Administrator	SCANNER1	10.7.3.1	0	1	4
*
TYPE	float	float	float	integer	integer	float	float	float	integer	integer	float	float	integer	float	float	float	integer	float	float	integer	integer	float	float	float	integer	float	float	integer	integer	integer	integer	integer	float	float	float	integer	integer	integer	integer	integer	float	float	float	integer	float	float	float	float	float	float	float	integer	integer	float	float	integer	integer	float	float	float	float	float	float	float	float	float	float	float	float	integer	float	float	float	float	integer	float	float	float	float	integer	float	float	float	float	integer	float	float	float	float	float	float	float	integer	float	float	float	integer	float	float	float	float	float	integer	integer	integer	integer	float	float	float	float	integer	float	float	float	float	float	float	float	float	float	float	float	float	float	float	float	float	float	float	float	float	float	float	float	integer	integer	integer	integer	float	float	integer	text	integer	integer	float	float	float	float	boolean	float	float	float	boolean	float	boolean	float	boolean	float	boolean	float	boolean	float	boolean	float	boolean	float	boolean	float	boolean	float	boolean	float	boolean
STATS	gDarkOffsetAverage	gDarkOffsetMedian	gDarkOffsetStdDev	gDarkOffsetNumPts	gSaturationValue	rDarkOffsetAverage	rDarkOffsetMedian	rDarkOffsetStdDev	rDarkOffsetNumPts	rSaturationValue	gAvgSig2BkgNegCtrl	rAvgSig2BkgNegCtrl	gNumSatFeat	gLocalBGInlierNetAve	gLocalBGInlierAve	gLocalBGInlierSDev	gLocalBGInlierNum	gGlobalBGInlierAve	gGlobalBGInlierSDev	gGlobalBGInlierNum	rNumSatFeat	rLocalBGInlierNetAve	rLocalBGInlierAve	rLocalBGInlierSDev	rLocalBGInlierNum	rGlobalBGInlierAve	rGlobalBGInlierSDev	rGlobalBGInlierNum	gNumFeatureNonUnifOL	gNumPopnOL	gNumNonUnifBGOL	gNumPopnBGOL	gOffsetUsed	gGlobalFeatInlierAve	gGlobalFeatInlierSDev	gGlobalFeatInlierNum	rNumFeatureNonUnifOL	rNumPopnOL	rNumNonUnifBGOL	rNumPopnBGOL	rOffsetUsed	rGlobalFeatInlierAve	rGlobalFeatInlierSDev	rGlobalFeatInlierNum	AllColorPrcntSat	AnyColorPrcntSat	AnyColorPrcntFeatNonUnifOL	AnyColorPrcntBGNonUnifOL	AnyColorPrcntFeatPopnOL	AnyColorPrcntBGPopnOL	TotalPrcntFeatOL	gNumNegBGSubFeat	gNonCtrlNumNegFeatBGSubSig	gLinearDyeNormFactor	gRMSLowessDNF	rNumNegBGSubFeat	rNonCtrlNumNegFeatBGSubSig	rLinearDyeNormFactor	rRMSLowessDNF	gSpatialDetrendRMSFit	gSpatialDetrendRMSFilteredMinusFit	gSpatialDetrendSurfaceArea	gSpatialDetrendVolume	gSpatialDetrendAveFit	rSpatialDetrendRMSFit	rSpatialDetrendRMSFilteredMinusFit	rSpatialDetrendSurfaceArea	rSpatialDetrendVolume	rSpatialDetrendAveFit	gNonCtrlNumSatFeat	gNonCtrl99PrcntNetSig	gNonCtrl50PrcntNetSig	gNonCtrl1PrcntNetSig	gNonCtrlMedPrcntCVBGSubSig	rNonCtrlNumSatFeat	rNonCtrl99PrcntNetSig	rNonCtrl50PrcntNetSig	rNonCtrl1PrcntNetSig	rNonCtrlMedPrcntCVBGSubSig	gNegCtrlNumInliers	gNegCtrlAveNetSig	gNegCtrlSDevNetSig	gNegCtrlAveBGSubSig	gNegCtrlSDevBGSubSig	rNegCtrlNumInliers	rNegCtrlAveNetSig	rNegCtrlSDevNetSig	rNegCtrlAveBGSubSig	rNegCtrlSDevBGSubSig	gAveNumPixOLLo	gAveNumPixOLHi	gPixCVofHighSignalFeat	gNumHighSignalFeat	rAveNumPixOLLo	rAveNumPixOLHi	rPixCVofHighSignalFeat	rNumHighSignalFeat	NonCtrlAbsAveLogRatio	NonCtrlSDevLogRatio	NonCtrlSNRLogRatio	AddErrorEstimateGreen	AddErrorEstimateRed	TotalNumFeatures	NonCtrlNumUpReg	NonCtrlNumDownReg	NumIsNorm	ROIHeight	ROIWidth	CentroidDiffX	CentroidDiffY	NumFoundFeat	MaxNonUnifEdges	MaxSpotNotFoundEdges	gMultDetrendRMSFit	rMultDetrendRMSFit	gMultDetrendSurfaceAverage	rMultDetrendSurfaceAverage	DerivativeOfLogRatioSD	gNonCtrl50PrcntBGSubSig	rNonCtrl50PrcntBGSubSig	gMedPrcntCVProcSignal	rMedPrcntCVProcSignal	geQCMedPrcntCVProcSignal	reQCMedPrcntCVProcSignal	gOutlierFlagger_Auto_FeatB_Term	rOutlierFlagger_Auto_FeatB_Term	gOutlierFlagger_Auto_FeatC_Term	rOutlierFlagger_Auto_FeatC_Term	gOutlierFlagger_Auto_BgndB_Term	rOutlierFlagger_Auto_BgndB_Term	gOutlierFlagger_Auto_BgndC_Term	rOutlierFlagger_Auto_BgndC_Term	OutlierFlagger_FeatChiSq	OutlierFlagger_BgndChiSq	GriddingStatus	IsGoodGrid	NumGeneNonUnifOL	TotalNumberOfReplicatedGenes	gPercentileIntensityProcessedSignal	rPercentileIntensityProcessedSignal	ExtractionStatus	QCMetricResults	gNonCtrlNumWellAboveBG	rNonCtrlNumWellAboveBG	UpRandomnessRatio	DownRandomnessRatio	UpRandomnessSDRatio	DownRandomnessSDRatio	GridHasBeenOptimized	gNegCtrlSpread	rNegCtrlSpread	Metric_IsGoodGrid	Metric_IsGoodGrid_IsInRange	Metric_AnyColorPrcntFeatNonUnifOL	Metric_AnyColorPrcntFeatNonUnifOL_IsInRange	Metric_DerivativeLR_Spread	Metric_DerivativeLR_Spread_IsInRange	Metric_gRepro	Metric_gRepro_IsInRange	Metric_g_BGNoise	Metric_g_BGNoise_IsInRange	Metric_g_Signal2Noise	Metric_g_Signal2Noise_IsInRange	Metric_g_SignalIntensity	Metric_g_SignalIntensity_IsInRange	Metric_rRepro	Metric_rRepro_IsInRange	Metric_r_BGNoise	Metric_r_BGNoise_IsInRange	Metric_r_Signal2Noise	Metric_r_Signal2Noise_IsInRange	Metric_r_SignalIntensity	Metric_r_SignalIntensity_IsInRange
DATA	8.54917	8.54917	4.47309	0	65526	8.99531	8.99531	2.91542	0	65526	2.34028	1.40722	20	19.4338	27.983	1.65526	62157	27.983	1.65526	62157	255	51.257	60.2523	2.50939	62494	60.2523	2.50939	62494	1475	36	0	819	8.54917	368.661	2103.45	61468	2448	51	0	482	8.99531	787.845	4760.6	60480	0.0238186	0.412856	3.94754	0	0.130208	2.04364	4.02072	1882	1491	7.19834	0	883	463	3.79686	0	0.829648	3.39888	1.00172	3.74983	40.9454	0.883091	5.21455	1.00186	2.14207	65.4256	20	6055.98	119.288	28.9291	10.2115	255	19773.1	218.663	57.8047	10.2879	583	33.5825	5.65078	1.12055	5.42126	592	57.304	6.64834	0.87338	6.56959	0.12373	1.16952	0.146991	816	0.0876842	1.40361	0.164774	680	0.111	0.0599855	2.73353	39.024	24.9438	62976	2617	3802	1517	3.64596	6.34686	0.745279	0.721336	60724	0.0457317	0.0213415	0.0351038	0.0370031	148.307	256.557	0.356879	86.8715	162.29	9.4573	8.97139	0	0	195.476	311.512	86.9024	370.474	80.6867	175.598	59.3413	376.555	2.33222	1.28983	0	1	2381	60778	1289.39	1259.21	1	ExtractionEvaluate	52217	55913	1.00287	1.05465	0.419118	0.349781	0	21.5228	37.6686	1	1	3.94754	1	0.356879	0	0.102115	1	5.42126	1	16.0242	0	86.8715	1	0.102879	1	6.56959	1	24.7032	0	162.29	1
*
TYPE	integer	integer	integer	integer	integer	text	text	float	float	float	float	float	float	float	float	float	float	float	float	float	float	float	boolean	boolean	boolean	boolean	boolean	boolean	boolean	boolean	boolean	boolean	boolean	float	float	boolean	boolean	boolean	boolean	float	float	float
FEATURES	FeatureNum	Row	Col	SubTypeMask	ControlType	ProbeName	SystematicName	PositionX	PositionY	LogRatio	LogRatioError	PValueLogRatio	gProcessedSignal	rProcessedSignal	gProcessedSigError	rProcessedSigError	gMedianSignal	rMedianSignal	gBGMedianSignal	rBGMedianSignal	gBGPixSDev	rBGPixSDev	gIsSaturated	rIsSaturated	gIsFeatNonUnifOL	rIsFeatNonUnifOL	gIsBGNonUnifOL	rIsBGNonUnifOL	gIsFeatPopnOL	rIsFeatPopnOL	gIsBGPopnOL	rIsBGPopnOL	IsManualFlag	gBGSubSignal	rBGSubSignal	gIsPosAndSignif	rIsPosAndSignif	gIsWellAboveBG	rIsWellAboveBG	SpotExtentX	gBGMeanSignal	rBGMeanSignal
DATA	1	1	1	66	1	DarkCorner	DarkCorner	665.689	440.513	0.000000000e+000	6.437534646e-001	1.000000000e+000	4.020843e+001	2.562546e+001	4.046517e+001	2.578814e+001	35	55	21	54	6.737333e+000	1.885541e+001	0	0	0	0	0	0	0	0	1	0	0	-2.20474	-10.2244	0	0	0	0	27.9146	21.4231	55.4246
DATA	2	1	2	66	1	DarkCorner	DarkCorner	685.985	439.868	0.000000000e+000	6.436499618e-001	1.000000000e+000	4.025431e+001	2.568700e+001	4.051134e+001	2.585521e+001	31	69	21	55	7.140108e+000	1.908766e+001	0	0	0	0	0	0	0	0	1	0	0	-5.53052	1.31017	0	0	0	0	27.0811	22.0048	56.127
DATA	3	1	3	66	1	DarkCorner	DarkCorner	707.717	439.833	0.000000000e+000	6.434797783e-001	1.000000000e+000	4.030233e+001	2.574840e+001	4.055967e+001	2.591185e+001	35	64	22	55	7.186507e+000	1.903830e+001	0	0	0	0	0	0	0	0	1	0	0	-2.18516	-3.45722	0	0	0	0	25.7804	22.0132	56.2569
DATA	4	1	4	0	0	NC_3_8920405	NC_3_8920405	728.759	440.103	-2.265681241e-002	6.884926971e-002	7.420963768e-001	6.920112e+002	6.568351e+002	8.023382e+001	7.063027e+001	126.5	219	22	55	7.415043e+000	1.936332e+001	0	0	0	0	0	0	0	0	1	0	0	92.3945	166.174	1	1	1	1	25.3321	22.4221	56.5592
DATA	5	1	5	0	0	Col_1_6376497	Col_1_6376497	749.577	440.962	-1.155396849e-002	1.089579294e-001	9.155501085e-001	2.360138e+002	2.298177e+002	4.700151e+001	3.471470e+001	67	126	22	55	7.250145e+000	1.944547e+001	0	0	0	0	0	0	0	0	1	0	0	31.4787	58.0288	1	1	1	1	24.4106	22.6655	56.7519
DATA	6	1	6	0	0	Col_5_14562608	Col_5_14562608	771	440.5	2.395892118e-001	6.531013415e-002	2.439925233e-004	4.298447e+003	7.462782e+003	4.317653e+002	7.467333e+002	588	1923	22	55	7.174306e+000	1.919999e+001	0	0	0	0	0	0	0	0	1	0	0	572.832	1880.74	1	1	1	1	26.2212	22.6382	56.5826
DATA	7	1	7	0	0	Col_4_9264603	Col_4_9264603	792.152	440.5	1.884535031e-001	6.394038172e-002	3.205293329e-003	3.786654e+003	5.843986e+003	3.808477e+002	5.849817e+002	532	1494	22	56	7.206591e+000	1.934168e+001	0	0	0	0	0	0	0	0	1	0	0	504.231	1470.22	1	1	1	1	26.6546	22.8205	56.6245
DATA	8	1	8	0	0	NC_4_10666687	NC_4_10666687	813.407	440.593	-1.336008500e-001	9.227228282e-002	1.476455952e-001	3.604102e+002	2.649697e+002	5.439495e+001	3.723154e+001	86	133	22	55	7.113839e+000	1.974948e+001	0	0	0	0	0	0	0	0	1	0	0	47.9581	66.5542	1	1	1	1	24.4106	22.8362	56.7671
DATA	9	1	9	0	0	Col_3_1593400	Col_3_1593400	834.308	440.712	9.054127806e-002	6.291117261e-002	1.500960378e-001	1.748002e+003	2.153194e+003	1.794910e+002	2.169067e+002	262	548	23	56	7.283937e+000	1.982238e+001	0	0	0	0	0	0	0	0	1	0	0	232.454	540.052	1	1	1	1	24.4106	22.9408	57.0404
DATA	10	1	10	0	0	Col_2_11834384	Col_2_11834384	855.714	440.898	-5.216200832e-003	9.843340520e-002	9.577381376e-001	2.754492e+002	2.721607e+002	4.921885e+001	3.779732e+001	75	135	23	56	7.281913e+000	1.994721e+001	0	0	0	0	0	0	0	0	1	0	0	36.6096	68.17	1	1	1	1	23.696	23.0136	57.302
DATA	11	1	11	0	0	NC_3_3371939	NC_3_3371939	876.408	440.306	4.355592065e-002	8.544019566e-002	6.102038144e-001	3.380766e+002	3.737412e+002	5.299092e+001	4.567751e+001	79	158	22	56	7.330073e+000	1.998766e+001	0	0	0	0	0	0	0	0	1	0	0	44.9156	93.499	1	1	1	1	23.696	23.0127	57.8389
DATA	12	1	12	0	0	Col_2_5781099	Col_2_5781099	897.729	440.525	9.875553521e-002	6.292731625e-002	1.165643928e-001	1.821536e+003	2.286616e+003	1.866718e+002	2.301678e+002	266	646.5	23	56	7.311225e+000	1.979050e+001	0	0	0	0	0	0	0	0	1	0	0	241.904	571.417	1	1	1	1	25.7804	23.0492	57.562
DATA	13	1	13	0	0	NC_5_21487777	NC_5_21487777	918.778	440.611	2.554626423e-002	6.994525555e-002	7.149380342e-001	6.135202e+002	6.506915e+002	7.369914e+001	7.018879e+001	118	236	23	56	7.642326e+000	1.974564e+001	0	0	0	0	0	0	0	0	1	0	0	81.4511	162.447	1	1	1	1	24.8756	23.1847	57.5512
DATA	14	1	14	0	0	NC_3_15212414	NC_3_15212414	940.294	440.5	2.248693273e-001	1.445804614e-001	1.198691667e-001	1.246454e+002	2.091922e+002	4.270416e+001	3.363520e+001	53	119	23	56	7.629054e+000	1.957659e+001	0	0	0	0	0	0	0	0	1	0	0	16.544	52.1787	1	1	0	1	27.0811	23.168	56.9725
DATA	15	1	15	0	0	NC_5_694888	NC_5_694888	961.4	440.414	-3.167667475e-002	7.662596751e-002	6.793183567e-001	4.787890e+002	4.451101e+002	6.293827e+001	5.173019e+001	98	178	23	55	7.377049e+000	1.953525e+001	0	0	0	0	0	0	0	0	1	0	0	63.5385	110.938	1	1	1	1	27.501	23.107	56.6646
DATA	16	1	16	0	0	NC_3_20678165	NC_3_20678165	981.871	440.903	1.672369681e-001	6.414351695e-002	9.127774052e-003	1.660326e+003	2.440228e+003	1.709859e+002	2.454440e+002	246.5	650	23	55	7.581941e+000	1.990542e+001	0	0	0	0	0	0	0	0	0	0	0	220.304	607.826	1	1	1	1	19.4461	23.4779	57.2884
DATA	17	1	17	0	0	Col_2_15227541	Col_2_15227541	1003.42	440.509	-6.131924551e-002	7.012142340e-002	3.818610764e-001	6.788054e+002	5.894216e+002	7.922856e+001	6.458057e+001	131	222	24	56	7.581542e+000	2.026267e+001	0	0	0	0	0	0	0	0	0	0	0	90.0669	146.728	1	1	1	1	25.1049	23.8472	57.7007
DATA	18	1	18	0	0	Col_1_27085104	Col_1_27085104	1024.82	440.368	-9.484099899e-002	6.308160414e-002	1.327191251e-001	2.046465e+003	1.644990e+003	2.086852e+002	1.666046e+002	309	463	23	56	7.554389e+000	2.035923e+001	0	0	0	0	0	0	0	0	0	0	0	271.539	409.296	1	1	1	1	25.7804	23.676	58.0038
DATA	19	1	19	0	0	Col_1_18964698	Col_1_18964698	1045.69	440.458	-2.033280228e-002	7.442787962e-002	7.847087173e-001	5.149488e+002	4.913956e+002	6.573329e+001	5.578852e+001	98.5	187.5	23	57	7.613608e+000	2.013196e+001	0	0	0	0	0	0	0	0	0	0	0	68.3309	122.221	1	1	1	1	23.696	23.6992	58.4603
DATA	20	1	20	0	0	NC_5_3820111	NC_5_3820111	1066.67	440.5	1.124392187e-001	6.596995756e-002	8.830633510e-002	8.499130e+002	1.101067e+003	9.429891e+001	1.132323e+002	151	338.5	23	57	7.604109e+000	2.008424e+001	0	0	0	0	0	0	0	0	0	0	0	112.792	273.781	1	1	1	1	24.4106	23.6934	58.116
DATA	21	1	21	0	0	Col_3_3191507	Col_3_3191507	1088.4	440.414	1.219983925e-001	6.395020394e-002	5.642880062e-002	1.316243e+003	1.743148e+003	1.378155e+002	1.763067e+002	202.5	478	23	57	7.628008e+000	1.982837e+001	0	0	0	0	0	0	0	0	0	0	0	174.709	433.34	1	1	1	1	27.501	23.6796	58.0115
DATA	22	1	22	0	0	Col_5_17316191	Col_5_17316191	1109.34	440.623	-6.177045254e-002	6.778397698e-002	3.621457667e-001	8.059830e+002	6.991259e+002	9.035254e+001	7.474152e+001	146	237	23	57.5	7.648073e+000	2.023129e+001	0	0	0	0	0	0	0	0	0	0	0	107.002	173.781	1	1	1	1	26.2212	23.5508	58.2721
DATA	23	1	23	0	0	NC_2_6044749	NC_2_6044749	1130.93	439.4	8.673188503e-002	3.256491278e-001	7.899809255e-001	5.968521e+001	7.287837e+001	4.125464e+001	2.742001e+001	47	83	23	57	7.676331e+000	2.051123e+001	0	0	0	0	0	0	0	0	0	0	0	7.92661	18.1125	1	1	0	0	18.2295	23.5559	58.3421
DATA	24	1	24	0	0	Col_3_12130389	Col_3_12130389	1152.1	440.897	1.626681421e-001	8.190571417e-002	4.702871823e-002	3.340627e+002	4.858432e+002	5.274094e+001	5.530791e+001	80.5	189.5	23	57	7.691880e+000	2.025299e+001	0	0	0	0	0	0	0	0	0	0	0	44.3751	120.765	1	1	1	1	25.5572	23.7358	58.3087
DATA	25	1	25	0	0	Col_4_6933923	Col_4_6933923	1172.38	440.5	-6.050116668e-002	9.767256958e-002	5.356341555e-001	2.985765e+002	2.597493e+002	5.055600e+001	3.705607e+001	75	129.5	23	57	7.547218e+000	1.991336e+001	0	0	0	0	0	0	0	0	0	0	0	39.6755	64.5689	1	1	1	1	24.4106	23.654	57.9931
DATA	26	1	26	0	0	Col_1_13605351	Col_1_13605351	1193.96	440.278	1.217358927e-001	6.379181966e-002	5.634846661e-002	1.387837e+003	1.836853e+003	1.446513e+002	1.855762e+002	217	521	23	57	7.444002e+000	1.968300e+001	0	0	0	0	0	0	0	0	0	0	0	184.494	456.671	1	1	1	1	24.8756	23.723	57.8334
DATA	27	1	27	0	0	NC_5_14917947	NC_5_14917947	1215.4	440.414	0.000000000e+000	5.929887214e-001	1.000000000e+000	4.050499e+001	3.119816e+001	4.076362e+001	2.660196e+001	32	76	23	57	7.427080e+000	1.973331e+001	0	0	0	0	0	0	0	0	0	0	0	-4.51169	7.75819	0	1	0	0	30	23.7628	57.6023
DATA	28	1	28	0	0	NC_5_15082596	NC_5_15082596	1236.5	440.324	2.769847614e-001	2.016773616e-001	1.696263959e-001	7.915674e+001	1.497865e+002	4.150657e+001	3.036303e+001	48	100	23	56	7.429857e+000	1.967344e+001	0	0	0	0	0	0	0	0	0	0	0	10.5321	37.2582	1	1	0	1	27.0811	23.7697	56.9125
DATA	29	1	29	0	0	Col_1_9386982	Col_1_9386982	1257.02	440.613	-1.035059551e-002	6.989482294e-002	8.822731958e-001	6.396223e+002	6.245583e+002	7.582732e+001	6.780701e+001	124	214	23	56	7.505890e+000	1.976431e+001	0	0	0	0	0	0	0	0	0	0	0	85.1433	155.409	1	1	1	1	26.2212	23.8977	57.1126
DATA	30	1	30	0	0	NC_2_16383520	NC_2_16383520	1278.66	440.5	-1.168871759e+000	1.260235836e-001	1.775790996e-020	6.485588e+003	4.396202e+002	6.498349e+002	5.127555e+001	859	170.5	23	56	7.525327e+000	1.953424e+001	0	0	0	0	0	0	0	0	0	0	0	863.794	109.433	1	1	1	1	25.3321	23.9225	57.4603
DATA	31	1	31	0	0	Col_3_11858154	Col_3_11858154	1299.59	440.389	5.651489180e-002	7.096577387e-002	4.258180055e-001	5.605412e+002	6.384435e+002	6.926099e+001	6.907993e+001	106	221	23	56	7.503374e+000	1.951289e+001	0	0	0	0	0	0	0	0	0	0	0	74.6975	158.992	1	1	1	1	24.4106	23.8518	57.2978
DATA	32	1	32	0	0	Col_1_26132086	Col_1_26132086	1320.9	440.597	2.293161685e-001	6.492535270e-002	4.124336022e-004	8.370149e+003	1.419219e+004	8.380018e+002	1.419464e+003	1146.5	3547.5	24	56	7.509967e+000	1.952550e+001	0	0	0	0	0	0	0	0	0	0	0	1116.03	3536.1	1	1	1	1	26.2212	23.9151	57.2852
DATA	33	1	33	0	0	Col_1_21422549	Col_1_21422549	1341.82	440.421	6.808674777e-003	6.397112250e-002	9.152383614e-001	1.167215e+003	1.185658e+003	1.235924e+002	1.214594e+002	195	382	23	56	7.491295e+000	1.949567e+001	0	0	0	0	0	0	0	0	0	0	0	155.724	295.565	1	1	1	1	25.7804	23.9063	57.3585
DATA	34	1	34	0	0	NC_1_9375461	NC_1_9375461	1363.12	440.096	2.195491415e-001	2.192705387e-001	3.166960085e-001	7.709253e+001	1.278090e+002	4.133401e+001	2.927688e+001	48	97	24	56	7.763560e+000	1.962570e+001	0	0	0	0	0	0	0	0	0	0	0	10.2918	31.8777	1	1	0	0	24.1747	24.195	57.4366
DATA	35	1	35	0	0	NC_4_6481906	NC_4_6481906	1384.5	440.324	0.000000000e+000	6.424758425e-001	1.000000000e+000	4.032552e+001	2.615698e+001	4.064205e+001	2.632302e+001	41.5	58	24	55	7.905595e+000	1.947583e+001	0	0	0	0	0	0	0	0	0	0	0	2.92557	-6.77751	0	0	0	0	27.0811	24.3454	57.0885
DATA	36	1	36	0	0	Col_3_11712043	Col_3_11712043	1404.97	440.333	1.412349284e-001	6.323588221e-002	2.551850291e-002	2.290847e+003	3.171254e+003	2.326472e+002	3.182146e+002	352	860	24	56	7.656530e+000	1.959985e+001	0	0	0	0	0	0	0	0	0	0	0	306.215	791.958	1	1	1	1	26.2212	24.3097	57.0731
DATA	37	1	37	0	0	NC_2_17420970	NC_2_17420970	1427	440.5	3.310076862e-001	1.012640053e-001	1.080200470e-003	3.934525e+003	8.431406e+003	5.624713e+002	1.255475e+003	457	1682.5	24	56	7.567517e+000	1.958892e+001	0	0	1	1	0	0	0	0	0	0	0	526.287	2107.09	1	1	1	1	26.2212	24.3619	57.2569
DATA	38	1	38	0	0	Col_2_10562847	Col_2_10562847	1448	440.5	-2.490090231e-001	7.342618088e-002	6.956600315e-004	8.302890e+002	4.679724e+002	9.238072e+001	5.366631e+001	148.5	181	24	55	7.637775e+000	1.897184e+001	0	0	0	0	0	0	0	0	0	0	0	111.136	117.032	1	1	1	1	26.2212	24.3457	56.8001
DATA	39	1	39	0	0	Col_4_15892311	Col_4_15892311	1468.57	440.431	3.571990577e-002	7.358570390e-002	6.273790907e-001	4.975880e+002	5.402438e+002	6.414135e+001	6.006466e+001	104	201	24	55	7.617278e+000	1.880039e+001	0	0	0	0	0	0	0	0	0	0	0	66.6484	135.2	1	1	1	1	25.3321	24.5036	56.2257
DATA	40	1	40	0	0	Col_4_8446036	Col_4_8446036	1489.75	440.393	-1.869699688e-001	6.410417192e-002	3.538030460e-003	3.829808e+003	2.490044e+003	3.851106e+002	2.503823e+002	553.5	677.5	24	55	7.467660e+000	1.903274e+001	0	0	0	0	0	0	0	0	0	0	0	513.339	623.617	1	1	1	1	25.1049	24.5157	56.4765
DATA	41	1	41	0	0	Col_4_2254157	Col_4_2254157	1510.89	440.585	-3.927217168e-003	6.832231187e-002	9.541622466e-001	7.022509e+002	6.959293e+002	8.102540e+001	7.436526e+001	129	234	24	55	7.498670e+000	1.900302e+001	0	0	0	0	0	0	0	0	0	0	0	94.1946	174.429	1	1	1	1	24.6442	24.4958	56.2066
DATA	42	1	42	0	0	NC_4_15666867	NC_4_15666867	1532	440.286	-3.338048386e-002	1.020399018e-001	7.435682967e-001	2.667283e+002	2.469953e+002	4.840058e+001	3.600078e+001	71	124	24	56	7.376761e+000	1.898397e+001	0	0	0	0	0	0	0	0	0	0	0	35.8029	61.9538	1	1	1	1	25.7804	24.6129	56.7261
DATA	43	1	43	0	0	NC_2_4627379	NC_2_4627379	1553.93	440.111	1.031810926e-001	6.335805905e-002	1.034105775e-001	1.494962e+003	1.895882e+003	1.548478e+002	1.913859e+002	247.5	555	25	56	7.319195e+000	1.902101e+001	0	0	0	0	0	0	0	0	0	0	0	200.82	475.928	1	1	1	1	24.6442	24.8667	57.3379
DATA	44	1	44	0	0	NC_3_20501853	NC_3_20501853	1574.46	439.378	0.000000000e+000	5.760186664e-001	1.000000000e+000	4.007222e+001	3.290264e+001	4.040027e+001	2.635821e+001	43	73	25	56	7.238435e+000	1.904197e+001	0	0	0	0	0	0	0	0	0	0	0	3.24492	8.26539	0	1	0	0	19.4461	24.9454	57.5359
DATA	45	1	45	0	0	Col_5_19575067	Col_5_19575067	1596.14	440.333	9.481314495e-002	7.098247981e-002	1.816388540e-001	5.407394e+002	6.726686e+002	6.743892e+001	7.216258e+001	105.5	218	25	56	7.460795e+000	1.912415e+001	0	0	0	0	0	0	0	0	0	0	0	72.7433	169.143	1	1	1	1	25.7804	25.4142	57.6778
DATA	46	1	46	0	0	NC_1_27549240	NC_1_27549240	1617.38	439.95	-1.732217663e-001	1.116469240e-001	1.207785738e-001	2.750742e+002	1.845985e+002	4.876756e+001	3.197348e+001	74	112.5	25	56	7.368044e+000	1.914645e+001	0	0	0	0	0	0	0	0	0	0	0	37.0319	46.4538	1	1	1	1	26.2212	25.5358	57.605
DATA	47	1	47	0	0	Col_1_5266188	Col_1_5266188	1638.78	440	1.606855060e-001	6.318875900e-002	1.099226888e-002	7.600803e+003	1.100386e+004	7.611447e+002	1.100695e+003	1072	2837	25	56	7.486548e+000	1.928882e+001	0	0	0	0	0	0	0	0	0	0	0	1024.01	2771.46	1	1	1	1	27.7085	25.5654	57.3237
DATA	48	1	48	0	0	NC_5_8838406	NC_5_8838406	1659.56	440.027	2.448985720e-001	1.347697029e-001	6.919208320e-002	1.314504e+002	2.310257e+002	4.230540e+001	3.482787e+001	56	119	25	55	7.619533e+000	1.927805e+001	0	0	0	0	0	0	0	0	0	0	0	17.722	58.2349	1	1	0	1	29.1201	25.651	57.2477
DATA	49	1	49	0	0	Col_1_23605883	Col_1_23605883	1680.62	440	2.421203796e-001	1.085565462e-001	2.572342714e-002	2.405846e+003	4.201344e+003	3.619553e+002	7.190648e+002	218	583	25	56	7.685533e+000	1.932964e+001	0	0	1	1	0	0	0	0	0	0	0	324.585	1059.92	1	1	1	1	29.1201	25.659	57.6606
DATA	50	1	50	0	0	Col_4_9084613	Col_4_9084613	1701.27	440.673	1.163013347e-001	7.271313164e-002	1.097196880e-001	4.839404e+002	6.325476e+002	6.288430e+001	6.839630e+001	103.5	224	25	57	7.693910e+000	1.953290e+001	0	0	0	0	0	0	0	0	0	0	0	65.3354	159.725	1	1	1	1	23.696	25.7164	57.879
DATA	51	1	51	0	0	NC_1_13805998	NC_1_13805998	1722.39	440.314	1.140258541e-001	9.546020738e-002	2.322880263e-001	2.510322e+002	3.264038e+002	4.733227e+001	4.172797e+001	73	149	25	57	7.641761e+000	1.972385e+001	0	0	0	0	0	0	0	0	0	0	0	33.9151	82.485	1	1	1	1	24.4106	25.8552	58.1826
DATA	52	1	52	0	0	Col_1_17892276	Col_1_17892276	1744.25	440.214	9.486666840e-002	7.379882480e-002	1.986257655e-001	4.642743e+002	5.776188e+002	6.134632e+001	6.333346e+001	100	212	25	57	7.641049e+000	1.986477e+001	0	0	0	0	0	0	0	0	0	0	0	62.7697	146.092	1	1	1	1	25.1049	25.8992	58.281
DATA	53	1	53	0	0	NC_3_4110748	NC_3_4110748	1764.81	440.796	9.684079401e-002	6.627371369e-002	1.439537652e-001	7.951516e+002	9.937811e+002	8.904167e+001	1.027108e+002	144	300	26	57	7.611388e+000	1.974948e+001	0	0	0	0	0	0	0	0	0	0	0	107.575	251.569	1	1	1	1	24.4106	26.0401	58.0963
DATA	54	1	54	0	0	Col_4_6551024	Col_4_6551024	1785.93	440.964	2.526487286e-002	7.698164601e-002	7.427653918e-001	4.341073e+002	4.601103e+002	5.906019e+001	5.281477e+001	95	183	26	56	7.416491e+000	1.968127e+001	0	0	0	0	0	0	0	0	0	0	0	58.7688	116.571	1	1	1	1	24.6442	25.9171	57.8555
DATA	55	1	55	0	0	Col_4_9018820	Col_4_9018820	1807.62	440	1.421091111e-001	7.273452764e-002	5.072423130e-002	4.764099e+002	6.608302e+002	6.221810e+001	7.098198e+001	101.5	241.5	26	56	7.512855e+000	1.944322e+001	0	0	0	0	0	0	0	0	0	0	0	64.5397	167.538	1	1	1	1	29.1201	26.1466	57.781
DATA	56	1	56	0	0	Col_1_8266222	Col_1_8266222	1827.51	440.809	-1.140802516e-001	6.681124155e-002	8.772901727e-002	9.744228e+002	7.493197e+002	1.053305e+002	7.927881e+001	176	247	26	56	7.556775e+000	1.927391e+001	0	0	0	0	0	0	0	0	0	0	0	132.085	190.135	1	1	1	1	23.4529	26.2337	57.6878
DATA	57	1	57	0	0	Col_2_10163285	Col_2_10163285	1849.4	440.25	8.142272475e-002	6.829342031e-002	2.331638578e-001	6.500008e+002	7.840371e+002	7.630493e+001	8.256221e+001	128.5	248	26	56	7.394679e+000	1.946758e+001	0	0	0	0	0	0	0	0	0	0	0	88.1663	199.085	1	1	1	1	23.696	25.9227	57.837
DATA	58	1	58	0	0	Col_3_17039089	Col_3_17039089	1870.19	440.462	3.373512428e-002	7.417502311e-002	6.492499899e-001	4.791175e+002	5.178181e+002	6.237836e+001	5.787663e+001	97	196	26	57	7.567557e+000	1.988733e+001	0	0	0	0	0	0	0	0	0	0	0	65.0265	131.587	1	1	1	1	24.1747	26.1172	57.7666
DATA	59	1	59	0	0	NC_5_9180253	NC_5_9180253	1892.16	439.855	1.832153396e-001	1.566123246e-001	2.420551533e-001	1.160117e+002	1.768956e+002	4.157101e+001	3.131105e+001	55	108	25	57	7.616286e+000	2.015054e+001	0	0	0	0	0	0	0	0	0	0	0	15.755	44.9823	1	1	0	1	27.0811	26.0107	58.0945
DATA	60	1	60	0	0	Col_3_16643950	Col_3_16643950	1912.86	439.909	2.806577872e-002	7.955353472e-002	7.242450601e-001	3.956403e+002	4.220524e+002	5.618804e+001	4.947535e+001	92	180.5	26	57	7.687224e+000	2.014306e+001	0	0	0	0	0	0	0	0	0	0	0	53.7599	107.398	1	1	1	1	22.1978	26.149	58.0893
DATA	61	1	61	0	0	NC_5_1810996	NC_5_1810996	1933.33	440.205	2.558604135e-001	6.745848805e-002	1.489237919e-004	1.268605e+003	2.286583e+003	1.306360e+002	2.344551e+002	173	559.5	26	57	7.690130e+000	1.995330e+001	0	0	0	1	0	0	0	0	0	0	0	172.471	582.268	1	1	1	1	21.1402	26.1476	58.2224
DATA	62	1	62	0	0	NC_5_18060942	NC_5_18060942	1954.49	439.229	3.145663585e-001	6.783534795e-002	3.531535277e-006	1.871813e+004	3.862147e+004	1.872237e+003	3.862233e+003	2567	9497	26	57	7.504077e+000	1.948546e+001	0	0	1	1	0	0	0	0	0	0	0	2546.13	9839.76	1	1	1	1	19.7386	25.9663	57.8958
DATA	63	1	63	0	0	NC_1_19652627	NC_1_19652627	1976.66	439.5	1.500634520e-001	6.400673157e-002	1.905287139e-002	1.475012e+003	2.083815e+003	1.527853e+002	2.099686e+002	233	600	25	57	7.532608e+000	1.959062e+001	0	0	0	0	0	0	0	0	0	0	0	200.745	531.276	1	1	1	1	25.3321	25.9016	57.6826
DATA	64	1	64	0	0	NC_5_3548384	NC_5_3548384	1997.97	440.224	-5.265452517e-002	8.498995790e-002	5.355618678e-001	3.734608e+002	3.308190e+002	5.458847e+001	4.192174e+001	87	150	25	57	7.616877e+000	1.949024e+001	0	0	0	0	0	0	0	0	0	0	0	50.8519	84.4044	1	1	1	1	26.0017	26.1029	57.8873
DATA	65	1	65	0	0	NC_1_21932077	NC_1_21932077	2018.6	439.845	7.241494296e-002	6.460175773e-002	2.623117705e-001	1.000433e+003	1.181960e+003	1.076681e+002	1.209655e+002	171.5	360.5	26	57	7.609614e+000	1.979831e+001	0	0	0	0	0	0	0	0	0	0	0	136.283	301.713	1	1	1	1	25.7804	26.1462	58.0718
DATA	66	1	66	0	0	Col_3_16861661	Col_3_16861661	2039.9	440.258	1.602486531e-004	6.459530509e-002	9.980206024e-001	1.028027e+003	1.028406e+003	1.102305e+002	1.060082e+002	180	309	26	57	7.630129e+000	1.979721e+001	0	0	0	0	0	0	0	0	0	0	0	140.104	262.677	1	1	1	1	26.8687	26.3127	57.9439
DATA	67	1	67	0	0	NC_5_15282588	NC_5_15282588	2061.07	440.053	6.236131420e-002	6.249671727e-002	3.183601340e-001	1.900979e+003	2.194516e+003	1.942120e+002	2.209523e+002	305	614	26	57	7.572827e+000	1.992368e+001	0	0	0	0	0	0	0	0	0	0	0	259.179	560.793	1	1	1	1	26.2212	26.3414	58.0185
DATA	68	1	68	0	0	NC_3_2806469	NC_3_2806469	2082.07	440.193	-2.873182998e-001	6.753963456e-002	2.099200907e-005	2.831543e+003	1.461184e+003	2.859305e+002	1.483605e+002	402	448	26	57	7.591037e+000	2.005996e+001	0	0	0	0	0	0	0	0	0	0	0	386.198	373.58	1	1	1	1	25.5572	26.4812	58.3832
DATA	69	1	69	0	0	NC_5_17277576	NC_5_17277576	2104	439.797	0.000000000e+000	6.422386396e-001	1.000000000e+000	3.948137e+001	2.552359e+001	3.973347e+001	2.569337e+001	38	64	26	57	7.713152e+000	1.991220e+001	0	0	0	0	0	0	0	0	0	0	0	-1.60428	1.61422	0	0	0	0	28.1191	26.415	58.6684
DATA	70	1	70	0	0	Col_4_1635992	Col_4_1635992	2124	439.308	1.140216117e-001	7.377659200e-002	1.222257522e-001	4.544522e+002	5.908943e+002	6.035786e+001	6.442761e+001	97	208	26	57	7.725476e+000	1.980240e+001	0	0	0	0	0	0	0	0	0	0	0	62.0243	151.178	1	1	1	1	21.6755	26.322	58.6051
DATA	71	1	71	0	0	Col_5_4404652	Col_5_4404652	2146.33	439.609	-5.019013641e-002	8.840748879e-002	5.702294348e-001	3.428292e+002	3.054131e+002	5.246075e+001	3.989429e+001	83	138	26	57	7.762084e+000	1.955781e+001	0	0	0	0	0	0	0	0	0	0	0	46.8045	78.1726	1	1	1	1	27.2919	26.5108	58.2272
DATA	72	1	72	0	0	NC_4_9792380	NC_4_9792380	2166.98	439.711	1.686826479e-001	1.820106209e-001	3.540440719e-001	9.844846e+001	1.451749e+002	4.090129e+001	2.948050e+001	53	98	26	57	7.801158e+000	1.948862e+001	0	0	0	0	0	0	0	0	0	0	0	13.4441	37.1709	1	1	0	1	22.1978	26.3624	58.4884
DATA	73	1	73	0	0	NC_5_16089096	NC_5_16089096	2187.71	439.922	-4.824419025e-002	8.971266490e-002	5.907403848e-001	3.323592e+002	2.974154e+002	5.176762e+001	3.927449e+001	85	140	26	58	7.747105e+000	1.958854e+001	0	0	0	0	0	0	0	0	0	0	0	45.3974	76.175	1	1	1	1	24.1747	26.3913	58.9655
DATA	74	1	74	0	0	NC_1_1482896	NC_1_1482896	2208.76	440.511	1.482632309e-001	7.409100198e-002	4.538200164e-002	4.395494e+002	6.184020e+002	5.921675e+001	6.694538e+001	100	224	26	58	7.888690e+000	1.946462e+001	0	0	0	0	0	0	0	0	0	0	0	60.0516	158.442	1	1	1	1	22.1978	26.3055	58.5915
DATA	75	1	75	0	0	Col_1_17712643	Col_1_17712643	2229.86	439.882	-2.146851095e-003	8.239919859e-002	9.792140507e-001	3.744002e+002	3.725540e+002	5.455127e+001	4.522514e+001	89	171.5	25	58	7.982284e+000	1.972665e+001	0	0	0	0	0	0	0	0	0	0	0	51.159	95.4618	1	1	1	1	23.9365	26.143	59.2495
DATA	76	1	76	0	0	NC_2_10898894	NC_2_10898894	2251.56	440.07	3.552604735e-002	5.030060846e-001	9.436942468e-001	3.941724e+001	4.277720e+001	3.984705e+001	2.598826e+001	44	79.5	25	57	7.699073e+000	1.953385e+001	0	0	0	0	0	0	0	0	0	0	0	5.1432	10.9632	0	1	0	0	24.8756	25.8503	58.4923
DATA	77	1	77	0	0	NC_4_517605	NC_4_517605	2273.04	440.245	-3.205085770e-002	7.931965905e-002	6.861597332e-001	4.245933e+002	3.943867e+002	5.810394e+001	4.703516e+001	98	163.5	25	57	7.645875e+000	1.951759e+001	0	0	0	0	0	0	0	0	0	0	0	58.0325	101.091	1	1	1	1	23.9365	25.783	58.0219
DATA	78	1	78	0	0	NC_1_22569402	NC_1_22569402	2294.33	439.609	0.000000000e+000	6.422272437e-001	1.000000000e+000	3.941060e+001	2.546945e+001	3.966224e+001	2.563248e+001	35	67	25	56	7.572858e+000	1.941944e+001	0	0	0	0	0	0	0	0	0	0	0	-3.90906	0.675157	0	0	0	0	27.2919	25.566	57.8864
DATA	79	1	79	0	0	NC_2_13833769	NC_2_13833769	2314.8	439.661	-1.120216850e-001	1.058117287e-001	2.897415629e-001	2.719569e+002	2.101253e+002	4.808927e+001	3.314273e+001	75	110	25	56	7.612445e+000	1.947919e+001	0	0	0	0	0	0	0	0	0	0	0	37.174	53.8595	1	1	1	1	25.3321	25.4293	57.7397
DATA	80	1	80	0	0	Col_1_17772747	Col_1_17772747	2336.14	439.5	-1.645338368e-001	7.453525327e-002	2.728170421e-002	6.243261e+002	4.274424e+002	7.396487e+001	4.984028e+001	118	173	25	56	7.674886e+000	1.910801e+001	0	0	0	0	0	0	0	0	0	0	0	85.3397	109.557	1	1	1	1	25.7804	25.2313	56.9727
DATA	81	1	81	0	0	NC_3_9003917	NC_3_9003917	2357.45	440.333	2.239361936e-001	1.911971052e-001	2.415054951e-001	8.711987e+001	1.458994e+002	4.060655e+001	2.949146e+001	46	104	25	55	7.738597e+000	1.917734e+001	0	0	0	0	0	0	0	0	0	0	0	11.9084	37.398	1	1	0	1	21.9382	25.1576	56.3425
DATA	82	1	82	0	0	Col_3_19786306	Col_3_19786306	2379	439.5	1.996757936e-002	8.547828789e-002	8.152968783e-001	3.373007e+002	3.531708e+002	5.206722e+001	4.364097e+001	86.5	152	24	55	7.509748e+000	1.912180e+001	0	0	0	0	0	0	0	0	0	0	0	46.1014	90.5027	1	1	1	1	26.2212	24.8029	56.006
DATA	83	1	83	0	0	NC_3_2055493	NC_3_2055493	2399.37	439.686	-5.293541826e-002	6.857155802e-002	4.401301930e-001	7.236915e+002	6.406459e+002	8.252792e+001	6.900492e+001	139	233	24	55	7.560174e+000	1.909465e+001	0	0	0	0	0	0	0	0	0	0	0	98.9034	164.149	1	1	1	1	24.1747	24.6193	55.765
DATA	84	1	84	0	0	Col_1_23208151	Col_1_23208151	2421.22	439.522	1.830710840e-001	6.385184199e-002	4.142219954e-003	3.296495e+003	5.024854e+003	3.320283e+002	5.031395e+002	505.5	1301	24	55	7.361555e+000	1.937891e+001	0	0	0	1	0	0	0	0	0	0	0	450.451	1287.16	1	1	1	1	27.0811	24.2339	55.9394
DATA	85	1	85	0	0	NC_5_26371181	NC_5_26371181	2441.41	439.719	-9.821269154e-004	1.301908802e-001	9.939810187e-001	1.789616e+002	1.785574e+002	4.352913e+001	3.125472e+001	62	112	23	54	7.372873e+000	1.917784e+001	0	0	0	0	0	0	0	0	0	0	0	24.4505	45.7291	1	1	0	1	26.4388	24.0276	55.87
DATA	86	1	86	0	0	NC_1_16184588	NC_1_16184588	2462.43	440.182	2.539754200e-002	9.541409985e-002	7.900988346e-001	2.730864e+002	2.895327e+002	4.817538e+001	3.868621e+001	79	139	23	54.5	7.304238e+000	1.870470e+001	0	0	0	0	0	0	0	0	0	0	0	37.3031	74.1333	1	1	1	1	22.4545	23.7317	55.777
DATA	87	1	87	0	0	Col_5_2904105	Col_5_2904105	2484.46	439.482	2.502913402e-002	6.357507493e-002	6.938068733e-001	1.226786e+003	1.299565e+003	1.289420e+002	1.324678e+002	208	393.5	23	55	7.244296e+000	1.893522e+001	0	0	0	0	0	0	0	0	0	0	0	167.531	332.576	1	1	1	1	24.4106	23.6972	55.8471
DATA	88	1	88	0	0	Col_5_14778682	Col_5_14778682	2505.19	439.828	4.761267374e-002	6.727385257e-002	4.791041738e-001	7.169410e+002	8.000112e+002	8.195633e+001	8.402169e+001	138	269	23	54	7.309406e+000	1.857349e+001	0	0	0	0	0	0	0	0	0	0	0	97.8804	204.663	1	1	1	1	25.7804	23.4547	55.4096
DATA	89	1	89	0	0	NC_3_19639423	NC_3_19639423	2526.43	440.283	0.000000000e+000	6.435495020e-001	1.000000000e+000	3.946872e+001	2.552794e+001	3.981000e+001	2.574477e+001	42.5	68.5	23	54	7.213124e+000	1.818263e+001	0	0	0	0	0	0	0	0	1	0	0	3.63651	4.29245	0	0	0	0	22.9591	23.397	55.2633
DATA	90	1	90	0	0	Col_5_16050106	Col_5_16050106	2547.14	439.388	-5.578662472e-002	7.067664657e-002	4.299238922e-001	6.330437e+002	5.567332e+002	7.474201e+001	6.132204e+001	122	209	23	55	7.121365e+000	1.867722e+001	0	0	0	0	0	0	0	0	1	0	0	86.368	142.274	1	1	1	1	23.9365	23.2183	55.648
DATA	91	1	91	0	0	Col_3_1303722	Col_3_1303722	2568.88	439.702	-3.782777050e-002	6.249893256e-002	5.450097991e-001	1.944229e+003	1.782049e+003	1.984450e+002	1.800516e+002	291	511	23	55	7.118163e+000	1.886258e+001	0	0	0	0	0	0	0	0	1	0	0	265.155	455.164	1	1	1	1	25.5572	23.1353	56.2819
DATA	92	1	92	0	0	NC_2_18805193	NC_2_18805193	2589.98	439.648	-1.138075317e-002	7.794650908e-002	8.839156881e-001	4.343888e+002	4.231534e+002	5.889325e+001	4.952785e+001	103	175	23	55	7.391757e+000	1.904704e+001	0	0	0	0	0	0	0	0	0	0	0	59.2171	108.011	1	1	1	1	24.8756	23.4395	56.3691
DATA	93	1	93	0	0	Col_5_17412122	Col_5_17412122	2611.07	439.875	-4.130248089e-002	6.331791092e-002	5.142055459e-001	1.445856e+003	1.314687e+003	1.499596e+002	1.339675e+002	240	409	23	55	7.264165e+000	1.872614e+001	0	0	0	0	0	0	0	0	1	0	0	197.015	335.366	1	1	1	1	25.1049	23.2805	56.0978
DATA	94	1	94	0	0	Col_5_490033	Col_5_490033	2632.42	439.736	-6.854953053e-001	8.819346811e-002	7.687229078e-015	3.596493e+004	7.419659e+003	3.596714e+003	7.424135e+002	4905	1985	23	55	7.399648e+000	1.884004e+001	0	0	0	0	0	0	0	0	0	0	0	4898.17	1891.24	1	1	1	1	24.8756	23.5394	56.289
DATA	95	1	95	0	0	Col_4_15609530	Col_4_15609530	2653.43	440.224	6.071500865e-002	9.786251835e-002	5.349870591e-001	2.526652e+002	2.905765e+002	4.716452e+001	3.885274e+001	72	144.5	23	54	7.438967e+000	1.865200e+001	0	0	0	0	0	0	0	0	0	0	0	34.3939	74.0161	1	1	1	1	23.2073	23.5956	55.7669
DATA	96	1	96	0	0	NC_4_10138710	NC_4_10138710	2674.44	440.056	-9.090044478e-002	7.674224029e-002	2.362190213e-001	5.049525e+002	4.095907e+002	6.432472e+001	4.841472e+001	107.5	176.5	23	54	7.488982e+000	1.854431e+001	0	0	0	0	0	0	0	0	0	0	0	68.6972	104.241	1	1	1	1	24.8756	23.479	55.4234
DATA	97	1	97	0	0	NC_5_17185953	NC_5_17185953	2695.71	439.949	4.259238693e-002	7.266779715e-002	5.577917548e-001	5.082186e+002	5.605869e+002	6.459640e+001	6.172631e+001	106.5	201.5	23	54	7.482129e+000	1.820732e+001	0	0	0	0	0	0	0	0	0	0	0	69.0995	142.54	1	1	1	1	25.5572	23.5707	55.2298
DATA	98	1	98	0	0	Col_2_4431859	Col_2_4431859	2717.29	439.5	1.386302136e-001	6.958353731e-002	4.633982965e-002	5.813158e+002	7.999123e+002	7.050706e+001	8.406879e+001	120.5	253.5	23	54	7.492931e+000	1.803781e+001	0	0	0	0	0	0	0	0	0	0	0	78.9852	203.179	1	1	1	1	27.0811	23.6427	55.2241
DATA	99	1	99	0	0	NC_1_9046154	NC_1_9046154	2738.5	439.5	1.026858624e-001	9.143679800e-002	2.614266400e-001	2.730711e+002	3.459088e+002	4.837134e+001	4.320685e+001	75	158	23	55	7.464267e+000	1.842417e+001	0	0	0	0	0	0	0	0	0	0	0	37.078	87.7737	1	1	1	1	27.9146	23.553	55.4417
DATA	100	1	100	0	0	NC_3_21315495	NC_3_21315495	2759.71	439.5	-2.001944951e-001	2.528926230e-001	4.285831195e-001	1.055233e+002	6.655091e+001	4.132455e+001	2.675824e+001	52	80	23	55	7.379305e+000	1.863647e+001	0	0	0	0	0	0	0	0	0	0	0	14.318	16.8694	1	1	0	0	27.0811	23.4658	55.7339
DATA	101	1	101	0	0	Col_5_7457801	Col_5_7457801	2780.12	439.375	1.783017464e-001	6.441628659e-002	5.640826410e-003	1.582910e+003	2.386481e+003	1.632627e+002	2.400544e+002	248	657	23	54	7.431027e+000	1.893763e+001	0	0	0	0	0	0	0	0	0	0	0	214.623	604.272	1	1	1	1	19.4461	23.5519	55.6621
DATA	102	1	102	0	0	Col_1_5878011	Col_1_5878011	2801.75	439.891	5.637278084e-004	6.638663745e-002	9.932247765e-001	8.216627e+002	8.227299e+002	9.139151e+001	8.627552e+001	159	267	23	55	7.462408e+000	1.878860e+001	0	0	0	0	0	0	0	0	0	0	0	111.322	208.097	1	1	1	1	24.6442	23.4226	55.8836
DATA	103	1	103	0	0	NC_4_10644148	NC_4_10644148	2822.54	439.286	-1.275886399e-001	7.551397147e-002	9.110392683e-002	5.649942e+002	4.211680e+002	6.925270e+001	4.949955e+001	117	171	23	55	7.478161e+000	1.903639e+001	0	0	0	0	0	0	0	0	1	0	0	76.4849	106.389	1	1	1	1	25.3321	23.3492	56.167
DATA	104	1	104	0	0	Col_2_15211730	Col_2_15211730	2843.58	439.717	7.148736972e-002	6.489223763e-002	2.706216669e-001	9.593720e+002	1.131031e+003	1.039726e+002	1.160614e+002	169	339	23	55	7.282424e+000	1.910353e+001	0	0	0	0	0	0	0	0	1	0	0	129.767	285.374	1	1	1	1	24.6442	23.0263	56.4198
DATA	105	1	105	0	0	Col_3_15748518	Col_3_15748518	2865.33	439.527	7.408642230e-002	7.828134415e-002	3.439383707e-001	3.964988e+002	4.702495e+002	5.640376e+001	5.376957e+001	91.5	186.5	23	55	7.274962e+000	1.918905e+001	0	0	0	0	0	0	0	0	1	0	0	53.583	118.487	1	1	1	1	25.1049	23.1588	56.4814
DATA	106	1	106	0	0	Col_1_2963260	Col_1_2963260	2886.31	439.633	1.775116010e-002	1.109794925e-001	8.729205303e-001	2.204870e+002	2.296858e+002	4.580703e+001	3.477318e+001	68	125.5	23	56	7.327291e+000	1.947002e+001	0	0	0	0	0	0	0	0	1	0	0	29.7702	57.7965	1	1	1	1	23.9365	23.0746	57.0574
DATA	107	1	107	0	0	Col_3_2928563	Col_3_2928563	2907.18	439.421	-8.771828014e-002	6.319626218e-002	1.651280670e-001	1.833007e+003	1.497773e+003	1.876548e+002	1.520421e+002	277	429	23	56	7.370410e+000	1.974472e+001	0	0	0	0	0	0	0	0	1	0	0	247.262	376.351	1	1	1	1	25.7804	22.9536	57.2293
DATA	108	1	108	0	0	NC_1_23259236	NC_1_23259236	2928.82	439.421	-4.571759779e-001	7.546024994e-002	1.373961410e-009	2.650161e+003	9.249031e+002	2.680520e+002	9.612522e+001	393	299	22	55	7.377157e+000	1.926288e+001	0	0	0	0	0	0	0	0	1	0	0	357.139	232.059	1	1	1	1	25.7804	22.8556	56.5474
DATA	109	1	109	0	0	NC_1_19983943	NC_1_19983943	2950	439.5	0.000000000e+000	6.413927366e-001	1.000000000e+000	4.001308e+001	2.605747e+001	4.026857e+001	2.622288e+001	34	64	22	55	7.367213e+000	1.959839e+001	0	0	0	0	0	0	0	0	1	0	0	-2.46346	-5.96828	0	0	0	0	26.2212	22.8709	56.8811
DATA	110	1	110	0	0	NC_3_10182835	NC_3_10182835	2971.22	439.478	1.880763118e-001	1.013913825e-001	6.360284115e-002	2.118190e+002	3.266188e+002	4.553649e+001	4.191161e+001	67	141	22	55	7.402366e+000	1.955006e+001	0	0	0	0	0	0	0	0	1	0	0	28.4873	81.7001	1	1	1	1	27.0811	22.7302	57.003
DATA	111	1	111	0	0	Col_5_1926129	Col_5_1926129	2991.36	439.5	-1.477960552e-002	6.768342412e-002	8.271457164e-001	7.489712e+002	7.239116e+002	8.507486e+001	7.702177e+001	146.5	239	22	56	7.361784e+000	1.947156e+001	0	0	0	0	0	0	0	0	1	0	0	100.628	180.805	1	1	1	1	24.4106	22.7688	57.1794
DATA	112	1	112	0	0	NC_2_4328789	NC_2_4328789	3013.6	439.414	2.950058515e-002	7.551366768e-002	6.960444993e-001	4.616364e+002	4.940838e+002	6.134292e+001	5.599530e+001	100	183	22	56	7.377748e+000	1.952510e+001	0	0	0	0	0	0	0	0	1	0	0	61.9522	123.188	1	1	1	1	27.501	22.7361	57.0481
DATA	113	1	113	0	0	NC_1_6792936	NC_1_6792936	3034.71	439.5	1.643139022e-001	8.141543798e-002	4.356880993e-002	3.364001e+002	4.911002e+002	5.260340e+001	5.575297e+001	84.5	190	22	55	7.416250e+000	1.917284e+001	0	0	0	0	0	0	0	0	1	0	0	45.0957	122.241	1	1	1	1	30	22.6814	56.4629
DATA	114	1	114	0	0	Col_2_6112062	Col_2_6112062	3056	439.5	5.459996436e-002	6.538302520e-002	4.036734624e-001	9.015552e+002	1.022333e+003	9.882926e+001	1.055967e+002	158	308.5	22	55	7.481637e+000	1.858729e+001	0	0	0	0	0	0	0	0	1	0	0	120.719	254.029	1	1	1	1	26.2212	22.5856	55.8369
DATA	115	1	115	0	0	NC_5_17864875	NC_5_17864875	3076.67	439.459	-1.926410195e-002	6.249297503e-002	7.578842878e-001	1.885162e+003	1.803369e+003	1.928245e+002	1.822714e+002	282	522	22	55	7.435655e+000	1.881687e+001	0	0	0	0	0	0	0	0	1	0	0	252.139	447.321	1	1	1	1	26.0017	22.2868	55.891
DATA	116	1	116	0	0	NC_1_26366146	NC_1_26366146	3098.82	438.41	2.608681746e-001	8.831369228e-002	3.138045399e-003	2.612877e+002	4.764169e+002	4.826933e+001	5.453608e+001	74	181	21	55	7.203105e+000	1.921417e+001	0	0	0	0	0	0	0	0	1	0	0	34.9015	117.923	1	1	1	1	20.591	21.912	56.1774
DATA	117	1	117	0	0	Col_3_23201470	Col_3_23201470	3118.98	439.582	1.312508708e-002	6.374767934e-002	8.368758887e-001	1.219403e+003	1.256818e+003	1.285310e+002	1.284621e+002	204	390.5	21	54	7.192711e+000	1.887147e+001	0	0	0	0	0	0	0	0	1	0	0	162.706	310.617	1	1	1	1	25.3321	21.6919	55.6967
DATA	118	1	118	0	0	Col_4_17093413	Col_4_17093413	3140.5	439.324	7.942607568e-002	6.415064981e-002	2.156723048e-001	1.129178e+003	1.355778e+003	1.200225e+002	1.381693e+002	194	396	21	55	7.239199e+000	1.880540e+001	0	0	0	0	0	0	0	0	1	0	0	150.477	334.411	1	1	1	1	27.0811	21.5925	55.5275
DATA	119	1	119	0	0	NC_3_11822873	NC_3_11822873	3161.6	439.414	2.766868531e-001	6.646987338e-002	3.146575766e-005	6.448929e+003	1.219479e+004	6.461779e+002	1.219771e+003	806.5	2463.5	21	54	7.292080e+000	1.914662e+001	0	0	0	1	0	0	0	0	1	0	0	858.33	3002.18	1	1	1	1	27.501	21.6467	55.5026
DATA	120	1	120	0	0	Col_3_18027238	Col_3_18027238	3182.02	439.661	8.840206231e-002	6.325329173e-002	1.622367272e-001	1.492943e+003	1.829976e+003	1.547640e+002	1.849402e+002	245	545	21	54	7.294069e+000	1.918793e+001	0	0	0	0	0	0	0	0	1	0	0	198.465	449.681	1	1	1	1	26.0017	21.6088	55.389
DATA	121	1	121	0	0	NC_5_20522256	NC_5_20522256	3202.69	440	1.125687862e-001	9.726182691e-002	2.471176017e-001	2.486605e+002	3.222371e+002	4.780736e+001	4.190260e+001	71	143	21	54	7.260401e+000	1.872727e+001	0	0	0	0	0	0	0	0	1	0	0	33.0149	79.0342	1	1	1	1	17.9125	21.464	55.0118
DATA	122	1	122	0	0	NC_5_15044549	NC_5_15044549	3224.52	439.389	3.828768916e-002	6.842600612e-002	5.757872435e-001	6.782217e+002	7.407291e+002	7.919410e+001	7.878755e+001	128	255	21	54	7.046613e+000	1.895138e+001	0	0	0	0	0	0	0	0	1	0	0	89.9233	181.27	1	1	1	1	24.4106	21.2323	54.8825
DATA	123	1	123	0	0	NC_1_1147965	NC_1_1147965	3246.33	439.391	1.354021478e-001	1.164600035e-001	2.449718095e-001	2.795450e+003	3.818157e+003	4.750145e+002	7.403512e+002	273.5	565.5	21	53	7.184460e+000	1.898944e+001	0	0	1	1	0	0	0	0	1	0	0	370.134	932.373	1	1	1	1	27.2919	21.52	54.5558
DATA	124	1	124	0	0	NC_5_9219665	NC_5_9219665	3267.18	439.333	5.594668256e-002	7.068950939e-002	4.286858135e-001	5.767118e+002	6.560026e+002	7.075908e+001	7.092394e+001	115	231	21	53	7.094179e+000	1.884833e+001	0	0	0	0	0	0	0	0	1	0	0	76.2588	159.857	1	1	1	1	26.0017	21.334	54.6602
DATA	125	1	125	0	0	Col_3_7437590	Col_3_7437590	3288.31	439.636	1.197948576e-001	1.417505029e-001	3.980490717e-001	1.456173e+002	1.918703e+002	4.355936e+001	3.313563e+001	58	113	21	54	7.087438e+000	1.925855e+001	0	0	0	0	0	0	0	0	1	0	0	19.2294	46.659	1	1	0	1	24.8756	21.4188	55.2298
DATA	126	1	126	0	0	NC_2_8518626	NC_2_8518626	3309.9	439.403	8.595419028e-002	6.192103648e-002	1.650987555e-001	3.099553e+004	3.777925e+004	3.099826e+003	3.778022e+003	4136.5	9122	21	54	7.040798e+000	1.936379e+001	0	0	0	0	0	0	0	0	1	0	0	4087.31	9166.35	1	1	1	1	26.2212	21.3488	54.9637
DATA	127	1	127	0	0	Col_3_13179746	Col_3_13179746	3330.56	438.98	2.959754953e-002	8.640717521e-002	7.319477194e-001	3.407992e+002	3.648347e+002	5.344382e+001	4.546958e+001	83	153	21	54	7.317408e+000	1.947820e+001	0	0	0	0	0	0	0	0	1	0	0	44.8786	88.3213	1	1	1	1	23.9365	21.5878	55.3074
DATA	128	1	128	0	0	NC_5_22710122	NC_5_22710122	3352.14	440.071	2.325550946e-001	4.000157002e-001	5.609945368e-001	4.096194e+001	6.997383e+001	4.125435e+001	2.807834e+001	40.5	83.5	21	54	7.104888e+000	1.943538e+001	0	0	0	0	0	0	0	0	1	0	0	2.09808	16.9054	0	1	0	0	24.6442	21.4652	55.4787
DATA	129	1	129	0	0	Col_1_5852327	Col_1_5852327	3372.98	439.224	-5.269165612e-002	6.689113394e-002	4.308589994e-001	8.754942e+002	7.754639e+002	9.679445e+001	8.219757e+001	152.5	260	21	54	7.349772e+000	1.940007e+001	0	0	0	0	0	0	0	0	1	0	0	114.97	186.899	1	1	1	1	25.7804	21.5356	55.314
DATA	130	1	130	0	0	NC_1_11326107	NC_1_11326107	3393.49	439.255	7.558161964e-003	9.224383057e-002	9.346969908e-001	3.099748e+002	3.154166e+002	5.166975e+001	4.172703e+001	79.5	143	21	54	7.194170e+000	1.880112e+001	0	0	0	0	0	0	0	0	1	0	0	40.6505	75.8534	1	1	1	1	23.9365	21.4153	55.0931
DATA	131	1	131	0	0	Col_1_30370577	Col_1_30370577	3415.2	439.082	-4.841296690e-002	6.336256762e-002	4.448299557e-001	1.525348e+003	1.364445e+003	1.580532e+002	1.391652e+002	239	387	21	54	7.380150e+000	1.824315e+001	0	0	0	0	0	0	0	0	1	0	0	199.743	327.346	1	1	1	1	23.696	21.6939	54.8967
DATA	132	1	132	0	0	Col_2_8706116	Col_2_8706116	3436.8	438.907	5.300446424e-002	6.237600346e-002	3.954600355e-001	2.081832e+003	2.352070e+003	2.122716e+002	2.368033e+002	308	656	21	54	7.431615e+000	1.868564e+001	0	0	0	0	0	0	0	0	1	0	0	272.216	562.934	1	1	1	1	23.9365	21.8205	55.4937
DATA	133	1	133	0	0	Col_2_3931415	Col_2_3931415	3457.61	439.526	3.531135543e-001	1.012797136e-001	4.893522580e-004	1.900216e+002	4.284662e+002	4.565862e+001	5.091706e+001	66	157	21	54	7.313207e+000	1.827988e+001	0	0	0	0	0	0	0	0	1	0	0	24.8131	102.327	1	1	0	1	20.0267	21.8269	54.8127
DATA	134	1	134	0	0	NC_1_13710994	NC_1_13710994	3478.64	439.145	2.153550521e-001	6.555432916e-002	1.019322422e-003	1.426233e+003	2.341777e+003	1.485598e+002	2.357956e+002	213	630	21	54	7.218897e+000	1.822836e+001	0	0	0	0	0	0	0	0	1	0	0	185.97	557.913	1	1	1	1	25.1049	21.7602	54.8199
DATA	135	1	135	0	0	Col_1_27913533	Col_1_27913533	3499.83	439.281	2.352306892e-002	7.086290519e-002	7.399256557e-001	5.986685e+002	6.319889e+002	7.292162e+001	6.897859e+001	116.5	214	21	54	7.288744e+000	1.845455e+001	0	0	0	0	0	0	0	0	1	0	0	77.951	150.216	1	1	1	1	27.2919	21.7616	54.8691
DATA	136	1	136	0	0	Col_5_23430433	Col_5_23430433	3520.58	439.018	9.598219731e-002	6.412739897e-002	1.344603076e-001	1.197277e+003	1.493403e+003	1.267800e+002	1.518885e+002	195	410	21	54	7.262146e+000	1.875747e+001	0	0	0	0	0	0	0	0	1	0	0	155.674	354.116	1	1	1	1	25.5572	21.8389	55.4255
DATA	137	1	137	0	0	NC_2_4140707	NC_2_4140707	3542.5	439	3.468616262e-001	6.914765116e-002	5.269086498e-007	2.521747e+004	5.604840e+004	2.522093e+003	5.604909e+003	3369	13599	22	54	7.282726e+000	1.876663e+001	0	0	1	1	0	0	0	0	1	0	0	3274.02	13257.4	1	1	1	1	29.1201	21.951	55.0553
DATA	138	1	138	0	0	NC_2_16268643	NC_2_16268643	3563.03	438.984	-9.284129298e-002	7.223596330e-002	1.987048394e-001	6.537127e+002	5.278927e+002	7.760015e+001	5.968013e+001	129	192	22	53	7.356628e+000	1.873691e+001	0	0	0	0	0	0	0	0	1	0	0	84.7557	124.575	1	1	1	1	27.501	22.0868	54.8909
DATA	139	1	139	0	0	Col_3_10715295	Col_3_10715295	3584.85	439.717	-1.076680035e+000	1.179946335e-001	7.185420037e-020	1.511518e+004	1.266873e+003	1.512098e+003	1.297238e+002	2005	352	22	54	7.271992e+000	1.880032e+001	0	0	0	0	0	0	0	0	1	0	0	1956.97	298.275	1	1	1	1	24.4106	22.1991	55.1226
DATA	140	1	140	0	0	NC_5_16373118	NC_5_16373118	3606	439.203	3.211869377e-001	2.317226098e-001	1.657213628e-001	6.675301e+001	1.398485e+002	4.246065e+001	3.127460e+001	49	98	22	53	7.249604e+000	1.845673e+001	0	0	0	0	0	0	0	0	1	0	0	8.63015	32.8433	1	1	0	0	28.1191	22.3511	54.7147
DATA	141	1	141	0	0	Col_2_1192159	Col_2_1192159	3626.78	439.109	-1.827484999e-002	6.215733879e-002	7.687506209e-001	2.380115e+003	2.282039e+003	2.416871e+002	2.299202e+002	343	612	22	54	7.240719e+000	1.846610e+001	0	0	0	0	0	0	0	0	1	0	0	307.29	534.659	1	1	1	1	25.1049	22.3128	54.8502
DATA	142	1	142	0	0	NC_3_13038465	NC_3_13038465	3647.98	439.228	1.958758948e-001	6.830532170e-002	4.135300563e-003	7.261827e+002	1.140044e+003	8.391340e+001	1.174182e+002	133	322	22	54	7.222919e+000	1.840155e+001	0	0	0	0	0	0	0	0	1	0	0	93.6266	266.466	1	1	1	1	25.5572	22.2786	54.7397
DATA	143	1	143	0	0	Col_3_18805359	Col_3_18805359	3669	439.083	6.382404814e-002	6.515913534e-002	3.273278827e-001	9.742712e+002	1.128506e+003	1.061364e+002	1.163147e+002	165	329	22	54	7.188217e+000	1.871999e+001	0	0	0	0	0	0	0	0	1	0	0	125.441	263.132	1	1	1	1	26.4388	22.3302	54.9992
DATA	144	1	144	0	0	Col_3_18983780	Col_3_18983780	3690.71	438.935	1.220079475e-002	7.201431000e-002	8.654648697e-001	5.782378e+002	5.947128e+002	7.156425e+001	6.583801e+001	115	195.5	22	54	7.062594e+000	1.890914e+001	0	0	0	0	0	0	0	0	1	0	0	74.3462	138.323	1	1	1	1	27.0811	22.3733	55.0733
DATA	145	1	145	0	0	NC_3_19906268	NC_3_19906268	3710.47	439.755	5.328479860e-002	7.513279028e-002	4.781952243e-001	4.824713e+002	5.454517e+002	6.410831e+001	6.145110e+001	102	195	22	54	7.201025e+000	1.895803e+001	0	0	0	0	0	0	0	0	1	0	0	61.9593	126.608	1	1	1	1	24.6442	22.5435	54.9099
DATA	146	1	146	0	0	NC_3_22827275	NC_3_22827275	3732.35	439.269	3.961509961e-002	1.185292105e-001	7.382118547e-001	2.084538e+002	2.283625e+002	4.713377e+001	3.642372e+001	64	119	22	54	7.116785e+000	1.868440e+001	0	0	0	0	0	0	0	0	1	0	0	26.7325	52.8704	1	1	0	1	24.6442	22.6037	54.7414
DATA	147	1	147	0	0	NC_3_8396659	NC_3_8396659	3753.5	439.759	3.475160745e-003	1.006135979e-001	9.724468069e-001	2.767908e+002	2.790145e+002	5.057373e+001	3.984103e+001	73.5	136.5	22	53	7.150111e+000	1.855806e+001	0	0	0	0	0	0	0	0	1	0	0	35.4515	64.4525	1	1	1	1	24.8756	22.6444	54.305
DATA	148	1	148	0	0	Col_3_10187103	Col_3_10187103	3774.75	439.407	4.140155597e-003	8.709034914e-002	9.620839455e-001	3.575641e+002	3.609890e+002	5.545046e+001	4.599899e+001	87	144	22	53	7.170884e+000	1.818267e+001	0	0	0	0	0	0	0	0	1	0	0	45.7375	83.1853	1	1	1	1	25.7804	22.68	54.0829
DATA	149	1	149	0	0	NC_3_5667804	NC_3_5667804	3796.09	439.089	3.989962832e-001	2.118584225e-001	5.965758912e-002	6.796187e+001	1.703184e+002	4.297689e+001	3.326881e+001	51	114	22	54	7.221640e+000	1.795127e+001	0	0	0	0	0	0	0	0	1	0	0	8.6822	39.1526	1	1	0	1	25.3321	22.7993	54.5384
DATA	150	1	150	0	0	NC_4_5641267	NC_4_5641267	3817.13	439.079	1.519827503e-001	8.817034264e-002	8.475480348e-002	3.011561e+002	4.273408e+002	5.207819e+001	5.144603e+001	79	164	23	54	7.243893e+000	1.821128e+001	0	0	0	0	0	0	0	0	1	0	0	38.4265	98.0111	1	1	1	1	27.2919	22.7983	54.8497
DATA	151	1	151	0	0	NC_2_7928470	NC_2_7928470	3838.26	438.281	-3.330243777e-001	6.942847517e-002	1.613378758e-006	2.931355e+003	1.361583e+003	2.962062e+002	1.391533e+002	411	376.5	23	54	7.342597e+000	1.822905e+001	0	0	0	0	0	0	0	0	1	0	0	373.567	311.508	1	1	1	1	25.1049	22.9628	54.9858
DATA	152	1	152	0	0	NC_1_25003357	NC_1_25003357	3859.34	439.629	1.899252955e-001	4.248272469e-001	6.548282951e-001	4.231505e+001	6.552698e+001	4.272098e+001	2.950730e+001	44	84	23	54	7.320291e+000	1.821966e+001	0	0	0	0	0	0	0	0	1	0	0	4.33185	14.9627	0	1	0	0	26.2212	23.1862	55.0113
DATA	153	1	153	0	0	NC_3_1720150	NC_3_1720150	3881	438.797	-1.788441133e-001	3.037960130e-001	5.560638621e-001	9.180775e+001	6.081843e+001	4.361371e+001	2.947641e+001	49	79.5	23	54	7.197808e+000	1.825455e+001	0	0	0	0	0	0	0	0	1	0	0	11.6734	13.8531	1	1	0	0	28.1191	23.2419	55.2259
DATA	154	1	154	0	0	Col_4_9176873	Col_4_9176873	3901.66	439.07	4.087022929e-002	1.038942606e-001	6.940366708e-001	2.550298e+002	2.801955e+002	4.971974e+001	4.025459e+001	74	133	23	54	7.262000e+000	1.838658e+001	0	0	0	0	0	0	0	0	1	0	0	32.3935	63.6896	1	1	1	1	28.7238	23.2009	55.0472
DATA	155	1	155	0	0	NC_3_15539085	NC_3_15539085	3923.62	437.708	4.510929197e-001	3.086406451e-001	1.438652945e-001	4.245982e+001	1.199696e+002	4.276533e+001	3.136224e+001	42.5	95	23	54	7.237904e+000	1.868645e+001	0	0	0	0	0	0	0	0	1	0	0	2.1754	27.1992	0	1	0	0	16.9257	23.153	55.0221
DATA	156	1	156	0	0	Col_5_10581863	Col_5_10581863	3944.02	439.069	1.950988806e-001	7.679497430e-002	1.106889432e-002	4.182667e+002	6.554690e+002	5.982141e+001	7.168638e+001	91.5	207	23	53	7.435284e+000	1.867865e+001	0	0	0	0	0	0	0	0	0	0	0	53.0189	148.352	1	1	1	1	26.2212	23.5235	54.824
DATA	157	1	157	0	0	Col_1_1517038	Col_1_1517038	3964.96	438.764	6.545256650e-002	6.818070354e-002	3.370619318e-001	7.183046e+002	8.351437e+002	8.361996e+001	8.843532e+001	131	258	23	53	7.453654e+000	1.826895e+001	0	0	0	0	0	0	0	0	0	0	0	90.963	188.614	1	1	1	1	25.1049	23.5525	54.3817
DATA	158	1	158	0	0	Col_3_11748343	Col_3_11748343	3986.53	438.702	6.000150148e-002	7.244125893e-002	4.075130766e-001	5.520374e+002	6.338260e+002	6.988250e+001	6.976435e+001	109	213	23	54	7.142487e+000	1.847722e+001	0	0	0	0	0	0	0	0	1	0	0	69.8424	142.847	1	1	1	1	25.3321	23.2875	54.8997
DATA	159	1	159	0	0	Col_3_16709942	Col_3_16709942	4007.37	438.719	2.392804002e-002	6.701681110e-002	7.210578651e-001	8.201653e+002	8.666215e+002	9.255240e+001	9.145150e+001	140.5	257.5	23	54	7.087913e+000	1.849706e+001	0	0	0	0	0	0	0	0	0	0	0	103.677	194.931	1	1	1	1	25.1049	23.4301	54.7894
DATA	160	1	160	0	0	NC_4_3327266	NC_4_3327266	4029.11	438.618	1.248587310e-001	6.993309377e-002	7.419601007e-002	6.194218e+002	8.257436e+002	7.536025e+001	8.760726e+001	117	255	23	54	7.058692e+000	1.877337e+001	0	0	0	0	0	0	0	0	1	0	0	78.2352	185.361	1	1	1	1	25.3321	23.2984	54.902
DATA	161	1	161	0	0	NC_3_550512	NC_3_550512	4049.85	438.836	-4.878163793e-002	8.216382959e-002	5.527048670e-001	4.389753e+002	3.923362e+002	6.141676e+001	4.897827e+001	96	150	23	54	7.230140e+000	1.875177e+001	0	0	0	0	0	0	0	0	0	0	0	55.4037	87.9123	1	1	1	1	24.6442	23.5115	55.0927
DATA	162	1	162	66	1	DarkCorner	DarkCorner	4071.4	438.245	0.000000000e+000	6.365050211e-001	1.000000000e+000	4.271341e+001	2.919273e+001	4.298614e+001	2.937805e+001	37	62	23	54	6.989515e+000	1.858350e+001	0	0	0	0	0	0	0	0	1	0	0	-3.4284	-5.33159	0	0	0	0	24.8756	23.2098	54.6014
DATA	163	1	163	66	1	DarkCorner	DarkCorner	4092.5	437.933	0.000000000e+000	6.363917813e-001	1.000000000e+000	4.274167e+001	2.924677e+001	4.301458e+001	2.943243e+001	38	60	23	54	6.974245e+000	1.872913e+001	0	0	0	0	0	0	0	0	0	0	0	-1.76587	-4.71848	0	0	0	0	25.3321	23.433	54.7277
DATA	164	1	164	66	1	DarkCorner	DarkCorner	4114.56	437.689	0.000000000e+000	6.362753724e-001	1.000000000e+000	4.276819e+001	2.930078e+001	4.304128e+001	2.948679e+001	36	64	23	54	7.082425e+000	1.864885e+001	0	0	0	0	0	0	0	0	0	0	0	-4.96955	-1.89749	0	0	0	0	22.7082	23.852	54.8182
DATA	165	2	1	66	1	DarkCorner	DarkCorner	676.76	445.84	0.000000000e+000	6.437671857e-001	1.000000000e+000	4.025945e+001	2.565483e+001	4.051651e+001	2.581769e+001	35	57	21	55	7.128511e+000	1.907137e+001	0	0	0	0	0	0	0	0	1	0	0	-2.10718	-8.53199	0	0	0	0	23.696	21.8259	55.893
DATA	166	2	2	66	1	DarkCorner	DarkCorner	697.923	446.487	0.000000000e+000	6.436456315e-001	1.000000000e+000	4.031049e+001	2.571531e+001	4.056788e+001	2.587856e+001	35	61	22	55	7.187582e+000	1.921767e+001	0	0	0	0	0	0	0	0	1	0	0	-3.0284	-5.00737	0	0	0	0	21.4095	22.0794	56.2642
DATA	167	2	3	0	0	Col_4_15182583	Col_4_15182583	718.08	446.66	1.575144185e-001	9.146147968e-002	8.503438815e-002	2.621378e+002	3.767420e+002	4.833653e+001	4.573706e+001	75	159.5	22	56	7.242886e+000	1.937663e+001	0	0	0	0	0	0	0	0	1	0	0	34.9933	95.4388	1	1	1	1	24.1747	21.9735	56.647
DATA	168	2	4	0	0	Col_5_2157408	Col_5_2157408	738.963	446.407	-1.985220738e-002	9.033219504e-002	8.260511396e-001	3.237325e+002	3.092673e+002	5.196602e+001	4.039520e+001	75.5	144	22	55	7.349595e+000	1.947138e+001	0	0	0	0	0	0	0	0	1	0	0	43.1741	78.1845	1	1	1	1	25.3321	22.7004	56.6095
DATA	169	2	5	0	0	Col_5_2285311	Col_5_2285311	760.615	446.769	1.328511141e-002	6.928518827e-002	8.479416951e-001	6.447767e+002	6.648052e+002	7.624309e+001	7.139763e+001	127	238	22	56	7.145288e+000	1.947445e+001	0	0	0	0	0	0	0	0	1	0	0	85.9066	167.737	1	1	1	1	24.6442	22.6477	56.8997
DATA	170	2	6	0	0	Col_4_8300133	Col_4_8300133	781.127	446.635	-2.827851514e-002	6.289397457e-002	6.529830165e-001	1.631680e+003	1.528821e+003	1.681726e+002	1.550911e+002	262	443.5	22	56	7.172218e+000	1.917504e+001	0	0	0	0	0	0	0	0	1	0	0	217.227	385.068	1	1	1	1	26.4388	22.6704	56.6717
DATA	171	2	7	0	0	NC_3_15118031	NC_3_15118031	802.667	446.609	1.084532344e-001	6.406811759e-002	9.049734628e-002	1.208799e+003	1.551698e+003	1.275642e+002	1.573540e+002	187	466	22	56	7.199563e+000	1.940566e+001	0	0	0	0	0	0	0	0	1	0	0	160.809	390.173	1	1	1	1	27.2919	22.8543	56.5714
DATA	172	2	8	0	0	NC_5_2484148	NC_5_2484148	824.667	445.185	2.461112541e-001	6.648602495e-002	2.141605628e-004	1.313347e+003	2.314678e+003	1.375182e+002	2.329425e+002	197	593	23	56	7.160105e+000	1.972384e+001	0	0	0	0	0	0	0	0	1	0	0	174.624	581.066	1	1	1	1	17.9125	22.8742	57.0201
DATA	173	2	9	0	0	NC_4_2536851	NC_4_2536851	844.963	447.056	1.841857400e-002	7.101051426e-002	7.953435065e-001	5.790848e+002	6.041722e+002	7.083941e+001	6.585437e+001	113	206	23	56	7.290890e+000	1.954336e+001	0	0	0	0	0	0	0	0	1	0	0	76.9409	151.482	1	1	1	1	23.9365	23.0639	57.1189
DATA	174	2	10	0	0	NC_4_4318032	NC_4_4318032	866.328	446.983	1.724091683e-001	7.482562624e-002	2.121444726e-002	4.320907e+002	6.426641e+002	5.944285e+001	6.941531e+001	93	223	23	56	7.299131e+000	1.982740e+001	0	0	0	0	0	0	0	0	1	0	0	57.3828	160.927	1	1	1	1	25.1049	23.1261	57.3516
DATA	175	2	11	0	0	Col_4_16689198	Col_4_16689198	887.4	446.586	4.559668648e-002	8.356084242e-002	5.852924570e-001	3.539397e+002	3.931207e+002	5.404065e+001	4.727948e+001	81	164	23	56	7.305731e+000	1.967705e+001	0	0	0	0	0	0	0	0	1	0	0	46.9868	98.3258	1	1	1	1	27.501	23.1119	57.6019
DATA	176	2	12	0	0	NC_2_6063046	NC_2_6063046	908.5	446.676	0.000000000e+000	5.847499515e-001	1.000000000e+000	4.059169e+001	3.206255e+001	4.085088e+001	2.648763e+001	34	71	23	56	7.551339e+000	1.938651e+001	0	0	0	0	0	0	0	0	1	0	0	-2.06166	8.01121	0	1	0	0	27.0811	23.2536	57.1695
DATA	177	2	13	0	0	Col_3_7532007	Col_3_7532007	929.267	446.6	7.435926342e-003	6.918927254e-002	9.144143443e-001	6.570546e+002	6.684015e+002	7.737469e+001	7.183430e+001	126	232	22	56	7.665921e+000	1.982693e+001	0	0	0	0	0	0	0	0	1	0	0	87.1747	166.858	1	1	1	1	26.0017	23.1343	57.56
DATA	178	2	14	0	0	Col_5_1971000	Col_5_1971000	950.279	446.492	1.673212818e-001	6.330646780e-002	8.216625986e-003	1.280451e+004	1.882281e+004	1.281103e+003	1.882465e+003	1656	4632	23	55	7.391659e+000	1.928570e+001	0	0	0	0	0	0	0	0	1	0	0	1698.52	4695.07	1	1	1	1	25.7804	22.979	56.5726
DATA	179	2	15	0	0	Col_1_24728856	Col_1_24728856	972	446.5	1.830457828e-002	1.286944004e-001	8.868960424e-001	1.828786e+002	1.907513e+002	4.477893e+001	3.253523e+001	64.5	109.5	23	55	7.582480e+000	1.960128e+001	0	0	0	0	0	0	0	0	1	0	0	24.2556	47.5459	1	1	0	1	26.2212	23.3814	56.8998
DATA	180	2	16	0	0	NC_5_8638567	NC_5_8638567	993.161	446.5	1.067886515e-001	9.178078100e-002	2.446191427e-001	2.760795e+002	3.530392e+002	4.932677e+001	4.406677e+001	75	155	23	56	7.612424e+000	1.983899e+001	0	0	0	0	0	0	0	0	0	0	0	36.6147	87.9444	1	1	1	1	25.7804	23.6856	57.1811
DATA	181	2	17	0	0	NC_3_21066331	NC_3_21066331	1014.32	446.267	-6.103581180e-001	9.208938608e-002	3.405241447e-011	1.000390e+003	2.453643e+002	1.080680e+002	3.603155e+001	165	133	23	56	7.535556e+000	2.027657e+001	0	0	0	0	0	0	0	0	0	0	0	132.677	61.0901	1	1	1	1	25.7804	23.6281	57.8252
DATA	182	2	18	0	0	NC_1_13468108	NC_1_13468108	1035.32	446.125	5.398815261e-002	9.983549740e-002	5.886653606e-001	2.526350e+002	2.860761e+002	4.805146e+001	3.892575e+001	70.5	133.5	23	57	7.622636e+000	2.031732e+001	0	0	0	0	0	0	0	0	0	0	0	33.5077	71.1967	1	1	1	1	24.8756	23.7258	58.1918
DATA	183	2	19	0	0	NC_5_20389249	NC_5_20389249	1057.04	445.96	2.267157090e-001	1.424106273e-001	1.113878789e-001	1.269199e+002	2.139171e+002	4.279472e+001	3.398382e+001	53	115	23	57	7.617122e+000	2.000131e+001	0	0	0	0	0	0	0	0	0	0	0	16.8357	53.22	1	1	0	1	22.9591	23.6197	58.2313
DATA	184	2	20	0	0	NC_4_7719162	NC_4_7719162	1077.32	445.915	1.591567514e-001	1.171447488e-001	1.742628477e-001	1.772766e+002	2.557456e+002	4.454283e+001	3.676512e+001	60	126	23	57	7.585770e+000	2.021553e+001	0	0	0	0	0	0	0	0	0	0	0	23.5191	63.6119	1	1	0	1	23.2073	23.5085	57.9602
DATA	185	2	21	0	0	Col_5_25576250	Col_5_25576250	1098.7	446.868	-6.064408333e-002	6.509314241e-002	3.515169846e-001	1.086419e+003	9.448289e+002	1.160706e+002	9.810577e+001	187	309	23	57	7.615275e+000	2.025254e+001	0	0	0	0	0	0	0	0	0	0	0	144.154	234.99	1	1	1	1	24.4106	23.4525	58.0061
DATA	186	2	22	0	0	NC_1_4549878	NC_1_4549878	1120	446.5	1.023605609e-001	8.465435366e-002	2.266018251e-001	3.257835e+002	4.123725e+002	5.224688e+001	4.897331e+001	83	174.5	23	57	7.673474e+000	2.031796e+001	0	0	0	0	0	0	0	0	0	0	0	43.2395	102.551	1	1	1	1	26.2212	23.4418	58.2662
DATA	187	2	23	0	0	NC_3_9393524	NC_3_9393524	1141.15	446.021	6.349027880e-002	1.563031290e-001	6.845958996e-001	1.365820e+002	1.580825e+002	4.305623e+001	3.078691e+001	56	104	23	58	7.626196e+000	2.044875e+001	0	0	0	0	0	0	0	0	0	0	0	18.1338	39.3111	1	1	0	1	22.9591	23.6572	58.4514
DATA	188	2	24	0	0	Col_5_24812453	Col_5_24812453	1162.33	446.759	-1.387314253e-001	6.418974836e-002	3.067442607e-002	1.801304e+003	1.308747e+003	1.846978e+002	1.335137e+002	267	356	23	57	7.541941e+000	1.996598e+001	0	0	0	0	0	0	0	0	0	0	0	239.226	325.496	1	1	1	1	24.8756	23.5212	57.8899
DATA	189	2	25	0	0	NC_1_7390329	NC_1_7390329	1183.28	446.333	-7.031342564e-002	9.148450097e-002	4.421409492e-001	3.387425e+002	2.881086e+002	5.303242e+001	3.908545e+001	81	140	23	57	7.494967e+000	1.974143e+001	0	0	0	0	0	0	0	0	0	0	0	45.0055	71.662	1	1	1	1	24.8756	23.5639	57.7696
DATA	190	2	26	0	0	NC_1_22707823	NC_1_22707823	1204.63	445.763	1.357266833e-001	1.228345238e-001	2.691788744e-001	1.701417e+002	2.325613e+002	4.419211e+001	3.518870e+001	61	124.5	23	57	7.423489e+000	1.973453e+001	0	0	0	0	0	0	0	0	0	0	0	22.6154	57.8543	1	1	0	1	20.8674	23.705	57.7962
DATA	191	2	27	0	0	Col_4_7791589	Col_4_7791589	1224.91	446.66	5.927734593e-002	7.193500115e-002	4.099166130e-001	5.312867e+002	6.089845e+002	6.696900e+001	6.637433e+001	103	202	23	56	7.413880e+000	1.964522e+001	0	0	0	0	0	0	0	0	0	0	0	70.6461	151.548	1	1	1	1	22.9591	23.7845	57.2195
DATA	192	2	28	0	0	Col_5_20803023	Col_5_20803023	1246.85	446.537	3.212449784e-003	6.177429700e-002	9.585262899e-001	3.176118e+003	3.199699e+003	3.202152e+002	3.210564e+002	435	863	23	56	7.485661e+000	1.976634e+001	0	0	0	0	0	0	0	0	0	0	0	422.55	796.511	1	1	1	1	25.1049	23.942	56.9736
DATA	193	2	29	0	0	Col_1_24658350	Col_1_24658350	1268.15	446.5	-1.939623042e-001	1.171963292e-001	9.792038827e-002	2.660111e+002	1.701913e+002	4.864546e+001	3.139449e+001	74	111.5	23	56	7.800033e+000	1.968230e+001	0	0	0	0	0	0	0	0	0	0	0	35.4085	42.3821	1	1	1	1	26.6546	24.154	57.3086
DATA	194	2	30	0	0	Col_1_15893579	Col_1_15893579	1289.25	445.904	-2.148154458e-002	7.687892729e-002	7.799221778e-001	4.673064e+002	4.447544e+002	6.197266e+001	5.170610e+001	100	166	24	56	7.528225e+000	1.970823e+001	0	0	0	0	0	0	0	0	0	0	0	62.2385	110.796	1	1	1	1	23.696	23.9284	57.4362
DATA	195	2	31	0	0	Col_4_17258333	Col_4_17258333	1310.5	446.5	1.422055174e-001	6.798391408e-002	3.646066377e-002	6.818996e+002	9.460758e+002	7.940356e+001	9.821051e+001	127	299	23	56	7.661417e+000	1.944193e+001	0	0	0	0	0	0	0	0	0	0	0	90.8687	235.81	1	1	1	1	27.9146	23.8767	57.1049
DATA	196	2	32	0	0	Col_5_19323057	Col_5_19323057	1331.71	446.5	-5.348890241e-002	6.620226799e-002	4.191125839e-001	9.232584e+002	8.162710e+002	1.008818e+002	8.577279e+001	159.5	265	23	56	7.498331e+000	1.956559e+001	0	0	0	0	0	0	0	0	0	0	0	123.105	203.562	1	1	1	1	27.0811	23.8566	57.3901
DATA	197	2	33	0	0	NC_3_22060384	NC_3_22060384	1352.94	446.435	-1.829658142e+000	1.925571793e-001	2.061045012e-021	1.767439e+003	2.616292e+001	1.813544e+002	2.632901e+001	280.5	63	24	56	7.753244e+000	1.976534e+001	0	0	0	0	0	0	0	0	0	0	0	235.814	-5.39816	1	0	1	0	26.2212	24.1623	57.4437
DATA	198	2	34	0	0	Col_1_367914	Col_1_367914	1373.29	446.167	-1.202172113e-001	6.884169743e-002	8.076145741e-002	8.269001e+002	6.269542e+002	9.212266e+001	6.799393e+001	147	217	24	56	7.821784e+000	1.951972e+001	0	0	0	0	0	0	0	0	0	0	0	110.395	156.522	1	1	1	1	23.4529	24.1642	57.477
DATA	199	2	35	0	0	Col_3_14273897	Col_3_14273897	1395.04	446.088	1.557000625e-001	6.662516344e-002	1.944148114e-002	8.102399e+002	1.159615e+003	9.061787e+001	1.189060e+002	142	349	24	56	7.830881e+000	1.957329e+001	0	0	0	0	0	0	0	0	0	0	0	108.244	289.69	1	1	1	1	25.3321	24.3483	57.3432
DATA	200	2	36	0	0	NC_5_13776843	NC_5_13776843	1415.93	446.525	7.907857049e-002	6.519055864e-002	2.251156130e-001	9.276465e+002	1.112913e+003	1.012416e+002	1.143518e+002	164	336	24	56	7.605581e+000	1.957886e+001	0	0	0	0	0	0	0	0	0	0	0	124.009	278.22	1	1	1	1	26.0017	24.3591	57.238
DATA	201	2	37	0	0	Col_3_19652883	Col_3_19652883	1437.28	446.219	3.592305681e-001	6.967638627e-002	2.526847218e-007	1.143943e+005	2.615982e+005	1.143950e+004	2.615983e+004	15404	65526	24	55	7.609734e+000	1.954697e+001	0	1	0	0	0	0	0	0	0	0	0	15303.2	65441.3	1	1	1	1	26.4388	24.2907	56.9987
DATA	202	2	38	0	0	NC_5_2424130	NC_5_2424130	1458.42	446.446	4.540554274e-002	7.204847804e-002	5.285583655e-001	5.310395e+002	5.895659e+002	6.678338e+001	6.453306e+001	109	207.5	24	55	7.537419e+000	1.887438e+001	0	0	0	0	0	0	0	0	0	0	0	71.0896	147.596	1	1	1	1	26.6546	24.2517	56.6697
DATA	203	2	39	0	0	NC_5_20260964	NC_5_20260964	1479.78	446.478	-4.560707314e-003	9.879075001e-002	9.631784778e-001	2.720719e+002	2.692297e+002	4.876341e+001	3.758241e+001	74	137	24	55	7.567134e+000	1.894703e+001	0	0	0	0	0	0	0	0	0	0	0	36.4481	67.4521	1	1	1	1	27.0811	24.4131	56.3846
DATA	204	2	40	0	0	NC_2_11345416	NC_2_11345416	1500.49	446.392	3.857554280e-002	7.294410447e-002	5.969185161e-001	5.105637e+002	5.579888e+002	6.513121e+001	6.164482e+001	105	206	24	55	7.505424e+000	1.913172e+001	0	0	0	0	0	0	0	0	0	0	0	68.446	139.901	1	1	1	1	24.4106	24.4607	56.4533
DATA	205	2	41	0	0	Col_2_14771214	Col_2_14771214	1521.85	446.875	6.316294665e-002	7.530896792e-002	4.016278762e-001	4.497392e+002	5.201441e+002	6.046175e+001	5.823138e+001	100	187	24	56	7.565441e+000	1.914896e+001	0	0	0	0	0	0	0	0	0	0	0	60.3353	130.524	1	1	1	1	23.2073	24.4003	56.6987
DATA	206	2	42	0	0	Col_1_21892049	Col_1_21892049	1543.22	446.478	4.966869086e-002	6.366010790e-002	4.352632276e-001	1.223614e+003	1.371870e+003	1.288519e+002	1.396590e+002	201	392	24	56	7.285155e+000	1.922423e+001	0	0	0	0	0	0	0	0	0	0	0	164.279	344.518	1	1	1	1	27.0811	24.7304	57.1432
DATA	207	2	43	0	0	Col_5_20113290	Col_5_20113290	1564.18	446.579	-5.334895790e-002	6.979449698e-002	4.446456066e-001	6.766317e+002	5.984162e+002	7.878104e+001	6.530116e+001	126.5	217	24	57	7.258479e+000	1.916548e+001	0	0	0	0	0	0	0	0	0	0	0	90.9087	150.404	1	1	1	1	25.7804	24.7511	57.7153
DATA	208	2	44	0	0	NC_4_18432724	NC_4_18432724	1585.37	446.327	-9.859364172e-002	8.768391432e-002	2.608344394e-001	3.765821e+002	3.001000e+002	5.517121e+001	3.978355e+001	87.5	151	25	56	7.291941e+000	1.917107e+001	0	0	0	0	0	0	0	0	0	0	0	50.6333	75.4867	1	1	1	1	24.4106	25.0069	57.6941
DATA	209	2	45	0	0	Col_2_1760075	Col_2_1760075	1606.2	446.5	8.487771310e-003	6.391580538e-002	8.943546187e-001	1.168032e+003	1.191085e+003	1.235571e+002	1.219336e+002	193.5	355.5	25	56	7.357504e+000	1.898226e+001	0	0	0	0	0	0	0	0	0	0	0	157.161	299.858	1	1	1	1	25.7804	25.3646	57.4484
DATA	210	2	46	0	0	NC_1_16406166	NC_1_16406166	1627.34	446.328	-3.495109309e-002	6.269668093e-002	5.772109903e-001	1.779430e+003	1.641836e+003	1.824409e+002	1.662411e+002	292	473	25	56	7.469505e+000	1.913247e+001	0	0	0	0	0	0	0	0	0	0	0	239.604	413.675	1	1	1	1	26.2212	25.5624	57.5166
DATA	211	2	47	0	0	NC_4_7599175	NC_4_7599175	1649	446.5	9.284203905e-002	6.085092969e-002	1.270773387e-001	3.121375e+003	3.865343e+003	3.147195e+002	3.724506e+002	371	798	25	55	7.594766e+000	1.940276e+001	0	0	1	1	0	0	0	0	0	0	0	420.614	974.775	1	1	1	1	26.2212	25.6362	57.3045
DATA	212	2	48	0	0	Col_2_17490035	Col_2_17490035	1669.82	446.818	2.179768386e-002	9.444658097e-002	8.174750101e-001	2.827866e+002	2.973422e+002	4.915205e+001	3.951680e+001	76	140	25	56	7.687204e+000	1.944222e+001	0	0	0	0	0	0	0	0	0	0	0	38.1334	75.0507	1	1	1	1	22.1978	25.6046	57.6419
DATA	213	2	49	0	0	Col_5_17317565	Col_5_17317565	1690.56	446	1.190352606e-001	7.541930909e-002	1.144937970e-001	4.260953e+002	5.604567e+002	5.856173e+001	6.178667e+001	95	210	25	56	7.749377e+000	1.946514e+001	0	0	0	0	0	0	0	0	0	0	0	57.5	141.564	1	1	1	1	22.4545	25.7577	57.6484
DATA	214	2	50	0	0	Col_3_13427253	Col_3_13427253	1710.5	446.375	1.133917144e-001	6.493235227e-002	8.075789129e-002	9.904619e+002	1.285966e+003	1.068732e+002	1.311961e+002	164	397	25	57	7.743746e+000	1.957565e+001	0	0	0	0	0	0	0	0	0	0	0	133.749	325.095	1	1	1	1	16.5837	25.7138	58.0456
DATA	215	2	51	0	-1	NC1_00000067	NC1_00000067	1733.5	446.324	0.000000000e+000	6.420778864e-001	1.000000000e+000	3.986109e+001	2.579975e+001	4.011787e+001	2.596352e+001	38	66	25	57	7.807283e+000	1.985490e+001	0	0	0	0	0	0	0	0	0	0	0	0.573988	-0.271831	0	0	0	0	30	26.0334	58.2578
DATA	216	2	52	0	0	Col_3_16066198	Col_3_16066198	1754.05	446.281	6.450104069e-002	6.633667693e-002	3.308871659e-001	7.894947e+002	9.159047e+002	8.854435e+001	9.519367e+001	139	300	25	57	7.522879e+000	1.996461e+001	0	0	0	0	0	0	0	0	0	0	0	106.765	231.939	1	1	1	1	25.7804	25.9077	58.305
DATA	217	2	53	0	0	NC_4_5754942	NC_4_5754942	1774.74	446.63	1.380822354e-001	6.378740736e-002	3.040869823e-002	1.500887e+003	2.062672e+003	1.553434e+002	2.078895e+002	243	601.5	26	57	7.424285e+000	1.999381e+001	0	0	0	0	0	0	0	0	0	0	0	203.104	522.788	1	1	1	1	23.4529	25.9623	58.0052
DATA	218	2	54	0	0	NC_1_7851338	NC_1_7851338	1797	446.5	2.735352731e-001	6.632467640e-002	3.720488497e-005	1.682373e+004	3.158330e+004	1.682849e+003	3.158436e+003	2227	7685	26	56	7.543647e+000	1.965809e+001	0	0	0	1	0	0	0	0	0	0	0	2278.25	8011.54	1	1	1	1	26.2212	26.076	57.6667
DATA	219	2	55	0	0	Col_5_14550911	Col_5_14550911	1817.41	446.389	-1.417634001e+000	1.475209920e-001	7.275337028e-022	3.293762e+004	1.259094e+003	3.294005e+003	1.285415e+002	4360.5	372	26	56	7.537092e+000	1.919480e+001	0	0	0	0	0	0	0	0	0	0	0	4463.22	319.628	1	1	1	1	24.4106	26.0929	57.6087
DATA	220	2	56	0	0	NC_1_10365177	NC_1_10365177	1838.69	446.731	4.235722027e-002	6.559648708e-002	5.184581721e-001	8.669045e+002	9.557151e+002	9.546615e+001	9.900771e+001	159	314	26	56	7.576601e+000	1.927337e+001	0	0	0	0	0	0	0	0	0	0	0	117.546	242.817	1	1	1	1	24.4106	26.1597	57.8537
DATA	221	2	57	0	0	Col_3_17968225	Col_3_17968225	1859.59	446.611	7.384542484e-002	6.871223769e-002	2.825065703e-001	6.306486e+002	7.475372e+002	7.465752e+001	7.909325e+001	122.5	262.5	25	57	7.392871e+000	1.963167e+001	0	0	0	0	0	0	0	0	0	0	0	85.5645	190.066	1	1	1	1	24.4106	25.8424	57.9383
DATA	222	2	58	0	0	Col_3_18279546	Col_3_18279546	1881	446.826	1.404845056e-002	1.024363619e-001	8.909176056e-001	2.478818e+002	2.560314e+002	4.700057e+001	3.636056e+001	73	127	25	58	7.592637e+000	2.005845e+001	0	0	0	0	0	0	0	0	0	0	0	33.6526	65.1491	1	1	1	1	22.9591	26.0375	58.3569
DATA	223	2	59	0	0	Col_5_3359201	Col_5_3359201	1902.34	446.345	-1.572111025e-001	7.764805050e-002	4.290201537e-002	5.432045e+002	3.782268e+002	6.740481e+001	4.578475e+001	113.5	163.5	25	57	7.600790e+000	2.012104e+001	0	0	0	0	0	0	0	0	0	0	0	73.7899	96.3063	1	1	1	1	25.3321	25.9252	57.933
DATA	224	2	60	0	0	Col_4_1123843	Col_4_1123843	1923.41	446.196	3.492119565e-002	6.202324014e-002	5.734117058e-001	2.466691e+003	2.673227e+003	2.498730e+002	2.685633e+002	377.5	731	26	58	7.726443e+000	2.033964e+001	0	0	0	0	0	0	0	0	0	0	0	335.27	681.134	1	1	1	1	24.1747	26.217	58.5024
DATA	225	2	61	0	0	NC_1_12181859	NC_1_12181859	1945.37	446	6.422015645e-002	7.004442879e-002	3.592218355e-001	5.768149e+002	6.687389e+002	7.011585e+001	7.166594e+001	109	218	26	57	7.652221e+000	1.976097e+001	0	0	0	0	0	0	0	0	0	0	0	78.4447	170.509	1	1	1	1	29.1201	26.1504	58.1287
DATA	226	2	62	0	0	Col_2_16029136	Col_2_16029136	1966.16	446.48	2.523682097e-003	6.461539827e-002	9.688449625e-001	1.023458e+003	1.029423e+003	1.098276e+002	1.061134e+002	178	311	26	57	7.522208e+000	1.944169e+001	0	0	0	0	0	0	0	0	0	0	0	139.259	262.66	1	1	1	1	23.9365	25.8989	57.9446
DATA	227	2	63	0	0	NC_2_19052335	NC_2_19052335	1986.93	446.123	-6.346860220e-001	8.638825791e-002	2.028542344e-013	2.394254e+003	5.552443e+002	2.427146e+002	6.119774e+001	358	205.5	26	57	7.608806e+000	1.963064e+001	0	0	0	0	0	0	0	0	0	0	0	325.94	141.751	1	1	1	1	26.0017	26.0956	57.8333
DATA	228	2	64	0	0	Col_1_25748487	Col_1_25748487	2008.1	445.633	-1.622068939e-002	6.833097888e-002	8.123588069e-001	7.010087e+002	6.753093e+002	8.061317e+001	7.226298e+001	136	235	26	57	7.613589e+000	1.960016e+001	0	0	0	0	0	0	0	0	0	0	0	95.4767	172.493	1	1	1	1	26.2212	26.1629	57.9318
DATA	229	2	65	0	0	NC_4_15388966	NC_4_15388966	2029.16	446.281	-2.165976510e-001	9.763761434e-002	2.652870721e-002	3.565437e+002	2.165285e+002	5.342410e+001	3.360771e+001	86	120.5	26	57	7.630931e+000	1.987740e+001	0	0	0	0	0	0	0	0	0	0	0	48.5832	55.3444	1	1	1	1	27.2919	26.3286	57.5278
DATA	230	2	66	0	0	NC_2_9374070	NC_2_9374070	2051	446.203	-1.635444495e-001	1.346457109e-001	2.245080093e-001	2.075497e+002	1.424222e+002	4.485832e+001	2.937280e+001	68	91	26	57	7.620613e+000	2.006163e+001	0	0	0	0	0	0	0	0	0	0	0	28.2936	36.4225	1	1	1	1	28.1191	26.3319	57.9813
DATA	231	2	67	0	0	NC_4_17093806	NC_4_17093806	2072.17	446	1.748127877e-001	1.050637179e-001	9.613762301e-002	1.993595e+002	2.981602e+002	4.447108e+001	3.934844e+001	66.5	143.5	26	57	7.596246e+000	2.026754e+001	0	0	0	0	0	0	0	0	0	0	0	27.1879	76.286	1	1	1	1	28.1191	26.5211	58.2546
DATA	232	2	68	0	0	Col_4_7102999	Col_4_7102999	2092.82	446.464	-3.206216562e-002	6.644135408e-002	6.294057733e-001	8.466207e+002	7.863696e+002	9.352394e+001	8.271867e+001	156.5	270.5	26	57	7.679441e+000	2.015158e+001	0	0	0	0	0	0	0	0	0	0	0	115.502	201.304	1	1	1	1	25.7804	26.5348	58.4313
DATA	233	2	69	0	0	NC_1_4473876	NC_1_4473876	2113.93	445.818	-1.050439530e+000	1.164232851e-001	1.836945256e-019	4.416508e+003	3.932236e+002	4.434337e+002	4.695136e+001	651.5	165	26	58	7.795414e+000	1.991397e+001	0	0	0	0	0	0	0	0	0	0	0	602.735	100.694	1	1	1	1	25.3321	26.3785	58.7995
DATA	234	2	70	0	0	NC_5_16995148	NC_5_16995148	2135.22	445.489	4.347986861e-002	6.994274279e-002	5.341723882e-001	5.874791e+002	6.493402e+002	7.091066e+001	6.981521e+001	116.5	229.5	26	57	7.765654e+000	1.990768e+001	0	0	0	0	0	0	0	0	0	0	0	80.2003	166.335	1	1	1	1	22.9591	26.3841	58.6365
DATA	235	2	71	0	0	Col_5_17678408	Col_5_17678408	2156.19	445.712	1.165913152e-001	6.316789171e-002	6.493039145e-002	1.749526e+003	2.288294e+003	1.794004e+002	2.302610e+002	276	653	26	57	7.851343e+000	1.943245e+001	0	0	0	0	0	0	0	0	0	0	0	238.907	586.397	1	1	1	1	24.4106	26.4982	58.1094
DATA	236	2	72	0	0	Col_3_21901574	Col_3_21901574	2177.62	445.66	2.204911487e-002	9.120044882e-002	8.089619345e-001	2.968128e+002	3.122711e+002	4.956061e+001	4.039746e+001	81	144.5	26	58	7.769169e+000	1.961544e+001	0	0	0	0	0	0	0	0	0	0	0	40.5419	80.0472	1	1	1	1	23.696	26.4017	58.7285
DATA	237	2	73	0	0	NC_3_20864992	NC_3_20864992	2198.18	445.975	-2.002900854e-002	9.532751753e-002	8.335839181e-001	2.879968e+002	2.750165e+002	4.903044e+001	3.758650e+001	79.5	133.5	26	58	7.915053e+000	1.993252e+001	0	0	0	0	0	0	0	0	0	0	0	39.3466	70.5198	1	1	1	1	21.6755	26.3845	58.9369
DATA	238	2	74	0	0	Col_1_5394000	Col_1_5394000	2219.86	446.125	-1.204885775e-002	7.404352318e-002	8.707336283e-001	5.030076e+002	4.892442e+002	6.406316e+001	5.522371e+001	110	199.5	25	58	8.072718e+000	1.975098e+001	0	0	0	0	0	0	0	0	0	0	0	68.7358	125.485	1	1	1	1	25.1049	26.1838	58.8981
DATA	239	2	75	0	0	NC_3_16781987	NC_3_16781987	2241.03	446	-1.322064054e-002	8.299989391e-002	8.734443151e-001	3.729999e+002	3.618163e+002	5.444912e+001	4.432778e+001	88.5	156.5	25	58	7.992850e+000	1.972049e+001	0	0	0	0	0	0	0	0	0	0	0	50.9785	92.8168	1	1	1	1	26.4388	26.2768	59.0527
DATA	240	2	76	0	0	Col_3_18459744	Col_3_18459744	2261.61	446.732	-8.153812972e-002	7.129711728e-002	2.527735883e-001	6.345825e+002	5.259567e+002	7.483256e+001	5.849612e+001	128	209	25	57	7.652678e+000	1.951517e+001	0	0	0	0	0	0	0	0	0	0	0	86.7419	134.96	1	1	1	1	21.1402	25.7866	58.1123
DATA	241	2	77	0	0	Col_5_15545974	Col_5_15545974	2283.38	447.088	3.527184122e-002	9.957560182e-002	7.231727261e-001	2.512755e+002	2.725348e+002	4.694687e+001	3.739020e+001	75	128	25	56	7.605361e+000	1.947837e+001	0	0	0	0	0	0	0	0	0	0	0	34.351	69.9436	1	1	1	1	19.7386	25.7421	57.921
DATA	242	2	78	0	0	NC_2_4630892	NC_2_4630892	2304.18	446.455	1.204822006e-001	8.071083780e-002	1.354990884e-001	3.474258e+002	4.585053e+002	5.272110e+001	5.251305e+001	84	184	25	56	7.645826e+000	1.943745e+001	0	0	0	0	0	0	0	0	0	0	0	47.4976	117.665	1	1	1	1	27.2919	25.5906	57.9418
DATA	243	2	79	0	0	Col_1_11163918	Col_1_11163918	2326.13	446.371	-7.084786826e-002	6.874061716e-002	3.027025845e-001	7.359564e+002	6.251788e+002	8.359842e+001	6.755623e+001	132	219	25	56	7.660327e+000	1.930637e+001	0	0	0	0	0	0	0	0	0	0	0	100.618	160.436	1	1	1	1	26.6546	25.3821	57.2544
DATA	244	2	80	0	0	Col_2_6917292	Col_2_6917292	2347	446.296	1.435724882e-001	6.888140020e-002	3.712894270e-002	6.113583e+002	8.508800e+002	7.286967e+001	8.885604e+001	126.5	284.5	25	55	7.725743e+000	1.913399e+001	0	0	0	0	0	0	0	0	0	0	0	83.5823	218.345	1	1	1	1	24.8756	25.2597	56.6173
DATA	245	2	81	0	0	Col_3_21283394	Col_3_21283394	2368.12	446.508	-5.023249886e-002	7.482923408e-002	5.020325506e-001	5.107861e+002	4.549950e+002	6.466474e+001	5.220823e+001	108.5	190	25	55	7.525278e+000	1.916067e+001	0	0	0	0	0	0	0	0	0	0	0	69.8302	116.751	1	1	1	1	25.7804	24.923	56.4913
DATA	246	2	82	0	0	Col_3_6782603	Col_3_6782603	2388.73	445.949	8.069271252e-003	6.155845786e-002	8.957095988e-001	4.975390e+003	5.068698e+003	4.991171e+002	5.075163e+002	693	1371	24	55	7.609541e+000	1.914808e+001	0	0	0	0	0	0	0	0	0	0	0	680.131	1300.31	1	1	1	1	26.2212	24.8098	55.8457
DATA	247	2	83	0	0	NC_3_2606872	NC_3_2606872	2410.12	445.471	6.925284531e-002	6.471703848e-002	2.845802658e-001	9.753122e+002	1.143922e+003	1.052878e+002	1.172252e+002	177	362	24	55	7.611473e+000	1.933295e+001	0	0	0	0	0	0	0	0	0	0	0	133.307	293.379	1	1	1	1	24.4106	24.5301	55.8071
DATA	248	2	84	0	0	Col_3_9154819	Col_3_9154819	2430.67	445.618	-7.487376337e-002	6.297159880e-002	2.344363573e-001	1.844949e+003	1.552783e+003	1.887114e+002	1.573778e+002	300	451	23	55	7.384026e+000	1.945473e+001	0	0	0	0	0	0	0	0	0	0	0	252.136	398.158	1	1	1	1	24.8756	24.055	56.1123
DATA	249	2	85	0	0	NC_3_6776084	NC_3_6776084	2452.68	445.719	5.980821680e-002	1.033225259e-001	5.626905686e-001	2.307792e+002	2.648530e+002	4.589974e+001	3.685461e+001	67.5	134	23	54	7.316829e+000	1.886816e+001	0	0	0	0	0	0	0	0	0	0	0	31.5332	67.8937	1	1	1	1	25.1049	23.8652	55.7392
DATA	250	2	86	0	0	Col_1_24702093	Col_1_24702093	2473.08	445.625	9.268635447e-003	7.520745012e-002	9.019163220e-001	4.677887e+002	4.778794e+002	6.134434e+001	5.423032e+001	104	179	23	54	7.389636e+000	1.879530e+001	0	0	0	0	0	0	0	0	0	0	0	63.904	122.46	1	1	1	1	23.2073	23.6938	55.5626
DATA	251	2	87	0	0	NC_4_1843031	NC_4_1843031	2494.58	445.736	1.011756248e-001	6.286846837e-002	1.075459013e-001	1.871354e+003	2.362281e+003	1.912990e+002	2.376162e+002	291.5	685.5	23	54	7.365230e+000	1.885258e+001	0	0	0	0	0	0	0	0	0	0	0	255.579	605.126	1	1	1	1	24.8756	23.6818	55.5988
DATA	252	2	88	0	0	Col_3_14712406	Col_3_14712406	2515.5	445.731	1.323105854e-001	6.359122471e-002	3.746666407e-002	1.567102e+003	2.125240e+003	1.616622e+002	2.140672e+002	252	631.5	23	54	7.238655e+000	1.871278e+001	0	0	0	0	0	0	0	0	0	0	0	213.964	544.168	1	1	1	1	24.4106	23.4669	55.5286
DATA	253	2	89	0	0	Col_3_14785184	Col_3_14785184	2537.11	445.597	-4.375536037e-002	7.961882043e-002	5.826208460e-001	4.274865e+002	3.865156e+002	5.835302e+001	4.639977e+001	92.5	163.5	23	54	7.251656e+000	1.819366e+001	0	0	0	0	0	0	0	0	0	0	0	58.3472	98.9154	1	1	1	1	25.7804	23.4538	55.2558
DATA	254	2	90	0	0	Col_4_12060675	Col_4_12060675	2557.65	445.898	1.696349959e-002	6.685036231e-002	7.996861592e-001	7.646271e+002	7.950843e+002	8.616985e+001	8.355361e+001	146.5	271.5	23	55	7.358748e+000	1.868809e+001	0	0	0	0	0	0	0	0	1	0	0	104.328	203.379	1	1	1	1	23.696	23.3129	55.8048
DATA	255	2	91	0	0	Col_1_22569402	Col_1_22569402	2579.37	445.833	-9.261623217e-003	6.186644356e-002	8.809985457e-001	2.814118e+003	2.754741e+003	2.842052e+002	2.766702e+002	412	746	23	55	7.198738e+000	1.882664e+001	0	0	0	0	0	0	0	0	1	0	0	383.808	704.211	1	1	1	1	24.8756	23.2003	55.9458
DATA	256	2	92	0	0	Col_5_808132	Col_5_808132	2600.79	445.534	-1.781645964e-001	9.538761621e-002	6.179052016e-002	3.524337e+002	2.338368e+002	5.313681e+001	3.475883e+001	86	124	23	55	7.182754e+000	1.875706e+001	0	0	0	0	0	0	0	0	1	0	0	48.0455	59.7345	1	1	1	1	25.7804	23.3076	55.9847
DATA	257	2	93	0	0	NC_4_2158688	NC_4_2158688	2622.22	445.522	7.382827795e-002	8.813168059e-002	4.021968615e-001	3.004059e+002	3.560711e+002	4.985353e+001	4.393393e+001	75	164	23	55	7.390037e+000	1.890418e+001	0	0	0	0	0	0	0	0	0	0	0	40.9333	90.8949	1	1	1	1	27.0811	23.4856	56.1175
DATA	258	2	94	0	0	Col_1_22805032	Col_1_22805032	2643.5	445.676	-2.320178302e-002	1.032983880e-001	8.222831962e-001	2.546737e+002	2.414250e+002	4.725588e+001	3.530086e+001	73	120	23	55	7.411754e+000	1.891442e+001	0	0	0	0	0	0	0	0	0	0	0	34.6844	61.5841	1	1	1	1	27.0811	23.6626	56.1828
DATA	259	2	95	0	0	Col_2_10918123	Col_2_10918123	2663.8	445.661	1.331298990e-002	6.545579727e-002	8.388309879e-001	8.977316e+002	9.256771e+002	9.821102e+001	9.608904e+001	159.5	303.5	23	54	7.478912e+000	1.862005e+001	0	0	0	0	0	0	0	0	0	0	0	122.2	235.944	1	1	1	1	25.3321	23.6466	55.2328
DATA	260	2	96	0	0	Col_3_9137150	Col_3_9137150	2685.53	445.485	-3.569487433e-001	9.892465542e-002	3.082230674e-004	4.299885e+002	1.890201e+002	5.862588e+001	3.198166e+001	103	114	23	54	7.527739e+000	1.803629e+001	0	0	0	0	0	0	0	0	0	0	0	58.495	48.1348	1	1	1	1	27.0811	23.5497	55.0099
DATA	261	2	97	0	0	Col_1_25003932	Col_1_25003932	2706.58	445.678	-8.532403127e-003	7.203951380e-002	9.057185592e-001	5.535012e+002	5.427329e+002	6.821759e+001	6.010232e+001	114	210	23	54	7.518134e+000	1.829683e+001	0	0	0	0	0	0	0	0	0	0	0	75.2523	138.089	1	1	1	1	25.3321	23.7103	55.0936
DATA	262	2	98	0	0	NC_5_25618804	NC_5_25618804	2727.59	445.611	2.631461510e-001	6.597741280e-002	6.651262353e-005	1.170010e+004	2.144547e+004	1.170690e+003	2.144703e+003	1634	5528	23	54	7.471673e+000	1.840645e+001	0	0	0	0	0	0	0	0	0	0	0	1589.68	5451.14	1	1	1	1	24.4106	23.7186	55.3446
DATA	263	2	99	0	0	Col_3_21534932	Col_3_21534932	2749	445.5	2.159710906e-001	6.452990554e-002	8.173918813e-004	1.068774e+004	1.757344e+004	1.069519e+003	1.757534e+003	1309.5	3790	23	55	7.382267e+000	1.853194e+001	0	0	1	1	0	0	0	0	0	0	0	1451.12	4462.23	1	1	1	1	26.2212	23.7062	55.7801
DATA	264	2	100	0	0	Col_3_5436019	Col_3_5436019	2769.59	445.611	8.049071539e-002	6.195874760e-002	1.939090305e-001	5.293220e+003	6.371045e+003	5.308279e+002	6.376307e+002	752	1753	23	54	7.391649e+000	1.889558e+001	0	0	0	0	0	0	0	0	0	0	0	718.185	1616.09	1	1	1	1	24.4106	23.6872	55.7457
DATA	265	2	101	1028	1	SM_08	SM_08	2791.5	445.676	0.000000000e+000	6.418503805e-001	1.000000000e+000	3.973338e+001	2.576524e+001	3.998709e+001	2.592880e+001	37	60.5	23	55	7.399534e+000	1.891957e+001	0	0	0	0	0	0	0	0	0	0	0	-0.710335	-1.65786	0	0	0	0	27.0811	23.6585	55.8311
DATA	266	2	102	0	0	Col_2_1571380	Col_2_1571380	2811.74	445.277	7.618066583e-002	6.268392890e-002	2.242462985e-001	1.818108e+003	2.166708e+003	1.861629e+002	2.182204e+002	287	616	23	55	7.438784e+000	1.866766e+001	0	0	0	0	0	0	0	0	0	0	0	246.3	548.321	1	1	1	1	23.4529	23.4969	55.7354
DATA	267	2	103	0	0	NC_2_13618106	NC_2_13618106	2833.33	445.667	-9.762854663e-002	1.697146060e-001	5.651213572e-001	1.465755e+002	1.170665e+002	4.264844e+001	2.850511e+001	59	91	23	55	7.311385e+000	1.922020e+001	0	0	0	0	0	0	0	0	1	0	0	19.8405	29.591	1	1	0	0	24.4106	23.2432	56.4078
DATA	268	2	104	0	0	NC_2_17986644	NC_2_17986644	2854.23	445.519	-1.353863149e-001	1.040584640e-001	1.932378924e-001	2.907694e+002	2.128935e+002	4.952006e+001	3.362250e+001	80.5	124	23	56	7.284279e+000	1.931806e+001	0	0	0	0	0	0	0	0	1	0	0	39.3253	53.744	1	1	1	1	24.4106	23.0998	56.7887
DATA	269	2	105	0	0	NC_4_6586630	NC_4_6586630	2876	445.5	9.252015546e-002	2.250237555e-001	6.809572104e-001	8.618252e+001	1.066447e+002	4.103617e+001	2.815704e+001	50.5	97	23	56	7.329963e+000	1.949269e+001	0	0	0	0	0	0	0	0	1	0	0	11.6452	26.8853	1	1	0	0	26.2212	23.0123	57.0494
DATA	270	2	106	0	0	NC_2_8761594	NC_2_8761594	2896.33	445.765	1.856877052e-001	6.483115972e-002	4.180986073e-003	1.393837e+003	2.137468e+003	1.450527e+002	2.153335e+002	226.5	578.5	23	56	7.316080e+000	1.977462e+001	0	0	0	0	0	0	0	0	1	0	0	188.176	538.177	1	1	1	1	24.4106	22.9662	57.152
DATA	271	2	107	0	0	NC_5_21798279	NC_5_21798279	2918.27	445.525	-5.228286353e-001	7.825065035e-002	2.365724261e-011	5.538306e+003	1.661684e+003	5.552874e+002	1.682106e+002	788	474	23	55	7.439155e+000	1.987799e+001	0	0	0	0	0	0	0	0	1	0	0	746.962	417.746	1	1	1	1	25.7804	22.9803	57.0866
DATA	272	2	108	0	0	Col_3_20208243	Col_3_20208243	2938.92	445.481	-4.209021609e-002	7.652643702e-002	5.823133194e-001	4.807892e+002	4.363797e+002	6.269255e+001	5.088352e+001	105	167	22	55	7.471831e+000	1.966906e+001	0	0	0	0	0	0	0	0	1	0	0	64.7831	109.547	1	1	1	1	24.6442	22.8916	56.8887
DATA	273	2	109	0	0	Col_3_7305271	Col_3_7305271	2959.52	445.341	-4.834253729e-002	8.098146267e-002	5.505353786e-001	4.192615e+002	3.750960e+002	5.813579e+001	4.575911e+001	91	160	22	55	7.395511e+000	1.964059e+001	0	0	0	0	0	0	0	0	1	0	0	56.437	94.0211	1	1	1	1	23.2073	22.8005	57.2181
DATA	274	2	110	0	0	Col_3_23278447	Col_3_23278447	2981.85	445.5	-2.849457734e-002	8.487330205e-002	7.370739158e-001	3.688909e+002	3.454644e+002	5.464694e+001	4.338905e+001	89	153	22	55	7.420621e+000	1.948331e+001	0	0	0	0	0	0	0	0	1	0	0	49.6029	86.4537	1	1	1	1	26.6546	22.8047	57.2936
DATA	275	2	111	0	0	Col_1_18371899	Col_1_18371899	3003	445.5	7.436281464e-003	7.405406855e-002	9.200133376e-001	5.013840e+002	5.100429e+002	6.436459e+001	5.738306e+001	106	187.5	22	56	7.355236e+000	1.944939e+001	0	0	0	0	0	0	0	0	1	0	0	67.3469	127.434	1	1	1	1	26.2212	22.8091	57.1362
DATA	276	2	112	0	0	Col_2_17124882	Col_2_17124882	3024	445.5	3.566455323e-001	6.956817311e-002	2.950813702e-007	1.791797e+004	4.073188e+004	1.792253e+003	4.073273e+003	2460	9385	22	55	7.280173e+000	1.960780e+001	0	0	1	1	0	0	0	0	1	0	0	2404.17	10160.1	1	1	1	1	26.2212	22.7421	56.9741
DATA	277	2	113	0	0	Col_3_6471900	Col_3_6471900	3045.29	445.5	-4.163835181e-002	7.520730797e-002	5.798199885e-001	5.086991e+002	4.621922e+002	6.499150e+001	5.321893e+001	106	179	22	55	7.464969e+000	1.909317e+001	0	0	0	0	0	0	0	0	1	0	0	68.1789	115.092	1	1	1	1	27.0811	22.7572	56.3865
DATA	278	2	114	0	0	Col_3_7785681	Col_3_7785681	3066.93	445.678	3.105421834e-001	6.768387563e-002	4.472416107e-006	1.307846e+004	2.673615e+004	1.308473e+003	2.673746e+003	1775	6475	22	55	7.454563e+000	1.885983e+001	0	0	0	0	0	0	0	0	1	0	0	1750.82	6646.01	1	1	1	1	26.0017	22.5372	56.0623
DATA	279	2	115	0	0	Col_1_25679407	Col_1_25679407	3087.71	445.5	5.615264948e-002	8.747472106e-002	5.209186216e-001	3.173474e+002	3.611500e+002	5.148629e+001	4.478035e+001	80.5	158.5	22	55	7.277280e+000	1.911894e+001	0	0	0	0	0	0	0	0	1	0	0	42.4344	89.6129	1	1	1	1	27.0811	22.0527	56.0706
DATA	280	2	116	0	0	NC_1_11485320	NC_1_11485320	3107.94	446.038	9.557436953e-002	7.163298409e-002	1.821308197e-001	5.255592e+002	6.549317e+002	6.640415e+001	7.065861e+001	104	226	22	55	7.185781e+000	1.906715e+001	0	0	0	0	0	0	0	0	1	0	0	70.1979	162.244	1	1	1	1	23.9365	21.9177	56.0478
DATA	281	2	117	0	0	Col_5_6820989	Col_5_6820989	3129.16	445.5	3.610294755e-002	6.713965988e-002	5.907641014e-001	7.512463e+002	8.163667e+002	8.541207e+001	8.585239e+001	141	262	21	55	7.233788e+000	1.870699e+001	0	0	0	0	0	0	0	0	1	0	0	100.217	201.834	1	1	1	1	23.9365	21.6938	55.5361
DATA	282	2	118	0	0	NC_2_3544138	NC_2_3544138	3150.69	445.608	8.666186948e-002	6.196568080e-002	1.619491015e-001	8.618883e+003	1.052235e+004	8.628483e+002	1.052572e+003	1144.5	2367.5	21	55	7.298154e+000	1.937702e+001	0	0	0	0	0	0	0	0	1	0	0	1148.33	2596.5	1	1	1	1	24.4106	21.5654	55.9239
DATA	283	2	119	0	0	NC_1_27783753	NC_1_27783753	3171.73	445.489	-2.272694786e-002	7.570281991e-002	7.640149196e-001	4.910181e+002	4.659835e+002	6.380289e+001	5.369355e+001	106	182	21	54	7.278049e+000	1.923013e+001	0	0	0	0	0	0	0	0	1	0	0	65.3381	114.761	1	1	1	1	23.4529	21.6874	55.3859
DATA	284	2	120	0	0	NC_4_2326680	NC_4_2326680	3193.26	445.431	2.058151773e-001	6.436623123e-002	1.385934000e-003	4.016527e+003	6.451577e+003	4.037190e+002	6.457112e+002	561	1664	21	54	7.305234e+000	1.905494e+001	0	0	0	0	0	0	0	0	1	0	0	533.77	1585.65	1	1	1	1	25.7804	21.5848	55.2914
DATA	285	2	121	0	0	NC_1_26305348	NC_1_26305348	3214.6	445.414	2.741348935e-001	2.224468940e-001	2.178142368e-001	7.167367e+001	1.347394e+002	4.147154e+001	2.998268e+001	51	98	21	54	7.041516e+000	1.864654e+001	0	0	0	0	0	0	0	0	1	0	0	9.51249	33.0482	1	1	0	1	30	21.218	54.8687
DATA	286	2	122	0	0	Col_3_607305	Col_3_607305	3235.47	445.489	-2.775791861e-002	6.593857252e-002	6.737796715e-001	9.192329e+002	8.623183e+002	1.006117e+002	9.031188e+001	163	271	21	53	7.201477e+000	1.897288e+001	0	0	0	0	0	0	0	0	1	0	0	121.843	211.08	1	1	1	1	24.4106	21.4977	54.5837
DATA	287	2	123	0	0	Col_3_18609790	Col_3_18609790	3256.23	445.5	7.327092163e-002	6.419405891e-002	2.537046613e-001	1.120527e+003	1.326457e+003	1.193022e+002	1.353445e+002	189	380	21	53	7.243932e+000	1.901707e+001	0	0	0	0	0	0	0	0	1	0	0	148.33	324.028	1	1	1	1	24.4106	21.573	54.5232
DATA	288	2	124	0	0	Col_2_2441608	Col_2_2441608	3277.27	445.423	1.161049951e-001	6.755413220e-002	8.566981902e-002	7.134552e+002	9.321197e+002	8.229155e+001	9.702996e+001	134.5	277	21	54	7.317252e+000	1.925531e+001	0	0	0	0	0	0	0	0	1	0	0	94.3171	227.216	1	1	1	1	24.4106	21.5935	55.026
DATA	289	2	125	0	0	NC_3_2616994	NC_3_2616994	3299.15	445.5	0.000000000e+000	6.038493158e-001	1.000000000e+000	4.080571e+001	3.052912e+001	4.106626e+001	2.718230e+001	33	71	21	54	7.115990e+000	1.936518e+001	0	0	0	0	0	0	0	0	1	0	0	-4.72748	7.42545	0	1	0	0	26.6546	21.5786	54.9293
DATA	290	2	126	0	0	NC_1_4271217	NC_1_4271217	3320.4	445.414	3.712618178e-001	3.229155571e-001	2.502600613e-001	4.292324e+001	1.009147e+002	4.134657e+001	2.888987e+001	45	85	21	54	7.205257e+000	1.943133e+001	0	0	0	0	0	0	0	0	1	0	0	5.65856	24.4908	1	1	0	0	27.501	21.6218	55.285
DATA	291	2	127	0	0	Col_1_22523812	Col_1_22523812	3341.04	445.6	-3.324383028e-002	7.611790296e-002	6.622989893e-001	4.958765e+002	4.593352e+002	6.445604e+001	5.334582e+001	101.5	171	21	54	7.172886e+000	1.932428e+001	0	0	0	0	0	0	0	0	1	0	0	65.2839	111.24	1	1	1	1	25.3321	21.365	55.4247
DATA	292	2	128	0	0	NC_2_421707	NC_2_421707	3362.29	445.776	-8.654278115e-002	6.809964420e-002	2.037906515e-001	8.349494e+002	6.840965e+002	9.312233e+001	7.361399e+001	144.5	229	21	54	7.217560e+000	1.907922e+001	0	0	0	0	0	0	0	0	1	0	0	109.771	165.307	1	1	1	1	23.696	21.5711	55.2322
DATA	293	2	129	0	0	Col_5_8923386	Col_5_8923386	3384.08	445.226	-1.113186861e-001	6.447566436e-002	8.425347430e-002	1.451789e+003	1.123530e+003	1.509381e+002	1.156113e+002	223	343	21	54	7.336183e+000	1.903099e+001	0	0	0	0	0	0	0	0	1	0	0	190.585	270.83	1	1	1	1	24.4106	21.5616	54.9199
DATA	294	2	130	0	0	Col_2_18304785	Col_2_18304785	3404.55	444.979	-1.075440408e-001	8.593889887e-002	2.107881445e-001	4.097414e+002	3.198643e+002	5.821523e+001	4.206263e+001	92	150	21	54	7.370879e+000	1.831604e+001	0	0	0	0	0	0	0	0	1	0	0	53.7149	76.93	1	1	1	1	22.7082	21.5652	55.092
DATA	295	2	131	0	0	NC_4_3557490	NC_4_3557490	3425.87	445.292	5.178786860e-002	6.859164355e-002	4.502386846e-001	6.728494e+002	7.580637e+002	7.900767e+001	8.059839e+001	126	232	21	54	7.362358e+000	1.835382e+001	0	0	0	0	0	0	0	0	1	0	0	88.083	181.911	1	1	1	1	23.4529	21.7804	55.0473
DATA	296	2	132	0	0	NC_5_20922657	NC_5_20922657	3446.67	445.231	-2.289622437e-002	6.696684826e-002	7.324232400e-001	8.332298e+002	7.904394e+002	9.307245e+001	8.367128e+001	150	250	21	54	7.490900e+000	1.830637e+001	0	0	0	0	0	0	0	0	1	0	0	108.926	189.246	1	1	1	1	24.4106	21.8356	54.9225
DATA	297	2	133	0	0	Col_4_14184094	Col_4_14184094	3468.5	445.324	-4.019817463e-002	6.225429281e-002	5.184676495e-001	2.388919e+003	2.177726e+003	2.424751e+002	2.195028e+002	348.5	577.5	21	54	7.238609e+000	1.815850e+001	0	0	0	0	0	0	0	0	1	0	0	311.84	520.144	1	1	1	1	27.0811	21.7829	54.6047
DATA	298	2	134	0	0	Col_3_18879086	Col_3_18879086	3489.18	445.583	-2.433830919e-001	6.661750847e-002	2.587499397e-004	2.167710e+003	1.237708e+003	2.207243e+002	1.268036e+002	321.5	333	21	54	7.277931e+000	1.838043e+001	0	0	0	0	0	0	0	0	1	0	0	282.576	294.962	1	1	1	1	25.7804	21.8046	54.8117
DATA	299	2	135	0	0	NC_3_10257014	NC_3_10257014	3510.27	445.846	-2.131848315e-001	6.796022730e-002	1.707409682e-003	1.271388e+003	7.782035e+002	1.337859e+002	8.257992e+001	203	257.5	21	54	7.292185e+000	1.843847e+001	0	0	0	0	0	0	0	0	1	0	0	165.502	185.031	1	1	1	1	24.4106	21.8582	55.0072
DATA	300	2	136	0	0	NC_1_11824678	NC_1_11824678	3532	445.5	-1.585826807e-002	7.804824438e-002	8.389900807e-001	4.600154e+002	4.435209e+002	6.209434e+001	5.229148e+001	100	164	22	54	7.238687e+000	1.856325e+001	0	0	0	0	0	0	0	0	1	0	0	59.7932	105.189	1	1	1	1	26.2212	21.847	55.2146
DATA	301	2	137	0	0	Col_3_9637959	Col_3_9637959	3553	445.5	-1.728764654e-002	6.326041603e-002	7.846399317e-001	1.474149e+003	1.416621e+003	1.532176e+002	1.443575e+002	229	405	22	53	7.359991e+000	1.892069e+001	0	0	0	0	0	0	0	0	1	0	0	191.342	335.185	1	1	1	1	26.2212	22.0061	55.0254
DATA	302	2	138	0	0	NC_4_2992483	NC_4_2992483	3574.33	445.391	-1.809067974e-001	1.607191923e-001	2.603315164e-001	3.010987e+003	1.985190e+003	7.669828e+002	4.921937e+002	95	145	22	53	7.305268e+000	1.880540e+001	0	0	1	1	0	0	0	0	1	0	0	390.261	468.571	1	1	1	1	27.2919	22.2777	54.9381
DATA	303	2	139	0	0	Col_3_11427598	Col_3_11427598	3594.92	445.154	9.971973363e-002	6.298377050e-002	1.133620692e-001	1.838753e+003	2.313359e+003	1.885854e+002	2.330123e+002	264	616	22	53	7.285971e+000	1.872412e+001	0	0	0	0	0	0	0	0	1	0	0	237.995	544.728	1	1	1	1	23.9365	22.1306	54.8441
DATA	304	2	140	0	0	Col_3_2167717	Col_3_2167717	3616.35	445.483	1.499577098e-002	6.171761383e-002	8.080255957e-001	3.639417e+003	3.767278e+003	3.663507e+002	3.777643e+002	497.5	927	22	53	7.411378e+000	1.829103e+001	0	0	0	0	0	0	0	0	1	0	0	470.404	884.999	1	1	1	1	25.3321	22.557	54.3345
DATA	305	2	141	0	0	Col_4_7673035	Col_4_7673035	3637.19	445.222	-4.632412730e-003	6.408603205e-002	9.423756741e-001	1.205310e+003	1.192522e+003	1.276394e+002	1.225028e+002	189	335	22	54	7.252862e+000	1.862595e+001	0	0	0	0	0	0	0	0	1	0	0	155.574	279.466	1	1	1	1	24.4106	22.2573	54.743
DATA	306	2	142	0	0	Col_4_15030031	Col_4_15030031	3658.25	445.17	2.291207273e-001	7.363723139e-002	1.861524664e-003	4.792166e+002	8.121805e+002	6.376075e+001	8.594194e+001	105.5	246	22	54	7.141632e+000	1.854136e+001	0	0	0	0	0	0	0	0	1	0	0	61.7695	189.878	1	1	1	1	24.4106	22.1661	54.6448
DATA	307	2	143	0	0	NC_5_22578738	NC_5_22578738	3679.28	445.755	-5.336390656e-002	1.678860776e-001	7.505927717e-001	1.497215e+002	1.324099e+002	4.469632e+001	3.112100e+001	61	99	22	54	7.095978e+000	1.876997e+001	0	0	0	0	0	0	0	0	1	0	0	19.2733	30.8865	1	1	0	0	24.4106	22.3132	54.7883
DATA	308	2	144	0	0	Col_2_3154250	Col_2_3154250	3701.04	445.76	2.713834820e-001	6.627062057e-002	4.220229241e-005	8.530401e+003	1.593503e+004	8.540819e+002	1.593753e+003	1048	3412	22	54	7.269181e+000	1.895318e+001	0	0	1	1	0	0	0	0	1	0	0	1096.59	3707.98	1	1	1	1	16.5837	22.5773	54.9047
DATA	309	2	145	0	0	NC_4_10636017	NC_4_10636017	3721.78	446.16	0.000000000e+000	6.386095260e-001	1.000000000e+000	4.195802e+001	2.811745e+001	4.222593e+001	2.832155e+001	40	71	22	53	7.088800e+000	1.873291e+001	0	0	0	0	0	0	0	0	1	0	0	-1.0028	2.79589	0	0	0	0	23.696	22.6097	54.5067
DATA	310	2	146	0	0	NC_3_14352387	NC_3_14352387	3744.19	445.017	5.008179127e-001	1.992620813e-001	1.195862601e-002	6.396454e+001	2.026549e+002	4.276868e+001	3.486840e+001	45	112	22	53	7.126918e+000	1.841263e+001	0	0	0	0	0	0	0	0	1	0	0	8.20022	46.9209	1	1	0	1	26.4388	22.5928	54.2779
DATA	311	2	147	0	0	Col_5_14632308	Col_5_14632308	3763.96	445.426	-8.237215574e-002	6.251770479e-002	1.876438737e-001	2.724256e+003	2.253594e+003	2.756957e+002	2.271461e+002	387	608	22	53	6.819808e+000	1.831026e+001	0	0	0	0	0	0	0	0	1	0	0	348.84	520.683	1	1	1	1	25.3321	22.3002	53.8716
DATA	312	2	148	0	0	Col_1_4640897	Col_1_4640897	3785.2	445.627	-1.945236505e-002	6.479593607e-002	7.640172477e-001	1.102777e+003	1.054473e+003	1.181443e+002	1.092307e+002	174	314.5	22	53	7.214186e+000	1.808368e+001	0	0	0	0	0	0	0	0	1	0	0	141.034	243.073	1	1	1	1	24.1747	22.7704	54.0537
DATA	313	2	149	0	0	NC_5_14149118	NC_5_14149118	3807	445.203	-7.811027670e-001	1.527021263e-001	3.133994512e-007	4.002819e+002	6.626179e+001	5.834247e+001	2.932873e+001	89	81.5	23	54	7.201997e+000	1.800721e+001	0	0	0	0	0	0	0	0	1	0	0	51.1256	15.2365	1	1	1	0	28.1191	22.8084	54.4169
DATA	314	2	150	0	0	NC_1_26267745	NC_1_26267745	3827.89	444.436	1.674211138e-002	6.619266036e-002	8.003222855e-001	8.861420e+002	9.209699e+002	9.827785e+001	9.644754e+001	153	275	23	54	7.335637e+000	1.818482e+001	0	0	0	0	0	0	0	0	1	0	0	113.041	211.254	1	1	1	1	25.5572	22.8795	55.1828
DATA	315	2	151	0	0	Col_3_19582717	Col_3_19582717	3848.55	444.636	-1.914483929e-002	6.970045526e-002	7.835674088e-001	6.923738e+002	6.625151e+002	8.126476e+001	7.220178e+001	126	212	23	54	7.342481e+000	1.828912e+001	0	0	0	0	0	0	0	0	1	0	0	88.2234	151.64	1	1	1	1	24.6442	23.0372	55.1238
DATA	316	2	152	0	0	NC_3_1744221	NC_3_1744221	3869.89	444.911	-4.789905883e-001	4.339798036e-001	2.697162220e-001	8.612207e+001	2.858406e+001	4.345585e+001	2.879664e+001	52	65	23	54	7.263599e+000	1.814102e+001	0	0	0	0	0	0	0	0	1	0	0	10.9614	3.05726	1	0	0	0	29.7045	23.3018	55.1885
DATA	317	2	153	0	0	Col_5_25071448	Col_5_25071448	3891.13	444.867	8.171348286e-002	6.259971805e-002	1.917794613e-001	2.131827e+003	2.573151e+003	2.174054e+002	2.589252e+002	300	672	23	54	7.230915e+000	1.830024e+001	0	0	0	0	0	0	0	0	1	0	0	271.033	586.358	1	1	1	1	26.6546	23.1906	55.0071
DATA	318	2	154	0	0	NC_4_6875499	NC_4_6875499	3912.05	445.035	5.175339660e-002	9.698233064e-002	5.935924443e-001	2.813872e+002	3.169989e+002	5.112590e+001	4.288998e+001	78	130	23	53	7.477847e+000	1.830083e+001	0	0	0	0	0	0	0	0	0	0	0	35.7373	72.084	1	1	1	1	26.2212	23.4324	54.9377
DATA	319	2	155	0	0	Col_2_14662026	Col_2_14662026	3933.86	445.085	-5.117026599e-002	7.046100892e-002	4.677032885e-001	6.945181e+002	6.173242e+002	8.154426e+001	6.818525e+001	131	207	23	53	7.221071e+000	1.836397e+001	0	0	0	0	0	0	0	0	1	0	0	88.1137	140.069	1	1	1	1	26.4388	23.2139	54.4152
DATA	320	2	156	0	0	NC_4_2294185	NC_4_2294185	3954.6	444.597	4.954998978e-002	8.056881856e-002	5.385533570e-001	4.079276e+002	4.572283e+002	5.910671e+001	5.415325e+001	91	171	23	53	7.464541e+000	1.888967e+001	0	0	0	0	0	0	0	0	0	0	0	51.7024	103.518	1	1	1	1	24.8756	23.5257	54.6497
DATA	321	2	157	0	0	Col_4_2440170	Col_4_2440170	3976.37	445	5.885721214e-002	1.268492425e-001	6.426524698e-001	1.893176e+002	2.167945e+002	4.681239e+001	3.626845e+001	60	114.5	23	54	7.164477e+000	1.862882e+001	0	0	0	0	0	0	0	0	1	0	0	23.9724	48.984	1	1	0	1	29.1201	23.3126	54.928
DATA	322	2	158	0	0	Col_5_23089709	Col_5_23089709	3997.37	445	1.842871559e-001	8.210974813e-002	2.480664502e-002	3.747207e+002	5.727892e+002	5.692438e+001	6.743658e+001	85	170	23	54	7.069209e+000	1.838253e+001	0	0	0	0	0	0	0	0	1	0	0	47.4072	129.162	1	1	1	1	29.1201	23.3066	54.7906
DATA	323	2	159	0	0	Col_5_8762121	Col_5_8762121	4018	444.561	7.535791678e-002	6.466787458e-002	2.438948222e-001	1.083908e+003	1.289289e+003	1.165672e+002	1.321926e+002	171	360	23	54	7.090574e+000	1.837901e+001	0	0	0	0	0	0	0	0	1	0	0	137.013	290.142	1	1	1	1	25.7804	23.3463	54.6786
DATA	324	2	160	0	0	Col_3_645720	Col_3_645720	4039.35	444.8	-9.127758938e-003	9.848628672e-002	9.261573839e-001	2.960934e+002	2.899352e+002	5.214340e+001	4.118304e+001	80	130	23	54	7.050173e+000	1.870905e+001	0	0	0	0	0	0	0	0	1	0	0	37.3988	65.1253	1	1	1	1	26.2212	23.2227	54.7841
DATA	325	2	161	0	0	NC_2_16896608	NC_2_16896608	4060.62	445	1.085077661e-001	9.154291982e-002	2.358904798e-001	1.123678e+003	1.442612e+003	1.651046e+002	2.124595e+002	140	321	23	54	7.024691e+000	1.860899e+001	0	0	1	1	0	0	0	0	1	0	0	141.826	323.451	1	1	1	1	29.1201	23.2928	54.8629
DATA	326	2	162	66	1	DarkCorner	DarkCorner	4081.7	445.237	0.000000000e+000	6.365788906e-001	1.000000000e+000	4.270782e+001	2.916635e+001	4.298052e+001	2.935150e+001	36	67	23	54	7.046206e+000	1.896021e+001	0	0	0	0	0	0	0	0	1	0	0	-4.98271	-0.326592	0	0	0	0	29.3162	23.3356	54.47
DATA	327	2	163	66	1	DarkCorner	DarkCorner	4101.89	444.556	0.000000000e+000	6.364645082e-001	1.000000000e+000	4.273490e+001	2.921982e+001	4.300777e+001	2.940531e+001	35	53	23	54	6.766994e+000	1.844455e+001	0	0	0	0	0	0	0	0	0	0	0	-5.07165	-9.33065	0	0	0	0	22.7082	23.4736	54.8582
DATA	328	2	164	66	1	DarkCorner	DarkCorner	4124.45	444.955	0.000000000e+000	6.363581504e-001	1.000000000e+000	4.275910e+001	2.926904e+001	4.303212e+001	2.945484e+001	36	63	23	54	7.029558e+000	1.853379e+001	0	0	0	0	0	0	0	0	0	0	0	-4.79748	-4.21708	0	0	0	0	27.2919	23.8624	54.8063
DATA	329	3	1	66	1	DarkCorner	DarkCorner	665.73	454.351	0.000000000e+000	6.440482233e-001	1.000000000e+000	4.027046e+001	2.561505e+001	4.052760e+001	2.578828e+001	36	63	21	54	6.709465e+000	1.870513e+001	0	0	0	0	0	0	0	0	1	0	0	-1.21202	1.88587	0	0	0	0	20.591	21.4535	55.1776
DATA	330	3	2	66	1	DarkCorner	DarkCorner	686.5	452.676	0.000000000e+000	6.438132657e-001	1.000000000e+000	4.031200e+001	2.567775e+001	4.056940e+001	2.584075e+001	36.5	63	21	55	7.144751e+000	1.926717e+001	0	0	0	0	0	0	0	0	1	0	0	-1.74916	-1.85845	0	0	0	0	27.0811	21.9914	56.0351
DATA	331	3	3	0	0	Col_4_6792843	Col_4_6792843	707.186	452.695	1.199468874e-001	8.332632690e-002	1.500135357e-001	3.288337e+002	4.334343e+002	5.225763e+001	5.049147e+001	81	171	22	55	7.176960e+000	1.953156e+001	0	0	0	0	0	0	0	0	1	0	0	43.8929	109.948	1	1	1	1	25.7804	22.0161	56.5178
DATA	332	3	4	0	0	NC_1_5390149	NC_1_5390149	728.509	452.236	-1.086164282e-001	9.366274604e-002	2.461894990e-001	3.381592e+002	2.633327e+002	5.288062e+001	3.697422e+001	80	136	22	55	7.425166e+000	1.949549e+001	0	0	0	0	0	0	0	0	1	0	0	45.0926	66.6538	1	1	1	1	25.3321	22.4718	56.7424
DATA	333	3	5	0	0	NC_5_10643669	NC_5_10643669	750	452.5	1.398578708e-001	1.054975202e-001	1.849396994e-001	2.096006e+002	2.892347e+002	4.577580e+001	3.889637e+001	64	133	22	56	7.248207e+000	1.988212e+001	0	0	0	0	0	0	0	0	1	0	0	27.9222	73.0633	1	1	1	1	26.2212	22.7424	57.2192
DATA	334	3	6	0	0	Col_4_13331099	Col_4_13331099	770.86	452.544	1.542103910e-001	7.066434371e-002	2.908781878e-002	5.468916e+002	7.800306e+002	6.818940e+001	8.223926e+001	105	261.5	22	56	7.110011e+000	1.914373e+001	0	0	0	0	0	0	0	0	1	0	0	72.7935	196.686	1	1	1	1	25.7804	22.6681	56.8741
DATA	335	3	7	0	0	NC_5_1452901	NC_5_1452901	792.5	452.278	2.263428915e-001	6.483833485e-002	4.814311687e-004	8.323432e+003	1.401669e+004	8.333407e+002	1.401912e+003	1146.5	3719	22	56	7.232976e+000	1.920982e+001	0	0	0	0	0	0	0	0	1	0	0	1107.05	3528.14	1	1	1	1	24.8756	22.77	56.4569
DATA	336	3	8	0	0	Col_4_7586796	Col_4_7586796	813	452.661	-1.585520804e-002	6.339388397e-002	8.025051651e-001	1.370368e+003	1.321241e+003	1.429782e+002	1.346849e+002	220	382.5	23	55	7.202115e+000	1.963571e+001	0	0	0	0	0	0	0	0	1	0	0	182.139	332.071	1	1	1	1	26.2212	22.8892	56.6818
DATA	337	3	9	0	0	Col_1_27740394	Col_1_27740394	834.5	452.676	-8.141196105e-004	6.887361615e-002	9.905688364e-001	1.156998e+003	1.154831e+003	1.226871e+002	1.362045e+002	171	288	23	56	7.178556e+000	1.991159e+001	0	0	0	1	0	0	0	0	1	0	0	153.687	289.824	1	1	1	1	27.0811	23.0455	57.4509
DATA	338	3	10	0	0	NC_5_24456137	NC_5_24456137	855.5	452.676	2.785733407e-001	3.376701832e-001	4.093792590e-001	4.540591e+001	8.623544e+001	4.108506e+001	2.759331e+001	42	85	23	56	7.493444e+000	2.007303e+001	0	0	0	0	0	0	0	0	0	0	0	6.02833	21.6141	1	1	0	0	27.0811	23.4543	57.4996
DATA	339	3	11	0	0	NC_3_16083971	NC_3_16083971	876.776	452.522	0.000000000e+000	5.826255205e-001	1.000000000e+000	4.059139e+001	3.231291e+001	4.088670e+001	2.644086e+001	40	76	23	56	7.261755e+000	1.960642e+001	0	0	0	0	0	0	0	0	1	0	0	2.28032	8.08921	0	1	0	0	27.0811	23.1404	57.7112
DATA	340	3	12	0	0	Col_5_7828815	Col_5_7828815	898	452.5	2.711781103e-001	6.626755276e-002	4.273546244e-005	7.606980e+003	1.420334e+004	7.617948e+002	1.420577e+003	1008	3312	23	56	7.280165e+000	1.945625e+001	0	0	0	0	0	0	0	0	1	0	0	1009.16	3551.85	1	1	1	1	26.2212	23.1221	57.547
DATA	341	3	13	0	0	NC_2_6893966	NC_2_6893966	919	452.5	1.596491940e-001	4.332062883e-001	7.124786296e-001	4.061736e+001	5.866254e+001	4.088683e+001	2.694210e+001	38	83	23	56	7.624379e+000	1.983324e+001	0	0	0	0	0	0	0	0	1	0	0	1.20692	14.656	0	1	0	0	26.2212	23.2238	57.5693
DATA	342	3	14	0	0	NC_5_23707859	NC_5_23707859	940.333	452.609	3.315419433e-002	8.699789255e-002	7.031350392e-001	3.302107e+002	3.564063e+002	5.255525e+001	4.430446e+001	81.5	162	22	55	7.475145e+000	1.962194e+001	0	0	0	0	0	0	0	0	1	0	0	43.7841	88.9677	1	1	1	1	27.2919	22.842	56.9284
DATA	343	3	15	0	0	NC_4_6351369	NC_4_6351369	961.5	452.676	3.399388390e-002	2.205358705e-001	8.774976164e-001	9.588844e+001	1.036955e+002	4.200149e+001	2.830500e+001	51.5	88	23	55	7.570382e+000	1.942870e+001	0	0	0	0	0	0	0	0	1	0	0	12.7123	25.866	1	1	0	0	27.0811	23.3142	56.722
DATA	344	3	16	0	0	NC_4_4914754	NC_4_4914754	982.837	452.419	1.320312977e-002	5.147279450e-001	9.795359502e-001	4.063551e+001	4.188985e+001	4.097805e+001	2.668528e+001	42	76	23	56	7.610552e+000	1.968468e+001	0	0	0	0	0	0	0	0	0	0	0	3.45724	10.4422	0	1	0	0	22.1978	23.6751	57.2676
DATA	345	3	17	0	0	NC_4_8009104	NC_4_8009104	1003.5	452.5	3.295962138e-002	6.278071019e-002	5.995859766e-001	1.607437e+003	1.734177e+003	1.658645e+002	1.754109e+002	262	501	23	56	7.612060e+000	2.021395e+001	0	0	0	0	0	0	0	0	0	0	0	213.084	432.069	1	1	1	1	24.4106	23.7017	57.8928
DATA	346	3	18	0	0	Col_3_18401779	Col_3_18401779	1024.66	452.5	-2.504148071e-002	6.883922927e-002	7.160315644e-001	7.014779e+002	6.621746e+002	8.119791e+001	7.127862e+001	133	229	23	57	7.598181e+000	2.023634e+001	0	0	0	0	0	0	0	0	0	0	0	92.9919	164.907	1	1	1	1	25.3321	23.6981	58.2174
DATA	347	3	19	66	-1	(-)3xSLv1	NegativeControl	1046	452.5	0.000000000e+000	6.425735859e-001	1.000000000e+000	4.063173e+001	2.622262e+001	4.089117e+001	2.641801e+001	33	72	23	57	7.618564e+000	2.047398e+001	0	0	0	0	0	0	0	0	0	0	0	-4.68687	3.07678	0	0	0	0	26.2212	23.789	58.4668
DATA	348	3	20	0	0	NC_5_4425576	NC_5_4425576	1067.03	452.738	3.303849196e-002	1.226890443e-001	7.877092914e-001	1.916023e+002	2.067470e+002	4.515289e+001	3.352858e+001	63	116.5	23	57	7.597480e+000	2.017451e+001	0	0	0	0	0	0	0	0	0	0	0	25.4054	51.4573	1	1	0	1	26.6546	23.5913	57.9418
DATA	349	3	21	0	0	NC_5_6302487	NC_5_6302487	1088.58	452.797	-3.582519324e-002	6.809686281e-002	5.988245075e-001	7.533046e+002	6.936580e+002	8.570705e+001	7.421984e+001	133	236	23	57	7.563332e+000	2.016434e+001	0	0	0	0	0	0	0	0	1	0	0	99.9033	172.614	1	1	1	1	25.3321	23.3359	58.1005
DATA	350	3	22	0	0	NC_2_18903954	NC_2_18903954	1109.5	452.676	1.287649779e-001	7.632482734e-002	9.159078368e-002	4.148211e+002	5.579892e+002	5.823192e+001	6.173038e+001	92.5	201.5	23	57	7.649455e+000	2.038149e+001	0	0	0	0	0	0	0	0	0	0	0	55.0272	138.838	1	1	1	1	27.0811	23.4054	57.9449
DATA	351	3	23	0	0	NC_4_3002968	NC_4_3002968	1130.71	452.5	3.022132731e-002	8.820694864e-002	7.318855269e-001	3.225247e+002	3.457676e+002	5.205200e+001	4.350548e+001	78	153.5	23	57	7.683631e+000	2.041969e+001	0	0	0	0	0	0	0	0	0	0	0	42.7967	86.0304	1	1	1	1	27.0811	23.5456	58.2573
DATA	352	3	24	0	0	NC_5_10964726	NC_5_10964726	1152.36	452.691	5.753089237e-002	8.229168449e-002	4.844836492e-001	3.623273e+002	4.136490e+002	5.459766e+001	4.907275e+001	88	155.5	23	57	7.521887e+000	2.005986e+001	0	0	0	0	0	0	0	0	0	0	0	48.094	102.927	1	1	1	1	24.8756	23.5691	58.0012
DATA	353	3	25	0	0	NC_3_1563859	NC_3_1563859	1172.88	452.48	-1.486325632e-001	2.176693324e-001	4.947101692e-001	1.196536e+002	8.497538e+001	4.254427e+001	2.773360e+001	54	86.5	23	57	7.526458e+000	1.986369e+001	0	0	0	0	0	0	0	0	0	0	0	15.8883	21.1462	1	1	0	0	23.9365	23.5415	57.8085
DATA	354	3	26	66	-1	(-)3xSLv1	NegativeControl	1194.02	452.4	0.000000000e+000	6.421300540e-001	1.000000000e+000	4.055115e+001	2.622855e+001	4.081007e+001	2.639560e+001	38	63	23	57	7.412020e+000	1.960898e+001	0	0	0	0	0	0	0	0	0	0	0	-1.36202	0.422969	0	0	0	0	26.2212	23.6855	57.955
DATA	355	3	27	0	0	Col_1_24216823	Col_1_24216823	1214.81	452.792	7.592600919e-002	6.359393469e-002	2.325096417e-001	1.290424e+003	1.536945e+003	1.353367e+002	1.559433e+002	208	458	23	57	7.428263e+000	1.983255e+001	0	0	0	0	0	0	0	0	0	0	0	171.493	382.644	1	1	1	1	24.4106	23.6798	57.6668
DATA	356	3	28	0	0	NC_1_6369009	NC_1_6369009	1236.4	452.586	8.495890697e-002	1.149002013e-001	4.596551741e-001	1.972654e+002	2.398888e+002	4.529389e+001	3.565630e+001	63	126	23	56	7.387701e+000	1.961895e+001	0	0	0	0	0	0	0	0	0	0	0	26.2291	59.741	1	1	0	1	27.501	23.9791	57.3238
DATA	357	3	29	0	0	NC_1_12654759	NC_1_12654759	1258.45	452.545	2.561761231e-001	1.723830600e-001	1.372562743e-001	9.708053e+001	1.751089e+002	4.189103e+001	3.165466e+001	52.5	106	24	56	7.763276e+000	1.972367e+001	0	0	0	0	0	0	0	0	0	0	0	12.9151	43.6248	1	1	0	1	19.1492	24.3381	57.1798
DATA	358	3	30	0	0	NC_4_2368089	NC_4_2368089	1278.78	452.522	0.000000000e+000	6.421494732e-001	1.000000000e+000	4.047086e+001	2.619345e+001	4.072927e+001	2.637266e+001	33.5	68	24	56	7.818592e+000	1.967186e+001	0	0	0	0	0	0	0	0	0	0	0	-4.71827	2.05801	0	0	0	0	30	24.274	57.2205
DATA	359	3	31	0	0	NC_1_22522	NC_1_22522	1299.69	452.746	3.962438434e-002	9.830545031e-002	6.868936878e-001	2.623182e+002	2.873775e+002	4.842671e+001	3.898752e+001	73	135	23	56	7.564597e+000	1.970465e+001	0	0	0	0	0	0	0	0	0	0	0	34.9351	71.6569	1	1	1	1	25.7804	23.9389	57.1596
DATA	360	3	32	0	0	NC_3_22002411	NC_3_22002411	1320.76	452.194	1.380735551e-001	3.051587122e-001	6.509342228e-001	5.986305e+001	8.226827e+001	4.111963e+001	2.759031e+001	45	85	23	56	7.587922e+000	1.960735e+001	0	0	0	0	0	0	0	0	0	0	0	7.9774	20.5226	1	1	0	0	26.8687	23.7998	57.3422
DATA	361	3	33	0	0	NC_1_13202988	NC_1_13202988	1342.1	452.5	2.491936486e-001	7.766903672e-002	1.334738552e-003	3.732262e+002	6.624693e+002	5.519009e+001	7.128384e+001	85	234	23	56	7.578098e+000	1.955041e+001	0	0	0	0	0	0	0	0	0	0	0	49.7668	165.357	1	1	1	1	26.2212	23.9333	57.4978
DATA	362	3	34	0	0	Col_4_14725221	Col_4_14725221	1363.09	452.31	2.078529410e-001	6.959614517e-002	2.821370744e-003	6.148801e+002	9.923008e+002	7.369951e+001	1.026575e+002	122	317	23	56	7.879472e+000	1.948544e+001	0	0	0	0	0	0	0	0	0	0	0	82.0422	247.825	1	1	1	1	26.0017	24.2483	57.4743
DATA	363	3	35	0	0	NC_3_16147323	NC_3_16147323	1384.52	452.37	5.103140034e-002	8.307866513e-002	5.390475111e-001	3.550993e+002	3.993753e+002	5.394072e+001	4.781278e+001	87	167	24	56	7.885053e+000	1.962236e+001	0	0	0	0	0	0	0	0	0	0	0	47.4118	99.8074	1	1	1	1	24.4106	24.5708	57.7794
DATA	364	3	36	0	0	NC_1_17014755	NC_1_17014755	1405.71	452.5	-1.649379949e-001	4.380033927e-001	7.064947855e-001	5.821446e+001	3.981923e+001	4.099169e+001	2.657019e+001	46	76	24	56	7.774408e+000	1.944177e+001	0	0	0	0	0	0	0	0	0	0	0	7.77785	9.95792	1	1	0	0	27.0811	24.344	57.2794
DATA	365	3	37	0	0	NC_5_15392061	NC_5_15392061	1427	452.5	4.803013529e-002	7.058175709e-002	4.961946524e-001	5.750423e+002	6.422882e+002	7.036243e+001	6.938657e+001	112	212	24	55	7.581766e+000	1.979922e+001	0	0	0	0	0	0	0	0	0	0	0	76.8831	160.735	1	1	1	1	26.2212	24.4058	57.2141
DATA	366	3	38	0	0	Col_1_16868905	Col_1_16868905	1447.31	452.545	8.786505935e-002	6.315517498e-002	1.641476284e-001	1.534284e+003	1.878325e+003	1.586889e+002	1.896556e+002	242	529	23	55	7.404436e+000	1.949838e+001	0	0	0	0	0	0	0	0	0	0	0	205.272	470.385	1	1	1	1	25.1049	24.0024	57.1877
DATA	367	3	39	0	0	Col_1_21694732	Col_1_21694732	1468.68	452.78	1.411968034e-001	6.480718596e-002	2.935236598e-002	1.096402e+003	1.517633e+003	1.168783e+002	1.540104e+002	176.5	454	23	55	7.370182e+000	1.862485e+001	0	0	0	0	0	0	0	0	0	0	0	146.793	380.355	1	1	1	1	23.9365	23.9876	56.439
DATA	368	3	40	0	0	Col_3_15304665	Col_3_15304665	1490.29	452.5	3.220764113e-002	8.068205175e-002	6.897516322e-001	3.860499e+002	4.157680e+002	5.592356e+001	4.913972e+001	91	156	24	55	7.608221e+000	1.921075e+001	0	0	0	0	0	0	0	0	0	0	0	51.7256	104.28	1	1	1	1	27.0811	24.4328	56.3998
DATA	369	3	41	0	0	Col_1_24983939	Col_1_24983939	1511.29	452.569	-2.433674551e-002	7.588255199e-002	7.484256516e-001	4.832498e+002	4.569145e+002	6.300812e+001	5.265646e+001	102.5	185	24	55	7.540098e+000	1.904447e+001	0	0	0	0	0	0	0	0	0	0	0	64.7963	114.691	1	1	1	1	25.3321	24.3628	56.6464
DATA	370	3	42	0	0	Col_3_21780540	Col_3_21780540	1532.16	452.377	5.937695404e-002	6.193747498e-002	3.377302723e-001	3.314489e+003	3.800086e+003	3.339022e+002	3.809075e+002	491.5	1016.5	24	56	7.523678e+000	1.924737e+001	0	0	0	0	0	0	0	0	0	0	0	444.749	954.606	1	1	1	1	26.0017	24.5862	57.0123
DATA	371	3	43	0	0	Col_2_11147130	Col_2_11147130	1553.78	452.478	4.888187867e-002	7.868929870e-002	5.344673180e-001	4.027843e+002	4.507694e+002	5.702798e+001	5.210278e+001	91	172	24	57	7.260953e+000	1.910557e+001	0	0	0	0	0	0	0	0	0	0	0	54.0879	113.333	1	1	1	1	27.0811	24.6734	57.5724
DATA	372	3	44	0	0	Col_1_6490997	Col_1_6490997	1574.41	452.611	5.364021274e-002	6.496773179e-002	4.090061138e-001	9.515352e+002	1.076627e+003	1.033521e+002	1.107830e+002	166	336	25	56	7.324280e+000	1.925036e+001	0	0	0	0	0	0	0	0	0	0	0	127.87	270.911	1	1	1	1	24.4106	25.0564	57.807
DATA	373	3	45	0	0	NC_5_24109464	NC_5_24109464	1596	452.5	0.000000000e+000	6.426749018e-001	1.000000000e+000	4.005526e+001	2.592147e+001	4.031102e+001	2.616932e+001	36.5	74	25	57	7.376623e+000	1.913491e+001	0	0	0	0	0	0	0	0	0	0	0	-2.26594	5.25447	0	0	0	0	26.2212	25.3163	57.8382
DATA	374	3	46	0	0	NC_3_10135984	NC_3_10135984	1616.98	452.417	4.992657099e-002	6.531658744e-002	4.446419430e-001	9.038192e+002	1.013930e+003	9.895178e+001	1.046895e+002	157.5	322	25	56	7.436740e+000	1.904136e+001	0	0	0	0	0	0	0	0	0	0	0	121.641	255.565	1	1	1	1	26.2212	25.3362	57.5751
DATA	375	3	47	0	0	Col_5_6713890	Col_5_6713890	1638.62	453.059	-3.187185505e-002	7.431073791e-002	6.679962005e-001	5.174474e+002	4.808331e+002	6.555642e+001	5.468132e+001	108	177	25	56	7.531890e+000	1.907921e+001	0	0	0	0	0	0	0	0	0	0	0	69.6934	121.312	1	1	1	1	19.7386	25.4404	57.4267
DATA	376	3	48	0	0	Col_2_10351618	Col_2_10351618	1659.26	452.736	5.242835030e-002	6.367258087e-002	4.102774638e-001	1.216119e+003	1.372159e+003	1.280907e+002	1.396609e+002	193	399	25	55	7.583740e+000	1.921151e+001	0	0	0	0	0	0	0	0	0	0	0	163.915	346.466	1	1	1	1	24.4106	25.4226	57.2325
DATA	377	3	49	0	0	NC_1_28145517	NC_1_28145517	1680.12	452.561	7.993193345e-003	6.455489185e-002	9.014577146e-001	1.036947e+003	1.056209e+003	1.112115e+002	1.087733e+002	180.5	341	25	56.5	7.707737e+000	1.954410e+001	0	0	0	0	0	0	0	0	0	0	0	139.867	266.909	1	1	1	1	25.7804	25.6873	58.1897
DATA	378	3	50	0	0	Col_5_4824682	Col_5_4824682	1701.1	452.492	-1.245654900e-001	1.155658918e-001	2.810899158e-001	2.457432e+002	1.844658e+002	4.708453e+001	3.185887e+001	73	109	25	57	7.775213e+000	1.940812e+001	0	0	0	0	0	0	0	0	0	0	0	33.1709	46.6547	1	1	1	1	26.2212	25.7426	58.0252
DATA	379	3	51	0	0	NC_2_8869485	NC_2_8869485	1723	452.5	9.465416158e-002	6.410499580e-002	1.397966030e-001	1.146518e+003	1.425723e+003	1.214730e+002	1.449151e+002	190	409.5	25	57	7.703592e+000	1.982677e+001	0	0	0	0	0	0	0	0	0	0	0	154.875	360.91	1	1	1	1	26.2212	25.8428	58.6221
DATA	380	3	52	0	0	Col_5_24738542	Col_5_24738542	1743.91	452.764	7.740467617e-002	6.411572136e-002	2.273300476e-001	1.115220e+003	1.332801e+003	1.185139e+002	1.357790e+002	187	396	25	57	7.697584e+000	2.002942e+001	0	0	0	0	0	0	0	0	0	0	0	150.753	337.682	1	1	1	1	25.1049	25.8344	58.5854
DATA	381	3	53	0	0	Col_5_9171730	Col_5_9171730	1765.5	452.324	5.030768016e-002	1.126444326e-001	6.551595583e-001	2.072614e+002	2.327159e+002	4.511810e+001	3.482588e+001	67	123	25	57	7.443710e+000	1.985275e+001	0	0	0	0	0	0	0	0	0	0	0	28.0373	59.0084	1	1	1	1	27.0811	25.8256	58.1527
DATA	382	3	54	0	0	NC_3_757361	NC_3_757361	1786.5	452.324	0.000000000e+000	5.303961892e-001	1.000000000e+000	3.979430e+001	3.856035e+001	4.004840e+001	2.617331e+001	35	72	26	56	7.501319e+000	2.004702e+001	0	0	0	0	0	0	0	0	0	0	0	-3.78112	9.78555	0	1	0	0	27.0811	26.1085	57.8801
DATA	383	3	55	0	0	NC_4_3505779	NC_4_3505779	1807.5	452.324	1.274269589e-001	6.756382388e-002	5.929177537e-002	6.946306e+002	9.314957e+002	8.016758e+001	9.667436e+001	131	315	26	56	7.634508e+000	1.931863e+001	0	0	0	0	0	0	0	0	0	0	0	94.0936	236.579	1	1	1	1	27.0811	26.0872	57.4305
DATA	384	3	56	0	0	NC_1_16080980	NC_1_16080980	1828.78	452.478	2.275490498e-001	1.163324853e-001	5.046240464e-002	1.629043e+002	2.750942e+002	4.318537e+001	3.774589e+001	64	132.5	26	56	7.543724e+000	1.920298e+001	0	0	0	0	0	0	0	0	0	0	0	22.0814	69.9257	1	1	0	1	27.0811	26.0032	57.9433
DATA	385	3	57	0	0	Col_1_12103833	Col_1_12103833	1849.19	452.611	-4.837125140e-002	6.276120986e-002	4.408735656e-001	1.799831e+003	1.610128e+003	1.843679e+002	1.630707e+002	292	473	26	56	7.625070e+000	1.938784e+001	0	0	0	0	0	0	0	0	0	0	0	244.116	409.593	1	1	1	1	25.1049	26.0772	57.95
DATA	386	3	58	0	0	NC_4_9558911	NC_4_9558911	1870.31	452.382	-2.296702218e-002	1.060096498e-001	8.284808847e-001	2.454778e+002	2.328334e+002	4.688494e+001	3.475753e+001	71.5	123.5	25	57	7.375409e+000	1.969901e+001	0	0	0	0	0	0	0	0	0	0	0	33.3158	59.2728	1	1	1	1	24.8756	25.7946	58.1143
DATA	387	3	59	0	0	NC_1_27616924	NC_1_27616924	1891.63	452.102	-1.904410173e-002	6.752371650e-002	7.779161014e-001	7.533310e+002	7.210107e+002	8.525679e+001	7.657409e+001	137	250	25	57	7.783854e+000	2.013669e+001	0	0	0	0	0	0	0	0	0	0	0	102.303	183.679	1	1	1	1	23.9365	26.0794	58.3655
DATA	388	3	60	0	0	NC_1_16566906	NC_1_16566906	1913.5	452.324	0.000000000e+000	5.976705846e-001	1.000000000e+000	3.964302e+001	3.008028e+001	3.999694e+001	2.594296e+001	42.5	75.5	26	57	7.729924e+000	2.032914e+001	0	0	0	0	0	0	0	0	0	0	0	3.8561	7.66901	0	1	0	0	27.0811	26.1781	57.9852
DATA	389	3	61	0	0	Col_4_13461466	Col_4_13461466	1933.91	452.536	-2.308216574e-002	7.945627409e-002	7.714326138e-001	4.202686e+002	3.985151e+002	5.793280e+001	4.744673e+001	96	169.5	26	58	7.978075e+000	2.008122e+001	0	0	0	0	0	0	0	0	0	0	0	57.1393	101.674	1	1	1	1	25.7804	26.2101	58.5625
DATA	390	3	62	0	0	NC_2_15898149	NC_2_15898149	1955.57	452.298	1.648296892e-001	7.974471525e-002	3.873726505e-002	5.095043e+002	7.446934e+002	6.468477e+001	9.361000e+001	97	211	26	58	7.809854e+000	2.011803e+001	0	0	0	0	0	0	0	0	0	0	0	69.3105	190.12	1	1	1	1	26.8687	26.1321	58.3552
DATA	391	3	63	0	0	NC_1_24458883	NC_1_24458883	1976.5	452.071	1.220847523e-001	6.632652432e-002	6.567100825e-002	7.953545e+002	1.053527e+003	8.895178e+001	1.084461e+002	151	337	25	57	7.586513e+000	1.941313e+001	0	0	0	0	0	0	0	0	0	0	0	108.252	269.127	1	1	1	1	25.3321	25.817	57.6985
DATA	392	3	64	0	0	NC_4_8530177	NC_4_8530177	1998.11	452	0.000000000e+000	6.431829704e-001	1.000000000e+000	3.955834e+001	2.553922e+001	3.981093e+001	2.581763e+001	38	74	26	57	7.510273e+000	1.957516e+001	0	0	0	0	0	0	0	0	0	0	0	0.0143449	6.25641	0	0	0	0	30	26.0178	57.7587
DATA	393	3	65	0	0	NC_1_2228125	NC_1_2228125	2019.12	452.678	8.474894718e-002	8.877023148e-002	3.397293960e-001	2.927633e+002	3.558489e+002	4.940137e+001	4.388543e+001	79	158.5	25	57	7.318360e+000	1.978443e+001	0	0	0	0	0	0	0	0	0	0	0	39.8862	91.0223	1	1	1	1	26.0017	25.9195	57.8439
DATA	394	3	66	0	0	NC_5_19692464	NC_5_19692464	2040.44	452.027	3.667978008e-002	5.006022540e-001	9.415902262e-001	3.952169e+001	4.300464e+001	3.977482e+001	2.602951e+001	37.5	81	26	57	7.640963e+000	2.006068e+001	0	0	0	0	0	0	0	0	0	0	0	0.336476	11.0052	0	1	0	0	29.1201	26.3669	57.8905
DATA	395	3	67	0	0	Col_3_10166896	Col_3_10166896	2061.56	452.027	1.498533061e-001	8.894031769e-002	9.201272886e-002	2.737721e+002	3.865828e+002	4.827160e+001	4.639843e+001	72	168	26	57	7.618802e+000	2.045883e+001	0	0	0	0	0	0	0	0	0	0	0	37.3313	98.9809	1	1	1	1	29.1201	26.3847	58.2827
DATA	396	3	68	0	0	Col_4_7813348	Col_4_7813348	2082.62	452	-1.081078368e+000	1.183681803e-001	6.651369513e-020	1.332483e+004	1.105562e+003	1.333075e+003	1.134918e+002	1852	351	26	57	7.664627e+000	2.026121e+001	0	0	0	0	0	0	0	0	0	0	0	1817.68	283.206	1	1	1	1	29.1201	26.5201	58.7051
DATA	397	3	69	0	0	Col_3_17395513	Col_3_17395513	2103.49	452.17	4.657329680e-002	6.208429268e-002	4.531569558e-001	2.428671e+003	2.703597e+003	2.460948e+002	2.715722e+002	360	757	26	58	7.751925e+000	1.999549e+001	0	0	0	0	0	0	0	0	0	0	0	331.424	692.895	1	1	1	1	24.4106	26.5515	58.9217
DATA	398	3	70	0	0	NC_5_12634917	NC_5_12634917	2124.55	452.286	1.620327610e-001	1.558893549e-001	2.986146737e-001	1.188242e+002	1.725590e+002	4.145293e+001	3.089149e+001	51.5	112.5	26	58	7.758528e+000	1.967684e+001	0	0	0	0	0	0	0	0	0	0	0	16.2206	44.2438	1	1	0	1	21.9382	26.5483	58.8948
DATA	399	3	71	0	0	Col_2_12958510	Col_2_12958510	2145.86	452.232	-3.459169612e-002	6.801365042e-002	6.110331089e-001	7.349369e+002	6.786695e+002	8.353137e+001	7.253930e+001	140	242.5	26	57	7.878943e+000	1.979231e+001	0	0	0	0	0	0	0	0	0	0	0	100.357	174.075	1	1	1	1	25.3321	26.4784	58.7048
DATA	400	3	72	0	0	Col_1_23112784	Col_1_23112784	2166.77	452.019	-1.258838565e-002	7.537844028e-002	8.673681062e-001	4.764059e+002	4.627951e+002	6.200749e+001	5.289068e+001	101	183	26	58	7.826866e+000	1.959694e+001	0	0	0	0	0	0	0	0	0	0	0	65.0721	118.74	1	1	1	1	24.8756	26.339	58.5695
DATA	401	3	73	0	0	NC_1_4415895	NC_1_4415895	2187.5	452.92	4.979912504e-003	6.514921636e-002	9.390701902e-001	9.385029e+002	9.493264e+002	1.018938e+002	9.832219e+001	167	302	26	58	7.908575e+000	1.962836e+001	0	0	0	0	0	0	0	0	0	0	0	128.224	243.679	1	1	1	1	23.9365	26.3802	59.2864
DATA	402	3	74	0	0	Col_1_12276300	Col_1_12276300	2209.1	452.385	-4.499605185e-002	6.913909563e-002	5.151725341e-001	6.855599e+002	6.180866e+002	7.920682e+001	6.689639e+001	134	228	26	58	7.902442e+000	1.984970e+001	0	0	0	0	0	0	0	0	0	0	0	93.6852	158.682	1	1	1	1	24.4106	26.2855	59.1055
DATA	403	3	75	0	0	Col_3_2234435	Col_3_2234435	2230.39	452.426	-1.158913533e-002	7.980948244e-002	8.845450670e-001	4.076875e+002	3.969523e+002	5.687962e+001	4.722534e+001	93.5	166	25	58	8.116777e+000	1.976942e+001	0	0	0	0	0	0	0	0	0	0	0	55.7231	101.933	1	1	1	1	24.4106	26.1176	59.026
DATA	404	3	76	0	0	Col_3_8583961	Col_3_8583961	2251.48	451.607	-1.238413456e-001	7.406534499e-002	9.451344728e-002	5.916054e+002	4.448267e+002	7.122322e+001	5.131458e+001	115.5	178.5	25	57	8.014115e+000	1.961182e+001	0	0	0	0	0	0	0	0	0	0	0	80.872	114.23	1	1	1	1	24.6442	26.2604	58.5285
DATA	405	3	77	0	0	NC_1_12148448	NC_1_12148448	2272.46	452.25	9.115697830e-003	3.913351095e-001	9.814158845e-001	5.246857e+001	5.358150e+001	3.999846e+001	2.613192e+001	46.5	73	25	56	7.703915e+000	1.911306e+001	0	0	0	0	0	0	0	0	0	0	0	7.1734	13.7629	1	1	0	0	23.696	25.7477	57.855
DATA	406	3	78	0	0	Col_4_13466224	Col_4_13466224	2294.16	451.565	-5.604320992e-002	6.452648777e-002	3.851040926e-001	1.142881e+003	1.004518e+003	1.209706e+002	1.036570e+002	192	323	25	56	7.590669e+000	1.939675e+001	0	0	0	0	0	0	0	0	0	0	0	156.264	258.01	1	1	1	1	26.2212	25.6585	57.9047
DATA	407	3	79	0	0	Col_2_10550775	Col_2_10550775	2315.59	452.049	9.163983364e-002	6.466331749e-002	1.564290750e-001	9.994375e+002	1.234228e+003	1.075205e+002	1.260446e+002	175.5	393	25	56	7.675853e+000	1.957004e+001	0	0	0	0	0	0	0	0	0	0	0	136.66	317.049	1	1	1	1	26.2212	25.6436	57.8534
DATA	408	3	80	0	0	Col_4_13607293	Col_4_13607293	2335.86	451.74	2.716425542e-002	6.515969443e-002	6.767607722e-001	9.184384e+002	9.777195e+002	1.000358e+002	1.010618e+002	165	296	25	56	7.615108e+000	1.922195e+001	0	0	0	0	0	0	0	0	0	0	0	125.586	251.141	1	1	1	1	24.1747	25.1101	57.1462
DATA	409	3	81	0	0	Col_5_1018176	Col_5_1018176	2356.37	453.042	1.891037950e-001	7.579674843e-002	1.259997108e-002	1.835350e+003	2.836760e+003	1.910202e+002	3.530187e+002	223	775	25	55	7.869126e+000	1.923472e+001	0	0	1	1	0	0	0	0	0	0	0	250.969	728.79	1	1	1	1	16.5837	25.1988	56.5626
DATA	410	3	82	0	0	Col_5_1757431	Col_5_1757431	2378.83	452	-9.600258606e-002	7.052591343e-002	1.734383587e-001	6.810135e+002	5.459504e+002	7.880264e+001	6.029023e+001	129	208	24	55	7.508363e+000	1.927581e+001	0	0	0	0	0	0	0	0	0	0	0	93.1153	140.218	1	1	1	1	28.1191	24.8337	56.046
DATA	411	3	83	0	0	Col_2_13722714	Col_2_13722714	2399.49	452.073	1.919530749e-002	6.844339335e-002	7.791282705e-001	6.647569e+002	6.947973e+002	7.740370e+001	7.403991e+001	129	243.5	24	54	7.637418e+000	1.914265e+001	0	0	0	0	0	0	0	0	0	0	0	90.8851	178.423	1	1	1	1	25.3321	24.6306	55.5046
DATA	412	3	84	0	0	Col_2_13558412	Col_2_13558412	2421.2	452.231	6.188817728e-002	7.412058956e-002	4.037368141e-001	4.639453e+002	5.350014e+002	6.103393e+001	5.930411e+001	101	198	24	54	7.577963e+000	1.950607e+001	0	0	0	0	0	0	0	0	0	0	0	63.4228	137.362	1	1	1	1	27.2919	24.3866	55.7093
DATA	413	3	85	0	0	NC_1_6715702	NC_1_6715702	2442.02	452.656	7.362503727e-002	8.728106238e-002	3.989266983e-001	3.051348e+002	3.615070e+002	5.004196e+001	4.429236e+001	80	153	23	55	7.329401e+000	1.931342e+001	0	0	0	0	0	0	0	0	0	0	0	41.7071	92.8013	1	1	1	1	26.6546	23.9469	56.1959
DATA	414	3	86	0	0	Col_5_5799300	Col_5_5799300	2462.56	452.302	-1.686297196e-002	6.622644357e-002	7.990120045e-001	8.455095e+002	8.133089e+002	9.339494e+001	8.526502e+001	151.5	261.5	23	54	7.422752e+000	1.897524e+001	0	0	0	0	0	0	0	0	0	0	0	115.545	208.707	1	1	1	1	26.6546	23.7573	56.0545
DATA	415	3	87	0	0	NC_2_12338870	NC_2_12338870	2484.97	451.263	1.365361017e-001	4.465016134e-001	7.597639063e-001	3.942992e+001	5.399605e+001	3.979593e+001	2.617842e+001	43	80	23	54	7.382557e+000	1.884963e+001	0	0	0	0	0	0	0	0	0	0	0	4.11667	13.8483	0	1	0	0	21.4095	23.736	55.4556
DATA	416	3	88	0	0	NC_5_26831865	NC_5_26831865	2505.68	452.52	0.000000000e+000	5.600953939e-001	1.000000000e+000	3.943826e+001	3.416730e+001	3.971162e+001	2.584667e+001	42	77	23	54	7.327826e+000	1.881742e+001	0	0	0	0	0	0	0	0	0	0	0	1.78633	8.76138	0	1	0	0	24.4106	23.4697	55.6312
DATA	417	3	89	0	0	Col_3_8435609	Col_3_8435609	2527	451.797	1.408225775e-002	7.723128348e-002	8.553168693e-001	4.314379e+002	4.456568e+002	5.863221e+001	5.141264e+001	101	181	23	54	7.239345e+000	1.827865e+001	0	0	0	0	0	0	0	0	1	0	0	58.9104	114.21	1	1	1	1	28.1191	23.3503	55.3351
DATA	418	3	90	0	0	Col_3_13576782	Col_3_13576782	2547.5	451.7	1.161996075e-001	6.573496124e-002	7.711125964e-002	8.573982e+002	1.120423e+003	9.449186e+001	1.149405e+002	155	349	23	55	7.144852e+000	1.867123e+001	0	0	0	0	0	0	0	0	1	0	0	117.034	286.987	1	1	1	1	25.3321	23.1572	55.6428
DATA	419	3	91	0	0	Col_3_4144884	Col_3_4144884	2569.2	451.5	-1.795830581e-001	6.551118434e-002	6.120442536e-003	1.585397e+003	1.048467e+003	1.634425e+002	1.079420e+002	253	338	23	55	7.197552e+000	1.868438e+001	0	0	0	0	0	0	0	0	1	0	0	216.32	268.39	1	1	1	1	26.6546	23.0024	55.9016
DATA	420	3	92	0	0	Col_4_17264221	Col_4_17264221	2589.86	451.741	9.389438129e-003	6.183683250e-002	8.793114299e-001	2.851623e+003	2.913946e+003	2.879191e+002	2.925239e+002	429	820.5	23	55	7.170562e+000	1.897586e+001	0	0	0	0	0	0	0	0	1	0	0	388.94	745.508	1	1	1	1	25.5572	23.1533	56.2731
DATA	421	3	93	0	0	Col_2_700017	Col_2_700017	2611.18	451.6	1.393761008e-002	6.379694431e-002	8.270642533e-001	1.175672e+003	1.214014e+003	1.241102e+002	1.240911e+002	205	376	23	55	7.220542e+000	1.887656e+001	0	0	0	0	0	0	0	0	1	0	0	160.28	310.377	1	1	1	1	25.1049	23.2905	56.0155
DATA	422	3	94	0	0	NC_4_15878790	NC_4_15878790	2632.11	451.944	-2.292235044e-001	7.085716718e-002	1.216393104e-003	9.306352e+002	5.489793e+002	1.012106e+002	6.062129e+001	164	213.5	23	55	7.381462e+000	1.906592e+001	0	0	0	0	0	0	0	0	0	0	0	126.815	140.262	1	1	1	1	24.6442	23.5038	56.4446
DATA	423	3	95	0	0	Col_1_25862962	Col_1_25862962	2653.55	451.893	-1.401149371e-001	6.864230469e-002	4.122766705e-002	8.646953e+002	6.262506e+002	9.519147e+001	6.770604e+001	153.5	220.5	23	54	7.448821e+000	1.877887e+001	0	0	0	0	0	0	0	0	0	0	0	117.768	159.878	1	1	1	1	25.3321	23.673	55.6448
DATA	424	3	96	0	0	NC_3_18029723	NC_3_18029723	2674.67	451.922	1.136673360e-001	6.266574387e-002	6.969816285e-002	2.627941e+003	3.414152e+003	2.657948e+002	3.423852e+002	397.5	932	23	54	7.517789e+000	1.834163e+001	0	0	0	0	0	0	0	0	0	0	0	357.716	870.898	1	1	1	1	24.1747	23.6162	54.8554
DATA	425	3	97	0	0	Col_1_19519098	Col_1_19519098	2695.93	451.944	-3.902697013e-002	8.019782278e-002	6.265178766e-001	4.189177e+002	3.829144e+002	5.781851e+001	4.615947e+001	89	170	23	54	7.544205e+000	1.827200e+001	0	0	0	0	0	0	0	0	0	0	0	56.9895	97.5898	1	1	1	1	24.4106	23.6601	55.211
DATA	426	3	98	0	0	NC_5_21021567	NC_5_21021567	2717.5	451.676	2.121818081e-001	4.074473062e-001	6.025347435e-001	3.962341e+001	6.458529e+001	3.987641e+001	2.659903e+001	36	86	23	54	7.528549e+000	1.826876e+001	0	0	0	0	0	0	0	0	0	0	0	-2.46808	16.4438	0	1	0	0	27.0811	23.637	55.1456
DATA	427	3	99	0	0	Col_4_16244940	Col_4_16244940	2738.5	451.676	1.200233473e-001	7.705285184e-002	1.193101892e-001	3.963305e+002	5.224935e+002	5.624050e+001	5.828459e+001	95.5	194	23	55	7.506477e+000	1.836161e+001	0	0	0	0	0	0	0	0	0	0	0	53.8464	132.9	1	1	1	1	27.0811	23.6688	55.8282
DATA	428	3	100	0	0	NC_3_14257946	NC_3_14257946	2759.67	451.609	-2.244580705e-002	1.075586134e-001	8.346946019e-001	2.401373e+002	2.280415e+002	4.659508e+001	3.447510e+001	67	118	23	55	7.391724e+000	1.863907e+001	0	0	0	0	0	0	0	0	0	0	0	32.6028	57.9429	1	1	1	1	27.2919	23.7661	55.6448
DATA	429	3	101	0	0	Col_5_180764	Col_5_180764	2779.86	451.673	-6.075466676e-002	7.230462061e-002	4.007627312e-001	5.869307e+002	5.103078e+002	7.100372e+001	5.721902e+001	119	196	23	55	7.450469e+000	1.875544e+001	0	0	0	0	0	0	0	0	0	0	0	79.6309	129.531	1	1	1	1	23.9365	23.7825	55.884
DATA	430	3	102	0	0	Col_5_18414231	Col_5_18414231	2801.5	451.846	1.796289089e-001	8.750779091e-002	4.009982797e-002	2.778585e+002	4.201966e+002	4.869463e+001	4.936644e+001	74	165	23	55	7.425066e+000	1.879388e+001	0	0	0	0	0	0	0	0	0	0	0	37.669	106.537	1	1	1	1	24.4106	23.6745	55.7181
DATA	431	3	103	0	0	Col_1_12164630	Col_1_12164630	2822.59	451.611	1.090242202e-001	6.717123231e-002	1.045725120e-001	7.199405e+002	9.253815e+002	8.237012e+001	9.610599e+001	140	296	23	55	7.540817e+000	1.902285e+001	0	0	0	0	0	0	0	0	0	0	0	97.5229	234.334	1	1	1	1	24.4106	23.6033	56.2795
DATA	432	3	104	0	0	Col_1_16359715	Col_1_16359715	2843.81	451.389	1.143839286e-001	6.513182458e-002	7.905577619e-002	9.540827e+002	1.241566e+003	1.034753e+002	1.268450e+002	166	386.5	23	56	7.341165e+000	1.900437e+001	0	0	0	0	0	0	0	0	1	0	0	129.131	313.996	1	1	1	1	25.1049	23.2237	56.6855
DATA	433	3	105	0	0	NC_2_18735639	NC_2_18735639	2865.31	451.82	2.104636083e-002	6.509238840e-002	7.464448843e-001	9.432626e+002	9.900998e+002	1.024919e+002	1.023691e+002	165	312	23	56	7.322996e+000	1.946605e+001	0	0	0	0	0	0	0	0	1	0	0	127.558	250.092	1	1	1	1	26.0017	23.0661	56.9686
DATA	434	3	106	0	0	NC_1_19106989	NC_1_19106989	2886.6	451.586	2.185363409e-001	6.618832674e-002	9.608866993e-004	4.247175e+003	7.024841e+003	4.159378e+002	7.312582e+002	575	1679	23	56	7.385422e+000	1.977023e+001	0	0	1	1	0	0	0	0	1	0	0	573.822	1771.94	1	1	1	1	27.501	23.0185	57.2438
DATA	435	3	107	0	0	Col_5_25347707	Col_5_25347707	2907.78	451.522	-5.813895200e-002	7.648594055e-002	4.471792780e-001	4.908153e+002	4.293181e+002	6.341978e+001	5.023341e+001	101	170	23	55	7.375687e+000	1.979381e+001	0	0	0	0	0	0	0	0	1	0	0	66.2508	108.139	1	1	1	1	27.0811	22.9856	57.0651
DATA	436	3	108	0	0	Col_1_2051838	Col_1_2051838	2928.49	451.661	-9.376195621e-002	6.929388605e-002	1.760218609e-001	7.486212e+002	6.032539e+002	8.497297e+001	6.573653e+001	134	217	23	56	7.485527e+000	1.983868e+001	0	0	0	0	0	0	0	0	1	0	0	100.956	151.741	1	1	1	1	25.3321	22.9355	57.0962
DATA	437	3	109	0	0	Col_1_10290940	Col_1_10290940	2949.71	451.524	-1.999452191e-002	6.976378232e-002	7.744161788e-001	6.455690e+002	6.165214e+002	7.607161e+001	6.697167e+001	126	216	22	55	7.499456e+000	1.986022e+001	0	0	0	0	0	0	0	0	1	0	0	86.972	154.842	1	1	1	1	26.4388	22.8431	57.1474
DATA	438	3	110	0	0	NC_2_14471139	NC_2_14471139	2971.22	451.522	-6.902503431e-002	9.112011832e-002	4.487402184e-001	3.368093e+002	2.873155e+002	5.250762e+001	3.888266e+001	82	137	22	56	7.335388e+000	1.948129e+001	0	0	0	0	0	0	0	0	1	0	0	45.3286	72.0479	1	1	1	1	27.0811	22.7676	57.2876
DATA	439	3	111	0	0	NC_2_9438025	NC_2_9438025	2992.4	451.586	3.881924601e-001	7.097724495e-002	4.519380394e-008	7.074872e+004	1.729462e+005	7.074987e+003	1.729464e+004	9503	41944.5	23	56	7.400352e+000	1.946126e+001	0	0	0	0	0	0	0	0	1	0	0	9511.62	43300.2	1	1	1	1	27.501	22.9324	57.2556
DATA	440	3	112	0	0	Col_1_7295841	Col_1_7295841	3013.5	451.25	3.154751419e-002	6.242309758e-002	6.132905114e-001	1.871784e+003	2.012813e+003	1.914820e+002	2.029902e+002	291	561	22	55	7.232470e+000	1.925953e+001	0	0	0	0	0	0	0	0	1	0	0	251.373	503.091	1	1	1	1	25.3321	22.7709	56.9005
DATA	441	3	113	0	0	NC_2_10552929	NC_2_10552929	3034.71	451.5	-4.181683008e-002	6.164788062e-002	4.975704697e-001	5.945997e+003	5.400176e+003	5.959715e+002	5.406589e+002	837	1398	22	55	7.448973e+000	1.938127e+001	0	0	0	0	0	0	0	0	1	0	0	797.654	1347.55	1	1	1	1	27.0811	22.8144	56.409
DATA	442	3	114	0	0	Col_4_13587885	Col_4_13587885	3055.89	451.509	7.469253389e-002	6.233165246e-002	2.307970342e-001	2.357216e+003	2.799574e+003	2.391683e+002	2.811968e+002	368.5	746.5	22	55	7.529531e+000	1.918401e+001	0	0	0	0	0	0	0	0	1	0	0	315.864	697.4	1	1	1	1	25.7804	22.7635	56.3356
DATA	443	3	115	0	0	NC_3_2940259	NC_3_2940259	3077	451.5	-2.737944819e-002	2.304678152e-001	9.054342496e-001	9.756359e+001	9.160271e+001	4.166256e+001	2.796178e+001	53	91	22	55	7.508494e+000	1.845557e+001	0	0	0	0	0	0	0	0	1	0	0	13.0584	22.779	1	1	0	0	26.2212	22.2953	55.6821
DATA	444	3	116	0	0	Col_5_3908213	Col_5_3908213	3098.21	451.409	-1.410636075e-002	6.666025590e-002	8.324068126e-001	8.259408e+002	7.995443e+002	9.201227e+001	8.422125e+001	153	255.5	22	55	7.235979e+000	1.940478e+001	0	0	0	0	0	0	0	0	1	0	0	110.417	198.461	1	1	1	1	26.8687	22.004	56.427
DATA	445	3	117	0	0	Col_5_19498734	Col_5_19498734	3119.29	451.5	1.149007475e-002	7.113799103e-002	8.716853391e-001	5.792401e+002	5.947695e+002	7.073603e+001	6.511965e+001	119	209.5	22	55	7.215767e+000	1.906927e+001	0	0	0	0	0	0	0	0	1	0	0	77.3442	147.364	1	1	1	1	27.0811	21.955	55.9271
DATA	446	3	118	0	0	Col_4_9352980	Col_4_9352980	3139.97	451.552	-4.133383261e-002	6.235349719e-002	5.073976910e-001	2.194589e+003	1.995351e+003	2.231917e+002	2.012955e+002	335	555	21	55	7.316658e+000	1.940297e+001	0	0	0	0	0	0	0	0	1	0	0	292.688	493.475	1	1	1	1	26.0017	21.7097	55.8656
DATA	447	3	119	0	0	NC_5_492982	NC_5_492982	3161.71	451.5	1.690492343e-001	4.317410371e-001	6.953889728e-001	4.044271e+001	5.968834e+001	4.088828e+001	2.727781e+001	46	80	21	54	7.265224e+000	1.915917e+001	0	0	0	0	0	0	0	0	1	0	0	5.20738	14.7324	0	1	0	0	30	21.7081	55.68
DATA	448	3	120	0	0	Col_1_26486746	Col_1_26486746	3182.59	451.641	-8.771688988e-001	1.041220286e-001	3.625059639e-017	2.367793e+003	3.141773e+002	2.402605e+002	4.120963e+001	348	136	21	54	7.319426e+000	1.894585e+001	0	0	0	0	0	0	0	0	1	0	0	314.993	77.3979	1	1	1	1	26.6546	21.5854	55.1868
DATA	449	3	121	0	0	Col_1_25508650	Col_1_25508650	3204	451.5	8.774295745e-002	6.226434218e-002	1.587758199e-001	3.006237e+003	3.679309e+003	3.033804e+002	3.689000e+002	355	861	21	54	7.266287e+000	1.903214e+001	0	0	1	1	0	0	0	0	1	0	0	399.404	904.543	1	1	1	1	26.2212	21.4145	55.3307
DATA	450	3	122	0	0	NC_1_20713472	NC_1_20713472	3224.54	451.111	1.287402050e-001	3.442944866e-001	7.084603558e-001	5.383289e+001	7.240822e+001	4.121059e+001	2.773912e+001	46.5	84.5	21	54	7.026904e+000	1.887585e+001	0	0	0	0	0	0	0	0	1	0	0	7.14293	17.7647	1	1	0	0	24.8756	21.2864	54.8948
DATA	451	3	123	0	0	Col_5_8736807	Col_5_8736807	3246.2	451.5	-6.303606725e-002	6.174035968e-002	3.072608857e-001	8.941143e+003	7.733159e+003	8.950498e+002	7.737813e+002	1221	1885	21	53	7.228573e+000	1.900565e+001	0	0	0	0	0	0	0	0	1	0	0	1184.8	1893.4	1	1	1	1	25.7804	21.5812	54.537
DATA	452	3	124	0	0	NC_1_24833719	NC_1_24833719	3267.4	451.414	-1.887948546e-001	4.776776608e-001	6.926695816e-001	5.543227e+001	3.588953e+001	4.134006e+001	2.712739e+001	43.5	79.5	21	53	7.238513e+000	1.885137e+001	0	0	0	0	0	0	0	0	1	0	0	7.33553	8.76864	1	1	0	0	27.501	21.5469	54.6939
DATA	453	3	125	0	0	NC_3_8793953	NC_3_8793953	3288.65	451.917	1.036036123e-001	8.195269029e-002	2.061625401e-001	3.532456e+002	4.484153e+002	5.413451e+001	5.231368e+001	77.5	172.5	21	54	7.140967e+000	1.901759e+001	0	0	0	0	0	0	0	0	1	0	0	46.6843	109.336	1	1	1	1	25.5572	21.6425	54.8452
DATA	454	3	126	0	0	Col_4_5938166	Col_4_5938166	3309.22	451.481	1.582159441e-001	6.902998014e-002	2.190628565e-002	6.319756e+002	9.097379e+002	7.537388e+001	9.489670e+001	123.5	302.5	21	54	7.113859e+000	1.926689e+001	0	0	0	0	0	0	0	0	1	0	0	83.4076	221.332	1	1	1	1	25.1049	21.701	55.0662
DATA	455	3	127	0	0	NC_5_9417838	NC_5_9417838	3330.86	451.864	1.645840287e-001	1.017589320e-001	1.057938106e-001	2.205842e+002	3.222244e+002	4.667478e+001	4.207836e+001	70.5	147	21	54	7.350233e+000	1.943045e+001	0	0	0	0	0	0	0	0	1	0	0	29.0723	78.226	1	1	1	1	26.0017	21.7326	55.4479
DATA	456	3	128	0	0	Col_1_22287975	Col_1_22287975	3352	451.7	1.003515310e-001	7.304249922e-002	1.694793749e-001	4.950696e+002	6.237604e+002	6.440214e+001	6.801746e+001	102	207	21	54	7.155684e+000	1.917192e+001	0	0	0	0	0	0	0	0	1	0	0	65.1575	151.089	1	1	1	1	26.2212	21.5016	55.4855
DATA	457	3	129	0	0	NC_1_30300968	NC_1_30300968	3372.79	451.271	1.207765475e-001	8.188436870e-002	1.402220602e-001	3.509858e+002	4.635174e+002	5.416062e+001	5.373522e+001	83	176	21	54	7.225786e+000	1.896153e+001	0	0	0	0	0	0	0	0	1	0	0	46.1295	112.017	1	1	1	1	23.4529	21.589	55.2029
DATA	458	3	130	0	0	Col_5_23817747	Col_5_23817747	3394.52	451.534	4.014268838e-003	6.188382581e-002	9.482792430e-001	2.827430e+003	2.853685e+003	2.857445e+002	2.866663e+002	416.5	777.5	21	54	7.367183e+000	1.880621e+001	0	0	0	0	0	0	0	0	1	0	0	371.075	688.083	1	1	1	1	25.3321	21.5332	55.2006
DATA	459	3	131	66	-1	(-)3xSLv1	NegativeControl	3415.6	451.414	0.000000000e+000	6.399558868e-001	1.000000000e+000	4.110367e+001	2.713662e+001	4.136648e+001	2.730888e+001	41	62	21	54	7.392540e+000	1.841308e+001	0	0	0	0	0	0	0	0	1	0	0	0.224919	-3.673	0	0	0	0	27.501	21.7273	55.1112
DATA	460	3	132	0	0	Col_2_14794088	Col_2_14794088	3436.2	451.082	9.645592294e-002	6.632727486e-002	1.458791708e-001	8.214958e+002	1.025797e+003	9.200282e+001	1.061689e+002	149	320.5	21	55	7.320684e+000	1.864112e+001	0	0	0	0	0	0	0	0	1	0	0	107.511	246.2	1	1	1	1	23.696	21.8703	55.3823
DATA	461	3	133	0	0	Col_1_4508210	Col_1_4508210	3457.59	451.391	-1.467053839e-001	7.043900991e-002	3.727590834e-002	8.009365e+002	5.713375e+002	9.019879e+001	6.337923e+001	144	206.5	21	54	7.294311e+000	1.812734e+001	0	0	0	0	0	0	0	0	1	0	0	104.672	136.814	1	1	1	1	23.4529	21.8368	54.883
DATA	462	3	134	0	0	Col_4_4786970	Col_4_4786970	3478.08	451	3.124462090e-001	6.370203910e-002	9.351923440e-007	4.389833e+003	9.013515e+003	4.287343e+002	8.395473e+002	519	2020	21	54	7.199271e+000	1.825485e+001	0	0	1	1	0	0	0	0	1	0	0	572.886	2153.33	1	1	1	1	15.5126	21.8449	54.7073
DATA	463	3	135	0	0	Col_2_9759831	Col_2_9759831	3499.63	451.439	-1.251872872e-002	7.050683358e-002	8.590737168e-001	6.353062e+002	6.172547e+002	7.593893e+001	6.759976e+001	124.5	210	21	53	7.241373e+000	1.815276e+001	0	0	0	0	0	0	0	0	1	0	0	82.7917	147.124	1	1	1	1	25.1049	21.7437	54.5477
DATA	464	3	136	0	0	NC_1_13035032	NC_1_13035032	3521.4	451.414	0.000000000e+000	6.394803983e-001	1.000000000e+000	4.139695e+001	2.745554e+001	4.166128e+001	2.762983e+001	34	65	21	54	7.307165e+000	1.854939e+001	0	0	0	0	0	0	0	0	1	0	0	-5.46221	-3.55337	0	0	0	0	27.501	21.7663	55.1794
DATA	465	3	137	0	0	NC_3_2371961	NC_3_2371961	3542.5	451.324	2.048324265e-001	6.449092305e-002	1.492470973e-003	2.819725e+003	4.518967e+003	2.850423e+002	4.527446e+002	347	922	22	54	7.321130e+000	1.861716e+001	0	0	0	1	0	0	0	0	1	0	0	366.401	1071.92	1	1	1	1	27.0811	22.0897	55.1873
DATA	466	3	138	0	0	Col_1_4960684	Col_1_4960684	3563.6	451.414	8.751450329e-002	6.269568096e-002	1.627561315e-001	2.021012e+003	2.472199e+003	2.063744e+002	2.487737e+002	297	637	22	53	7.500020e+000	1.894417e+001	0	0	0	0	0	0	0	0	1	0	0	262.245	585.037	1	1	1	1	27.501	22.3915	55.0048
DATA	467	3	139	66	-1	(-)3xSLv1	NegativeControl	3584.78	451.478	0.000000000e+000	6.394285436e-001	1.000000000e+000	4.157262e+001	2.765171e+001	4.183807e+001	2.786173e+001	38	72	22	53	7.307259e+000	1.905136e+001	0	0	0	0	0	0	0	0	1	0	0	-2.24551	3.27177	0	0	0	0	27.0811	22.2111	55.1797
DATA	468	3	140	0	0	NC_3_5433066	NC_3_5433066	3605.78	451.327	1.073634687e-001	8.360659392e-002	1.990892256e-001	3.448703e+002	4.415900e+002	5.426505e+001	5.223134e+001	81.5	163	22	53	7.526773e+000	1.868923e+001	0	0	0	0	0	0	0	0	1	0	0	44.6247	104.002	1	1	1	1	25.1049	22.5141	54.5587
DATA	469	3	141	0	0	NC_4_8787208	NC_4_8787208	3626.16	451.184	2.317292771e-001	9.747950855e-002	1.744414466e-002	2.280259e+002	3.887886e+002	4.774986e+001	4.788850e+001	70	160	22	53	7.275947e+000	1.860656e+001	0	0	0	0	0	0	0	0	1	0	0	29.4657	91.3523	1	1	1	1	23.696	22.3335	54.5858
DATA	470	3	142	0	0	Col_5_15015270	Col_5_15015270	3648	451.38	2.130826105e-001	7.665810480e-002	5.441771073e-003	4.090985e+002	6.682061e+002	5.864028e+001	7.246058e+001	91	203	22	54	7.246528e+000	1.845532e+001	0	0	0	0	0	0	0	0	1	0	0	52.7895	156.626	1	1	1	1	23.9365	22.2589	54.577
DATA	471	3	143	0	0	Col_3_5263953	Col_3_5263953	3669.5	451.324	1.139203535e-001	6.360401427e-002	7.327924059e-002	1.495846e+003	1.944497e+003	1.553883e+002	1.964690e+002	210	498	22	54	7.126930e+000	1.873170e+001	0	0	0	0	0	0	0	0	1	0	0	192.753	454.674	1	1	1	1	27.0811	22.3522	54.8056
DATA	472	3	144	0	0	NC_3_15309129	NC_3_15309129	3690.98	451.136	1.073432258e-001	8.180676925e-002	1.894675835e-001	3.650783e+002	4.674437e+002	5.574696e+001	5.457398e+001	86	184	22	54	7.263096e+000	1.881614e+001	0	0	0	0	0	0	0	0	1	0	0	46.9785	109.032	1	1	1	1	22.7082	22.5294	54.6607
DATA	473	3	145	0	0	Col_3_21053491	Col_3_21053491	3711.67	451.391	-8.798808704e-002	7.502297422e-002	2.408699214e-001	5.753206e+002	4.698095e+002	7.134013e+001	5.480961e+001	111	178	22	53	7.099453e+000	1.877766e+001	0	0	0	0	0	0	0	0	1	0	0	73.9374	109.336	1	1	1	1	27.2919	22.6753	54.3329
DATA	474	3	146	0	0	NC_2_17053097	NC_2_17053097	3733	451.5	1.473111791e-001	8.912302096e-002	9.835182430e-002	2.936283e+002	4.122010e+002	5.144268e+001	4.999748e+001	73.5	145.5	22	53	7.085871e+000	1.843936e+001	0	0	0	0	0	0	0	0	1	0	0	37.6859	95.7029	1	1	1	1	26.2212	22.6412	54.4288
DATA	475	3	147	0	0	NC_5_17836969	NC_5_17836969	3753.67	451.382	-2.231448629e+000	2.253841437e-001	4.135945876e-023	5.624422e+003	3.300876e+001	5.640301e+002	2.855311e+001	761	74	22	53	6.767184e+000	1.819004e+001	0	0	0	0	0	0	0	0	1	0	0	720.952	7.64602	1	1	1	0	24.8756	22.3524	53.9211
DATA	476	3	148	0	0	Col_5_4458075	Col_5_4458075	3774.65	451.731	-1.018868035e-001	6.608556709e-002	1.231366536e-001	1.101952e+003	8.715171e+002	1.180514e+002	9.167010e+001	178	271	22	53	6.824720e+000	1.799547e+001	0	0	0	0	0	0	0	0	1	0	0	141.076	201.424	1	1	1	1	24.6442	22.3855	53.8285
DATA	477	3	149	0	0	NC_4_9218177	NC_4_9218177	3796.5	451.324	1.399299553e-002	7.639176141e-002	8.546613810e-001	4.807875e+002	4.965308e+002	6.410488e+001	5.724902e+001	104	175	23	53	7.245146e+000	1.784517e+001	0	0	0	0	0	0	0	0	1	0	0	61.4715	114.472	1	1	1	1	27.0811	22.8207	54.0596
DATA	478	3	150	0	0	NC_1_11367500	NC_1_11367500	3817.24	451.27	2.358567700e-001	6.561203229e-002	3.247428119e-004	2.032104e+003	3.497863e+003	2.075974e+002	3.509504e+002	295	860	23	54	7.292853e+000	1.801941e+001	0	0	0	0	0	0	0	0	1	0	0	259.506	804.588	1	1	1	1	26.4388	22.851	54.5465
DATA	479	3	151	0	0	NC_5_15517177	NC_5_15517177	3838.48	451.107	1.739549888e-001	6.919494457e-002	1.193758178e-002	6.550233e+002	9.777138e+002	7.808380e+001	1.018761e+002	118.5	286.5	23	54	7.441595e+000	1.825442e+001	0	0	0	0	0	0	0	0	1	0	0	83.5477	224.375	1	1	1	1	25.3321	23.0388	55.2616
DATA	480	3	152	0	0	NC_3_2051390	NC_3_2051390	3859.07	451.636	-8.869330623e-003	7.379894059e-002	9.043386936e-001	5.503854e+002	5.392592e+002	6.956798e+001	6.108105e+001	110	190.5	23	54	7.292274e+000	1.844090e+001	0	0	0	0	0	0	0	0	1	0	0	70.1249	123.499	1	1	1	1	25.3321	23.1166	55.554
DATA	481	3	153	0	0	NC_5_13007101	NC_5_13007101	3881	451.203	3.736731956e-001	3.388523949e-001	2.701309863e-001	4.233006e+001	1.000742e+002	4.260169e+001	3.044675e+001	39.5	89.5	23	54	7.199369e+000	1.798726e+001	0	0	0	0	0	0	0	0	1	0	0	0.430083	22.8636	0	1	0	0	28.1191	23.3662	54.8789
DATA	482	3	154	0	0	Col_5_13951047	Col_5_13951047	3901.68	451.123	-6.057829461e-004	6.334258473e-002	9.923694700e-001	1.443739e+003	1.441727e+003	1.505407e+002	1.470245e+002	228	394.5	23	53	7.497638e+000	1.835205e+001	0	0	0	0	0	0	0	0	1	0	0	183.532	328.677	1	1	1	1	25.7804	23.344	54.8342
DATA	483	3	155	0	0	NC_2_1599654	NC_2_1599654	3923.77	451.344	4.387384096e-002	5.046572474e-001	9.307208743e-001	4.242092e+001	4.693036e+001	4.282946e+001	2.925926e+001	43	81	23	53	7.247097e+000	1.863599e+001	0	0	0	0	0	0	0	0	1	0	0	4.35737	10.6755	0	1	0	0	26.2212	23.1719	54.9466
DATA	484	3	156	0	0	Col_5_16685892	Col_5_16685892	3943.55	450.55	9.827164000e-002	6.685482165e-002	1.415818059e-001	8.042779e+002	1.008504e+003	9.107605e+001	1.049215e+002	143	295	23	53	7.508572e+000	1.858525e+001	0	0	0	0	0	0	0	0	0	0	0	102.03	228.913	1	1	1	1	21.1402	23.5172	54.1272
DATA	485	3	157	1028	1	SM_04	SM_04	3965.84	451.411	9.584086693e-003	1.777235387e-001	9.569933725e-001	1.330998e+002	1.360697e+002	4.479806e+001	3.203390e+001	60	102	23	53	7.180033e+000	1.850418e+001	0	0	0	0	0	0	1	0	1	0	0	16.8689	30.8245	1	1	0	0	25.7804	23.2148	54.2566
DATA	486	3	158	0	0	Col_1_7206961	Col_1_7206961	3986.56	451.051	7.230034298e-003	7.196577170e-002	9.199752449e-001	5.942684e+002	6.042445e+002	7.324367e+001	6.704948e+001	115	205.5	23	54	7.110086e+000	1.835968e+001	0	0	0	0	0	0	0	0	1	0	0	75.2473	136.599	1	1	1	1	26.0017	23.3459	55.191
DATA	487	3	159	0	0	NC_4_7000934	NC_4_7000934	4008.13	451.095	1.078497053e-002	9.351187624e-002	9.081814767e-001	3.151793e+002	3.231043e+002	5.319493e+001	4.349578e+001	78	150	23	54	7.051878e+000	1.801520e+001	0	0	0	0	0	0	0	0	1	0	0	39.8734	72.896	1	1	1	1	27.2919	23.3975	54.5222
DATA	488	3	160	0	0	NC_4_9783394	NC_4_9783394	4029	451.203	-4.156718023e-001	4.303564109e-001	3.341052256e-001	8.250102e+001	3.168017e+001	4.367287e+001	2.934530e+001	52	72	23	54	7.093698e+000	1.878831e+001	0	0	0	0	0	0	0	0	1	0	0	10.4289	7.13399	1	1	0	0	28.1191	23.2792	54.7318
DATA	489	3	161	0	0	Col_2_11618182	Col_2_11618182	4049.83	451.458	7.529974374e-002	6.856166106e-002	2.720832486e-001	6.957003e+002	8.274122e+002	8.174320e+001	8.775116e+001	128	246	23	54	6.991928e+000	1.886579e+001	0	0	0	0	0	0	0	0	1	0	0	87.8783	185.991	1	1	1	1	25.7804	23.2251	55.1463
DATA	490	3	162	0	0	Col_3_4772851	Col_3_4772851	4071	451.15	2.692524297e-002	6.172989398e-002	6.627073386e-001	3.850082e+003	4.096332e+003	3.873964e+002	4.106785e+002	514	1008	23	54	7.041418e+000	1.872883e+001	0	0	0	0	0	0	0	0	1	0	0	485.974	919.051	1	1	1	1	26.8687	23.2994	54.8963
DATA	491	3	163	66	1	DarkCorner	DarkCorner	4092.61	450.882	0.000000000e+000	6.366245953e-001	1.000000000e+000	4.270598e+001	2.915118e+001	4.297867e+001	2.933623e+001	37	56.5	23	54	7.183612e+000	1.876955e+001	0	0	0	0	0	0	0	0	0	0	0	-3.1732	-8.56267	0	0	0	0	29.5109	23.549	54.8836
DATA	492	3	164	66	1	DarkCorner	DarkCorner	4113.74	450.954	0.000000000e+000	6.365198482e-001	1.000000000e+000	4.273085e+001	2.920012e+001	4.300370e+001	2.938548e+001	32	65	23	54	7.057778e+000	1.857359e+001	0	0	0	0	0	0	0	0	0	0	0	-7.12093	-3.92067	0	0	0	0	30.6537	23.8616	54.7492
DATA	493	4	1	66	1	DarkCorner	DarkCorner	675.02	458.48	0.000000000e+000	6.440011461e-001	1.000000000e+000	4.031055e+001	2.563980e+001	4.057024e+001	2.580256e+001	38	68	21	54	7.036386e+000	1.896464e+001	0	0	0	0	0	0	0	0	1	0	0	0.578118	-3.11916	0	0	0	0	23.4529	21.8151	55.5403
DATA	494	4	2	0	0	Col_1_5622396	Col_1_5622396	696.93	458.456	1.305922903e-002	7.715576967e-002	8.655937333e-001	4.412698e+002	4.547403e+002	5.997459e+001	5.231548e+001	92	191	22	55	7.200620e+000	1.963305e+001	0	0	0	0	0	0	0	0	1	0	0	58.8971	115.5	1	1	1	1	25.7804	21.9613	56.7105
DATA	495	4	3	0	0	NC_3_6230384	NC_3_6230384	718	458.34	-2.026359478e-001	6.771690871e-002	2.767950569e-003	1.208242e+003	7.577360e+002	1.274823e+002	8.008492e+001	199	258.5	22	56	7.282202e+000	1.970468e+001	0	0	0	0	0	0	0	0	1	0	0	161.096	192.037	1	1	1	1	24.8756	22.125	57.1525
DATA	496	4	4	0	0	Col_2_11883333	Col_2_11883333	738.76	458.78	5.135713385e-002	6.821092978e-002	4.515001025e-001	6.741707e+002	7.587994e+002	7.875047e+001	8.020226e+001	118	251	22	56	7.124906e+000	1.994734e+001	0	0	0	0	0	0	0	0	1	0	0	89.7975	191.924	1	1	1	1	24.4106	22.29	57.191
DATA	497	4	5	0	0	NC_5_1481090	NC_5_1481090	760.5	459	2.437357812e-001	1.762716375e-001	1.667482139e-001	9.560103e+001	1.675708e+002	4.184556e+001	3.095253e+001	48	103	22	56	7.216906e+000	1.953898e+001	0	0	0	0	0	0	0	0	1	0	0	12.7219	42.3018	1	1	0	1	29.1201	22.6501	57.1549
DATA	498	4	6	0	0	NC_4_1837010	NC_4_1837010	782.632	457.921	2.585750363e-001	6.587741960e-002	8.669603046e-005	5.281420e+003	9.579123e+003	5.297132e+002	9.582671e+002	740	2396	22	55	7.171487e+000	1.901597e+001	0	0	0	1	0	0	0	0	1	0	0	702.309	2413.63	1	1	1	1	20.8674	22.6611	56.4884
DATA	499	4	7	0	0	NC_1_26982294	NC_1_26982294	802.34	457.981	2.625826434e-001	6.606953697e-002	7.057540465e-005	3.793069e+003	6.943420e+003	3.814944e+002	6.948328e+002	520	1792	22	56	7.218577e+000	1.938497e+001	0	0	0	0	0	0	0	0	1	0	0	504.059	1746.89	1	1	1	1	24.4106	22.704	56.5738
DATA	500	4	8	0	0	NC_4_2534825	NC_4_2534825	824.067	458.867	3.640738687e-002	7.434685728e-002	6.243487644e-001	4.833265e+002	5.255911e+002	6.326680e+001	5.870553e+001	105.5	197	23	55	7.266654e+000	1.995408e+001	0	0	0	0	0	0	0	0	1	0	0	64.1829	132.037	1	1	1	1	26.6546	22.9283	56.9758
DATA	501	4	9	0	0	NC_2_18168947	NC_2_18168947	844.91	459.104	3.873646032e-001	7.093884710e-002	4.746813185e-008	1.033527e+005	2.521658e+005	1.033535e+004	2.521660e+004	13967	65526	23	56	7.194709e+000	2.006261e+001	0	1	0	0	0	0	0	0	1	0	0	13717.1	63264.5	1	1	1	1	28.1191	23.1935	57.758
DATA	502	4	10	0	-1	NC2_00119395	NC2_00119395	866.375	459	2.767121540e-001	1.155939656e-001	1.667353154e-002	7.746129e+002	1.464863e+003	1.152041e+002	2.643315e+002	108	236.5	23	56	7.506898e+000	1.988536e+001	0	0	1	1	0	0	0	0	0	0	0	102.761	367.051	1	1	1	1	29.1201	23.4128	57.5272
DATA	503	4	11	0	0	NC_2_4530188	NC_2_4530188	887.438	458.973	2.118597793e-001	2.079927002e-001	3.083965249e-001	8.276834e+001	1.348106e+002	4.171035e+001	2.950716e+001	48	99	23	56	7.124632e+000	1.979228e+001	0	0	0	0	0	0	0	0	1	0	0	10.976	33.7422	1	1	0	1	29.1201	23.1784	57.6321
DATA	504	4	12	0	0	Col_1_21432892	Col_1_21432892	908.034	459.119	-1.161958158e-001	7.720615049e-002	1.323222251e-001	5.280415e+002	4.040846e+002	6.678749e+001	4.819856e+001	100.5	163	22	56	7.314065e+000	1.965094e+001	0	0	0	0	0	0	0	0	1	0	0	70.0023	101.043	1	1	1	1	26.2212	22.9414	57.5008
DATA	505	4	13	0	0	NC_3_15055975	NC_3_15055975	929.345	459.017	-6.851326263e-003	6.190228399e-002	9.118703436e-001	2.764851e+003	2.721576e+003	2.794943e+002	2.734250e+002	393	733	22	56	7.438039e+000	1.957378e+001	0	0	0	0	0	0	0	0	1	0	0	366.451	679.929	1	1	1	1	25.7804	22.8084	57.0465
DATA	506	4	14	0	0	NC_3_20774325	NC_3_20774325	950.491	458.6	1.291684865e-001	6.687390422e-002	5.341839465e-002	7.660280e+002	1.031367e+003	8.684188e+001	1.064414e+002	133	332	23	55	7.482819e+000	1.978075e+001	0	0	0	0	0	0	0	0	1	0	0	101.515	257.459	1	1	1	1	24.4106	22.9956	56.7066
DATA	507	4	15	0	0	NC_3_18085934	NC_3_18085934	971.679	458.857	7.993097750e-002	7.343451567e-002	2.763894181e-001	4.861764e+002	5.844197e+002	6.354226e+001	6.410131e+001	101	214	23	55	7.677982e+000	1.928223e+001	0	0	0	0	0	0	0	0	0	0	0	64.4204	145.793	1	1	1	1	25.1049	23.486	56.6613
DATA	508	4	16	0	0	Col_2_12172337	Col_2_12172337	992.911	458.25	9.868479682e-002	7.472432530e-002	1.866175814e-001	4.525500e+002	5.680040e+002	6.100779e+001	6.261511e+001	100	196	23	56	7.654327e+000	1.987560e+001	0	0	0	0	0	0	0	0	0	0	0	59.9649	141.61	1	1	1	1	25.3321	23.7186	57.6701
DATA	509	4	17	0	0	Col_1_7315721	Col_1_7315721	1014.11	458.639	1.102226153e-002	7.505970312e-002	8.832531089e-001	4.838394e+002	4.962762e+002	6.336388e+001	5.619511e+001	100.5	189.5	23	57	7.629327e+000	2.039642e+001	0	0	0	0	0	0	0	0	0	0	0	64.1101	123.672	1	1	1	1	26.0017	23.7667	58.3458
DATA	510	4	18	0	0	Col_1_7890249	Col_1_7890249	1035.5	458.676	1.768777683e-001	7.256001064e-002	1.478203115e-002	2.163916e+003	3.251757e+003	2.202250e+002	3.881373e+002	278	717	23	57	7.663109e+000	2.053064e+001	0	0	1	1	0	0	0	0	0	0	0	286.746	810.029	1	1	1	1	27.0811	23.7437	58.7334
DATA	511	4	19	0	0	Col_2_5526045	Col_2_5526045	1056.59	458.607	1.539727901e-001	6.455592726e-002	1.707415538e-002	1.253514e+003	1.786908e+003	1.318570e+002	1.806276e+002	198.5	496	23	57	7.628036e+000	2.032371e+001	0	0	0	0	0	0	0	0	0	0	0	166.129	444.996	1	1	1	1	24.8756	23.5407	58.0546
DATA	512	4	20	0	0	NC_4_13868550	NC_4_13868550	1077.9	458.397	-2.157513760e-001	6.819612445e-002	1.557827916e-003	1.212113e+003	7.375503e+002	1.279250e+002	7.833295e+001	198	243	23	57	7.600724e+000	1.979853e+001	0	0	0	0	0	0	0	0	1	0	0	160.673	183.632	1	1	1	1	25.7804	23.3772	57.9232
DATA	513	4	21	0	0	NC_1_8649929	NC_1_8649929	1099	458.5	5.256563361e-002	9.792270508e-002	5.914006548e-001	2.612042e+002	2.948124e+002	4.851968e+001	3.956707e+001	67.5	138.5	23	57	7.494882e+000	2.013475e+001	0	0	0	0	0	0	0	0	1	0	0	34.632	73.3924	1	1	1	1	26.2212	23.0691	58.0196
DATA	514	4	22	0	0	Col_5_16530847	Col_5_16530847	1120.14	458.842	-1.041880903e+000	1.153178665e-001	1.642108836e-019	7.312727e+003	6.640465e+002	7.324144e+002	7.145638e+001	987	222	23	57	7.681577e+000	2.053281e+001	0	0	0	0	0	0	0	0	0	0	0	969.812	165.309	1	1	1	1	25.1049	23.5593	58.2023
DATA	515	4	23	0	0	NC_4_2502291	NC_4_2502291	1141.33	458.609	-1.598873707e-001	8.336063873e-002	5.510846763e-002	4.638924e+002	3.210184e+002	6.182121e+001	4.155664e+001	92	145	23	57	7.607848e+000	2.026836e+001	0	0	0	0	0	0	0	0	0	0	0	61.542	79.9154	1	1	1	1	27.2919	23.6116	58.1751
DATA	516	4	24	0	0	NC_2_11051445	NC_2_11051445	1162.5	458.676	2.647103008e-002	2.109599256e-001	9.001443883e-001	1.014984e+002	1.078773e+002	4.209175e+001	2.850714e+001	50	91.5	23	56	7.278479e+000	1.998605e+001	0	0	0	0	0	0	0	0	1	0	0	13.4701	26.8581	1	1	0	0	27.0811	23.3195	57.8281
DATA	517	4	25	0	0	Col_1_19859496	Col_1_19859496	1183.5	458.676	-1.084176214e-001	7.019264609e-002	1.224497535e-001	7.339181e+002	5.717813e+002	8.398640e+001	6.297137e+001	138	208	23	57	7.488226e+000	1.984023e+001	0	0	0	0	0	0	0	0	0	0	0	97.4391	142.379	1	1	1	1	27.0811	23.7771	58.2234
DATA	518	4	26	0	0	Col_1_1491468	Col_1_1491468	1204.25	458.607	1.713085801e-002	6.211047207e-002	7.826919163e-001	2.270797e+003	2.362159e+003	2.307186e+002	2.376840e+002	344	644	23	57	7.444849e+000	2.016213e+001	0	0	0	0	0	0	0	0	0	0	0	301.615	588.329	1	1	1	1	25.1049	23.8094	57.9233
DATA	519	4	27	0	0	NC_1_3347760	NC_1_3347760	1225.8	458.559	0.000000000e+000	6.423138724e-001	1.000000000e+000	4.053674e+001	2.620314e+001	4.079558e+001	2.638634e+001	34.5	68	23	56	7.415880e+000	1.969076e+001	0	0	0	0	0	0	0	0	0	0	0	-3.88298	2.3503	0	0	0	0	25.7804	23.8309	57.2894
DATA	520	4	28	0	0	Col_2_8185937	Col_2_8185937	1246.58	458.509	-4.378868563e-002	1.008629523e-001	6.641864670e-001	2.774183e+002	2.508109e+002	4.931750e+001	3.638606e+001	75	129	24	56	7.688785e+000	1.981472e+001	0	0	0	0	0	0	0	0	0	0	0	36.8842	62.5069	1	1	1	1	25.1049	24.0143	57.1667
DATA	521	4	29	0	0	NC_4_90048	NC_4_90048	1267.74	458.792	2.844347008e-002	8.017033852e-002	7.227484569e-001	3.962873e+002	4.231103e+002	5.684449e+001	4.984491e+001	93	174	23	56	7.824940e+000	1.974671e+001	0	0	0	0	0	0	0	0	0	0	0	52.7162	105.492	1	1	1	1	24.4106	24.17	56.884
DATA	522	4	30	0	0	NC_5_23506813	NC_5_23506813	1289	458.651	-5.923882962e-002	6.320843400e-002	3.486566284e-001	1.618603e+003	1.412218e+003	1.669063e+002	1.436568e+002	250	411	23	56	7.588418e+000	1.945522e+001	0	0	0	0	0	0	0	0	0	0	0	215.439	352.257	1	1	1	1	26.2212	23.9188	57.2273
DATA	523	4	31	0	0	NC_1_13118740	NC_1_13118740	1310.5	458.676	5.121247537e-002	3.177760246e-001	8.719681499e-001	6.362786e+001	7.159123e+001	4.119979e+001	2.728058e+001	45	75	23	56	7.635608e+000	1.989771e+001	0	0	0	0	0	0	0	0	0	0	0	8.47411	17.8665	1	1	0	0	27.0811	23.7043	57.4923
DATA	524	4	32	0	0	Col_4_2353425	Col_4_2353425	1331.6	458.586	-7.238571860e-002	8.649330309e-002	4.026522048e-001	3.773065e+002	3.193807e+002	5.548406e+001	4.137970e+001	93	148	23	56	7.582795e+000	1.959657e+001	0	0	0	0	0	0	0	0	0	0	0	50.2819	79.7477	1	1	1	1	27.501	23.5415	57.2305
DATA	525	4	33	0	0	NC_5_26171577	NC_5_26171577	1352.85	458.5	9.448819969e-003	7.411039320e-002	8.985473981e-001	5.016045e+002	5.126373e+002	6.456629e+001	5.761432e+001	107	191	23	56	7.990274e+000	1.941988e+001	0	0	0	0	0	0	0	0	0	0	0	66.8898	128.077	1	1	1	1	26.6546	24.1467	57.4845
DATA	526	4	34	0	0	Col_2_9547415	Col_2_9547415	1373.47	458.509	-9.481265616e-002	7.727264520e-002	2.198268710e-001	5.075554e+002	4.080100e+002	6.501331e+001	4.853166e+001	104.5	163	24	57	7.864854e+000	2.000221e+001	0	0	0	0	0	0	0	0	0	0	0	67.727	101.999	1	1	1	1	24.4106	24.4817	58.2438
DATA	527	4	35	0	0	NC_1_18204290	NC_1_18204290	1394.6	458.534	1.490617481e-001	1.274103880e-001	2.420275328e-001	1.588645e+002	2.239178e+002	4.359758e+001	3.451207e+001	58	127	24	56	7.896772e+000	1.990097e+001	0	0	0	0	0	0	0	0	0	0	0	21.2129	56.0143	1	1	0	1	25.3321	24.4571	57.6545
DATA	528	4	36	0	0	Col_3_20288385	Col_3_20288385	1416.31	458.443	-7.484016734e-003	6.279791322e-002	9.051357610e-001	1.619190e+003	1.591526e+003	1.669244e+002	1.613018e+002	255.5	437.5	24	56	7.644090e+000	1.978329e+001	0	0	0	0	0	0	0	0	0	0	0	216.362	398.407	1	1	1	1	26.0017	24.3152	57.4955
DATA	529	4	37	0	0	Col_4_8284086	Col_4_8284086	1437.4	458.586	4.546130092e-002	9.251772729e-002	6.231581656e-001	2.880067e+002	3.197893e+002	4.973100e+001	4.135664e+001	75.5	141.5	24	55	7.587806e+000	1.974713e+001	0	0	0	0	0	0	0	0	0	0	0	38.5117	80.1117	1	1	1	1	27.501	24.3106	57.1598
DATA	530	4	38	0	0	Col_5_17347019	Col_5_17347019	1458.04	458.945	-8.195988261e-002	7.346060175e-002	2.645512218e-001	5.806496e+002	4.807887e+002	7.080223e+001	5.475619e+001	109	186	23	55	7.336030e+000	1.904344e+001	0	0	0	0	0	0	0	0	0	0	0	77.6971	120.537	1	1	1	1	25.1049	23.9631	56.5763
DATA	531	4	39	0	0	NC_3_4278117	NC_3_4278117	1479.22	458.433	9.335590368e-002	7.768854244e-002	2.294918448e-001	4.010194e+002	4.971888e+002	5.698351e+001	5.619299e+001	92.5	182.5	24	55	7.624629e+000	1.909334e+001	0	0	0	0	0	0	0	0	0	0	0	53.7009	124.737	1	1	1	1	25.7804	24.4428	56.5187
DATA	532	4	40	0	0	Col_2_5883989	Col_2_5883989	1500.31	458.382	1.121470619e-001	7.668642455e-002	1.436286546e-001	4.096752e+002	5.303795e+002	5.757487e+001	5.914082e+001	92.5	201.5	24	55	7.515434e+000	1.861529e+001	0	0	0	0	0	0	0	0	0	0	0	54.9007	133.169	1	1	1	1	24.8756	24.3614	55.8795
DATA	533	4	41	0	0	Col_2_16837953	Col_2_16837953	1521.6	458.62	2.823222310e-003	6.201495667e-002	9.636889589e-001	2.429861e+003	2.445708e+003	2.463256e+002	2.459641e+002	350	672	24	56	7.483410e+000	1.903085e+001	0	0	0	0	0	0	0	0	0	0	0	325.87	614.591	1	1	1	1	24.4106	24.2473	56.9439
DATA	534	4	42	0	0	Col_4_6752550	Col_4_6752550	1543.22	458.522	7.588351955e-002	7.078119157e-002	2.836814409e-001	5.542865e+002	6.601123e+002	6.858495e+001	7.099157e+001	111	228	24	56	7.243847e+000	1.920046e+001	0	0	0	0	0	0	0	0	0	0	0	74.3931	166.02	1	1	1	1	27.0811	24.505	57.2246
DATA	535	4	43	0	0	Col_3_14809891	Col_3_14809891	1564.29	458.5	8.477233292e-002	1.198408235e-001	4.793338313e-001	1.842188e+002	2.239269e+002	4.436738e+001	3.438921e+001	65	120	25	57	7.295485e+000	1.906763e+001	0	0	0	0	0	0	0	0	0	0	0	24.7435	56.3653	1	1	0	1	27.0811	24.9114	57.6465
DATA	536	4	44	0	0	Col_2_17082242	Col_2_17082242	1585.42	458.492	2.530646222e-002	6.249395477e-002	6.855197310e-001	1.790962e+003	1.898422e+003	1.835812e+002	1.916249e+002	287.5	532	25	57	7.446261e+000	1.937436e+001	0	0	0	0	0	0	0	0	0	0	0	240.737	478.263	1	1	1	1	25.3321	25.3034	57.8778
DATA	537	4	45	0	0	NC_3_706567	NC_3_706567	1606.45	458.286	7.106999647e-002	1.237780957e-001	5.658509791e-001	1.788312e+002	2.106266e+002	4.409046e+001	3.350435e+001	63	117	25	56	7.438891e+000	1.915211e+001	0	0	0	0	0	0	0	0	0	0	0	24.0563	53.1064	1	1	0	1	23.9365	25.3892	57.7558
DATA	538	4	46	0	0	Col_4_2127707	Col_4_2127707	1627.37	458.904	-1.367229741e-002	1.122060943e-001	9.030179218e-001	2.253017e+002	2.183193e+002	4.614517e+001	3.397457e+001	72	119	25	56	7.539558e+000	1.938249e+001	0	0	0	0	0	0	0	0	0	0	0	30.3298	55.0974	1	1	1	1	24.4106	25.4378	57.7655
DATA	539	4	47	0	0	NC_1_2135036	NC_1_2135036	1648.93	458.525	5.001697403e-002	6.879577045e-002	4.672041523e-001	6.404528e+002	7.186280e+002	7.563762e+001	7.642491e+001	126	244	25	56	7.653610e+000	1.948474e+001	0	0	0	0	0	0	0	0	0	0	0	86.2839	181.512	1	1	1	1	26.2212	25.5986	57.8811
DATA	540	4	48	0	0	NC_1_17785608	NC_1_17785608	1670.15	458.5	7.285982635e-002	1.207761862e-001	5.463336223e-001	1.840138e+002	2.176257e+002	4.422020e+001	3.389603e+001	65	119	25	56	7.739969e+000	1.938216e+001	0	0	0	0	0	0	0	0	0	0	0	24.8096	55.0161	1	1	0	1	26.6546	25.6251	58.0388
DATA	541	4	49	0	0	Col_1_26565144	Col_1_26565144	1690.5	458.5	-4.926312033e-002	6.281520128e-002	4.328906421e-001	1.775098e+003	1.584744e+003	1.820006e+002	1.605875e+002	286	464.5	25	57	7.797096e+000	1.949704e+001	0	0	0	0	0	0	0	0	0	0	0	239.499	400.961	1	1	1	1	24.4106	25.8023	58.1364
DATA	542	4	50	0	0	NC_3_20382740	NC_3_20382740	1712.4	458.414	-1.702870788e-001	4.477248573e-001	7.036940305e-001	5.662115e+001	3.825530e+001	4.054748e+001	2.622303e+001	47	70	25	57	7.748096e+000	1.968407e+001	0	0	0	0	0	0	0	0	0	0	0	7.64524	9.68764	1	1	0	0	27.501	25.8598	58.699
DATA	543	4	51	0	0	NC_5_26831082	NC_5_26831082	1733	458.3	-1.303194856e+000	1.376798202e-001	2.924338190e-021	6.514800e+003	3.241203e+002	6.527143e+002	4.150238e+001	913	139	25	57	7.938001e+000	1.989004e+001	0	0	0	0	0	0	0	0	0	0	0	880.282	82.1466	1	1	1	1	26.2212	25.8708	58.7378
DATA	544	4	52	0	0	Col_1_24833719	Col_1_24833719	1753.64	458.34	-2.340995782e-002	6.588185454e-002	7.223405825e-001	8.969090e+002	8.498424e+002	9.824438e+001	8.884315e+001	156	279	25	57	7.632657e+000	1.988021e+001	0	0	0	0	0	0	0	0	0	0	0	121.275	215.568	1	1	1	1	24.8756	25.8346	58.5873
DATA	545	4	53	0	0	NC_5_17041994	NC_5_17041994	1775.53	458.911	6.248655171e-002	7.248135150e-002	3.886296188e-001	5.059723e+002	5.842697e+002	6.453872e+001	6.390007e+001	103	208	26	56	7.561877e+000	2.003630e+001	0	0	0	0	0	0	0	0	0	0	0	68.4647	148.345	1	1	1	1	22.4545	26.0697	57.8591
DATA	546	4	54	0	0	Col_1_27688425	Col_1_27688425	1796.29	458.714	-8.764800978e-002	6.349491191e-002	1.674653182e-001	1.635467e+003	1.336577e+003	1.683761e+002	1.361353e+002	258	393.5	26	56	7.596454e+000	1.942804e+001	0	0	0	0	0	0	0	0	0	0	0	221.451	339.622	1	1	1	1	24.8756	26.1529	57.6626
DATA	547	4	55	0	0	NC_1_9558047	NC_1_9558047	1818.22	458.478	4.154789309e-002	8.329953979e-002	6.179365054e-001	3.510496e+002	3.862926e+002	5.322670e+001	4.647134e+001	86.5	167	26	56	7.625334e+000	1.912373e+001	0	0	0	0	0	0	0	0	0	0	0	47.5675	98.2364	1	1	1	1	27.0811	26.0351	57.6494
DATA	548	4	56	0	0	Col_3_18059995	Col_3_18059995	1838.66	458.517	2.324218808e-001	6.499002924e-002	3.485319020e-004	9.167264e+004	1.565531e+005	9.167351e+003	1.565533e+004	12405	40048.5	25	56	7.631368e+000	1.912088e+001	0	0	0	0	0	0	0	0	0	0	0	12429.7	39843.4	1	1	1	1	25.3321	26.0074	58.0933
DATA	549	4	57	0	0	Col_3_6684305	Col_3_6684305	1859.66	458.542	-6.039927354e-002	7.531816296e-002	4.225982205e-001	5.115983e+002	4.451740e+002	6.491496e+001	5.144981e+001	106.5	180.5	25	57	7.524898e+000	1.961978e+001	0	0	0	0	0	0	0	0	0	0	0	69.4109	113.387	1	1	1	1	25.3321	25.6525	58.1515
DATA	550	4	58	0	0	NC_2_7707127	NC_2_7707127	1881.78	458.478	-3.955070569e-002	1.803723624e-001	8.264377529e-001	1.273603e+002	1.162742e+002	4.191341e+001	2.827419e+001	55	95	25	57	7.578884e+000	2.002575e+001	0	0	0	0	0	0	0	0	0	0	0	17.2909	29.6388	1	1	0	0	27.0811	25.9466	58.4865
DATA	551	4	59	0	0	Col_3_290174	Col_3_290174	1903	458.5	-2.193279450e-001	8.539379655e-002	1.021604907e-002	4.704985e+002	2.839425e+002	6.169497e+001	3.833370e+001	105	140	25	58	7.918719e+000	2.029338e+001	0	0	0	0	0	0	0	0	0	0	0	63.9157	72.4325	1	1	1	1	26.2212	26.1179	58.5705
DATA	552	4	60	0	0	NC_3_22983692	NC_3_22983692	1924	458.5	0.000000000e+000	5.903039452e-001	1.000000000e+000	3.963079e+001	3.073518e+001	3.988436e+001	2.591791e+001	38	79	26	58	7.969024e+000	2.023419e+001	0	0	0	0	0	0	0	0	0	0	0	0.276715	7.84602	0	1	0	0	30	26.1839	58.2816
DATA	553	4	61	0	0	Col_5_1951800	Col_5_1951800	1945.08	458.7	5.288920862e-002	7.019019738e-002	4.511418572e-001	5.760145e+002	6.506128e+002	7.004888e+001	6.995930e+001	111	231	26	58	7.839251e+000	2.001017e+001	0	0	0	0	0	0	0	0	0	0	0	78.3398	166.207	1	1	1	1	24.1747	26.109	58.8509
DATA	554	4	62	0	0	NC_1_16329998	NC_1_16329998	1966.4	458.414	-1.273216494e-001	1.168764232e-001	2.759908333e-001	2.405451e+002	1.794217e+002	4.653814e+001	3.134358e+001	71.5	100.5	26	58	7.844159e+000	1.990970e+001	0	0	0	0	0	0	0	0	0	0	0	32.7328	45.8645	1	1	1	1	27.501	26.2007	58.3495
DATA	555	4	63	0	0	NC_4_10447031	NC_4_10447031	1986.85	458.179	1.415213103e-001	4.439598577e-001	7.499005423e-001	3.956675e+001	5.480898e+001	3.995712e+001	2.626342e+001	44	82	25	57	7.534437e+000	1.956672e+001	0	0	0	0	0	0	0	0	0	0	0	4.5128	14.0187	0	1	0	0	26.8687	25.7891	57.8255
DATA	556	4	64	0	0	Col_1_2509045	Col_1_2509045	2008.19	458.222	5.695168208e-002	7.535691342e-002	4.497935757e-001	4.440098e+002	5.062258e+002	5.962750e+001	5.675869e+001	98	186.5	26	58	7.463557e+000	1.970844e+001	0	0	0	0	0	0	0	0	0	0	0	60.4806	129.56	1	1	1	1	24.4106	25.9668	58.2694
DATA	557	4	65	0	0	NC_1_24560027	NC_1_24560027	2028.98	458.468	1.242047415e-002	2.470523414e-001	9.599035112e-001	8.468598e+001	8.714290e+001	4.067218e+001	2.709314e+001	51	89	26	56	7.551078e+000	1.985947e+001	0	0	0	0	0	0	0	0	0	0	0	11.5409	22.3164	1	1	0	0	26.2212	26.209	57.5242
DATA	558	4	66	0	0	Col_5_8754964	Col_5_8754964	2051	458.5	8.804318207e-002	7.093704643e-002	2.145520787e-001	5.361227e+002	6.566098e+002	6.674812e+001	7.048904e+001	110.5	230	26	57	7.659807e+000	2.015937e+001	0	0	0	0	0	0	0	0	0	0	0	73.0959	168.248	1	1	1	1	26.2212	26.387	57.7398
DATA	559	4	67	0	0	NC_5_23714656	NC_5_23714656	2071.88	458.409	3.522594803e-001	6.937533157e-002	3.822527273e-007	1.018631e+005	2.292326e+005	1.018639e+004	2.292328e+004	13458	58987	26	57	7.639264e+000	2.008922e+001	0	0	0	0	0	0	0	0	0	0	0	13893.9	58767.1	1	1	1	1	26.6546	26.4415	58.5725
DATA	560	4	68	0	0	Col_1_11017892	Col_1_11017892	2092.93	458.386	8.356261513e-002	6.231289727e-002	1.799151508e-001	2.570674e+003	3.116087e+003	2.601194e+002	3.126596e+002	388	865.5	26	58	7.804390e+000	2.020078e+001	0	0	0	0	0	0	0	0	0	0	0	350.772	799.233	1	1	1	1	25.7804	26.3875	59.3389
DATA	561	4	69	0	0	NC_5_13073866	NC_5_13073866	2114.5	458.324	-2.667034975e-001	7.888297393e-002	7.222199767e-004	6.376011e+002	3.450210e+002	7.511780e+001	4.296372e+001	122	150.5	26	58	7.724608e+000	2.022337e+001	0	0	0	0	0	0	0	0	0	0	0	87.0337	88.5323	1	1	1	1	27.0811	26.4015	59.2477
DATA	562	4	70	0	0	Col_3_10966950	Col_3_10966950	2134.98	458.245	3.327786145e-002	7.492458143e-002	6.569330911e-001	4.611353e+002	4.978588e+002	6.085041e+001	5.597876e+001	102	195	26	58	7.853576e+000	1.981099e+001	0	0	0	0	0	0	0	0	0	0	0	62.9661	127.799	1	1	1	1	24.8756	26.4067	59.0015
DATA	563	4	71	0	0	NC_4_2635362	NC_4_2635362	2156.35	458.118	6.404547022e-002	7.011935400e-002	3.610438137e-001	5.712005e+002	6.619635e+002	6.955611e+001	7.096819e+001	120	225	25	57	8.037319e+000	1.954866e+001	0	0	0	0	0	0	0	0	0	0	0	78.0189	169.984	1	1	1	1	24.1747	26.1645	58.3506
DATA	564	4	72	0	0	NC_3_11343813	NC_3_11343813	2177.29	457.922	6.400066819e-002	7.428103896e-002	3.889067458e-001	4.599915e+002	5.330285e+002	6.074893e+001	5.912139e+001	99.5	207	26	58	7.825025e+000	1.968116e+001	0	0	0	0	0	0	0	0	0	0	0	62.8459	136.915	1	1	1	1	23.696	26.2702	58.9544
DATA	565	4	73	0	0	Col_3_2287270	Col_3_2287270	2198.73	458.475	-3.125942090e-002	6.972198075e-002	6.539050627e-001	6.461681e+002	6.012929e+002	7.582235e+001	6.533893e+001	123	215	26	58	7.981917e+000	1.963111e+001	0	0	0	0	0	0	0	0	0	0	0	88.3049	154.509	1	1	1	1	25.7804	26.3149	59.2035
DATA	566	4	74	0	0	NC_5_19230403	NC_5_19230403	2220.43	458.298	7.003372931e-002	1.079743309e-001	5.165875056e-001	2.132019e+002	2.505099e+002	4.502865e+001	3.578976e+001	67	130.5	26	58	8.145033e+000	1.961750e+001	0	0	0	0	0	0	0	0	0	0	0	29.1422	64.3855	1	1	1	1	26.8687	26.336	58.9682
DATA	567	4	75	0	0	Col_3_12912741	Col_3_12912741	2241	458.3	5.914833920e-002	6.274229848e-002	3.458248022e-001	1.644766e+003	1.884745e+003	1.691894e+002	1.901992e+002	268	545	25	58	8.117249e+000	1.976927e+001	0	0	0	0	0	0	0	0	0	0	0	224.86	484.508	1	1	1	1	26.2212	26.2152	59.1219
DATA	568	4	76	0	0	NC_3_11479431	NC_3_11479431	2262.5	458.324	-1.383241545e-001	3.793224816e-001	7.153643974e-001	6.394037e+001	4.649979e+001	4.016090e+001	2.597126e+001	49	75.5	25	57	8.034320e+000	1.941183e+001	0	0	0	0	0	0	0	0	0	0	0	8.74273	11.9556	1	1	0	0	27.0811	26.094	58.3531
DATA	569	4	77	0	0	Col_5_15050356	Col_5_15050356	2283.53	458.468	5.489662841e-002	9.656321731e-002	5.696924171e-001	2.584641e+002	2.932898e+002	4.732534e+001	3.889595e+001	73	135.5	25	56	7.684788e+000	1.940909e+001	0	0	0	0	0	0	0	0	0	0	0	35.3445	75.4182	1	1	1	1	26.2212	25.5966	58.0135
DATA	570	4	78	0	0	Col_2_18735639	Col_2_18735639	2305.1	457.983	7.712088978e-002	7.060605543e-002	2.747143616e-001	5.487474e+002	6.553803e+002	6.769550e+001	7.034174e+001	114	241	25	57	7.699445e+000	1.977119e+001	0	0	0	0	0	0	0	0	0	0	0	75.0452	168.526	1	1	1	1	26.0017	25.6586	58.1611
DATA	571	4	79	0	0	Col_5_6677044	Col_5_6677044	2325.93	458.115	-7.808235140e-002	6.530525185e-002	2.318324128e-001	1.064712e+003	8.895080e+002	1.136108e+002	9.254683e+001	178	304.5	25	57	7.678850e+000	1.968491e+001	0	0	0	0	0	0	0	0	0	0	0	145.614	228.739	1	1	1	1	27.0811	25.5422	57.9101
DATA	572	4	80	0	0	NC_5_22894545	NC_5_22894545	2347.6	457.55	-1.576869410e-001	7.759812895e-002	4.214380889e-002	5.405380e+002	3.759580e+002	6.703087e+001	4.545638e+001	112	155	25	56	7.775621e+000	1.953746e+001	0	0	0	0	0	0	0	0	0	0	0	73.9254	96.6662	1	1	1	1	25.7804	25.1531	57.4227
DATA	573	4	81	0	0	NC_4_9064696	NC_4_9064696	2368.37	458	3.235859257e-002	1.052363435e-001	7.584742714e-001	2.310021e+002	2.488712e+002	4.588005e+001	3.566794e+001	71	136	25	55	7.796319e+000	1.955450e+001	0	0	0	0	0	0	0	0	0	0	0	31.5921	63.9899	1	1	1	1	29.1201	25.1097	56.4432
DATA	574	4	82	0	0	Col_1_3313453	Col_1_3313453	2388.45	458.638	1.331417772e-001	6.333473356e-002	3.553644694e-002	1.832862e+003	2.490415e+003	1.875242e+002	2.503487e+002	287	683.5	24	54	7.714365e+000	1.919352e+001	0	0	0	0	0	0	0	0	0	0	0	250.655	640.334	1	1	1	1	23.696	24.7405	55.3932
DATA	575	4	83	0	0	NC_5_15643009	NC_5_15643009	2410.36	458.257	-6.263884038e-002	7.606301210e-002	4.102166189e-001	4.942962e+002	4.279061e+002	6.336489e+001	4.984171e+001	106	182.5	24	55	7.714062e+000	1.967785e+001	0	0	0	0	0	0	0	0	0	0	0	67.5905	109.996	1	1	1	1	28.5237	24.4548	55.8183
DATA	576	4	84	0	0	NC_2_2516097	NC_2_2516097	2432.03	458.371	2.436611401e-001	6.550215133e-002	1.993054374e-004	3.256542e+003	5.707132e+003	3.280593e+002	5.712853e+002	486	1486.5	23	55	7.338712e+000	1.933615e+001	0	0	0	0	0	0	0	0	0	0	0	445.244	1466.75	1	1	1	1	26.4388	23.9874	56.3792
DATA	577	4	85	0	0	NC_1_3622913	NC_1_3622913	2452.73	458	1.578906676e-001	6.335573020e-002	1.269798176e-002	2.927443e+003	4.210940e+003	2.954184e+002	4.218697e+002	431	1008	23	55	7.318646e+000	1.945462e+001	0	0	0	0	0	0	0	0	0	0	0	400.177	1081.86	1	1	1	1	26.0017	23.6764	56.5171
DATA	578	4	86	0	0	NC_2_17223122	NC_2_17223122	2473.43	458	-3.500699651e-002	8.536351868e-002	6.817375983e-001	3.604019e+002	3.324912e+002	5.359399e+001	4.194983e+001	89	159	23	54	7.512726e+000	1.892994e+001	0	0	0	0	0	0	0	0	0	0	0	49.2566	85.3954	1	1	1	1	25.3321	23.8328	55.6685
DATA	579	4	87	0	0	NC_5_7361139	NC_5_7361139	2494.6	457.887	1.070479480e-001	2.552249222e-001	6.749048837e-001	7.304404e+001	9.346149e+001	4.034282e+001	2.724249e+001	50	87	23	54	7.279749e+000	1.900144e+001	0	0	0	0	0	0	0	0	0	0	0	9.98059	23.9947	1	1	0	0	24.6442	23.5438	55.4834
DATA	580	4	88	0	0	NC_3_5494407	NC_3_5494407	2516.56	458.032	1.142599732e-001	1.321987837e-001	3.874207666e-001	1.537800e+002	2.000598e+002	4.256239e+001	3.248982e+001	61	116	23	54	7.242889e+000	1.850383e+001	0	0	0	0	0	0	0	0	0	0	0	21.0063	51.3407	1	1	0	1	26.4388	23.4168	55.3909
DATA	581	4	89	0	0	NC_5_22082747	NC_5_22082747	2537.1	457.667	-5.464970942e-001	7.943503512e-002	5.993696905e-012	1.049878e+004	2.982921e+003	1.050629e+003	2.993898e+002	1448	816.5	23	54	7.111127e+000	1.868419e+001	0	0	0	0	0	0	0	0	1	0	0	1433.67	765.089	1	1	1	1	27.0811	23.1183	55.1928
DATA	582	4	90	0	0	NC_1_4061574	NC_1_4061574	2558.62	458	1.577332101e-001	6.714893219e-002	1.882362686e-002	7.400699e+002	1.064158e+003	8.398924e+001	1.094577e+002	136	319	23	55	7.174757e+000	1.895722e+001	0	0	0	0	0	0	0	0	1	0	0	101.026	272.815	1	1	1	1	29.1201	23.0472	55.9085
DATA	583	4	91	0	0	Col_3_20164489	Col_3_20164489	2579.59	457.879	-9.001668543e-002	6.229064038e-002	1.484276349e-001	3.580061e+003	2.909871e+003	3.602037e+002	2.921146e+002	518.5	785.5	23	55	7.178332e+000	1.907404e+001	0	0	0	0	0	0	0	0	1	0	0	488.523	745.547	1	1	1	1	25.7804	23.1302	55.7791
DATA	584	4	92	0	0	NC_5_4276520	NC_5_4276520	2600.51	457.255	-5.435008571e-001	2.029495936e-001	7.406120284e-003	1.927440e+002	5.514169e+001	4.417339e+001	2.624604e+001	64	80	23	56	7.434340e+000	1.914902e+001	0	0	0	0	0	0	0	0	0	0	0	26.2895	14.1175	1	1	0	0	25.3321	23.5187	56.7146
DATA	585	4	93	0	0	Col_1_6369009	Col_1_6369009	2621.83	457.319	6.423876730e-003	6.597353145e-002	9.224321591e-001	8.473480e+002	8.599747e+002	9.360141e+001	8.974916e+001	153.5	289.5	23	55	7.435593e+000	1.909581e+001	0	0	0	0	0	0	0	0	0	0	0	115.522	220.022	1	1	1	1	23.2073	23.5503	56.2966
DATA	586	4	94	0	0	Col_5_8187262	Col_5_8187262	2643.73	457.542	1.619085385e-002	7.155583952e-002	8.209923641e-001	5.502981e+002	5.712009e+002	6.790514e+001	6.263395e+001	108	215	23	55	7.357847e+000	1.910141e+001	0	0	0	0	0	0	0	0	0	0	0	74.9862	146.034	1	1	1	1	25.7804	23.652	56.2076
DATA	587	4	95	0	0	Col_3_22810355	Col_3_22810355	2664.05	458.17	1.915000472e-002	6.435730431e-002	7.660408433e-001	1.051360e+003	1.098756e+003	1.124185e+002	1.128442e+002	190.5	352.5	23	54	7.494734e+000	1.875517e+001	0	0	0	0	0	0	0	0	0	0	0	143.194	280.728	1	1	1	1	26.4388	23.7628	55.4534
DATA	588	4	96	0	0	Col_2_18900952	Col_2_18900952	2685.62	458	-4.656338678e-002	6.867041924e-002	4.977269832e-001	7.139417e+002	6.413563e+002	8.175165e+001	6.910662e+001	132.5	217	23	54	7.580516e+000	1.861233e+001	0	0	0	0	0	0	0	0	0	0	0	97.1814	163.717	1	1	1	1	30	23.7772	55.2457
DATA	589	4	97	0	0	NC_4_5811075	NC_4_5811075	2706.62	458	-1.709624644e-001	3.254643741e-001	5.993831397e-001	7.809143e+001	5.267941e+001	4.060891e+001	2.629225e+001	51	82	23	54	7.506697e+000	1.825741e+001	0	0	0	0	0	0	0	0	0	0	0	10.6234	13.4353	1	1	0	0	29.1201	23.6243	55.1297
DATA	590	4	98	0	0	NC_3_1920371	NC_3_1920371	2727.45	458.189	3.910002238e-002	1.706306156e-001	8.187522562e-001	1.238296e+002	1.354954e+002	4.175405e+001	2.912590e+001	57	104	23	55	7.531090e+000	1.808149e+001	0	0	0	0	0	0	0	0	0	0	0	16.8352	34.5256	1	1	0	1	24.8756	23.7812	55.6508
DATA	591	4	99	0	0	Col_1_4973956	Col_1_4973956	2748.65	457.698	-9.463029911e-002	1.087830198e-001	3.843553071e-001	2.570163e+002	2.066952e+002	4.746428e+001	3.306693e+001	75	114.5	23	55	7.444805e+000	1.830868e+001	0	0	0	0	0	0	0	0	0	0	0	34.9181	52.61	1	1	1	1	26.6546	23.6114	55.7607
DATA	592	4	100	0	0	NC_5_8468398	NC_5_8468398	2770.37	458	4.815654045e-003	6.399526462e-002	9.400156738e-001	1.143016e+003	1.155761e+003	1.210760e+002	1.184288e+002	184	344.5	23	55	7.484589e+000	1.894010e+001	0	0	0	0	0	0	0	0	0	0	0	155.179	293.873	1	1	1	1	29.1201	23.6834	55.9039
DATA	593	4	101	0	0	NC_1_26991585	NC_1_26991585	2790.84	457.56	6.863360661e-002	6.354004848e-002	2.800696241e-001	1.269836e+003	1.487241e+003	1.331231e+002	1.509569e+002	212.5	446.5	23	55	7.448744e+000	1.927558e+001	0	0	0	0	0	0	0	0	0	0	0	172.269	377.72	1	1	1	1	23.696	23.8414	56.1591
DATA	594	4	102	0	0	Col_3_15563082	Col_3_15563082	2811.87	457.667	1.028517861e-001	6.285741923e-002	1.017828431e-001	1.926407e+003	2.441180e+003	1.967480e+002	2.454877e+002	295	687	23	55	7.471730e+000	1.930616e+001	0	0	0	0	0	0	0	0	0	0	0	261.142	619.294	1	1	1	1	25.1049	23.642	56.1875
DATA	595	4	103	0	0	Col_1_9055851	Col_1_9055851	2833.04	457.981	3.164442803e-002	7.293587931e-002	6.643854541e-001	5.089064e+002	5.473717e+002	6.474363e+001	6.056673e+001	106.5	192.5	23	56	7.548005e+000	1.939884e+001	0	0	0	0	0	0	0	0	0	0	0	68.9323	138.701	1	1	1	1	24.1747	23.6063	57.0471
DATA	596	4	104	0	0	NC_1_7508020	NC_1_7508020	2855	457.5	2.348753800e-001	2.913602479e-001	4.201656333e-001	5.503008e+001	9.450950e+001	4.043573e+001	2.762939e+001	46	91	23	56	7.568104e+000	1.924200e+001	0	0	0	0	0	0	0	0	0	0	0	7.44722	23.9146	1	1	0	0	26.2212	23.4176	56.7162
DATA	597	4	105	0	0	NC_2_8796449	NC_2_8796449	2876	457.5	1.399230308e-001	2.453764176e-001	5.685160837e-001	7.414478e+001	1.023302e+002	4.077409e+001	2.793810e+001	50	88	23	56	7.323320e+000	1.958484e+001	0	0	0	0	0	0	0	0	1	0	0	10.0253	25.8598	1	1	0	0	26.2212	23.1371	56.9366
DATA	598	4	106	0	0	NC_1_18217660	NC_1_18217660	2897.33	457.609	1.013189170e-001	6.331379647e-002	1.095395858e-001	1.501982e+003	1.896634e+003	1.554669e+002	1.914415e+002	239.5	556.5	23	55	7.454454e+000	1.964781e+001	0	0	0	0	0	0	0	0	1	0	0	202.903	478.65	1	1	1	1	27.2919	23.0168	57.0815
DATA	599	4	107	0	0	NC_3_11240862	NC_3_11240862	2918.5	457.676	0.000000000e+000	6.169141299e-001	1.000000000e+000	3.991330e+001	2.829060e+001	4.016815e+001	2.622130e+001	36	74	23	55	7.702143e+000	1.975769e+001	0	0	0	0	0	0	0	0	1	0	0	-5.02419	7.12966	0	1	0	0	30	23.1079	56.9238
DATA	600	4	108	0	0	NC_3_10078157	NC_3_10078157	2939.13	457.692	1.164271904e-001	6.368377655e-002	6.751832731e-002	1.390845e+003	1.818470e+003	1.447793e+002	1.837112e+002	226	526	23	56	7.677456e+000	1.985970e+001	0	0	0	0	0	0	0	0	1	0	0	187.537	457.631	1	1	1	1	24.1747	23.127	57.3834
DATA	601	4	109	0	0	Col_5_22508528	Col_5_22508528	2960.57	457.701	1.617751805e-001	6.381307253e-002	1.124018474e-002	1.905655e+003	2.765792e+003	1.947691e+002	2.778122e+002	281.5	681	22	56	7.725948e+000	1.959035e+001	0	0	0	0	0	0	0	0	1	0	0	256.693	694.97	1	1	1	1	26.8687	22.9891	57.3761
DATA	602	4	110	0	0	Col_3_7603858	Col_3_7603858	2981.81	457.415	2.146728387e-001	6.449495297e-002	8.730825946e-004	1.041712e+004	1.707735e+004	1.042491e+003	1.707936e+003	1522.5	4532	22	56	7.528554e+000	1.952496e+001	0	0	0	0	0	0	0	0	1	0	0	1401.73	4284.14	1	1	1	1	24.8756	22.8173	57.6095
DATA	603	4	111	0	0	Col_4_10816941	Col_4_10816941	3003	457.5	-5.113012593e-002	6.418742151e-002	4.256976245e-001	1.226659e+003	1.090419e+003	1.291260e+002	1.121522e+002	202	340	22	55	7.409272e+000	1.943556e+001	0	0	0	0	0	0	0	0	1	0	0	164.886	273.116	1	1	1	1	26.2212	22.8923	56.769
DATA	604	4	112	0	0	NC_5_23801678	NC_5_23801678	3024.22	457.522	-1.057115011e-001	8.398339843e-002	2.081318418e-001	4.174480e+002	3.272585e+002	5.807553e+001	4.196689e+001	93	148	22	56	7.328191e+000	1.972923e+001	0	0	0	0	0	0	0	0	1	0	0	56.0519	81.8331	1	1	1	1	27.0811	22.7444	57.0916
DATA	605	4	113	0	0	NC_3_17497166	NC_3_17497166	3045.13	457.541	-7.079416225e-002	6.256294115e-002	2.578165100e-001	2.268756e+003	1.927497e+003	2.304479e+002	1.945379e+002	341	543	22	55	7.473645e+000	1.950556e+001	0	0	0	0	0	0	0	0	1	0	0	304.298	481.18	1	1	1	1	26.0017	22.8427	56.3358
DATA	606	4	114	0	0	Col_1_247065	Col_1_247065	3066.5	457.676	-9.523174279e-002	9.881010232e-002	3.351534915e-001	3.036901e+002	2.438928e+002	5.059362e+001	3.591344e+001	79.5	118	22	55	7.491735e+000	1.903750e+001	0	0	0	0	0	0	0	0	1	0	0	40.6863	60.7804	1	1	1	1	27.0811	22.4361	56.2178
DATA	607	4	115	0	0	NC_5_18565813	NC_5_18565813	3087.5	457.676	-7.147625768e-001	1.336411670e-001	8.874927053e-008	4.342261e+002	8.374393e+001	5.938634e+001	2.770426e+001	96	82	22	55	7.587281e+000	1.940681e+001	0	0	0	0	0	0	0	0	1	0	0	58.1076	20.833	1	1	1	0	27.0811	22.1361	56.1907
DATA	608	4	116	0	0	Col_4_12003073	Col_4_12003073	3108.05	457.714	2.040111810e-002	7.209471714e-002	7.771947730e-001	5.447021e+002	5.709002e+002	6.791165e+001	6.292157e+001	113	203	22	55	7.304964e+000	1.965776e+001	0	0	0	0	0	0	0	0	1	0	0	72.8078	141.773	1	1	1	1	25.3321	21.9869	56.4575
DATA	609	4	117	0	0	NC_4_7631818	NC_4_7631818	3129.58	457.962	-1.811928083e+000	1.840594858e-001	7.257659318e-023	5.507401e+004	8.492169e+002	5.507551e+003	8.896139e+001	7430	291.5	21.5	54	7.304481e+000	1.928348e+001	0	0	0	0	0	0	0	0	1	0	0	7352.56	210.501	1	1	1	1	24.4106	21.7985	56.149
DATA	610	4	118	0	0	NC_5_18401303	NC_5_18401303	3150.58	457.75	-4.066142240e-002	8.450895351e-002	6.304104039e-001	3.813755e+002	3.472893e+002	5.574524e+001	4.371784e+001	92	149.5	21	55	7.228453e+000	1.890462e+001	0	0	0	0	0	0	0	0	1	0	0	50.8521	85.9188	1	1	1	1	23.696	21.6214	56.2236
DATA	611	4	119	0	0	Col_3_4895435	Col_3_4895435	3171.75	457.607	-1.174782468e-001	6.307018648e-002	6.251025757e-002	2.533705e+003	1.933205e+003	2.566201e+002	1.951429e+002	367	554	21	54	7.315929e+000	1.860681e+001	0	0	0	0	0	0	0	0	1	0	0	337.415	477.331	1	1	1	1	25.1049	21.6497	55.3191
DATA	612	4	120	0	0	NC_3_10807618	NC_3_10807618	3192.63	457.898	-6.522463100e-002	6.228661886e-002	2.950215337e-001	2.685896e+003	2.311344e+003	2.716647e+002	2.326665e+002	390	649.5	21	55	7.427490e+000	1.903822e+001	0	0	0	0	0	0	0	0	1	0	0	357.241	569.622	1	1	1	1	23.9365	21.5416	55.4985
DATA	613	4	121	0	0	NC_2_19016719	NC_2_19016719	3214.5	457.676	0.000000000e+000	6.017745803e-001	1.000000000e+000	4.055551e+001	3.046933e+001	4.081447e+001	2.688718e+001	39	71	21	54	7.280143e+000	1.923753e+001	0	0	0	0	0	0	0	0	1	0	0	-1.18619	7.49311	0	1	0	0	27.0811	21.3304	55.2168
DATA	614	4	122	0	0	Col_5_16652922	Col_5_16652922	3235.71	457.5	8.720312399e-002	1.054479076e-001	4.082494014e-001	2.244879e+002	2.744076e+002	4.662816e+001	3.833561e+001	71.5	129.5	21	53	7.305028e+000	1.893179e+001	0	0	0	0	0	0	0	0	1	0	0	29.7786	67.3424	1	1	1	1	27.0811	21.5404	54.8486
DATA	615	4	123	0	0	Col_2_7341223	Col_2_7341223	3256.46	457.474	1.173889151e-001	7.497842860e-002	1.174339191e-001	4.443684e+002	5.822803e+002	6.040881e+001	6.410978e+001	94	210.5	21	53	7.326735e+000	1.880972e+001	0	0	0	0	0	0	0	0	1	0	0	58.8693	142.606	1	1	1	1	24.8756	21.6446	54.4867
DATA	616	4	124	0	0	Col_1_12266842	Col_1_12266842	3277.8	458.018	-1.611424467e-001	9.613457402e-002	9.369562643e-002	3.514830e+002	2.425280e+002	5.398526e+001	3.620305e+001	86	127	21	53	7.357189e+000	1.881342e+001	0	0	0	0	0	0	0	0	1	0	0	46.5027	59.2778	1	1	1	1	24.4106	21.6859	54.4749
DATA	617	4	125	0	0	Col_1_12908256	Col_1_12908256	3299.15	457.5	1.204523133e-001	6.456227540e-002	6.208664570e-002	1.115370e+003	1.471877e+003	1.188454e+002	1.496328e+002	183	406	21	54	7.145471e+000	1.928699e+001	0	0	0	0	0	0	0	0	1	0	0	147.361	358.934	1	1	1	1	26.6546	21.5862	54.9718
DATA	618	4	126	0	0	NC_1_9038164	NC_1_9038164	3320.62	457.509	-1.193033972e-001	1.246829557e-001	3.386409092e-001	2.261973e+002	1.718637e+002	4.690476e+001	3.200508e+001	70.5	108.5	21	54	7.360667e+000	1.943608e+001	0	0	0	0	0	0	0	0	1	0	0	29.8435	41.8188	1	1	1	1	24.4106	21.6224	55.1529
DATA	619	4	127	0	0	Col_3_7729940	Col_3_7729940	3340.68	456.08	4.719927316e-002	6.634600158e-002	4.768296066e-001	8.191521e+002	9.131956e+002	9.166932e+001	9.524556e+001	150.5	289.5	21	54	7.171428e+000	1.924678e+001	0	0	0	0	0	0	0	0	1	0	0	107.923	221.672	1	1	1	1	16.5837	21.3683	55.6551
DATA	620	4	128	0	0	Col_3_18338573	Col_3_18338573	3362.5	457.5	-4.369795338e-002	6.505078139e-002	5.017419748e-001	1.069304e+003	9.669481e+002	1.145941e+002	1.004253e+002	179	285	21	54	7.177705e+000	1.885565e+001	0	0	0	0	0	0	0	0	1	0	0	140.693	234.256	1	1	1	1	24.4106	21.5798	55.0795
DATA	621	4	129	0	0	Col_1_18691142	Col_1_18691142	3383.46	457.34	-8.107789609e-002	7.020310683e-002	2.481294762e-001	7.087751e+002	5.880721e+002	8.201261e+001	6.478414e+001	133.5	211	21	55	7.189399e+000	1.904096e+001	0	0	0	0	0	0	0	0	1	0	0	93.1262	142.146	1	1	1	1	24.4106	21.4177	55.8858
DATA	622	4	130	0	0	Col_5_1192509	Col_5_1192509	3404.6	457.561	1.184352156e-001	6.246369364e-002	5.795145371e-002	5.287482e+003	6.945190e+003	5.303601e+002	6.950530e+002	686.5	1670	21	54	7.358332e+000	1.835735e+001	0	0	0	0	0	0	0	0	1	0	0	693.758	1675.04	1	1	1	1	24.8756	21.5864	55.231
DATA	623	4	131	0	0	NC_5_17967249	NC_5_17967249	3426.05	457.86	-6.352057824e-001	1.674956683e-001	1.492155250e-004	2.837814e+002	6.573219e+001	5.017306e+001	2.808105e+001	76	80	21	54	7.428581e+000	1.883194e+001	0	0	0	0	0	0	0	0	1	0	0	37.1818	15.8176	1	1	1	0	25.3321	21.8995	55.4693
DATA	624	4	132	0	-1	NC2_00075021	NC2_00075021	3448.86	457.621	0.000000000e+000	6.399052031e-001	1.000000000e+000	4.117760e+001	2.719772e+001	4.144053e+001	2.737038e+001	37	66	21	54	7.368157e+000	1.828116e+001	0	0	0	0	0	0	0	0	1	0	0	-1.29783	-1.45874	0	0	0	0	18.2295	21.8813	55.0485
DATA	625	4	133	0	0	Col_1_20179776	Col_1_20179776	3467.98	457.685	4.148658681e-002	6.970513812e-002	5.517281179e-001	6.286824e+002	6.917002e+002	7.532685e+001	7.440943e+001	119.5	221.5	22	54	7.312102e+000	1.774377e+001	0	0	0	0	0	0	0	0	1	0	0	82.1391	165.679	1	1	1	1	24.8756	21.818	54.6228
DATA	626	4	134	0	0	NC_1_26696142	NC_1_26696142	3489.71	457.5	1.304522520e-001	1.146884697e-001	2.553507621e-001	1.930080e+002	2.606319e+002	4.581836e+001	3.788467e+001	65	132.5	21	54	7.195380e+000	1.802298e+001	0	0	0	0	0	0	0	0	1	0	0	25.1799	62.2754	1	1	0	1	27.0811	21.7886	54.5393
DATA	627	4	135	0	0	NC_5_17147414	NC_5_17147414	3510.71	457.5	0.000000000e+000	6.323393249e-001	1.000000000e+000	4.134949e+001	2.816118e+001	4.161351e+001	2.770251e+001	36	73	21	53	7.356034e+000	1.794664e+001	0	0	0	0	0	0	0	0	1	0	0	-2.05848	6.71313	0	1	0	0	30	21.6176	54.5928
DATA	628	4	136	0	0	Col_1_7851338	Col_1_7851338	3531.43	457.37	-2.653105872e-002	6.201664877e-002	6.687927877e-001	2.715045e+003	2.554147e+003	2.746839e+002	2.569042e+002	384.5	689.5	22	54	7.296084e+000	1.866797e+001	0	0	0	0	0	0	0	0	1	0	0	353.211	607.438	1	1	1	1	23.696	21.8059	55.1438
DATA	629	4	137	0	0	Col_1_12902649	Col_1_12902649	3552.24	457.296	5.869458889e-002	6.671271329e-002	3.789616262e-001	7.969686e+002	9.122960e+002	8.996110e+001	9.533890e+001	142	293.5	22	53	7.317365e+000	1.852916e+001	0	0	0	0	0	0	0	0	1	0	0	103.536	216.457	1	1	1	1	24.8756	22.2091	55.1169
DATA	630	4	138	0	0	NC_1_25657376	NC_1_25657376	3574.22	457.478	-3.100662924e-001	1.968969237e-001	1.153108333e-001	1.648575e+002	8.073137e+001	4.492510e+001	2.890640e+001	61.5	88.5	22	53	7.564811e+000	1.901577e+001	0	0	0	0	0	0	0	0	1	0	0	21.3858	19.1083	1	1	0	0	27.0811	22.4458	55.2556
DATA	631	4	139	0	0	Col_5_6263014	Col_5_6263014	3595.42	457.203	1.786764033e-001	1.505377400e-001	2.352588041e-001	1.292862e+002	1.950872e+002	4.380214e+001	3.398208e+001	57	112	22	53	7.365503e+000	1.885040e+001	0	0	0	0	0	0	0	0	1	0	0	16.7475	46.062	1	1	0	1	26.2212	22.2066	54.8432
DATA	632	4	140	0	0	NC_2_16603684	NC_2_16603684	3615.61	457.184	2.400277400e-002	8.361893211e-002	7.740744066e-001	3.749948e+002	3.963036e+002	5.623495e+001	4.845926e+001	90.5	153.5	22	53	7.559337e+000	1.866388e+001	0	0	0	0	0	0	0	0	1	0	0	48.5113	93.3577	1	1	1	1	23.696	22.4512	54.5305
DATA	633	4	141	0	0	Col_5_18424909	Col_5_18424909	3637.17	457.73	2.105295255e-002	6.906546286e-002	7.604986368e-001	6.778187e+002	7.114863e+002	7.972060e+001	7.644253e+001	129.5	229	22	54	7.333456e+000	1.839683e+001	0	0	0	0	0	0	0	0	1	0	0	87.5659	167.219	1	1	1	1	26.4388	22.4076	54.6785
DATA	634	4	142	0	0	Col_5_14091533	Col_5_14091533	3659	457.5	1.293517977e-001	6.979411985e-002	6.383452765e-002	6.079674e+002	8.189023e+002	7.390733e+001	8.655219e+001	117.5	255	22	54	7.165820e+000	1.845198e+001	0	0	0	0	0	0	0	0	1	0	0	78.4294	191.982	1	1	1	1	26.2212	22.4127	54.4843
DATA	635	4	143	0	0	Col_2_2838281	Col_2_2838281	3679.19	457.596	9.263744785e-002	1.744386899e-001	5.953770553e-001	1.208913e+002	1.496348e+002	4.378084e+001	3.182326e+001	54.5	104.5	22	54	7.038624e+000	1.889129e+001	0	0	0	0	0	0	0	0	1	0	0	15.5752	35.0012	1	1	0	1	23.696	22.2687	55.1047
DATA	636	4	144	0	0	NC_4_4651085	NC_4_4651085	3701.15	457.5	-9.323666275e-002	1.084778686e-001	3.900650531e-001	2.747621e+002	2.216768e+002	5.030435e+001	3.583508e+001	73.5	115.5	22	54	7.178213e+000	1.873811e+001	0	0	0	0	0	0	0	0	1	0	0	35.3497	51.7239	1	1	1	1	26.6546	22.5042	54.4279
DATA	637	4	145	0	0	NC_5_11675695	NC_5_11675695	3721.83	458.312	4.357027324e-002	6.557465967e-002	5.064102386e-001	9.261305e+002	1.023864e+003	1.017701e+002	1.062031e+002	160.5	311.5	22	53	7.176656e+000	1.882193e+001	0	0	0	0	0	0	0	0	1	0	0	119.005	238.392	1	1	1	1	22.9591	22.7017	54.055
DATA	638	4	146	0	0	NC_1_16988558	NC_1_16988558	3743.5	457.324	1.715225594e-001	9.168401559e-002	6.137264411e-002	2.718446e+002	4.034998e+002	5.023942e+001	4.927937e+001	73	160	22	53	6.755213e+000	1.860205e+001	0	0	0	0	0	0	0	0	1	0	0	34.882	93.7012	1	1	1	1	27.0811	22.3742	54.4439
DATA	639	4	147	0	0	Col_5_10526004	Col_5_10526004	3764.6	457.414	9.660952279e-002	6.344641345e-002	1.278350975e-001	1.263838e+003	1.578704e+003	1.332757e+002	1.581032e+002	182	343	22	53	6.813351e+000	1.800199e+001	0	0	0	1	0	0	0	0	1	0	0	161.964	365.762	1	1	1	1	27.501	22.4204	53.6544
DATA	640	4	148	0	0	NC_5_2057083	NC_5_2057083	3785.54	457.796	8.563852241e-002	7.045009762e-002	2.241406698e-001	5.961654e+002	7.261148e+002	7.313039e+001	7.797454e+001	114	239	22	53	7.129717e+000	1.765923e+001	0	0	0	0	0	0	0	0	1	0	0	76.3071	167.859	1	1	1	1	25.1049	22.7021	53.8104
DATA	641	4	149	0	0	Col_3_21482638	Col_3_21482638	3806.93	457.322	1.665935261e-002	6.246237829e-002	7.896923097e-001	1.931298e+003	2.006821e+003	1.977312e+002	2.026940e+002	292	522	23	54	7.318404e+000	1.801144e+001	0	0	0	0	0	0	0	0	1	0	0	246.883	462.794	1	1	1	1	26.0017	22.9695	54.4754
DATA	642	4	150	0	0	NC_2_10759982	NC_2_10759982	3827.79	457.491	1.248589350e-001	6.256925874e-002	4.598492320e-002	5.391118e+003	7.186837e+003	5.407812e+002	7.192506e+002	709.5	1680	23	54	7.491578e+000	1.796643e+001	0	0	0	0	0	0	0	0	1	0	0	688.352	1653.7	1	1	1	1	25.7804	22.8897	54.7176
DATA	643	4	151	0	0	NC_2_11688186	NC_2_11688186	3849.33	457.391	3.544856762e-002	6.650359816e-002	5.940112049e-001	8.442902e+002	9.160946e+002	9.452699e+001	9.597516e+001	151.5	271.5	23	54	7.345475e+000	1.850836e+001	0	0	0	0	0	0	0	0	1	0	0	107.672	210.307	1	1	1	1	27.2919	23.0666	55.514
DATA	644	4	152	0	0	NC_5_21719787	NC_5_21719787	3870.13	457.15	-4.932462225e-003	7.719875656e-002	9.490554047e-001	4.792889e+002	4.738762e+002	6.409671e+001	5.539147e+001	101	163	23	54	7.281429e+000	1.829878e+001	0	0	0	0	0	0	0	0	1	0	0	61.0538	108.543	1	1	1	1	26.0017	23.039	55.4063
DATA	645	4	153	0	0	NC_4_5292677	NC_4_5292677	3891.52	457.453	1.900295520e-002	7.906203309e-002	8.100550582e-001	4.388586e+002	4.584876e+002	6.116497e+001	5.411357e+001	97	170	23	53	7.235052e+000	1.810355e+001	0	0	0	0	0	0	0	0	1	0	0	55.8424	104.793	1	1	1	1	26.4388	23.3027	54.6501
DATA	646	4	154	0	0	Col_1_26819018	Col_1_26819018	3912.38	457.455	5.691687496e-003	6.896257736e-002	9.342228880e-001	7.081131e+002	7.174545e+002	8.266350e+001	7.731179e+001	126	225	23	54	7.326739e+000	1.841275e+001	0	0	0	0	0	0	0	0	1	0	0	90.0088	163.633	1	1	1	1	24.6442	23.0772	55.0486
DATA	647	4	155	0	0	NC_1_24647141	NC_1_24647141	3933.66	457.768	9.832371075e-003	1.601474709e-001	9.510440520e-001	1.496214e+002	1.530474e+002	4.523898e+001	3.267063e+001	61	102.5	23	53	7.224748e+000	1.846264e+001	0	0	0	0	0	0	0	0	1	0	0	18.9992	34.8342	1	1	0	1	25.1049	23.0479	54.4884
DATA	648	4	156	0	0	NC_1_24375571	NC_1_24375571	3954.58	457.474	1.156474061e-001	7.309562371e-002	1.136179692e-001	5.120455e+002	6.682762e+002	6.669513e+001	7.281917e+001	104	213	23	53	7.178512e+000	1.864915e+001	0	0	0	0	0	0	0	0	1	0	0	64.9559	151.778	1	1	1	1	25.1049	23.2206	54.0956
DATA	649	4	157	0	0	NC_5_8360992	NC_5_8360992	3976.33	457.391	1.843323235e-002	5.187382370e-001	9.716533392e-001	4.250587e+001	4.434882e+001	4.277728e+001	2.932456e+001	40	76	23	54	7.057029e+000	1.867054e+001	0	0	0	0	0	0	0	0	1	0	0	-0.870729	10.0511	0	1	0	0	30	23.2391	54.9206
DATA	650	4	158	0	0	NC_3_23379946	NC_3_23379946	3997.16	457.804	-4.886326249e-002	1.269407408e-001	7.002894937e-001	2.140064e+002	1.912333e+002	4.786443e+001	3.477222e+001	67.5	109.5	23	54	6.948169e+000	1.819900e+001	0	0	0	0	0	0	0	0	1	0	0	27.0984	43.2597	1	1	0	1	24.4106	23.3597	55.1439
DATA	651	4	159	0	0	Col_5_8166684	Col_5_8166684	4018.49	457.382	-5.104510414e-001	7.852685741e-002	8.014024890e-011	2.742772e+003	8.467177e+002	2.776044e+002	8.953331e+001	390	258	23	53	7.021737e+000	1.863134e+001	0	0	0	0	0	0	0	0	0	0	0	346.995	191.143	1	1	1	1	24.4106	23.4213	54.6605
DATA	652	4	160	0	0	Col_5_5864526	Col_5_5864526	4039.5	457.324	3.444724215e-002	1.200275841e-001	7.741166230e-001	2.099478e+002	2.272786e+002	4.774872e+001	3.696871e+001	64	115	23	54	7.130816e+000	1.880254e+001	0	0	0	0	0	0	0	0	1	0	0	26.54	51.2099	1	1	0	1	27.0811	23.2362	54.8221
DATA	653	4	161	0	0	NC_4_8828273	NC_4_8828273	4060.74	457.167	8.691579549e-002	7.877791487e-002	2.698962388e-001	4.182741e+002	5.109481e+002	5.992880e+001	5.885601e+001	94	172	23	54	7.010851e+000	1.900653e+001	0	0	0	0	0	0	0	0	1	0	0	52.8354	114.908	1	1	1	1	24.4106	23.1206	55.1544
DATA	654	4	162	0	0	Col_1_3858758	Col_1_3858758	4081.85	457.778	1.531474972e-001	9.522803058e-002	1.077872988e-001	2.635568e+002	3.749917e+002	5.038756e+001	4.756390e+001	74	150	23	54	7.105619e+000	1.871446e+001	0	0	0	0	0	0	0	0	1	0	0	33.2706	84.1953	1	1	1	1	24.4106	23.3714	55.185
DATA	655	4	163	66	1	DarkCorner	DarkCorner	4102.67	457.879	0.000000000e+000	6.366976927e-001	1.000000000e+000	4.269853e+001	2.912387e+001	4.297117e+001	2.930875e+001	36	62	23	54	7.015040e+000	1.833202e+001	0	0	0	0	0	0	0	0	0	0	0	-5.71672	-3.65246	0	0	0	0	19.4461	23.708	54.8563
DATA	656	4	164	66	1	DarkCorner	DarkCorner	4124.67	457.509	0.000000000e+000	6.365817450e-001	1.000000000e+000	4.272443e+001	2.917683e+001	4.299724e+001	2.936205e+001	31	64.5	23	53	7.059125e+000	1.861160e+001	0	0	0	0	0	0	0	0	0	0	0	-9.58293	-5.2708	0	0	0	0	25.3321	23.9009	54.6193
DATA	657	5	1	66	1	DarkCorner	DarkCorner	665.253	465.203	0.000000000e+000	6.443370966e-001	1.000000000e+000	4.031595e+001	2.560581e+001	4.057338e+001	2.579587e+001	34	69	21	54	7.016134e+000	1.905586e+001	0	0	0	0	0	0	0	0	1	0	0	-2.80729	3.03652	0	0	0	0	29.5109	21.7289	55.4397
DATA	658	5	2	0	0	NC_1_4069419	NC_1_4069419	687.389	464.889	2.591440022e-001	2.063103200e-001	2.090839205e-001	7.818210e+001	1.419879e+002	4.136886e+001	2.947838e+001	43.5	108	21	55	7.158782e+000	1.930366e+001	0	0	0	0	0	0	0	0	1	0	0	10.4335	36.1082	1	1	0	1	25.1049	21.9365	56.0516
DATA	659	5	3	0	0	NC_3_17873654	NC_3_17873654	707.163	463.694	3.909855795e-002	1.417968254e-001	7.827504721e-001	1.565968e+002	1.713489e+002	4.357185e+001	3.104575e+001	55	103	22	56	7.207357e+000	1.994748e+001	0	0	0	0	0	0	0	0	1	0	0	20.879	43.4817	1	1	0	1	23.2073	22.0547	57.6726
DATA	660	5	4	1028	1	SM_12	SM_12	728.625	465	0.000000000e+000	6.437521479e-001	1.000000000e+000	4.044937e+001	2.577933e+001	4.070765e+001	2.594298e+001	34	58	22	56	7.302429e+000	1.989506e+001	0	0	0	0	0	0	0	0	1	0	0	-2.38616	-5.5837	0	0	0	0	29.1201	22.3457	57.8322
DATA	661	5	5	0	0	Col_1_21372968	Col_1_21372968	749.826	465	1.635778536e-001	6.324842260e-002	9.701930368e-003	7.861778e+003	1.145773e+004	7.872330e+002	1.146068e+003	1106	2866	22	55	6.800113e+000	1.972590e+001	0	0	0	0	0	0	0	0	1	0	0	1046.04	2895.79	1	1	1	1	28.1191	22.3025	56.6671
DATA	662	5	6	0	0	Col_5_19364941	Col_5_19364941	770.72	464.54	7.746006953e-002	6.716192455e-002	2.487737060e-001	7.315098e+002	8.743398e+002	8.374831e+001	9.122949e+001	129	278	22	56	7.223216e+000	1.945795e+001	0	0	0	0	0	0	0	0	1	0	0	97.2549	220.58	1	1	1	1	23.9365	22.7441	57.1606
DATA	663	5	7	0	0	NC_3_4310999	NC_3_4310999	791.738	465.048	2.166790981e-001	6.465923143e-002	8.049326318e-004	4.009275e+003	6.603055e+003	4.029989e+002	6.608205e+002	540	1544	23	55	7.284135e+000	1.926077e+001	0	0	0	1	0	0	0	0	1	0	0	532.622	1663.1	1	1	1	1	21.6755	22.9634	56.3828
DATA	664	5	8	0	0	Col_3_20860990	Col_3_20860990	812.797	464.475	-8.391541860e-002	8.324128120e-002	3.134071331e-001	4.159339e+002	3.428537e+002	5.828630e+001	4.310395e+001	94.5	146.5	23	56	7.309686e+000	1.994792e+001	0	0	0	0	0	0	0	0	1	0	0	55.223	86.2198	1	1	1	1	25.7804	22.9059	56.9021
DATA	665	5	9	0	0	Col_1_11540721	Col_1_11540721	834.5	465	-4.931879852e-002	1.037483493e-001	6.345236468e-001	2.669552e+002	2.382976e+002	4.880599e+001	3.538724e+001	70	117	23	56	7.204384e+000	2.029510e+001	0	0	0	0	0	0	0	0	1	0	0	35.4211	59.8416	1	1	1	1	29.1201	22.9295	57.6693
DATA	666	5	10	0	0	Col_3_17106819	Col_3_17106819	855.625	465	2.477990549e-002	6.175992342e-002	6.882511361e-001	3.371293e+003	3.569245e+003	3.395985e+002	3.578844e+002	455.5	882	23	57	7.257473e+000	2.044507e+001	0	0	0	0	0	0	0	0	1	0	0	447.106	895.171	1	1	1	1	29.1201	23.1816	58.3087
DATA	667	5	11	0	0	Col_1_21178922	Col_1_21178922	876.95	465.85	-6.509677030e-002	6.443350272e-002	3.123545368e-001	1.224761e+003	1.054276e+003	1.291239e+002	1.086401e+002	190.5	315.5	23	57	7.314585e+000	2.001745e+001	0	0	0	0	0	0	0	0	1	0	0	162.352	264.119	1	1	1	1	26.2212	23.2166	58.1875
DATA	668	5	12	0	0	NC_2_18395786	NC_2_18395786	898	464.797	1.780882363e-001	1.782118768e-001	3.176463758e-001	1.025601e+002	1.545491e+002	4.217325e+001	3.046362e+001	48	102	22	57	7.292033e+000	1.980183e+001	0	0	0	0	0	0	0	0	1	0	0	13.5919	38.6758	1	1	0	1	28.1191	22.983	57.6624
DATA	669	5	13	0	0	Col_4_18116062	Col_4_18116062	918.579	464.982	6.992256002e-003	6.212846502e-002	9.103911906e-001	2.242086e+003	2.278476e+003	2.279118e+002	2.293577e+002	332	646	22	56	7.521304e+000	1.982009e+001	0	0	0	0	0	0	0	0	1	0	0	297.055	569.68	1	1	1	1	25.5572	22.8822	57.4172
DATA	670	5	14	0	0	NC_2_2393980	NC_2_2393980	940.375	465	1.534100395e-001	8.740182364e-002	7.922047640e-002	1.676477e+003	2.386754e+003	1.880516e+002	3.583148e+002	238.5	422.5	23	55	7.870626e+000	1.946447e+001	0	0	1	1	0	0	0	0	1	0	0	222.073	596.254	1	1	1	1	29.1201	23.1249	56.5064
DATA	671	5	15	0	0	Col_5_8817021	Col_5_8817021	961.286	465.222	1.557540111e-001	1.235462909e-001	2.074192852e-001	1.653630e+002	2.366968e+002	4.414604e+001	3.539433e+001	61	119	23	55	7.697307e+000	1.917738e+001	0	0	0	0	0	0	0	0	0	0	0	21.9016	59.0907	1	1	0	1	27.0811	23.469	56.5978
DATA	672	5	16	0	0	NC_5_5431515	NC_5_5431515	983.208	464.104	-3.294623696e-003	1.550471773e-001	9.830468918e-001	1.490388e+002	1.479124e+002	4.356006e+001	3.020355e+001	59.5	101.5	23	56	7.671505e+000	1.944822e+001	0	0	0	0	0	0	0	0	0	0	0	19.7399	36.9001	1	1	0	1	23.4529	23.6455	57.2605
DATA	673	5	17	0	0	NC_2_17351522	NC_2_17351522	1003.62	465	-4.730531157e-001	4.517247249e-001	2.950002182e-001	7.780465e+001	2.617896e+001	4.166658e+001	2.634756e+001	49	65	23	57	7.758957e+000	2.045939e+001	0	0	0	0	0	0	0	0	0	0	0	10.3044	0.889524	1	0	0	0	29.1201	23.695	58.6742
DATA	674	5	18	0	0	Col_1_9669866	Col_1_9669866	1025	464.797	-8.696467173e-002	9.342836441e-002	3.519484502e-001	3.335039e+002	2.729834e+002	5.279744e+001	3.794554e+001	84.5	124	23	57	7.789128e+000	2.066745e+001	0	0	0	0	0	0	0	0	0	0	0	44.1725	68.0435	1	1	1	1	28.1191	23.8359	58.7608
DATA	675	5	19	0	0	NC_3_6188683	NC_3_6188683	1046	464.797	-4.766440042e-002	3.019270145e-001	8.745613714e-001	7.552644e+001	6.767599e+001	4.161709e+001	2.721963e+001	48	85	24	57	7.882991e+000	2.023583e+001	0	0	0	0	0	0	0	0	0	0	0	10.0046	16.8635	1	1	0	0	28.1191	24.0374	58.1348
DATA	676	5	20	0	0	NC_1_11396812	NC_1_11396812	1066.18	465.303	2.009536243e-001	1.009366929e-001	4.649322560e-002	2.132538e+002	3.387275e+002	4.614423e+001	4.292706e+001	68	151	23	57	7.548806e+000	1.931224e+001	0	0	0	0	0	0	0	0	1	0	0	28.2522	84.388	1	1	1	1	27.2919	23.1564	57.5796
DATA	677	5	21	0	0	NC_2_13126249	NC_2_13126249	1088.66	465.528	-1.582165461e+000	1.627152100e-001	2.393483049e-022	1.003581e+004	2.626559e+002	1.004415e+003	3.722164e+001	1318.5	131.5	23	57	7.634546e+000	1.945840e+001	0	0	0	0	0	0	0	0	1	0	0	1329.85	65.4267	1	1	1	1	24.4106	23.212	57.9453
DATA	678	5	22	0	0	NC_1_23835070	NC_1_23835070	1110.11	464.632	-3.026207545e-001	6.934357192e-002	1.276600415e-005	1.787709e+003	8.905862e+002	1.833895e+002	9.288275e+001	268	287	23	57	7.392405e+000	2.015595e+001	0	0	0	0	0	0	0	0	1	0	0	236.967	221.81	1	1	1	1	25.7804	23.1898	58.0929
DATA	679	5	23	0	0	NC_3_19771889	NC_3_19771889	1130.69	464.709	9.007324378e-002	6.544144574e-002	1.686995604e-001	9.037528e+002	1.112046e+003	9.919365e+001	1.142901e+002	154	350	23	57	7.674264e+000	1.985320e+001	0	0	0	0	0	0	0	0	0	0	0	119.832	276.971	1	1	1	1	24.8756	23.6514	58.0915
DATA	680	5	24	0	0	NC_5_1122251	NC_5_1122251	1151.67	464.609	2.547580217e-001	6.569322702e-002	1.053207768e-004	1.879210e+004	3.378574e+004	1.879655e+003	3.378677e+003	2569	7450	23	57	7.489028e+000	2.034562e+001	0	0	1	1	0	0	0	0	0	0	0	2492.6	8415.36	1	1	1	1	27.2919	23.4713	58.2799
DATA	681	5	25	0	0	Col_3_3931595	Col_3_3931595	1172.38	464.731	-3.180160600e-002	1.073691387e-001	7.670854063e-001	2.488248e+002	2.312555e+002	4.783681e+001	3.507479e+001	68.5	124.5	23	56	7.398240e+000	1.987382e+001	0	0	0	0	0	0	0	0	0	0	0	33.0169	57.6099	1	1	1	1	24.6442	23.6312	58.0826
DATA	682	5	26	0	0	NC_3_1898495	NC_3_1898495	1194.22	464.522	0.000000000e+000	6.423176133e-001	1.000000000e+000	4.057824e+001	2.619986e+001	4.083734e+001	2.636618e+001	34.5	65.5	24	57	7.754647e+000	1.997525e+001	0	0	0	0	0	0	0	0	0	0	0	-4.13115	-0.0270539	0	0	0	0	27.0811	24.1321	58.3804
DATA	683	5	27	0	0	NC_2_1591994	NC_2_1591994	1215.16	464.349	7.359960529e-002	7.886907298e-002	3.507233541e-001	3.950342e+002	4.679875e+002	5.680340e+001	5.371170e+001	92	181	23	57	7.450230e+000	2.021815e+001	0	0	0	0	0	0	0	0	0	0	0	52.4667	116.637	1	1	1	1	26.4388	23.8416	58.1109
DATA	684	5	28	0	0	NC_4_8011714	NC_4_8011714	1235.73	464.661	3.797197211e-002	8.064941220e-002	6.377638277e-001	3.870088e+002	4.223698e+002	5.623419e+001	4.978254e+001	87	175	23	57	7.497023e+000	1.959055e+001	0	0	0	0	0	0	0	0	0	0	0	51.4252	105.304	1	1	1	1	25.1049	23.7936	57.4576
DATA	685	5	29	0	0	Col_5_19587785	Col_5_19587785	1257.25	464.839	-1.387984006e-002	6.672190013e-002	8.352092507e-001	8.226867e+002	7.968098e+002	9.181979e+001	8.392157e+001	150	253	23	56	7.673589e+000	1.955037e+001	0	0	0	0	0	0	0	0	0	0	0	109.376	198.74	1	1	1	1	25.1049	23.9147	57.284
DATA	686	5	30	0	0	Col_1_17386958	Col_1_17386958	1278.67	464.609	7.035910582e-002	6.341452783e-002	2.672098773e-001	1.346171e+003	1.582922e+003	1.406505e+002	1.604668e+002	218	452	24	56	7.779325e+000	1.956290e+001	0	0	0	0	0	0	0	0	0	0	0	179.078	394.977	1	1	1	1	27.2919	24.2984	57.2406
DATA	687	5	31	0	0	NC_5_7973203	NC_5_7973203	1299.55	464.569	-8.832212461e-002	9.479096887e-002	3.514622581e-001	3.243668e+002	2.646759e+002	5.206714e+001	3.732373e+001	78.5	126.5	23	56	7.575760e+000	2.000119e+001	0	0	0	0	0	0	0	0	0	0	0	43.1751	66.0745	1	1	1	1	25.1049	23.6615	57.5156
DATA	688	5	32	0	0	NC_1_24411333	NC_1_24411333	1321	464.5	6.648118988e-003	1.037762581e-001	9.489208259e-001	2.496909e+002	2.535426e+002	4.775159e+001	3.653257e+001	73.5	136	23	56	7.562832e+000	1.948571e+001	0	0	0	0	0	0	0	0	1	0	0	33.2562	63.3289	1	1	1	1	26.2212	23.2875	57.2882
DATA	689	5	33	0	0	Col_2_1689010	Col_2_1689010	1342.18	464.421	1.017659749e-001	6.227274689e-002	1.022173679e-001	4.247500e+003	5.369073e+003	4.266933e+002	5.375504e+002	610.5	1372.5	23	56	7.646617e+000	1.940217e+001	0	0	0	0	0	0	0	0	0	0	0	566.088	1341.83	1	1	1	1	25.7804	23.5385	57.2617
DATA	690	5	34	0	0	Col_1_27374550	Col_1_27374550	1362.93	464.527	-8.035071981e-002	6.400747531e-002	2.093577688e-001	1.398901e+003	1.162616e+003	1.456767e+002	1.191927e+002	216	355	23	56	7.872377e+000	1.946133e+001	0	0	0	0	0	0	0	0	0	0	0	186.56	290.737	1	1	1	1	25.3321	24.1923	57.851
DATA	691	5	35	0	0	NC_2_9903557	NC_2_9903557	1384.5	464.676	0.000000000e+000	6.422125457e-001	1.000000000e+000	4.036500e+001	2.608737e+001	4.062274e+001	2.625297e+001	35	56.5	24	57	7.836871e+000	1.971792e+001	0	0	0	0	0	0	0	0	0	0	0	-4.29465	-6.19578	0	0	0	0	27.0811	24.5466	57.9787
DATA	692	5	36	0	0	NC_2_17683812	NC_2_17683812	1405.62	464.339	-3.107303844e-002	6.373177118e-002	6.258618003e-001	1.296508e+003	1.206986e+003	1.358573e+002	1.235171e+002	210.5	368.5	24	56	7.736481e+000	1.986508e+001	0	0	0	0	0	0	0	0	0	0	0	173.147	302.234	1	1	1	1	24.8756	24.5722	57.7554
DATA	693	5	37	0	0	NC_3_16087568	NC_3_16087568	1427	464.5	1.250162856e-001	1.108351432e-001	2.593418587e-001	2.471749e+002	3.296254e+002	5.200965e+001	5.136418e+001	56.5	122	23	55	7.608622e+000	1.986763e+001	0	0	0	0	0	0	0	0	0	0	0	33.0335	82.6007	1	1	1	1	30	24.2412	57.2278
DATA	694	5	38	0	0	NC_5_8795649	NC_5_8795649	1448	464.5	0.000000000e+000	6.428543195e-001	1.000000000e+000	4.027836e+001	2.603189e+001	4.057325e+001	2.622795e+001	41	67	24	55	7.526359e+000	1.910218e+001	0	0	0	0	0	0	0	0	0	0	0	2.33892	3.18707	0	0	0	0	26.2212	24.3975	56.441
DATA	695	5	39	0	0	NC_3_22789305	NC_3_22789305	1468.85	464.642	-3.397335696e-002	6.338650869e-002	5.919783056e-001	1.417458e+003	1.310802e+003	1.474199e+002	1.336684e+002	225	408.5	24	56	7.584364e+000	1.952622e+001	0	0	0	0	0	0	0	0	0	0	0	189.709	328.971	1	1	1	1	24.6442	24.4197	57.3259
DATA	696	5	40	0	0	Col_4_13327071	Col_4_13327071	1490.25	464.5	1.331647252e-001	6.747809799e-002	4.844418741e-002	7.107532e+002	9.657919e+002	8.179216e+001	1.000584e+002	128	314	24	55	7.655343e+000	1.871073e+001	0	0	0	0	0	0	0	0	0	0	0	95.198	242.574	1	1	1	1	25.3321	24.6713	56.3899
DATA	697	5	41	0	0	NC_1_24038385	NC_1_24038385	1511.5	464.676	-7.297147360e-002	1.747680485e-001	6.762883995e-001	1.389675e+002	1.174740e+002	4.276569e+001	2.865328e+001	56.5	92.5	24	56	7.508608e+000	1.859274e+001	0	0	0	0	0	0	0	0	0	0	0	18.6273	29.5302	1	1	0	0	27.0811	24.2961	56.7964
DATA	698	5	42	0	0	NC_5_15312045	NC_5_15312045	1532.6	464.586	-2.886636306e-002	2.314808972e-001	9.007586798e-001	9.678262e+001	9.055888e+001	4.155671e+001	2.763881e+001	50	86	24	56	7.372497e+000	1.872620e+001	0	0	0	0	0	0	0	0	0	0	0	12.9827	22.783	1	1	0	0	27.501	24.421	56.8215
DATA	699	5	43	0	0	Col_3_800538	Col_3_800538	1553.79	464.538	2.295777485e-001	6.513094436e-002	4.236995724e-004	2.214148e+003	3.756509e+003	2.250673e+002	3.752449e+002	324	828	24	56	7.243934e+000	1.909369e+001	0	0	0	1	0	0	0	0	0	0	0	297.241	945.863	1	1	1	1	20.8674	24.6364	57.3497
DATA	700	5	44	0	0	NC_5_6809570	NC_5_6809570	1574.82	464.649	5.617428803e-002	6.757236894e-002	4.057926602e-001	7.054461e+002	8.028569e+002	8.127016e+001	8.441189e+001	132	263	25	57	7.279665e+000	1.917824e+001	0	0	0	0	0	0	0	0	0	0	0	94.7757	202.329	1	1	1	1	25.7804	25.033	58.2005
DATA	701	5	45	0	0	NC_2_9062152	NC_2_9062152	1596	464.5	0.000000000e+000	6.429307838e-001	1.000000000e+000	4.006513e+001	2.588227e+001	4.037547e+001	2.605458e+001	41	63.5	25	57	7.454319e+000	1.957391e+001	0	0	0	0	0	0	0	0	0	0	0	2.81989	1.62905	0	0	0	0	26.2212	25.3801	58.0972
DATA	702	5	46	0	0	NC_5_5935235	NC_5_5935235	1616.69	464.741	-4.710086894e-002	6.482030969e-002	4.674480413e-001	1.084292e+003	9.728489e+002	1.156730e+002	1.007054e+002	180	314	25	57	7.512150e+000	1.898311e+001	0	0	0	0	0	0	0	0	0	0	0	145.895	245.593	1	1	1	1	25.1049	25.3433	58.0741
DATA	703	5	47	0	0	NC_5_18448479	NC_5_18448479	1638.4	464.586	-1.536079825e-001	9.216519968e-002	9.558219006e-002	3.673383e+002	2.579041e+002	5.449919e+001	3.662213e+001	89	128.5	25	56	7.603928e+000	1.962278e+001	0	0	0	0	0	0	0	0	0	0	0	49.4656	65.1646	1	1	1	1	27.501	25.6112	58.0168
DATA	704	5	48	0	0	NC_4_3355228	NC_4_3355228	1658.78	464.717	9.897091359e-002	6.553789427e-002	1.310095928e-001	8.814853e+002	1.107098e+003	9.689466e+001	1.137169e+002	149.5	329	25	57	7.668954e+000	1.926437e+001	0	0	0	0	0	0	0	0	0	0	0	118.787	279.972	1	1	1	1	26.0017	25.5574	58.3365
DATA	705	5	49	0	0	Col_3_291089	Col_3_291089	1680.71	464.5	-5.904878462e-002	6.716529172e-002	3.793165752e-001	8.341723e+002	7.281268e+002	9.259751e+001	7.730048e+001	150	254	25	57	8.154145e+000	1.962772e+001	0	0	0	0	0	0	0	0	0	0	0	112.5	184.297	1	1	1	1	30	26.0221	58.4233
DATA	706	5	50	0	0	NC_1_24607844	NC_1_24607844	1702	464.5	-1.321579571e-001	1.672066583e-001	4.293018339e-001	1.553282e+002	1.145756e+002	4.306614e+001	2.835077e+001	62	96	25	57	8.050390e+000	1.955165e+001	0	0	0	0	0	0	0	0	0	0	0	20.9641	29.026	1	1	0	0	26.2212	26.015	59.213
DATA	707	5	51	0	0	Col_3_15773845	Col_3_15773845	1722.4	464.38	5.398368565e-002	6.305409502e-002	3.919154987e-001	1.455233e+003	1.647845e+003	1.509574e+002	1.668092e+002	246	482.5	25	57	8.009199e+000	1.984933e+001	0	0	0	0	0	0	0	0	0	0	0	196.548	417.801	1	1	1	1	24.4106	26.036	58.8548
DATA	708	5	52	0	0	NC_5_17508043	NC_5_17508043	1743.49	464.673	1.810854325e-002	7.373860028e-002	8.060092858e-001	4.979609e+002	5.191630e+002	6.394074e+001	5.801270e+001	103	196.5	25	58	7.650867e+000	2.022374e+001	0	0	0	0	0	0	0	0	0	0	0	67.3052	131.75	1	1	1	1	24.8756	25.8682	58.9843
DATA	709	5	53	0	0	Col_4_17361162	Col_4_17361162	1765.29	464.5	2.490322168e-002	7.840733214e-002	7.507781860e-001	4.134272e+002	4.378267e+002	5.758119e+001	5.085215e+001	94	172.5	25	57	7.605929e+000	1.990198e+001	0	0	0	0	0	0	0	0	0	0	0	55.9211	111.204	1	1	1	1	27.0811	25.8823	58.2555
DATA	710	5	54	0	0	NC_1_9074875	NC_1_9074875	1786.5	464.5	-2.150636795e-002	2.531852332e-001	9.323065345e-001	8.638542e+001	8.221179e+001	4.097214e+001	2.711961e+001	50	84	26	56	7.673471e+000	1.974971e+001	0	0	0	0	0	0	0	0	0	0	0	11.693	20.8988	1	1	0	0	30	26.2949	57.9233
DATA	711	5	55	0	0	NC_5_17811895	NC_5_17811895	1807.28	464.872	0.000000000e+000	6.193634243e-001	1.000000000e+000	3.976987e+001	2.788794e+001	4.006293e+001	2.597116e+001	40.5	73	26	56	7.664150e+000	1.897962e+001	0	0	0	0	0	0	0	0	0	0	0	2.39752	7.09547	0	1	0	0	21.4095	26.2127	57.3671
DATA	712	5	56	0	0	NC_3_990303	NC_3_990303	1828.85	464.5	1.202214036e-001	6.369072677e-002	5.908221356e-002	1.402104e+003	1.849275e+003	1.458034e+002	1.867187e+002	229	552.5	26	56	7.597120e+000	1.902416e+001	0	0	0	0	0	0	0	0	0	0	0	190.048	470.876	1	1	1	1	26.6546	26.0264	57.9993
DATA	713	5	57	0	0	Col_2_10299594	Col_2_10299594	1849.33	464.408	7.560488339e-002	6.193498117e-002	2.221944201e-001	4.718932e+003	5.616278e+003	4.735830e+002	5.622193e+002	646	1491.5	25	57	7.557943e+000	1.931259e+001	0	0	0	0	0	0	0	0	0	0	0	640.038	1431.15	1	1	1	1	23.9365	25.6474	58.3221
DATA	714	5	58	0	0	NC_1_12520389	NC_1_12520389	1870.47	464.534	1.678555129e-001	9.314542849e-002	7.153280551e-002	2.474760e+002	3.642408e+002	4.698943e+001	4.461296e+001	71	155	25	57	7.608609e+000	1.977431e+001	0	0	0	0	0	0	0	0	0	0	0	33.5874	92.8908	1	1	1	1	25.3321	25.7065	58.3863
DATA	715	5	59	0	0	Col_2_2937035	Col_2_2937035	1891.57	463.851	7.271910472e-002	6.275704243e-002	2.465621309e-001	1.714744e+003	2.027302e+003	1.760598e+002	2.043581e+002	268.5	617	25	58	7.721123e+000	2.034432e+001	0	0	0	0	0	0	0	0	0	0	0	232.87	517.356	1	1	1	1	22.9591	26.0454	58.6308
DATA	716	5	60	0	0	NC_5_19729522	NC_5_19729522	1913.4	464.414	2.489273402e-001	6.899017534e-002	3.083806165e-004	1.818961e+004	3.226641e+004	1.819398e+003	3.451172e+003	2215	7463	26	58	7.891965e+000	2.067149e+001	0	0	1	1	0	0	0	0	0	0	0	2471.79	8241.19	1	1	1	1	27.501	26.1818	59.3029
DATA	717	5	61	0	0	Col_1_13163339	Col_1_13163339	1933.93	464.473	5.404744460e-002	6.224848780e-002	3.852557740e-001	2.186496e+003	2.476260e+003	2.222553e+002	2.489564e+002	337.5	693	25	58	7.896254e+000	2.020738e+001	0	0	0	0	0	0	0	0	0	0	0	297.293	632.909	1	1	1	1	25.3321	26.0332	59.5455
DATA	718	5	62	0	0	Col_1_27634939	Col_1_27634939	1955.78	464.478	-1.462360430e-001	7.470572644e-002	5.028935995e-002	6.005928e+002	4.288882e+002	7.207642e+001	4.999179e+001	121	174	26	58	7.792766e+000	2.008803e+001	0	0	0	0	0	0	0	0	0	0	0	81.7089	109.698	1	1	1	1	27.0811	26.0859	59.3417
DATA	719	5	63	0	0	NC_5_12550249	NC_5_12550249	1976.67	464.315	9.977162429e-002	7.153078351e-002	1.630741056e-001	5.153840e+002	6.484889e+002	6.513374e+001	6.974435e+001	108	231	26	58	7.927858e+000	1.970630e+001	0	0	0	0	0	0	0	0	0	0	0	70.154	165.971	1	1	1	1	24.8756	26.1578	58.2771
DATA	720	5	64	0	0	NC_3_10447175	NC_3_10447175	1998.09	464.447	-6.312370229e-002	3.244459448e-001	8.457386282e-001	6.937264e+001	5.998802e+001	4.040610e+001	2.634405e+001	47.5	81	26	58	7.879075e+000	1.957739e+001	0	0	0	0	0	0	0	0	0	0	0	9.44797	15.3632	1	1	0	0	22.7082	26.1962	58.084
DATA	721	5	65	0	0	NC_5_17640918	NC_5_17640918	2018.83	464.707	3.117721181e-002	7.869877816e-002	6.919878990e-001	4.035988e+002	4.336377e+002	5.667364e+001	5.037466e+001	93.5	172.5	25	56	7.282042e+000	1.985771e+001	0	0	0	0	0	0	0	0	0	0	0	54.9936	111.127	1	1	1	1	25.7804	25.8442	57.0655
DATA	722	5	66	0	0	NC_1_25500489	NC_1_25500489	2040.4	464.414	7.611727366e-002	7.205213286e-002	2.907766315e-001	5.076695e+002	6.049205e+002	6.448849e+001	6.569452e+001	106	222	26	57	7.742522e+000	2.008562e+001	0	0	0	0	0	0	0	0	0	0	0	69.2068	155.105	1	1	1	1	27.501	26.3235	57.7058
DATA	723	5	67	0	0	Col_3_16675402	Col_3_16675402	2061.5	464.324	4.033624086e-002	6.154644538e-002	5.122238422e-001	1.329890e+004	1.459325e+004	1.330484e+003	1.459550e+003	1818	3775	26	57	7.624563e+000	2.035379e+001	0	0	0	0	0	0	0	0	0	0	0	1813.74	3743.75	1	1	1	1	27.0811	26.5272	58.8906
DATA	724	5	68	0	0	Col_4_14753508	Col_4_14753508	2082.67	464.391	1.296603909e-001	6.357672029e-002	4.140693544e-002	1.547632e+003	2.086067e+003	1.597825e+002	2.101710e+002	252.5	578.5	26	58	7.826423e+000	2.048440e+001	0	0	0	0	0	0	0	0	0	0	0	211.158	535.435	1	1	1	1	27.2919	26.4483	59.474
DATA	725	5	69	0	0	Col_2_18687518	Col_2_18687518	2103.53	464.451	-4.495710678e-001	7.424796382e-002	1.404218133e-009	5.278928e+003	1.874885e+003	5.293849e+002	1.892259e+002	754	542	26	58	7.816508e+000	2.038067e+001	0	0	0	0	0	0	0	0	0	0	0	720.528	481.459	1	1	1	1	24.4106	26.303	59.7758
DATA	726	5	70	0	0	NC_1_17936313	NC_1_17936313	2125	464.5	7.778743310e-002	1.397940070e-001	5.779078745e-001	1.493735e+002	1.786739e+002	4.242112e+001	3.119542e+001	58	114	25	58	7.782496e+000	2.009525e+001	0	0	0	0	0	0	0	0	0	0	0	20.3956	45.9029	1	1	0	1	26.2212	26.1668	58.9692
DATA	727	5	71	0	0	Col_3_1568024	Col_3_1568024	2145.77	463.605	3.497629459e-002	6.713009162e-002	6.023510318e-001	7.317535e+002	7.931241e+002	8.324724e+001	8.333098e+001	140	268	25	58	7.879685e+000	1.949819e+001	0	0	0	0	0	0	0	0	0	0	0	99.9447	203.81	1	1	1	1	21.9382	26.1575	59.0223
DATA	728	5	72	0	0	Col_3_12433747	Col_3_12433747	2166.75	464.255	1.651574903e-001	6.771560643e-002	1.472849300e-002	6.961836e+002	1.018313e+003	8.013248e+001	1.049886e+002	131.5	334.5	25	57.5	7.779923e+000	1.986767e+001	0	0	0	0	0	0	0	0	0	0	0	95.1158	261.797	1	1	1	1	24.8756	25.9645	58.9123
DATA	729	5	73	0	0	Col_3_8043292	Col_3_8043292	2188.33	464.373	-1.196418841e-001	7.750568799e-002	1.226724480e-001	5.096880e+002	3.869568e+002	6.458677e+001	4.636708e+001	113	165	26	58	8.023084e+000	2.001014e+001	0	0	0	0	0	0	0	0	0	0	0	69.6551	99.5161	1	1	1	1	24.4106	26.2023	59.3932
DATA	730	5	74	0	0	Col_1_5740181	Col_1_5740181	2208.96	464.607	8.091231453e-002	6.785211812e-002	2.330729868e-001	6.685454e+002	8.054587e+002	7.773302e+001	8.449727e+001	130	273	26	57	8.011057e+000	1.991634e+001	0	0	0	0	0	0	0	0	0	0	0	91.3864	207.208	1	1	1	1	25.5572	26.32	58.8176
DATA	731	5	75	0	0	Col_5_26587636	Col_5_26587636	2230.07	464.582	-9.525713914e-002	7.037162360e-002	1.758544731e-001	6.864064e+002	5.512190e+002	7.927037e+001	6.074768e+001	138	211	26	57	8.006409e+000	1.972479e+001	0	0	0	0	0	0	0	0	0	0	0	93.8469	141.836	1	1	1	1	25.5572	26.3941	58.6012
DATA	732	5	76	0	0	NC_4_1280285	NC_4_1280285	2251.34	464.321	1.486641268e-002	7.871668108e-002	8.502027410e-001	4.090066e+002	4.232498e+002	5.696139e+001	4.942742e+001	98	175	25	58	8.134077e+000	1.961835e+001	0	0	0	0	0	0	0	0	0	0	0	55.9294	108.924	1	1	1	1	24.8756	26.3226	58.4881
DATA	733	5	77	0	0	Col_4_8296909	Col_4_8296909	2272.5	464.5	2.269683230e-002	6.465858680e-002	7.255689920e-001	9.920380e+002	1.045262e+003	1.068301e+002	1.075972e+002	173	313.5	25	58	7.938489e+000	1.940690e+001	0	0	0	0	0	0	0	0	0	0	0	135.675	269.045	1	1	1	1	24.4106	26.0312	58.5687
DATA	734	5	78	0	0	NC_3_5568975	NC_3_5568975	2293.68	464.393	8.597276421e-002	7.973737287e-002	2.809449134e-001	3.684932e+002	4.491612e+002	5.411878e+001	5.166038e+001	91	173	25	57	7.644724e+000	1.942349e+001	0	0	0	0	0	0	0	0	0	0	0	50.4017	115.621	1	1	1	1	24.8756	25.732	58.6373
DATA	735	5	79	0	0	NC_1_24773008	NC_1_24773008	2315.21	464.613	-4.459221210e-002	6.669805020e-002	5.037708042e-001	8.385762e+002	7.567463e+002	9.275142e+001	7.986157e+001	152	256	25	57	7.711949e+000	2.005130e+001	0	0	0	0	0	0	0	0	0	0	0	114.708	194.816	1	1	1	1	26.2212	25.7076	58.6888
DATA	736	5	80	0	0	NC_1_24461605	NC_1_24461605	2336.54	464.464	1.594500909e-002	6.808845491e-002	8.148446171e-001	6.846576e+002	7.102618e+002	7.910874e+001	7.547164e+001	135	254.5	25	58	7.585528e+000	2.013990e+001	0	0	0	0	0	0	0	0	0	0	0	93.6562	182.845	1	1	1	1	24.4106	25.3207	58.5469
DATA	737	5	81	0	0	NC_1_24190879	NC_1_24190879	2357.57	464.298	4.093484815e-002	7.363527068e-002	5.782699255e-001	4.826608e+002	5.303674e+002	6.245209e+001	5.885780e+001	107.5	202.5	25	56	7.840207e+000	2.003382e+001	0	0	0	0	0	0	0	0	0	0	0	66.0241	136.524	1	1	1	1	26.8687	25.0717	57.8257
DATA	738	5	82	0	0	Col_1_11631076	Col_1_11631076	2379	464.5	3.244668094e-002	6.846155645e-002	6.355425810e-001	6.550724e+002	7.058883e+002	7.656331e+001	7.506134e+001	130	239	25	55	8.068912e+000	1.945268e+001	0	0	0	0	0	0	0	0	0	0	0	89.606	181.695	1	1	1	1	26.2212	25.0545	56.1293
DATA	739	5	83	0	0	Col_4_7130292	Col_4_7130292	2399.14	463.889	2.058924034e-001	6.427890050e-002	1.359519335e-003	6.828951e+003	1.097100e+004	6.840444e+002	1.097397e+003	964	2700.5	24	55	7.779528e+000	1.923358e+001	0	0	0	1	0	0	0	0	0	0	0	934.035	2823.24	1	1	1	1	20.591	24.6194	55.4479
DATA	740	5	84	0	0	Col_1_5273967	Col_1_5273967	2421.02	464.585	-9.059343139e-002	6.323235222e-002	1.519416023e-001	1.806741e+003	1.466569e+003	1.849714e+002	1.488626e+002	280	429	23	55	7.520844e+000	1.949225e+001	0	0	0	0	0	0	0	0	0	0	0	247.097	377.374	1	1	1	1	25.1049	24.0566	56.3299
DATA	741	5	85	0	0	NC_2_3809693	NC_2_3809693	2442.44	464.027	-1.082781590e+000	2.163524392e-001	5.594568951e-007	3.070799e+002	2.537872e+001	5.014766e+001	2.556285e+001	81	70	23	56	7.272047e+000	1.959318e+001	0	0	0	0	0	0	0	0	0	0	0	41.9906	2.79011	1	0	1	0	29.1201	23.6291	56.8309
DATA	742	5	86	0	0	Col_5_17360586	Col_5_17360586	2462.83	464	8.611528394e-003	8.931020458e-002	9.231848879e-001	3.128484e+002	3.191138e+002	5.050837e+001	4.087778e+001	80.5	142	23	55	7.323679e+000	1.923358e+001	0	0	0	0	0	0	0	0	0	0	0	42.7719	82.0618	1	1	1	1	24.4106	23.615	56.3743
DATA	743	5	87	0	0	NC_1_4143161	NC_1_4143161	2484.28	464.075	7.064928813e-002	1.116126536e-001	5.267425461e-001	2.029596e+002	2.388135e+002	4.455283e+001	3.497732e+001	68.5	130.5	23	54	7.292811e+000	1.894144e+001	0	0	0	0	0	0	0	0	0	0	0	27.7422	61.3916	1	1	1	1	21.6755	23.5919	55.5493
DATA	744	5	88	0	0	NC_4_15444954	NC_4_15444954	2505.31	463.824	-1.704687726e-001	1.060708214e-001	1.080275669e-001	2.913317e+002	1.967519e+002	4.921982e+001	3.226111e+001	80	115.5	23	54	7.239505e+000	1.884602e+001	0	0	0	0	0	0	0	0	0	0	0	39.8113	50.5567	1	1	1	1	24.1747	23.4377	55.601
DATA	745	5	89	0	0	Col_2_11675576	Col_2_11675576	2526.32	463.622	-3.166284746e-002	6.423305928e-002	6.220571482e-001	1.144155e+003	1.063707e+003	1.211020e+002	1.094030e+002	203	337.5	23	54	7.292722e+000	1.873189e+001	0	0	0	0	0	0	0	0	1	0	0	156.306	273.196	1	1	1	1	20.3108	23.2924	55.6746
DATA	746	5	90	0	0	NC_5_1761061	NC_5_1761061	2548.17	464	0.000000000e+000	6.447725370e-001	1.000000000e+000	3.944425e+001	2.542918e+001	3.988228e+001	2.561238e+001	44	69.5	23	54	6.994171e+000	1.845691e+001	0	0	0	0	0	0	0	0	1	0	0	5.25662	2.71029	0	0	0	0	30	23.0867	55.3113
DATA	747	5	91	0	0	Col_1_21980704	Col_1_21980704	2568.76	463.137	5.523979081e-002	6.249926518e-002	3.767787889e-001	1.847562e+003	2.098161e+003	1.889758e+002	2.113731e+002	281	604	23	54	7.183472e+000	1.898677e+001	0	0	0	0	0	0	0	0	1	0	0	252.221	538.263	1	1	1	1	24.1747	22.9173	55.6209
DATA	748	5	92	0	0	NC_3_5963886	NC_3_5963886	2589.84	463.882	6.157278982e-002	7.771131501e-002	4.281699071e-001	4.041757e+002	4.657394e+002	5.667217e+001	5.315574e+001	89	186	23	55	7.389190e+000	1.885128e+001	0	0	0	0	0	0	0	0	1	0	0	55.1563	119.425	1	1	1	1	23.9365	23.332	56.1745
DATA	749	5	93	0	0	Col_1_27041088	Col_1_27041088	2611.62	464	-4.347344718e-004	6.927938063e-002	9.949932340e-001	6.411313e+002	6.404899e+002	7.543238e+001	6.898937e+001	119	226	23	55	7.442361e+000	1.886300e+001	0	0	0	0	0	0	0	0	0	0	0	87.4541	164.128	1	1	1	1	29.1201	23.4701	56.3491
DATA	750	5	94	0	0	Col_2_14937131	Col_2_14937131	2632.17	464.491	9.139475734e-002	6.955074223e-002	1.888216240e-001	5.851990e+002	7.222679e+002	7.074954e+001	7.664695e+001	120	251	23	55	7.492283e+000	1.935261e+001	0	0	0	0	0	0	0	0	0	0	0	79.79	184.973	1	1	1	1	24.4106	23.6182	56.714
DATA	751	5	95	0	0	NC_5_17733155	NC_5_17733155	2653.48	464.5	-4.133929452e-002	6.589311076e-002	5.304173885e-001	9.146489e+002	8.316012e+002	9.974144e+001	8.703252e+001	159	284	23	55	7.383735e+000	1.906060e+001	0	0	0	0	0	0	0	0	0	0	0	124.646	212.81	1	1	1	1	24.4106	23.7354	55.864
DATA	752	5	96	0	0	Col_3_10805232	Col_3_10805232	2675.17	464	1.712329756e-002	1.327443844e-001	8.973619885e-001	1.714354e+002	1.783297e+002	4.333900e+001	3.127772e+001	62	111	23	54	7.540884e+000	1.870840e+001	0	0	0	0	0	0	0	0	0	0	0	23.3492	45.5929	1	1	0	1	28.1191	23.8534	55.5979
DATA	753	5	97	0	0	Col_1_11008010	Col_1_11008010	2696.37	464	4.182357113e-001	7.240833112e-002	7.646480509e-009	8.720675e+004	2.284472e+005	8.720765e+003	2.284473e+004	11858	62655	23	54	7.629302e+000	1.843502e+001	0	0	0	0	0	0	0	0	0	0	0	11870.5	58355.4	1	1	1	1	29.1201	23.8827	55.3777
DATA	754	5	98	0	0	Col_5_19604346	Col_5_19604346	2717.06	463.889	5.528989426e-003	6.454644160e-002	9.317374243e-001	1.031742e+003	1.044961e+003	1.106031e+002	1.076201e+002	181	316.5	23	55	7.515201e+000	1.818021e+001	0	0	0	0	0	0	0	0	0	0	0	140.355	266.683	1	1	1	1	27.2919	23.6809	55.748
DATA	755	5	99	0	0	Col_1_4847244	Col_1_4847244	2738.33	464.053	7.638871777e-003	6.323298780e-002	9.038453558e-001	1.360467e+003	1.384608e+003	1.417705e+002	1.408379e+002	226	419	23	55	7.468565e+000	1.802063e+001	0	0	0	0	0	0	0	0	0	0	0	184.955	353.029	1	1	1	1	25.5572	23.641	56.2253
DATA	756	5	100	0	0	Col_3_16213145	Col_3_16213145	2759.2	463.964	7.621586271e-002	7.273456977e-002	2.947017445e-001	4.924198e+002	5.868828e+002	6.338070e+001	6.410608e+001	105.5	211	23	54	7.522268e+000	1.888714e+001	0	0	0	0	0	0	0	0	0	0	0	66.8987	149.482	1	1	1	1	25.1049	23.5486	55.7932
DATA	757	5	101	0	0	NC_5_7186123	NC_5_7186123	2780.91	463.652	1.059094939e-001	1.440735229e-001	4.622741711e-001	1.403221e+002	1.790753e+002	4.232786e+001	3.142465e+001	58	114	23	55	7.476319e+000	1.917743e+001	0	0	0	0	0	0	0	0	1	0	0	19.0494	45.5582	1	1	0	1	22.7082	23.398	56.6319
DATA	758	5	102	0	0	Col_1_23109972	Col_1_23109972	2801.88	463.731	3.355832249e-002	6.836223437e-002	6.235044032e-001	6.657994e+002	7.192862e+002	7.765309e+001	7.643317e+001	127.5	248.5	23	55	7.386291e+000	1.979627e+001	0	0	0	0	0	0	0	0	0	0	0	90.3182	182.79	1	1	1	1	24.1747	23.6304	56.0773
DATA	759	5	103	0	0	NC_5_2943184	NC_5_2943184	2823.37	464	9.969858632e-002	6.603505313e-002	1.310988711e-001	8.186050e+002	1.029848e+003	9.110853e+001	1.061871e+002	139	272.5	23	55	7.484737e+000	1.922771e+001	0	0	0	0	0	0	0	0	0	0	0	110.96	261.412	1	1	1	1	29.1201	23.559	56.0448
DATA	760	5	104	0	0	Col_1_6989145	Col_1_6989145	2843.6	463.442	7.998597960e-003	6.777259983e-002	9.060509256e-001	7.163957e+002	7.297122e+002	8.206376e+001	7.743619e+001	134.5	247.5	23	56	7.549945e+000	1.972202e+001	0	0	0	0	0	0	0	0	0	0	0	97.0265	184.989	1	1	1	1	22.7082	23.6029	56.936
DATA	761	5	105	0	0	Col_1_7529332	Col_1_7529332	2864.91	463.873	-4.212905058e-001	8.595448503e-002	9.519445729e-007	7.027401e+002	2.663816e+002	8.089092e+001	3.718573e+001	131	134	23	56	7.282600e+000	1.915785e+001	0	0	0	0	0	0	0	0	1	0	0	95.0977	67.4488	1	1	1	1	25.1049	23.0101	56.3055
DATA	762	5	106	0	0	NC_2_1094519	NC_2_1094519	2886.31	463.596	4.182198891e-002	8.103599576e-002	6.057905027e-001	3.749087e+002	4.128074e+002	5.489440e+001	4.877680e+001	84	164	22	55	7.375282e+000	1.975115e+001	0	0	0	0	0	0	0	0	1	0	0	50.688	104.378	1	1	1	1	24.4106	22.8593	56.5016
DATA	763	5	107	0	0	Col_2_10550212	Col_2_10550212	2907.62	464	7.524480182e-002	6.274872121e-002	2.304716538e-001	1.751525e+003	2.082865e+003	1.796917e+002	2.099050e+002	285	535	23	55	7.745908e+000	1.972237e+001	0	0	0	0	0	0	0	0	1	0	0	236.595	525.96	1	1	1	1	29.1201	23.2355	56.7851
DATA	764	5	108	0	0	NC_1_21462946	NC_1_21462946	2929	463.797	4.940262658e-002	3.712456149e-001	8.941359487e-001	5.363173e+001	6.009307e+001	4.052918e+001	2.673905e+001	46	79	23	55	7.906380e+000	1.986351e+001	0	0	0	0	0	0	0	0	1	0	0	7.23752	15.152	1	1	0	0	28.1191	23.2601	57.0519
DATA	765	5	109	0	0	Col_2_11537823	Col_2_11537823	2949.32	463.459	1.472410325e-001	6.296108133e-002	1.935593814e-002	5.275034e+003	7.403997e+003	5.290338e+002	7.408594e+002	721	1700.5	23	57	7.804951e+000	1.996228e+001	0	0	0	0	0	0	0	0	1	0	0	711.176	1864.09	1	1	1	1	20.0267	23.125	58.0703
DATA	766	5	110	0	0	Col_3_10128175	Col_3_10128175	2971.43	463.701	3.332253839e-002	6.482087045e-002	6.072022591e-001	9.782160e+002	1.056227e+003	1.057799e+002	1.088079e+002	168	313	22	56	7.609125e+000	2.024393e+001	0	0	0	0	0	0	0	0	1	0	0	131.745	265.513	1	1	1	1	26.8687	22.7694	57.8068
DATA	767	5	111	0	0	NC_5_7349436	NC_5_7349436	2992.5	463.676	1.489397429e-001	9.154747574e-002	1.037556646e-001	2.630227e+002	3.706235e+002	4.811938e+001	4.537362e+001	73.5	154	22	55	7.438546e+000	1.970519e+001	0	0	0	0	0	0	0	0	1	0	0	35.3871	93.0205	1	1	1	1	27.0811	22.8551	57.2442
DATA	768	5	112	0	0	NC_3_15251839	NC_3_15251839	3013.03	463.583	1.995044058e-001	1.785259694e-001	2.637766916e-001	9.878089e+001	1.563786e+002	4.152853e+001	3.052658e+001	51.5	103.5	22	55	7.458829e+000	1.931426e+001	0	0	0	0	0	0	0	0	1	0	0	13.2762	39.1862	1	1	0	1	20.591	22.8161	56.7441
DATA	769	5	113	0	0	NC_5_12105241	NC_5_12105241	3034.75	463.929	-2.424176903e-002	7.400057425e-002	7.432224925e-001	5.218211e+002	4.934917e+002	6.598179e+001	5.590104e+001	109	187.5	22	55	7.495575e+000	2.009868e+001	0	0	0	0	0	0	0	0	1	0	0	70.0559	123.459	1	1	1	1	24.8756	22.6994	56.5758
DATA	770	5	114	0	0	Col_2_2283403	Col_2_2283403	3055.21	463.607	5.515789142e-002	9.767604228e-002	5.722762330e-001	2.592180e+002	2.943222e+002	4.802252e+001	3.947422e+001	74.5	139	22	55	7.529122e+000	1.947510e+001	0	0	0	0	0	0	0	0	1	0	0	34.7624	73.5057	1	1	1	1	25.1049	22.8456	56.4122
DATA	771	5	115	0	0	Col_4_12698343	Col_4_12698343	3076.82	463.964	1.823698806e-001	7.796702557e-002	1.933210674e-002	3.746856e+002	5.702126e+002	5.515309e+001	6.281529e+001	88	199	22	55	7.646911e+000	1.913253e+001	0	0	0	0	0	0	0	0	1	0	0	50.1896	142.164	1	1	1	1	24.8756	22.3619	56.22
DATA	772	5	116	0	0	NC_3_7505138	NC_3_7505138	3098.08	463.508	-9.998032570e-002	6.251600449e-002	1.097593644e-001	3.239889e+003	2.573652e+003	3.265130e+002	2.587157e+002	464	700	22	55	7.375493e+000	1.947313e+001	0	0	0	0	0	0	0	0	1	0	0	433.465	640.442	1	1	1	1	26.2212	21.9437	56.1964
DATA	773	5	117	0	0	NC_1_12963589	NC_1_12963589	3119.5	463.676	1.425462232e-001	6.324775054e-002	2.421029998e-002	2.322557e+003	3.224873e+003	2.357723e+002	3.235701e+002	341.5	852	22	55	7.611307e+000	1.993018e+001	0	0	0	0	0	0	0	0	1	0	0	310.363	801.033	1	1	1	1	27.0811	22.2185	56.8058
DATA	774	5	118	0	0	NC_1_18330465	NC_1_18330465	3139.66	462.931	-1.006474932e-002	6.351984221e-002	8.741018409e-001	1.317156e+003	1.286982e+003	1.378363e+002	1.313982e+002	214.5	378.5	21	55	7.272685e+000	1.935180e+001	0	0	0	0	0	0	0	0	1	0	0	175.799	319.056	1	1	1	1	18.2295	21.6414	56.8743
DATA	775	5	119	0	0	Col_1_21435320	Col_1_21435320	3161.5	463.676	-1.448221751e-001	9.706892998e-002	1.357117627e-001	3.352142e+002	2.401598e+002	5.270276e+001	3.579903e+001	84.5	123	21	55	7.204640e+000	1.900893e+001	0	0	0	0	0	0	0	0	1	0	0	44.6857	59.4298	1	1	1	1	27.0811	21.3603	56.4072
DATA	776	5	120	0	0	NC_3_21835456	NC_3_21835456	3182.85	463.5	1.752215927e-002	8.344426251e-002	8.336782971e-001	3.666159e+002	3.817100e+002	5.479246e+001	4.652594e+001	92.5	156	21	54	7.478701e+000	1.842761e+001	0	0	0	0	0	0	0	0	1	0	0	48.8091	94.2684	1	1	1	1	26.6546	21.619	54.89
DATA	777	5	121	0	0	Col_4_5658439	Col_4_5658439	3204	463.5	1.778570451e-001	6.848426635e-002	9.402830150e-003	6.694732e+002	1.008301e+003	7.838577e+001	1.042937e+002	124.5	312.5	21	54	7.124019e+000	1.897322e+001	0	0	0	0	0	0	0	0	1	0	0	89.0158	248.519	1	1	1	1	26.2212	21.0835	55.3353
DATA	778	5	122	0	0	Col_5_22241888	Col_5_22241888	3225	463.5	2.988957070e-001	6.765812243e-002	9.974024987e-006	1.943068e+003	3.867084e+003	1.985492e+002	3.876296e+002	293	928	21	54	7.341998e+000	1.898458e+001	0	0	0	0	0	0	0	0	1	0	0	258.026	951.218	1	1	1	1	26.2212	21.5499	54.8747
DATA	779	5	123	0	0	NC_1_28006942	NC_1_28006942	3246.4	463.586	2.606184859e-001	9.861446631e-002	8.222315220e-003	5.566877e+002	1.014449e+003	7.844390e+001	1.544294e+002	92	242	21	53	7.282292e+000	1.898504e+001	0	0	0	1	0	0	0	0	1	0	0	73.8263	249.018	1	1	1	1	27.501	21.5095	54.8929
DATA	780	5	124	0	0	Col_2_6733701	Col_2_6733701	3267.25	463.393	1.037362261e-001	6.328140836e-002	1.011540484e-001	1.575790e+003	2.000942e+003	1.628087e+002	2.018836e+002	257.5	543	21	53	7.341658e+000	1.880572e+001	0	0	0	0	0	0	0	0	1	0	0	208.7	490.142	1	1	1	1	25.1049	21.5137	54.6216
DATA	781	5	125	0	0	NC_3_16150225	NC_3_16150225	3288.5	463.722	3.410459030e-001	6.981390854e-002	1.033915673e-006	1.245014e+003	2.730361e+003	1.310747e+002	2.743555e+002	196	731	21	52	7.430363e+000	1.891196e+001	0	0	0	0	0	0	0	0	1	0	0	164.672	667.441	1	1	1	1	24.8756	21.4786	54.0661
DATA	782	5	126	0	0	Col_5_18055254	Col_5_18055254	3309.78	463.522	2.017565837e-001	6.244333613e-002	1.233429776e-003	3.621535e+003	5.763008e+003	3.644719e+002	5.535711e+002	448	1330.5	21	54	7.389867e+000	1.971424e+001	0	0	1	1	0	0	0	0	1	0	0	478.343	1405.67	1	1	1	1	27.0811	21.7751	55.1266
DATA	783	5	127	0	0	Col_2_7505563	Col_2_7505563	3331.07	464.053	2.420485169e-002	6.713523165e-002	7.184442940e-001	7.685172e+002	8.125656e+002	8.715136e+001	8.562184e+001	142.5	267	22	55	7.213336e+000	1.939266e+001	0	0	0	0	0	0	0	0	1	0	0	101.372	197.784	1	1	1	1	25.5572	21.8008	55.2793
DATA	784	5	128	0	0	Col_1_27909008	Col_1_27909008	3351.58	464.26	4.463351347e-002	6.645673276e-002	5.018271515e-001	8.105629e+002	8.982976e+002	9.090535e+001	9.381318e+001	149	293	21	55	7.511655e+000	1.948023e+001	0	0	0	0	0	0	0	0	1	0	0	106.776	218.194	1	1	1	1	23.4529	21.6308	55.9192
DATA	785	5	129	0	0	NC_2_18597084	NC_2_18597084	3373.22	463.522	4.204308243e-002	7.422096610e-002	5.710822744e-001	4.917496e+002	5.417353e+002	6.416267e+001	6.057952e+001	106	190	21	54	7.278632e+000	1.893917e+001	0	0	0	0	0	0	0	0	1	0	0	64.6829	131.265	1	1	1	1	27.0811	21.3419	55.7177
DATA	786	5	130	0	0	NC_2_10268074	NC_2_10268074	3394.4	463.586	1.786810652e-001	1.709807730e-001	2.960063274e-001	1.092900e+002	1.649155e+002	4.269512e+001	3.178649e+001	54.5	101	21	55	7.516957e+000	1.869961e+001	0	0	0	0	0	0	0	0	1	0	0	14.3555	39.8704	1	1	0	1	30	21.7377	55.7318
DATA	787	5	131	0	0	NC_5_17685069	NC_5_17685069	3415.6	463.586	3.414969093e-001	1.068075489e-001	1.387154653e-003	1.558028e+003	3.420363e+003	2.430033e+002	5.293578e+002	147.5	621.5	21	55	7.375484e+000	1.878992e+001	0	0	1	1	0	0	0	0	1	0	0	204.362	825.033	1	1	1	1	27.501	21.812	55.6135
DATA	788	5	132	0	0	NC_2_339420	NC_2_339420	3436.71	463.904	9.111495058e-002	9.627452539e-002	3.439406939e-001	2.626851e+002	3.240041e+002	4.902074e+001	4.236592e+001	75	147	22	54	7.340877e+000	1.826572e+001	0	0	0	0	0	0	0	0	1	0	0	34.4078	77.9804	1	1	1	1	24.1747	22.0967	55.1765
DATA	789	5	133	0	0	Col_1_1131272	Col_1_1131272	3457.08	463.8	-1.233807679e-001	9.109584212e-002	1.756068544e-001	3.735382e+002	2.811605e+002	5.579440e+001	3.922951e+001	89	133	22	54	7.272507e+000	1.810263e+001	0	0	0	0	0	0	0	0	1	0	0	48.8608	67.517	1	1	1	1	21.6755	22.0625	54.9789
DATA	790	5	134	0	0	Col_2_16872199	Col_2_16872199	3478.5	463.5	8.775821009e-002	6.234741448e-002	1.592591044e-001	2.736360e+003	3.349126e+003	2.767659e+002	3.360335e+002	390	859	21	54	7.265834e+000	1.765748e+001	0	0	0	0	0	0	0	0	1	0	0	357.408	802.302	1	1	1	1	24.4106	21.7867	54.8413
DATA	791	5	135	0	0	NC_5_17235421	NC_5_17235421	3500.15	463.5	2.651642456e-001	1.615621879e-001	1.007451460e-001	1.065012e+002	1.961185e+002	4.290893e+001	3.376858e+001	52	111	21	54	7.212481e+000	1.784228e+001	0	0	0	0	0	0	0	0	1	0	0	13.8904	46.8688	1	1	0	1	26.6546	21.6972	54.9236
DATA	792	5	136	0	0	NC_2_6460632	NC_2_6460632	3520.83	463.434	-3.849372301e-002	6.321134358e-002	5.425452564e-001	1.559224e+003	1.426970e+003	1.613826e+002	1.453328e+002	236	406	21	54	7.400745e+000	1.824594e+001	0	0	0	0	0	0	0	0	1	0	0	203.078	340.232	1	1	1	1	24.8756	21.7163	54.9418
DATA	793	5	137	0	0	NC_5_2082892	NC_5_2082892	3542.19	463.597	6.923401958e-002	1.057072028e-001	5.124933256e-001	2.334582e+002	2.738062e+002	4.777583e+001	3.889057e+001	72	127	22	53	7.427003e+000	1.867405e+001	0	0	0	0	0	0	0	0	1	0	0	30.3631	65.1302	1	1	1	1	25.7804	22.1111	54.869
DATA	794	5	138	0	0	Col_3_22194176	Col_3_22194176	3562.84	463.706	2.167208855e-002	1.257646759e-001	8.631839641e-001	1.933264e+002	2.032185e+002	4.600033e+001	3.434033e+001	65	118	22	53	7.359420e+000	1.873221e+001	0	0	0	0	0	0	0	0	1	0	0	25.1092	48.2289	1	1	0	1	24.1747	22.3307	54.6794
DATA	795	5	139	0	0	NC_4_16881536	NC_4_16881536	3584.18	463.385	9.154607452e-002	9.978891528e-002	3.589345271e-001	2.502990e+002	3.090332e+002	4.872179e+001	4.153421e+001	73	134	22	53	7.606401e+000	1.892252e+001	0	0	0	0	0	0	0	0	1	0	0	32.4618	73.1605	1	1	1	1	21.1402	22.536	54.9009
DATA	796	5	140	0	0	NC_5_23869198	NC_5_23869198	3605.7	464.372	2.343511205e-002	2.210688269e-001	9.155758332e-001	1.000293e+002	1.055753e+002	4.303618e+001	2.974779e+001	55.5	91.5	22	53	7.482057e+000	1.888805e+001	0	0	0	0	0	0	0	0	1	0	0	12.9555	24.939	1	1	0	0	21.9382	22.242	54.9707
DATA	797	5	141	0	0	NC_5_18549151	NC_5_18549151	3627	463.7	-1.163771085e+000	1.279408822e-001	9.357972715e-020	2.405552e+003	1.649847e+002	2.441802e+002	3.239791e+001	354.5	115.5	22	53	7.655802e+000	1.842807e+001	0	0	0	0	0	0	0	0	1	0	0	311.108	38.8734	1	1	1	1	26.2212	22.5123	54.7289
DATA	798	5	142	0	0	NC_3_22939809	NC_3_22939809	3648.07	463.527	5.776264282e-002	6.504692561e-002	3.745327083e-001	9.862913e+002	1.126595e+003	1.071902e+002	1.160748e+002	161.5	328	22	54	7.443404e+000	1.894143e+001	0	0	0	0	0	0	0	0	1	0	0	127.379	264.807	1	1	1	1	25.3321	22.6017	55.0364
DATA	799	5	143	0	0	Col_1_8848230	Col_1_8848230	3669.4	463.414	-4.897638749e-002	7.817213713e-002	5.309740898e-001	4.817873e+002	4.304067e+002	6.393829e+001	5.135639e+001	101.5	171	22	54	7.164259e+000	1.910805e+001	0	0	0	0	0	0	0	0	1	0	0	62.1366	100.922	1	1	1	1	27.501	22.4218	54.9022
DATA	800	5	144	0	0	NC_1_27614739	NC_1_27614739	3690.6	463.414	2.812182835e-001	1.439788403e-001	5.079687083e-002	1.223858e+002	2.338564e+002	4.383481e+001	3.654599e+001	57.5	124.5	22	54	6.996425e+000	1.892067e+001	0	0	0	0	0	0	0	0	1	0	0	15.7629	54.7048	1	1	0	1	27.501	22.1647	54.8784
DATA	801	5	145	0	0	NC_4_12096145	NC_4_12096145	3711.71	463.5	2.421359708e-001	1.404577120e-001	8.472473423e-002	1.322160e+002	2.308978e+002	4.417263e+001	3.640822e+001	57	123.5	22	53	7.295870e+000	1.873543e+001	0	0	0	0	0	0	0	0	1	0	0	17.0064	53.8865	1	1	0	1	27.0811	22.5701	54.234
DATA	802	5	146	0	0	Col_1_22494197	Col_1_22494197	3732.43	463.704	-1.688966209e-002	6.680044882e-002	8.003937464e-001	8.571542e+002	8.244594e+002	9.554097e+001	8.713978e+001	147.5	245	22	53	7.183770e+000	1.871399e+001	0	0	0	0	0	0	0	0	1	0	0	110.112	191.977	1	1	1	1	24.8756	22.7162	54.1243
DATA	803	5	147	0	0	Col_5_3198697	Col_5_3198697	3753.48	463.792	3.441142050e-002	7.033177230e-002	6.246486025e-001	6.218012e+002	6.730743e+002	7.517903e+001	7.300674e+001	120	214	22	52	7.043288e+000	1.840855e+001	0	0	0	0	0	0	0	0	1	0	0	79.7755	156.365	1	1	1	1	23.4529	22.6114	53.8244
DATA	804	5	148	0	0	NC_3_3279457	NC_3_3279457	3775.22	463.478	-3.624353011e-002	1.238754073e-001	7.698428114e-001	2.144089e+002	1.972420e+002	4.743403e+001	3.453530e+001	62	105.5	23	53	7.046797e+000	1.803978e+001	0	0	0	0	0	0	0	0	1	0	0	27.4715	45.7094	1	1	1	1	27.0811	22.6858	54.036
DATA	805	5	149	0	0	Col_5_26142482	Col_5_26142482	3795.82	463.632	6.268311374e-002	6.241058105e-002	3.152018615e-001	2.169440e+003	2.506286e+003	2.210413e+002	2.522338e+002	316	630	23	53.5	7.280188e+000	1.767459e+001	0	0	0	0	0	0	0	0	1	0	0	277.629	579.531	1	1	1	1	25.7804	22.8563	54.3283
DATA	806	5	150	0	0	Col_5_17064143	Col_5_17064143	3817.5	463.324	1.845635817e-001	2.697000163e-001	4.937673478e-001	6.794574e+001	1.039264e+002	4.295724e+001	3.031698e+001	47.5	92.5	23	54	7.377638e+000	1.810175e+001	0	0	0	0	0	0	0	0	1	0	0	8.68415	23.9731	1	1	0	0	30	23.0281	54.6818
DATA	807	5	151	0	0	Col_1_24304027	Col_1_24304027	3838.71	463.5	-8.467351613e-002	7.038539913e-002	2.289769764e-001	7.301533e+002	6.008147e+002	8.446684e+001	6.651703e+001	134	200	23	55	7.325865e+000	1.821700e+001	0	0	0	0	0	0	0	0	1	0	0	93.2109	138.284	1	1	1	1	27.0811	22.9209	55.501
DATA	808	5	152	0	0	Col_2_17431021	Col_2_17431021	3859.44	463.035	-8.334936793e-002	8.776179560e-002	3.422531877e-001	3.930820e+002	3.244396e+002	5.790306e+001	4.325623e+001	87.5	142.5	23	54	7.251758e+000	1.843937e+001	0	0	0	0	0	0	0	0	1	0	0	50.122	74.5015	1	1	1	1	25.1049	23.0157	55.712
DATA	809	5	153	0	0	NC_2_12703309	NC_2_12703309	3880.84	463.483	1.613876484e-001	1.188953312e-001	1.746564985e-001	1.826889e+002	2.649108e+002	4.631830e+001	3.903536e+001	60.5	122.5	23	54	7.327517e+000	1.794881e+001	0	0	0	0	0	0	0	0	1	0	0	23.269	60.7025	1	1	0	1	25.7804	23.1004	54.9282
DATA	810	5	154	0	0	NC_3_15881103	NC_3_15881103	3902.48	463.5	7.124005357e-002	9.470521518e-002	4.519130800e-001	2.860828e+002	3.370791e+002	5.132347e+001	4.429292e+001	73.5	132.5	23	53	7.273715e+000	1.802763e+001	0	0	0	0	0	0	0	0	1	0	0	36.3977	77.0681	1	1	1	1	24.4106	23.296	54.8513
DATA	811	5	155	0	0	Col_5_16495415	Col_5_16495415	3923.4	463.414	1.850739815e-002	6.253778231e-002	7.672763078e-001	1.876815e+003	1.958524e+003	1.924677e+002	1.979579e+002	249.5	393.5	23	53	7.258549e+000	1.846569e+001	0	0	0	0	0	0	0	0	1	0	0	238.534	446.832	1	1	1	1	27.501	23.0114	54.9138
DATA	812	5	156	0	0	NC_5_23126916	NC_5_23126916	3944.5	463.324	1.087936905e-001	9.110132721e-002	2.323976601e-001	2.959539e+002	3.802050e+002	5.195223e+001	4.773104e+001	77	149	23	53	7.431559e+000	1.837040e+001	0	0	0	0	0	0	0	0	0	0	0	37.5762	86.5592	1	1	1	1	27.0811	23.5379	54.4767
DATA	813	5	157	0	0	Col_2_8606488	Col_2_8606488	3965.31	463.552	-3.681347083e-001	7.092457765e-002	2.097191944e-007	3.023555e+003	1.295338e+003	3.053611e+002	1.327215e+002	415	358	23	54	7.033956e+000	1.867950e+001	0	0	0	0	0	0	0	0	1	0	0	383.532	294.321	1	1	1	1	25.3321	23.2527	54.7378
DATA	814	5	158	0	0	Col_1_23405545	Col_1_23405545	3986.39	463.306	5.665414373e-002	6.669921634e-002	3.956601772e-001	8.240786e+002	9.389074e+002	9.284950e+001	9.825948e+001	141	282.5	23	54	6.986437e+000	1.847010e+001	0	0	0	0	0	0	0	0	0	0	0	104.435	212.894	1	1	1	1	26.2212	23.4415	54.9261
DATA	815	5	159	0	0	Col_2_9759081	Col_2_9759081	4008.05	463.357	8.861136404e-002	1.307664169e-001	4.980057533e-001	1.758597e+002	2.156640e+002	4.628715e+001	3.616539e+001	62	112	23	53	7.141772e+000	1.837441e+001	0	0	0	0	0	0	0	0	0	0	0	22.2668	48.803	1	1	0	1	25.5572	23.7534	54.6497
DATA	816	5	160	0	0	NC_3_1646071	NC_3_1646071	4028.82	463.5	3.334993950e-002	6.921780846e-002	6.299398249e-001	6.810290e+002	7.353863e+002	8.046219e+001	7.908148e+001	124.5	212	23	54	7.359053e+000	1.913751e+001	0	0	0	0	0	0	0	0	0	0	0	86.161	166.104	1	1	1	1	25.7804	23.7125	54.935
DATA	817	5	161	0	0	NC_1_4616112	NC_1_4616112	4050	463.474	3.649646263e-001	9.576904892e-002	1.384713785e-004	2.002598e+002	4.640433e+002	4.732901e+001	5.050901e+001	63	152	23	54	7.061807e+000	1.874595e+001	0	0	0	0	0	0	0	0	1	0	0	25.3165	104.619	1	1	0	1	21.1402	23.2935	54.9636
DATA	818	5	162	0	0	NC_2_11910217	NC_2_11910217	4071.5	463.324	8.977704043e-002	1.037854330e-001	3.870248243e-001	2.437217e+002	2.996893e+002	4.935284e+001	4.183844e+001	75	139.5	23	54	7.030498e+000	1.883070e+001	0	0	0	0	0	0	0	0	1	0	0	30.7882	67.4386	1	1	1	1	27.0811	23.2684	55.0636
DATA	819	5	163	0	0	Col_2_8304497	Col_2_8304497	4092.13	463.189	5.418565602e-002	6.545882585e-002	4.077938132e-001	9.588788e+002	1.086299e+003	1.050646e+002	1.124977e+002	158	318.5	23	54	7.071057e+000	1.876061e+001	0	0	0	0	0	0	0	0	0	0	0	121.052	244.023	1	1	1	1	24.4106	23.8002	55.1844
DATA	820	5	164	66	1	DarkCorner	DarkCorner	4112.7	463.444	0.000000000e+000	6.367449335e-001	1.000000000e+000	4.269439e+001	2.910672e+001	4.296700e+001	2.929149e+001	37	58	24	54	7.062200e+000	1.841130e+001	0	0	0	0	0	0	0	0	0	0	0	-4.03614	-8.04474	0	0	0	0	30	24.1547	54.6954
DATA	821	6	1	0	0	NC_2_16525467	NC_2_16525467	675.776	471.478	1.645006369e-002	2.542386455e-001	9.484102843e-001	8.311931e+001	8.632806e+001	4.146606e+001	2.720139e+001	46.5	87.5	21	54	6.986805e+000	1.886594e+001	0	0	0	0	0	0	0	0	1	0	0	11.0921	21.9863	1	1	0	0	27.0811	21.8081	55.2767
DATA	822	6	2	0	0	Col_3_9995799	Col_3_9995799	697	471.056	-1.596134051e-002	6.807838924e-002	8.146315163e-001	7.267605e+002	7.005352e+002	8.328153e+001	7.467259e+001	131	235	22	56	7.173639e+000	1.967363e+001	0	0	0	0	0	0	0	0	1	0	0	96.8775	177.999	1	1	1	1	24.8756	22.0435	57.0305
DATA	823	6	3	0	0	Col_1_12920374	Col_1_12920374	717.923	471.192	8.002833651e-002	8.247678603e-002	3.318902739e-001	3.498244e+002	4.206089e+002	5.367726e+001	4.940113e+001	85.5	174	22	56	7.221571e+000	1.960625e+001	0	0	0	0	0	0	0	0	1	0	0	46.5829	106.645	1	1	1	1	24.1747	22.4235	58.3526
DATA	824	6	4	0	0	NC_5_16277427	NC_5_16277427	739.32	470.76	2.621691501e-001	6.683291276e-002	8.754211964e-005	1.397704e+003	2.556138e+003	1.455894e+002	2.569290e+002	221	676	22	56	7.244716e+000	1.992602e+001	0	0	0	0	0	0	0	0	1	0	0	185.948	646.782	1	1	1	1	23.4529	22.3255	57.6549
DATA	825	6	5	0	0	Col_1_24607844	Col_1_24607844	760.442	471.558	5.084353207e-002	6.534541739e-002	4.365257412e-001	9.074552e+002	1.020161e+003	9.949051e+001	1.052799e+002	159	321	22	56	7.297760e+000	1.929724e+001	0	0	0	0	0	0	0	0	1	0	0	120.614	257.661	1	1	1	1	24.4106	22.7149	56.9026
DATA	826	6	6	0	0	NC_2_12759619	NC_2_12759619	781.5	471.324	-6.854226327e-002	2.109413764e-001	7.452301697e-001	1.127089e+002	9.625340e+001	4.234511e+001	2.777691e+001	50	88	23	55	7.304057e+000	1.919380e+001	0	0	0	0	0	0	0	0	1	0	0	14.9696	24.2688	1	1	0	0	27.0811	23.1967	56.6957
DATA	827	6	7	0	0	Col_2_15838068	Col_2_15838068	802.204	471.259	8.838091055e-003	6.908019706e-002	8.981967920e-001	6.591776e+002	6.727296e+002	7.754623e+001	7.215729e+001	122	234.5	23	55	7.276990e+000	1.991660e+001	0	0	0	0	0	0	0	0	1	0	0	87.4922	169.355	1	1	1	1	24.4106	23.3337	56.8642
DATA	828	6	8	0	0	NC_2_19017688	NC_2_19017688	824	471.203	0.000000000e+000	6.437112261e-001	1.000000000e+000	4.060988e+001	2.597071e+001	4.089667e+001	2.614047e+001	40	66	23	56	7.151574e+000	2.074257e+001	0	0	0	0	0	0	0	0	1	0	0	1.98844	1.27153	0	0	0	0	28.1191	22.8459	57.6521
DATA	829	6	9	0	0	NC_1_28634252	NC_1_28634252	845	471.203	9.716579537e-002	8.469255750e-002	2.512673020e-001	3.264147e+002	4.082588e+002	5.232063e+001	4.849347e+001	76	177.5	23	57	7.084280e+000	2.095377e+001	0	0	0	0	0	0	0	0	1	0	0	43.2767	102.488	1	1	1	1	28.1191	23.0767	58.8584
DATA	830	6	10	0	0	Col_3_6750615	Col_3_6750615	866.158	471.684	-3.417899214e-002	6.473555215e-002	5.975141267e-001	1.085192e+003	1.003062e+003	1.159741e+002	1.036716e+002	171.5	300	23	58	7.125593e+000	2.101233e+001	0	0	0	0	0	0	0	0	1	0	0	143.809	251.509	1	1	1	1	25.5572	23.2485	59.7261
DATA	831	6	11	0	0	Col_5_15747374	Col_5_15747374	887.438	471.027	3.288647560e-001	6.840042475e-002	1.524977757e-006	5.554801e+004	1.184495e+005	5.554952e+003	1.184498e+004	7598	29701	23	57	7.549104e+000	1.944943e+001	0	0	0	1	0	0	0	0	0	0	0	7358.96	29666.9	1	1	1	1	29.1201	23.5526	57.9359
DATA	832	6	12	0	0	NC_4_9160843	NC_4_9160843	908.562	471.027	0.000000000e+000	6.430363991e-001	1.000000000e+000	4.067339e+001	2.608963e+001	4.093310e+001	2.625525e+001	33	66	23	56	7.682088e+000	2.013830e+001	0	0	0	0	0	0	0	0	0	0	0	-5.92929	-3.4327	0	0	0	0	29.1201	23.5137	57.8789
DATA	833	6	13	0	0	Col_2_15230018	Col_2_15230018	929.186	471.017	2.604415298e-002	6.731880820e-002	6.988466707e-001	7.466232e+002	7.927671e+002	8.515088e+001	8.351816e+001	128.5	252	23	57	7.931316e+000	2.017461e+001	0	0	0	0	0	0	0	0	1	0	0	98.8638	198.201	1	1	1	1	26.4388	23.282	57.7668
DATA	834	6	14	0	0	Col_5_5901094	Col_5_5901094	950.551	470.531	-3.867340087e-002	6.675026755e-002	5.623365269e-001	8.528123e+002	7.801535e+002	9.460164e+001	8.232839e+001	155	245	23	55	7.713807e+000	1.925173e+001	0	0	0	0	0	0	0	0	1	0	0	112.912	194.895	1	1	1	1	24.4106	23.3987	57.0181
DATA	835	6	15	0	0	Col_4_16028697	Col_4_16028697	971.6	471.145	8.028263368e-002	6.566548821e-002	2.214807703e-001	8.730299e+002	1.050296e+003	9.643036e+001	1.082757e+002	147	314	24	56	7.840950e+000	1.931228e+001	0	0	0	0	0	0	0	0	0	0	0	115.575	262.223	1	1	1	1	25.3321	24.0415	57.0346
DATA	836	6	16	0	0	Col_1_24353942	Col_1_24353942	992.222	471.852	-2.347100048e-001	1.307565875e-001	7.265133093e-002	2.413067e+002	1.405592e+002	4.753440e+001	2.984354e+001	69	99.5	23	57	7.567185e+000	1.962818e+001	0	0	0	0	0	0	0	0	0	0	0	31.9428	35.0759	1	1	1	1	17.5897	23.8171	58.2345
DATA	837	6	17	0	0	NC_3_22560532	NC_3_22560532	1014.37	471	4.605067061e-001	7.455535496e-002	6.545169238e-010	6.875825e+004	1.985325e+005	6.875947e+003	1.985326e+004	9227	49990	24	58	7.887328e+000	2.058536e+001	0	0	0	0	0	0	0	0	0	0	0	9102.76	49517	1	1	1	1	29.1201	24.3645	58.9173
DATA	838	6	18	0	0	Col_3_14773854	Col_3_14773854	1037.06	469.97	1.094357616e-001	6.325149847e-002	8.360016508e-002	1.639254e+003	2.109027e+003	1.689610e+002	2.125426e+002	249	604	24	58	7.864117e+000	2.048792e+001	0	0	0	0	0	0	0	0	0	0	0	217.056	525.788	1	1	1	1	20.591	24.2331	58.6583
DATA	839	6	19	0	0	Col_3_20243333	Col_3_20243333	1057.35	470.154	6.436178199e-002	6.285173488e-002	3.058232112e-001	1.637148e+003	1.898672e+003	1.687554e+002	1.916880e+002	248.5	534	23	58	7.729513e+000	1.951981e+001	0	0	0	0	0	0	0	0	0	0	0	216.807	473.233	1	1	1	1	24.1747	23.6116	58.1814
DATA	840	6	20	0	0	Col_3_15676898	Col_3_15676898	1077.83	470.667	2.001367465e-001	1.715924683e-001	2.434732811e-001	1.045666e+002	1.657792e+002	4.224472e+001	3.114095e+001	51	106.5	23	58	7.496001e+000	1.876691e+001	0	0	0	0	0	0	0	0	1	0	0	13.85	41.314	1	1	0	1	27.2919	23.3826	58.2203
DATA	841	6	21	0	0	NC_3_20946122	NC_3_20946122	1098.83	471	2.056869622e-001	6.343163163e-002	1.184210879e-003	2.666523e+003	4.281858e+003	2.762402e+002	4.145440e+002	360	1197.5	23	57	7.542257e+000	1.925651e+001	0	0	1	1	0	0	0	0	1	0	0	353.267	1067.01	1	1	1	1	28.1191	23.3126	57.8277
DATA	842	6	22	0	0	NC_2_12106278	NC_2_12106278	1120.35	470.538	6.204086100e-002	1.241882563e-001	6.173771281e-001	1.824135e+002	2.104253e+002	4.478978e+001	3.373276e+001	60.5	118.5	23	57	7.715408e+000	1.968920e+001	0	0	0	0	0	0	0	0	0	0	0	24.1746	52.4335	1	1	0	1	24.4106	23.6525	57.9207
DATA	843	6	23	0	0	Col_3_17492446	Col_3_17492446	1140.61	471.935	-3.669073901e-002	6.929959713e-002	5.964926485e-001	6.903270e+002	6.344014e+002	8.023745e+001	6.869885e+001	120	219	23	56	7.463428e+000	1.963409e+001	0	0	0	0	0	0	0	0	0	0	0	91.5097	158.105	1	1	1	1	18.8476	23.7463	58.0074
DATA	844	6	24	0	0	Col_1_8930659	Col_1_8930659	1162.39	471.295	8.879489337e-002	6.370736984e-002	1.633800904e-001	1.281622e+003	1.572370e+003	1.345237e+002	1.594310e+002	206	443	23	58	7.377572e+000	2.033864e+001	0	0	0	0	0	0	0	0	0	0	0	169.966	391.895	1	1	1	1	26.2212	23.6572	58.859
DATA	845	6	25	0	0	NC_3_10526420	NC_3_10526420	1183	471.048	8.149637357e-002	8.085860509e-002	3.135084964e-001	3.687351e+002	4.448472e+002	5.503905e+001	5.170532e+001	86	179	24	57	7.771754e+000	1.983524e+001	0	0	0	0	0	0	0	0	0	0	0	48.9219	110.891	1	1	1	1	26.8687	24.0209	58.6852
DATA	846	6	26	0	0	Col_1_7604416	Col_1_7604416	1204.62	471	-1.444417866e-001	1.085237139e-001	1.831989560e-001	2.803857e+002	2.010546e+002	4.953996e+001	3.314249e+001	74	116	24	57.5	7.664675e+000	2.052165e+001	0	0	0	0	0	0	0	0	0	0	0	37.2179	50.1316	1	1	1	1	29.1201	24.2722	59.004
DATA	847	6	27	0	0	Col_5_17287573	Col_5_17287573	1225.29	472.333	-5.409987223e-002	6.511892769e-002	4.060947179e-001	1.065159e+003	9.404041e+002	1.140713e+002	9.765859e+001	163	297	24	57	7.771945e+000	2.014796e+001	0	0	0	0	0	0	0	0	0	0	0	141.447	234.584	1	1	1	1	16.9257	24.1281	58.5885
DATA	848	6	28	0	0	Col_4_10192403	Col_4_10192403	1246.67	470.789	-6.581224099e-002	8.227728286e-002	4.237782988e-001	4.176378e+002	3.589117e+002	5.838498e+001	4.451351e+001	94	158	24	57	7.735901e+000	1.959166e+001	0	0	0	0	0	0	0	0	0	0	0	55.494	89.5514	1	1	1	1	25.3321	24.2886	57.6853
DATA	849	6	29	0	0	NC_1_12326949	NC_1_12326949	1268.71	470.051	2.173060241e-001	6.469331824e-002	7.821995237e-004	3.776119e+003	6.228044e+003	3.798068e+002	6.233603e+002	541	1578	24	56	7.800919e+000	1.957081e+001	0	0	0	0	0	0	0	0	0	0	0	502.066	1554.53	1	1	1	1	25.5572	24.3629	57.1948
DATA	850	6	30	0	0	NC_4_7634401	NC_4_7634401	1288.55	471.114	3.917558145e-002	6.429187021e-002	5.422993748e-001	1.078435e+003	1.180238e+003	1.152869e+002	1.209199e+002	175.5	345	24	56	7.771025e+000	1.981285e+001	0	0	0	0	0	0	0	0	0	0	0	143.46	294.75	1	1	1	1	22.4545	24.5191	56.8543
DATA	851	6	31	0	0	NC_4_6836913	NC_4_6836913	1310.5	471	9.514447896e-002	6.252794927e-002	1.281015270e-001	2.390830e+003	2.976413e+003	2.425271e+002	2.988003e+002	363	817	23	56	7.474411e+000	2.009994e+001	0	0	0	0	0	0	0	0	0	0	0	318.248	743.718	1	1	1	1	29.1201	23.7723	57.4297
DATA	852	6	32	0	0	NC_5_21028166	NC_5_21028166	1331.32	470.8	-1.052757379e-001	8.177424838e-002	1.979567394e-001	4.459818e+002	3.499786e+002	6.037857e+001	4.376500e+001	99	149.5	23	56	7.631157e+000	1.950547e+001	0	0	0	0	0	0	0	0	0	0	0	59.4035	87.4963	1	1	1	1	26.2212	23.5892	57.4176
DATA	853	6	33	0	0	NC_2_2350037	NC_2_2350037	1352.79	470.806	1.049392926e-001	1.235400102e-001	3.956389074e-001	1.741097e+002	2.216983e+002	4.424346e+001	3.436821e+001	65	119	24	57	7.854351e+000	1.942941e+001	0	0	0	0	0	0	0	0	0	0	0	23.2065	55.4599	1	1	0	1	28.5237	24.2345	57.6909
DATA	854	6	34	0	0	Col_3_10578994	Col_3_10578994	1374.03	470.194	5.374585602e-002	7.443896555e-002	4.702868575e-001	4.725452e+002	5.347973e+002	6.232967e+001	5.957306e+001	103	194	24	57	7.848869e+000	1.909637e+001	0	0	0	0	0	0	0	0	0	0	0	63.0287	133.863	1	1	1	1	19.1492	24.6153	58.1694
DATA	855	6	35	0	0	Col_5_1911246	Col_5_1911246	1394.96	470.436	-3.626602455e-002	9.920214436e-002	7.146807234e-001	2.812030e+002	2.586747e+002	4.940126e+001	3.683791e+001	73	133	25	58	7.866882e+000	1.992308e+001	0	0	0	0	0	0	0	0	0	0	0	37.533	64.7929	1	1	1	1	25.3321	25.1525	58.6737
DATA	856	6	36	0	0	NC_4_701440	NC_4_701440	1415.69	470.667	7.447175468e-002	7.259189546e-002	3.049404829e-001	5.049499e+002	5.994045e+002	6.478568e+001	6.541995e+001	103.5	223.5	24	57	7.917350e+000	2.036144e+001	0	0	0	0	0	0	0	0	0	0	0	67.444	150.248	1	1	1	1	23.696	24.9846	58.6291
DATA	857	6	37	0	0	Col_1_443677	Col_1_443677	1437.5	470.676	4.206681582e-001	7.252783370e-002	6.627827288e-009	6.673952e+004	1.758131e+005	6.674076e+003	1.758133e+004	9187	42059	24	55	7.452512e+000	1.995092e+001	0	0	0	0	0	0	0	0	0	0	0	8920.84	44103.3	1	1	1	1	27.0811	24.5724	57.5675
DATA	858	6	38	0	0	Col_5_17637196	Col_5_17637196	1458.76	470.667	9.038061769e-002	7.988504620e-002	2.578937492e-001	3.738608e+002	4.603525e+002	5.513814e+001	5.295326e+001	89.5	175.5	24	55	7.392938e+000	1.963677e+001	0	0	0	0	0	0	0	0	0	0	0	50.0101	115.57	1	1	1	1	24.8756	24.8402	57.1226
DATA	859	6	39	0	0	NC_4_8548200	NC_4_8548200	1479.39	470.561	9.108381351e-002	6.627681466e-002	1.693505190e-001	8.014715e+002	9.884891e+002	8.979775e+001	1.022491e+002	147.5	303.5	25	56	7.636232e+000	1.875817e+001	0	0	0	0	0	0	0	0	0	0	0	107.289	248.346	1	1	1	1	25.1049	25.1952	57.004
DATA	860	6	40	0	0	Col_1_17879752	Col_1_17879752	1500.34	470.623	-8.165641535e-002	6.268111758e-002	1.926678183e-001	2.282211e+003	1.891034e+003	2.317811e+002	1.908999e+002	352	536	25	56	7.492328e+000	1.863370e+001	0	0	0	0	0	0	0	0	0	0	0	305.74	475.486	1	1	1	1	24.6442	24.9818	56.5283
DATA	861	6	41	0	0	Col_5_26017637	Col_5_26017637	1521.86	470.768	7.880666414e-002	8.738656739e-002	3.671542600e-001	3.087477e+002	3.701779e+002	5.087531e+001	4.529672e+001	81	150	25	55	7.261884e+000	1.875535e+001	0	0	0	0	0	0	0	0	0	0	0	41.3941	93.1587	1	1	1	1	25.3321	24.6088	56.7088
DATA	862	6	42	0	0	Col_4_12616647	Col_4_12616647	1543.33	470.609	-1.517088264e-001	7.764080676e-002	5.070320568e-002	5.447083e+002	3.841096e+002	6.781986e+001	4.642986e+001	109	162.5	24	56	7.186833e+000	1.927854e+001	0	0	0	0	0	0	0	0	0	0	0	73.0874	96.7461	1	1	1	1	27.2919	24.6126	57.4165
DATA	863	6	43	0	0	NC_2_18076754	NC_2_18076754	1564.5	470.676	6.881462667e-002	4.837092008e-001	8.868711203e-001	4.011618e+001	4.700393e+001	4.053126e+001	2.648098e+001	44.5	73	25	57	7.334294e+000	1.920385e+001	0	0	0	0	0	0	0	0	0	0	0	4.81506	11.8492	0	1	0	0	27.0811	25.1796	58.1597
DATA	864	6	44	0	0	Col_1_22051947	Col_1_22051947	1585.14	470.789	-6.154825096e-002	6.316343905e-002	3.298438672e-001	1.640720e+003	1.423922e+003	1.689588e+002	1.447533e+002	256	435	25	57	7.144855e+000	1.972742e+001	0	0	0	0	0	0	0	0	0	0	0	220.486	359.267	1	1	1	1	25.5572	25.2688	58.2281
DATA	865	6	45	0	0	NC_5_14708468	NC_5_14708468	1607	470.459	6.673506470e-002	7.539991706e-002	3.761127285e-001	4.450548e+002	5.189775e+002	6.004623e+001	5.805323e+001	97.5	201	25	57	7.418338e+000	1.950052e+001	0	0	0	0	0	0	0	0	0	0	0	59.8566	131.056	1	1	1	1	26.2212	25.536	58.321
DATA	866	6	46	0	0	Col_5_4858191	Col_5_4858191	1628	470.5	-8.336397129e-003	6.337809027e-002	8.953526000e-001	1.345690e+003	1.320106e+003	1.404675e+002	1.345451e+002	222	377	25	57	7.584775e+000	1.991865e+001	0	0	0	0	0	0	0	0	0	0	0	181.125	333.657	1	1	1	1	26.2212	25.5507	58.4604
DATA	867	6	47	0	0	NC_5_12974888	NC_5_12974888	1649.35	470.395	4.737940620e-002	6.719711343e-002	4.807598476e-001	7.314273e+002	8.157378e+002	8.348428e+001	8.560781e+001	127	270.5	25	57	8.070659e+000	1.961598e+001	0	0	0	0	0	0	0	0	0	0	0	98.5247	206.36	1	1	1	1	22.4545	26.0309	58.7012
DATA	868	6	48	0	0	NC_3_18658615	NC_3_18658615	1670.22	470.522	-2.599393125e-002	8.759947019e-002	7.666679408e-001	3.430720e+002	3.231405e+002	5.286109e+001	4.144163e+001	87.5	149.5	26	57	8.090352e+000	1.953291e+001	0	0	0	0	0	0	0	0	0	0	0	46.2475	81.8189	1	1	1	1	27.0811	26.3779	59.15
DATA	869	6	49	0	0	NC_2_14640270	NC_2_14640270	1691.4	470.586	3.501775810e-001	6.928638201e-002	4.325140256e-007	8.852262e+004	1.982585e+005	8.852353e+003	1.982587e+004	11968	51781	26	57	8.133201e+000	2.003824e+001	0	0	0	0	0	0	0	0	0	0	0	11942.3	50243.9	1	1	1	1	27.501	26.4753	59.407
DATA	870	6	50	0	0	NC_3_7440842	NC_3_7440842	1712.5	470.676	2.387785888e-001	1.438732663e-001	9.698584056e-002	1.213722e+002	2.103283e+002	4.194903e+001	3.336442e+001	53	122	26	58	8.052238e+000	1.988495e+001	0	0	0	0	0	0	0	0	0	0	0	16.3863	53.3504	1	1	0	1	27.0811	26.2704	59.4008
DATA	871	6	51	0	0	Col_4_12076037	Col_4_12076037	1733.6	470.586	1.100892773e-001	6.482836831e-002	8.947660660e-002	1.003773e+003	1.293376e+003	1.081000e+002	1.319010e+002	164.5	370.5	26	58	7.817451e+000	2.011096e+001	0	0	0	0	0	0	0	0	0	0	0	135.619	328.352	1	1	1	1	27.501	26.0935	59.5439
DATA	872	6	52	0	0	Col_1_19640176	Col_1_19640176	1754.78	470.522	2.791920179e-001	1.269385607e-001	2.784761562e-002	5.712596e+002	1.086489e+003	7.098738e+001	2.232418e+002	101	246	25	57	7.644719e+000	1.997252e+001	0	0	0	1	0	0	0	0	0	0	0	77.2397	276.068	1	1	1	1	27.0811	25.985	58.3695
DATA	873	6	53	0	0	Col_3_21838840	Col_3_21838840	1776	470.5	-5.046764381e-002	6.931240730e-002	4.665410723e-001	6.897905e+002	6.141148e+002	7.977094e+001	6.662366e+001	138	219	26	57	7.654673e+000	1.963029e+001	0	0	0	0	0	0	0	0	0	0	0	93.334	156.176	1	1	1	1	26.2212	26.3998	58.2628
DATA	874	6	54	0	0	NC_1_22927968	NC_1_22927968	1796.22	471.04	1.945145633e-002	6.719512815e-002	7.722162392e-001	7.437194e+002	7.777868e+002	8.446477e+001	8.194927e+001	134	252	26	56	7.718582e+000	1.950548e+001	0	0	0	0	0	0	0	0	0	0	0	100.699	197.974	1	1	1	1	23.4529	26.3192	57.9714
DATA	875	6	55	0	0	NC_1_2829159	NC_1_2829159	1818.29	470.5	-1.120742009e-001	7.772969135e-002	1.493459856e-001	5.040962e+002	3.894388e+002	6.435766e+001	4.670895e+001	108	167	26	56	7.592652e+000	1.908604e+001	0	0	0	0	0	0	0	0	0	0	0	68.3043	99.205	1	1	1	1	27.0811	26.4876	58.2643
DATA	876	6	56	0	0	NC_3_1671716	NC_3_1671716	1839.4	470.586	1.166776752e-001	6.648769694e-002	7.928047705e-002	7.786240e+002	1.018604e+003	8.752803e+001	1.050692e+002	139	305	25	58	7.429047e+000	1.954429e+001	0	0	0	0	0	0	0	0	0	0	0	105.574	259.693	1	1	1	1	27.501	25.6654	59.035
DATA	877	6	57	0	0	Col_1_2752247	Col_1_2752247	1859.8	470.5	-1.131008639e-002	6.357021022e-002	8.587898241e-001	1.277833e+003	1.244985e+003	1.338847e+002	1.271332e+002	211	383	25	57	7.933845e+000	1.906827e+001	0	0	0	0	0	0	0	0	0	0	0	173.373	317.65	1	1	1	1	25.7804	26.0262	58.676
DATA	878	6	58	0	0	NC_5_8981938	NC_5_8981938	1881	470.556	1.710847447e-001	8.297020234e-002	3.920751539e-002	3.143359e+002	4.660996e+002	5.081885e+001	5.323935e+001	83.5	181.5	25	57.5	8.013554e+000	1.975774e+001	0	0	0	0	0	0	0	0	0	0	0	42.676	119.017	1	1	1	1	25.3321	25.9817	58.5859
DATA	879	6	59	0	0	NC_1_21676158	NC_1_21676158	1903	470.5	2.062334472e-001	1.832558983e-001	2.604259125e-001	9.384772e+001	1.508889e+002	4.099366e+001	2.980904e+001	50.5	101	26	58	7.815780e+000	2.079623e+001	0	0	0	0	0	0	0	0	0	0	0	12.7496	38.559	1	1	0	1	26.2212	26.3321	59.6585
DATA	880	6	60	0	0	NC_1_29373177	NC_1_29373177	1924	470.5	4.327530170e-001	2.872923980e-001	1.319861899e-001	4.324552e+001	1.171370e+002	4.011472e+001	2.823383e+001	44	99	26	60	7.983762e+000	2.052599e+001	0	0	0	0	0	0	0	0	0	0	0	5.87863	29.9558	1	1	0	0	26.2212	26.5497	61.1793
DATA	881	6	61	0	0	NC_3_19546098	NC_3_19546098	1945.15	470.5	2.568993133e-001	7.418024742e-002	5.338374426e-004	6.610305e+003	1.194320e+004	6.785363e+002	1.382331e+003	764	2535	26	59	7.818186e+000	2.025162e+001	0	0	1	1	0	0	0	0	0	0	0	899.105	3056.44	1	1	1	1	26.6546	26.2296	60.5662
DATA	882	6	62	0	0	Col_5_16529919	Col_5_16529919	1966.29	470.5	1.453478988e-002	6.482876412e-002	8.225995115e-001	9.772021e+002	1.010460e+003	1.055276e+002	1.042516e+002	171	308.5	26	58	7.918316e+000	2.000389e+001	0	0	0	0	0	0	0	0	0	0	0	132.99	258.769	1	1	1	1	27.0811	26.1645	59.1133
DATA	883	6	63	0	0	NC_4_10173746	NC_4_10173746	1986.97	470.417	-5.251594038e-001	9.317328106e-002	1.736685906e-008	6.979967e+002	2.083023e+002	8.035648e+001	3.303279e+001	137	118	26	58	7.984210e+000	1.961460e+001	0	0	0	0	0	0	0	0	0	0	0	95.042	53.3778	1	1	1	1	26.2212	26.1045	58.8864
DATA	884	6	64	0	0	Col_4_2604509	Col_4_2604509	2008.04	470.278	4.500592117e-002	6.505703631e-002	4.890681180e-001	9.265370e+002	1.027706e+003	1.008378e+002	1.059163e+002	167	311	26	55	7.417128e+000	1.904031e+001	0	0	0	0	0	0	0	0	0	0	0	126.226	263.511	1	1	1	1	24.8756	25.7333	56.3956
DATA	885	6	65	0	0	NC_3_21290330	NC_3_21290330	2029.42	470.484	4.282361608e-002	6.483063121e-002	5.089034905e-001	9.589736e+002	1.058352e+003	1.038185e+002	1.088886e+002	168	331.5	25.5	56	7.744957e+000	2.013052e+001	0	0	0	0	0	0	0	0	0	0	0	130.71	271.542	1	1	1	1	26.6546	26.0935	57.4587
DATA	886	6	66	0	0	NC_5_25307002	NC_5_25307002	2051	470.5	4.769317713e-002	9.066984910e-002	5.988817981e-001	2.918764e+002	3.257558e+002	4.931928e+001	4.142521e+001	79.5	142	26	58	7.480857e+000	2.034677e+001	0	0	0	0	0	0	0	0	0	0	0	39.8021	83.6276	1	1	1	1	30	26.4428	58.9687
DATA	887	6	67	0	0	NC_5_12092361	NC_5_12092361	2071.58	470.434	-2.085137263e-001	6.886794845e-002	2.463960730e-003	1.048607e+003	6.487826e+002	1.121379e+002	6.973812e+001	182.5	233	26	58	7.766716e+000	2.087779e+001	0	0	0	0	0	0	0	0	0	0	0	143.055	166.639	1	1	1	1	24.4106	26.4605	59.4348
DATA	888	6	68	0	0	NC_5_18785158	NC_5_18785158	2093.29	470.5	-7.286178005e-001	2.089515225e-001	4.884377636e-004	2.251002e+002	4.204924e+001	4.565637e+001	2.590790e+001	68	80	26	59	7.972748e+000	2.080087e+001	0	0	0	0	0	0	0	0	0	0	0	30.722	10.8059	1	1	1	0	27.0811	26.4214	60.2412
DATA	889	6	69	0	0	Col_3_12698157	Col_3_12698157	2114.22	470.155	1.152665810e-001	6.236842732e-002	6.457977373e-002	6.872086e+003	8.960972e+003	6.883547e+002	8.964615e+002	960	2364	26	58	7.922822e+000	2.085172e+001	0	0	0	0	0	0	0	0	0	0	0	938.258	2303.73	1	1	1	1	25.3321	26.2666	59.7126
DATA	890	6	70	0	0	Col_1_4968880	Col_1_4968880	2135.05	470.136	6.008472440e-002	7.911823900e-002	4.475956792e-001	3.855855e+002	4.427978e+002	5.533817e+001	5.111924e+001	95	179	25	57	8.113821e+000	2.017366e+001	0	0	0	0	0	0	0	0	0	0	0	52.6629	113.883	1	1	1	1	25.7804	26.1217	58.7585
DATA	891	6	71	0	0	Col_2_10729409	Col_2_10729409	2156.54	470.1	-6.018962064e-002	6.633530552e-002	3.642195035e-001	8.974569e+002	7.813111e+002	9.812653e+001	8.219762e+001	162	251	25	58	7.677787e+000	2.004952e+001	0	0	0	0	0	0	0	0	0	0	0	122.614	201.023	1	1	1	1	23.9365	25.8477	59.0313
DATA	892	6	72	0	0	NC_2_17155762	NC_2_17155762	2177.61	469.902	-5.774820248e-002	7.293514948e-002	4.284920861e-001	5.612712e+002	4.913880e+002	6.873054e+001	5.537326e+001	114	189	25	57	7.916254e+000	2.020039e+001	0	0	0	0	0	0	0	0	0	0	0	76.7045	126.468	1	1	1	1	23.696	25.6195	58.8956
DATA	893	6	73	0	0	Col_2_5001470	Col_2_5001470	2198.43	470.208	2.396047730e-001	7.057690717e-002	6.864219032e-004	5.684378e+002	9.869332e+002	6.931106e+001	1.019387e+002	116.5	320	26	56	8.121857e+000	1.985160e+001	0	0	0	0	0	0	0	0	0	0	0	77.7043	254.093	1	1	1	1	24.8756	26.3503	58.4426
DATA	894	6	74	0	0	NC_4_10857102	NC_4_10857102	2220.22	470.478	0.000000000e+000	6.427013858e-001	1.000000000e+000	3.939753e+001	2.534831e+001	3.964909e+001	2.550923e+001	36.5	66	26	57	8.145592e+000	2.001994e+001	0	0	0	0	0	0	0	0	0	0	0	-2.23205	-1.64484	0	0	0	0	30	26.647	58.5388
DATA	895	6	75	0	0	NC_2_15023482	NC_2_15023482	2240.8	470.527	-1.569348640e-001	7.088408484e-002	2.683120179e-002	7.539066e+002	5.252701e+002	8.517748e+001	5.839112e+001	146	193	25	57	8.146322e+000	1.949343e+001	0	0	0	0	0	0	0	0	0	0	0	103.102	135.306	1	1	1	1	25.3321	26.1814	58.5725
DATA	896	6	76	0	0	Col_3_16636079	Col_3_16636079	2261.91	470.444	-1.638077247e-001	6.609727990e-002	1.320166058e-002	1.272723e+003	8.728229e+002	1.333011e+002	9.093090e+001	213	281	25	58	8.168220e+000	1.949853e+001	0	0	0	0	0	0	0	0	0	0	0	174.081	224.869	1	1	1	1	25.3321	26.1582	58.6738
DATA	897	6	77	0	0	Col_5_16986597	Col_5_16986597	2282.96	470.706	-1.772867004e-002	1.029230694e-001	8.632396824e-001	2.529350e+002	2.428176e+002	4.701367e+001	3.520814e+001	72	131	25	58	7.698372e+000	1.915309e+001	0	0	0	0	0	0	0	0	0	0	0	34.6008	62.5689	1	1	1	1	24.1747	25.6793	58.7888
DATA	898	6	78	0	0	NC_4_16079742	NC_4_16079742	2304.73	470.475	-1.606103346e-001	6.450701444e-002	1.278106976e-002	1.857621e+003	1.283355e+003	1.899416e+002	1.308432e+002	286	394	25	57	7.581231e+000	1.967861e+001	0	0	0	0	0	0	0	0	0	0	0	254.141	330.708	1	1	1	1	25.7804	25.8033	58.7001
DATA	899	6	79	0	0	Col_4_18112314	Col_4_18112314	2325.65	470.579	-9.990088809e-002	6.440049094e-002	1.208431937e-001	1.340519e+003	1.065055e+003	1.397854e+002	1.095140e+002	225	339	25	58	7.618407e+000	1.997851e+001	0	0	0	0	0	0	0	0	0	0	0	183.407	274.468	1	1	1	1	25.1049	25.4242	59.4341
DATA	900	6	80	0	0	NC_3_10288890	NC_3_10288890	2346.66	470.344	5.475224356e-002	7.336849966e-002	4.555081755e-001	4.821466e+002	5.469295e+002	6.240711e+001	6.034296e+001	97	200	25	57	7.809589e+000	2.087148e+001	0	0	0	0	0	0	0	0	0	0	0	65.9675	140.938	1	1	1	1	26.2212	25.2046	58.8155
DATA	901	6	81	0	0	NC_1_25794166	NC_1_25794166	2367.96	470.403	1.858278588e-001	6.372232281e-002	3.543086306e-003	1.576227e+005	2.417946e+005	1.576232e+004	2.417948e+004	21431	64553	24	57	8.048602e+000	2.041026e+001	0	0	0	0	0	0	0	0	0	0	0	21565.8	62304.7	1	1	1	1	26.6546	25.0211	58.1044
DATA	902	6	82	0	0	NC_1_6723944	NC_1_6723944	2389.5	470.324	5.658409001e-002	6.580331665e-002	3.898456944e-001	8.313535e+002	9.470433e+002	9.209594e+001	9.807699e+001	154	302	24	56	7.778684e+000	1.967102e+001	0	0	0	0	0	0	0	0	0	0	0	113.74	244	1	1	1	1	27.0811	24.7025	56.5746
DATA	903	6	83	0	0	NC_2_13895635	NC_2_13895635	2410.5	470.324	3.218899502e-001	3.556304840e-001	3.653993085e-001	3.956571e+001	8.302501e+001	3.982571e+001	2.682024e+001	46	87	23	55	7.532599e+000	1.947402e+001	0	0	0	0	0	0	0	0	0	0	0	5.41264	21.3874	1	1	0	0	30	24.0933	56.2688
DATA	904	6	84	0	0	Col_1_2297400	Col_1_2297400	2431.78	470.478	-3.276945009e-002	6.228956867e-002	5.988309097e-001	2.137898e+003	1.982520e+003	2.174324e+002	1.998862e+002	336	576	23	56	7.337289e+000	1.931413e+001	0	0	0	0	0	0	0	0	0	0	0	292.434	510.607	1	1	1	1	27.0811	23.7265	56.3261
DATA	905	6	85	0	0	NC_5_25197332	NC_5_25197332	2452.55	470.571	-1.347573954e-001	7.749451629e-002	8.204738711e-002	5.219214e+002	3.826905e+002	6.553830e+001	4.599420e+001	112	155	23	56	7.342814e+000	1.958656e+001	0	0	0	0	0	0	0	0	0	0	0	71.381	98.5402	1	1	1	1	24.8756	23.5543	57.165
DATA	906	6	86	0	0	Col_2_14201988	Col_2_14201988	2473.72	470.621	1.388981052e-002	7.074859341e-002	8.443547671e-001	5.742317e+002	5.928939e+002	6.978008e+001	6.454899e+001	117	220	23	55	7.239554e+000	1.939758e+001	0	0	0	0	0	0	0	0	1	0	0	78.5205	152.62	1	1	1	1	25.5572	23.3199	56.7948
DATA	907	6	87	0	0	Col_5_8977879	Col_5_8977879	2494.76	470.177	-9.169624596e-002	8.020473114e-002	2.529234983e-001	4.464318e+002	3.614589e+002	5.971281e+001	4.425424e+001	99	154	23	54	7.230159e+000	1.879636e+001	0	0	0	0	0	0	0	0	0	0	0	61.0303	93.0041	1	1	1	1	26.4388	23.4355	55.7944
DATA	908	6	88	0	0	NC_1_8522870	NC_1_8522870	2516.08	470.516	-8.308623240e-002	8.559071878e-002	3.316783701e-001	3.807331e+002	3.144376e+002	5.498155e+001	4.051035e+001	92	151	23	54	7.386662e+000	1.849924e+001	0	0	0	0	0	0	0	0	0	0	0	52.0358	80.8765	1	1	1	1	26.2212	23.4131	55.1082
DATA	909	6	89	0	0	NC_1_19205946	NC_1_19205946	2537.5	470.324	8.286748783e-003	7.501113133e-002	9.120337957e-001	4.715157e+002	4.805991e+002	6.162505e+001	5.443157e+001	103	182	23	55	7.346490e+000	1.887261e+001	0	0	0	0	0	0	0	0	1	0	0	64.4232	123.552	1	1	1	1	27.0811	23.0676	55.6601
DATA	910	6	90	0	0	Col_4_12124873	Col_4_12124873	2557.43	470.571	-1.646485390e-002	6.577570568e-002	8.023413105e-001	8.893885e+002	8.563014e+002	9.739330e+001	8.936521e+001	163.5	277.5	23	54	7.108648e+000	1.890418e+001	0	0	0	0	0	0	0	0	1	0	0	121.48	220.04	1	1	1	1	24.4106	22.8488	55.5622
DATA	911	6	91	0	0	Col_5_24635421	Col_5_24635421	2579.46	470.167	4.748699451e-002	1.024606785e-001	6.430307044e-001	2.370366e+002	2.644250e+002	4.624370e+001	3.679265e+001	71	135	23	55	7.125575e+000	1.885075e+001	0	0	0	0	0	0	0	0	1	0	0	32.3633	67.9028	1	1	1	1	25.1049	22.9922	56.2298
DATA	912	6	92	0	0	NC_2_16144871	NC_2_16144871	2601	470.5	9.665892304e-002	9.332445894e-002	3.003282180e-001	2.628620e+002	3.283875e+002	4.763240e+001	4.163688e+001	74.5	145.5	23	55	7.631514e+000	1.900021e+001	0	0	0	0	0	0	0	0	1	0	0	35.8749	84.2796	1	1	1	1	26.2212	23.3059	56.3343
DATA	913	6	93	0	0	NC_5_967208	NC_5_967208	2622.33	470.391	-1.553650377e-001	7.899959324e-002	4.922285663e-002	5.129628e+002	3.586913e+002	6.488935e+001	4.407679e+001	107	153	23	55	7.513013e+000	1.939760e+001	0	0	0	0	0	0	0	0	0	0	0	69.9763	91.9922	1	1	1	1	27.2919	23.5309	56.907
DATA	914	6	94	0	0	Col_1_16248122	Col_1_16248122	2643.5	470.324	-7.337782880e-003	7.143157505e-002	9.181815167e-001	5.681818e+002	5.586625e+002	6.934813e+001	6.146694e+001	111	214	23	55	7.541975e+000	1.893496e+001	0	0	0	0	0	0	0	0	0	0	0	77.4713	143.172	1	1	1	1	27.0811	23.5233	56.3369
DATA	915	6	95	0	0	NC_2_1540582	NC_2_1540582	2664.1	470.153	2.153624166e-001	1.135552196e-001	5.788819771e-002	1.699095e+002	2.789845e+002	4.325708e+001	3.790138e+001	62	137	23	55	7.343609e+000	1.872071e+001	0	0	0	0	0	0	0	0	0	0	0	23.1552	71.4401	1	1	0	1	26.0017	23.9612	55.6198
DATA	916	6	96	0	0	NC_3_5670579	NC_3_5670579	2685.62	470	1.707912835e-002	6.512805486e-002	7.931370411e-001	9.333315e+002	9.707671e+002	1.014661e+002	1.004153e+002	164.5	312	23	54	7.601878e+000	1.833731e+001	0	0	0	0	0	0	0	0	0	0	0	127.121	248.368	1	1	1	1	29.1201	23.6647	55.2452
DATA	917	6	97	0	0	NC_1_7831018	NC_1_7831018	2706.79	470.194	6.150132695e-003	7.835009231e-002	9.374338790e-001	4.201894e+002	4.261822e+002	5.789412e+001	4.976734e+001	93	175.5	23	54	7.506412e+000	1.820920e+001	0	0	0	0	0	0	0	0	0	0	0	57.1972	108.944	1	1	1	1	28.5237	23.6398	55.4358
DATA	918	6	98	0	0	NC_1_7778705	NC_1_7778705	2728	470.203	1.720306364e-001	1.384986315e-001	2.141957126e-001	1.363399e+002	2.026066e+002	4.211905e+001	3.274471e+001	53.5	111.5	23	55	7.281745e+000	1.801625e+001	0	0	0	0	0	0	0	0	0	0	0	18.5473	51.7433	1	1	0	1	28.1191	23.5827	56.0306
DATA	919	6	99	0	0	NC_2_14218414	NC_2_14218414	2748.73	470	-3.121870206e-001	6.878227281e-002	5.658290475e-006	2.421560e+003	1.180071e+003	2.454175e+002	1.207839e+002	376	379	23	55	7.552640e+000	1.807677e+001	0	0	0	0	0	0	0	0	1	0	0	329.205	301.071	1	1	1	1	26.0017	23.318	55.9749
DATA	920	6	100	0	0	Col_3_14095993	Col_3_14095993	2770.74	470.431	-7.844701066e-002	1.085522464e-001	4.698851512e-001	2.527616e+002	2.109911e+002	4.723704e+001	3.331024e+001	68	126	23	56	7.452727e+000	1.926906e+001	0	0	0	0	0	0	0	0	1	0	0	34.3382	53.7759	1	1	1	1	25.7804	23.1163	57.0939
DATA	921	6	101	0	0	Col_1_1237311	Col_1_1237311	2790.89	470	4.941126202e-002	6.383760199e-002	4.389219226e-001	1.159661e+003	1.299398e+003	1.226494e+002	1.324774e+002	198	399	22	56	7.316382e+000	1.981518e+001	0	0	0	0	0	0	0	0	1	0	0	157.429	330.808	1	1	1	1	26.0017	23.0143	56.8315
DATA	922	6	102	0	0	NC_1_6527057	NC_1_6527057	2812.36	469.711	-3.162473449e-001	1.231054337e-001	1.020175939e-002	2.833661e+002	1.368046e+002	4.899223e+001	2.923499e+001	77	99	23	55	7.424057e+000	2.014171e+001	0	0	0	0	0	0	0	0	0	0	0	38.4378	34.7859	1	1	1	1	23.2073	23.5054	56.4122
DATA	923	6	103	0	0	NC_1_11220637	NC_1_11220637	2834.85	470.212	0.000000000e+000	6.429788306e-001	1.000000000e+000	3.974498e+001	2.570397e+001	3.999876e+001	2.598163e+001	36	69.5	23	55	7.452542e+000	1.937357e+001	0	0	0	0	0	0	0	0	0	0	0	-3.08556	6.18781	0	0	0	0	19.4461	23.608	56.2513
DATA	924	6	104	0	0	Col_2_6101052	Col_2_6101052	2854.44	469.964	8.709431829e-002	6.288614038e-002	1.660670101e-001	1.712746e+003	2.093087e+003	1.758903e+002	2.109049e+002	270	592	23	56	7.625810e+000	1.972453e+001	0	0	0	0	0	0	0	0	1	0	0	231.956	530.948	1	1	1	1	25.3321	23.3541	56.9864
DATA	925	6	105	0	0	Col_3_16401601	Col_3_16401601	2875.66	470.107	-9.278919724e-002	6.961736857e-002	1.825825176e-001	7.270044e+002	5.871484e+002	8.300916e+001	6.418626e+001	134	221	22	55	7.251890e+000	1.938897e+001	0	0	0	0	0	0	0	0	1	0	0	98.3733	148.75	1	1	1	1	25.3321	22.8465	56.2465
DATA	926	6	106	0	0	NC_2_10811853	NC_2_10811853	2897.37	470	0.000000000e+000	6.422403205e-001	1.000000000e+000	3.984721e+001	2.580426e+001	4.010164e+001	2.600152e+001	35	68.5	23	55	7.620288e+000	1.990010e+001	0	0	0	0	0	0	0	0	1	0	0	-3.98066	3.33563	0	0	0	0	29.1201	22.8587	56.5107
DATA	927	6	107	0	0	Col_1_9097278	Col_1_9097278	2918.37	470	3.565028857e-002	6.624667212e-002	5.904772284e-001	8.097261e+002	8.789991e+002	9.037516e+001	9.166577e+001	144	287.5	23	54	8.120883e+000	1.974721e+001	0	0	0	0	0	0	0	0	1	0	0	109.364	222.066	1	1	1	1	29.1201	23.3145	56.7157
DATA	928	6	108	0	0	Col_1_17150144	Col_1_17150144	2939.41	469.824	2.102066278e-002	6.990998985e-002	7.636571356e-001	6.087334e+002	6.389219e+002	7.293681e+001	6.899588e+001	118	229	23	57	8.051794e+000	2.014957e+001	0	0	0	0	0	0	0	0	1	0	0	82.1384	161.176	1	1	1	1	24.1747	23.3135	57.975
DATA	929	6	109	0	0	NC_1_17486688	NC_1_17486688	2959.75	469.545	1.934571325e-001	1.040670548e-001	6.303192726e-002	2.011911e+002	3.140986e+002	4.496796e+001	4.082680e+001	67	143	23	57	7.948525e+000	2.050514e+001	0	0	0	0	0	0	0	0	1	0	0	27.1212	79.1171	1	1	1	1	25.1049	23.0833	58.4837
DATA	930	6	110	0	0	NC_5_12213611	NC_5_12213611	2981.66	470	-1.744026398e+000	1.787349257e-001	1.711341642e-022	4.302103e+003	7.756297e+001	4.320898e+002	2.724818e+001	623.5	88	22	56	7.591856e+000	2.016021e+001	0	0	0	0	0	0	0	0	1	0	0	579.342	19.5076	1	1	1	0	25.7804	22.5936	57.5816
DATA	931	6	111	0	0	Col_1_27288017	Col_1_27288017	3002.87	470	9.316016424e-003	6.280993004e-002	8.820896342e-001	1.573472e+003	1.607589e+003	1.624260e+002	1.628739e+002	247	463	22	55	7.542416e+000	1.969779e+001	0	0	0	0	0	0	0	0	1	0	0	211.669	403.675	1	1	1	1	27.2919	22.8853	57.1575
DATA	932	6	112	0	0	NC_5_22232354	NC_5_22232354	3024.37	470	1.989808934e-001	3.384898676e-001	5.566337240e-001	4.955554e+001	7.835615e+001	4.064694e+001	2.735255e+001	47	82	22.5	55	7.643723e+000	1.941126e+001	0	0	0	0	0	0	0	0	1	0	0	6.65911	19.643	1	1	0	0	30	23.0953	56.2456
DATA	933	6	113	0	0	Col_3_10922312	Col_3_10922312	3045.17	470.305	2.103198446e-002	6.420512979e-002	7.432331560e-001	1.096978e+003	1.151409e+003	1.168960e+002	1.180948e+002	182.5	352.5	22	55	7.541664e+000	1.975057e+001	0	0	0	0	0	0	0	0	1	0	0	147.252	288.186	1	1	1	1	26.0017	22.5436	56.3405
DATA	934	6	114	0	0	Col_3_10489785	Col_3_10489785	3066.5	470	5.374751978e-002	6.893549773e-002	4.355801858e-001	6.364798e+002	7.203310e+002	7.540507e+001	7.668251e+001	120	254	22	55	7.563549e+000	1.978525e+001	0	0	0	0	0	0	0	0	1	0	0	85.3384	179.967	1	1	1	1	29.1201	22.676	56.4397
DATA	935	6	115	0	0	NC_5_22090344	NC_5_22090344	3087.62	470	1.332413192e-001	6.348641238e-002	3.584003647e-002	1.707132e+003	2.320110e+003	1.754470e+002	2.335015e+002	256	596	22	55	7.695161e+000	1.931122e+001	0	0	0	0	0	0	0	0	1	0	0	228.627	578.632	1	1	1	1	29.1201	22.3611	56.4053
DATA	936	6	116	0	0	NC_4_14893352	NC_4_14893352	3108.18	469.933	-2.760970229e-002	7.440173734e-002	7.105708836e-001	5.171516e+002	4.852976e+002	6.570279e+001	5.524026e+001	106	187	22	56	7.785536e+000	2.018645e+001	0	0	0	0	0	0	0	0	1	0	0	69.1797	120.818	1	1	1	1	26.8687	22.5508	57.6892
DATA	937	6	117	0	0	Col_2_10910967	Col_2_10910967	3129.7	469.912	-4.221319116e-002	6.674522953e-002	5.270911999e-001	8.540672e+002	7.749592e+002	9.455543e+001	8.188160e+001	142	248	22	57	7.663196e+000	2.036192e+001	0	0	0	0	0	0	0	0	1	0	0	114.109	192.568	1	1	1	1	25.5572	22.1102	58.0062
DATA	938	6	118	0	0	NC_1_17002162	NC_1_17002162	3150.95	470.054	2.560522976e-001	1.333469186e-001	5.483306304e-002	1.332510e+002	2.402829e+002	4.275511e+001	3.576247e+001	53	121	22	55	7.313446e+000	1.940567e+001	0	0	0	0	0	0	0	0	1	0	0	17.7816	59.596	1	1	0	1	20.591	21.722	57.1556
DATA	939	6	119	0	0	Col_1_27392912	Col_1_27392912	3172.14	469.775	1.856798687e-001	6.371870521e-002	3.567659923e-003	1.724454e+005	2.644426e+005	1.724458e+004	2.644427e+004	21459	65526	21	54	7.119144e+000	1.838152e+001	0	1	0	0	0	0	0	0	1	0	0	22982.7	65457.9	1	1	1	1	28.5237	21.2711	55.3042
DATA	940	6	120	0	0	NC_4_7948914	NC_4_7948914	3193.16	469.18	4.765780016e-002	9.306501373e-002	6.085869914e-001	2.864221e+002	3.196424e+002	4.979261e+001	4.158168e+001	77	149	21	53	7.316688e+000	1.849274e+001	0	0	0	0	0	0	0	0	1	0	0	38.1235	78.9575	1	1	1	1	23.696	21.5465	54.1935
DATA	941	6	121	0	0	Col_4_6643037	Col_4_6643037	3214	468.704	9.091940699e-002	7.084571053e-002	1.993716411e-001	1.969473e+003	2.428116e+003	2.011255e+002	2.954148e+002	270	565	21	55	7.331460e+000	1.880041e+001	0	0	0	1	0	0	0	0	1	0	0	261.802	598.548	1	1	1	1	17.2609	21.5703	55.5146
DATA	942	6	122	0	0	NC_1_25804732	NC_1_25804732	3235.57	469.701	6.640995493e-002	3.289127663e-001	8.399890373e-001	6.069876e+001	7.072774e+001	4.128297e+001	2.762137e+001	48	86	21	54	7.563544e+000	1.866920e+001	0	0	0	0	0	0	0	0	1	0	0	8.05851	17.4024	1	1	0	0	26.8687	21.7356	54.7663
DATA	943	6	123	0	0	NC_2_1945019	NC_2_1945019	3256.91	469.957	2.726804776e-001	3.515124978e-001	4.379055940e-001	4.418162e+001	8.277937e+001	4.112603e+001	2.800619e+001	46	88	21	54	7.307079e+000	1.902485e+001	0	0	0	0	0	0	0	0	1	0	0	5.85795	20.3263	1	1	0	0	22.7082	21.697	54.9355
DATA	944	6	124	0	0	NC_4_10616165	NC_4_10616165	3277.69	469.608	-5.299166879e-002	7.179664222e-002	4.604658135e-001	6.124238e+002	5.420762e+002	7.366772e+001	6.047606e+001	121	205.5	22	53	7.470313e+000	1.881133e+001	0	0	0	0	0	0	0	0	1	0	0	81.0916	132.821	1	1	1	1	24.4106	21.8364	54.409
DATA	945	6	125	0	0	NC_2_10866691	NC_2_10866691	3299.33	469.609	0.000000000e+000	6.150323565e-001	1.000000000e+000	4.073919e+001	2.930470e+001	4.105371e+001	2.702993e+001	43.5	72.5	22	53.5	7.585277e+000	1.955427e+001	0	0	0	0	0	0	0	0	1	0	0	2.79348	7.1647	0	1	0	0	30	22.0977	54.6779
DATA	946	6	126	0	0	Col_1_4069419	Col_1_4069419	3320.35	469.545	-7.624606947e-004	6.819272676e-002	9.910790641e-001	7.202534e+002	7.189900e+002	8.290458e+001	7.677643e+001	128	238	22	54	7.081065e+000	1.923673e+001	0	0	0	0	0	0	0	0	1	0	0	95.1083	175.406	1	1	1	1	24.8756	21.9668	54.8839
DATA	947	6	127	0	0	Col_1_4275677	Col_1_4275677	3341.12	469.583	4.141702512e-002	6.403599560e-002	5.177761188e-001	1.148551e+003	1.263477e+003	1.219909e+002	1.291975e+002	188.5	364	21.5	55	7.247365e+000	1.930423e+001	0	0	0	0	0	0	0	0	1	0	0	151.46	307.582	1	1	1	1	26.0017	21.882	55.3617
DATA	948	6	128	0	0	Col_1_8471966	Col_1_8471966	3363.37	469.778	2.513210911e-001	6.559672177e-002	1.274650358e-004	9.789319e+003	1.746118e+004	9.797973e+002	1.746327e+003	1112	4015	21	55	7.343132e+000	1.913193e+001	0	0	1	1	0	0	0	0	1	0	0	1289.06	4241.06	1	1	1	1	17.9125	21.3428	55.9403
DATA	949	6	129	0	0	NC_3_19880367	NC_3_19880367	3383.78	469.522	8.152066088e-002	6.389347034e-002	2.019965083e-001	1.220496e+003	1.472506e+003	1.288243e+002	1.497250e+002	191.5	401	21	54	7.598971e+000	1.853589e+001	0	0	0	0	0	0	0	0	1	0	0	160.496	356.859	1	1	1	1	27.0811	21.7864	55.6149
DATA	950	6	130	0	0	NC_3_15653208	NC_3_15653208	3405	469.5	1.478352013e-001	1.066165306e-001	1.655617312e-001	2.006901e+002	2.820728e+002	4.590384e+001	3.657299e+001	64.5	117	22	55	7.276270e+000	1.858786e+001	0	0	0	0	0	0	0	0	1	0	0	26.3536	68.2047	1	1	0	1	26.2212	21.8769	55.655
DATA	951	6	131	0	0	Col_2_3734180	Col_2_3734180	3425.8	469.305	6.939230406e-002	7.715086796e-002	3.684202253e-001	4.286280e+002	5.028899e+002	5.955164e+001	5.718876e+001	94	176	22	55	7.192001e+000	1.854850e+001	0	0	0	0	0	0	0	0	1	0	0	56.2066	121.32	1	1	1	1	26.0017	22.275	55.8008
DATA	952	6	132	0	0	Col_3_10179727	Col_3_10179727	3447.47	469.196	-1.564463403e-001	7.872177423e-002	4.688555755e-002	5.442829e+002	3.796456e+002	6.838572e+001	4.675913e+001	110	163	22	53.5	7.488859e+000	1.821274e+001	0	0	0	0	0	0	0	0	1	0	0	71.2686	91.3706	1	1	1	1	23.9365	22.6429	54.4686
DATA	953	6	133	0	0	Col_1_2739245	Col_1_2739245	3468.5	469.676	-2.169836599e-001	9.739761225e-002	2.589298948e-002	3.757435e+002	2.279858e+002	5.595285e+001	3.561131e+001	89	123	22	55	7.388983e+000	1.817265e+001	0	0	0	0	0	0	0	0	1	0	0	49.1323	54.7497	1	1	1	1	27.0811	22.1127	55.5314
DATA	954	6	134	0	0	NC_3_18609790	NC_3_18609790	3488.92	469.76	-5.030358707e-002	8.892441348e-002	5.716050298e-001	3.567511e+002	3.177325e+002	5.473848e+001	4.196756e+001	85	138	21	55	7.313767e+000	1.746519e+001	0	0	0	0	0	0	0	0	1	0	0	46.5853	76.1319	1	1	1	1	23.696	21.7453	55.0511
DATA	955	6	135	0	0	Col_1_27114553	Col_1_27114553	3510.41	469.611	-2.442463982e-001	7.062534028e-002	5.435161544e-004	1.056838e+003	6.022295e+002	1.135679e+002	6.619801e+001	178	211.5	22	54	7.377167e+000	1.749329e+001	0	0	0	0	0	0	0	0	1	0	0	137.804	143.953	1	1	1	1	24.4106	21.8274	54.7682
DATA	956	6	136	0	0	Col_3_22034753	Col_3_22034753	3531.76	469.449	-1.845086719e-001	9.072756578e-002	4.198626930e-002	4.118841e+002	2.693186e+002	5.856696e+001	3.852726e+001	94	128	22	53	7.376060e+000	1.834834e+001	0	0	0	0	0	0	0	0	1	0	0	53.6291	64.2209	1	1	1	1	23.696	22.2218	54.7553
DATA	957	6	137	0	0	Col_5_9539055	Col_5_9539055	3552.53	469.585	-1.826092522e-002	6.804190875e-002	7.884086680e-001	7.586255e+002	7.273886e+002	8.656513e+001	7.780393e+001	133	239.5	22	53	7.538002e+000	1.889134e+001	0	0	0	0	0	0	0	0	1	0	0	98.64	173.054	1	1	1	1	24.4106	22.532	54.6919
DATA	958	6	138	0	0	NC_2_14213311	NC_2_14213311	3573.86	469.982	8.515816033e-002	9.299325460e-002	3.598003647e-001	2.837808e+002	3.452560e+002	5.048330e+001	4.424978e+001	78	148	22	53	7.398689e+000	1.856070e+001	0	0	0	0	0	0	0	0	1	0	0	36.8471	81.9516	1	1	1	1	24.8756	22.4602	54.9819
DATA	959	6	139	0	0	NC_4_12830927	NC_4_12830927	3594.86	469.368	-7.289456398e-002	7.263916662e-002	3.156119748e-001	6.195782e+002	5.238435e+002	7.474653e+001	5.927880e+001	121	195	23	53	7.734294e+000	1.886911e+001	0	0	0	0	0	0	0	0	1	0	0	80.3325	124.032	1	1	1	1	25.7804	22.7996	54.9526
DATA	960	6	140	0	0	NC_4_2235365	NC_4_2235365	3616.23	469.1	2.203917876e-001	4.069599219e-001	5.881240728e-001	4.160652e+001	6.911196e+001	4.193044e+001	2.866045e+001	43.5	82.5	22	53	7.911165e+000	1.867663e+001	0	0	0	0	0	0	0	0	1	0	0	2.86063	16.3236	0	1	0	0	18.5412	22.5833	54.8573
DATA	961	6	141	0	0	Col_2_10339998	Col_2_10339998	3637.24	469.475	2.933987900e-002	7.037560506e-002	6.767485472e-001	6.170640e+002	6.601918e+002	7.460359e+001	7.166393e+001	121	200.5	22	54	7.668540e+000	1.919161e+001	0	0	0	0	0	0	0	0	1	0	0	79.7846	155.577	1	1	1	1	25.7804	22.6149	55.6491
DATA	962	6	142	0	0	NC_1_24127207	NC_1_24127207	3659	469.481	1.890342642e-001	3.309606020e-001	5.678854417e-001	5.383297e+001	8.319219e+001	4.233166e+001	2.915821e+001	46.5	82	22	55	7.501211e+000	1.935313e+001	0	0	0	0	0	0	0	0	1	0	0	6.95062	19.5568	1	1	0	0	25.3321	22.9306	55.5152
DATA	963	6	143	0	0	Col_3_14614783	Col_3_14614783	3680	469.5	2.839310237e-001	6.668677689e-002	2.065583936e-005	3.037415e+004	5.840300e+004	3.037706e+003	5.840367e+003	3904	12785	22	54	7.386893e+000	1.887807e+001	0	0	0	0	0	0	0	0	1	0	0	3916.46	13697.1	1	1	1	1	26.2212	22.7911	54.7824
DATA	964	6	144	0	0	NC_4_2124934	NC_4_2124934	3701.19	469.61	1.760966318e-001	6.350695346e-002	5.556402661e-003	1.241650e+004	1.862498e+004	1.242364e+003	1.862710e+003	1653.5	4220	22	54	7.196564e+000	1.891187e+001	0	0	0	0	0	0	0	0	1	0	0	1598.85	4357.86	1	1	1	1	25.7804	22.8056	54.6609
DATA	965	6	145	0	0	Col_1_21429668	Col_1_21429668	3722.29	469.5	-8.445237967e-002	6.744180939e-002	2.104875684e-001	9.048250e+002	7.449244e+002	9.982130e+001	7.963184e+001	161	236	22	54	7.256787e+000	1.887519e+001	0	0	0	0	0	0	0	0	1	0	0	116.358	173.884	1	1	1	1	27.0811	22.9803	54.5754
DATA	966	6	146	0	0	Col_5_17248665	Col_5_17248665	3743	469.842	3.424021969e-002	6.209958806e-002	5.813759823e-001	2.457426e+003	2.659014e+003	2.493413e+002	2.673933e+002	349	682	23	52	7.236291e+000	1.892848e+001	0	0	0	0	0	0	0	0	1	0	0	315.622	619.306	1	1	1	1	25.3321	22.9246	53.762
DATA	967	6	147	0	0	Col_2_16777645	Col_2_16777645	3764.71	469.5	-1.146435413e-001	7.009456503e-002	1.019326865e-001	7.824305e+002	6.009000e+002	8.892939e+001	6.641059e+001	146	206	23	53	7.006109e+000	1.808627e+001	0	0	0	0	0	0	0	0	1	0	0	100.357	139.61	1	1	1	1	27.0811	22.8337	54.0116
DATA	968	6	148	0	0	NC_5_14213339	NC_5_14213339	3785.85	469.5	1.047937122e-001	1.445171670e-001	4.683723735e-001	2.142399e+002	2.727056e+002	5.277916e+001	6.095262e+001	59	104	23	53	7.082946e+000	1.851819e+001	0	0	0	0	0	0	0	0	1	0	0	27.4446	63.2126	1	1	1	1	26.6546	23.1751	54.4325
DATA	969	6	149	0	0	NC_3_7941369	NC_3_7941369	3806.16	468.935	7.573151439e-002	6.650451217e-002	2.548105792e-001	8.259703e+002	9.833224e+002	9.283122e+001	1.023535e+002	143	295	23	53	7.431652e+000	1.789170e+001	0	0	0	0	0	0	0	0	0	0	0	105.679	227.401	1	1	1	1	18.8476	23.45	54.2837
DATA	970	6	150	0	0	Col_3_2557898	Col_3_2557898	3827.5	469.5	-5.936859522e-001	9.172573584e-002	9.645627304e-011	1.001152e+003	2.551609e+002	1.087320e+002	3.823060e+001	172	120.5	23	54	7.565854e+000	1.851182e+001	0	0	0	0	0	0	0	0	0	0	0	127.942	58.8808	1	1	1	1	24.4106	23.6101	55.6241
DATA	971	6	151	0	0	Col_2_15007064	Col_2_15007064	3848.93	469.475	1.667766419e-001	6.766656568e-002	1.371344624e-002	7.605292e+002	1.116587e+003	8.710879e+001	1.152470e+002	136	316	23	55	7.342126e+000	1.824893e+001	0	0	0	0	0	0	0	0	1	0	0	97.0757	257.076	1	1	1	1	26.0017	23.1704	56.2414
DATA	972	6	152	0	0	NC_3_7513304	NC_3_7513304	3869.26	468.658	1.323695378e-001	8.093235584e-002	1.019321959e-001	3.710725e+002	5.033016e+002	5.643604e+001	5.788894e+001	88	188	23	55	7.243215e+000	1.842539e+001	0	0	0	0	0	0	0	0	1	0	0	47.3097	115.608	1	1	1	1	20.591	23.1185	56.0083
DATA	973	6	153	0	0	NC_5_20768857	NC_5_20768857	3891.71	469.5	9.583584001e-002	6.356296553e-002	1.316234540e-001	7.263241e+002	9.056623e+002	8.418779e+001	8.402687e+001	134	230	23	54	7.610468e+000	1.795604e+001	0	0	0	0	0	0	0	0	0	0	0	92.4991	207.589	1	1	1	1	27.0811	23.5307	55.0849
DATA	974	6	154	0	0	Col_1_20799155	Col_1_20799155	3912.71	469.5	1.420786617e-001	6.180872000e-002	2.152293795e-002	1.284330e+003	1.781375e+003	1.353182e+002	1.686549e+002	197	371	23	53	7.316499e+000	1.806247e+001	0	0	0	1	0	0	0	0	0	0	0	163.389	407.443	1	1	1	1	27.0811	23.6179	53.8726
DATA	975	6	155	0	0	NC_3_5041056	NC_3_5041056	3933.53	469.309	-1.298156811e-002	7.365026732e-002	8.600899842e-001	5.583414e+002	5.418989e+002	7.026497e+001	6.136010e+001	108	192	23	53.5	7.209638e+000	1.857480e+001	0	0	0	0	0	0	0	0	0	0	0	70.9575	123.682	1	1	1	1	25.1049	23.5614	54.9604
DATA	976	6	156	0	0	Col_1_5987156	Col_1_5987156	3954.75	469.357	1.223136365e-001	6.275470578e-002	5.128644559e-002	3.020440e+003	4.002983e+003	3.050473e+002	4.013362e+002	405	963	23	54	7.286333e+000	1.850571e+001	0	0	0	0	0	0	0	0	0	0	0	383.476	911.74	1	1	1	1	25.1049	23.7043	54.9056
DATA	977	6	157	0	0	NC_5_20274716	NC_5_20274716	3976.11	469.089	7.379310531e-002	8.023921907e-002	3.577484779e-001	4.015966e+002	4.759739e+002	5.864873e+001	5.568664e+001	91	160	23	53	6.942199e+000	1.834129e+001	0	0	0	0	0	0	0	0	0	0	0	50.9373	108.181	1	1	1	1	22.7082	23.8466	54.4068
DATA	978	6	158	0	0	NC_3_8175699	NC_3_8175699	3997.67	469.424	-1.630876449e-001	1.074282924e-001	1.289874345e-001	3.097897e+002	2.128038e+002	5.281887e+001	3.593885e+001	78	111.5	23	54	7.062794e+000	1.903095e+001	0	0	0	0	0	0	0	0	0	0	0	39.2577	48.2727	1	1	1	1	26.8687	24.0127	55.199
DATA	979	6	159	0	0	Col_1_21493068	Col_1_21493068	4018.31	469.19	-2.842151392e-002	7.147692874e-002	6.909014710e-001	6.363215e+002	5.960121e+002	7.669604e+001	6.628972e+001	117	198	23	55	7.055805e+000	1.898179e+001	0	0	0	0	0	0	0	0	0	0	0	80.569	134.937	1	1	1	1	25.3321	23.9735	55.7275
DATA	980	6	160	0	0	Col_2_7788831	Col_2_7788831	4039.08	469.264	9.112908808e-002	6.467050143e-002	1.587969884e-001	1.094802e+003	1.350407e+003	1.175670e+002	1.381344e+002	171	346	24	54	7.141777e+000	1.934754e+001	0	0	0	0	0	0	0	0	0	0	0	138.512	305.171	1	1	1	1	24.4106	24.045	55.2012
DATA	981	6	161	0	0	Col_5_16213876	Col_5_16213876	4060.35	469.269	1.016860267e-001	7.590771716e-002	1.803752265e-001	4.579412e+002	5.787563e+002	6.273709e+001	6.479064e+001	94	193	23	54	7.032102e+000	1.899790e+001	0	0	0	0	0	0	0	0	0	0	0	57.8945	130.549	1	1	1	1	24.6442	23.5994	55.1625
DATA	982	6	162	0	0	Col_3_22094329	Col_3_22094329	4082	469.7	1.487551215e-001	6.297660836e-002	1.817323594e-002	6.228615e+003	8.772969e+003	6.243378e+002	8.777819e+002	839	1963	23	55	7.179701e+000	1.875150e+001	0	0	0	0	0	0	0	0	0	0	0	786.913	1975.53	1	1	1	1	26.2212	23.7445	56.2354
DATA	983	6	163	0	0	Col_4_4745961	Col_4_4745961	4102.69	469.608	1.155248153e-001	6.350801039e-002	6.890242226e-002	1.609045e+003	2.099389e+003	1.665348e+002	2.119632e+002	245	549.5	24	54	7.069660e+000	1.838165e+001	0	0	0	0	0	0	0	0	0	0	0	203.158	471.946	1	1	1	1	24.4106	24.167	55.1724
DATA	984	6	164	66	1	DarkCorner	DarkCorner	4124	470.397	0.000000000e+000	6.369104065e-001	1.000000000e+000	4.268692e+001	2.908217e+001	4.295949e+001	2.928145e+001	36	68	24	54	7.087848e+000	1.863723e+001	0	0	0	0	0	0	0	0	0	0	0	-4.74423	2.07988	0	0	0	0	24.6442	24.2171	54.7382
DATA	985	7	1	0	0	NC_1_16779823	NC_1_16779823	664.887	476.906	2.145828782e-001	7.519288527e-002	4.320437900e-003	4.174518e+002	6.842096e+002	5.824729e+001	7.310928e+001	93	236.5	22	54	6.990327e+000	1.918068e+001	0	0	0	0	0	0	0	0	1	0	0	55.7125	174.499	1	1	1	1	23.9365	21.964	55.4699
DATA	986	7	2	0	0	NC_3_16026703	NC_3_16026703	686.041	477.49	3.074469539e-001	1.151366131e-001	7.578809419e-003	1.542694e+002	3.131316e+002	4.349929e+001	4.058562e+001	56.5	142	22	54	6.952499e+000	1.910682e+001	0	0	0	0	0	0	0	0	1	0	0	20.563	79.6722	1	1	0	1	23.4529	22.0046	55.622
DATA	987	7	3	0	0	NC_4_13834056	NC_4_13834056	707.5	477.324	-8.041879010e-002	6.724848195e-002	2.317568833e-001	8.698512e+002	7.228133e+002	9.604267e+001	7.677423e+001	152.5	231.5	22	56	7.359173e+000	1.941808e+001	0	0	0	0	0	0	0	0	1	0	0	115.819	183.496	1	1	1	1	27.0811	22.2989	57.7365
DATA	988	7	4	0	0	Col_3_17247072	Col_3_17247072	728.667	477.391	-1.320185111e-002	6.744379529e-002	8.448090017e-001	7.651219e+002	7.422134e+002	8.669018e+001	7.862104e+001	136	250	23	56	7.342729e+000	1.946367e+001	0	0	0	0	0	0	0	0	1	0	0	101.774	188.033	1	1	1	1	27.2919	22.9503	58.1506
DATA	989	7	5	0	0	NC_5_25356316	NC_5_25356316	750.155	477.338	2.127845037e-001	1.942769674e-001	2.734011441e-001	8.880964e+001	1.449588e+002	4.174838e+001	2.975261e+001	49.5	94	22	56	7.601531e+000	1.955967e+001	0	0	0	0	0	0	0	0	1	0	0	11.8026	36.6524	1	1	0	1	27.2919	22.7883	57.8532
DATA	990	7	6	0	0	NC_5_18897267	NC_5_18897267	770.818	477.618	1.080976678e-001	9.914293362e-002	2.755715703e-001	2.398815e+002	3.076766e+002	4.735147e+001	4.029968e+001	70	145	23	56	7.463639e+000	1.909391e+001	0	0	0	0	0	0	0	0	1	0	0	31.854	77.6614	1	1	1	1	25.1049	23.1532	56.7425
DATA	991	7	7	0	0	Col_3_13200445	Col_3_13200445	791.821	477.286	2.145133264e-001	6.472138969e-002	9.183620371e-004	2.866740e+003	4.697877e+003	2.895703e+002	4.705105e+002	406.5	1247.5	24	55	7.523132e+000	1.937721e+001	0	0	0	0	0	0	0	0	0	0	0	380.42	1183.86	1	1	1	1	25.3321	23.7094	56.5335
DATA	992	7	8	0	0	NC_2_9503613	NC_2_9503613	813.5	477.324	1.498549254e-001	4.380887331e-001	7.323018000e-001	4.061992e+001	5.735799e+001	4.098476e+001	2.673257e+001	40	76	23	56	7.174107e+000	2.027010e+001	0	0	0	0	0	0	0	0	1	0	0	3.89698	14.432	0	1	0	0	27.0811	23.1137	57.5583
DATA	993	7	9	0	0	Col_4_1115257	Col_4_1115257	834.5	477.467	1.608072847e-001	6.333986453e-002	1.112332023e-002	3.561765e+003	5.157896e+003	3.585173e+002	5.164518e+002	536	1382	23	56	7.017234e+000	2.055584e+001	0	0	0	0	0	0	0	0	1	0	0	472.09	1296.03	1	1	1	1	26.2212	23.0348	58.0242
DATA	994	7	10	0	0	NC_5_26729673	NC_5_26729673	855.567	477.298	-4.864175096e-002	8.429734825e-002	5.639219777e-001	3.873691e+002	3.463245e+002	5.634685e+001	4.341304e+001	82	152	23	57	7.165284e+000	2.079226e+001	0	0	0	0	0	0	0	0	0	0	0	51.3207	86.9131	1	1	1	1	26.8687	23.6345	58.8585
DATA	995	7	11	0	0	Col_1_16895094	Col_1_16895094	877.017	477.305	4.438810996e-002	6.603493388e-002	5.014619013e-001	8.383215e+002	9.285359e+002	9.329277e+001	9.648128e+001	148	298	24	57	7.379656e+000	2.016723e+001	0	0	0	0	0	0	0	0	0	0	0	111.022	232.759	1	1	1	1	26.0017	23.9072	59.1408
DATA	996	7	12	0	0	Col_2_18796279	Col_2_18796279	898	477.5	-8.462018470e-003	6.904395275e-002	9.024556271e-001	6.763589e+002	6.633079e+002	7.906574e+001	7.133005e+001	126	231.5	23	57	8.149871e+000	1.906851e+001	0	0	0	0	0	0	0	0	0	0	0	89.5446	166.11	1	1	1	1	26.2212	24.1886	58.3089
DATA	997	7	13	0	0	Col_5_17221993	Col_5_17221993	919.121	477.409	9.797805180e-002	9.440397850e-002	2.993355423e-001	2.647907e+002	3.318034e+002	4.877168e+001	4.231276e+001	75	146	23	56	7.914245e+000	1.926895e+001	0	0	0	0	0	0	0	0	0	0	0	35.0483	83.018	1	1	1	1	26.6546	23.8402	57.0934
DATA	998	7	14	0	0	Col_1_4735503	Col_1_4735503	940.586	477.328	-6.159398418e-002	7.616281223e-002	4.186792837e-001	5.073223e+002	4.402405e+002	6.520609e+001	5.127038e+001	104.5	163.5	23	56	7.971870e+000	1.936513e+001	0	0	0	0	0	0	0	0	0	0	0	67.1395	110.061	1	1	1	1	25.3321	24.1484	57.6491
DATA	999	7	15	0	0	Col_1_15735214	Col_1_15735214	961.438	477.027	2.732823449e-001	1.124196143e-001	1.506081332e-002	2.916597e+003	5.472160e+003	4.593513e+002	9.456106e+002	273	986.5	24	57	7.854971e+000	1.952440e+001	0	0	1	1	0	0	0	0	0	0	0	385.956	1367.12	1	1	1	1	29.1201	24.0844	57.9007
DATA	1000	7	16	0	0	Col_3_16537924	Col_3_16537924	982.288	477.017	2.094110628e-002	7.979116464e-002	7.929753488e-001	4.055076e+002	4.255398e+002	5.764381e+001	5.003107e+001	90.5	168	24	57	7.854550e+000	1.969183e+001	0	0	0	0	0	0	0	0	0	0	0	53.6594	106.253	1	1	1	1	26.0017	24.3856	58.61
DATA	1001	7	17	0	0	NC_4_8410886	NC_4_8410886	1003.62	477	-1.070882985e-003	6.382182694e-002	9.866127162e-001	1.220512e+003	1.217506e+003	1.287434e+002	1.245639e+002	207	369.5	24	58	7.936413e+000	2.032863e+001	0	0	0	0	0	0	0	0	0	0	0	161.51	303.852	1	1	1	1	29.1201	24.6451	59.0201
DATA	1002	7	18	0	0	Col_3_19764430	Col_3_19764430	1025	477.203	-1.653959836e-001	7.279404149e-002	2.307993671e-002	7.057773e+002	4.822494e+002	8.160475e+001	5.494634e+001	130	182.5	25	58	7.898656e+000	2.031462e+001	0	0	0	0	0	0	0	0	0	0	0	93.402	120.31	1	1	1	1	30	24.8421	58.6427
DATA	1003	7	19	0	0	NC_5_1484823	NC_5_1484823	1046.07	476.885	9.055212527e-002	6.258012919e-002	1.479028435e-001	2.186482e+003	2.693382e+003	2.224513e+002	2.706233e+002	327.5	695	24	57	8.155425e+000	1.957736e+001	0	0	0	0	0	0	0	0	0	0	0	289.403	671.723	1	1	1	1	27.0811	24.6346	58.2339
DATA	1004	7	20	0	0	NC_5_5882936	NC_5_5882936	1066.87	477.083	-5.611943213e-002	4.428543300e-001	8.991603510e-001	5.140526e+001	4.517396e+001	4.127251e+001	2.673130e+001	43	72	24	58	7.690345e+000	1.834945e+001	0	0	0	0	0	0	0	0	0	0	0	6.80521	11.2641	1	1	0	0	22.9591	24.0549	58.7915
DATA	1005	7	21	0	0	Col_1_27915877	Col_1_27915877	1088.26	477.849	6.802495693e-002	6.200667494e-002	2.726157739e-001	3.348655e+003	3.916475e+003	3.373592e+002	3.925328e+002	469	1062	23	58	7.409290e+000	1.877815e+001	0	0	0	0	0	0	0	0	0	0	0	443.395	976.507	1	1	1	1	24.4106	23.5409	58.6811
DATA	1006	7	22	0	0	Col_1_430076	Col_1_430076	1109.33	477.302	-6.255172332e-002	7.134590508e-002	3.806285280e-001	6.331493e+002	5.482194e+002	7.539249e+001	6.082611e+001	120	209.5	23	57	7.290594e+000	1.862285e+001	0	0	0	0	0	0	0	0	0	0	0	83.8623	136.677	1	1	1	1	26.6546	23.8409	57.8939
DATA	1007	7	23	0	0	NC_3_7513783	NC_3_7513783	1131.36	476.83	5.492606908e-002	7.637256822e-002	4.720264295e-001	4.394726e+002	4.987212e+002	6.004452e+001	5.640572e+001	91	190	24	56	7.397962e+000	1.967484e+001	0	0	0	0	0	0	0	0	0	0	0	58.2313	124.336	1	1	1	1	24.6442	23.93	57.9148
DATA	1008	7	24	0	0	NC_5_14952566	NC_5_14952566	1151.7	477.089	1.327628602e-001	1.161396139e-001	2.529839733e-001	1.846618e+002	2.506917e+002	4.487547e+001	3.636856e+001	62	127	24	57	7.300665e+000	1.992633e+001	0	0	0	0	0	0	0	0	0	0	0	24.4768	62.5076	1	1	0	1	25.3321	24.0767	58.762
DATA	1009	7	25	0	0	Col_3_15292889	Col_3_15292889	1172.85	477.5	1.301185277e-001	6.524495507e-002	4.611841452e-002	9.775071e+002	1.318981e+003	1.059560e+002	1.345029e+002	169	407	24	58	7.885074e+000	2.014018e+001	0	0	0	0	0	0	0	0	0	0	0	129.619	328.943	1	1	1	1	24.4106	24.4635	59.7423
DATA	1010	7	26	0	0	NC_3_20249915	NC_3_20249915	1194.24	477.134	-5.063365468e-001	8.112001605e-002	4.325082299e-010	1.408944e+003	4.390937e+002	1.467007e+002	5.120223e+001	219.5	177	24	57	7.838270e+000	2.154047e+001	0	0	0	0	0	0	0	0	0	0	0	186.919	109.529	1	1	1	1	27.501	24.831	59.734
DATA	1011	7	27	0	0	Col_4_9480280	Col_4_9480280	1215.68	476.64	3.630721503e-001	8.032728280e-002	6.186570180e-006	2.271322e+004	5.240236e+004	2.469249e+003	6.086733e+003	2878	10859	25	58	7.605326e+000	2.066218e+001	0	0	1	1	0	0	0	0	0	0	0	3014.86	13074.8	1	1	1	1	17.2609	24.9837	59.3244
DATA	1012	7	28	0	0	Col_4_4845253	Col_4_4845253	1236.07	476.77	1.399958013e-001	7.416670577e-002	5.908196159e-002	4.518955e+002	6.237833e+002	6.089766e+001	6.770408e+001	97	225.5	24	57	7.746871e+000	1.952912e+001	0	0	0	0	0	0	0	0	0	0	0	60.0129	155.694	1	1	1	1	26.8687	24.5611	58.6335
DATA	1013	7	29	0	0	NC_4_2364764	NC_4_2364764	1257.75	476.678	1.125065869e-001	6.369106188e-002	7.732165925e-002	1.381431e+003	1.789929e+003	1.440418e+002	1.809162e+002	222	533.5	24	57	7.961020e+000	1.920177e+001	0	0	0	0	0	0	0	0	0	0	0	183.564	446.944	1	1	1	1	26.2212	24.6667	57.613
DATA	1014	7	30	0	0	NC_4_13256410	NC_4_13256410	1278.62	477	-1.375725050e-001	1.834188018e-001	4.532271152e-001	1.426283e+002	1.039042e+002	4.319775e+001	2.827546e+001	58	92	24	54	7.823960e+000	1.973320e+001	0	0	0	0	0	0	0	0	0	0	0	18.9631	25.9575	1	1	0	0	29.1201	24.5762	56.3801
DATA	1015	7	31	0	0	Col_3_6820571	Col_3_6820571	1299.39	477.341	-1.178949925e-001	8.663132884e-002	1.735510849e-001	3.998551e+002	3.047949e+002	5.709197e+001	4.024675e+001	89.5	135.5	24	55	7.779789e+000	2.049620e+001	0	0	0	0	0	0	0	0	0	0	0	53.1941	76.1849	1	1	1	1	21.1402	24.5469	57.8218
DATA	1016	7	32	0	0	Col_4_14681656	Col_4_14681656	1320.86	476.508	1.711429502e-001	7.071185839e-002	1.550828539e-002	5.475475e+002	8.120163e+002	6.823829e+001	8.534541e+001	109.5	272	24	56	7.791800e+000	1.965264e+001	0	0	0	0	0	0	0	0	0	0	0	72.8919	203.065	1	1	1	1	25.7804	24.3896	57.8283
DATA	1017	7	33	0	0	Col_1_11020685	Col_1_11020685	1341.27	477.735	2.557355718e-002	6.999629407e-002	7.148457755e-001	6.096811e+002	6.466604e+002	7.330430e+001	6.979159e+001	109.5	221	24	57	7.772580e+000	1.926273e+001	0	0	0	0	0	0	0	0	0	0	0	81.2117	161.827	1	1	1	1	23.9365	24.2524	58.2652
DATA	1018	7	34	0	-1	NC2_00122731	NC2_00122731	1362.2	477.152	0.000000000e+000	6.424067644e-001	1.000000000e+000	4.041253e+001	2.607151e+001	4.067057e+001	2.623702e+001	35	63	24	57	7.918087e+000	1.942033e+001	0	0	0	0	0	0	0	0	0	0	0	-2.2407	-3.48134	0	0	0	0	30	24.884	58.0564
DATA	1019	7	35	0	0	Col_5_6794712	Col_5_6794712	1384.04	477.07	-3.084003636e-001	1.169769287e-001	8.378584365e-003	3.072900e+002	1.510595e+002	5.095050e+001	3.025929e+001	77	109	25	59	7.857164e+000	1.940058e+001	0	0	0	0	0	0	0	0	0	0	0	40.9907	37.8504	1	1	1	1	26.0017	25.7083	59.2821
DATA	1020	7	36	0	0	NC_2_13650530	NC_2_13650530	1406.37	475.926	1.457084383e-001	1.284321205e-001	2.565777080e-001	1.577078e+002	2.205777e+002	4.356334e+001	3.425082e+001	59.5	110	25	57	7.855492e+000	2.028290e+001	0	0	0	0	0	0	0	0	0	0	0	21.0541	55.3039	1	1	0	1	17.2609	25.4263	58.517
DATA	1021	7	37	0	0	Col_5_1794491	Col_5_1794491	1427	476.797	3.515380696e-002	7.045639398e-002	6.178187170e-001	2.773453e+003	3.007285e+003	3.281911e+002	3.345553e+002	333	608.5	24	57	7.623779e+000	2.029218e+001	0	0	1	1	0	0	0	0	0	0	0	370.514	754.61	1	1	1	1	28.1191	24.9953	58.7373
DATA	1022	7	38	0	0	Col_1_10430357	Col_1_10430357	1448	476.797	3.415932492e-004	6.887064853e-002	9.960425687e-001	6.723249e+002	6.728539e+002	7.851450e+001	7.219236e+001	132	237	24	56	7.464906e+000	2.002012e+001	0	0	0	0	0	0	0	0	0	0	0	89.8847	168.966	1	1	1	1	28.1191	25.1198	57.7013
DATA	1023	7	39	0	0	NC_4_1581054	NC_4_1581054	1468.9	477.079	1.238055252e-001	6.332982059e-002	5.059102957e-002	1.720949e+003	2.288619e+003	1.768008e+002	2.303499e+002	268.5	631	25	55	7.618749e+000	1.937932e+001	0	0	0	0	0	0	0	0	0	0	0	230.249	575.183	1	1	1	1	27.2919	25.7521	57.3662
DATA	1024	7	40	0	0	Col_5_4244399	Col_5_4244399	1490.17	476.881	4.538363150e-003	8.941636983e-002	9.595204348e-001	3.203287e+002	3.236936e+002	5.162771e+001	4.159314e+001	80	137	25	55	7.768511e+000	1.828282e+001	0	0	0	0	0	0	0	0	0	0	0	42.8908	81.4164	1	1	1	1	26.6546	25.3605	56.5623
DATA	1025	7	41	0	0	NC_3_23202656	NC_3_23202656	1510.65	476.483	-4.465837943e-002	7.761200360e-002	5.650170358e-001	4.654385e+002	4.199561e+002	6.166968e+001	4.944499e+001	101	167	25	55	7.682245e+000	1.861038e+001	0	0	0	0	0	0	0	0	0	0	0	62.368	105.709	1	1	1	1	25.3321	25.1016	56.6009
DATA	1026	7	42	0	0	Col_1_24483717	Col_1_24483717	1532.38	476.762	-2.004129098e-001	7.294049955e-002	6.002919741e-003	7.489790e+002	4.721247e+002	8.511113e+001	5.393479e+001	142	191	24	57.5	7.106679e+000	1.974955e+001	0	0	0	0	0	0	0	0	0	0	0	100.442	118.948	1	1	1	1	26.2212	24.5746	58.0881
DATA	1027	7	43	0	0	NC_4_9469051	NC_4_9469051	1553.64	476.736	-5.645308111e-002	7.172858625e-002	4.312599643e-001	6.067278e+002	5.327713e+002	7.288901e+001	5.930615e+001	120.5	190.5	25	57	6.949422e+000	1.927307e+001	0	0	0	0	0	0	0	0	0	0	0	81.43	134.344	1	1	1	1	24.8756	24.8942	58.112
DATA	1028	7	44	0	0	NC_4_9090884	NC_4_9090884	1575	476.5	0.000000000e+000	6.424336773e-001	1.000000000e+000	4.010489e+001	2.586666e+001	4.036097e+001	2.603087e+001	36	63.5	25	57	7.071743e+000	1.958570e+001	0	0	0	0	0	0	0	0	0	0	0	-1.42932	-4.63892	0	0	0	0	26.2212	25.4734	58.4856
DATA	1029	7	45	0	0	NC_3_1407634	NC_3_1407634	1596	476.5	3.715769266e-002	6.816832590e-002	5.856934390e-001	6.794493e+002	7.401414e+002	7.901245e+001	7.845068e+001	125	242	25	58	7.492023e+000	1.965160e+001	0	0	0	0	0	0	0	0	0	0	0	91.3348	186.959	1	1	1	1	26.2212	25.3506	59.6918
DATA	1030	7	46	0	0	NC_5_23383576	NC_5_23383576	1617.36	476.712	-8.590043509e-001	1.010547054e-001	1.889556958e-017	5.246988e+003	7.259483e+002	5.262439e+002	7.710495e+001	735	251	25	57	7.668461e+000	2.042315e+001	0	0	0	0	0	0	0	0	0	0	0	705.885	183.544	1	1	1	1	25.5572	25.9586	59.0111
DATA	1031	7	47	0	0	NC_1_10770519	NC_1_10770519	1638	476.7	9.575466404e-002	6.208910634e-002	1.230217150e-001	7.363872e+003	9.180385e+003	7.374873e+002	9.184055e+002	1013.5	2275	26	59	7.825846e+000	1.948794e+001	0	0	0	0	0	0	0	0	0	0	0	991.434	2323.13	1	1	1	1	26.2212	26.3224	59.5211
DATA	1032	7	48	0	0	NC_5_22920189	NC_5_22920189	1659.27	476.525	-2.984614939e-002	6.217328623e-002	6.311934036e-001	2.321656e+003	2.167464e+003	2.356262e+002	2.182929e+002	348	581	26	58	7.957742e+000	1.906145e+001	0	0	0	0	0	0	0	0	0	0	0	312.823	548.968	1	1	1	1	25.7804	26.5375	59.0138
DATA	1033	7	49	0	0	NC_2_3556342	NC_2_3556342	1680.67	476.609	6.719050215e-002	1.398617946e-001	6.309384401e-001	1.530414e+002	1.786485e+002	4.301741e+001	3.147564e+001	57	111	26	57	7.958177e+000	1.973873e+001	0	0	0	0	0	0	0	0	0	0	0	20.6372	45.2891	1	1	0	1	27.2919	26.8684	59.481
DATA	1034	7	50	0	0	Col_1_13157951	Col_1_13157951	1702	476.5	7.028753894e-002	6.500498623e-002	2.795797849e-001	9.417943e+002	1.107245e+003	1.023891e+002	1.137114e+002	146	305	26	57	8.187442e+000	2.045513e+001	0	0	0	0	0	0	0	0	0	0	0	127.097	280.947	1	1	1	1	26.2212	26.781	59.6297
DATA	1035	7	51	0	0	NC_1_28607852	NC_1_28607852	1723	476.5	-3.531702204e-001	3.310833659e-001	2.861024262e-001	9.360703e+001	4.150861e+001	4.121836e+001	2.619953e+001	49.5	69.5	26	58	7.744445e+000	1.959861e+001	0	0	0	0	0	0	0	0	0	0	0	12.642	10.5415	1	1	0	0	26.2212	26.2029	59.1647
DATA	1036	7	52	0	0	NC_2_5717111	NC_2_5717111	1744.33	476.609	0.000000000e+000	6.425603435e-001	1.000000000e+000	3.985649e+001	2.568218e+001	4.011306e+001	2.584521e+001	38	65.5	26	58	7.599173e+000	1.925019e+001	0	0	0	0	0	0	0	0	0	0	0	0.55163	-0.321084	0	0	0	0	27.2919	26.3136	58.7885
DATA	1037	7	53	0	0	Col_2_8362209	Col_2_8362209	1765.5	476.676	-4.779201633e-002	7.168311969e-002	5.049559327e-001	5.957635e+002	5.336812e+002	7.180425e+001	5.928701e+001	120	198	26	58	7.982830e+000	1.996550e+001	0	0	0	0	0	0	0	0	0	0	0	80.5809	135.776	1	1	1	1	27.0811	26.5423	59.2669
DATA	1038	7	54	0	0	Col_5_2466265	Col_5_2466265	1785.82	476.782	1.388263077e-002	8.398484189e-002	8.687084549e-001	3.555655e+002	3.671151e+002	5.355867e+001	4.487097e+001	85	147	26	57	8.011674e+000	1.886956e+001	0	0	0	0	0	0	0	0	0	0	0	48.1262	93.4783	1	1	1	1	24.4106	26.8319	58.2588
DATA	1039	7	55	0	0	Col_5_16297923	Col_5_16297923	1806.51	476.962	-9.573072324e-001	1.083790193e-001	1.019440937e-018	9.899354e+003	1.092194e+003	9.907442e+002	1.122203e+002	1337	351	27	57	7.872871e+000	1.895895e+001	0	0	0	0	0	0	0	0	0	0	0	1340.83	278.343	1	1	1	1	24.8756	26.9052	58.8904
DATA	1040	7	56	0	0	NC_4_1121477	NC_4_1121477	1828.37	476.686	7.830413112e-003	7.873630372e-002	9.207801008e-001	4.156368e+002	4.231988e+002	5.768227e+001	4.954192e+001	95	170	26	57	7.444819e+000	1.866066e+001	0	0	0	0	0	0	0	0	0	0	0	56.337	107.941	1	1	1	1	24.1747	26.5859	58.7048
DATA	1041	7	57	0	0	Col_5_8947649	Col_5_8947649	1849.24	477	-1.004190456e+000	1.121102599e-001	3.331232855e-019	1.081195e+004	1.070813e+003	1.081934e+003	1.101304e+002	1507	349.5	25	58	7.555172e+000	1.934323e+001	0	0	0	0	0	0	0	0	0	0	0	1466.48	273.353	1	1	1	1	23.696	26.0774	59.1366
DATA	1042	7	58	0	0	NC_4_15742570	NC_4_15742570	1870.81	476.093	-5.563000085e-002	1.393443496e-001	6.897260869e-001	1.758827e+002	1.547366e+002	4.364333e+001	3.001372e+001	61	104	26	58	7.819628e+000	1.958296e+001	0	0	0	0	0	0	0	0	0	0	0	23.872	39.5278	1	1	0	1	24.4106	26.1027	59.5278
DATA	1043	7	59	0	0	Col_4_15232584	Col_4_15232584	1891.17	476.577	2.969424293e-002	6.505461919e-002	6.480657329e-001	9.364438e+002	1.002711e+003	1.017972e+002	1.035114e+002	159	333.5	26	58	7.913834e+000	1.961336e+001	0	0	0	0	0	0	0	0	0	0	0	127.18	256.355	1	1	1	1	24.4106	26.417	59.254
DATA	1044	7	60	0	0	Col_5_2272146	Col_5_2272146	1913.5	476.676	-5.008101862e-002	8.209511124e-002	5.418375947e-001	4.018601e+002	3.580914e+002	5.662337e+001	4.406275e+001	93	146	26	60	8.333314e+000	2.030682e+001	0	0	0	0	0	0	0	0	0	0	0	54.6135	91.6247	1	1	1	1	27.0811	26.9477	61.093
DATA	1045	7	61	0	0	NC_3_483956	NC_3_483956	1934.39	476.526	-4.615599371e-003	8.515368156e-002	9.567732961e-001	3.509526e+002	3.472425e+002	5.311375e+001	4.317500e+001	87	148	26	60	7.948578e+000	2.036963e+001	0	0	0	0	0	0	0	0	0	0	0	47.7235	88.9112	1	1	1	1	25.3321	26.8197	61.3939
DATA	1046	7	62	0	0	NC_3_19880653	NC_3_19880653	1955.78	476.522	-4.751207531e-002	6.937071980e-002	4.934063965e-001	6.797593e+002	6.093167e+002	7.879243e+001	6.610624e+001	128	215	26	59	8.072137e+000	1.984147e+001	0	0	0	0	0	0	0	0	0	0	0	92.4902	156.127	1	1	1	1	27.0811	26.3539	60.3223
DATA	1047	7	63	0	0	NC_5_19157683	NC_5_19157683	1977	476.5	1.081969064e-001	8.000603059e-002	1.762603895e-001	6.597213e+002	8.463645e+002	8.458743e+001	1.090530e+002	110	218.5	26	59	8.396379e+000	1.965447e+001	0	0	0	0	0	0	0	0	0	0	0	89.8142	217.013	1	1	1	1	26.2212	26.5631	59.5946
DATA	1048	7	64	0	0	Col_3_10727799	Col_3_10727799	1997.62	476.448	-1.492680473e-001	1.125760185e-001	1.848625204e-001	2.601606e+002	1.844903e+002	4.754910e+001	3.155977e+001	72	113	26	57	7.681324e+000	1.914763e+001	0	0	0	0	0	0	0	0	0	0	0	35.4367	47.3342	1	1	1	1	25.3321	26.0589	57.6868
DATA	1049	7	65	0	0	Col_1_9394737	Col_1_9394737	2018.72	476.463	-4.808331944e-002	7.410746693e-002	5.164467672e-001	5.262465e+002	4.710922e+002	6.596831e+001	5.361078e+001	110	189	26	56	7.755902e+000	1.950175e+001	0	0	0	0	0	0	0	0	0	0	0	71.717	120.942	1	1	1	1	25.1049	26.2435	57.5479
DATA	1050	7	66	0	0	Col_5_2394034	Col_5_2394034	2039.48	476.586	8.703506590e-002	6.525402107e-002	1.822731767e-001	9.019078e+002	1.102040e+003	9.856635e+001	1.131325e+002	159	355	26	58	7.606933e+000	2.110177e+001	0	0	0	0	0	0	0	0	0	0	0	122.971	283.092	1	1	1	1	25.3321	26.4281	60.1713
DATA	1051	7	67	0	0	NC_5_22741423	NC_5_22741423	2061.6	476.586	1.201755937e-001	3.965388315e-001	7.618431081e-001	4.548698e+001	5.998777e+001	4.000152e+001	2.625415e+001	45	86	26	59	7.977184e+000	2.101546e+001	0	0	0	0	0	0	0	0	0	0	0	6.20493	15.4186	1	1	0	0	27.501	27.0248	60.4394
DATA	1052	7	68	0	0	NC_4_8547234	NC_4_8547234	2082.17	476.359	-2.296742718e-001	9.701655079e-002	1.791491060e-002	3.662986e+002	2.158544e+002	5.403578e+001	3.344563e+001	87	123	26	59	8.104901e+000	2.155684e+001	0	0	0	0	0	0	0	0	0	0	0	49.9879	55.5072	1	1	1	1	26.6546	27.02	60.4391
DATA	1053	7	69	0	-1	NC2_00083254	NC2_00083254	2104	476.5	0.000000000e+000	6.446996200e-001	1.000000000e+000	3.945698e+001	2.537317e+001	3.986452e+001	2.555568e+001	45	68	26	60	8.160933e+000	2.189492e+001	0	0	0	0	0	0	0	0	0	0	0	4.80403	2.69227	0	0	0	0	30	26.6136	61.224
DATA	1054	7	70	0	0	NC_4_7461525	NC_4_7461525	2124.5	476.269	-4.915847890e-003	8.912679782e-002	9.560144486e-001	3.191441e+002	3.155520e+002	5.093331e+001	4.058584e+001	78.5	149	26	57	8.093514e+000	2.104473e+001	0	0	0	0	0	0	0	0	0	0	0	43.5867	81.2192	1	1	1	1	24.4106	26.2915	59.7163
DATA	1055	7	71	0	0	Col_4_6584842	Col_4_6584842	2145.95	476.31	-3.055235497e-002	7.068322181e-002	6.655645312e-001	6.084141e+002	5.670833e+002	7.263777e+001	6.218332e+001	123	210	25.5	58	8.194935e+000	2.072011e+001	0	0	0	0	0	0	0	0	0	0	0	83.1224	146.022	1	1	1	1	26.0017	26.2238	59.2994
DATA	1056	7	72	0	0	Col_5_26954978	Col_5_26954978	2166.69	476.5	1.666865340e-002	6.199129286e-002	7.880166334e-001	2.429713e+003	2.524781e+003	2.461883e+002	2.537629e+002	382.5	747.5	26	57	8.048206e+000	2.000539e+001	0	0	0	0	0	0	0	0	0	0	0	332.055	650.377	1	1	1	1	24.4106	26.0755	59.0986
DATA	1057	7	73	0	-1	NC2_00089003	NC2_00089003	2188.5	476.5	0.000000000e+000	6.428542565e-001	1.000000000e+000	3.940528e+001	2.533383e+001	3.966287e+001	2.549465e+001	39	56.5	26	56	8.321907e+000	1.982617e+001	0	0	0	0	0	0	0	0	0	0	0	0.941424	-14.4949	0	0	0	0	27.9146	26.2953	58.2192
DATA	1058	7	74	0	0	NC_4_5113847	NC_4_5113847	2209.71	476.5	1.111088666e-001	6.671824412e-002	9.584403793e-002	7.483438e+002	9.665182e+002	8.468804e+001	9.995588e+001	135	321	26	58	8.167866e+000	1.994756e+001	0	0	0	0	0	0	0	0	0	0	0	102.327	249.129	1	1	1	1	27.0811	26.2763	59.345
DATA	1059	7	75	0	0	Col_5_17089471	Col_5_17089471	2230.31	477.061	8.605119168e-002	8.850781559e-002	3.309291908e-001	2.925808e+002	3.566950e+002	4.926657e+001	4.383479e+001	81.5	157.5	26	57	8.429805e+000	2.004339e+001	0	0	0	0	0	0	0	0	0	0	0	40.0162	91.9716	1	1	1	1	23.4529	26.4589	58.3607
DATA	1060	7	76	0	0	Col_5_23908540	Col_5_23908540	2251.34	476.642	1.344459044e-002	6.205901339e-002	8.284873308e-001	2.287213e+003	2.359127e+003	2.321294e+002	2.372842e+002	365.5	657.5	26	58	8.087583e+000	1.934533e+001	0	0	0	0	0	0	0	0	0	0	0	312.876	608.367	1	1	1	1	24.8756	26.346	58.6631
DATA	1061	7	77	0	0	NC_3_18179568	NC_3_18179568	2272.68	476.76	2.428425360e-001	6.992937254e-002	5.152837668e-004	9.481896e+002	1.658585e+003	1.027655e+002	1.768807e+002	142	369	25	59	8.076822e+000	1.927486e+001	0	0	0	1	0	0	0	0	0	0	0	129.727	427.788	1	1	1	1	17.2609	26.0337	58.9632
DATA	1062	7	78	0	0	Col_4_10872615	Col_4_10872615	2294.25	476.619	-1.797448258e-002	6.317047902e-002	7.759971369e-001	1.422179e+003	1.364520e+003	1.476337e+002	1.388085e+002	235.5	418	26	58	7.742842e+000	1.909031e+001	0	0	0	0	0	0	0	0	0	0	0	194.598	351.973	1	1	1	1	26.4388	26.3612	58.6574
DATA	1063	7	79	0	0	Col_1_3480566	Col_1_3480566	2314.83	476.538	-1.103152899e-001	6.701357125e-002	9.973012498e-002	9.323635e+002	7.232192e+002	1.013041e+002	7.667500e+001	165	260	25	58.5	7.685647e+000	2.028490e+001	0	0	0	0	0	0	0	0	0	0	0	127.586	186.561	1	1	1	1	26.6546	25.9087	59.9427
DATA	1064	7	80	0	0	NC_1_27903186	NC_1_27903186	2336.15	476.778	-2.778064442e-001	1.772634663e-001	1.170691096e-001	1.684831e+002	8.886892e+001	4.304866e+001	2.697214e+001	61.5	87	25	58	8.132666e+000	2.098694e+001	0	0	0	0	0	0	0	0	0	0	0	23.0569	22.9259	1	1	0	0	24.4106	26.0639	60.3744
DATA	1065	7	81	0	0	NC_5_13908400	NC_5_13908400	2357.78	476.478	3.642196206e-001	3.389352367e-001	2.825540989e-001	3.936316e+001	9.105622e+001	3.978068e+001	2.704698e+001	46	87	25	57	7.745314e+000	2.093515e+001	0	0	0	0	0	0	0	0	0	0	0	4.97077	23.4882	0	1	0	0	27.0811	25.2519	59.2637
DATA	1066	7	82	0	0	Col_4_5918254	Col_4_5918254	2377.62	476.396	1.126712487e-001	6.556928727e-002	8.573208028e-002	8.728930e+002	1.131442e+003	9.585823e+001	1.159756e+002	159	345	25	57	8.043078e+000	2.008139e+001	0	0	0	0	0	0	0	0	0	0	0	119.453	291.833	1	1	1	1	23.9365	25.1445	57.5636
DATA	1067	7	83	0	0	Col_5_4173728	Col_5_4173728	2399.5	476.5	4.304703915e-002	6.245310148e-002	4.906534762e-001	1.832824e+003	2.023801e+003	1.875153e+002	2.039769e+002	289	573	25	55	8.006711e+000	2.071757e+001	0	0	0	0	0	0	0	0	0	0	0	250.803	521.94	1	1	1	1	24.4106	25.1684	57.4963
DATA	1068	7	84	0	0	Col_2_9770486	Col_2_9770486	2420.59	476.389	7.527502149e-002	6.656386569e-002	2.581101813e-001	7.578112e+002	9.012308e+002	8.551390e+001	9.365530e+001	138	295	24	55.5	7.515885e+000	1.950536e+001	0	0	0	0	0	0	0	0	0	0	0	103.689	232.382	1	1	1	1	24.4106	24.4003	56.8731
DATA	1069	7	85	0	0	NC_3_1831563	NC_3_1831563	2442.4	476.414	6.776800340e-002	8.708234658e-002	4.364475954e-001	3.078043e+002	3.597847e+002	5.017668e+001	4.408963e+001	80.5	150	24	57	7.528592e+000	1.978421e+001	0	0	0	0	0	0	0	0	0	0	0	42.1103	92.749	1	1	1	1	27.501	24.1143	57.5308
DATA	1070	7	86	0	0	Col_5_26409568	Col_5_26409568	2463.5	476.324	-3.615256134e-002	6.252458319e-002	5.631199504e-001	1.898664e+003	1.747011e+003	1.939589e+002	1.765511e+002	288	524	23	55	7.131675e+000	1.931115e+001	0	0	0	0	0	0	0	0	0	0	0	259.71	450.229	1	1	1	1	27.0811	23.5921	57.0091
DATA	1071	7	87	0	0	Col_3_15322203	Col_3_15322203	2483.98	476.481	1.102549496e-001	6.630444260e-002	9.634064074e-002	7.865140e+002	1.013821e+003	8.807627e+001	1.045397e+002	143	327	23	55	7.185819e+000	1.866040e+001	0	0	0	0	0	0	0	0	0	0	0	107.563	261.2	1	1	1	1	25.3321	23.4322	56.858
DATA	1072	7	88	66	-1	(-)3xSLv1	NegativeControl	2506	476.5	0.000000000e+000	5.307796511e-001	1.000000000e+000	3.939896e+001	3.801376e+001	3.965053e+001	2.579098e+001	35	78	23	54	7.580567e+000	1.885930e+001	0	0	0	0	0	0	0	1	0	0	0	-4.82219	9.78995	0	1	0	0	30	23.695	56.1703
DATA	1073	7	89	0	0	NC_4_1371031	NC_4_1371031	2527	476.5	2.107489498e-001	9.990445028e-002	3.490100073e-002	2.082739e+002	3.383637e+002	4.479738e+001	4.238145e+001	69.5	143.5	23	55	7.449535e+000	1.837559e+001	0	0	0	0	0	0	0	0	1	0	0	28.4687	87.1035	1	1	1	1	26.2212	23.3112	55.849
DATA	1074	7	90	0	0	Col_5_16282429	Col_5_16282429	2547.66	476.5	-1.826885816e-001	6.395997782e-002	4.286163256e-003	3.967250e+003	2.604960e+003	3.987038e+002	2.617443e+002	584.5	733	23	55	7.179260e+000	1.943653e+001	0	0	0	0	0	0	0	0	1	0	0	542.113	670.264	1	1	1	1	25.3321	23.1058	56.589
DATA	1075	7	91	0	0	NC_1_27345181	NC_1_27345181	2569.4	476.414	1.689963023e-001	6.400100013e-002	8.277744387e-003	2.399660e+003	3.541163e+003	2.432258e+002	3.573876e+002	305	702	23	55	7.332549e+000	1.798685e+001	0	0	0	1	0	0	0	0	1	0	0	327.787	910.633	1	1	1	1	27.501	23.2729	55.4063
DATA	1076	7	92	0	0	NC_1_13658095	NC_1_13658095	2590.5	476.324	1.325898299e-001	7.084661979e-002	6.127505761e-002	5.286479e+002	7.173917e+002	6.611381e+001	7.615742e+001	110.5	255.5	23	54.5	7.390833e+000	1.848355e+001	0	0	0	0	0	0	0	0	1	0	0	72.1839	184.37	1	1	1	1	27.0811	23.1967	55.6381
DATA	1077	7	93	0	0	NC_5_8877028	NC_5_8877028	2611.27	476.525	-4.998263480e-001	7.671019816e-002	7.231557742e-011	1.696850e+004	5.368058e+003	1.697315e+003	5.374148e+002	2339	1407	23	55.5	7.635543e+000	1.864515e+001	0	0	0	0	0	0	0	0	0	0	0	2316.02	1378.77	1	1	1	1	25.7804	23.4694	56.5474
DATA	1078	7	94	0	0	Col_3_14303111	Col_3_14303111	2632.67	476.391	1.495409259e-001	6.295604719e-002	1.753361319e-002	7.969591e+003	1.124545e+004	7.979492e+002	1.124837e+003	995	2586	23	55	7.441382e+000	1.843682e+001	0	0	1	1	0	0	0	0	0	0	0	1087.25	2886.25	1	1	1	1	27.2919	24.0349	56.2731
DATA	1079	7	95	0	0	NC_4_14263080	NC_4_14263080	2653.86	476.211	1.413993905e-001	7.017957934e-002	4.392324943e-002	5.533780e+002	7.663397e+002	6.813940e+001	8.080209e+001	111	257	24	56	7.669379e+000	1.856267e+001	0	0	0	0	0	0	0	0	0	0	0	75.4565	196.534	1	1	1	1	25.5572	24.2481	56.6346
DATA	1080	7	96	0	0	Col_1_23196735	Col_1_23196735	2674.78	476.218	-5.030368306e-002	7.130280262e-002	4.805030090e-001	6.058386e+002	5.395768e+002	7.247600e+001	5.973848e+001	123	211	24	55	7.479883e+000	1.855905e+001	0	0	0	0	0	0	0	0	0	0	0	82.5664	138.269	1	1	1	1	24.8756	24.0961	55.8574
DATA	1081	7	97	0	0	NC_1_16716022	NC_1_16716022	2695.77	476.271	6.352949510e-003	1.156320295e-001	9.561853978e-001	2.083892e+002	2.114599e+002	4.492659e+001	3.324925e+001	67.5	119	23	54	7.572874e+000	1.841778e+001	0	0	0	0	0	0	0	0	0	0	0	28.3843	54.142	1	1	1	1	23.4529	24.0865	54.9481
DATA	1082	7	98	0	0	NC_2_5623064	NC_2_5623064	2717.5	476.324	0.000000000e+000	6.424482709e-001	1.000000000e+000	3.957308e+001	2.552025e+001	3.982577e+001	2.568225e+001	33	59	23	55	7.480503e+000	1.810185e+001	0	0	0	0	0	0	0	0	0	0	0	-5.74697	-5.13858	0	0	0	0	30	24.4961	55.9765
DATA	1083	7	99	0	0	NC_1_25786572	NC_1_25786572	2738.67	476.511	1.728101729e-001	8.656827153e-002	4.590889866e-002	2.845614e+002	4.236295e+002	4.896774e+001	4.955223e+001	80	168	23	55	7.363282e+000	1.778380e+001	0	0	0	0	0	0	0	0	0	0	0	38.7114	108.265	1	1	1	1	23.4529	23.8409	56.4791
DATA	1084	7	100	0	0	NC_5_10037273	NC_5_10037273	2759.57	476.298	1.002258739e-001	7.415481593e-002	1.765109871e-001	4.595678e+002	5.788626e+002	6.084625e+001	6.393881e+001	102	187	23	55	7.501696e+000	1.804397e+001	0	0	0	0	0	0	0	0	0	0	0	62.4767	147.783	1	1	1	1	26.8687	23.5627	56.9453
DATA	1085	7	101	0	0	Col_1_29590256	Col_1_29590256	2780.33	475.958	1.259256559e-001	7.969703530e-002	1.140944255e-001	3.594666e+002	4.803792e+002	5.370917e+001	5.450961e+001	90	189	23	57	7.273895e+000	1.939822e+001	0	0	0	0	0	0	0	0	1	0	0	48.8334	122.504	1	1	1	1	23.2073	23.1956	57.2019
DATA	1086	7	102	0	0	Col_5_1980770	Col_5_1980770	2801.23	476.192	3.783604398e-001	7.460913686e-002	3.952430795e-007	5.316703e+002	1.270582e+003	6.649465e+001	1.296490e+002	114.5	397	23	56	7.543236e+000	2.067815e+001	0	0	0	0	0	0	0	0	0	0	0	72.1753	323.675	1	1	1	1	24.4106	23.6204	57.1212
DATA	1087	7	103	0	-1	NC2_00091486	NC2_00091486	2823.43	476.298	0.000000000e+000	6.429198092e-001	1.000000000e+000	3.971374e+001	2.565710e+001	3.996732e+001	2.591101e+001	42	72	24	56	7.437031e+000	2.010472e+001	0	0	0	0	0	0	0	0	0	0	0	-0.636766	5.5215	0	0	0	0	30	24.0283	56.1195
DATA	1088	7	104	0	0	Col_5_18634552	Col_5_18634552	2844.37	476	-9.140152656e-002	6.295630251e-002	1.465503082e-001	2.079943e+003	1.685194e+003	2.118057e+002	1.704909e+002	323	514	24	56	7.440729e+000	1.917055e+001	0	0	0	0	0	0	0	0	0	0	0	281.897	428.235	1	1	1	1	29.1201	24.003	55.7113
DATA	1089	7	105	0	0	NC_5_14158060	NC_5_14158060	2864.69	476.923	6.662189784e-002	6.351433805e-002	2.942117647e-001	1.277412e+003	1.489200e+003	1.338665e+002	1.511520e+002	213.5	438.5	23	56	7.495265e+000	1.983249e+001	0	0	0	0	0	0	0	0	0	0	0	172.999	378.035	1	1	1	1	24.1747	23.5829	56.7343
DATA	1090	7	106	0	0	NC_3_10961767	NC_3_10961767	2885.67	475.9	1.439748457e-001	8.436507300e-002	8.790214751e-002	3.103282e+002	4.323107e+002	5.067974e+001	5.040539e+001	80	165	23	55	7.565469e+000	1.954570e+001	0	0	0	0	0	0	0	0	1	0	0	41.9884	109.577	1	1	1	1	26.2212	23.0131	56.3207
DATA	1091	7	107	0	0	Col_3_11295598	Col_3_11295598	2907.43	476.1	5.254756141e-003	6.341444454e-002	9.339599100e-001	1.306994e+003	1.322904e+003	1.367139e+002	1.348124e+002	218	385	23	54	8.059500e+000	1.930202e+001	0	0	0	0	0	0	0	0	0	0	0	176.678	334.856	1	1	1	1	26.0017	23.5008	56.0895
DATA	1092	7	108	0	0	Col_1_1884303	Col_1_1884303	2929	476.203	-1.227164109e-001	1.139932767e-001	2.816933186e-001	2.499702e+002	1.884394e+002	4.728922e+001	3.210362e+001	78	106	23	56	8.290800e+000	2.015724e+001	0	0	0	0	0	0	0	0	0	0	0	33.7586	47.6301	1	1	1	1	28.1191	23.9063	58.0492
DATA	1093	7	109	0	0	Col_4_12876674	Col_4_12876674	2949.59	475.611	2.356335481e-002	6.477519602e-002	7.160288241e-001	9.885273e+002	1.043643e+003	1.067073e+002	1.075618e+002	169.5	313	23	58	8.441724e+000	2.064338e+001	0	0	0	0	0	0	0	0	0	0	0	133.37	263.385	1	1	1	1	24.4106	23.8547	58.7741
DATA	1094	7	110	0	0	Col_5_21909903	Col_5_21909903	2971.37	476	9.474282775e-002	6.897995358e-002	1.696021080e-001	1.035507e+003	1.287941e+003	1.110881e+002	1.464189e+002	155.5	310.5	23	57	7.865848e+000	1.971131e+001	0	0	0	1	0	0	0	0	0	0	0	139.568	324.556	1	1	1	1	29.1201	23.4863	57.9832
DATA	1095	7	111	0	0	NC_2_4514543	NC_2_4514543	2993.17	476.5	1.555058996e-001	7.084167839e-002	2.815507361e-002	5.362743e+002	7.671722e+002	6.706011e+001	8.103853e+001	105	234	22	55	7.469640e+000	2.000086e+001	0	0	0	0	0	0	0	0	1	0	0	72.2062	193.032	1	1	1	1	17.2609	22.6592	57.7216
DATA	1096	7	112	0	0	Col_4_12795702	Col_4_12795702	3013.1	476.426	-4.000069412e-002	6.369125161e-002	5.299773209e-001	1.326718e+003	1.209979e+003	1.386586e+002	1.237913e+002	218	360	23	54	7.560823e+000	1.901679e+001	0	0	0	0	0	0	0	0	0	0	0	178.456	303.984	1	1	1	1	26.2212	23.5359	56.075
DATA	1097	7	113	0	0	NC_5_26060131	NC_5_26060131	3034.78	475.945	-1.279807266e-001	6.393383547e-002	4.530964444e-002	1.804554e+003	1.343969e+003	1.849115e+002	1.369262e+002	276	402	23	55	7.704561e+000	1.954597e+001	0	0	0	0	0	0	0	0	1	0	0	242.452	337.042	1	1	1	1	25.1049	23.2777	57.1435
DATA	1098	7	114	0	0	NC_5_10939977	NC_5_10939977	3054.28	475.52	1.111120763e-001	9.707363145e-002	2.523680799e-001	2.464464e+002	3.182985e+002	4.731708e+001	4.125120e+001	71	141.5	22	56	7.889203e+000	2.043376e+001	0	0	0	0	0	0	0	0	1	0	0	33.0767	79.6918	1	1	1	1	17.5897	22.8567	57.5194
DATA	1099	7	115	0	0	Col_3_3993580	Col_3_3993580	3077.07	476.013	1.438900358e-001	6.280897651e-002	2.196832006e-002	1.880464e+005	2.619118e+005	1.880468e+004	2.619119e+004	23649	65526	23	55	7.785578e+000	1.969925e+001	0	1	0	0	0	0	0	0	1	0	0	25208.5	65458	1	1	1	1	30	23.0636	57.1615
DATA	1100	7	116	0	0	NC_2_11769533	NC_2_11769533	3098.37	476	1.383204647e-001	7.329978796e-002	5.915340389e-002	4.692316e+002	6.452199e+002	6.197629e+001	6.968895e+001	100	237	22	57	7.880859e+000	1.997616e+001	0	0	0	0	0	0	0	0	1	0	0	62.8291	160.966	1	1	1	1	29.1201	23.1812	58.1484
DATA	1101	7	117	0	0	NC_2_18171946	NC_2_18171946	3119.37	476	-7.457170023e-002	3.400825604e-001	8.264356134e-001	6.835488e+001	5.757021e+001	4.110800e+001	2.700228e+001	46	81	22	58	7.991332e+000	2.066715e+001	0	0	0	0	0	0	0	0	1	0	0	9.1418	14.3363	1	1	0	0	29.1201	22.9738	59.8836
DATA	1102	7	118	0	0	Col_1_25776152	Col_1_25776152	3140.47	475.765	2.170954559e-002	6.227566807e-002	7.273866419e-001	2.030127e+003	2.134189e+003	2.070298e+002	2.150494e+002	305	590	22	56.5	7.288052e+000	1.988388e+001	0	0	0	0	0	0	0	0	1	0	0	271.178	530.449	1	1	1	1	23.9365	22.4089	58.4569
DATA	1103	7	119	0	0	Col_5_22082060	Col_5_22082060	3161.62	476	3.953154903e-002	7.188753050e-002	5.823822796e-001	5.411075e+002	5.926730e+002	6.766940e+001	6.491419e+001	113.5	208.5	22	54	7.303692e+000	1.876153e+001	0	0	0	0	0	0	0	0	1	0	0	72.1917	147.035	1	1	1	1	29.1201	21.931	56.3317
DATA	1104	7	120	0	0	Col_1_30275866	Col_1_30275866	3182.83	476	-4.259406774e-002	7.818525591e-002	5.859021628e-001	4.592331e+002	4.163314e+002	6.135370e+001	4.936894e+001	103	170	22	55	7.348350e+000	1.775426e+001	0	0	0	0	0	0	0	0	1	0	0	61.1916	103.086	1	1	1	1	28.1191	21.9194	55.722
DATA	1105	7	121	0	0	NC_4_16274034	NC_4_16274034	3204	475.797	3.166417449e-002	3.028995129e-001	9.167432909e-001	6.866588e+001	7.385929e+001	4.131278e+001	2.759309e+001	46	82	22	54	7.561300e+000	1.852633e+001	0	0	0	0	0	0	0	0	1	0	0	9.13776	18.251	1	1	0	0	28.1191	22.1606	55.3792
DATA	1106	7	122	0	0	NC_2_14763240	NC_2_14763240	3224.91	476.062	-1.804315781e-002	6.492825688e-002	7.810939097e-001	1.028888e+003	9.870172e+002	1.106791e+002	1.022331e+002	172	301	22	55	7.520753e+000	1.896873e+001	0	0	0	0	0	0	0	0	1	0	0	136.748	243.425	1	1	1	1	27.501	22.6615	55.8114
DATA	1107	7	123	0	0	Col_4_14802367	Col_4_14802367	3246.38	475.833	1.838615400e-001	7.836230509e-002	1.896079519e-002	3.726512e+002	5.690678e+002	5.528967e+001	6.285677e+001	87	213	22	54	7.819994e+000	1.872995e+001	0	0	0	0	0	0	0	0	1	0	0	49.4619	140.05	1	1	1	1	25.7804	21.9688	54.7355
DATA	1108	7	124	0	0	NC_4_1409108	NC_4_1409108	3267.63	476.265	4.664517825e-001	3.004308079e-001	1.205164308e-001	4.063804e+001	1.189555e+002	4.107908e+001	2.927373e+001	45.5	95	22	53	7.165503e+000	1.839386e+001	0	0	0	0	0	0	0	0	1	0	0	5.11396	29.2169	0	1	0	0	27.9146	21.9351	54.6646
DATA	1109	7	125	0	0	NC_2_2835228	NC_2_2835228	3288.3	476.208	8.434581204e-002	7.134446014e-002	2.371130725e-001	5.428702e+002	6.592374e+002	6.800067e+001	7.116433e+001	108	226	22	53.5	7.127668e+000	1.888306e+001	0	0	0	0	0	0	0	0	1	0	0	71.8668	161.581	1	1	1	1	24.4106	22.6767	54.7855
DATA	1110	7	126	0	0	Col_1_7508020	Col_1_7508020	3309.62	476	2.529569229e-002	1.269180012e-001	8.420223189e-001	2.959620e+002	3.137124e+002	6.854404e+001	5.686343e+001	60	118	23	53	7.325681e+000	1.933867e+001	0	0	0	0	0	0	0	0	1	0	0	39.1263	76.7227	1	1	1	1	29.1201	22.9953	55.1426
DATA	1111	7	127	0	0	NC_3_14750528	NC_3_14750528	3330.62	475.269	7.319537770e-002	6.430171775e-002	2.549904876e-001	1.098275e+003	1.299890e+003	1.172539e+002	1.327481e+002	182.5	377	22	55	7.458184e+000	1.952884e+001	0	0	0	0	0	0	0	0	1	0	0	144.988	317.174	1	1	1	1	24.6442	22.6365	55.4454
DATA	1112	7	128	0	0	Col_3_19226555	Col_3_19226555	3352	475.797	1.222528412e-001	6.522105116e-002	6.087001267e-002	9.789567e+002	1.297228e+003	1.061816e+002	1.324990e+002	161	311	22	54	7.243014e+000	1.859698e+001	0	0	0	0	0	0	0	0	1	0	0	129.061	315.858	1	1	1	1	28.1191	21.7134	53.968
DATA	1113	7	129	0	0	NC_1_19769894	NC_1_19769894	3372.67	474.982	8.450411547e-002	6.614092826e-002	2.013773553e-001	8.318699e+002	1.010554e+003	9.282160e+001	1.046117e+002	151	313.5	21	54	7.213437e+000	1.830883e+001	0	0	0	0	0	0	0	0	1	0	0	109.514	245.481	1	1	1	1	25.1049	21.5659	55.5344
DATA	1114	7	130	0	0	NC_2_11136978	NC_2_11136978	3394.33	476.051	3.709250861e-001	7.019407182e-002	1.262005348e-007	2.472389e+004	5.808205e+004	2.472733e+003	5.808268e+003	2870	13910	21	55	6.957497e+000	1.851836e+001	0	0	1	1	0	0	0	0	1	0	0	3250.46	14080	1	1	1	1	21.6755	21.6176	56.0556
DATA	1115	7	131	0	0	Col_1_7724864	Col_1_7724864	3415.18	475.421	-1.277590039e-001	6.755070233e-002	5.858358340e-002	9.683807e+002	7.215844e+002	1.052752e+002	7.710230e+001	170	234.5	22	55	7.334491e+000	1.827569e+001	0	0	0	0	0	0	0	0	1	0	0	127.131	174.51	1	1	1	1	25.7804	22.4237	55.6362
DATA	1116	7	132	0	0	NC_1_5255154	NC_1_5255154	3436.9	475.426	9.567793391e-002	7.392648438e-002	1.955857129e-001	4.780732e+002	5.958986e+002	6.321185e+001	6.551599e+001	103	205	23	53.5	7.400710e+000	1.855178e+001	0	0	0	0	0	0	0	0	1	0	0	62.6717	143.776	1	1	1	1	26.2212	23.2312	55.0676
DATA	1117	7	133	0	0	Col_1_17595157	Col_1_17595157	3457.2	475.86	-4.896199136e-002	7.398935790e-002	5.081354946e-001	5.552632e+002	4.960631e+002	6.926697e+001	5.661557e+001	111	194	22	54	7.382931e+000	1.808169e+001	0	0	0	0	0	0	0	0	1	0	0	72.6942	119.435	1	1	1	1	23.9365	22.95	55.0922
DATA	1118	7	134	0	0	Col_2_5105804	Col_2_5105804	3478.38	475.787	1.486036878e-001	6.441196644e-002	2.105024835e-002	1.304292e+003	1.836448e+003	1.368628e+002	1.856702e+002	208.5	498	22	55	7.291507e+000	1.729853e+001	0	0	0	0	0	0	0	0	1	0	0	170.513	441.122	1	1	1	1	23.696	22.1687	55.5256
DATA	1119	7	135	0	-1	NC2_00147876	NC2_00147876	3500.33	475.609	0.000000000e+000	6.401980428e-001	1.000000000e+000	4.126667e+001	2.724440e+001	4.153017e+001	2.745214e+001	39	68	21	55	7.224354e+000	1.739078e+001	0	0	0	0	0	0	0	0	1	0	0	-0.362226	3.31086	0	0	0	0	30	21.761	55.1781
DATA	1120	7	136	0	0	Col_4_17031622	Col_4_17031622	3520.28	475.326	1.789228047e-002	6.988417492e-002	7.979294939e-001	6.367790e+002	6.635612e+002	7.605473e+001	7.182109e+001	124.5	230	22	55	7.210312e+000	1.763270e+001	0	0	0	0	0	0	0	0	1	0	0	83.0109	158.638	1	1	1	1	22.1978	22.4392	55.0937
DATA	1121	7	137	0	0	Col_5_12658744	Col_5_12658744	3542.02	476.479	1.899335035e-001	6.417352664e-002	3.079524873e-003	2.582151e+003	3.998666e+003	2.615516e+002	4.008138e+002	342.5	956.5	22	54	7.410071e+000	1.748502e+001	0	0	0	0	0	0	0	0	1	0	0	336.149	953.894	1	1	1	1	22.4545	22.4649	55.0769
DATA	1122	7	138	0	0	NC_3_19656109	NC_3_19656109	3563.5	475.676	1.340466447e-001	6.393404462e-002	3.602549401e-002	1.441537e+003	1.962783e+003	1.500655e+002	1.982108e+002	236	465	23	53	7.289233e+000	1.844505e+001	0	0	0	0	0	0	0	0	1	0	0	187.382	467.025	1	1	1	1	27.0811	22.9893	54.6107
DATA	1123	7	139	0	0	Col_1_22726664	Col_1_22726664	3584.57	476.019	-7.104630345e-002	6.639846136e-002	2.846196517e-001	9.673928e+002	8.214035e+002	1.053692e+002	8.667670e+001	171	259	23	53	7.488588e+000	1.801667e+001	0	0	0	0	0	0	0	0	1	0	0	125.576	194.999	1	1	1	1	24.8756	23.1581	54.3435
DATA	1124	7	140	0	0	NC_2_232004	NC_2_232004	3605.62	476.2	-1.092075806e-002	6.969460826e-002	8.754856642e-001	6.702803e+002	6.536356e+002	7.900479e+001	7.100542e+001	129	218	23	54	7.694190e+000	1.848505e+001	0	0	0	0	0	0	0	0	1	0	0	86.8884	154.812	1	1	1	1	23.4529	23.0712	55.8245
DATA	1125	7	141	0	0	Col_1_11379524	Col_1_11379524	3626.77	475.528	2.592308442e-002	6.889701976e-002	7.067247812e-001	6.806650e+002	7.225310e+002	7.991929e+001	7.741947e+001	129	233	22	54	8.101141e+000	1.893202e+001	0	0	0	0	0	0	0	0	1	0	0	88.1075	170.699	1	1	1	1	24.8756	23.3221	55.8275
DATA	1126	7	142	0	0	NC_5_13917609	NC_5_13917609	3647.82	475.579	2.072045234e-002	6.708982922e-002	7.574383702e-001	7.928629e+002	8.316078e+002	8.969488e+001	8.770757e+001	138	268	22	54	7.515486e+000	1.885075e+001	0	0	0	0	0	0	0	0	1	0	0	102.49	196.008	1	1	1	1	25.7804	23.0995	55.1327
DATA	1127	7	143	0	0	NC_1_6251158	NC_1_6251158	3669.5	475.676	1.629749798e-001	8.067437035e-002	4.336698649e-002	3.600163e+002	5.239588e+002	5.531620e+001	5.937994e+001	84.5	186.5	23	54	7.670285e+000	1.848917e+001	0	0	0	0	0	0	0	0	1	0	0	46.4731	123.199	1	1	1	1	30	23.1969	55.0323
DATA	1128	7	144	0	0	NC_2_6769255	NC_2_6769255	3690.5	475.676	1.418857705e-001	6.653913981e-002	3.297680309e-002	8.404890e+002	1.165247e+003	9.398257e+001	1.198429e+002	144	329	23	54	7.827921e+000	1.950876e+001	0	0	0	0	0	0	0	0	0	0	0	108.35	273.344	1	1	1	1	30	23.5475	55.1068
DATA	1129	7	145	0	0	NC_3_8299053	NC_3_8299053	3711.78	475.522	4.951539122e-002	7.069192636e-002	4.836531096e-001	5.978526e+002	6.700535e+002	7.312715e+001	7.264856e+001	112.5	215.5	23	54	7.317574e+000	1.985232e+001	0	0	0	0	0	0	0	0	1	0	0	76.9667	156.804	1	1	1	1	27.0811	23.1853	56.0948
DATA	1130	7	146	0	0	NC_3_12338622	NC_3_12338622	3732.26	476.342	2.165762496e-001	6.459026417e-002	7.991793061e-004	6.068051e+003	9.991381e+003	6.082681e+002	9.995340e+002	735	1933	23	53	7.218822e+000	1.947450e+001	0	0	1	1	0	0	0	0	1	0	0	780.244	2333.29	1	1	1	1	20.591	22.9845	54.4536
DATA	1131	7	147	0	0	Col_4_16553387	Col_4_16553387	3753.84	475.77	-2.232203360e-001	6.632986463e-002	7.645862298e-004	1.940905e+003	1.160871e+003	1.986292e+002	1.194637e+002	276	335	23	53	7.283433e+000	1.913209e+001	0	0	0	0	0	0	0	0	1	0	0	249.226	270.42	1	1	1	1	26.2212	22.954	54.5504
DATA	1132	7	148	0	0	NC_2_14370926	NC_2_14370926	3774.97	475.419	3.763435926e-001	3.372359978e-001	2.644370938e-001	4.200595e+001	9.992046e+001	4.235812e+001	2.998367e+001	43	89	23	54	7.343001e+000	1.863834e+001	0	0	0	0	0	0	0	0	1	0	0	3.41818	23.2204	0	1	0	0	18.8476	23.1198	54.7425
DATA	1133	7	149	0	0	Col_5_5036770	Col_5_5036770	3796.25	475.396	-1.295632815e-001	1.171443939e-001	2.687206795e-001	2.583070e+002	1.916783e+002	4.958660e+001	3.420958e+001	74	103	23	54	7.408162e+000	1.873966e+001	0	0	0	0	0	0	0	0	0	0	0	33.0838	44.4409	1	1	1	1	23.696	23.4786	55.0642
DATA	1134	7	150	0	0	Col_5_7991482	Col_5_7991482	3817.41	475.491	-2.333194275e-001	7.094290538e-002	1.006033976e-003	1.008872e+003	5.895448e+002	1.094267e+002	6.543814e+001	168	201	23	54	7.428649e+000	1.813910e+001	0	0	0	0	0	0	0	0	0	0	0	129.059	136.379	1	1	1	1	24.4106	23.7188	55.2716
DATA	1135	7	151	0	0	Col_1_30204978	Col_1_30204978	3838.45	475.339	-6.183048317e-005	6.923965699e-002	9.992874953e-001	6.941776e+002	6.940788e+002	8.135781e+001	7.501766e+001	125	211	24	54	7.502073e+000	1.834820e+001	0	0	0	0	0	0	0	0	0	0	0	88.6956	160.196	1	1	1	1	25.1049	23.8012	56.0683
DATA	1136	7	152	0	0	NC_4_9389223	NC_4_9389223	3859.62	475.106	1.321148170e-001	1.074174075e-001	2.187270692e-001	2.178092e+002	2.952508e+002	4.773809e+001	4.105644e+001	66	136	23	55	7.164769e+000	1.822830e+001	0	0	0	0	0	0	0	0	1	0	0	27.7969	67.9897	1	1	1	1	22.7082	23.2984	56.2068
DATA	1137	7	153	0	0	Col_2_5167828	Col_2_5167828	3880.34	475.359	1.250129021e-001	6.728514034e-002	6.317510222e-002	7.683629e+002	1.024659e+003	8.781946e+001	1.063794e+002	138	307	23	54	7.692501e+000	1.866207e+001	0	0	0	0	0	0	0	0	0	0	0	97.9522	235.463	1	1	1	1	24.8756	23.6335	55.4362
DATA	1138	7	154	0	0	Col_4_11431960	Col_4_11431960	3902.58	476.091	8.491770738e-002	7.000726479e-002	2.251358559e-001	6.172360e+002	7.505316e+002	7.498137e+001	8.033516e+001	114.5	235	23	53	7.522153e+000	1.867281e+001	0	0	0	0	0	0	0	0	0	0	0	78.6002	172.107	1	1	1	1	19.7386	23.6115	54.6721
DATA	1139	7	155	0	0	Col_3_10190924	Col_3_10190924	3923.39	475.679	-6.726453309e-001	8.767896955e-002	1.697529975e-014	5.555150e+003	1.180458e+003	5.571473e+002	1.214873e+002	761	339	23	53	7.144227e+000	1.880993e+001	0	0	0	0	0	0	0	0	0	0	0	706.652	270.103	1	1	1	1	24.8756	23.6051	54.5118
DATA	1140	7	156	0	0	Col_2_17084458	Col_2_17084458	3944.11	475.673	-3.620807622e-002	6.746229728e-002	5.914639896e-001	8.404463e+002	7.732179e+002	9.425167e+001	8.250096e+001	146	242	23	53	7.325739e+000	1.862958e+001	0	0	0	0	0	0	0	0	0	0	0	106.804	176.559	1	1	1	1	25.3321	23.5969	54.2853
DATA	1141	7	157	0	0	NC_1_10301346	NC_1_10301346	3964.91	475.393	1.299848809e-001	7.353462664e-002	7.711623043e-002	4.965611e+002	6.698192e+002	6.549167e+001	7.292312e+001	103.5	220	23	53	6.955736e+000	1.812598e+001	0	0	0	0	0	0	0	0	0	0	0	63.0417	152.631	1	1	1	1	25.5572	23.8624	53.9847
DATA	1142	7	158	0	0	NC_3_22636698	NC_3_22636698	3987.02	475.473	2.819167647e-001	9.510028604e-002	3.032584706e-003	2.344770e+002	4.487630e+002	4.875173e+001	5.337178e+001	68	149	24	54	6.730925e+000	1.941678e+001	0	0	0	0	0	0	0	0	0	0	0	29.7398	102.047	1	1	1	1	25.3321	24.4155	55.2217
DATA	1143	7	159	0	0	NC_4_12514103	NC_4_12514103	4007.93	475.525	-2.477899212e-001	6.870055861e-002	3.099834311e-004	1.412663e+003	7.984517e+002	1.476017e+002	8.493016e+001	215	245	24	54	7.010925e+000	1.938700e+001	0	0	0	0	0	0	0	0	0	0	0	179.02	181.216	1	1	1	1	26.0017	24.5764	55.7638
DATA	1144	7	160	0	0	Col_1_1157177	Col_1_1157177	4028.76	475.14	4.718539395e-003	7.036782486e-002	9.465376363e-001	6.504849e+002	6.575909e+002	7.787476e+001	7.187105e+001	120	215	24	55	6.823757e+000	1.895804e+001	0	0	0	0	0	0	0	0	0	0	0	82.3636	148.952	1	1	1	1	24.1747	24.3495	55.8981
DATA	1145	7	161	66	-1	(-)3xSLv1	NegativeControl	4050.29	475.5	0.000000000e+000	6.379384312e-001	1.000000000e+000	4.257636e+001	2.887228e+001	4.289089e+001	2.909096e+001	44	70.5	24	53.5	7.085059e+000	1.907579e+001	0	0	0	0	0	0	0	0	0	0	0	2.41985	3.24371	0	0	0	0	27.0811	24.1984	55.2742
DATA	1146	7	162	0	0	Col_3_6704617	Col_3_6704617	4071.29	475.5	1.168692494e-001	6.732555137e-002	8.258458841e-002	7.713721e+002	1.009562e+003	8.825384e+001	1.050686e+002	139.5	292.5	24	56	6.989391e+000	1.924949e+001	0	0	0	0	0	0	0	0	0	0	0	97.5262	227.859	1	1	1	1	27.0811	23.8471	56.8846
DATA	1147	7	163	0	0	Col_1_16493594	Col_1_16493594	4092.6	475.414	1.089745105e-001	9.210276134e-002	2.367362618e-001	2.918847e+002	3.751335e+002	5.189438e+001	4.751315e+001	78	144	24	55	7.164829e+000	1.872967e+001	0	0	0	0	0	0	0	0	0	0	0	36.8788	84.5184	1	1	1	1	27.501	24.288	55.8199
DATA	1148	7	164	0	0	NC_5_11476187	NC_5_11476187	4113.1	476.039	9.078985266e-002	9.221108799e-002	3.248269139e-001	2.969337e+002	3.659733e+002	5.219906e+001	4.682003e+001	75	145	24	54	7.101192e+000	1.862469e+001	0	0	0	0	0	0	0	0	0	0	0	37.4966	82.3334	1	1	1	1	23.2073	24.2838	54.821
DATA	1149	8	1	0	0	Col_3_9987998	Col_3_9987998	675.848	483.5	5.544766109e-002	1.643570679e-001	7.358447981e-001	1.286925e+002	1.462180e+002	4.266053e+001	2.964395e+001	53	100.5	22	54	6.965164e+000	1.874219e+001	0	0	0	0	0	0	0	0	1	0	0	17.1532	37.2511	1	1	0	1	26.6546	22.2893	55.0808
DATA	1150	8	2	0	0	NC_1_4326096	NC_1_4326096	696.469	483.592	-6.658411198e-002	4.382941266e-001	8.792527901e-001	5.206282e+001	4.466256e+001	4.104944e+001	2.622731e+001	45	75	22	55	7.026087e+000	2.012460e+001	0	0	0	0	0	0	0	0	1	0	0	6.93173	11.3532	1	1	0	0	24.4106	22.2379	57.2084
DATA	1151	8	3	0	0	NC_1_17666204	NC_1_17666204	717.925	482.981	1.840058926e-001	1.033814813e-001	7.509675041e-002	2.068024e+002	3.159087e+002	4.570419e+001	4.085118e+001	65	142.5	22	54	7.375471e+000	1.893928e+001	0	0	0	0	0	0	0	0	1	0	0	27.5071	80.1293	1	1	1	1	23.9365	22.7751	57.1085
DATA	1152	8	4	0	0	Col_2_11431397	Col_2_11431397	739.327	483.382	5.718143588e-002	6.256794643e-002	3.607644449e-001	1.830012e+003	2.087542e+003	1.874936e+002	2.103612e+002	282.5	585.5	22	56	7.421928e+000	1.996886e+001	0	0	0	0	0	0	0	0	1	0	0	243.176	528.449	1	1	1	1	24.8756	22.8712	57.9973
DATA	1153	8	5	0	0	Col_3_14934827	Col_3_14934827	760.5	483.324	1.826128421e-001	7.852173414e-002	2.003806433e-002	1.126616e+003	1.715493e+003	1.371597e+002	2.128452e+002	140	346	23	58	7.624638e+000	2.044099e+001	0	0	1	1	0	0	0	0	1	0	0	149.584	433.472	1	1	1	1	27.0811	23.3734	59.2768
DATA	1154	8	6	0	0	NC_3_17290102	NC_3_17290102	781.6	483.414	2.840020004e-001	3.721301748e-001	4.453565510e-001	4.060228e+001	7.808227e+001	4.089750e+001	2.718860e+001	38.5	80	23	56	7.090068e+000	1.952762e+001	0	0	0	0	0	0	0	0	1	0	0	2.27507	19.6968	0	1	0	0	27.501	23.2791	56.4832
DATA	1155	8	7	0	0	Col_5_9122375	Col_5_9122375	802.914	482.314	1.272047149e-001	7.575030809e-002	9.310074513e-002	4.236559e+002	5.678296e+002	5.887604e+001	6.248794e+001	89	206	23	56	7.361497e+000	2.079860e+001	0	0	0	0	0	0	0	0	0	0	0	56.1764	143.008	1	1	1	1	19.7386	23.5224	57.9843
DATA	1156	8	8	0	0	NC_1_23209995	NC_1_23209995	823.5	483.269	6.253637231e-002	6.253733316e-002	3.173179442e-001	1.902787e+003	2.197488e+003	1.946270e+002	2.212958e+002	283.5	616	24	57	6.893232e+000	2.128244e+001	0	0	0	0	0	0	0	0	0	0	0	252.148	552.698	1	1	1	1	24.4106	24.1421	58.9036
DATA	1157	8	9	0	0	NC_1_27909008	NC_1_27909008	845	483.5	1.274372933e-002	5.143698509e-001	9.802340967e-001	4.067169e+001	4.188283e+001	4.108652e+001	2.648752e+001	40	71	23	59	7.271512e+000	2.232636e+001	0	0	0	0	0	0	0	0	0	0	0	4.72441	10.5204	0	1	0	0	26.2212	23.8468	60.8987
DATA	1158	8	10	0	0	NC_4_1562000	NC_4_1562000	866.224	483.478	2.062920873e-001	1.928403655e-001	2.847292733e-001	9.069622e+001	1.458416e+002	4.194039e+001	2.997250e+001	49	103	24	59	7.325815e+000	2.160524e+001	0	0	0	0	0	0	0	0	0	0	0	12.0076	36.5904	1	1	0	1	27.0811	24.5877	61.3008
DATA	1159	8	11	0	0	Col_2_1583000	Col_2_1583000	886.909	483.836	-2.947845843e-002	7.611940551e-002	6.985592865e-001	4.866843e+002	4.547459e+002	6.361235e+001	5.248785e+001	99.5	188.5	25	58	8.116674e+000	2.073239e+001	0	0	0	0	0	0	0	0	0	0	0	64.4113	113.977	1	1	1	1	24.8756	24.9646	60.3982
DATA	1160	8	12	0	0	NC_2_1694733	NC_2_1694733	908.5	483.324	1.877224492e-001	4.185657915e-001	6.537998131e-001	4.071159e+001	6.272498e+001	4.100547e+001	2.697645e+001	38	77	23	57	8.395767e+000	1.852946e+001	0	0	0	0	0	0	0	0	0	0	0	2.20676	15.7059	0	1	0	0	27.0811	24.2507	57.2289
DATA	1161	8	13	0	0	NC_2_4655863	NC_2_4655863	929.667	483.391	1.057368092e-001	4.618260868e-001	8.189048723e-001	4.071940e+001	5.194434e+001	4.107507e+001	2.676741e+001	40	82	24	57	8.042875e+000	1.916510e+001	0	0	0	0	0	0	0	0	0	0	0	3.7064	12.9959	0	1	0	0	27.2919	24.4348	57.9185
DATA	1162	8	14	0	0	Col_5_14954078	Col_5_14954078	950.86	483.158	1.448735093e-001	6.626511042e-002	2.879575815e-002	8.455992e+002	1.180424e+003	9.396828e+001	1.209319e+002	150	369	24	57	7.792092e+000	1.863785e+001	0	0	0	0	0	0	0	0	0	0	0	111.855	295.113	1	1	1	1	25.1049	24.3544	58.762
DATA	1163	8	15	0	0	Col_2_6442423	Col_2_6442423	972	483.5	5.660434275e-002	7.956105662e-002	4.768005286e-001	3.935643e+002	4.483530e+002	5.682296e+001	5.197631e+001	92	174	25	58	7.942125e+000	2.062605e+001	0	0	0	0	0	0	0	0	0	0	0	52.0561	112.025	1	1	1	1	26.2212	24.8623	59.6883
DATA	1164	8	16	0	0	NC_3_20220404	NC_3_20220404	992.692	483.385	8.723873891e-002	7.779715444e-002	2.621339953e-001	4.056287e+002	4.958696e+002	5.766470e+001	5.613290e+001	89	180	25	60	8.166541e+000	2.065474e+001	0	0	0	0	0	0	0	0	0	0	0	53.6526	123.834	1	1	1	1	24.4106	25.3744	61.0615
DATA	1165	8	17	0	0	Col_4_14303187	Col_4_14303187	1014.5	483.407	1.817497480e-001	7.300957635e-002	1.279603391e-002	4.756784e+002	7.228749e+002	6.278808e+001	7.692925e+001	98	230	25	59	7.897147e+000	1.951284e+001	0	0	0	0	0	0	0	0	0	0	0	62.9223	180.448	1	1	1	1	24.4106	25.4034	59.8739
DATA	1166	8	18	0	0	NC_1_29245885	NC_1_29245885	1035.8	483.137	-1.981304127e-002	6.468308344e-002	7.593690266e-001	1.070765e+003	1.023013e+003	1.146497e+002	1.056346e+002	183	324	25	58	7.639924e+000	2.020811e+001	0	0	0	0	0	0	0	0	0	0	0	141.66	255.282	1	1	1	1	24.1747	24.8883	59.1564
DATA	1167	8	19	0	0	Col_4_7141716	Col_4_7141716	1056.26	483.478	1.835003059e-001	1.929760176e-001	3.416566985e-001	9.330168e+001	1.423606e+002	4.202033e+001	2.993411e+001	50	98	25	58	7.964899e+000	1.852323e+001	0	0	0	0	0	0	0	0	0	0	0	12.3455	35.5173	1	1	0	1	23.4529	25.1331	59.1105
DATA	1168	8	20	0	0	NC_1_18645117	NC_1_18645117	1077.85	483.327	1.271728663e-001	7.241005067e-002	7.903931871e-002	4.980083e+002	6.674357e+002	6.448226e+001	7.175179e+001	99.5	233.5	23	57	7.612362e+000	1.830682e+001	0	0	0	0	0	0	0	0	0	0	0	65.9115	166.49	1	1	1	1	25.1049	23.9757	58.2615
DATA	1169	8	21	0	0	Col_5_17693071	Col_5_17693071	1099.24	483.068	1.149335791e-001	6.551476539e-002	7.937641990e-002	9.124232e+002	1.188858e+003	1.000100e+002	1.217685e+002	158	359	23	56	7.165844e+000	1.877358e+001	0	0	0	0	0	0	0	0	0	0	0	120.795	296.531	1	1	1	1	25.5572	23.838	57.843
DATA	1170	8	22	0	0	Col_3_1210390	Col_3_1210390	1120.04	483.684	1.172640494e-004	8.219064050e-002	9.988616326e-001	3.870140e+002	3.871185e+002	5.633541e+001	4.682170e+001	86	162	24	56	7.347779e+000	1.963715e+001	0	0	0	0	0	0	0	0	0	0	0	51.2513	96.5622	1	1	1	1	25.7804	24.6694	57.5923
DATA	1171	8	23	0	0	Col_1_9004147	Col_1_9004147	1141.04	483.404	5.438082898e-004	6.883027080e-002	9.936962078e-001	6.797874e+002	6.806391e+002	7.934549e+001	7.298137e+001	130	227	24	57	6.915539e+000	1.908417e+001	0	0	0	0	0	0	0	0	0	0	0	90.0571	169.787	1	1	1	1	25.5572	24.2023	58.7607
DATA	1172	8	24	0	0	NC_5_20995844	NC_5_20995844	1162.5	483.324	2.675680927e-001	3.817817218e-001	4.834025617e-001	4.064505e+001	7.526200e+001	4.110584e+001	2.738659e+001	44	85	24	57	8.143396e+000	1.999056e+001	0	0	0	0	0	0	0	0	0	0	0	5.38454	18.7771	0	1	0	0	27.0811	25.2706	59.4801
DATA	1173	8	25	0	0	Col_5_17176006	Col_5_17176006	1183.5	483.324	-1.939098152e-001	6.836738234e-002	4.564078823e-003	1.079888e+003	6.909857e+002	1.154698e+002	7.394386e+001	189.5	239.5	25	58	8.192427e+000	2.102885e+001	0	0	0	0	0	0	0	0	0	0	0	143.186	172.431	1	1	1	1	27.0811	25.9811	60.4798
DATA	1174	8	26	0	0	Col_4_14570188	Col_4_14570188	1204.04	483.569	1.597291089e-001	6.598375977e-002	1.548921947e-002	9.095746e+002	1.313916e+003	9.971659e+001	1.340016e+002	151	377	26	58	7.784635e+000	2.181221e+001	0	0	0	0	0	0	0	0	0	0	0	120.66	327.974	1	1	1	1	24.4106	25.9428	60.7275
DATA	1175	8	27	0	0	NC_4_18298466	NC_4_18298466	1225.65	483.368	-9.763796488e-002	6.397304872e-002	1.269511353e-001	1.518226e+003	1.212546e+003	1.572209e+002	1.240762e+002	230	369	26	59	7.682636e+000	2.053913e+001	0	0	0	0	0	0	0	0	0	0	0	201.51	302.771	1	1	1	1	24.8756	25.8895	60.372
DATA	1176	8	28	0	0	Col_5_10483806	Col_5_10483806	1246.27	483.218	5.421596821e-002	7.789143609e-002	4.864004606e-001	4.155649e+002	4.708199e+002	5.825320e+001	5.392977e+001	94	179	25	58	7.680480e+000	2.010052e+001	0	0	0	0	0	0	0	0	0	0	0	55.187	117.607	1	1	1	1	24.8756	25.2143	59.2665
DATA	1177	8	29	0	0	NC_5_18260853	NC_5_18260853	1267.63	483.02	-8.009879183e-002	1.151718675e-001	4.867596476e-001	2.375800e+002	1.975655e+002	4.721163e+001	3.288505e+001	68	119	24	57	7.920852e+000	1.945212e+001	0	0	0	0	0	0	0	0	0	0	0	31.5696	49.3716	1	1	1	1	23.4529	24.9471	58.2407
DATA	1178	8	30	0	0	NC_3_6810841	NC_3_6810841	1289.27	483.353	-8.705830452e-002	6.864073263e-002	2.046842711e-001	7.854073e+002	6.427419e+002	8.849347e+001	6.943723e+001	136	220.5	24	55	7.767111e+000	2.095493e+001	0	0	0	0	0	0	0	0	0	0	0	104.429	160.708	1	1	1	1	23.9365	24.6373	57.4507
DATA	1179	8	31	0	0	Col_4_17281034	Col_4_17281034	1310.33	482.891	5.983877047e-002	7.487968074e-002	4.242137106e-001	4.621941e+002	5.304729e+002	6.161578e+001	5.919191e+001	99	204	24	56	7.699334e+000	2.003022e+001	0	0	0	0	0	0	0	0	0	0	0	61.4943	132.703	1	1	1	1	27.0811	24.644	57.8848
DATA	1180	8	32	0	0	NC_5_9457189	NC_5_9457189	1331.75	482.738	8.284911928e-002	6.359393254e-002	1.926487285e-001	1.303158e+003	1.577052e+003	1.365292e+002	1.598743e+002	209	459.5	24	58	7.580442e+000	1.985826e+001	0	0	0	0	0	0	0	0	0	0	0	173.501	394.746	1	1	1	1	26.6546	24.8325	59.0525
DATA	1181	8	33	0	0	NC_1_13881867	NC_1_13881867	1352.75	483.031	1.072596119e-001	6.709671742e-002	1.099134919e-001	7.362571e+002	9.425168e+002	8.412217e+001	9.783322e+001	139	300	24	57	7.802162e+000	1.898880e+001	0	0	0	0	0	0	0	0	0	0	0	98.0903	236.072	1	1	1	1	27.2919	24.7401	57.5279
DATA	1182	8	34	0	0	NC_1_29318716	NC_1_29318716	1374	483.203	-1.031099080e-001	2.150768053e-001	6.316471903e-001	1.146314e+002	9.040525e+001	4.224769e+001	2.772623e+001	52.5	85	25	59	7.786208e+000	2.071155e+001	0	0	0	0	0	0	0	0	0	0	0	15.2829	22.6594	1	1	0	0	28.1191	25.8056	59.4667
DATA	1183	8	35	0	-1	NC2_00147876	NC2_00147876	1395.4	482.881	0.000000000e+000	6.437974490e-001	1.000000000e+000	4.037479e+001	2.602790e+001	4.074982e+001	2.619313e+001	42	46.5	25	59	7.397667e+000	2.011349e+001	0	0	0	0	0	0	0	1	0	0	0	4.12089	-16.7728	0	0	0	0	21.9382	25.625	59.8505
DATA	1184	8	36	0	0	NC_4_4163087	NC_4_4163087	1417.16	482.49	1.673939627e-001	1.144152738e-001	1.434568214e-001	1.804075e+002	2.652458e+002	4.442889e+001	3.726462e+001	61	139	26	59	7.778221e+000	2.155981e+001	0	0	0	0	0	0	0	0	0	0	0	24.0888	66.5748	1	1	0	1	23.696	25.9079	60.9237
DATA	1185	8	37	0	0	NC_3_15285536	NC_3_15285536	1437.5	483	-7.100711624e-001	1.187294447e-001	2.223419661e-009	5.486863e+002	1.069678e+002	6.823989e+001	2.825665e+001	106	91	25	57	7.596738e+000	2.195508e+001	0	0	0	0	0	0	0	0	0	0	0	73.3152	26.8694	1	1	1	0	29.1201	25.7942	60.058
DATA	1186	8	38	0	0	Col_3_20740722	Col_3_20740722	1458.7	483.167	9.215370300e-002	1.238382042e-001	4.567881627e-001	1.754007e+002	2.168628e+002	4.417303e+001	3.395885e+001	60.5	121.5	26	59	7.675377e+000	2.177068e+001	0	0	0	0	0	0	0	0	0	0	0	23.4549	54.5182	1	1	0	1	26.4388	26.4227	60.6152
DATA	1187	8	39	0	0	NC_2_18978930	NC_2_18978930	1479.68	483.07	1.121624222e-001	6.250719707e-002	7.275058582e-002	3.348751e+003	4.335561e+003	3.373165e+002	4.343417e+002	502.5	1188.5	26	56	7.826407e+000	1.875747e+001	0	0	0	0	0	0	0	0	0	0	0	448.147	1090.81	1	1	1	1	25.5572	25.815	57.9393
DATA	1188	8	40	0	0	Col_3_978513	Col_3_978513	1500.56	482.962	-1.229837510e-001	8.980350071e-002	1.708505082e-001	3.720687e+002	2.803105e+002	5.498060e+001	3.829431e+001	86	133	25	56	7.773413e+000	1.811153e+001	0	0	0	0	0	0	0	0	0	0	0	49.8308	70.5821	1	1	1	1	24.8756	25.7054	57.5736
DATA	1189	8	41	0	0	Col_5_19352954	Col_5_19352954	1521.87	482.984	5.187120742e-002	7.477413076e-002	4.878670713e-001	4.641872e+002	5.230755e+002	6.156787e+001	5.844332e+001	100	192.5	25	57	7.164971e+000	1.922952e+001	0	0	0	0	0	0	0	0	0	0	0	62.2177	131.824	1	1	1	1	27.0811	25.413	57.9039
DATA	1190	8	42	0	0	NC_3_6676088	NC_3_6676088	1544.35	483.435	-3.849889194e-001	3.229017458e-001	2.331519461e-001	9.993650e+001	4.118463e+001	4.162978e+001	2.636626e+001	54	75	26	57	7.284945e+000	1.907801e+001	0	0	0	0	0	0	0	0	0	0	0	13.4063	10.3894	1	1	0	0	23.696	25.848	57.896
DATA	1191	8	43	0	0	Col_5_8224502	Col_5_8224502	1564.42	483	1.721093643e-002	6.256307324e-002	7.832414380e-001	1.732065e+003	1.802084e+003	1.778515e+002	1.820775e+002	273.5	534.5	26	59	7.098687e+000	1.957152e+001	0	0	0	0	0	0	0	0	0	0	0	232.532	454.956	1	1	1	1	25.3321	25.8719	59.7465
DATA	1192	8	44	0	0	NC_2_6770075	NC_2_6770075	1585.25	483.167	-9.160379308e-002	7.620975921e-002	2.293652453e-001	5.215114e+002	4.223378e+002	6.593816e+001	4.959466e+001	109	174	26	58	7.777656e+000	2.063971e+001	0	0	0	0	0	0	0	0	0	0	0	70.0686	106.72	1	1	1	1	26.6546	26.5815	60.7893
DATA	1193	8	45	0	0	NC_1_11089576	NC_1_11089576	1606.62	483	-2.298594404e-001	1.018377199e-001	2.400089060e-002	3.418602e+002	2.013674e+002	5.285965e+001	3.286679e+001	84	113.5	26	60	8.225999e+000	2.098864e+001	0	0	0	0	0	0	0	0	0	0	0	45.9685	50.9284	1	1	1	1	29.1201	26.808	62.0057
DATA	1194	8	46	0	0	NC_4_5662040	NC_4_5662040	1627.83	483	1.457342438e-001	9.492674611e-002	1.247277323e-001	2.461817e+002	3.443420e+002	4.721135e+001	4.311878e+001	67	153	27	60	8.111960e+000	2.054033e+001	0	0	0	0	0	0	0	0	0	0	0	33.1296	87.1675	1	1	1	1	28.1191	27.2536	60.8251
DATA	1195	8	47	0	0	NC_1_13142438	NC_1_13142438	1649	482.797	4.155203340e-002	1.007358456e-001	6.799839139e-001	2.484509e+002	2.733962e+002	4.730271e+001	3.767998e+001	69	132	27.5	59.5	8.296626e+000	2.057822e+001	0	0	0	0	0	0	0	0	0	0	0	33.4616	69.2693	1	1	1	1	28.1191	27.6467	61.2609
DATA	1196	8	48	0	0	Col_1_22706432	Col_1_22706432	1669.79	482.776	-8.577228036e-003	6.402559357e-002	8.934297643e-001	1.161402e+003	1.138690e+003	1.229077e+002	1.167787e+002	193	348.5	27	60	8.225791e+000	1.969039e+001	0	0	0	0	0	0	0	0	0	0	0	156.541	288.762	1	1	1	1	26.0017	27.7243	60.2405
DATA	1197	8	49	0	0	NC_1_9626955	NC_1_9626955	1690.85	482.792	8.309484724e-002	6.207543117e-002	1.806973956e-001	3.880625e+003	4.698904e+003	3.901381e+002	4.706027e+002	559.5	1258	27	61	7.928380e+000	2.119843e+001	0	0	0	0	0	0	0	0	0	0	0	523.462	1192.68	1	1	1	1	24.4106	27.8168	61.7939
DATA	1198	8	50	0	0	Col_2_14141517	Col_2_14141517	1712.24	483.317	-3.530711642e-002	6.600455122e-002	5.927055787e-001	9.014930e+002	8.311038e+002	9.868940e+001	8.703987e+001	153.5	266.5	27	60	7.981079e+000	2.058328e+001	0	0	0	0	0	0	0	0	0	0	0	121.699	211.159	1	1	1	1	26.8687	27.3077	60.2095
DATA	1199	8	51	0	0	NC_3_17433516	NC_3_17433516	1734.67	482.889	2.219917525e-001	1.940910378e-001	2.527270662e-001	8.676760e+001	1.446603e+002	4.105314e+001	2.960866e+001	51	104	26	60	7.791115e+000	1.983827e+001	0	0	0	0	0	0	0	0	0	0	0	11.7229	36.7868	1	1	0	1	20.591	27.1061	60.366
DATA	1200	8	52	0	0	Col_5_22027492	Col_5_22027492	1753.96	483.179	-1.902077116e-001	6.726927162e-002	4.690463755e-003	1.204513e+003	7.773271e+002	1.269503e+002	8.190633e+001	198	265	26	59	7.592814e+000	1.992005e+001	0	0	0	0	0	0	0	0	0	0	0	162.85	197.841	1	1	1	1	25.5572	26.8743	59.5503
DATA	1201	8	53	0	0	NC_1_7645684	NC_1_7645684	1775.18	483.455	-5.901192693e-002	6.663380627e-002	3.758247966e-001	8.756553e+002	7.644010e+002	9.629732e+001	8.067304e+001	157	259.5	26	59	7.630152e+000	1.927322e+001	0	0	0	0	0	0	0	0	0	0	0	118.477	194.73	1	1	1	1	21.9382	26.9289	59.8026
DATA	1202	8	54	0	0	NC_3_6640408	NC_3_6640408	1797	482.5	1.594323698e-002	7.862105471e-002	8.393024225e-001	4.137993e+002	4.292724e+002	5.757892e+001	5.006776e+001	90.5	171	27	58	7.744138e+000	1.877901e+001	0	0	0	0	0	0	0	0	0	0	0	56.0297	109.44	1	1	1	1	26.2212	27.4678	59.4653
DATA	1203	8	55	0	0	NC_4_9013063	NC_4_9013063	1817.92	482.479	8.730844579e-002	1.028779537e-001	3.960702859e-001	2.270996e+002	2.776674e+002	4.600552e+001	3.786700e+001	71	145	27	56	7.290739e+000	1.967982e+001	0	0	0	0	0	0	0	0	0	0	0	30.7718	70.8489	1	1	1	1	22.9591	27.3196	59.5932
DATA	1204	8	56	0	0	Col_4_4192341	Col_4_4192341	1839.5	482.676	1.083192150e-002	6.922224296e-002	8.756543991e-001	6.389271e+002	6.550633e+002	7.537079e+001	7.037635e+001	127.5	234	27	59	7.712198e+000	2.067656e+001	0	0	0	0	0	0	0	0	0	0	0	86.6359	167.291	1	1	1	1	27.0811	27.4386	61.0125
DATA	1205	8	57	0	0	NC_5_10921629	NC_5_10921629	1859.62	482.887	5.135267639e-002	7.537415179e-002	4.956794452e-001	4.474420e+002	5.036043e+002	5.998700e+001	5.654075e+001	96	194	26	59	8.005860e+000	2.065991e+001	0	0	0	0	0	0	0	0	0	0	0	60.7109	128.715	1	1	1	1	24.6442	27.038	60.7838
DATA	1206	8	58	0	0	NC_1_29256027	NC_1_29256027	1881.67	482.609	-2.177606647e-002	1.195138890e-001	8.554215975e-001	2.062242e+002	1.961388e+002	4.493856e+001	3.231625e+001	66	116	26	58	8.266119e+000	2.037191e+001	0	0	0	0	0	0	0	0	0	0	0	28.0007	50.1706	1	1	1	1	27.2919	26.7707	59.0024
DATA	1207	8	59	0	0	Col_2_8862824	Col_2_8862824	1903	482.5	3.081066848e-002	7.030181786e-002	6.611958208e-001	5.831903e+002	6.260672e+002	7.066278e+001	6.766258e+001	116	229	27	60	8.376915e+000	1.958352e+001	0	0	0	0	0	0	0	0	0	0	0	79.236	160.266	1	1	1	1	26.2212	27.6859	60.3285
DATA	1208	8	60	0	0	Col_1_16271383	Col_1_16271383	1923.27	483.044	-4.346732544e-002	6.559411973e-002	5.075412433e-001	9.538365e+002	8.629917e+002	1.033839e+002	9.002842e+001	172.5	289.5	27	61	8.241539e+000	2.064722e+001	0	0	0	0	0	0	0	0	0	0	0	129.673	221.092	1	1	1	1	22.1978	27.3087	61.6306
DATA	1209	8	61	0	0	NC_1_10701219	NC_1_10701219	1944.87	482.679	-3.919760851e-002	6.462043631e-002	5.441281947e-001	1.088626e+003	9.946747e+002	1.159280e+002	1.027153e+002	185.5	322	27	60	8.619158e+000	1.921282e+001	0	0	0	0	0	0	0	0	0	0	0	148.088	255.005	1	1	1	1	25.3321	27.9695	60.5293
DATA	1210	8	62	0	0	NC_3_2937666	NC_3_2937666	1965.84	482.351	2.009173598e-001	7.266952162e-002	5.695610239e-003	4.725275e+002	7.504892e+002	6.180011e+001	7.929786e+001	105.5	259.5	27	62	8.351670e+000	2.051849e+001	0	0	0	0	0	0	0	0	0	0	0	64.3156	192.528	1	1	1	1	25.7804	27.5535	61.8407
DATA	1211	8	63	0	0	Col_5_9508153	Col_5_9508153	1987.5	482.676	4.629950902e-002	7.475184801e-002	5.356686141e-001	4.593421e+002	5.110175e+002	6.078289e+001	5.715095e+001	102.5	192.5	27	60	8.451834e+000	1.980672e+001	0	0	0	0	0	0	0	0	0	0	0	62.5569	131.191	1	1	1	1	27.0811	27.4148	60.6264
DATA	1212	8	64	0	0	NC_1_8329521	NC_1_8329521	2008.6	482.586	-6.656039026e-002	8.522126213e-002	4.347846581e-001	3.769968e+002	3.234278e+002	5.481054e+001	4.123196e+001	92	149	27	56.5	8.182792e+000	1.968172e+001	0	0	0	0	0	0	0	0	0	0	0	51.3697	83.0845	1	1	1	1	27.501	27.1909	58.1774
DATA	1213	8	65	0	0	NC_1_3372978	NC_1_3372978	2030.23	482.66	-3.645576999e-002	6.468141818e-002	5.730124696e-001	1.069641e+003	9.835182e+002	1.141167e+002	1.016182e+002	187.5	294.5	27	58	7.753571e+000	2.090217e+001	0	0	0	0	0	0	0	0	0	0	0	145.825	252.814	1	1	1	1	24.6442	27.2424	60.2094
DATA	1214	8	66	0	0	NC_4_6047408	NC_4_6047408	2051	482.5	1.633977078e-001	2.177980938e-001	4.531188410e-001	8.108703e+001	1.181270e+002	4.056543e+001	2.814276e+001	51	101	27	59	7.592523e+000	2.142888e+001	0	0	0	0	0	0	0	0	0	0	0	11.0599	30.3812	1	1	0	0	26.2212	27.3774	60.9757
DATA	1215	8	67	0	0	NC_5_12090751	NC_5_12090751	2072.27	482.351	1.240250209e-001	8.562027363e-002	1.474640371e-001	3.025511e+002	4.025537e+002	4.993742e+001	4.766848e+001	76	159	27	59	8.119150e+000	2.185147e+001	0	0	0	0	0	0	0	0	0	0	0	41.2851	103.588	1	1	1	1	20.591	27.6911	60.6179
DATA	1216	8	68	0	0	Col_2_2766002	Col_2_2766002	2093.4	482.586	-5.377842929e-003	8.892867244e-002	9.517783881e-001	3.207421e+002	3.167949e+002	5.104677e+001	4.067762e+001	84	145	27	60	8.175346e+000	2.335185e+001	0	0	0	0	0	0	0	0	0	0	0	43.7862	81.5641	1	1	1	1	27.501	27.8464	62.4749
DATA	1217	8	69	0	0	NC_2_17867801	NC_2_17867801	2114.06	482.537	-2.400191210e-002	6.458003692e-002	7.101449083e-001	1.061751e+003	1.004664e+003	1.133532e+002	1.036532e+002	177	342	27	59.5	8.572395e+000	2.244338e+001	0	0	0	0	0	0	0	0	0	0	0	145.001	258.785	1	1	1	1	25.3321	27.4354	61.6011
DATA	1218	8	70	0	0	Col_5_16696916	Col_5_16696916	2135.33	482.278	-2.956318125e-002	7.050461910e-002	6.749907354e-001	6.138815e+002	5.734840e+002	7.309692e+001	6.275993e+001	122	216	26	59	8.058247e+000	2.149700e+001	0	0	0	0	0	0	0	0	0	0	0	83.8671	147.779	1	1	1	1	24.8756	26.4151	60.3531
DATA	1219	8	71	0	0	NC_1_19312031	NC_1_19312031	2156.78	482.522	0.000000000e+000	6.429796070e-001	1.000000000e+000	3.941646e+001	2.532251e+001	3.967795e+001	2.548341e+001	41	62.5	27	59	8.301140e+000	2.091971e+001	0	0	0	0	0	0	0	0	0	0	0	1.2054	0.227112	0	0	0	0	30	26.7215	60.9178
DATA	1220	8	72	0	0	Col_2_14047850	Col_2_14047850	2177.43	482.255	1.500502801e-001	7.435977053e-002	4.360209011e-002	4.325998e+002	6.111342e+002	5.868620e+001	6.621065e+001	95	227	26	58	8.056208e+000	2.029740e+001	0	0	0	0	0	0	0	0	0	0	0	59.1386	157.599	1	1	1	1	24.1747	26.1333	59.8564
DATA	1221	8	73	0	0	NC_3_13455538	NC_3_13455538	2199	482.5	2.676055730e-001	6.613223818e-002	5.198418624e-005	9.903683e+003	1.834013e+004	9.911615e+002	1.834189e+003	1406	4674	26	58	8.340282e+000	1.985494e+001	0	0	0	0	0	0	0	0	0	0	0	1354.27	4731.24	1	1	1	1	26.2212	26.4342	58.8842
DATA	1222	8	74	0	0	NC_5_8777236	NC_5_8777236	2219.75	482.643	1.651705220e-002	6.448145471e-002	7.978334875e-001	1.025164e+003	1.064904e+003	1.099118e+002	1.094914e+002	172.5	334	26	58	8.907695e+000	2.015298e+001	0	0	0	0	0	0	0	0	0	0	0	140.219	274.795	1	1	1	1	25.1049	26.7224	59.4933
DATA	1223	8	75	0	0	Col_2_4652064	Col_2_4652064	2240.62	482.547	7.843686457e-002	6.438565303e-002	2.231346342e-001	1.040053e+003	1.245926e+003	1.112988e+002	1.271660e+002	174	407	26	56	8.468031e+000	1.810052e+001	0	0	0	0	0	0	0	0	0	0	0	142.285	321.575	1	1	1	1	24.4106	26.9701	57.7228
DATA	1224	8	76	0	0	Col_5_14751314	Col_5_14751314	2261.93	482.964	5.800240945e-002	6.221808021e-002	3.512106328e-001	2.271479e+003	2.596039e+003	2.305773e+002	2.608481e+002	326	706	26	57	8.420907e+000	1.873982e+001	0	0	0	0	0	0	0	0	0	0	0	310.81	670.213	1	1	1	1	24.6442	26.9556	58.5139
DATA	1225	8	77	0	0	Col_4_4594032	Col_4_4594032	2283.67	482.649	9.122731391e-002	6.293907878e-002	1.472107787e-001	1.679441e+003	2.072011e+003	1.725530e+002	2.087576e+002	277	605	26	61	7.925836e+000	2.016843e+001	0	0	0	0	0	0	0	0	0	0	0	229.832	534.976	1	1	1	1	25.1049	26.3926	60.9257
DATA	1226	8	78	0	0	Col_4_10485736	Col_4_10485736	2304.67	482.5	2.265813023e-002	6.201027401e-002	7.148179432e-001	2.401868e+003	2.530505e+003	2.434311e+002	2.543264e+002	369.5	737.5	26	62	7.814866e+000	2.021309e+001	0	0	0	0	0	0	0	0	0	0	0	328.73	653.4	1	1	1	1	24.4106	27.0971	61.9318
DATA	1227	8	79	0	0	Col_2_8113336	Col_2_8113336	2326.11	482.526	7.314803164e-002	1.010955321e-001	4.693398665e-001	2.345720e+002	2.776031e+002	4.603246e+001	3.765513e+001	69.5	137.5	25	59.5	7.775586e+000	2.107458e+001	0	0	0	0	0	0	0	0	0	0	0	32.107	71.6833	1	1	1	1	25.7804	26.2035	61.2714
DATA	1228	8	80	0	0	Col_5_10087582	Col_5_10087582	2347.15	482.5	-3.558873198e-001	7.308686669e-002	1.119520977e-006	1.330081e+003	5.861258e+002	1.387796e+002	6.389614e+001	223.5	218	25	59	8.251659e+000	2.139240e+001	0	0	0	0	0	0	0	0	0	0	0	182.061	151.35	1	1	1	1	26.6546	25.8815	61.6469
DATA	1229	8	81	0	0	Col_3_14669038	Col_3_14669038	2366.48	482.207	5.382866091e-002	6.252588258e-002	3.892919902e-001	1.805703e+003	2.043972e+003	1.848629e+002	2.059748e+002	275.5	623.5	25	58	8.109556e+000	2.148019e+001	0	0	0	0	0	0	0	0	0	0	0	247.163	527.747	1	1	1	1	17.9125	25.8246	60.0521
DATA	1230	8	82	0	0	NC_5_26681810	NC_5_26681810	2389.22	482.586	-7.864342575e-002	6.868129424e-002	2.521889988e-001	7.478381e+002	6.239707e+002	8.462462e+001	6.738580e+001	144	219.5	25	58	8.298801e+000	2.088940e+001	0	0	0	0	0	0	0	0	0	0	0	102.361	161.101	1	1	1	1	25.7804	25.8005	60.0224
DATA	1231	8	83	0	0	NC_4_18134567	NC_4_18134567	2410.71	482.5	3.435862111e-002	9.756294048e-002	7.247116945e-001	2.594262e+002	2.807841e+002	4.734929e+001	3.789542e+001	76.5	137.5	25	57	7.659194e+000	2.031097e+001	0	0	0	0	0	0	0	0	0	0	0	35.5068	72.4828	1	1	1	1	30	25.7646	58.3677
DATA	1232	8	84	0	0	NC_5_18424369	NC_5_18424369	2431.85	482.5	1.946270716e-001	1.147087088e-001	8.975207936e-002	1.701965e+002	2.664267e+002	4.311534e+001	3.684773e+001	61.5	132.5	25	57	7.724026e+000	2.004027e+001	0	0	0	0	0	0	0	0	0	0	0	23.2918	68.7629	1	1	0	1	30	25.2986	57.6685
DATA	1233	8	85	0	0	NC_1_5625329	NC_1_5625329	2452.9	482.597	1.372407373e-001	6.268780006e-002	2.857696574e-002	2.710395e+004	3.717691e+004	2.710684e+003	3.717778e+003	3677	9622	24	58	7.697954e+000	2.045039e+001	0	0	0	0	0	0	0	0	0	0	0	3708.73	9592.88	1	1	1	1	26.2212	24.4494	58.7714
DATA	1234	8	86	0	0	NC_5_22710624	NC_5_22710624	2474.43	482.068	1.250917894e-001	1.825394478e-001	4.931632534e-001	1.029242e+002	1.372807e+002	4.094221e+001	2.893438e+001	51.5	102	23.5	55	7.539474e+000	1.996173e+001	0	0	0	0	0	0	0	0	0	0	0	14.0806	35.4089	1	1	0	1	22.4545	24.1432	57.8672
DATA	1235	8	87	0	0	Col_5_22239852	Col_5_22239852	2495.29	482.5	-9.599089068e-001	1.091434728e-001	1.431406526e-018	4.170048e+003	4.573325e+002	4.188841e+002	5.235095e+001	609	182.5	24	55.5	7.671232e+000	1.879071e+001	0	0	0	0	0	0	0	0	0	0	0	570.377	117.928	1	1	1	1	27.0811	24.3016	57.4074
DATA	1236	8	88	0	0	Col_4_7194966	Col_4_7194966	2515.73	482.455	5.717611174e-002	6.370699181e-002	3.694598233e-001	1.189744e+003	1.357156e+003	1.254058e+002	1.380881e+002	198	414	24	56	7.978617e+000	1.951745e+001	0	0	0	0	0	0	0	0	0	0	0	162.693	349.818	1	1	1	1	25.1049	24.5638	58.1888
DATA	1237	8	89	0	0	Col_1_8215705	Col_1_8215705	2537.6	482.414	1.146536094e-002	9.891481159e-002	9.077227074e-001	2.606329e+002	2.676053e+002	4.745456e+001	3.696422e+001	73	131	25	56	7.214545e+000	1.841799e+001	0	0	0	0	0	0	0	0	0	0	0	35.6299	68.9446	1	1	1	1	27.501	24.3127	56.8553
DATA	1238	8	90	0	0	NC_5_5480220	NC_5_5480220	2558.23	482.344	-4.845789054e-001	7.866872967e-002	7.286456538e-010	1.627015e+003	5.331048e+002	1.674676e+002	5.910072e+001	265.5	200.5	24	57	7.077027e+000	1.895085e+001	0	0	0	0	0	0	0	0	0	0	0	222.35	137.277	1	1	1	1	26.0017	24.5104	57.2228
DATA	1239	8	91	0	0	NC_1_27339927	NC_1_27339927	2580	482.5	8.221373063e-002	9.700177083e-002	3.966893217e-001	2.491628e+002	3.010905e+002	4.685735e+001	3.947350e+001	71.5	140	24	54	7.773493e+000	1.741764e+001	0	0	0	0	0	0	0	0	0	0	0	34.0386	77.4896	1	1	1	1	30	24.7121	54.6761
DATA	1240	8	92	0	0	Col_5_10641137	Col_5_10641137	2600.31	482.673	-1.504004425e-001	6.298157082e-002	1.694000958e-002	1.014433e+004	7.175015e+003	1.015209e+003	7.179559e+002	1435	1911	24	56	7.984545e+000	1.865241e+001	0	0	0	0	0	0	0	0	0	0	0	1385.32	1845.56	1	1	1	1	24.8756	24.7	56.0897
DATA	1241	8	93	0	0	NC_4_9599791	NC_4_9599791	2622.22	482.478	-1.460707415e-001	8.426449574e-002	8.301053370e-002	4.303487e+002	3.074324e+002	5.856119e+001	3.998027e+001	94	144	24.5	55	8.135415e+000	1.866112e+001	0	0	0	0	0	0	0	0	0	0	0	58.7419	79.0205	1	1	1	1	30	25.1791	55.0348
DATA	1242	8	94	0	0	NC_4_8007074	NC_4_8007074	2643.2	482.655	4.493039251e-003	7.480317053e-002	9.521040060e-001	4.781629e+002	4.831355e+002	6.217119e+001	5.466593e+001	104	180.5	24	54	7.505957e+000	1.842838e+001	0	0	0	0	0	0	0	0	0	0	0	65.2385	124.098	1	1	1	1	25.1049	24.7467	54.96
DATA	1243	8	95	0	0	Col_1_9113459	Col_1_9113459	2664.35	482.706	-1.213669712e-001	7.606504059e-002	1.105852026e-001	5.412900e+002	4.093200e+002	6.715952e+001	4.827621e+001	111	168	24	55	7.372632e+000	1.884104e+001	0	0	0	0	0	0	0	0	0	0	0	73.8141	105.057	1	1	1	1	19.4461	24.6892	56.3432
DATA	1244	8	96	0	0	Col_5_26678742	Col_5_26678742	2685.34	482.373	-5.891322222e-002	6.399133990e-002	3.572364967e-001	1.282082e+003	1.119444e+003	1.342369e+002	1.148385e+002	217	352	24	55	6.802129e+000	1.937558e+001	0	0	0	0	0	0	0	0	0	0	0	174.736	287.067	1	1	1	1	25.5572	24.8619	56.2624
DATA	1245	8	97	0	0	Col_1_27545223	Col_1_27545223	2706.12	482.558	-4.594280847e-002	6.718884276e-002	4.941101361e-001	8.049846e+002	7.241771e+002	8.979968e+001	7.682270e+001	142	249	24.5	55	7.876692e+000	1.887658e+001	0	0	0	0	0	0	0	0	0	0	0	109.651	185.553	1	1	1	1	24.6442	25.5886	56.4257
DATA	1246	8	98	0	0	Col_2_13926531	Col_2_13926531	2727.92	482.302	7.254951950e-002	6.783339398e-002	2.848331141e-001	6.746565e+002	7.973192e+002	7.834314e+001	8.376100e+001	133	280	24	56	7.358186e+000	1.841866e+001	0	0	0	0	0	0	0	0	0	0	0	91.8388	204.088	1	1	1	1	24.6442	24.8914	57.7286
DATA	1247	8	99	0	0	Col_2_12998246	Col_2_12998246	2749	482.5	-3.264133146e-001	6.870459163e-002	2.024451954e-006	3.938674e+003	1.857534e+003	3.958782e+002	1.875214e+002	574	512	24	56	7.724586e+000	1.795884e+001	0	0	0	0	0	0	0	0	0	0	0	535.818	475.021	1	1	1	1	26.2212	24.8679	58.2763
DATA	1248	8	100	0	0	NC_2_10068129	NC_2_10068129	2769.97	482.517	-4.791703776e-001	7.912177764e-002	1.394505919e-009	1.447628e+003	4.802713e+002	1.501549e+002	5.447867e+001	242	189	24	56	7.349491e+000	1.991217e+001	0	0	0	0	0	0	0	0	0	0	0	196.802	122.693	1	1	1	1	26.2212	24.6418	57.4119
DATA	1249	8	101	0	0	NC_2_12474892	NC_2_12474892	2790.94	482.058	-3.148772503e-003	6.457604736e-002	9.611100113e-001	1.037929e+003	1.030431e+003	1.112005e+002	1.062109e+002	176	329	24	56.5	8.082313e+000	2.073996e+001	0	0	0	0	0	0	0	0	0	0	0	141	262.933	1	1	1	1	23.9365	24.8852	57.6967
DATA	1250	8	102	0	0	NC_1_8681324	NC_1_8681324	2812.34	482.795	2.875708752e-001	1.795805550e-001	1.092999750e-001	8.732818e+001	1.693266e+002	4.087941e+001	3.083698e+001	49	102	24.5	57	8.027041e+000	2.131781e+001	0	0	0	0	0	0	0	0	0	0	0	11.8548	43.1631	1	1	0	1	22.1978	24.8373	57.9112
DATA	1251	8	103	0	0	Col_5_19501292	Col_5_19501292	2832.9	482.404	-2.424065565e-002	6.312234044e-002	7.009587575e-001	1.475412e+003	1.395316e+003	1.528587e+002	1.418975e+002	229	429	25	55	7.645983e+000	2.062666e+001	0	0	0	0	0	0	0	0	0	0	0	200.128	355.243	1	1	1	1	24.4106	25.1865	55.9162
DATA	1252	8	104	0	0	Col_3_21845531	Col_3_21845531	2854.09	482.364	1.994461642e-001	6.408845386e-002	1.857960537e-003	9.546957e+003	1.511162e+004	9.555333e+002	1.511383e+003	1278	3891	24	57	7.477136e+000	2.022101e+001	0	0	0	0	0	0	0	0	0	0	0	1293.91	3842.57	1	1	1	1	21.9382	24.574	56.5306
DATA	1253	8	105	0	0	NC_3_18515173	NC_3_18515173	2876	482.5	1.401295079e-002	7.744712559e-002	8.564180375e-001	5.012942e+002	5.177327e+002	6.415436e+001	6.433098e+001	105.5	165.5	24	56.5	7.364626e+000	1.996007e+001	0	0	0	0	0	0	0	0	0	0	0	67.8812	131.476	1	1	1	1	26.2212	24.1295	56.2461
DATA	1254	8	106	0	0	NC_5_26751557	NC_5_26751557	2897.33	482.391	2.765629143e-002	6.566339714e-002	6.736216258e-001	8.692664e+002	9.264227e+002	9.571810e+001	9.619609e+001	154	288	24	56.5	7.779917e+000	2.034923e+001	0	0	0	0	0	0	0	0	0	0	0	117.603	234.938	1	1	1	1	27.2919	24.0052	56.9588
DATA	1255	8	107	0	0	NC_1_2163519	NC_1_2163519	2917.82	481.765	2.521485586e-001	6.565951867e-002	1.229121909e-004	5.643673e+003	1.008580e+004	5.657907e+002	1.008914e+003	776.5	2320	24	57	8.313908e+000	2.007858e+001	0	0	0	1	0	0	0	0	0	0	0	762.824	2553.98	1	1	1	1	19.7386	24.5799	57.941
DATA	1256	8	108	0	0	NC_1_6749136	NC_1_6749136	2939.5	482.324	-1.261932568e-001	5.299818251e-001	8.117968261e-001	4.547069e+001	3.400465e+001	4.040292e+001	2.620068e+001	43.5	69.5	24	58	8.242732e+000	2.080752e+001	0	0	0	0	0	0	0	0	0	0	0	6.14026	8.59909	1	1	0	0	27.0811	25.1069	58.8295
DATA	1257	8	109	0	0	Col_1_13730619	Col_1_13730619	2960.15	482.269	2.743088002e-002	7.602645440e-002	7.182437002e-001	4.501907e+002	4.795428e+002	6.034512e+001	5.455732e+001	99	194	25	58	8.426935e+000	1.994638e+001	0	0	0	0	0	0	0	0	0	0	0	60.7344	121.09	1	1	1	1	24.4106	25.1046	57.6032
DATA	1258	8	110	0	0	NC_3_4880932	NC_3_4880932	2981.59	482.389	8.554647517e-002	6.906642683e-002	2.154893849e-001	6.152369e+002	7.491846e+002	7.350689e+001	7.932049e+001	121.5	264	24	55	8.298542e+000	1.958652e+001	0	0	0	0	0	0	0	0	0	0	0	82.9163	188.888	1	1	1	1	24.4106	24.137	56.9096
DATA	1259	8	111	0	0	NC_5_702758	NC_5_702758	3003	482.5	2.621916982e-002	7.728033244e-002	7.344036952e-001	4.315890e+002	4.584474e+002	5.902686e+001	5.275272e+001	98	178	23.5	52	7.898797e+000	1.952305e+001	0	0	0	0	0	0	0	0	0	0	0	58.1051	115.404	1	1	1	1	26.2212	24.1299	55.8305
DATA	1260	8	112	0	0	NC_5_802226	NC_5_802226	3024.33	482.391	-6.707895709e-002	1.343388692e-001	6.175493913e-001	1.887265e+002	1.617164e+002	4.451037e+001	3.073920e+001	66	107	24	55	7.818603e+000	1.961916e+001	0	0	0	0	0	0	0	0	0	0	0	25.3809	40.6408	1	1	0	1	27.2919	24.9492	57.3842
DATA	1261	8	113	0	0	Col_1_12381317	Col_1_12381317	3045.43	482.298	1.069244730e-001	7.312763264e-002	1.436967254e-001	4.789472e+002	6.126495e+002	6.262964e+001	6.662641e+001	102.5	217	24	58	8.122932e+000	2.052539e+001	0	0	0	0	0	0	0	0	0	0	0	64.3405	153.705	1	1	1	1	26.8687	24.3101	59.6522
DATA	1262	8	114	0	0	Col_1_22760390	Col_1_22760390	3066.5	482.324	-2.126547314e-002	7.174447187e-002	7.669202438e-001	5.788656e+002	5.512039e+002	7.059076e+001	6.104326e+001	115.5	201	23	59	8.117455e+000	2.067012e+001	0	0	0	0	0	0	0	0	0	0	0	77.6767	138.054	1	1	1	1	27.0811	23.6647	60.237
DATA	1263	8	115	0	0	Col_5_1903375	Col_5_1903375	3087.57	482.298	-2.799458337e-003	6.653097683e-002	9.664369028e-001	8.216957e+002	8.164161e+002	9.158480e+001	8.576594e+001	147.5	265	24	59	8.141762e+000	2.017003e+001	0	0	0	0	0	0	0	0	0	0	0	110.136	204.12	1	1	1	1	26.8687	24.4533	60.5071
DATA	1264	8	116	0	0	Col_2_6706130	Col_2_6706130	3108.51	482.61	1.706609081e-001	1.019245235e-001	9.405494126e-002	2.144819e+002	3.177251e+002	4.582237e+001	4.125909e+001	64	143	23	57	8.086307e+000	2.026214e+001	0	0	0	0	0	0	0	0	0	0	0	28.7153	79.3011	1	1	1	1	25.3321	24.1599	59.686
DATA	1265	8	117	0	0	Col_3_7125921	Col_3_7125921	3129.7	481.74	1.184658511e-002	6.467766627e-002	8.546697643e-001	1.023567e+003	1.051872e+003	1.100940e+002	1.084434e+002	179.5	332	23	58	7.799353e+000	2.122648e+001	0	0	0	0	0	0	0	0	1	0	0	136.865	262.008	1	1	1	1	23.9365	23.3619	60.1547
DATA	1266	8	118	0	0	NC_4_5995762	NC_4_5995762	3151	482.203	4.231427521e-002	1.029919477e-001	6.811822891e-001	2.424975e+002	2.673139e+002	4.728393e+001	3.758586e+001	74.5	131	23	58	7.492306e+000	1.960894e+001	0	0	0	0	0	0	0	0	0	0	0	32.3866	66.4648	1	1	1	1	28.1191	23.591	59.1851
DATA	1267	8	119	0	0	NC_3_21407097	NC_3_21407097	3172.37	482	1.020172237e-001	1.065843188e-001	3.384913541e-001	2.157766e+002	2.729113e+002	4.601623e+001	3.802242e+001	64	131.5	23	55	7.694257e+000	1.950673e+001	0	0	0	0	0	0	0	0	1	0	0	28.7814	67.7223	1	1	1	1	29.1201	23.1782	57.977
DATA	1268	8	120	0	0	NC_5_12022708	NC_5_12022708	3193.27	482.236	1.692046506e-001	7.090724402e-002	1.701971198e-002	5.410801e+002	7.988518e+002	6.770257e+001	8.417355e+001	110.5	257.5	23	54.5	7.792697e+000	1.859170e+001	0	0	0	0	0	0	0	0	1	0	0	72.0836	197.86	1	1	1	1	24.8756	23.0718	56.2403
DATA	1269	8	121	0	0	NC_2_17287029	NC_2_17287029	3214.56	482.027	2.545161497e-001	8.363075381e-002	2.339740297e-003	7.495916e+003	1.346917e+004	8.075293e+002	1.788917e+003	850	2675	23	56	7.613355e+000	1.908851e+001	0	0	1	1	0	0	0	0	1	0	0	997.319	3329.24	1	1	1	1	29.1201	23.1515	56.8871
DATA	1270	8	122	0	0	NC_5_18403208	NC_5_18403208	3235.15	481.763	-4.497954258e-002	7.879413819e-002	5.681021113e-001	4.528455e+002	4.082916e+002	6.095271e+001	4.874749e+001	102	160	23	56	7.277533e+000	1.932377e+001	0	0	0	0	0	0	0	0	1	0	0	60.1731	100.715	1	1	1	1	26.4388	22.8608	56.2964
DATA	1271	8	123	0	0	Col_1_21906580	Col_1_21906580	3256.62	481.846	3.489217038e-003	7.060809113e-002	9.605872403e-001	6.060066e+002	6.108950e+002	7.308495e+001	6.666460e+001	114	213	22	54	7.353908e+000	1.934872e+001	0	0	0	0	0	0	0	0	1	0	0	80.4179	150.38	1	1	1	1	24.4106	22.4566	55.324
DATA	1272	8	124	0	0	Col_3_10546378	Col_3_10546378	3277.64	482.145	6.438963052e-002	6.852732305e-002	3.474126146e-001	6.603111e+002	7.658404e+002	7.767515e+001	8.111864e+001	127	248	22	53	7.076231e+000	1.997993e+001	0	0	0	0	0	0	0	0	1	0	0	87.5103	188.143	1	1	1	1	25.1049	22.5078	55.362
DATA	1273	8	125	0	0	NC_3_2306644	NC_3_2306644	3298.87	482.562	4.880533582e-002	7.528666519e-002	5.168167819e-001	4.637265e+002	5.188804e+002	6.187221e+001	5.839876e+001	102	195	23	54	7.592587e+000	1.920649e+001	0	0	0	0	0	0	0	0	0	0	0	61.376	127.212	1	1	1	1	23.2073	23.6043	55.5528
DATA	1274	8	126	0	0	NC_1_17010114	NC_1_17010114	3320.36	482.271	7.716251256e-002	6.269766254e-002	2.184321110e-001	1.862527e+003	2.224668e+003	1.907158e+002	2.240820e+002	271	631	23	54	7.553770e+000	1.917164e+001	0	0	0	0	0	0	0	0	1	0	0	246.167	544.193	1	1	1	1	26.0017	23.387	55.0593
DATA	1275	8	127	0	0	NC_5_17768039	NC_5_17768039	3341	481.935	-1.107345467e-001	8.542629436e-002	1.948865018e-001	4.129574e+002	3.200153e+002	5.824422e+001	4.181562e+001	95	143	22	54	7.713957e+000	1.978693e+001	0	0	0	0	0	0	0	0	1	0	0	54.5056	78.1097	1	1	1	1	26.8687	22.3404	55.0027
DATA	1276	8	128	0	0	NC_5_2215921	NC_5_2215921	3362.43	481.989	0.000000000e+000	6.417943985e-001	1.000000000e+000	4.087017e+001	2.680523e+001	4.119058e+001	2.704634e+001	42	73	22	54	7.902736e+000	1.816017e+001	0	0	0	0	0	0	0	0	1	0	0	2.91562	4.76791	0	0	0	0	30	23.0082	54.4466
DATA	1277	8	129	0	0	NC_1_4968366	NC_1_4968366	3383.62	482	0.000000000e+000	6.405524511e-001	1.000000000e+000	4.092720e+001	2.686504e+001	4.118853e+001	2.703559e+001	36	63	22	53	7.598797e+000	1.820072e+001	0	0	0	0	0	0	0	0	1	0	0	-4.6908	-4.0878	0	0	0	0	29.1201	22.5262	55.0992
DATA	1278	8	130	0	0	Col_3_19733864	Col_3_19733864	3405	481.797	-9.293860854e-002	8.112332510e-002	2.519416869e-001	4.551108e+002	3.674333e+002	6.142159e+001	4.565510e+001	100	158	22	55	7.259331e+000	1.843912e+001	0	0	0	0	0	0	0	0	1	0	0	59.8163	89.0789	1	1	1	1	28.1191	23.1534	55.8175
DATA	1279	8	131	0	0	NC_1_20740890	NC_1_20740890	3424.91	481.565	1.549125493e-002	9.157387487e-002	8.656654814e-001	3.105239e+002	3.218002e+002	5.167375e+001	4.210803e+001	81	143	24	55	7.710811e+000	1.811877e+001	0	0	0	0	0	0	0	0	0	0	0	40.7582	77.8455	1	1	1	1	22.7082	24.0416	55.1818
DATA	1280	8	132	0	0	NC_1_22715949	NC_1_22715949	3447.14	481.102	1.362673216e-001	8.899488983e-002	1.257245774e-001	2.897435e+002	3.965345e+002	5.050371e+001	4.810021e+001	77.5	163	24	55	7.401968e+000	1.828130e+001	0	0	0	0	0	0	0	0	0	0	0	37.973	95.6845	1	1	1	1	26.0017	23.9627	55.3433
DATA	1281	8	133	0	0	NC_3_9311948	NC_3_9311948	3468.5	482	2.471060903e-001	1.416250019e-001	8.102116545e-002	1.273178e+002	2.249031e+002	4.333454e+001	3.535846e+001	57	119	23	57	7.319589e+000	1.747919e+001	0	0	0	0	0	0	0	0	0	0	0	16.6632	54.1537	1	1	0	1	29.1201	23.4543	56.2105
DATA	1282	8	134	0	0	Col_1_25300901	Col_1_25300901	3488.74	481.774	-9.222156938e-002	6.241749003e-002	1.395428335e-001	3.295684e+003	2.665164e+003	3.321683e+002	2.679156e+002	472.5	726	22	55.5	6.917849e+000	1.774367e+001	0	0	0	0	0	0	0	0	1	0	0	430.743	640.283	1	1	1	1	24.4106	22.0361	55.5583
DATA	1283	8	135	0	0	Col_4_16853732	Col_4_16853732	3510.34	482.018	3.067521249e-001	9.605146421e-002	1.404996716e-003	2.177201e+002	4.412154e+002	4.689831e+001	5.194221e+001	70	181.5	22	55	6.865969e+000	1.751793e+001	0	0	0	0	0	0	0	0	1	0	0	28.4151	105.752	1	1	1	1	25.5572	22.3467	54.7707
DATA	1284	8	136	0	0	NC_5_15889260	NC_5_15889260	3532	481.797	8.668693832e-002	6.992998827e-002	2.151142558e-001	5.432425e+002	6.632553e+002	6.842242e+001	6.849290e+001	110	184	22	54	6.826036e+000	1.755630e+001	0	0	0	0	0	0	0	0	1	0	0	70.7958	158.582	1	1	1	1	28.1191	22.4451	54.6951
DATA	1285	8	137	0	0	NC_1_24418496	NC_1_24418496	3553	481.797	3.083575021e-001	2.523116277e-001	2.216586329e-001	6.126207e+001	1.246089e+002	4.210581e+001	3.022878e+001	47	101	22.5	53	7.226545e+000	1.838465e+001	0	0	0	0	0	0	0	0	1	0	0	7.97252	29.724	1	1	0	0	28.1191	22.8709	54.7995
DATA	1286	8	138	0	0	Col_5_2201264	Col_5_2201264	3573.58	482	8.788711391e-002	6.201340034e-002	1.564163443e-001	6.520965e+003	7.983605e+003	6.534294e+002	7.988375e+002	876	1982.5	24	53	7.505437e+000	1.777744e+001	0	0	0	0	0	0	0	0	0	0	0	847.475	1900.12	1	1	1	1	25.7804	24.0795	53.7753
DATA	1287	8	139	0	0	Col_4_13588707	Col_4_13588707	3594.98	482.033	-6.147776723e-002	6.539563697e-002	3.471715375e-001	1.073212e+003	9.315538e+002	1.151645e+002	9.717765e+001	179	284	24	54	7.832174e+000	1.916114e+001	0	0	0	0	0	0	0	0	0	0	0	139.279	221.184	1	1	1	1	26.4388	23.9061	56.4337
DATA	1288	8	140	0	0	Col_1_28550041	Col_1_28550041	3616.12	482.259	1.979700889e-002	6.561648197e-002	7.628747698e-001	9.253618e+002	9.685200e+002	1.015519e+002	1.007444e+002	153.5	298.5	24	56	8.282070e+000	1.837644e+001	0	0	0	0	0	0	0	0	0	0	0	119.926	229.429	1	1	1	1	25.7804	24.4913	56.841
DATA	1289	8	141	0	0	NC_5_8028366	NC_5_8028366	3637.62	482	-6.023486398e-002	4.360626379e-001	8.901349003e-001	5.417004e+001	4.715463e+001	4.223960e+001	2.819853e+001	47	80.5	23	55	8.040065e+000	1.878870e+001	0	0	0	0	0	0	0	0	0	0	0	7.01036	11.1428	1	1	0	0	29.1201	23.4971	56.0431
DATA	1290	8	142	0	0	NC_1_932929	NC_1_932929	3658.82	481.66	7.144541191e-002	2.486616571e-001	7.738674808e-001	8.354232e+001	9.848089e+001	4.277335e+001	2.955832e+001	49	90	23	54	7.950330e+000	1.917382e+001	0	0	0	0	0	0	0	0	0	0	0	10.7964	23.2146	1	1	0	0	24.1747	23.6868	55.3132
DATA	1291	8	143	0	0	NC_5_18126979	NC_5_18126979	3680	481.5	2.163227396e-001	4.091554197e-001	5.970097307e-001	4.174070e+001	6.868824e+001	4.207380e+001	2.876848e+001	43.5	84.5	24	53	8.270059e+000	1.983736e+001	0	0	0	0	0	0	0	0	0	0	0	3.05361	16.1529	0	1	0	0	26.2212	24.5442	54.9786
DATA	1292	8	144	0	0	NC_5_23159716	NC_5_23159716	3701.74	481.903	-3.214004475e-001	5.365673331e-001	5.491770917e-001	5.832229e+001	2.782493e+001	4.246641e+001	2.808687e+001	47	71.5	23	55	7.774031e+000	1.993308e+001	0	0	0	0	0	0	0	0	0	0	0	7.51664	5.13189	1	0	0	0	18.8476	24.0733	56.788
DATA	1293	8	145	0	0	Col_3_7029751	Col_3_7029751	3722.43	481.701	2.381848127e-002	6.761977244e-002	7.246572547e-001	7.581939e+002	8.009377e+002	8.673298e+001	8.486916e+001	132	256	24	54	7.289575e+000	1.944816e+001	0	0	0	0	0	0	0	0	0	0	0	97.5887	187.473	1	1	1	1	26.8687	24.0594	55.6856
DATA	1294	8	146	0	0	NC_5_17562005	NC_5_17562005	3743.57	482.086	6.019689526e-002	7.317356609e-002	4.107019177e-001	5.210236e+002	5.984864e+002	6.703151e+001	6.612990e+001	106	204	24	55	7.815444e+000	1.909320e+001	0	0	0	0	0	0	0	0	0	0	0	66.9765	139.772	1	1	1	1	24.8756	24.3179	55.5615
DATA	1295	8	147	0	0	NC_1_27311590	NC_1_27311590	3764.49	482.156	1.469858856e-001	1.028359571e-001	1.529111791e-001	2.276889e+002	3.193948e+002	4.797394e+001	4.260334e+001	69.5	144.5	24	56	7.877752e+000	1.907694e+001	0	0	0	0	0	0	0	0	0	0	0	29.2319	74.4227	1	1	1	1	22.7082	24.4735	56.5899
DATA	1296	8	148	0	0	Col_4_10138710	Col_4_10138710	3785.18	482.2	2.879320705e-001	8.710327165e-002	9.475970514e-004	2.786536e+002	5.407503e+002	5.063547e+001	6.101305e+001	75	190	25	55	7.581310e+000	1.854227e+001	0	0	0	0	0	0	0	0	0	0	0	35.731	125.719	1	1	1	1	22.1978	24.6311	55.415
DATA	1297	8	149	0	0	Col_2_12967589	Col_2_12967589	3807	481.5	-1.221932455e-002	6.505033643e-002	8.509988323e-001	1.048240e+003	1.019158e+003	1.130500e+002	1.057796e+002	168.5	306.5	24	56	7.563841e+000	1.829968e+001	0	0	0	0	0	0	0	0	0	0	0	134.235	236.35	1	1	1	1	26.2212	24.5179	55.6143
DATA	1298	8	150	0	0	Col_1_26280966	Col_1_26280966	3827.34	481.617	-2.813918791e-002	9.993500229e-002	7.782694915e-001	2.903864e+002	2.721681e+002	5.137709e+001	3.932824e+001	77	123	24	57	7.657429e+000	1.892103e+001	0	0	0	0	0	0	0	0	0	0	0	37.1432	62.9824	1	1	1	1	23.696	24.4741	57.0172
DATA	1299	8	151	0	0	Col_2_12978279	Col_2_12978279	3848.95	481.492	-4.966687403e-002	9.437271676e-002	5.986907289e-001	3.283828e+002	2.928961e+002	5.365706e+001	4.083590e+001	82	131	25	56	7.537524e+000	1.867441e+001	0	0	0	0	0	0	0	0	0	0	0	41.9524	67.6227	1	1	1	1	26.2212	24.4304	56.8557
DATA	1300	8	152	0	0	NC_1_2656873	NC_1_2656873	3870.68	481.736	8.147447590e-002	7.267934842e-002	2.622824433e-001	5.296889e+002	6.389919e+002	6.790146e+001	6.997415e+001	107	217	24	54	7.590773e+000	1.861679e+001	0	0	0	0	0	0	0	0	0	0	0	67.5918	147.202	1	1	1	1	24.8756	24.5108	56.2796
DATA	1301	8	153	0	0	Col_1_11468192	Col_1_11468192	3891.56	482.074	2.252578894e-001	5.940904464e-002	1.496539242e-004	5.245001e+003	8.810560e+003	5.262216e+002	7.793536e+002	675	1911	24	54	7.878415e+000	1.863855e+001	0	0	1	1	0	0	0	0	0	0	0	668.58	2025.47	1	1	1	1	17.2609	24.5731	55.3977
DATA	1302	8	154	0	0	NC_1_10779368	NC_1_10779368	3912.59	481.482	1.854380627e-001	6.519624364e-002	4.450828848e-003	1.291884e+003	1.979984e+003	1.360237e+002	2.000593e+002	212	503	24	53	7.725985e+000	1.919756e+001	0	0	0	0	0	0	0	0	0	0	0	164.493	454.149	1	1	1	1	24.6442	24.4789	54.1842
DATA	1303	8	155	0	0	Col_1_177232	Col_1_177232	3933.82	481.709	-5.719084190e-002	6.785911209e-002	3.993470499e-001	8.392523e+002	7.357016e+002	9.412734e+001	7.897030e+001	139	236.5	24	52	7.772662e+000	1.973523e+001	0	0	0	0	0	0	0	0	0	0	0	106.751	168.401	1	1	1	1	25.1049	24.8435	53.931
DATA	1304	8	156	0	0	NC_1_8701817	NC_1_8701817	3955	481.5	0.000000000e+000	6.190439512e-001	1.000000000e+000	4.239293e+001	3.057181e+001	4.266362e+001	2.892370e+001	37	75	24	52	7.336698e+000	1.793435e+001	0	0	0	0	0	0	0	0	0	1	0	-2.26364	6.98305	0	1	0	0	30	24.7374	53.0531
DATA	1305	8	157	1028	1	SM_06	SM_06	3976.22	481.522	-5.925899603e-001	3.702001552e-001	1.094370572e-001	1.136046e+002	2.902724e+001	4.418947e+001	2.896575e+001	53	71	25	53	7.020390e+000	1.932674e+001	0	0	0	0	0	0	0	0	0	0	0	14.422	6.61684	1	1	0	0	27.0811	25.0907	54.8107
DATA	1306	8	158	0	0	Col_3_3837470	Col_3_3837470	3997.36	481.589	-4.092035859e-002	1.212122479e-001	7.356702157e-001	2.247764e+002	2.045645e+002	4.829253e+001	3.538806e+001	69	117	24	55	6.919733e+000	1.987562e+001	0	0	0	0	0	0	0	0	0	0	0	28.5095	46.5398	1	1	1	1	24.8756	24.7769	57.0108
DATA	1307	8	159	0	0	Col_3_19639423	Col_3_19639423	4018.46	481.368	-4.984005626e-002	7.031139399e-002	4.784191157e-001	6.998519e+002	6.239734e+002	8.202454e+001	6.877919e+001	127	210	25	54	7.052565e+000	1.943057e+001	0	0	0	0	0	0	0	0	0	0	0	88.6888	141.678	1	1	1	1	25.1049	24.7378	56.1486
DATA	1308	8	160	0	0	NC_3_14689623	NC_3_14689623	4039.3	481.446	1.891922149e-001	7.680010259e-002	1.376120649e-002	4.191643e+002	6.480023e+002	5.991631e+001	7.098795e+001	98	206.5	25	55	7.189343e+000	1.948011e+001	0	0	0	0	0	0	0	0	0	0	0	53.0769	146.865	1	1	1	1	25.1049	24.6854	55.9607
DATA	1309	8	161	0	0	NC_5_19287447	NC_5_19287447	4060.51	481.632	2.001022460e-001	6.416162615e-002	1.816375240e-003	5.567213e+003	8.825515e+003	5.583675e+002	8.830291e+002	735	1968	25	52	6.961666e+000	1.951117e+001	0	0	0	0	0	0	0	0	0	0	0	704.431	1996.68	1	1	1	1	25.3321	24.9331	54.9164
DATA	1310	8	162	0	0	NC_5_17651910	NC_5_17651910	4081.84	481.793	2.086802007e-001	2.493841354e-001	4.027150162e-001	7.273940e+001	1.176115e+002	4.348704e+001	3.137640e+001	48	96	25	54	6.924381e+000	1.888874e+001	0	0	0	0	0	0	0	0	0	0	0	9.19754	26.5622	1	1	0	0	25.7804	24.9762	54.924
DATA	1311	8	163	0	0	Col_5_9276766	Col_5_9276766	4103.19	481.679	1.466674925e-001	6.577530581e-002	2.575898831e-002	9.781453e+002	1.371105e+003	1.068095e+002	1.401728e+002	163	373	24	54	6.751295e+000	1.834307e+001	0	0	0	0	0	0	0	0	0	0	0	123.602	309.12	1	1	1	1	24.6442	24.3637	55.1821
DATA	1312	8	164	0	0	Col_1_29388506	Col_1_29388506	4123.8	481.56	-2.049011875e-001	8.944917234e-002	2.198078952e-002	4.540852e+002	2.832932e+002	6.248689e+001	4.067450e+001	96	130.5	24	54	7.098625e+000	1.876568e+001	0	0	0	0	0	0	0	0	0	0	0	57.3473	63.766	1	1	1	1	23.9365	24.4114	55.0944
DATA	1313	9	1	0	0	Col_5_17204735	Col_5_17204735	665.103	489.397	-4.435805535e-002	6.259212504e-002	4.785204212e-001	1.935250e+003	1.747347e+003	1.977527e+002	1.766221e+002	296	501	22	54	6.920509e+000	1.907068e+001	0	0	0	0	0	0	0	0	1	0	0	257.955	445.768	1	1	1	1	25.7804	22.2147	55.4032
DATA	1314	9	2	0	0	NC_3_15325594	NC_3_15325594	686.522	489.63	-7.359229032e-001	9.814174111e-002	6.451685514e-014	1.239218e+003	2.276275e+002	1.304406e+002	3.441571e+001	206	119	22	54	6.858578e+000	1.904952e+001	0	0	0	0	0	0	0	0	1	0	0	164.982	57.9333	1	1	1	1	23.4529	22.3209	55.6563
DATA	1315	9	3	0	0	NC_2_14006497	NC_2_14006497	707.564	489.855	-1.002093444e-001	8.110823640e-002	2.166439364e-001	4.499830e+002	3.572620e+002	6.071696e+001	4.410839e+001	92.5	153.5	23	57	7.362418e+000	1.948764e+001	0	0	0	0	0	0	0	0	1	0	0	59.8439	90.7299	1	1	1	1	25.3321	22.8356	58.3658
DATA	1316	9	4	0	0	NC_1_7923060	NC_1_7923060	728.706	489.5	0.000000000e+000	6.441695725e-001	1.000000000e+000	4.054283e+001	2.575801e+001	4.080754e+001	2.592152e+001	38	62	22	54	7.527873e+000	1.885751e+001	0	0	0	0	0	0	0	0	1	0	0	0.916931	-3.4976	0	0	0	0	30	23.0558	56.8645
DATA	1317	9	5	0	0	NC_1_20847520	NC_1_20847520	749.537	489.778	5.392179457e-002	6.846932052e-002	4.309703873e-001	6.611007e+002	7.484959e+002	7.770609e+001	7.922672e+001	121.5	252	23	54	7.812847e+000	1.952530e+001	0	0	0	0	0	0	0	0	0	0	0	87.7625	189.35	1	1	1	1	25.1049	23.5037	56.7757
DATA	1318	9	6	0	0	Col_4_11150276	Col_4_11150276	770.719	489.561	-1.836326996e-001	6.721714914e-002	6.296407822e-003	1.197232e+003	7.844142e+002	1.265063e+002	8.264283e+001	190	260	23	56	7.569027e+000	1.995565e+001	0	0	0	0	0	0	0	0	0	0	0	158.815	198.089	1	1	1	1	25.3321	23.572	57.7122
DATA	1319	9	7	0	0	Col_5_17937039	Col_5_17937039	791.405	488.919	-4.056904373e-002	8.250000471e-002	6.228989463e-001	4.013581e+002	3.655637e+002	5.729880e+001	4.489224e+001	88.5	157.5	24	56	7.690201e+000	2.065940e+001	0	0	0	0	0	0	0	0	0	0	0	53.2082	92.1687	1	1	1	1	20.8674	24.3605	57.3844
DATA	1320	9	8	0	0	NC_3_12809083	NC_3_12809083	813.294	489.5	3.127638978e-001	3.602303959e-001	3.852668232e-001	4.066104e+001	8.354923e+001	4.110089e+001	2.740053e+001	44	86	24	57.5	7.418852e+000	2.154024e+001	0	0	0	0	0	0	0	0	0	0	0	5.09354	21.0335	0	1	0	0	27.0811	24.366	58.768
DATA	1321	9	9	0	0	Col_5_12739298	Col_5_12739298	834.314	489.98	2.573613630e-002	6.596502766e-002	6.964269685e-001	8.548901e+002	9.070817e+002	9.478770e+001	9.439673e+001	152	278	24	60	7.333757e+000	2.182957e+001	0	0	0	0	0	0	0	0	0	0	0	113.196	228.059	1	1	1	1	23.9365	24.3263	60.7825
DATA	1322	9	10	0	0	NC_3_5396103	NC_3_5396103	855.927	489.818	1.923296284e-001	8.080435597e-002	1.730376477e-002	3.390868e+002	5.280080e+002	5.317493e+001	5.892706e+001	82.5	201.5	25	62	7.202643e+000	2.441585e+001	0	0	0	0	0	0	0	0	0	0	0	44.8791	132.587	1	1	1	1	25.1049	24.8667	64.3852
DATA	1323	9	11	0	0	Col_3_11607384	Col_3_11607384	876.86	489.158	1.080191148e-001	6.299836358e-002	8.641243183e-002	1.867034e+003	2.394261e+003	1.911464e+002	2.408544e+002	278	663	25	60	7.728936e+000	2.298898e+001	0	0	0	0	0	0	0	0	0	0	0	247.033	600.548	1	1	1	1	25.1049	24.8235	63.2784
DATA	1324	9	12	0	0	Col_4_5307182	Col_4_5307182	897.365	489.981	5.181091974e-002	8.059165754e-002	5.203007207e-001	3.828415e+002	4.313502e+002	5.608549e+001	5.047642e+001	85	157	25	59	8.338498e+000	1.977875e+001	0	0	0	0	0	0	0	0	0	0	0	50.638	108.097	1	1	1	1	24.4106	24.9449	60.2323
DATA	1325	9	13	0	0	Col_2_10218921	Col_2_10218921	918.714	489.643	2.030325583e-002	6.895852113e-002	7.684315788e-001	6.597044e+002	6.912778e+002	7.767004e+001	7.393993e+001	121.5	222	25	58	8.342029e+000	1.963256e+001	0	0	0	0	0	0	0	0	0	0	0	87.242	173.081	1	1	1	1	25.1049	25.2773	59.2539
DATA	1326	9	14	0	0	Col_1_29340825	Col_1_29340825	939.333	489.538	-4.275890542e-002	7.296173485e-002	5.578448558e-001	5.665229e+002	5.134032e+002	6.993182e+001	5.766554e+001	112.5	199	24	58	8.257018e+000	2.015037e+001	0	0	0	0	0	0	0	0	0	0	0	74.9094	128.45	1	1	1	1	20.591	24.7263	60.3474
DATA	1327	9	15	0	0	Col_5_15441801	Col_5_15441801	961.5	489.324	1.362406766e-002	7.342440436e-002	8.527958570e-001	5.176962e+002	5.341940e+002	6.604005e+001	5.953214e+001	104.5	197	24.5	59	8.328091e+000	1.983434e+001	0	0	0	0	0	0	0	0	0	0	0	68.4488	133.559	1	1	1	1	27.0811	25.1027	61.1062
DATA	1328	9	16	0	0	Col_1_22218513	Col_1_22218513	982.6	489.414	-3.961014975e-002	1.007831559e-001	6.943021167e-001	2.772686e+002	2.530991e+002	4.949778e+001	3.649355e+001	75	130.5	25	61	8.120680e+000	2.214705e+001	0	0	0	0	0	0	0	0	0	0	0	36.6593	63.2456	1	1	1	1	27.501	25.6329	63.1294
DATA	1329	9	17	0	0	Col_3_8301926	Col_3_8301926	1003.58	489.96	-8.159323767e-002	7.918045636e-002	3.027885239e-001	4.696033e+002	3.891687e+002	6.234160e+001	4.697103e+001	104	156	25	61	7.922702e+000	2.078639e+001	0	0	0	0	0	0	0	0	0	0	0	62.0899	97.2075	1	1	1	1	24.1747	25.6805	62.0376
DATA	1330	9	18	0	0	NC_2_6810166	NC_2_6810166	1025	489.5	2.367052666e-001	7.352584933e-002	1.284826334e-003	6.977034e+002	1.203306e+003	8.082413e+001	1.346572e+002	111	303	25	61	7.797835e+000	1.995913e+001	0	0	0	0	0	0	0	0	0	0	0	92.2616	300.448	1	1	1	1	26.2212	25.3004	61.9209
DATA	1331	9	19	0	0	NC_1_28924100	NC_1_28924100	1046	489.5	0.000000000e+000	6.437473696e-001	1.000000000e+000	4.073005e+001	2.615237e+001	4.101817e+001	2.638999e+001	39.5	71	26	58	7.705903e+000	1.776148e+001	0	0	0	0	0	0	0	0	0	0	0	2.00583	4.84908	0	0	0	0	26.2212	25.5777	60.0757
DATA	1332	9	20	0	0	NC_4_17030495	NC_4_17030495	1067.22	489.478	-2.193955918e-001	7.921122376e-002	5.609866870e-003	5.879626e+002	3.547759e+002	7.166908e+001	4.417656e+001	111	156	25	60	7.940266e+000	1.760247e+001	0	0	0	0	0	0	0	0	0	0	0	77.7795	88.543	1	1	1	1	27.0811	25.2444	59.9741
DATA	1333	9	21	0	0	Col_1_3314589	Col_1_3314589	1088.3	489.55	3.847209798e-002	6.981399813e-002	5.815886570e-001	6.128150e+002	6.695784e+002	7.371566e+001	7.194712e+001	118	230	24	57	7.138859e+000	1.805255e+001	0	0	0	0	0	0	0	0	0	0	0	81.0884	167.094	1	1	1	1	25.7804	24.3244	58.6641
DATA	1334	9	22	0	0	Col_4_6204359	Col_4_6204359	1109.59	489.611	4.793511502e-002	6.382724807e-002	4.526446292e-001	1.189840e+003	1.328690e+003	1.258361e+002	1.354519e+002	201	396	24	55.5	7.698221e+000	1.814194e+001	0	0	0	0	0	0	0	0	0	0	0	157.49	331.573	1	1	1	1	24.4106	24.9864	57.6224
DATA	1335	9	23	0	0	NC_4_18143069	NC_4_18143069	1130.74	489.611	8.352872612e-002	6.981372172e-002	2.315204489e-001	5.934734e+002	7.193331e+002	7.210008e+001	7.659878e+001	113.5	249.5	24	55.5	7.776656e+000	1.863434e+001	0	0	0	0	0	0	0	0	0	0	0	78.5821	179.519	1	1	1	1	24.8756	25.3021	57.0417
DATA	1336	9	24	0	0	NC_2_17601078	NC_2_17601078	1152.59	490.065	1.925746543e-002	1.707045004e-001	9.101798398e-001	1.297690e+002	1.356526e+002	4.293473e+001	2.960999e+001	56	97	25	56	7.932802e+000	1.925462e+001	0	0	0	0	0	0	0	0	0	0	0	17.1896	33.8597	1	1	0	1	22.7082	25.9621	57.9414
DATA	1337	9	25	0	0	NC_5_4228314	NC_5_4228314	1173	489.5	-6.280369753e-002	6.827412946e-002	3.576378381e-001	7.753807e+002	6.709826e+002	8.766762e+001	7.207433e+001	131	229	25	57	8.364865e+000	1.934428e+001	0	0	0	0	0	0	0	0	0	0	0	102.756	167.506	1	1	1	1	26.2212	26.25	59.2612
DATA	1338	9	26	0	0	Col_3_14040655	Col_3_14040655	1194.22	489.478	1.040612723e-001	2.039666197e-001	6.099199291e-001	9.619214e+001	1.222365e+002	4.200436e+001	2.901014e+001	49	91	26	58	8.314589e+000	1.983612e+001	0	0	0	0	0	0	0	0	0	0	0	12.7539	30.5234	1	1	0	0	27.0811	26.8272	60.9338
DATA	1339	9	27	0	0	NC_1_1758748	NC_1_1758748	1215.5	489.324	-4.866890956e-002	1.542311546e-001	7.523378497e-001	1.577794e+002	1.410527e+002	4.380656e+001	2.984454e+001	60.5	97	26	59	7.861237e+000	2.054337e+001	0	0	0	0	0	0	0	0	0	0	0	20.9307	35.2329	1	1	0	1	27.0811	26.4353	61.8129
DATA	1340	9	28	0	0	NC_1_13584191	NC_1_13584191	1236.5	489.324	1.575691824e-001	4.354426716e-001	7.174568299e-001	4.058498e+001	5.833571e+001	4.100083e+001	2.693037e+001	44	83	26	59	7.654195e+000	1.977007e+001	0	0	0	0	0	0	0	0	0	0	0	4.75339	14.5769	0	1	0	0	30	26.1213	61.0625
DATA	1341	9	29	0	0	NC_3_5150951	NC_3_5150951	1257.61	489.907	2.641998728e-002	7.116367338e-002	7.104463795e-001	5.701939e+002	6.059581e+002	7.012554e+001	6.604840e+001	115	217.5	26	58	7.659000e+000	2.046192e+001	0	0	0	0	0	0	0	0	0	0	0	75.7243	151.491	1	1	1	1	24.6442	25.8164	60.5117
DATA	1342	9	30	0	0	NC_4_6132040	NC_4_6132040	1278.46	489.942	2.010347843e-001	7.205812139e-002	5.272470248e-003	5.035951e+002	8.000485e+002	6.481089e+001	8.420598e+001	110.5	268	25	57	7.774968e+000	2.055427e+001	0	0	0	0	0	0	0	0	0	0	0	66.9201	200.111	1	1	1	1	24.6442	25.2426	58.8235
DATA	1343	9	31	0	0	Col_5_4233682	Col_5_4233682	1299.5	489.96	-8.277841337e-002	8.596724929e-002	3.355945124e-001	3.876071e+002	3.203416e+002	5.625520e+001	4.141643e+001	89	142	24	57	7.789255e+000	1.994894e+001	0	0	0	0	0	0	0	0	0	0	0	51.5398	80.1678	1	1	1	1	23.4529	24.8159	58.8412
DATA	1344	9	32	0	0	Col_2_13784732	Col_2_13784732	1320.62	489.625	2.946961628e-002	7.750900458e-002	7.037903254e-001	4.308999e+002	4.611540e+002	5.930224e+001	5.305665e+001	97.5	180.5	24	58	7.676007e+000	2.000307e+001	0	0	0	0	0	0	0	0	0	0	0	57.3352	115.47	1	1	1	1	23.9365	24.7399	59.0769
DATA	1345	9	33	0	0	NC_3_9801317	NC_3_9801317	1342.43	489.298	1.630207345e-002	5.079731956e-001	9.743983729e-001	4.093104e+001	4.249667e+001	4.091911e+001	2.656307e+001	44	77	25	59	7.357853e+000	1.993959e+001	0	0	0	0	0	0	0	0	0	0	0	5.45017	10.6474	1	1	0	0	30	25.1246	58.8256
DATA	1346	9	34	0	0	Col_1_1407440	Col_1_1407440	1363.11	488.778	8.294137304e-002	6.205003848e-002	1.813254003e-001	4.199982e+003	5.083804e+003	4.219642e+002	5.090554e+002	597	1320	25	59	7.396152e+000	2.042020e+001	0	0	0	0	0	0	0	0	0	0	0	559.645	1274.49	1	1	1	1	23.9365	25.48	60.2109
DATA	1347	9	35	0	0	Col_5_22710624	Col_5_22710624	1384.28	489.088	-1.182986542e-001	7.644833096e-002	1.217589383e-001	5.425666e+002	4.131943e+002	6.779885e+001	4.891844e+001	110	159	25	60	7.661182e+000	2.072487e+001	0	0	0	0	0	0	0	0	0	0	0	72.3485	103.662	1	1	1	1	25.3321	25.5037	61.0074
DATA	1348	9	36	0	0	NC_3_13086089	NC_3_13086089	1405.26	488.863	-1.978419374e-001	6.394620000e-001	7.570263166e-001	4.100738e+001	2.600280e+001	4.083210e+001	2.616786e+001	45	55	25	59	7.507929e+000	2.059339e+001	0	0	0	0	0	0	0	0	0	0	0	5.4722	-7.36197	1	0	0	0	28.9226	25.9631	60.5166
DATA	1349	9	37	0	0	NC_3_16530689	NC_3_16530689	1426.65	489.316	-1.223904996e-003	7.729317073e-002	9.873663600e-001	4.475228e+002	4.462634e+002	6.042121e+001	5.172185e+001	94.5	179.5	26	58	7.694054e+000	2.103412e+001	0	0	0	0	0	0	0	0	0	0	0	59.7644	112.128	1	1	1	1	25.1049	26.1992	60.6949
DATA	1350	9	38	0	0	NC_4_7861305	NC_4_7861305	1447.44	489.13	1.452198174e-001	6.288152403e-002	2.092031300e-002	7.254632e+003	1.013527e+004	7.265964e+002	1.013863e+003	1007.5	2601.5	26	60	7.502415e+000	2.172928e+001	0	0	0	0	0	0	0	0	0	0	0	969.558	2548.52	1	1	1	1	25.1049	26.1293	62.125
DATA	1351	9	39	0	0	NC_4_1822080	NC_4_1822080	1469.3	488.59	6.754459993e-002	6.683333763e-002	3.121876501e-001	7.553079e+002	8.824064e+002	8.571841e+001	9.202147e+001	148.5	296	26	60	7.507691e+000	2.146342e+001	0	0	0	0	0	0	0	0	0	0	0	101.027	222.055	1	1	1	1	26.0017	26.1325	61.4096
DATA	1352	9	40	0	0	NC_3_18571271	NC_3_18571271	1490.37	489	-4.739051645e-001	4.513461111e-001	2.937265207e-001	7.718303e+001	2.591891e+001	4.122813e+001	2.615354e+001	47	72	26	59.5	7.624901e+000	1.956421e+001	0	0	0	0	0	0	0	0	0	0	0	10.3318	4.81948	1	0	0	0	30	26.4669	60.761
DATA	1353	9	41	0	0	NC_3_6027300	NC_3_6027300	1511.5	489	1.943310741e-001	8.625592089e-002	2.426171672e-002	1.455173e+003	2.276385e+003	1.940306e+002	3.085694e+002	164	447	26	59	7.293724e+000	1.882544e+001	0	0	1	1	0	0	0	0	0	0	0	194.946	573.838	1	1	1	1	29.1201	26.0481	59.4519
DATA	1354	9	42	0	0	NC_2_17346966	NC_2_17346966	1531.36	489.923	2.672397203e-001	3.816076967e-001	4.837402181e-001	4.018046e+001	7.434548e+001	4.058199e+001	2.707776e+001	44	83	26	59	7.062601e+000	1.945970e+001	0	0	0	0	0	0	0	0	0	0	0	4.59467	18.7586	0	1	0	0	21.4095	26.2167	59.8783
DATA	1355	9	43	0	0	Col_3_5620213	Col_3_5620213	1553.7	489.34	1.273036968e-001	6.490687470e-002	4.984071973e-002	1.027525e+003	1.377514e+003	1.104102e+002	1.401863e+002	171.5	422.5	26	59	7.224783e+000	1.928631e+001	0	0	0	0	0	0	0	0	0	0	0	137.876	347.871	1	1	1	1	24.8756	26.5152	60.1856
DATA	1356	9	44	0	0	Col_2_16394806	Col_2_16394806	1574.21	489.052	3.861965431e-003	6.615618342e-002	9.534487453e-001	8.445060e+002	8.520492e+002	9.360370e+001	8.908145e+001	154	279	27	60	7.695691e+000	2.008671e+001	0	0	0	0	0	0	0	0	0	0	0	113.408	215.352	1	1	1	1	25.7804	27.0275	63.0902
DATA	1357	9	45	0	0	NC_5_13995683	NC_5_13995683	1595.66	489.306	5.859784657e-002	6.872057447e-002	3.938272037e-001	6.410148e+002	7.336111e+002	7.573690e+001	7.782157e+001	128	245	27	61	8.119108e+000	1.971803e+001	0	0	0	0	0	0	0	0	0	0	0	86.1517	185.593	1	1	1	1	26.6546	26.75	62.2629
DATA	1358	9	46	0	0	NC_2_11957648	NC_2_11957648	1617.37	488.873	1.740267094e-001	6.345706054e-002	6.098596782e-003	1.266909e+004	1.891351e+004	1.267550e+003	1.891529e+003	1578	4225.5	27	62	8.152106e+000	2.022489e+001	0	0	0	1	0	0	0	0	0	0	0	1704.14	4789.09	1	1	1	1	28.5237	27.3083	62.5
DATA	1359	9	47	0	0	Col_5_12372901	Col_5_12372901	1638.23	489.18	1.389974420e-001	6.508803644e-002	3.271775527e-002	1.013773e+003	1.396169e+003	1.090832e+002	1.420027e+002	175.5	398	27.5	62	8.648591e+000	2.030233e+001	0	0	0	0	0	0	0	0	0	0	0	136.472	353.857	1	1	1	1	26.8687	28.0826	62.2273
DATA	1360	9	48	0	0	NC_3_14797851	NC_3_14797851	1659.28	489.25	2.871037760e-002	8.207143246e-002	7.264724257e-001	3.697050e+002	3.949714e+002	5.464440e+001	4.723001e+001	91	166	27.5	62	8.543970e+000	2.125860e+001	0	0	0	0	0	0	0	0	0	0	0	49.8088	100.197	1	1	1	1	26.4388	28.1905	63.0159
DATA	1361	9	49	0	0	Col_5_26442186	Col_5_26442186	1679.98	488.41	2.568132561e-001	9.132234736e-002	4.920967522e-003	2.402870e+002	4.340538e+002	4.684044e+001	5.053330e+001	66	159	27	62	7.982481e+000	2.218681e+001	0	0	0	0	0	0	0	0	0	0	0	32.3983	110.199	1	1	1	1	26.2212	27.5992	62.8092
DATA	1362	9	50	0	0	NC_2_11171207	NC_2_11171207	1702	488.127	-9.429735555e-002	7.604119209e-002	2.149448645e-001	5.246031e+002	4.222148e+002	6.607627e+001	4.950774e+001	105	177	27	62	8.313414e+000	2.107982e+001	0	0	0	0	0	0	0	0	0	0	0	70.7914	107.291	1	1	1	1	25.3321	27.7256	61.1805
DATA	1363	9	51	0	0	Col_5_10576176	Col_5_10576176	1723.17	489	7.854911661e-002	6.340981308e-002	2.154368676e-001	1.346964e+003	1.614005e+003	1.405510e+002	1.634538e+002	213	471	27	60	8.603241e+000	2.028230e+001	0	0	0	0	0	0	0	0	0	0	0	181.905	410.564	1	1	1	1	28.1191	27.9536	59.7179
DATA	1364	9	52	0	0	Col_1_5139161	Col_1_5139161	1743.25	488.771	-4.764140421e-002	6.460910375e-002	4.608918314e-001	1.117312e+003	1.001228e+003	1.187139e+002	1.033948e+002	186	336	27	59	8.150360e+000	1.924026e+001	0	0	0	0	0	0	0	0	0	0	0	151.001	254.899	1	1	1	1	23.4529	27.7329	60.2635
DATA	1365	9	53	0	0	NC_2_6098966	NC_2_6098966	1764.35	489.75	3.671067144e-002	6.350732901e-002	5.632275998e-001	1.255180e+003	1.365893e+003	1.317629e+002	1.390007e+002	206.5	405.5	27	60	7.417440e+000	1.924255e+001	0	0	0	0	0	0	0	0	0	0	0	169.763	348.092	1	1	1	1	23.696	27.8791	60.2967
DATA	1366	9	54	0	0	NC_3_15547849	NC_3_15547849	1786.14	488.75	1.643026132e-001	1.689886071e-001	3.309160767e-001	1.085749e+002	1.585010e+002	4.149809e+001	3.024456e+001	55	107.5	27	60.5	7.770061e+000	1.967623e+001	0	0	0	0	0	0	0	0	0	0	0	14.696	40.4247	1	1	0	1	21.9382	28.266	61.805
DATA	1367	9	55	0	0	Col_1_21496660	Col_1_21496660	1806.58	489.154	1.358880136e-001	9.016434729e-002	1.317812696e-001	2.714782e+002	3.712128e+002	4.836252e+001	4.516981e+001	73	160.5	27	60	7.795796e+000	1.965433e+001	0	0	0	0	0	0	0	0	0	0	0	36.7717	94.7603	1	1	1	1	24.4106	28.1162	61.588
DATA	1368	9	56	0	0	NC_1_20247334	NC_1_20247334	1828.91	488.896	2.339485572e-001	2.416551593e-001	3.329898978e-001	6.696093e+001	1.147546e+002	4.055049e+001	2.815780e+001	47	92	27	59	7.305797e+000	2.119065e+001	0	0	0	0	0	0	0	0	0	0	0	9.07672	29.319	1	1	0	0	30	27.5544	61.3053
DATA	1369	9	57	0	0	Col_3_5931764	Col_3_5931764	1849.38	488.585	1.364551601e-002	6.358296150e-002	8.300716832e-001	1.238442e+003	1.277972e+003	1.301335e+002	1.303545e+002	211.5	377	27	59	7.963232e+000	2.095887e+001	0	0	0	0	0	0	0	0	0	0	0	167.988	326.764	1	1	1	1	24.4106	27.5825	60.9789
DATA	1370	9	58	0	0	Col_5_15274523	Col_5_15274523	1870.41	489.051	1.828939697e-001	6.398219751e-002	4.256311044e-003	2.551159e+003	3.887152e+003	2.582234e+002	3.895620e+002	382	875.5	27	59	8.088473e+000	2.020722e+001	0	0	0	1	0	0	0	0	0	0	0	346.287	994.776	1	1	1	1	21.1402	27.1957	60.2609
DATA	1371	9	59	0	0	NC_4_6728804	NC_4_6728804	1891.87	488.725	3.377819465e-002	7.029989635e-002	6.308810607e-001	5.816794e+002	6.287267e+002	7.054449e+001	6.790414e+001	114	207	27	59	8.681803e+000	2.047092e+001	0	0	0	0	0	0	0	0	0	0	0	79.0085	161.023	1	1	1	1	21.4095	27.9046	59.9342
DATA	1372	9	60	0	0	NC_1_18408382	NC_1_18408382	1912.52	488.58	6.333318450e-002	6.200550472e-002	3.070591466e-001	3.062074e+003	3.542818e+003	3.087944e+002	3.552078e+002	460	981	27	60	9.168570e+000	2.062689e+001	0	0	0	0	0	0	0	0	0	0	0	416.177	908.015	1	1	1	1	24.4106	28.2441	60.6169
DATA	1373	9	61	0	0	NC_4_1964684	NC_4_1964684	1934.49	488.537	8.304351069e-002	6.462417214e-002	1.987844515e-001	1.003039e+003	1.214399e+003	1.079344e+002	1.241115e+002	176	389	28	61	8.814742e+000	1.914270e+001	0	0	0	0	0	0	0	0	0	0	0	136.415	311.488	1	1	1	1	27.0811	29.2457	60.9522
DATA	1374	9	62	0	0	NC_4_16548695	NC_4_16548695	1955.67	488.609	-2.099035889e-001	7.096534556e-002	3.098106366e-003	8.664251e+002	5.343520e+002	9.536230e+001	5.924843e+001	159	203	27	63	9.162158e+000	1.972986e+001	0	0	0	0	0	0	0	0	0	0	0	117.906	137.16	1	1	1	1	27.2919	28.9891	63.3345
DATA	1375	9	63	0	0	Col_1_63915	Col_1_63915	1977	488.5	-1.026366286e-001	6.939607558e-002	1.391409661e-001	7.464195e+002	5.893134e+002	8.459682e+001	6.424221e+001	145.5	208.5	27	63	8.812969e+000	1.964101e+001	0	0	0	0	0	0	0	0	0	0	0	101.634	151.371	1	1	1	1	26.2212	28.4796	62.684
DATA	1376	9	64	0	0	Col_5_3645071	Col_5_3645071	1998	488.5	-1.594884441e+000	1.637120161e-001	1.995631727e-022	4.011350e+004	1.019544e+003	4.011547e+003	1.051095e+002	5555	301	27	61	8.048539e+000	1.889466e+001	0	0	0	0	0	0	0	0	0	0	0	5464.96	262.054	1	1	1	1	26.2212	27.2146	61.1093
DATA	1377	9	65	0	0	NC_5_19533449	NC_5_19533449	2019.43	488.701	2.800999232e-001	2.712856594e-001	3.018422986e-001	5.557008e+001	1.059110e+002	4.015764e+001	2.765111e+001	47	93	27	58.5	8.334685e+000	2.008958e+001	0	0	0	0	0	0	0	0	0	0	0	7.5748	27.2407	1	1	0	0	26.8687	27.6163	59.9884
DATA	1378	9	66	0	0	Col_4_11434676	Col_4_11434676	2039.93	488.729	-1.639562663e-003	6.292630936e-002	9.792132457e-001	1.501336e+003	1.495679e+003	1.553072e+002	1.517307e+002	247	454	27	61	8.273240e+000	2.204028e+001	0	0	0	0	0	0	0	0	0	0	0	204.748	384.921	1	1	1	1	26.0017	27.958	62.542
DATA	1379	9	67	0	0	Col_5_20562209	Col_5_20562209	2061.5	488.676	1.243777250e-001	1.075284403e-001	2.473965636e-001	2.023382e+002	2.694360e+002	4.458802e+001	3.710598e+001	65	129	28	61	8.276517e+000	2.415998e+001	0	0	0	0	0	0	0	0	0	0	0	27.6077	69.3806	1	1	1	1	27.0811	28.8378	63.4402
DATA	1380	9	68	0	0	Col_2_12313241	Col_2_12313241	2081.87	488.459	-9.958902307e-003	6.953169453e-002	8.861099266e-001	6.363462e+002	6.219201e+002	7.501134e+001	6.721691e+001	129	221	28	61	8.742955e+000	2.465699e+001	0	0	0	0	0	0	0	0	0	0	0	86.8623	160.224	1	1	1	1	26.0017	29.3482	63.587
DATA	1381	9	69	0	0	Col_5_14139994	Col_5_14139994	2103	488.617	5.361713608e-002	6.302312609e-002	3.949063778e-001	1.452149e+003	1.642965e+003	1.505436e+002	1.662617e+002	235.5	476	28	61	8.759842e+000	2.477599e+001	0	0	0	0	0	0	0	0	0	0	0	198.305	423.495	1	1	1	1	22.9591	28.5772	62.7236
DATA	1382	9	70	0	0	Col_4_4864805	Col_4_4864805	2124.41	488.389	-5.303421539e-002	6.531540286e-002	4.168082514e-001	1.003075e+003	8.877671e+002	1.078720e+002	9.235976e+001	173	295.5	26	60	8.776702e+000	2.212832e+001	0	0	0	0	0	0	0	0	0	0	0	137.033	228.932	1	1	1	1	24.4106	26.796	60.8
DATA	1383	9	71	0	0	NC_3_765985	NC_3_765985	2145.78	488.373	-2.840502222e-001	1.283045219e-001	2.683734957e-002	2.544616e+002	1.323037e+002	4.712890e+001	2.869690e+001	73.5	97.5	27	57	9.161597e+000	2.144826e+001	0	0	0	0	0	0	0	0	0	0	0	34.7753	34.1323	1	1	1	1	24.1747	26.9962	59.5916
DATA	1384	9	72	0	0	Col_1_9478442	Col_1_9478442	2166.63	488.439	7.730474904e-002	6.891230990e-002	2.619541587e-001	6.141634e+002	7.338186e+002	7.310653e+001	7.767150e+001	118	257.5	27	60	8.752423e+000	2.075150e+001	0	0	0	0	0	0	0	0	0	0	0	83.9605	189.387	1	1	1	1	25.1049	26.9813	60.8801
DATA	1385	9	73	0	0	NC_5_19687590	NC_5_19687590	2188.5	488.676	-9.541241632e-002	6.656784530e-002	1.517690206e-001	9.436567e+002	7.575331e+002	1.023547e+002	7.991258e+001	166.5	251.5	26	58	8.193527e+000	2.048103e+001	0	0	0	0	0	0	0	0	0	0	0	129.045	195.584	1	1	1	1	27.0811	26.8359	60.1336
DATA	1386	9	74	0	0	NC_3_18099153	NC_3_18099153	2209.6	488.586	2.055002558e-001	2.909508125e-001	4.799979688e-001	5.636194e+001	9.046616e+001	4.003183e+001	2.699866e+001	47	87	26	57	8.359154e+000	2.054845e+001	0	0	0	0	0	0	0	0	0	0	0	7.70953	23.3638	1	1	0	0	30	26.9617	59.3908
DATA	1387	9	75	0	0	NC_5_17588534	NC_5_17588534	2230.85	488.5	-5.120508494e-002	8.569834076e-002	5.501710655e-001	3.638139e+002	3.233510e+002	5.379273e+001	4.113791e+001	82	145.5	27	56.5	8.567835e+000	1.885380e+001	0	0	0	0	0	0	0	0	0	0	0	49.7762	83.529	1	1	1	1	26.6546	27.2625	58.4167
DATA	1388	9	76	0	0	NC_2_4817710	NC_2_4817710	2252	488.5	2.310461290e-002	7.473695104e-002	7.572106377e-001	4.680010e+002	4.935730e+002	6.131617e+001	5.552149e+001	102	198	26.5	57	8.630566e+000	1.815610e+001	0	0	0	0	0	0	0	0	0	0	0	64.0437	127.529	1	1	1	1	26.2212	27.4962	58.2273
DATA	1389	9	77	0	0	Col_5_3654411	Col_5_3654411	2272.93	488.509	-3.898363730e-002	6.705709677e-002	5.610046480e-001	8.010685e+002	7.322949e+002	8.936449e+001	7.751667e+001	155.5	257.5	27	59	8.530225e+000	2.002165e+001	0	0	0	0	0	0	0	0	0	0	0	109.641	189.241	1	1	1	1	25.7804	27.6304	60.3225
DATA	1390	9	78	0	0	NC_5_21413714	NC_5_21413714	2294.4	488.586	9.423811384e-002	7.144045496e-002	1.871309676e-001	5.160726e+002	6.411342e+002	6.505216e+001	6.896831e+001	107	222	27	61	8.291531e+000	2.106140e+001	0	0	0	0	0	0	0	0	0	0	0	70.6435	165.706	1	1	1	1	27.501	27.8087	61.9097
DATA	1391	9	79	0	0	NC_5_2201264	NC_5_2201264	2315.5	488.676	9.302822904e-002	7.005543350e-002	1.842035197e-001	5.619512e+002	6.961884e+002	6.874626e+001	7.411318e+001	118	245	27	61	8.018037e+000	2.110922e+001	0	0	0	0	0	0	0	0	0	0	0	76.9314	179.951	1	1	1	1	27.0811	27.6742	61.822
DATA	1392	9	80	0	0	NC_4_6798140	NC_4_6798140	2336.6	488.586	-3.003992415e-001	7.092559906e-002	2.281314818e-005	1.262692e+003	6.322636e+002	1.323325e+002	6.814348e+001	205.5	224.5	26	60	8.023907e+000	2.280743e+001	0	0	0	0	0	0	0	0	0	0	0	172.874	163.43	1	1	1	1	27.501	27.3014	62.6301
DATA	1393	9	81	0	0	NC_5_13067132	NC_5_13067132	2357.78	488.522	1.442708740e-001	3.815176217e-001	7.053191950e-001	4.578097e+001	6.381986e+001	3.986035e+001	2.620553e+001	47.5	80.5	26	59	8.169325e+000	2.278479e+001	0	0	0	0	0	0	0	0	0	0	0	6.26798	16.496	1	1	0	0	30	27.2862	62.1517
DATA	1394	9	82	0	0	Col_5_21571142	Col_5_21571142	2379	488.5	4.401810604e-002	7.039035877e-002	5.317460767e-001	5.685275e+002	6.291723e+002	6.928312e+001	6.785772e+001	111	211	26	58	8.065584e+000	1.941084e+001	0	0	0	0	0	0	0	0	0	0	0	77.8377	162.615	1	1	1	1	26.2212	26.6303	59.331
[truncated: 17,524,148 more chars]
