# Supplementary material for: Cryptic Genetic Variation for Arabidopsis thaliana Seed Germination Speed in a Novel Salt Stress Environment
Source: G3 (Bethesda). 2016 Aug 18;6(10):3129–38. doi: 10.1534/g3.116.033944 (PMC5068935; doi:10.1534/g3.116.033944)
Supplement: Supplemental Material [file supp_g3.116.033944_FileS1.zip › SaltLate_Rep1-Cy3.txt]

TYPE	text	text	text	integer	text	float	float	text	integer	text	text	integer	integer	integer	integer	float	float	float	float	float	float	text	text	text	text	text	text	text	text	text	text	text	integer	integer	integer
FEPARAMS	Protocol_Name	Protocol_date	Scan_ScannerName	Scan_NumChannels	Scan_Date	Scan_MicronsPerPixelX	Scan_MicronsPerPixelY	Scan_OriginalGUID	Scan_NumScanPass	Grid_Name	Grid_Date	Grid_NumSubGridRows	Grid_NumSubGridCols	Grid_NumRows	Grid_NumCols	Grid_RowSpacing	Grid_ColSpacing	Grid_OffsetX	Grid_OffsetY	Grid_NomSpotWidth	Grid_NomSpotHeight	Grid_GenomicBuild	FeatureExtractor_Barcode	FeatureExtractor_Sample	FeatureExtractor_ScanFileName	FeatureExtractor_ArrayName	FeatureExtractor_ScanFileGUID	FeatureExtractor_DesignFileName	FeatureExtractor_ExtractionTime	FeatureExtractor_UserName	FeatureExtractor_ComputerName	FeatureExtractor_Version	FeatureExtractor_IsXDRExtraction	FeatureExtractor_ColorMode	FeatureExtractor_QCReportType
DATA	Wei_temp (Editable)	09-Jul-2012 13:40	Agilent Technologies Scanner G2505C US93503718	2	02-23-2012 14:47:38	3	3	25cac1ba-d2b2-451f-a503-ece72ee0d6db	1	036067_D_F_20110818	18-Aug-2011 00:00	1	1	384	164	36.6617	31.745	0	18.3309	30	30	ath1:Jan2004	253606710005_1_3		D:\ScanData\Wei Yuan\salt250-rep1&2-ranknormed\\salt250-rep1-1-cy3.tif	salt250-rep1-1-cy3	12355032-5759-4b70-bc32-7f4ad11506cb	036067_D_F_20110818.xml	09-Jul-2012 13:51:29	Administrator	SCANNER1	10.7.3.1	0	1	4
*
TYPE	float	float	float	integer	integer	float	float	float	integer	integer	float	float	integer	float	float	float	integer	float	float	integer	integer	float	float	float	integer	float	float	integer	integer	integer	integer	integer	float	float	float	integer	integer	integer	integer	integer	float	float	float	integer	float	float	float	float	float	float	float	integer	integer	float	float	integer	integer	float	float	float	float	float	float	float	float	float	float	float	float	integer	float	float	float	float	integer	float	float	float	float	integer	float	float	float	float	integer	float	float	float	float	float	float	float	integer	float	float	float	integer	float	float	float	float	float	integer	integer	integer	integer	float	float	float	float	integer	float	float	float	float	float	float	float	float	float	float	float	float	float	float	float	float	float	float	float	float	float	float	float	integer	integer	integer	integer	float	float	integer	text	integer	integer	float	float	float	float	boolean	float	float	float	boolean	float	boolean	float	boolean	float	boolean	float	boolean	float	boolean	float	boolean	float	boolean	float	boolean	float	boolean	float	boolean
STATS	gDarkOffsetAverage	gDarkOffsetMedian	gDarkOffsetStdDev	gDarkOffsetNumPts	gSaturationValue	rDarkOffsetAverage	rDarkOffsetMedian	rDarkOffsetStdDev	rDarkOffsetNumPts	rSaturationValue	gAvgSig2BkgNegCtrl	rAvgSig2BkgNegCtrl	gNumSatFeat	gLocalBGInlierNetAve	gLocalBGInlierAve	gLocalBGInlierSDev	gLocalBGInlierNum	gGlobalBGInlierAve	gGlobalBGInlierSDev	gGlobalBGInlierNum	rNumSatFeat	rLocalBGInlierNetAve	rLocalBGInlierAve	rLocalBGInlierSDev	rLocalBGInlierNum	rGlobalBGInlierAve	rGlobalBGInlierSDev	rGlobalBGInlierNum	gNumFeatureNonUnifOL	gNumPopnOL	gNumNonUnifBGOL	gNumPopnBGOL	gOffsetUsed	gGlobalFeatInlierAve	gGlobalFeatInlierSDev	gGlobalFeatInlierNum	rNumFeatureNonUnifOL	rNumPopnOL	rNumNonUnifBGOL	rNumPopnBGOL	rOffsetUsed	rGlobalFeatInlierAve	rGlobalFeatInlierSDev	rGlobalFeatInlierNum	AllColorPrcntSat	AnyColorPrcntSat	AnyColorPrcntFeatNonUnifOL	AnyColorPrcntBGNonUnifOL	AnyColorPrcntFeatPopnOL	AnyColorPrcntBGPopnOL	TotalPrcntFeatOL	gNumNegBGSubFeat	gNonCtrlNumNegFeatBGSubSig	gLinearDyeNormFactor	gRMSLowessDNF	rNumNegBGSubFeat	rNonCtrlNumNegFeatBGSubSig	rLinearDyeNormFactor	rRMSLowessDNF	gSpatialDetrendRMSFit	gSpatialDetrendRMSFilteredMinusFit	gSpatialDetrendSurfaceArea	gSpatialDetrendVolume	gSpatialDetrendAveFit	rSpatialDetrendRMSFit	rSpatialDetrendRMSFilteredMinusFit	rSpatialDetrendSurfaceArea	rSpatialDetrendVolume	rSpatialDetrendAveFit	gNonCtrlNumSatFeat	gNonCtrl99PrcntNetSig	gNonCtrl50PrcntNetSig	gNonCtrl1PrcntNetSig	gNonCtrlMedPrcntCVBGSubSig	rNonCtrlNumSatFeat	rNonCtrl99PrcntNetSig	rNonCtrl50PrcntNetSig	rNonCtrl1PrcntNetSig	rNonCtrlMedPrcntCVBGSubSig	gNegCtrlNumInliers	gNegCtrlAveNetSig	gNegCtrlSDevNetSig	gNegCtrlAveBGSubSig	gNegCtrlSDevBGSubSig	rNegCtrlNumInliers	rNegCtrlAveNetSig	rNegCtrlSDevNetSig	rNegCtrlAveBGSubSig	rNegCtrlSDevBGSubSig	gAveNumPixOLLo	gAveNumPixOLHi	gPixCVofHighSignalFeat	gNumHighSignalFeat	rAveNumPixOLLo	rAveNumPixOLHi	rPixCVofHighSignalFeat	rNumHighSignalFeat	NonCtrlAbsAveLogRatio	NonCtrlSDevLogRatio	NonCtrlSNRLogRatio	AddErrorEstimateGreen	AddErrorEstimateRed	TotalNumFeatures	NonCtrlNumUpReg	NonCtrlNumDownReg	NumIsNorm	ROIHeight	ROIWidth	CentroidDiffX	CentroidDiffY	NumFoundFeat	MaxNonUnifEdges	MaxSpotNotFoundEdges	gMultDetrendRMSFit	rMultDetrendRMSFit	gMultDetrendSurfaceAverage	rMultDetrendSurfaceAverage	DerivativeOfLogRatioSD	gNonCtrl50PrcntBGSubSig	rNonCtrl50PrcntBGSubSig	gMedPrcntCVProcSignal	rMedPrcntCVProcSignal	geQCMedPrcntCVProcSignal	reQCMedPrcntCVProcSignal	gOutlierFlagger_Auto_FeatB_Term	rOutlierFlagger_Auto_FeatB_Term	gOutlierFlagger_Auto_FeatC_Term	rOutlierFlagger_Auto_FeatC_Term	gOutlierFlagger_Auto_BgndB_Term	rOutlierFlagger_Auto_BgndB_Term	gOutlierFlagger_Auto_BgndC_Term	rOutlierFlagger_Auto_BgndC_Term	OutlierFlagger_FeatChiSq	OutlierFlagger_BgndChiSq	GriddingStatus	IsGoodGrid	NumGeneNonUnifOL	TotalNumberOfReplicatedGenes	gPercentileIntensityProcessedSignal	rPercentileIntensityProcessedSignal	ExtractionStatus	QCMetricResults	gNonCtrlNumWellAboveBG	rNonCtrlNumWellAboveBG	UpRandomnessRatio	DownRandomnessRatio	UpRandomnessSDRatio	DownRandomnessSDRatio	GridHasBeenOptimized	gNegCtrlSpread	rNegCtrlSpread	Metric_IsGoodGrid	Metric_IsGoodGrid_IsInRange	Metric_AnyColorPrcntFeatNonUnifOL	Metric_AnyColorPrcntFeatNonUnifOL_IsInRange	Metric_DerivativeLR_Spread	Metric_DerivativeLR_Spread_IsInRange	Metric_gRepro	Metric_gRepro_IsInRange	Metric_g_BGNoise	Metric_g_BGNoise_IsInRange	Metric_g_Signal2Noise	Metric_g_Signal2Noise_IsInRange	Metric_g_SignalIntensity	Metric_g_SignalIntensity_IsInRange	Metric_rRepro	Metric_rRepro_IsInRange	Metric_r_BGNoise	Metric_r_BGNoise_IsInRange	Metric_r_Signal2Noise	Metric_r_Signal2Noise_IsInRange	Metric_r_SignalIntensity	Metric_r_SignalIntensity_IsInRange
DATA	8.88164	8.88164	4.74133	0	65526	9.23781	9.23781	2.89711	0	65525	3.05615	1.51399	0	15.6088	24.4904	1.48135	62718	24.4904	1.48135	62718	65	43.2472	52.485	1.54644	62650	52.485	1.54644	62650	1340	45	0	258	8.88164	363.685	2427.44	61592	1312	43	0	326	9.23781	350.397	2631.85	61622	0	0.103214	2.40091	0	0.134972	0.927337	2.43792	1746	1339	5.10806	0	1858	1445	8.09577	0	1.53492	5.55929	1.00175	3.39089	44.6666	1.22681	4.87011	1.005	4.9204	64.8241	0	4869.28	153.693	31.9444	10.7615	65	5237.2	128.285	52.1981	11.9905	612	38.6073	10.4033	2.4807	9.50981	607	56.9585	7.55868	1.1334	6.8698	0.123555	1.00522	0.186613	499	0.0815072	1.13688	0.159223	299	0.0869525	0.0682351	1.64618	48.5767	55.6163	62976	3122	756	1299	3.72707	6.34672	0.861713	0.891685	61701	0.027439	0.03125	0.0413035	0.0247971	202.048	163.466	0.37546	117.844	72.66	8.22221	11.3232	0	0	207.727	309.881	101.221	311.578	70.2537	154.482	48.3803	247.126	2.32935	1.28688	0	1	1438	60778	1092.76	1152.09	1	ExtractionEvaluate	49139	46711	1.12001	1.02616	0.399728	0.766806	1	34.3015	28.8077	1	1	2.40091	1	0.37546	0	0.107615	1	9.50981	1	12.3919	0	117.844	1	0.119905	1	6.86979	1	10.5767	0	72.66	1
*
TYPE	integer	integer	integer	integer	integer	text	text	float	float	float	float	float	float	float	float	float	float	float	float	float	float	float	boolean	boolean	boolean	boolean	boolean	boolean	boolean	boolean	boolean	boolean	boolean	float	float	boolean	boolean	boolean	boolean	float	float	float
FEATURES	FeatureNum	Row	Col	SubTypeMask	ControlType	ProbeName	SystematicName	PositionX	PositionY	LogRatio	LogRatioError	PValueLogRatio	gProcessedSignal	rProcessedSignal	gProcessedSigError	rProcessedSigError	gMedianSignal	rMedianSignal	gBGMedianSignal	rBGMedianSignal	gBGPixSDev	rBGPixSDev	gIsSaturated	rIsSaturated	gIsFeatNonUnifOL	rIsFeatNonUnifOL	gIsBGNonUnifOL	rIsBGNonUnifOL	gIsFeatPopnOL	rIsFeatPopnOL	gIsBGPopnOL	rIsBGPopnOL	IsManualFlag	gBGSubSignal	rBGSubSignal	gIsPosAndSignif	rIsPosAndSignif	gIsWellAboveBG	rIsWellAboveBG	SpotExtentX	gBGMeanSignal	rBGMeanSignal
DATA	1	1	1	66	1	DarkCorner	DarkCorner	11307.7	416.525	0.000000000e+000	6.202026944e-001	1.000000000e+000	4.874839e+001	5.522820e+001	4.905966e+001	5.559569e+001	40	62	20	48	6.766643e+000	1.574735e+001	0	0	0	0	0	0	0	0	0	0	0	-2.0335	1.5877	0	0	0	0	26.0017	20.8857	49.6498
DATA	2	1	2	66	1	DarkCorner	DarkCorner	11329.1	416.875	0.000000000e+000	6.204337844e-001	1.000000000e+000	4.893998e+001	5.541876e+001	4.925262e+001	5.582683e+001	41.5	64	21	49	6.819513e+000	1.574890e+001	0	0	0	0	0	0	0	0	0	0	0	0.231682	3.02941	0	0	0	0	25.1049	20.9005	49.6604
DATA	3	1	3	66	1	DarkCorner	DarkCorner	11351.1	416.917	0.000000000e+000	6.204464621e-001	1.000000000e+000	4.912514e+001	5.560512e+001	4.944352e+001	5.601473e+001	42.5	60.5	20	48	6.662331e+000	1.581992e+001	0	0	0	0	0	0	0	0	0	0	0	1.31189	3.03448	0	0	0	0	22.7082	20.4996	49.4016
DATA	4	1	4	0	0	NC_3_8920405	NC_3_8920405	11371.7	416.467	-5.865054885e-002	7.951159524e-002	4.607361824e-001	6.925991e+002	6.051059e+002	8.518955e+001	8.253373e+001	176	137	20	49	7.109812e+000	1.587922e+001	0	0	0	0	0	0	0	0	0	0	0	132.788	74.0628	1	1	1	1	25.7804	20.6333	49.5082
DATA	5	1	5	0	0	Col_1_6376497	Col_1_6376497	11392.2	416.982	1.874586306e-003	1.145432893e-001	9.869426073e-001	3.367332e+002	3.381898e+002	6.008325e+001	6.566347e+001	106	100	20	49	6.980451e+000	1.549463e+001	0	0	0	0	0	0	0	0	0	0	0	64.3536	41.2775	1	1	1	1	25.1049	20.3317	49.6338
DATA	6	1	6	0	0	Col_5_14562608	Col_5_14562608	11414	416.808	1.035767983e-001	6.319115136e-002	1.011918416e-001	2.527457e+003	3.208194e+003	2.576276e+002	3.257467e+002	516.5	421.5	20	48	6.942754e+000	1.547104e+001	0	0	0	0	0	0	0	0	1	0	0	481.526	390.477	1	1	1	1	24.1747	20.0535	49.254
DATA	7	1	7	0	0	Col_4_9264603	Col_4_9264603	11434.4	416.62	-6.618507111e-002	6.324723634e-002	2.953533153e-001	2.556256e+003	2.194923e+003	2.604796e+002	2.266681e+002	504	312	20	48	6.937457e+000	1.521208e+001	0	0	0	0	0	0	0	0	1	0	0	485.687	266.491	1	1	1	1	24.4106	20.0665	49.0985
DATA	8	1	8	0	0	NC_4_10666687	NC_4_10666687	11456	416.203	7.022589741e-002	1.173524209e-001	5.495605105e-001	3.036781e+002	3.569763e+002	5.865913e+001	6.702006e+001	94	109	19	48	6.882716e+000	1.518658e+001	0	0	0	0	0	0	0	0	1	0	0	57.5437	43.2347	1	1	1	1	28.1191	20.0769	49.0597
DATA	9	1	9	0	0	Col_3_1593400	Col_3_1593400	11477.7	416.731	9.391957858e-002	6.654817774e-002	1.581555779e-001	1.223348e+003	1.518691e+003	1.322787e+002	1.621616e+002	270	223	20	48	6.818281e+000	1.515782e+001	0	0	0	0	0	0	0	0	1	0	0	231.207	183.513	1	1	1	1	24.4106	20.2535	49.0713
DATA	10	1	10	0	0	Col_2_11834384	Col_2_11834384	11498.3	416.863	4.095521798e-002	1.285249425e-001	7.499875377e-001	2.792392e+002	3.068539e+002	5.764605e+001	6.470600e+001	92	97	20	48	6.571835e+000	1.528719e+001	0	0	0	0	0	0	0	0	1	0	0	52.656	37.0041	1	1	1	1	24.1747	20.1874	49.1248
DATA	11	1	11	0	0	NC_3_3371939	NC_3_3371939	11519.7	416.765	-2.743409309e-001	1.162011596e-001	1.822996105e-002	4.681628e+002	2.489178e+002	6.889209e+001	6.227108e+001	125	92	20	48	6.488503e+000	1.529414e+001	0	0	0	0	0	0	0	0	0	0	0	88.0903	29.9584	1	1	1	0	24.4106	20.2743	49.1018
DATA	12	1	12	0	0	Col_2_5781099	Col_2_5781099	11540.9	416.691	-7.639265175e-002	6.453000041e-002	2.364797581e-001	1.952639e+003	1.637681e+003	2.017239e+002	1.734644e+002	400	257.5	20	49	6.411375e+000	1.552449e+001	0	0	0	0	0	0	0	0	0	0	0	366.682	196.745	1	1	1	1	25.3321	20.2892	49.5546
DATA	13	1	13	0	0	NC_5_21487777	NC_5_21487777	11561.4	415.767	-1.613244708e-001	7.834471246e-002	3.947869689e-002	8.582410e+002	5.919497e+002	9.969465e+001	8.236928e+001	202	124	20	49	6.445238e+000	1.560710e+001	0	0	0	0	0	0	0	0	1	0	0	160.894	70.9984	1	1	1	1	26.0017	20.1787	49.8391
DATA	14	1	14	0	0	NC_3_15212414	NC_3_15212414	11583	415.797	-7.853235032e-002	2.105861328e-001	7.092059728e-001	1.807340e+002	1.508369e+002	5.393287e+001	5.931645e+001	77.5	75.5	20	49	6.387852e+000	1.577548e+001	0	0	0	0	0	0	0	0	1	0	0	33.824	18.0631	1	1	0	0	28.1191	20.1049	49.8249
DATA	15	1	15	0	0	NC_5_694888	NC_5_694888	11603.1	416.052	3.325688262e-002	8.732453116e-002	7.033202072e-001	5.172322e+002	5.583962e+002	7.256052e+001	8.011051e+001	137	123	20	48	6.395339e+000	1.529514e+001	0	0	0	0	0	0	0	0	1	0	0	96.6561	66.7811	1	1	1	1	26.0017	20.1638	49.3718
DATA	16	1	16	0	0	NC_3_20678165	NC_3_20678165	11624.7	415.725	6.665569321e-002	6.343340906e-002	2.933514211e-001	2.108163e+003	2.457876e+003	2.168881e+002	2.524278e+002	426	310.5	20	48	6.633605e+000	1.525778e+001	0	0	0	0	0	0	0	0	1	0	0	393.409	293.564	1	1	1	1	21.4095	20.1711	49.4292
DATA	17	1	17	0	0	Col_2_15227541	Col_2_15227541	11646.3	416.429	-3.600638802e-002	8.495403558e-002	6.716870580e-001	5.941570e+002	5.468835e+002	7.832012e+001	7.941436e+001	151	126	20	48	6.616175e+000	1.520784e+001	0	0	0	0	0	0	0	0	1	0	0	110.731	65.2443	1	1	1	1	26.6546	20.0939	49.2735
DATA	18	1	18	0	0	Col_1_27085104	Col_1_27085104	11667	415.922	-3.584864949e-003	6.481970345e-002	9.558953406e-001	1.621122e+003	1.607795e+003	1.699696e+002	1.708001e+002	346	255	20	48	6.655272e+000	1.522414e+001	0	0	0	0	0	0	0	0	1	0	0	301.804	191.618	1	1	1	1	23.2073	20.1234	49.2766
DATA	19	1	19	0	0	Col_1_18964698	Col_1_18964698	11688.4	415.836	-1.804508295e-001	9.633704337e-002	6.105181924e-002	5.654122e+002	3.731765e+002	7.623215e+001	6.871161e+001	146	106	20	49	6.650679e+000	1.533422e+001	0	0	0	0	0	0	0	0	1	0	0	105.159	44.4347	1	1	1	1	25.1049	20.1866	49.4229
DATA	20	1	20	0	0	NC_5_3820111	NC_5_3820111	11709.4	416.537	3.464930948e-002	6.874223315e-002	6.142284210e-001	1.048067e+003	1.135111e+003	1.166341e+002	1.273517e+002	226	190	20	49	6.692537e+000	1.503832e+001	0	0	0	0	0	0	0	0	1	0	0	194.754	135.058	1	1	1	1	21.1402	20.2292	49.6135
DATA	21	1	21	0	0	Col_3_3191507	Col_3_3191507	11730.6	415.34	-7.521396519e-002	6.729163377e-002	2.636817769e-001	1.371701e+003	1.153574e+003	1.464179e+002	1.290191e+002	293	194	20	48	6.714249e+000	1.531084e+001	0	0	0	0	0	0	0	0	1	0	0	254.724	137.154	1	1	1	1	24.8756	20.2446	49.4941
DATA	22	1	22	0	0	Col_5_17316191	Col_5_17316191	11751.7	415.4	-1.249008462e-002	8.199529871e-002	8.789291579e-001	6.266777e+002	6.089114e+002	8.095067e+001	8.396474e+001	156	130	20	49	6.412804e+000	1.558535e+001	0	0	0	0	0	0	0	0	0	0	0	116.302	72.3556	1	1	1	1	24.8756	20.275	49.6051
DATA	23	1	23	0	0	NC_2_6044749	NC_2_6044749	11772.9	414.98	-4.823435044e-002	5.552027897e-001	9.307692850e-001	6.422547e+001	5.747420e+001	5.166748e+001	5.804669e+001	54	65	20	49	6.334344e+000	1.567382e+001	0	0	0	0	0	0	0	0	0	0	0	11.9136	5.79617	1	0	0	0	23.2073	20.3454	49.568
DATA	24	1	24	0	0	Col_3_12130389	Col_3_12130389	11794.5	415.309	7.829045082e-002	1.041766146e-001	4.523418438e-001	3.654968e+002	4.376975e+002	6.297870e+001	7.255178e+001	112	114	20	48	6.342497e+000	1.577136e+001	0	0	0	0	0	0	0	0	0	0	0	67.7706	51.9669	1	1	1	1	25.1049	20.4649	49.2811
DATA	25	1	25	0	0	Col_4_6933923	Col_4_6933923	11815.8	415.204	7.643029588e-003	1.595731138e-001	9.617985493e-001	2.260631e+002	2.300768e+002	5.606187e+001	6.228263e+001	81	90	20	48	6.410609e+000	1.569849e+001	0	0	0	0	0	0	0	0	0	0	0	41.9052	27.3092	1	1	0	0	23.696	20.5623	49.1309
DATA	26	1	26	0	0	Col_1_13605351	Col_1_13605351	11837.5	414.66	-1.813546793e-002	6.650615536e-002	7.850926272e-001	1.347382e+003	1.292276e+003	1.441773e+002	1.416011e+002	299	221	20	48	6.791260e+000	1.547535e+001	0	0	0	0	0	0	0	0	0	0	0	249.724	153.358	1	1	1	1	23.4529	20.849	48.6486
DATA	27	1	27	0	0	NC_5_14917947	NC_5_14917947	11858.4	415	0.000000000e+000	6.199865384e-001	1.000000000e+000	5.098909e+001	5.752468e+001	5.131466e+001	5.789353e+001	43	59	20	48	6.516537e+000	1.558174e+001	0	0	0	0	0	0	0	0	0	0	0	-1.57943	0.50145	0	0	0	0	22.4545	20.5589	48.7178
DATA	28	1	28	0	0	NC_5_15082596	NC_5_15082596	11879.3	415.391	1.385909489e-001	4.186296900e-001	7.406002412e-001	6.890614e+001	9.480885e+001	5.177522e+001	5.866130e+001	56	69	20	48	6.548684e+000	1.556559e+001	0	0	0	0	0	0	0	0	0	0	0	12.7699	11.2509	1	1	0	0	27.2919	20.5303	48.698
DATA	29	1	29	0	0	Col_1_9386982	Col_1_9386982	11899.9	415.431	-8.093515414e-002	7.990826206e-002	3.111313910e-001	7.279500e+002	6.041800e+002	8.906052e+001	8.367170e+001	175	143	20	48	6.514149e+000	1.568151e+001	0	0	0	0	0	0	0	0	0	0	0	134.92	71.7047	1	1	1	1	25.7804	20.7115	48.8573
DATA	30	1	30	0	0	NC_2_16383520	NC_2_16383520	11921.6	415	1.506708606e+000	1.558554257e-001	4.149932794e-022	4.108242e+002	1.319364e+004	6.572161e+001	1.320633e+003	123	1643.5	20	48	6.492044e+000	1.587361e+001	0	0	0	0	0	0	0	0	0	0	0	76.1589	1566.08	1	1	1	1	25.7804	20.4926	49.0935
DATA	31	1	31	0	0	Col_3_11858154	Col_3_11858154	11942.5	415.138	-2.177391663e-002	8.174813072e-002	7.899668239e-001	6.385752e+002	6.073487e+002	8.190209e+001	8.388399e+001	163	126	20	48	6.435608e+000	1.589587e+001	0	0	0	0	0	0	0	0	0	0	0	118.411	72.1111	1	1	1	1	25.7804	20.4978	49.3681
DATA	32	1	32	0	0	Col_1_26132086	Col_1_26132086	11963.9	414.919	1.831703078e-002	6.180643942e-002	7.669542503e-001	4.898771e+003	5.109803e+003	4.925524e+002	5.142436e+002	942.5	652.5	20	48	6.429793e+000	1.557377e+001	0	0	0	0	0	0	0	0	0	0	0	908.707	606.889	1	1	1	1	27.0811	20.5173	49.0681
DATA	33	1	33	0	0	Col_1_21422549	Col_1_21422549	11984.6	415.538	1.883551172e-001	7.314051459e-002	1.001676254e-002	7.487972e+002	1.155365e+003	9.073666e+001	1.291953e+002	184	190.5	20	48	6.643644e+000	1.540319e+001	0	0	0	0	0	0	0	0	0	0	0	138.955	137.281	1	1	1	1	24.4106	20.8133	49.1878
DATA	34	1	34	0	0	NC_1_9375461	NC_1_9375461	12006.3	415.583	-2.665418164e-001	4.012846455e-001	5.065486715e-001	1.133726e+002	6.137146e+001	5.245974e+001	5.811310e+001	67	70	21	48	6.679674e+000	1.535345e+001	0	0	0	0	0	0	0	0	0	0	0	21.0494	7.29578	1	1	0	0	23.696	21.0305	49.1569
DATA	35	1	35	0	0	NC_4_6481906	NC_4_6481906	12026.4	415.181	0.000000000e+000	6.199805446e-001	1.000000000e+000	5.086721e+001	5.739321e+001	5.119201e+001	5.775968e+001	34	60	21	48	6.405339e+000	1.554369e+001	0	0	0	0	0	0	0	0	0	0	0	-10.3418	-2.2785	0	0	0	0	28.7238	20.7602	48.9639
DATA	36	1	36	0	0	Col_3_11712043	Col_3_11712043	12048.2	415.276	-1.241576305e-002	6.371666978e-002	8.455033752e-001	2.008172e+003	1.951575e+003	2.072313e+002	2.035152e+002	395	295	20	48	6.389092e+000	1.565637e+001	0	0	0	0	0	0	0	0	0	0	0	373.293	232.261	1	1	1	1	25.7804	20.748	49.1834
DATA	37	1	37	0	0	NC_2_17420970	NC_2_17420970	12069.6	415	-1.634249903e-002	1.075461800e-001	8.792200870e-001	5.313283e+002	5.117059e+002	8.949157e+001	9.309072e+001	103.5	114	20	48	6.405161e+000	1.558651e+001	0	0	1	0	0	0	0	0	0	0	0	98.8369	60.9395	1	1	1	1	29.1201	20.6883	48.937
DATA	38	1	38	0	0	Col_2_10562847	Col_2_10562847	12090.8	414.806	2.136855969e-001	9.342211595e-002	2.217757322e-002	3.828577e+002	6.262143e+002	6.383905e+001	8.511335e+001	118	137	21	48	6.375808e+000	1.549339e+001	0	0	0	0	0	0	0	0	0	0	0	71.2722	74.6298	1	1	1	1	28.5237	20.7764	48.8928
DATA	39	1	39	0	0	Col_4_15892311	Col_4_15892311	12111.7	414.795	1.112592449e-001	9.450957128e-002	2.391048204e-001	4.123987e+002	5.328151e+002	6.562182e+001	7.846428e+001	123	128	21	48	6.712862e+000	1.550808e+001	0	0	0	0	0	0	0	0	0	0	0	76.8323	63.5477	1	1	1	1	22.1978	21.0585	49.12
DATA	40	1	40	0	0	Col_4_8446036	Col_4_8446036	12133.1	414.5	3.309153703e-001	6.929616812e-002	1.793703465e-006	2.104570e+003	4.508985e+003	2.165482e+002	4.545566e+002	429.5	598.5	21	48	6.479319e+000	1.571248e+001	0	0	0	0	0	0	0	0	0	0	0	392.435	538.223	1	1	1	1	25.3321	20.8573	48.9901
DATA	41	1	41	0	0	Col_4_2254157	Col_4_2254157	12154.3	414.648	-5.624848663e-002	7.288254242e-002	4.402512636e-001	9.144752e+002	8.033845e+002	1.046851e+002	9.879579e+001	216	163.5	21	48	6.540135e+000	1.585426e+001	0	0	0	0	0	0	0	0	0	0	0	170.673	95.9828	1	1	1	1	24.8756	20.8632	48.8502
DATA	42	1	42	0	0	NC_4_15666867	NC_4_15666867	12175.2	414.957	-1.229260466e-001	1.281959312e-001	3.376131874e-001	3.418515e+002	2.575796e+002	6.131971e+001	6.295721e+001	107	92	21	48	6.730189e+000	1.584234e+001	0	0	0	0	0	0	0	0	0	0	0	63.8609	30.8027	1	1	1	0	22.9591	21.0213	48.9279
DATA	43	1	43	0	0	NC_2_4627379	NC_2_4627379	12196.6	414.586	7.916282981e-003	6.951380807e-002	9.093323440e-001	1.013863e+003	1.032514e+003	1.134262e+002	1.181297e+002	233.5	182	21	48	6.826639e+000	1.562380e+001	0	0	0	0	0	0	0	0	0	0	0	189.588	123.592	1	1	1	1	27.501	20.975	48.9973
DATA	44	1	44	0	0	NC_3_20501853	NC_3_20501853	12217.9	414.8	0.000000000e+000	6.200384200e-001	1.000000000e+000	5.048126e+001	5.696849e+001	5.081329e+001	5.733225e+001	51	62	21	49	6.839696e+000	1.576667e+001	0	0	0	0	0	0	0	0	0	0	0	1.85756	-1.10534	0	0	0	0	23.9365	20.9259	49.5386
DATA	45	1	45	0	0	Col_5_19575067	Col_5_19575067	12238.5	414.891	-7.655302093e-004	8.344850386e-002	9.926805618e-001	5.888045e+002	5.877675e+002	7.773409e+001	8.206640e+001	151	124	21	49	6.706443e+000	1.558035e+001	0	0	0	0	0	0	0	0	0	0	0	110.331	70.5018	1	1	1	1	22.7082	20.9514	49.667
DATA	46	1	46	0	0	NC_1_27549240	NC_1_27549240	12260.2	414.611	3.213591729e-001	1.466216598e-001	2.839699264e-002	1.726313e+002	3.618085e+002	5.355306e+001	6.769051e+001	76	102.5	21	49	6.464006e+000	1.512327e+001	0	0	0	0	0	0	0	0	0	0	0	32.3841	43.4463	1	1	0	1	24.8756	20.79	49.3053
DATA	47	1	47	0	0	Col_1_5266188	Col_1_5266188	12281.1	414.389	-5.085555747e-002	6.226148528e-002	4.140392784e-001	3.864004e+003	3.437019e+003	3.897044e+002	3.484204e+002	747	483.5	21	49	6.465602e+000	1.506846e+001	0	0	0	0	0	0	0	0	0	0	0	725.654	413.174	1	1	1	1	25.1049	20.7749	49.1969
DATA	48	1	48	0	0	NC_5_8838406	NC_5_8838406	12302.2	414.51	2.652607601e-001	2.161005030e-001	2.196392561e-001	1.167857e+002	2.151049e+002	5.191126e+001	6.099915e+001	67	89	21	49	6.749562e+000	1.517467e+001	0	0	0	0	0	0	0	0	0	0	0	21.9572	25.8884	1	1	0	0	23.9365	21.0719	49.2295
DATA	49	1	49	0	0	Col_1_23605883	Col_1_23605883	12323.5	414.324	-6.893142626e-002	6.974496396e-002	3.229883601e-001	1.102808e+003	9.409545e+002	1.213022e+002	1.100202e+002	242	183.5	21	49	6.697951e+000	1.551416e+001	0	0	0	0	0	0	0	0	0	0	0	207.587	113.38	1	1	1	1	27.0811	21.0535	49.391
DATA	50	1	50	0	0	Col_4_9084613	Col_4_9084613	12344	414.756	8.157218309e-002	8.539116075e-002	3.394378130e-001	5.103680e+002	6.158226e+002	7.177223e+001	8.387533e+001	139	131	21	49	6.743944e+000	1.530947e+001	0	0	0	0	0	0	0	0	0	0	0	96.1797	74.2927	1	1	1	1	22.4545	21.1204	49.1696
DATA	51	1	51	0	0	NC_1_13805998	NC_1_13805998	12365.7	414.211	-1.755436518e-001	1.350416582e-001	1.936276361e-001	3.366107e+002	2.246903e+002	6.060758e+001	6.115188e+001	109.5	89.5	21	48	6.747238e+000	1.540553e+001	0	0	0	0	0	0	0	0	0	0	0	63.5133	27.1401	1	1	1	0	25.3321	21.151	48.846
DATA	52	1	52	0	0	Col_1_17892276	Col_1_17892276	12386.8	414.745	7.070837206e-002	9.060015891e-002	4.351294372e-001	4.578497e+002	5.388046e+002	6.804616e+001	7.829102e+001	132	128	21	49	6.704792e+000	1.536388e+001	0	0	0	0	0	0	0	0	0	0	0	86.4948	65.1655	1	1	1	1	24.1747	21.1223	49.2499
DATA	53	1	53	0	0	NC_3_4110748	NC_3_4110748	12408.5	413.714	1.766081052e-001	7.617483746e-002	2.042448180e-002	6.341332e+002	9.523325e+002	8.092496e+001	1.108497e+002	167.5	179	21	48	6.592366e+000	1.534856e+001	0	0	0	0	0	0	0	0	0	0	0	119.949	115.324	1	1	1	1	23.9365	21.0683	49.006
DATA	54	1	54	0	0	Col_4_6551024	Col_4_6551024	12430.1	413.75	-1.021087138e-001	9.476733704e-002	2.812715218e-001	5.155210e+002	4.075094e+002	7.196396e+001	6.978832e+001	139	112	21	48	6.413386e+000	1.554620e+001	0	0	0	0	0	0	0	0	0	0	0	97.6372	49.4134	1	1	1	1	25.3321	21.0737	49.1002
DATA	55	1	55	0	0	Col_4_9018820	Col_4_9018820	12450.5	414	-1.277432145e-001	9.090872435e-002	1.599674575e-001	5.742715e+002	4.279313e+002	7.624297e+001	7.094250e+001	163	116	21	48	6.698133e+000	1.553964e+001	0	0	0	0	0	0	0	0	0	0	0	108.896	51.9559	1	1	1	1	29.1201	21.1356	49.2406
DATA	56	1	56	0	0	Col_1_8266222	Col_1_8266222	12471.6	414	4.196835440e-003	7.623543810e-002	9.560978506e-001	7.226668e+002	7.296842e+002	8.792771e+001	9.229047e+001	184	146	21	49	6.718113e+000	1.576234e+001	0	0	0	0	0	0	0	0	0	0	0	137.207	88.7094	1	1	1	1	29.1201	21.2294	49.5999
DATA	57	1	57	0	0	Col_2_10163285	Col_2_10163285	12492.6	413.13	3.170585572e-002	7.539730653e-002	6.741077495e-001	7.235148e+002	7.783111e+002	8.796188e+001	9.613877e+001	179	159	21	49	6.752582e+000	1.598981e+001	0	0	0	0	0	0	0	0	0	0	0	137.539	94.7422	1	1	1	1	24.8756	21.2158	49.8376
DATA	58	1	58	0	0	Col_3_17039089	Col_3_17039089	12514.1	413.208	-8.908260961e-002	8.378796003e-002	2.876953205e-001	6.413534e+002	5.224140e+002	8.129885e+001	7.684689e+001	164	123	21	49	6.754921e+000	1.587089e+001	0	0	0	0	0	0	0	0	0	0	0	122.077	63.6794	1	1	1	1	24.6442	21.1823	49.8648
DATA	59	1	59	0	0	NC_5_9180253	NC_5_9180253	12535.3	413.356	2.558481710e-001	4.244889196e-001	5.466946462e-001	5.718925e+001	1.030772e+002	5.022531e+001	5.721810e+001	58	75.5	21	49	6.670741e+000	1.572573e+001	0	0	0	0	0	0	0	0	0	0	0	10.8993	12.5816	1	1	0	0	25.7804	21.1534	49.8586
DATA	60	1	60	0	0	Col_3_16643950	Col_3_16643950	12556.5	413.608	2.316063006e-001	9.608898227e-002	1.593803011e-002	3.487838e+002	5.945147e+002	6.082861e+001	8.181368e+001	116	139.5	21	48	6.685868e+000	1.566897e+001	0	0	0	0	0	0	0	0	0	0	0	66.5557	72.666	1	1	1	1	24.4106	21.3494	49.684
DATA	61	1	61	0	0	NC_5_1810996	NC_5_1810996	12577.5	413.676	1.462803336e-001	9.521156192e-002	1.244473003e-001	2.356307e+003	3.299987e+003	3.473937e+002	5.065487e+002	380	326	21	48	6.532205e+000	1.574496e+001	0	0	1	1	0	0	0	0	0	0	0	450.192	403.892	1	1	1	1	27.0811	21.3471	49.6577
DATA	62	1	62	0	0	NC_5_18060942	NC_5_18060942	12598.5	413.676	3.223473172e-001	8.374999667e-002	1.186381225e-004	5.445742e+003	1.143943e+004	5.468386e+002	1.458066e+003	924	1151	21	49	6.783629e+000	1.593764e+001	0	0	1	1	0	0	0	0	0	0	0	1041.73	1401.98	1	1	1	1	27.0811	21.7599	49.9055
DATA	63	1	63	0	0	NC_1_19652627	NC_1_19652627	12619.1	413.789	6.417904608e-002	6.637862954e-002	3.336124948e-001	1.231543e+003	1.427673e+003	1.327873e+002	1.533501e+002	274	246	22	49	6.956945e+000	1.603032e+001	0	0	0	0	0	0	0	0	0	0	0	235.868	175.202	1	1	1	1	25.5572	22.0856	50.414
DATA	64	1	64	0	0	NC_5_3548384	NC_5_3548384	12640.4	413.917	2.192159323e-002	1.004588679e-001	8.272618980e-001	3.981674e+002	4.187813e+002	6.359914e+001	6.984997e+001	121	112	22	49	6.921508e+000	1.622797e+001	0	0	0	0	0	0	0	0	0	0	0	76.3512	51.4623	1	1	1	1	22.9591	22.1546	50.5549
DATA	65	1	65	0	0	NC_1_21932077	NC_1_21932077	12661.5	413.2	-6.186287882e-002	7.455364677e-002	4.066650487e-001	8.303740e+002	7.201300e+002	9.668929e+001	9.112047e+001	200.5	158	22	50	6.891791e+000	1.612642e+001	0	0	0	0	0	0	0	0	0	0	0	159.42	88.6097	1	1	1	1	23.9365	22.1746	51.0198
DATA	66	1	66	0	0	Col_3_16861661	Col_3_16861661	12683	413	-4.301142804e-002	6.638076827e-002	5.170172004e-001	1.366941e+003	1.238050e+003	1.453719e+002	1.357806e+002	318.5	217	22	50	6.927049e+000	1.591369e+001	0	0	0	0	0	0	0	0	0	0	0	262.749	152.544	1	1	1	1	24.8756	22.3221	50.7896
DATA	67	1	67	0	0	NC_5_15282588	NC_5_15282588	12703.9	412.961	1.407575957e-001	6.551793579e-002	3.168336854e-002	1.452769e+003	2.008881e+003	1.534519e+002	2.084624e+002	326.5	308.5	22	49	6.984786e+000	1.615752e+001	0	0	0	0	0	0	0	0	0	0	0	279.568	247.844	1	1	1	1	22.9591	22.2996	50.7067
DATA	68	1	68	0	0	NC_3_2806469	NC_3_2806469	12725.1	412.532	2.344785547e-001	6.715297300e-002	4.799430932e-004	1.461305e+003	2.507375e+003	1.542421e+002	2.568303e+002	321	389	22	50	6.992972e+000	1.624559e+001	0	0	0	0	0	0	0	0	0	0	0	281.533	309.748	1	1	1	1	22.1978	22.3057	51.1608
DATA	69	1	69	0	0	NC_5_17277576	NC_5_17277576	12746.6	413.414	0.000000000e+000	6.203645238e-001	1.000000000e+000	4.899176e+001	5.518269e+001	4.935454e+001	5.556063e+001	50	65	22	49	6.958918e+000	1.588928e+001	0	0	0	0	0	0	0	0	0	0	0	4.28212	2.08564	0	0	0	0	27.501	22.2151	50.644
DATA	70	1	70	0	0	Col_4_1635992	Col_4_1635992	12768	413.872	-2.479366848e-001	8.898864494e-002	5.333638481e-003	7.014425e+002	3.963286e+002	8.570737e+001	6.816743e+001	172	113.5	22	50	6.987737e+000	1.576545e+001	0	0	0	0	0	0	0	0	0	0	0	135.444	49.0912	1	1	1	1	22.7082	22.202	50.6133
DATA	71	1	71	0	0	Col_5_4404652	Col_5_4404652	12789.1	413.309	8.791678199e-002	1.068802908e-001	4.107511751e-001	3.332684e+002	4.080477e+002	5.942259e+001	6.879980e+001	109	115	22	49	7.020302e+000	1.560480e+001	0	0	0	0	0	0	0	0	0	0	0	64.4207	50.6058	1	1	1	1	25.3321	22.0457	50.1729
DATA	72	1	72	0	0	NC_4_9792380	NC_4_9792380	12810.4	413.442	1.596558048e-001	2.155626413e-001	4.589075588e-001	1.290147e+002	1.863352e+002	5.081076e+001	5.837696e+001	72	90.5	22	49	6.924155e+000	1.560328e+001	0	0	0	0	0	0	0	0	0	0	0	24.9647	23.1383	1	1	0	0	22.7082	21.9904	50.1541
DATA	73	1	73	0	0	NC_5_16089096	NC_5_16089096	12830.8	413.123	-2.406623985e-001	1.313449582e-001	6.690782339e-002	3.668080e+002	2.107543e+002	6.128654e+001	5.914087e+001	118	92	22	49	6.955114e+000	1.578093e+001	0	0	0	0	0	0	0	0	0	0	0	71.048	26.2013	1	1	1	0	27.501	22.0171	50.1696
DATA	74	1	74	0	0	NC_1_1482896	NC_1_1482896	12852.1	413.458	2.566691535e-002	8.353579240e-002	7.586481419e-001	5.502338e+002	5.837329e+002	7.371123e+001	8.033329e+001	157	138	22	49	7.024959e+000	1.577453e+001	0	0	0	0	0	0	0	0	0	0	0	106.682	72.6596	1	1	1	1	26.0017	22.2359	49.9626
DATA	75	1	75	0	0	Col_1_17712643	Col_1_17712643	12872.7	413.736	-1.573860976e-001	9.886818193e-002	1.114120917e-001	5.015888e+002	3.491096e+002	7.012282e+001	6.525107e+001	140	103	22	49	6.729481e+000	1.570675e+001	0	0	0	0	0	0	0	0	0	0	0	97.3412	43.5056	1	1	1	1	24.8756	22.2832	49.8873
DATA	76	1	76	0	0	NC_2_10898894	NC_2_10898894	12894.2	412.957	1.126488131e-001	4.936265766e-001	8.194856774e-001	5.723676e+001	7.418633e+001	4.929053e+001	5.555996e+001	60	68	22	49	6.969245e+000	1.571750e+001	0	0	0	0	0	0	0	0	0	0	0	11.1181	9.25576	1	1	0	0	22.9591	22.4018	50.1846
DATA	77	1	77	0	0	NC_4_517605	NC_4_517605	12915.6	413.42	1.102191739e-001	9.754748085e-002	2.585171818e-001	3.738408e+002	4.818433e+002	6.156340e+001	7.312025e+001	119	122	22	49	7.022483e+000	1.565571e+001	0	0	0	0	0	0	0	0	0	0	0	72.6832	60.1864	1	1	1	1	24.4106	22.3702	50.2397
DATA	78	1	78	0	0	NC_1_22569402	NC_1_22569402	12936.4	413.283	2.258921104e-001	5.047509841e-001	6.544911416e-001	4.856204e+001	8.169379e+001	4.894617e+001	5.554308e+001	51	75	22	49	6.956113e+000	1.587835e+001	0	0	0	0	0	0	0	0	0	0	0	5.23707	10.2153	0	1	0	0	23.696	22.2914	50.3407
DATA	79	1	79	0	0	NC_2_13833769	NC_2_13833769	12958.2	413.5	-1.695083472e-001	1.600177920e-001	2.894589089e-001	2.622172e+002	1.774814e+002	5.542620e+001	5.767658e+001	99	88	22	49	6.909591e+000	1.578124e+001	0	0	0	0	0	0	0	0	0	0	0	51.0665	22.2177	1	1	1	0	25.7804	22.2558	50.2699
DATA	80	1	80	0	0	Col_1_17772747	Col_1_17772747	12979.1	413.62	1.258394760e-001	8.484425239e-002	1.380260452e-001	4.787496e+002	6.396581e+002	6.835811e+001	8.424350e+001	135	139	22	49	6.924889e+000	1.593372e+001	0	0	0	0	0	0	0	0	0	0	0	93.3076	80.1576	1	1	1	1	23.9365	22.2292	50.4745
DATA	81	1	81	0	0	NC_3_9003917	NC_3_9003917	13000	413.488	-2.959879931e-001	3.810869105e-001	4.373392163e-001	1.170798e+002	5.922350e+001	5.014405e+001	5.508544e+001	68	72	22	49	7.029475e+000	1.599722e+001	0	0	0	0	0	0	0	0	0	0	0	22.8353	7.42892	1	1	0	0	22.4545	22.1574	50.181
DATA	82	1	82	0	0	Col_3_19786306	Col_3_19786306	13021.4	412.879	-1.144539995e-001	1.029825345e-001	2.663995151e-001	4.413960e+002	3.391364e+002	6.574429e+001	6.437076e+001	138	103	22	49	7.018840e+000	1.602366e+001	0	0	0	0	0	0	0	0	0	0	0	86.1508	42.5825	1	1	1	1	27.2919	22.2099	50.1051
DATA	83	1	83	0	0	NC_3_2055493	NC_3_2055493	13042.3	412.623	1.657159239e-001	8.754274622e-002	5.836164623e-002	4.314694e+002	6.319255e+002	6.505827e+001	8.355336e+001	130	148.5	22	49	6.970148e+000	1.625755e+001	0	0	0	0	0	0	0	0	0	0	0	84.2681	79.4199	1	1	1	1	26.2212	22.119	50.2002
DATA	84	1	84	0	0	Col_1_23208151	Col_1_23208151	13064	412.5	-6.786243710e-002	6.318952421e-002	2.828447572e-001	2.541401e+003	2.173756e+003	2.587569e+002	2.241304e+002	529	309	22	49	6.966364e+000	1.608042e+001	0	0	0	0	0	0	0	0	0	0	0	496.66	273.451	1	1	1	1	26.2212	22.0316	49.8634
DATA	85	1	85	0	0	NC_5_26371181	NC_5_26371181	13085	413.217	2.373875671e-002	2.338168491e-001	9.191320118e-001	1.368976e+002	1.445888e+002	5.052404e+001	5.644579e+001	74	85	22	50	6.869510e+000	1.606889e+001	0	0	0	0	0	0	0	0	0	0	0	26.7687	18.2047	1	1	0	0	22.7082	22.0571	50.3785
DATA	86	1	86	0	0	NC_1_16184588	NC_1_16184588	13105.6	412.86	-1.405600676e-002	1.094693930e-001	8.978314430e-001	3.557973e+002	3.444662e+002	6.023927e+001	6.448903e+001	118	105.5	21	49	6.913692e+000	1.603665e+001	0	0	0	0	0	0	0	0	0	0	0	69.6075	43.4057	1	1	1	1	23.9365	21.8785	50.3792
DATA	87	1	87	0	0	Col_5_2904105	Col_5_2904105	13127.6	412.611	2.928972247e-002	6.738550561e-002	6.638098982e-001	1.110502e+003	1.187980e+003	1.212132e+002	1.306917e+002	263	216	22	49	7.031929e+000	1.560730e+001	0	0	0	0	0	0	0	0	0	0	0	217.366	149.82	1	1	1	1	24.4106	21.9777	49.9188
DATA	88	1	88	0	0	Col_5_14778682	Col_5_14778682	13148	412.913	3.765404234e-002	7.185303234e-002	6.002489848e-001	8.167464e+002	8.907201e+002	9.502240e+001	1.043879e+002	200	176	22	49	6.971757e+000	1.577420e+001	0	0	0	0	0	0	0	0	0	0	0	159.934	112.413	1	1	1	1	22.7082	21.8661	49.6767
DATA	89	1	89	0	0	NC_3_19639423	NC_3_19639423	13169.8	412.478	0.000000000e+000	6.205540103e-001	1.000000000e+000	4.823694e+001	5.404849e+001	4.860492e+001	5.446350e+001	53	66	22	49	7.062847e+000	1.577497e+001	0	0	0	0	0	0	0	0	0	0	0	4.72864	3.48375	0	0	0	0	27.0811	21.8674	49.6359
DATA	90	1	90	0	0	Col_5_16050106	Col_5_16050106	13190.2	412.362	-1.209613217e-001	1.044438559e-001	2.468041285e-001	4.329261e+002	3.276819e+002	6.503312e+001	6.347114e+001	133	105.5	21	49	6.996607e+000	1.594610e+001	0	0	0	0	0	0	0	0	0	0	0	84.8369	41.4124	1	1	1	1	23.2073	21.8232	50.256
DATA	91	1	91	0	0	Col_3_1303722	Col_3_1303722	13211.1	412.49	4.028044533e-003	6.403629374e-002	9.498441246e-001	1.737736e+003	1.753929e+003	1.804188e+002	1.836132e+002	377	293	22	49	6.904807e+000	1.562707e+001	0	0	0	0	0	0	0	0	0	0	0	340.629	221.799	1	1	1	1	23.2073	21.8421	50.1042
DATA	92	1	92	0	0	NC_2_18805193	NC_2_18805193	13232.4	412.352	1.610189042e-001	9.537299019e-002	9.135229073e-002	3.654556e+002	5.294848e+002	6.072961e+001	7.583672e+001	119	131	22	49	6.977105e+000	1.583414e+001	0	0	0	0	0	0	0	0	0	0	0	71.6541	66.9974	1	1	1	1	24.8756	21.9058	50.3517
DATA	93	1	93	0	0	Col_5_17412122	Col_5_17412122	13253.8	411.587	-3.623220572e-002	6.457719442e-002	5.747510960e-001	1.674442e+003	1.540415e+003	1.743247e+002	1.633194e+002	367	273	22	49	6.956845e+000	1.577827e+001	0	0	0	0	0	0	0	0	0	0	0	328.372	195.02	1	1	1	1	21.9382	22.0171	50.359
DATA	94	1	94	0	0	Col_5_490033	Col_5_490033	13275.9	412.158	7.315337459e-001	9.137148761e-002	1.183562948e-015	6.552323e+003	3.531255e+004	6.570237e+002	3.531671e+003	1328	4584	22	49	7.011643e+000	1.565390e+001	0	0	0	0	0	0	0	0	0	0	0	1285.16	4472.95	1	1	1	1	25.1049	22.039	50.2307
DATA	95	1	95	0	0	Col_4_15609530	Col_4_15609530	13296.2	412.286	3.135588927e-002	1.523957114e-001	8.369837820e-001	2.184332e+002	2.347873e+002	5.317453e+001	5.907762e+001	93	98	22	49	7.039397e+000	1.548394e+001	0	0	0	0	0	0	0	0	0	0	0	42.8469	29.7526	1	1	0	0	27.0811	22.0886	49.9678
DATA	96	1	96	0	0	NC_4_10138710	NC_4_10138710	13317.7	412.327	7.320455561e-002	7.600747540e-002	3.354857568e-001	6.547983e+002	7.750186e+002	8.147258e+001	9.456791e+001	176	167	22	49	7.155281e+000	1.555379e+001	0	0	0	0	0	0	0	0	0	0	0	128.449	98.251	1	1	1	1	24.4106	22.1541	50.0771
DATA	97	1	97	0	0	NC_5_17185953	NC_5_17185953	13338.9	412.436	-6.408693417e-002	7.537992449e-002	3.952218496e-001	7.840905e+002	6.765178e+002	9.218551e+001	8.666760e+001	197	159	22	49	7.100505e+000	1.565279e+001	0	0	0	0	0	0	0	0	0	0	0	153.811	85.7937	1	1	1	1	25.5572	22.05	49.9186
DATA	98	1	98	0	0	Col_2_4431859	Col_2_4431859	13360.3	412.717	-4.688498558e-002	7.842066209e-002	5.499298754e-001	6.856122e+002	6.154511e+002	8.397083e+001	8.197901e+001	178	145	22	49	7.078656e+000	1.570461e+001	0	0	0	0	0	0	0	0	0	0	0	134.485	78.0727	1	1	1	1	24.8756	22.0112	49.7364
DATA	99	1	99	0	0	NC_1_9046154	NC_1_9046154	13380.9	412.355	1.004692746e-001	1.016604431e-001	3.230141442e-001	3.485422e+002	4.392631e+002	5.971376e+001	6.971979e+001	116.5	122	21	49	7.031785e+000	1.581870e+001	0	0	0	0	0	0	0	0	0	0	0	68.361	55.7361	1	1	1	1	19.1492	21.9983	49.7998
DATA	100	1	100	0	0	NC_3_21315495	NC_3_21315495	13402.5	412	-3.334027080e-001	3.958863654e-001	3.996940942e-001	1.158997e+002	5.378728e+001	4.985944e+001	5.434652e+001	71.5	74.5	21	49	7.018099e+000	1.598253e+001	0	0	0	0	0	0	0	0	0	0	0	22.7284	6.14037	1	0	0	0	29.1201	21.9323	49.6987
DATA	101	1	101	0	0	Col_5_7457801	Col_5_7457801	13423	412.413	-8.771725919e-002	6.455270487e-002	1.741950437e-001	1.916915e+003	1.566339e+003	1.977328e+002	1.657212e+002	414	265	21	48	6.961247e+000	1.589121e+001	0	0	0	0	0	0	0	0	0	0	0	375.838	198.813	1	1	1	1	22.4545	21.682	49.2336
DATA	102	1	102	0	0	Col_1_5878011	Col_1_5878011	13444.4	411.615	-2.838603122e-002	7.054668620e-002	6.874100649e-001	9.421319e+002	8.825223e+002	1.059712e+002	1.035239e+002	220	178	21	49	7.045609e+000	1.609148e+001	0	0	0	0	0	0	0	0	0	0	0	184.673	112.029	1	1	1	1	24.4106	21.7318	49.7853
DATA	103	1	103	0	0	NC_4_10644148	NC_4_10644148	13465.4	411.811	1.571879583e-002	9.126129079e-002	8.632492736e-001	4.593662e+002	4.762970e+002	6.682349e+001	7.209097e+001	137	126	21	48	7.018805e+000	1.589145e+001	0	0	0	0	0	0	0	0	0	0	0	90.0153	60.4641	1	1	1	1	24.6442	21.692	49.5777
DATA	104	1	104	0	0	Col_2_15211730	Col_2_15211730	13486.5	411.5	8.716360281e-002	7.170375285e-002	2.241345676e-001	7.889804e+002	9.643392e+002	9.263778e+001	1.105806e+002	192	176	21	48	7.090292e+000	1.600559e+001	0	0	0	0	0	0	0	0	0	0	0	154.551	122.418	1	1	1	1	24.4106	21.6739	49.6841
DATA	105	1	105	0	0	Col_3_15748518	Col_3_15748518	13508.5	411.787	1.112092598e-001	7.807966815e-002	1.543582114e-001	5.879688e+002	7.595626e+002	7.626240e+001	9.326507e+001	161	159	21	49	7.090404e+000	1.608111e+001	0	0	0	0	0	0	0	0	0	0	0	115.126	96.4153	1	1	1	1	23.4529	21.66	50.088
DATA	106	1	106	0	0	Col_1_2963260	Col_1_2963260	13530.2	411.962	-3.746826687e-001	1.772663109e-001	3.454336991e-002	2.898050e+002	1.222991e+002	5.657740e+001	5.549209e+001	104	80	21	49	7.088748e+000	1.602819e+001	0	0	0	0	0	0	0	0	0	0	0	56.7175	15.522	1	1	1	0	24.1747	21.7653	50.1588
DATA	107	1	107	0	0	Col_3_2928563	Col_3_2928563	13551	411.426	-1.140387854e-002	6.421719532e-002	8.590505212e-001	1.710063e+003	1.665744e+003	1.777825e+002	1.751508e+002	380	273	21	49	7.080814e+000	1.566332e+001	0	0	0	0	0	0	0	0	0	0	0	334.511	211.379	1	1	1	1	25.3321	21.7871	49.8316
DATA	108	1	108	0	0	NC_1_23259236	NC_1_23259236	13571.7	411.5	2.805349592e-001	7.252232571e-002	1.096163159e-004	7.813576e+002	1.490681e+003	9.203941e+001	1.585984e+002	207	257	21	49	7.046718e+000	1.565959e+001	0	0	0	0	0	0	0	0	0	0	0	152.76	189.12	1	1	1	1	27.0811	21.852	50.2316
DATA	109	1	109	0	0	NC_1_19983943	NC_1_19983943	13593.1	411.237	0.000000000e+000	6.195777288e-001	1.000000000e+000	4.836294e+001	5.382113e+001	4.867175e+001	5.416479e+001	39	64.5	21	49	6.994020e+000	1.559561e+001	0	0	0	0	0	0	0	0	0	0	0	-11.219	-4.00812	0	0	0	0	26.0017	22.0038	49.7778
DATA	110	1	110	0	0	NC_3_10182835	NC_3_10182835	13613.6	411.596	-1.118283951e-001	1.540561076e-001	4.679037938e-001	2.546862e+002	1.968689e+002	5.496056e+001	5.764926e+001	99	93	21	49	7.000152e+000	1.571104e+001	0	0	0	0	0	0	0	0	0	0	0	49.73	24.9605	1	1	1	0	24.4106	21.8518	49.9462
DATA	111	1	111	0	0	Col_5_1926129	Col_5_1926129	13634.6	411.62	7.327837311e-002	6.938351097e-002	2.909064206e-001	9.203609e+002	1.089523e+003	1.041440e+002	1.216915e+002	237	203	21	49	7.017265e+000	1.578004e+001	0	0	0	0	0	0	0	0	0	0	0	179.584	138.082	1	1	1	1	24.4106	21.8281	50.0525
DATA	112	1	112	0	0	NC_2_4328789	NC_2_4328789	13656.4	411.414	4.261582785e-002	1.017771397e-001	6.754229038e-001	3.719071e+002	4.102516e+002	6.133646e+001	6.800026e+001	115	118	21	49	7.025180e+000	1.578589e+001	0	0	0	0	0	0	0	0	0	0	0	72.5117	51.9695	1	1	1	1	27.501	21.7787	49.9947
DATA	113	1	113	0	0	NC_1_6792936	NC_1_6792936	13677.7	410.957	-1.195480329e-001	1.075470556e-001	2.663152736e-001	4.138871e+002	3.142924e+002	6.399865e+001	6.270371e+001	126	107	21	49	7.061872e+000	1.580600e+001	0	0	0	0	0	0	0	0	0	0	0	80.6324	39.7935	1	1	1	1	22.9591	21.7194	49.9064
DATA	114	1	114	0	0	Col_2_6112062	Col_2_6112062	13698.7	411.327	1.403692958e-001	7.740966328e-002	6.978086290e-002	5.926162e+002	8.187340e+002	7.680375e+001	9.823773e+001	168.5	170.5	21	49	7.047836e+000	1.575908e+001	0	0	0	0	0	0	0	0	0	0	0	115.353	103.602	1	1	1	1	23.9365	21.6181	50.2026
DATA	115	1	115	0	0	NC_5_17864875	NC_5_17864875	13719.2	411.526	-5.594451570e-002	6.688101871e-002	4.028859235e-001	1.302393e+003	1.144979e+003	1.391163e+002	1.267314e+002	304	208	21	49	6.713811e+000	1.562618e+001	0	0	0	0	0	0	0	0	0	0	0	253.29	144.794	1	1	1	1	25.3321	21.3699	50.3639
DATA	116	1	116	0	0	NC_1_26366146	NC_1_26366146	13741.3	410.917	-1.870332770e-001	9.600713850e-002	5.140078522e-002	5.446641e+002	3.540752e+002	7.322753e+001	6.487597e+001	161	111	21	50	6.974333e+000	1.553273e+001	0	0	0	0	0	0	0	0	0	0	0	105.824	44.7451	1	1	1	1	20.3108	21.747	50.4541
DATA	117	1	117	0	0	Col_3_23201470	Col_3_23201470	13761.8	411.289	8.381215392e-002	7.112892508e-002	2.386717675e-001	8.224122e+002	9.974743e+002	9.572847e+001	1.136183e+002	213	185	21	50	7.085730e+000	1.575547e+001	0	0	0	0	0	0	0	0	0	0	0	159.634	125.96	1	1	1	1	22.4545	21.5621	50.6606
DATA	118	1	118	0	0	Col_4_17093413	Col_4_17093413	13783.2	411.367	-5.295921239e-002	6.625188966e-002	4.240808064e-001	1.387359e+003	1.228089e+003	1.471496e+002	1.343371e+002	317	224	21	50	7.115407e+000	1.573607e+001	0	0	0	0	0	0	0	0	0	0	0	269.012	154.954	1	1	1	1	26.0017	21.6176	50.5707
DATA	119	1	119	0	0	NC_3_11822873	NC_3_11822873	13804.5	411.545	-1.108048964e-001	6.305356229e-002	7.886432043e-002	3.588851e+003	2.780677e+003	3.622280e+002	2.833572e+002	738.5	402.5	21	50	7.169011e+000	1.583307e+001	0	0	0	0	0	0	0	0	0	0	0	695.129	350.543	1	1	1	1	24.4106	21.7057	50.5382
DATA	120	1	120	0	0	Col_3_18027238	Col_3_18027238	13825.5	411.17	4.616236862e-002	6.680569308e-002	4.895689786e-001	1.164983e+003	1.295632e+003	1.264426e+002	1.405761e+002	273	226	21	50	7.094619e+000	1.586897e+001	0	0	0	0	0	0	0	0	0	0	0	225.4	163.185	1	1	1	1	24.4106	21.783	50.492
DATA	121	1	121	0	0	NC_5_20522256	NC_5_20522256	13845.4	411.098	8.994866524e-002	9.172497283e-002	3.267730666e-001	4.247743e+002	5.225247e+002	6.500360e+001	7.556987e+001	130	134	22	49	7.145357e+000	1.601018e+001	0	0	0	0	0	0	0	0	0	0	0	82.0957	65.7517	1	1	1	1	24.1747	21.9851	50.6321
DATA	122	1	122	0	0	NC_5_15044549	NC_5_15044549	13867.6	410.804	-1.037153855e-001	8.417520059e-002	2.178978861e-001	6.327120e+002	4.982997e+002	8.018987e+001	7.395896e+001	168	131	22	49	7.112110e+000	1.588288e+001	0	0	0	0	0	0	0	0	0	0	0	122.131	62.636	1	1	1	1	24.1747	22.0698	50.5635
DATA	123	1	123	0	0	NC_1_1147965	NC_1_1147965	13889	410.797	3.376473263e-002	6.664101476e-002	6.123892310e-001	1.494914e+003	1.615775e+003	1.574196e+002	1.792246e+002	315	223	22	49	7.044082e+000	1.592286e+001	0	0	0	0	0	0	0	0	0	0	0	288.2	202.877	1	1	1	1	28.1191	22.015	50.8208
DATA	124	1	124	0	0	NC_5_9219665	NC_5_9219665	13909.4	410.622	-3.713095850e-002	7.645722302e-002	6.272199020e-001	7.359552e+002	6.756479e+002	8.863146e+001	8.697808e+001	185	151.5	22	49	7.088841e+000	1.560764e+001	0	0	0	0	0	0	0	0	0	0	0	141.709	84.7403	1	1	1	1	23.2073	21.9729	50.3075
DATA	125	1	125	0	0	Col_3_7437590	Col_3_7437590	13931.7	410.954	8.629168778e-002	1.450974456e-001	5.520337151e-001	2.209414e+002	2.695063e+002	5.416814e+001	6.110866e+001	91	100	21	49	7.037479e+000	1.569519e+001	0	0	0	0	0	0	0	0	0	0	0	42.4832	33.7581	1	1	0	0	27.2919	21.8114	50.227
DATA	126	1	126	0	0	NC_2_8518626	NC_2_8518626	13952.6	410.389	-1.252462580e-001	6.250400005e-002	4.509020595e-002	1.925491e+004	1.443096e+004	1.926128e+003	1.444140e+003	3587	1864	21	49	6.962575e+000	1.557754e+001	0	0	0	0	0	0	0	0	0	0	0	3697.54	1805.39	1	1	1	1	24.4106	21.7675	50.2374
DATA	127	1	127	0	0	Col_3_13179746	Col_3_13179746	13973.9	410.745	3.080432837e-002	1.090563588e-001	7.775889209e-001	3.445095e+002	3.698329e+002	6.038408e+001	6.626676e+001	110.5	118.5	21	49	6.966417e+000	1.574462e+001	0	0	0	0	0	0	0	0	0	0	0	66.0634	46.2054	1	1	1	1	25.1049	21.6902	50.5404
DATA	128	1	128	0	0	NC_5_22710122	NC_5_22710122	13994.5	410.449	4.178556694e-001	3.941530910e-001	2.890829788e-001	4.934469e+001	1.291505e+002	4.968423e+001	5.655428e+001	54	86	21	49	6.958007e+000	1.571514e+001	0	0	0	0	0	0	0	0	0	0	0	2.98526	16.1141	0	1	0	0	24.4106	21.753	50.2443
DATA	129	1	129	0	0	Col_1_5852327	Col_1_5852327	14015.7	409.735	2.971453365e-002	7.702792945e-002	6.996721183e-001	6.713569e+002	7.188992e+002	8.354829e+001	9.059975e+001	183	154	21	49	6.995178e+000	1.607468e+001	0	0	0	0	0	0	0	0	0	0	0	128.382	89.5703	1	1	1	1	23.2073	21.7184	50.2526
DATA	130	1	130	0	0	NC_1_11326107	NC_1_11326107	14036.8	410.267	-2.061669029e-001	1.311706206e-001	1.160094880e-001	3.547138e+002	2.206537e+002	6.114525e+001	5.946664e+001	115	92	21	49	6.954803e+000	1.566625e+001	0	0	0	0	0	0	0	0	0	0	0	67.7295	27.4503	1	1	1	0	22.4545	21.7215	50.0317
DATA	131	1	131	0	0	Col_1_30370577	Col_1_30370577	14058.3	410.255	-6.171513472e-002	6.572602673e-002	3.477432826e-001	1.527618e+003	1.325256e+003	1.606994e+002	1.436038e+002	330	240	21	49	6.939827e+000	1.570832e+001	0	0	0	0	0	0	0	0	0	0	0	291.241	164.609	1	1	1	1	24.8756	21.7453	50.0447
DATA	132	1	132	0	0	Col_2_8706116	Col_2_8706116	14079.2	410.231	1.356258616e-001	6.633574252e-002	4.090054687e-002	1.266720e+003	1.731038e+003	1.361670e+002	1.817517e+002	297	276	21	49	6.635345e+000	1.586618e+001	0	0	0	0	0	0	0	0	0	0	0	241.134	214.669	1	1	1	1	24.4106	21.444	50.1938
DATA	133	1	133	0	0	Col_2_3931415	Col_2_3931415	14100.6	410.414	-1.995489376e-001	1.741251752e-001	2.517916281e-001	2.499750e+002	1.578874e+002	5.593270e+001	5.769282e+001	93	83.5	21	49	6.614283e+000	1.583898e+001	0	0	0	0	0	0	0	0	0	0	0	47.5102	19.5467	1	1	0	0	27.501	21.417	50.4048
DATA	134	1	134	0	0	NC_1_13710994	NC_1_13710994	14121.5	410.673	-2.187054971e-002	7.031236308e-002	7.557638096e-001	9.753624e+002	9.274606e+002	1.096577e+002	1.081275e+002	238	179.5	21	49	6.977232e+000	1.597261e+001	0	0	0	0	0	0	0	0	0	0	0	185.085	114.625	1	1	1	1	25.1049	21.7033	50.5513
DATA	135	1	135	0	0	Col_1_27913533	Col_1_27913533	14142.9	410.167	1.436129307e-001	8.942177079e-002	1.082700645e-001	4.315638e+002	6.007005e+002	6.619681e+001	8.190902e+001	127	131	21	49	6.617643e+000	1.620242e+001	0	0	0	0	0	0	0	0	0	0	0	81.7628	74.1094	1	1	1	1	22.9591	21.3877	50.3767
DATA	136	1	136	0	0	Col_5_23430433	Col_5_23430433	14164.1	410.603	-1.084924901e-002	6.519850196e-002	8.678395395e-001	1.511103e+003	1.473821e+003	1.592551e+002	1.575870e+002	342.5	245.5	21	48	6.621514e+000	1.587051e+001	0	0	0	0	0	0	0	0	0	0	0	285.817	181.491	1	1	1	1	25.7804	21.5453	49.7152
DATA	137	1	137	0	0	NC_2_4140707	NC_2_4140707	14185.3	410.391	1.282657140e-001	6.483762656e-002	4.789932395e-002	5.886187e+003	7.908603e+003	5.907691e+002	8.343445e+002	1011	829	21	48	6.718194e+000	1.582690e+001	0	0	1	1	0	0	0	0	0	0	0	1111.52	972.067	1	1	1	1	27.2919	21.4138	49.6869
DATA	138	1	138	0	0	NC_2_16268643	NC_2_16268643	14206.2	410.525	-4.666321432e-002	7.511206918e-002	5.344365360e-001	8.023111e+002	7.205756e+002	9.477118e+001	9.125886e+001	192.5	151.5	21	49	6.652419e+000	1.579388e+001	0	0	0	0	0	0	0	0	0	0	0	151.255	88.3981	1	1	1	1	25.7804	21.3868	49.7244
DATA	139	1	139	0	0	Col_3_10715295	Col_3_10715295	14228	410.736	7.743028920e-001	9.456922656e-002	2.663021132e-016	2.024145e+003	1.203773e+004	2.086265e+002	1.205080e+003	424	1507	21	49	6.632519e+000	1.559590e+001	0	0	0	0	0	0	0	0	0	0	0	380.939	1473.73	1	1	1	1	24.8756	21.2993	49.9361
DATA	140	1	140	0	0	NC_5_16373118	NC_5_16373118	14248.6	410	2.279883155e-001	5.001647620e-001	6.485148004e-001	5.029112e+001	8.501187e+001	5.068242e+001	5.686224e+001	55	73	21	49	6.691651e+000	1.555868e+001	0	0	0	0	0	0	0	0	0	0	0	5.01006	10.3874	0	1	0	0	30	21.2736	49.7266
DATA	141	1	141	0	0	Col_2_1192159	Col_2_1192159	14270.1	410.78	2.770025910e-001	6.862792662e-002	5.430181604e-005	1.368579e+003	2.589838e+003	1.459478e+002	2.650421e+002	303.5	382.5	21	49	6.690811e+000	1.578730e+001	0	0	0	0	0	0	0	0	0	0	0	256.696	315.764	1	1	1	1	23.696	21.4506	49.8141
DATA	142	1	142	0	0	NC_3_13038465	NC_3_13038465	14290.9	410.571	4.685512729e-002	7.857657174e-002	5.509755320e-001	6.397384e+002	7.126193e+002	8.168180e+001	9.091920e+001	168	154	21	49	6.715945e+000	1.587437e+001	0	0	0	0	0	0	0	0	0	0	0	119.792	86.7041	1	1	1	1	23.696	21.4955	49.6517
DATA	143	1	143	0	0	Col_3_18805359	Col_3_18805359	14312.1	410.255	1.502657511e-002	6.798362934e-002	8.250673157e-001	1.115516e+003	1.154788e+003	1.226042e+002	1.285973e+002	254	212	21	49	6.768283e+000	1.589560e+001	0	0	0	0	0	0	0	0	0	0	0	208.527	140.198	1	1	1	1	25.1049	21.5214	49.4473
DATA	144	1	144	0	0	Col_3_18983780	Col_3_18983780	14333.6	410.038	1.458219160e-002	7.320397528e-002	8.421067298e-001	8.178992e+002	8.458278e+002	9.636716e+001	1.018364e+002	201	165	21	49	6.790002e+000	1.580695e+001	0	0	0	0	0	0	0	0	0	0	0	152.627	102.457	1	1	1	1	24.8756	21.4521	49.5598
DATA	145	1	145	0	0	NC_3_19906268	NC_3_19906268	14354.6	409.881	-3.827230030e-002	9.978930037e-002	7.013260142e-001	4.411632e+002	4.039494e+002	6.746915e+001	6.973248e+001	130.5	115	21	49	7.106237e+000	1.584067e+001	0	0	0	0	0	0	0	0	0	0	0	82.1859	48.8215	1	1	1	1	25.7804	21.8302	49.8769
DATA	146	1	146	0	0	NC_3_22827275	NC_3_22827275	14376	410.055	-1.432138290e-001	1.771478022e-001	4.188358399e-001	2.356369e+002	1.694453e+002	5.630498e+001	5.944194e+001	92.5	82	21	49	7.084591e+000	1.584741e+001	0	0	0	0	0	0	0	0	0	0	0	43.8207	20.4307	1	1	0	0	25.5572	21.8435	49.7708
DATA	147	1	147	0	0	NC_3_8396659	NC_3_8396659	14397	409.85	-1.516097684e-001	1.771017830e-001	3.919645436e-001	2.384429e+002	1.681801e+002	5.650113e+001	5.953359e+001	92.5	84	21	49	7.037329e+000	1.569446e+001	0	0	0	0	0	0	0	0	0	0	0	44.2679	20.231	1	1	0	0	26.8687	21.8403	49.5399
DATA	148	1	148	0	0	Col_3_10187103	Col_3_10187103	14417.9	409.46	1.188802151e-001	1.168622121e-001	3.090258490e-001	2.936905e+002	3.861625e+002	5.911970e+001	6.905133e+001	100	112	21	49	7.051539e+000	1.595807e+001	0	0	0	0	0	0	0	0	0	0	0	54.4339	46.343	1	1	1	1	23.9365	21.8972	49.8868
DATA	149	1	149	0	0	NC_3_5667804	NC_3_5667804	14438.9	409.529	1.578816634e-002	3.768502559e-001	9.665823497e-001	8.835651e+001	9.162769e+001	5.214997e+001	5.811113e+001	61	75.5	22	49	7.085056e+000	1.575929e+001	0	0	0	0	0	0	0	0	0	0	0	16.3486	10.9693	1	1	0	0	24.4106	21.9277	49.8978
DATA	150	1	150	0	0	NC_4_5641267	NC_4_5641267	14460.3	409.5	-3.910268680e-003	1.052586867e-001	9.703660986e-001	3.940043e+002	3.904727e+002	6.483066e+001	6.952949e+001	120	110	21	49	6.699506e+000	1.586914e+001	0	0	0	0	0	0	0	0	0	0	0	72.7778	46.6276	1	1	1	1	23.9365	21.4599	49.811
DATA	151	1	151	0	0	NC_2_7928470	NC_2_7928470	14481.4	409.62	2.769740013e-001	6.761255080e-002	4.194652541e-005	1.914535e+003	3.622742e+003	1.982776e+002	3.668366e+002	397	494	21	48	6.570091e+000	1.557668e+001	0	0	0	0	0	0	0	0	0	0	0	353.046	431.506	1	1	1	1	24.4106	21.2406	49.591
DATA	152	1	152	0	0	NC_1_25003357	NC_1_25003357	14502.7	410	-6.307187310e-002	5.465358468e-001	9.081257059e-001	6.644146e+001	5.746022e+001	5.208412e+001	5.782712e+001	60	57.5	21	49	6.632277e+000	1.581036e+001	0	0	0	0	0	0	0	0	0	0	0	12.2312	-5.84608	1	0	0	0	21.9382	21.3161	49.7485
DATA	153	1	153	0	0	NC_3_1720150	NC_3_1720150	14524	409.812	1.643359924e-001	3.490529814e-001	6.377797821e-001	8.088422e+001	1.180864e+002	5.237206e+001	5.916953e+001	64.5	81.5	21	48	6.608944e+000	1.590124e+001	0	0	0	0	0	0	0	0	0	0	0	14.8655	13.9917	1	1	0	0	26.6546	21.4374	49.54
DATA	154	1	154	0	0	Col_4_9176873	Col_4_9176873	14544.8	409.922	-2.816453494e-001	1.537410048e-001	6.695932798e-002	3.317409e+002	1.734418e+002	6.153528e+001	6.066428e+001	104	87	21	49	6.748363e+000	1.576454e+001	0	0	0	0	0	0	0	0	0	0	0	60.8712	20.4966	1	1	1	0	23.9365	21.4396	49.5031
DATA	155	1	155	0	0	NC_3_15539085	NC_3_15539085	14566.7	409.549	1.184888392e-001	5.173881911e-001	8.188584855e-001	5.740720e+001	7.541456e+001	5.222825e+001	5.877849e+001	58	76	21	49	7.068151e+000	1.618973e+001	0	0	0	0	0	0	0	0	0	0	0	10.5165	8.88761	1	1	0	0	24.4106	21.8968	49.9539
DATA	156	1	156	0	0	Col_5_10581863	Col_5_10581863	14587.6	409.897	1.068593736e-002	1.013529488e-001	9.160322951e-001	4.162705e+002	4.266400e+002	6.660489e+001	7.236599e+001	123.5	116.5	22	49	7.061470e+000	1.584317e+001	0	0	0	0	0	0	0	0	0	0	0	76.1364	50.1426	1	1	1	1	25.3321	22.183	50.1174
DATA	157	1	157	0	0	Col_1_1517038	Col_1_1517038	14608.9	409.125	-6.638041944e-002	7.267057654e-002	3.610096748e-001	9.570184e+002	8.213719e+002	1.089513e+002	1.009055e+002	213	156	22	49	7.102596e+000	1.552089e+001	0	0	0	0	0	0	0	0	0	0	0	174.777	96.2709	1	1	1	1	25.1049	22.3069	49.913
DATA	158	1	158	0	0	Col_3_11748343	Col_3_11748343	14630.1	409.13	-1.205772229e-001	9.524560605e-002	2.055270483e-001	5.431094e+002	4.114434e+002	7.529577e+001	7.174638e+001	141	107.5	22	49	7.075016e+000	1.583108e+001	0	0	0	0	0	0	0	0	0	0	0	99.0359	48.0894	1	1	1	1	24.6442	22.4999	50.3649
DATA	159	1	159	0	0	Col_3_16709942	Col_3_16709942	14651.4	409.717	-8.829678898e-002	7.208932302e-002	2.206412496e-001	1.025106e+003	8.365115e+002	1.150503e+002	1.023339e+002	222	167	22	50	6.764357e+000	1.595794e+001	0	0	0	0	0	0	0	0	0	0	0	186.641	97.4892	1	1	1	1	24.6442	22.2717	50.6745
DATA	160	1	160	0	0	NC_4_3327266	NC_4_3327266	14672	410.077	-1.544816876e-002	8.518742792e-002	8.560981259e-001	5.912602e+002	5.705983e+002	7.894196e+001	8.215861e+001	147	132	22	50	6.774959e+000	1.599099e+001	0	0	0	0	0	0	0	0	0	0	0	107.497	66.3131	1	1	1	1	23.4529	22.2976	50.7425
DATA	161	1	161	0	0	NC_3_550512	NC_3_550512	14692.8	409.362	-6.132779022e-002	9.447497191e-002	5.162457900e-001	5.147049e+002	4.469207e+002	7.343329e+001	7.423803e+001	140	109	22	50	6.799000e+000	1.605401e+001	0	0	0	0	0	0	0	0	0	0	0	93.4541	51.794	1	1	1	1	23.2073	22.3257	50.8473
DATA	162	1	162	66	1	DarkCorner	DarkCorner	14713.9	409.5	0.000000000e+000	6.202527443e-001	1.000000000e+000	5.211472e+001	5.907411e+001	5.244774e+001	5.947251e+001	45	62	22	50	6.877966e+000	1.598821e+001	0	0	0	0	0	0	0	0	0	0	0	0.296984	1.83461	0	0	0	0	25.7804	22.4045	50.7685
DATA	163	1	163	66	1	DarkCorner	DarkCorner	14735.1	409.179	0.000000000e+000	6.206362863e-001	1.000000000e+000	5.218194e+001	5.924745e+001	5.260349e+001	5.962576e+001	51	67	22	50	7.168859e+000	1.607029e+001	0	0	0	0	0	0	1	0	0	0	0	5.51884	-0.908998	0	0	0	0	25.3321	22.7321	50.9367
DATA	164	1	164	66	1	DarkCorner	DarkCorner	14756.8	409.027	0.000000000e+000	6.202392845e-001	1.000000000e+000	5.224883e+001	5.942768e+001	5.258245e+001	5.980738e+001	48	69	22	50	7.091963e+000	1.612047e+001	0	0	0	0	0	0	0	0	0	0	0	-0.339496	0.193431	0	0	0	0	28.7238	22.4609	50.9252
DATA	165	2	1	66	1	DarkCorner	DarkCorner	11318.1	422.212	0.000000000e+000	6.202692034e-001	1.000000000e+000	4.887472e+001	5.531948e+001	4.922108e+001	5.567271e+001	47	60	21	49	6.837246e+000	1.556302e+001	0	0	0	0	0	0	0	0	0	0	0	3.55115	-0.173445	0	0	0	0	26.8687	20.9604	49.6586
DATA	166	2	2	66	1	DarkCorner	DarkCorner	11339	422.194	0.000000000e+000	6.201257569e-001	1.000000000e+000	4.905486e+001	5.550113e+001	4.936852e+001	5.586457e+001	43	61	20	49	6.856440e+000	1.575533e+001	0	0	0	0	0	0	0	0	0	0	0	0.397786	1.2366	0	0	0	0	27.0811	20.83	49.5662
DATA	167	2	3	0	0	Col_4_15182583	Col_4_15182583	11360.8	422.158	1.875821018e-001	1.036954102e-001	7.045532633e-002	3.176199e+002	4.892038e+002	5.885273e+001	7.438535e+001	105	120	20	49	6.914781e+000	1.584717e+001	0	0	0	0	0	0	0	0	0	0	0	60.9635	59.975	1	1	1	1	25.3321	20.4172	49.7228
DATA	168	2	4	0	0	Col_5_2157408	Col_5_2157408	11381.8	422.875	-1.044143067e-001	1.099027724e-001	3.420814085e-001	4.044645e+002	3.180286e+002	6.408863e+001	6.457475e+001	121	95	20	49	6.910378e+000	1.572711e+001	0	0	0	0	0	0	0	0	0	0	0	77.3708	38.8751	1	1	1	1	23.2073	20.3241	49.7278
DATA	169	2	5	0	0	Col_5_2285311	Col_5_2285311	11403.3	422.391	1.268904198e-002	8.669087113e-002	8.836284057e-001	5.265327e+002	5.421436e+002	7.252061e+001	7.820288e+001	138.5	120.5	19	49	7.020838e+000	1.562274e+001	0	0	0	0	0	0	0	0	1	0	0	100.408	66.0822	1	1	1	1	27.2919	20.0608	49.5342
DATA	170	2	6	0	0	Col_4_8300133	Col_4_8300133	11423.8	422.439	-5.956572198e-002	6.577443462e-002	3.651444402e-001	1.531302e+003	1.335043e+003	1.610896e+002	1.449691e+002	341	223.5	19	48	7.021057e+000	1.543443e+001	0	0	0	0	0	0	0	0	1	0	0	291.191	162.317	1	1	1	1	25.3321	19.873	49.0904
DATA	171	2	7	0	0	NC_3_15118031	NC_3_15118031	11445.5	422.324	-7.750574237e-002	7.374385930e-002	2.932526985e-001	8.925009e+002	7.466257e+002	1.023750e+002	9.371977e+001	212	149.5	19	48	6.945909e+000	1.507411e+001	0	0	0	0	0	0	0	0	1	0	0	169.242	90.5459	1	1	1	1	27.0811	19.9657	49.0958
DATA	172	2	8	0	0	NC_5_2484148	NC_5_2484148	11466	422.737	-1.676098299e-002	9.921480598e-002	8.658467403e-001	4.309751e+002	4.146591e+002	6.622064e+001	7.030420e+001	119	113	19	48	6.875489e+000	1.511142e+001	0	0	0	0	0	0	0	0	1	0	0	81.5182	50.175	1	1	1	1	25.7804	19.9252	49.187
DATA	173	2	9	0	0	NC_4_2536851	NC_4_2536851	11487.9	422.735	4.022332892e-002	8.240814109e-002	6.254797399e-001	5.747140e+002	6.304855e+002	7.644085e+001	8.492796e+001	153	143	20	48	6.794698e+000	1.526954e+001	0	0	0	0	0	0	0	0	0	0	0	108.439	76.121	1	1	1	1	23.9365	20.2746	49.0921
DATA	174	2	10	0	0	NC_4_4318032	NC_4_4318032	11509.1	422.836	-9.166638103e-002	8.597216275e-002	2.863182042e-001	6.159749e+002	4.987658e+002	7.966083e+001	7.575202e+001	152	114	20	48	6.768023e+000	1.524876e+001	0	0	0	0	0	0	0	0	1	0	0	115.965	60.0969	1	1	1	1	24.6442	20.2644	49.0911
DATA	175	2	11	0	0	Col_4_16689198	Col_4_16689198	11531	422.86	-1.550163830e-001	1.191587986e-001	1.932849306e-001	3.897696e+002	2.727668e+002	6.388770e+001	6.330289e+001	114	97	20	48	6.479070e+000	1.514092e+001	0	0	0	0	0	0	0	0	1	0	0	73.224	32.8028	1	1	1	0	23.4529	20.0782	48.9964
DATA	176	2	12	0	0	NC_2_6063046	NC_2_6063046	11551.4	422	0.000000000e+000	6.202604519e-001	1.000000000e+000	5.038709e+001	5.685774e+001	5.076022e+001	5.722079e+001	47	61	20	49	6.423196e+000	1.564365e+001	0	0	0	0	0	0	0	0	1	0	0	4.28273	-1.85317	0	0	0	0	29.1201	20.0491	49.8439
DATA	177	2	13	0	0	Col_3_7532007	Col_3_7532007	11572	422.259	-8.712160657e-002	8.331306344e-002	2.956932666e-001	6.586628e+002	5.389414e+002	8.317793e+001	7.866945e+001	165	136	20	49	6.599362e+000	1.575300e+001	0	0	0	0	0	0	0	0	1	0	0	123.313	64.6046	1	1	1	1	26.0017	20.0534	49.8264
DATA	178	2	14	0	0	Col_5_1971000	Col_5_1971000	11592.9	422.267	9.858670627e-002	6.220425319e-002	1.129920642e-001	7.394752e+003	9.279195e+003	7.412232e+002	9.296926e+002	1444	1158	20	49	6.390563e+000	1.567692e+001	0	0	0	0	0	0	0	0	1	0	0	1382.25	1110.73	1	1	1	1	26.4388	20.0936	49.8252
DATA	179	2	15	0	0	Col_1_24728856	Col_1_24728856	11614.3	421.932	-1.331893236e-001	1.309027371e-001	3.089309306e-001	3.369025e+002	2.479219e+002	6.107974e+001	6.258825e+001	105	88	20	49	6.620545e+000	1.553751e+001	0	0	0	0	0	0	0	0	1	0	0	62.8852	29.6366	1	1	1	0	26.2212	20.0164	49.9168
DATA	180	2	16	0	0	NC_5_8638567	NC_5_8638567	11636	421.945	1.110695105e-001	1.445095842e-001	4.421330960e-001	2.247285e+002	2.902202e+002	5.574625e+001	6.444393e+001	83	92.5	20	48	6.694436e+000	1.509928e+001	0	0	0	0	0	0	0	0	1	0	0	41.8914	34.6504	1	1	0	1	25.5572	20.0294	49.3233
DATA	181	2	17	0	0	NC_3_21066331	NC_3_21066331	11656.6	422.189	4.821770419e-001	8.466768923e-002	1.234184597e-008	4.812829e+002	1.460755e+003	7.017775e+001	1.570212e+002	135	229	19	48	6.622121e+000	1.517800e+001	0	0	0	0	0	0	0	0	1	0	0	89.6127	174.224	1	1	1	1	24.6442	19.9367	49.4753
DATA	182	2	18	0	0	NC_1_13468108	NC_1_13468108	11678.3	422.023	5.589994524e-002	1.938918321e-001	7.731134358e-001	1.705804e+002	1.940123e+002	5.389799e+001	6.083212e+001	73	83	19	48	6.674183e+000	1.524554e+001	0	0	0	0	0	0	0	0	1	0	0	31.7283	23.1171	1	1	0	0	21.9382	20.0496	49.2823
DATA	183	2	19	0	0	NC_5_20389249	NC_5_20389249	11699.5	421.676	-2.506517306e-001	4.117344761e-001	5.426766863e-001	1.084570e+002	6.089837e+001	5.230893e+001	5.802483e+001	62	71	19	49	6.692114e+000	1.503151e+001	0	0	0	0	0	0	0	0	1	0	0	20.1556	7.25005	1	1	0	0	27.0811	20.0753	49.5662
DATA	184	2	20	0	0	NC_4_7719162	NC_4_7719162	11720.5	421.837	-3.129465528e-002	1.593956028e-001	8.443493452e-001	2.362457e+002	2.198210e+002	5.639830e+001	6.178781e+001	88.5	84	20	49	6.733092e+000	1.532293e+001	0	0	0	0	0	0	0	0	1	0	0	43.8698	26.1515	1	1	0	0	23.696	20.2568	49.9952
DATA	185	2	21	0	0	Col_5_25576250	Col_5_25576250	11741.1	422.065	-5.862231631e-003	6.758767810e-002	9.308819862e-001	1.197178e+003	1.181127e+003	1.302244e+002	1.314878e+002	241	205	20	49	6.417833e+000	1.556025e+001	0	0	0	0	0	0	0	0	1	0	0	222.167	140.433	1	1	1	1	22.7082	20.0534	49.641
DATA	186	2	22	0	0	NC_1_4549878	NC_1_4549878	11762.5	421.25	8.147532599e-003	1.147127186e-001	9.433774301e-001	3.431442e+002	3.496425e+002	6.169419e+001	6.756218e+001	102	102.5	20	49	6.363025e+000	1.566613e+001	0	0	0	0	0	0	0	0	0	0	0	63.6471	41.5485	1	1	1	1	23.696	20.2973	49.5423
DATA	187	2	23	0	0	NC_3_9393524	NC_3_9393524	11783.6	421.821	1.275288182e-001	2.009901399e-001	5.257527027e-001	1.512079e+002	2.028165e+002	5.347620e+001	6.128636e+001	69	82.5	20	48	6.362705e+000	1.573713e+001	0	0	0	0	0	0	0	0	0	0	0	28.0337	24.0919	1	1	0	0	21.1402	20.3676	49.2752
DATA	188	2	24	0	0	Col_5_24812453	Col_5_24812453	11804.5	421.5	4.966201426e-002	6.540353332e-002	4.476629595e-001	1.439632e+003	1.614037e+003	1.528334e+002	1.714584e+002	293	249	20	48	6.389794e+000	1.562859e+001	0	0	0	0	0	0	0	0	0	0	0	266.825	191.665	1	1	1	1	24.4106	20.4482	49.0029
DATA	189	2	25	0	0	NC_1_7390329	NC_1_7390329	11826.8	421.151	-2.824705475e-001	1.753336144e-001	1.071696648e-001	2.817257e+002	1.470130e+002	5.854440e+001	5.970377e+001	95	77	20	48	6.489075e+000	1.544897e+001	0	0	0	0	0	0	0	0	0	0	0	52.2048	17.4534	1	1	1	0	24.4106	20.6033	48.8015
DATA	190	2	26	0	0	NC_1_22707823	NC_1_22707823	11848.8	420.405	7.407627673e-002	2.297794235e-001	7.471648797e-001	1.392167e+002	1.651078e+002	5.317911e+001	6.018360e+001	68	78	20	48	6.558642e+000	1.533639e+001	0	0	0	0	0	0	0	0	0	0	0	25.7952	19.5986	1	1	0	0	20.3108	20.6511	48.545
DATA	191	2	27	0	0	Col_4_7791589	Col_4_7791589	11868.9	420.964	9.910670833e-003	8.509289518e-002	9.072809797e-001	5.640078e+002	5.770265e+002	7.625907e+001	8.172527e+001	148	130	20	48	6.472594e+000	1.567642e+001	0	0	0	0	0	0	0	0	0	0	0	104.5	68.4943	1	1	1	1	25.3321	20.589	48.7129
DATA	192	2	28	0	0	Col_5_20803023	Col_5_20803023	11890.1	421.158	7.319334174e-002	6.303092442e-002	2.455487672e-001	2.469229e+003	2.922501e+003	2.522002e+002	2.979246e+002	484	401	20	48	6.514742e+000	1.565469e+001	0	0	0	0	0	0	0	0	0	0	0	457.532	346.932	1	1	1	1	25.1049	20.5783	48.603
DATA	193	2	29	0	0	Col_1_24658350	Col_1_24658350	11910.8	421.128	7.521603834e-002	1.255422914e-001	5.490868071e-001	2.815143e+002	3.347469e+002	5.852959e+001	6.684752e+001	88	98	20	48	6.521665e+000	1.597603e+001	0	0	0	0	0	0	0	0	0	0	0	52.171	39.7434	1	1	1	1	22.9591	20.5698	49.1974
DATA	194	2	30	0	0	Col_1_15893579	Col_1_15893579	11932.2	421.054	8.923130228e-002	1.026358682e-001	3.846300973e-001	3.696649e+002	4.539829e+002	6.323307e+001	7.353619e+001	111	118	20	48	6.438571e+000	1.560621e+001	0	0	0	0	0	0	0	0	0	0	0	68.5244	53.9118	1	1	1	1	25.5572	20.5241	49.1073
DATA	195	2	31	0	0	Col_4_17258333	Col_4_17258333	11953.2	420.775	-4.104307136e-002	7.176887862e-002	5.674043596e-001	9.524031e+002	8.665183e+002	1.081706e+002	1.041788e+002	216	158	20	48	6.432023e+000	1.558740e+001	0	0	0	0	0	0	0	0	0	0	0	176.604	102.931	1	1	1	1	21.6755	20.5186	49.3021
DATA	196	2	32	0	0	Col_5_19323057	Col_5_19323057	11974.6	420.769	-2.964589947e-002	8.033068725e-002	7.120917616e-001	6.713987e+002	6.270969e+002	8.447364e+001	8.529170e+001	171	136	20	48	6.430691e+000	1.555458e+001	0	0	0	0	0	0	0	0	0	0	0	124.548	74.5185	1	1	1	1	27.2919	20.6038	49.2473
DATA	197	2	33	0	0	NC_3_22060384	NC_3_22060384	11995.3	421.278	1.591173626e+000	1.727149875e-001	3.179840929e-020	5.765218e+001	2.248999e+003	5.156454e+001	2.322048e+002	56	332	20	48	6.376151e+000	1.536536e+001	0	0	0	0	0	0	0	0	0	0	0	10.6996	267.374	1	1	0	1	24.8756	20.7097	48.998
DATA	198	2	34	0	0	Col_1_367914	Col_1_367914	12016.5	421.527	5.294728451e-002	7.586518497e-002	4.852317234e-001	7.120117e+002	8.043303e+002	8.770661e+001	9.902043e+001	179	162	21	48	6.695863e+000	1.558543e+001	0	0	0	0	0	0	0	0	0	0	0	132.213	95.6738	1	1	1	1	24.4106	21.0071	49.0643
DATA	199	2	35	0	0	Col_3_14273897	Col_3_14273897	12037.8	421.588	3.399734132e-002	8.262055622e-002	6.807149705e-001	5.837662e+002	6.313008e+002	7.763680e+001	8.554005e+001	156.5	134.5	21	48	6.447671e+000	1.558522e+001	0	0	0	0	0	0	0	0	0	0	0	108.465	75.1359	1	1	1	1	24.1747	20.8236	49.0413
DATA	200	2	36	0	0	NC_5_13776843	NC_5_13776843	12058.6	420.686	1.067622260e-001	7.204987470e-002	1.383982494e-001	8.117439e+002	1.037962e+003	9.594468e+001	1.187497e+002	195	176	21	48	6.383722e+000	1.558168e+001	0	0	0	0	0	0	0	0	0	0	0	150.926	123.607	1	1	1	1	24.4106	20.7714	48.9465
DATA	201	2	37	0	0	Col_3_19652883	Col_3_19652883	12080.4	421	3.806854576e-001	7.063401684e-002	7.063492708e-008	4.197694e+004	1.008547e+005	4.198005e+003	1.008564e+004	7761	11752.5	21	48	6.662434e+000	1.565509e+001	0	0	1	0	0	0	0	0	0	0	0	7810.5	12019.2	1	1	1	1	29.1201	20.9803	48.9324
DATA	202	2	38	0	0	NC_5_2424130	NC_5_2424130	12101.4	420.63	-9.724066973e-002	7.971958841e-002	2.225468116e-001	7.456889e+002	5.960971e+002	9.038043e+001	8.289419e+001	179	131.5	21	48	6.691797e+000	1.548254e+001	0	0	0	0	0	0	0	0	0	0	0	138.857	71.0909	1	1	1	1	24.8756	21.174	49.0451
DATA	203	2	39	0	0	NC_5_20260964	NC_5_20260964	12122.6	420.63	-5.056783926e-002	1.335248259e-001	7.048995978e-001	2.987063e+002	2.658744e+002	5.912694e+001	6.340081e+001	95	95	21	48	6.710274e+000	1.574985e+001	0	0	0	0	0	0	0	0	0	0	0	55.6695	31.734	1	1	1	0	23.696	21.1921	49.0999
DATA	204	2	40	0	0	NC_2_11345416	NC_2_11345416	12143.6	420.321	1.407850612e-001	9.444739101e-002	1.360616019e-001	4.003304e+002	5.536097e+002	6.482118e+001	7.982527e+001	123	131	21	48	6.486466e+000	1.578586e+001	0	0	0	0	0	0	0	0	0	0	0	74.675	66.1325	1	1	1	1	24.6442	20.868	48.9087
DATA	205	2	41	0	0	Col_2_14771214	Col_2_14771214	12165	420.761	9.383123521e-002	1.022312067e-001	3.587059988e-001	3.675546e+002	4.561977e+002	6.281121e+001	7.336336e+001	113	110.5	21	48	6.717695e+000	1.608443e+001	0	0	0	0	0	0	0	0	0	0	0	68.6254	54.5473	1	1	1	1	22.9591	21.0922	48.983
DATA	206	2	42	0	0	Col_1_21892049	Col_1_21892049	12185.9	420.768	-6.994681266e-002	6.972598713e-002	3.157802700e-001	1.113794e+003	9.481086e+002	1.224528e+002	1.108329e+002	257	165	21	48	6.777092e+000	1.572838e+001	0	0	0	0	0	0	0	0	0	0	0	208.154	113.471	1	1	1	1	25.3321	21.1544	48.9225
DATA	207	2	43	0	0	Col_5_20113290	Col_5_20113290	12207.1	420.691	-1.277785613e-001	8.996469343e-002	1.555148423e-001	5.938176e+002	4.424605e+002	7.816799e+001	7.242918e+001	156.5	114.5	21	48	6.782471e+000	1.572281e+001	0	0	0	0	0	0	0	0	0	0	0	111.09	53.0071	1	1	1	1	25.1049	21.128	48.9349
DATA	208	2	44	0	0	NC_4_18432724	NC_4_18432724	12228.8	420.276	6.268291924e-002	1.096498466e-001	5.675493233e-001	3.409006e+002	3.938318e+002	6.116065e+001	6.951628e+001	105.5	113	21	49	6.729328e+000	1.575095e+001	0	0	0	0	0	0	0	0	0	0	0	63.8435	47.2302	1	1	1	1	25.5572	21.027	49.7393
DATA	209	2	45	0	0	Col_2_1760075	Col_2_1760075	12249.3	420.868	-1.463452629e-001	7.612021896e-002	5.453602408e-002	9.111368e+002	6.504865e+002	1.042823e+002	8.663581e+001	216	129	21	48	6.678557e+000	1.514480e+001	0	0	0	0	0	0	0	0	0	0	0	170.815	78.0933	1	1	1	1	24.4106	21.1204	49.3454
DATA	210	2	46	0	0	NC_1_16406166	NC_1_16406166	12270.3	420.706	-1.137856768e-001	6.631141773e-002	8.617507887e-002	1.658446e+003	1.276191e+003	1.734124e+002	1.398355e+002	334	220	21	49	6.665642e+000	1.509987e+001	0	0	0	0	0	0	0	0	0	0	0	311.259	153.378	1	1	1	1	24.4106	21.0952	49.4179
DATA	211	2	47	0	0	NC_4_7599175	NC_4_7599175	12291.3	420.347	8.698212696e-002	6.621372534e-002	1.889616496e-001	1.277396e+003	1.560658e+003	1.374010e+002	1.661824e+002	286.5	268	21	49	6.722764e+000	1.508943e+001	0	0	0	0	0	0	0	0	0	0	0	240.016	187.775	1	1	1	1	23.9365	21.1841	49.2193
DATA	212	2	48	0	0	Col_2_17490035	Col_2_17490035	12313.2	420.439	-1.128537156e-001	1.074788554e-001	2.937141901e-001	4.290420e+002	3.308614e+002	6.630421e+001	6.593070e+001	129	105	21	49	6.542667e+000	1.523515e+001	0	0	0	0	0	0	0	0	0	0	0	80.7115	39.8569	1	1	1	1	25.7804	21.2374	49.1407
DATA	213	2	49	0	0	Col_5_17317565	Col_5_17317565	12334	420.5	1.336132091e-001	9.648205284e-002	1.660982400e-001	3.846422e+002	5.232028e+002	6.347459e+001	7.734277e+001	120	122	21	49	6.577172e+000	1.537067e+001	0	0	0	0	0	0	0	0	0	0	0	72.4434	63.1016	1	1	1	1	26.2212	21.3257	49.1855
DATA	214	2	50	0	0	Col_3_13427253	Col_3_13427253	12355	420.897	-2.003814560e-002	7.227215718e-002	7.815808188e-001	8.879539e+002	8.479149e+002	1.021180e+002	1.021083e+002	213.5	155.5	21	49	6.596294e+000	1.538618e+001	0	0	0	0	0	0	0	0	0	0	0	167.436	102.39	1	1	1	1	25.3321	21.4386	48.9961
DATA	215	2	51	0	-1	NC1_00000067	NC1_00000067	12377.2	419.808	0.000000000e+000	6.222528417e-001	1.000000000e+000	5.004848e+001	5.645880e+001	5.050107e+001	5.707420e+001	53.5	68.5	21	49	6.579594e+000	1.538168e+001	0	0	0	0	0	0	0	0	0	0	0	6.91598	6.51442	0	0	0	0	24.4106	21.3459	49.1916
DATA	216	2	52	0	0	Col_3_16066198	Col_3_16066198	12397.3	420.345	6.309421515e-002	7.765474072e-002	4.165067199e-001	6.487775e+002	7.502223e+002	8.209823e+001	9.406820e+001	167	148	21	48	6.454960e+000	1.537960e+001	0	0	0	0	0	0	0	0	0	0	0	122.637	90.8182	1	1	1	1	25.3321	21.1883	49.145
DATA	217	2	53	0	0	NC_4_5754942	NC_4_5754942	12419.1	420.17	5.852785081e-002	6.674685243e-002	3.805610117e-001	1.201188e+003	1.374482e+003	1.302039e+002	1.486744e+002	269	233	21	48	6.415601e+000	1.530241e+001	0	0	0	0	0	0	0	0	0	0	0	227.349	166.606	1	1	1	1	24.6442	21.1506	48.9845
DATA	218	2	54	0	0	NC_1_7851338	NC_1_7851338	12441.9	419.852	3.815658900e-002	6.156475122e-002	5.354027718e-001	1.299220e+004	1.418533e+004	1.300189e+003	1.419662e+003	2337	1770	21	48	6.434063e+000	1.549119e+001	0	0	1	1	0	0	0	0	0	0	0	2462.36	1721.84	1	1	1	1	17.2609	21.2617	49.0003
DATA	219	2	55	0	0	Col_5_14550911	Col_5_14550911	12461.2	420	1.255870450e+000	1.331708947e-001	4.080707274e-021	6.610812e+003	1.191586e+005	6.629784e+002	1.191599e+004	1278	14514	21	49	6.533342e+000	1.564236e+001	0	0	0	0	0	0	0	0	0	0	0	1254.36	14481.1	1	1	1	1	28.1191	21.3274	49.3904
DATA	220	2	56	0	0	NC_1_10365177	NC_1_10365177	12482.8	420.05	4.380821869e-002	7.149541049e-002	5.400471516e-001	8.560509e+002	9.469081e+002	9.916502e+001	1.102414e+002	205	160	21	49	6.567661e+000	1.595634e+001	0	0	0	0	0	0	0	0	0	0	0	162.64	115.232	1	1	1	1	26.8687	21.4081	49.6322
DATA	221	2	57	0	0	Col_3_17968225	Col_3_17968225	12503.3	419.167	2.511843492e-002	8.490806751e-002	7.673591800e-001	5.426306e+002	5.749402e+002	7.378236e+001	8.052596e+001	149.5	140	21	49	6.825817e+000	1.583928e+001	0	0	0	0	0	0	0	0	0	0	0	103.22	70.0536	1	1	1	1	24.6442	21.3238	49.9446
DATA	222	2	58	0	0	Col_3_18279546	Col_3_18279546	12524.7	419.278	-3.094654926e-002	1.323082645e-001	8.150646892e-001	2.890256e+002	2.691471e+002	5.769174e+001	6.240690e+001	104	98	21	49	6.531928e+000	1.550306e+001	0	0	0	0	0	0	0	0	0	0	0	55.0489	32.8389	1	1	1	0	24.8756	21.2427	49.8583
DATA	223	2	59	0	0	Col_5_3359201	Col_5_3359201	12545.6	419.431	1.408374018e-001	1.053402075e-001	1.812302577e-001	3.265968e+002	4.516992e+002	5.961087e+001	7.212559e+001	106	120.5	21	49	6.448079e+000	1.569975e+001	0	0	0	0	0	0	0	0	0	0	0	62.2821	55.1858	1	1	1	1	25.3321	21.3202	49.9256
DATA	224	2	60	0	0	Col_4_1123843	Col_4_1123843	12566.6	419.455	4.203358703e-002	6.339171525e-002	5.072812546e-001	2.040235e+003	2.247573e+003	2.100147e+002	2.316660e+002	431	339	21	48	6.562328e+000	1.567317e+001	0	0	0	0	0	0	0	0	0	0	0	389.558	274.963	1	1	1	1	24.6442	21.4562	49.7165
DATA	225	2	61	0	0	NC_1_12181859	NC_1_12181859	12588.4	419.679	-1.361824021e-001	7.969513736e-002	8.748952815e-002	7.702276e+002	5.629070e+002	9.168851e+001	7.945547e+001	187.5	130	21	49	6.785546e+000	1.596055e+001	0	0	0	0	0	0	0	0	0	0	0	147.254	68.9609	1	1	1	1	24.8756	21.7865	50.2206
DATA	226	2	62	0	0	Col_2_16029136	Col_2_16029136	12608.9	419.741	-1.360751979e-001	6.831576955e-002	4.638681904e-002	1.391880e+003	1.017482e+003	1.477893e+002	1.161422e+002	315	193.5	22	49	6.847069e+000	1.596462e+001	0	0	0	0	0	0	0	0	0	0	0	266.421	124.813	1	1	1	1	25.5572	22.0061	50.3472
DATA	227	2	63	0	0	NC_2_19052335	NC_2_19052335	12630.1	419.603	4.432597816e-001	7.563866248e-002	4.622330401e-009	1.086599e+003	3.015289e+003	1.194541e+002	3.066718e+002	265.5	430.5	22	49	6.931303e+000	1.617123e+001	0	0	0	0	0	0	0	0	0	0	0	208.243	370.379	1	1	1	1	25.7804	22.245	50.5107
DATA	228	2	64	0	0	Col_1_25748487	Col_1_25748487	12651.3	419.755	-3.804058847e-002	7.013202431e-002	5.875333722e-001	1.005715e+003	9.213709e+002	1.121204e+002	1.077438e+002	237	176	22	50	6.859817e+000	1.643265e+001	0	0	0	0	0	0	0	0	0	0	0	192.975	113.328	1	1	1	1	23.696	22.2662	50.9544
DATA	229	2	65	0	0	NC_4_15388966	NC_4_15388966	12672.2	419.396	-3.965677698e-002	1.251564262e-001	7.513515823e-001	3.109497e+002	2.838137e+002	5.845925e+001	6.258507e+001	105.5	97	22	50	6.714796e+000	1.607217e+001	0	0	0	0	0	0	0	0	0	0	0	59.7347	34.9543	1	1	1	1	24.8756	22.3964	51.1772
DATA	230	2	66	0	0	NC_2_9374070	NC_2_9374070	12693.5	419.564	1.394147759e-001	3.095596836e-001	6.524474430e-001	9.049725e+001	1.247528e+002	5.026613e+001	5.708501e+001	66.5	78	22	50	7.013624e+000	1.604093e+001	0	0	0	0	0	0	0	0	0	0	0	17.4055	15.385	1	1	0	0	24.4106	22.6464	50.8261
DATA	231	2	67	0	0	NC_4_17093806	NC_4_17093806	12715.1	419.327	8.372046817e-002	1.602588123e-001	6.013863641e-001	1.981605e+002	2.402910e+002	5.321373e+001	6.059874e+001	87.5	91	22	50	7.027787e+000	1.617860e+001	0	0	0	0	0	0	0	0	0	0	0	38.1576	29.6732	1	1	0	0	24.1747	22.603	50.7775
DATA	232	2	68	0	0	Col_4_7102999	Col_4_7102999	12735.4	419.082	6.836501609e-002	6.784812437e-002	3.136377103e-001	1.058638e+003	1.239118e+003	1.167942e+002	1.357987e+002	247	208	22	50	6.694049e+000	1.630934e+001	0	0	0	0	0	0	0	0	0	0	0	204.072	153.206	1	1	1	1	23.696	22.3317	51.1974
DATA	233	2	69	0	0	NC_1_4473876	NC_1_4473876	12757.5	419.627	7.828054983e-001	9.786418578e-002	1.255391301e-015	4.882268e+002	2.960923e+003	6.936668e+001	3.012464e+002	141	435	22	50	6.708613e+000	1.577446e+001	0	0	0	0	0	0	0	0	0	0	0	94.224	366.592	1	1	1	1	24.4106	22.3799	50.6214
DATA	234	2	70	0	0	NC_5_16995148	NC_5_16995148	12778.5	419.324	-1.554436518e-001	8.770408872e-002	7.633397624e-002	6.280130e+002	4.390612e+002	7.979267e+001	7.070241e+001	149	119	22	50	7.039558e+000	1.568181e+001	0	0	0	0	0	0	0	0	0	0	0	121.332	54.4281	1	1	1	1	27.0811	22.3245	50.6058
DATA	235	2	71	0	0	Col_5_17678408	Col_5_17678408	12799.5	419.731	5.204016399e-002	6.412347499e-002	4.170431079e-001	1.699812e+003	1.916201e+003	1.769502e+002	1.994534e+002	369	284	22	49	6.950853e+000	1.553289e+001	0	0	0	0	0	0	0	0	0	0	0	328.749	237.84	1	1	1	1	24.4106	22.236	50.1638
DATA	236	2	72	0	0	Col_3_21901574	Col_3_21901574	12821.2	419.418	1.341324948e-001	1.157734079e-001	2.466283521e-001	2.815085e+002	3.833752e+002	5.661396e+001	6.727165e+001	99	110	22	49	6.905866e+000	1.570144e+001	0	0	0	0	0	0	0	0	0	0	0	54.5022	47.6444	1	1	1	1	25.1049	22.2909	50.0489
DATA	237	2	73	0	0	NC_3_20864992	NC_3_20864992	12841.8	419.255	-1.037924270e-001	1.366155469e-001	4.474094441e-001	2.964490e+002	2.334305e+002	5.733070e+001	5.994547e+001	103.5	94	22	49	6.950014e+000	1.571349e+001	0	0	0	0	0	0	0	0	0	0	0	57.4506	29.0438	1	1	1	0	24.8756	22.3913	49.9179
DATA	238	2	74	0	0	Col_1_5394000	Col_1_5394000	12862.6	419.25	1.552075663e-001	9.490679847e-002	1.019718775e-001	3.757552e+002	5.371709e+002	6.176827e+001	7.698680e+001	122	135	22	49	6.718623e+000	1.575480e+001	0	0	0	0	0	0	0	0	0	0	0	72.8893	66.9139	1	1	1	1	25.3321	22.3419	50.0432
DATA	239	2	75	0	0	NC_3_16781987	NC_3_16781987	12883.5	419.382	1.116470084e-002	9.396102588e-002	9.054158406e-001	4.444731e+002	4.560476e+002	6.613997e+001	7.151362e+001	130	115	22	49	6.683118e+000	1.567989e+001	0	0	0	0	0	0	0	0	0	0	0	86.2995	56.8745	1	1	1	1	24.6442	22.4813	50.2221
DATA	240	2	76	0	0	Col_3_18459744	Col_3_18459744	12904.8	419.297	-4.953101760e-002	8.577174586e-002	5.636187903e-001	5.667885e+002	5.056966e+002	7.488040e+001	7.473132e+001	161	123	22	49	7.128221e+000	1.579696e+001	0	0	0	0	0	0	0	0	0	0	0	110.148	63.1383	1	1	1	1	27.0811	22.6976	50.0096
DATA	241	2	77	0	0	Col_5_15545974	Col_5_15545974	12926.1	419.556	-3.544931620e-002	1.915290209e-001	8.531616812e-001	1.834121e+002	1.690358e+002	5.221876e+001	5.750139e+001	81	88	22	49	6.769199e+000	1.576509e+001	0	0	0	0	0	0	0	0	0	0	0	35.675	21.1286	1	1	0	0	25.3321	22.4229	50.4813
DATA	242	2	78	0	0	NC_2_4630892	NC_2_4630892	12947.3	419.882	-1.859125618e-002	1.153333072e-001	8.719391108e-001	3.340359e+002	3.200383e+002	5.917948e+001	6.354782e+001	106	101	22	49	6.733021e+000	1.579715e+001	0	0	0	0	0	0	0	0	0	0	0	65.0268	40.0468	1	1	1	1	24.1747	22.3447	50.2986
DATA	243	2	79	0	0	Col_1_11163918	Col_1_11163918	12968.6	419.5	4.618305870e-002	7.218112017e-002	5.222884184e-001	8.019309e+002	8.919079e+002	9.388045e+001	1.047031e+002	196	180	22	50	6.672005e+000	1.588897e+001	0	0	0	0	0	0	0	0	0	0	0	156.236	111.723	1	1	1	1	24.4106	22.3138	50.494
DATA	244	2	80	0	0	Col_2_6917292	Col_2_6917292	12990	419.436	2.844380893e-002	7.986514838e-002	7.217297697e-001	6.045802e+002	6.455022e+002	7.767970e+001	8.466559e+001	171	144	22	49	6.750587e+000	1.569308e+001	0	0	0	0	0	0	0	0	0	0	0	117.878	80.9413	1	1	1	1	25.3321	22.342	50.3099
DATA	245	2	81	0	0	Col_3_21283394	Col_3_21283394	13011	419.222	5.863254171e-002	7.569154642e-002	4.385614621e-001	6.769986e+002	7.748547e+002	8.341987e+001	9.486667e+001	180	161	22	49	6.765973e+000	1.609638e+001	0	0	0	0	0	0	0	0	0	0	0	132.091	97.2559	1	1	1	1	27.2919	22.3657	50.5083
DATA	246	2	82	0	0	Col_3_6782603	Col_3_6782603	13031.9	418.729	3.183584137e-002	6.216491343e-002	6.085676378e-001	3.348429e+003	3.603105e+003	3.383670e+002	3.644362e+002	685	485	22	49	7.010002e+000	1.602288e+001	0	0	0	0	0	0	0	0	0	0	0	653.756	452.669	1	1	1	1	26.0017	22.4093	50.1445
DATA	247	2	83	0	0	NC_3_2606872	NC_3_2606872	13053.5	418.545	-7.026871105e-002	7.168104384e-002	3.269395540e-001	9.455971e+002	8.043358e+002	1.063528e+002	9.723183e+001	218	154	22	49	6.979693e+000	1.606423e+001	0	0	0	0	0	0	0	0	0	0	0	184.74	101.146	1	1	1	1	24.4106	22.2408	50.0875
DATA	248	2	84	0	0	Col_3_9154819	Col_3_9154819	13074.2	418.5	-3.993677251e-002	6.428687523e-002	5.344499715e-001	1.783510e+003	1.626817e+003	1.848668e+002	1.715945e+002	395.5	245	22	49	6.832462e+000	1.603858e+001	0	0	0	0	0	0	0	0	0	0	0	348.642	204.75	1	1	1	1	25.7804	22.2591	50.1556
DATA	249	2	85	0	0	NC_3_6776084	NC_3_6776084	13095.6	418.754	-1.679940907e-001	1.714315454e-001	3.271115369e-001	2.401714e+002	1.631275e+002	5.422973e+001	5.692359e+001	95.5	91.5	22	50	6.932459e+000	1.599446e+001	0	0	0	0	0	0	0	0	0	0	0	46.9749	20.5488	1	1	0	0	25.1049	22.1231	50.5536
DATA	250	2	86	0	0	Col_1_24702093	Col_1_24702093	13116.3	418.5	-2.457415198e-001	1.121500353e-001	2.843837482e-002	4.557610e+002	2.588187e+002	6.662515e+001	6.032732e+001	140	95.5	22	49	6.968100e+000	1.594672e+001	0	0	0	0	0	0	0	0	0	0	0	89.1854	32.6285	1	1	1	0	24.4106	22.0331	50.2974
DATA	251	2	87	0	0	NC_4_1843031	NC_4_1843031	13137.9	419.019	-2.888347559e-002	6.455162145e-002	6.545518302e-001	1.663482e+003	1.556448e+003	1.732953e+002	1.648943e+002	363	264	22	49	6.949679e+000	1.569358e+001	0	0	0	0	0	0	0	0	0	0	0	325.669	196.371	1	1	1	1	23.9365	22.0585	49.9309
DATA	252	2	88	0	0	Col_3_14712406	Col_3_14712406	13159.1	418.729	-1.539734083e-002	6.361609286e-002	8.087528022e-001	1.951734e+003	1.883750e+003	2.011225e+002	1.960757e+002	431	315	22	49	6.981036e+000	1.582550e+001	0	0	0	0	0	0	0	0	0	0	0	382.257	237.838	1	1	1	1	26.0017	21.9326	49.7209
DATA	253	2	89	0	0	Col_3_14785184	Col_3_14785184	13179.8	418.364	-5.545331473e-002	1.060405806e-001	6.010130325e-001	3.907358e+002	3.438982e+002	6.231118e+001	6.433696e+001	128	118	22	49	6.988049e+000	1.558059e+001	0	0	0	0	0	0	0	0	0	0	0	76.5549	43.4489	1	1	1	1	25.1049	21.9764	49.5994
DATA	254	2	90	0	0	Col_4_12060675	Col_4_12060675	13200.8	418.673	2.628490832e-002	6.996030525e-002	7.071312059e-001	9.185262e+002	9.758352e+002	1.038816e+002	1.116931e+002	234	178	22	49	6.963005e+000	1.598113e+001	0	0	0	0	0	0	0	0	0	0	0	180.018	123.368	1	1	1	1	24.4106	21.9143	50.3887
DATA	255	2	91	0	0	Col_1_22569402	Col_1_22569402	13221.7	418.5	3.257154570e-002	6.305806862e-002	6.054825041e-001	2.179463e+003	2.349206e+003	2.232797e+002	2.411162e+002	480	348.5	22	49	6.906581e+000	1.576978e+001	0	0	0	0	0	0	0	0	0	0	0	427.257	297.169	1	1	1	1	24.4106	21.9191	50.2841
DATA	256	2	92	0	0	Col_5_808132	Col_5_808132	13243.4	418.619	2.020173638e-001	9.771747844e-002	3.870008742e-002	3.367470e+002	5.361930e+002	5.904373e+001	7.629552e+001	112	131.5	22	49	6.947734e+000	1.561366e+001	0	0	0	0	0	0	0	0	0	0	0	66.0299	67.8657	1	1	1	1	21.9382	22.0317	50.2295
DATA	257	2	93	0	0	NC_4_2158688	NC_4_2158688	13264.7	418.615	-3.417356916e-001	1.246340501e-001	6.108256053e-003	4.395976e+002	2.001334e+002	6.545107e+001	5.782311e+001	132	91	22	49	6.961500e+000	1.590999e+001	0	0	0	0	0	0	0	0	0	0	0	86.2116	25.3437	1	1	1	0	24.4106	22.054	50.6832
DATA	258	2	94	0	0	Col_1_22805032	Col_1_22805032	13286	418.203	-8.149551757e-003	1.041478014e-001	9.376292943e-001	3.791336e+002	3.720855e+002	6.154862e+001	6.576266e+001	122	119	22	50	6.982704e+000	1.572548e+001	0	0	0	0	0	0	0	0	0	0	0	74.3627	47.1405	1	1	1	1	28.1191	22.0902	50.5372
DATA	259	2	95	0	0	Col_2_10918123	Col_2_10918123	13307.5	418.367	7.209076559e-002	7.118709295e-002	3.112061867e-001	8.205178e+002	9.686765e+002	9.530470e+001	1.110007e+002	213	185	22	49	7.082334e+000	1.553122e+001	0	0	0	0	0	0	0	0	0	0	0	160.946	122.775	1	1	1	1	25.5572	22.1474	50.0512
DATA	260	2	96	0	0	Col_3_9137150	Col_3_9137150	13328.2	418.164	4.002739791e-001	1.066874332e-001	1.755427977e-004	2.429579e+002	6.106678e+002	5.422811e+001	8.163863e+001	97.5	142.5	22	49	7.075248e+000	1.560457e+001	0	0	0	0	0	0	0	0	0	0	0	47.6575	77.4269	1	1	1	1	27.0811	22.2377	50.2267
DATA	261	2	97	0	0	Col_1_25003932	Col_1_25003932	13349.2	418.269	-7.615182176e-002	8.154343118e-002	3.503655342e-001	6.471516e+002	5.430680e+002	8.086166e+001	7.670149e+001	175	132	22	49	7.059649e+000	1.554677e+001	0	0	0	0	0	0	0	0	0	0	0	126.938	68.8773	1	1	1	1	24.4106	22.1588	50.0107
DATA	262	2	98	0	0	NC_5_25618804	NC_5_25618804	13370.3	418.017	3.210708931e-002	6.160391223e-002	6.022372895e-001	8.066371e+003	8.685309e+003	8.080931e+002	8.702174e+002	1564	1161	22	49	7.028723e+000	1.569896e+001	0	0	0	0	0	0	0	0	0	0	0	1582.08	1101.85	1	1	1	1	25.7804	22.2107	49.7239
DATA	263	2	99	0	0	Col_3_21534932	Col_3_21534932	13391.9	418.305	8.637682823e-002	6.254443093e-002	1.672643863e-001	3.243493e+003	3.957217e+003	3.279544e+002	3.994079e+002	686	542	21	49	6.967721e+000	1.599165e+001	0	0	0	0	0	0	0	0	0	0	0	636.068	502.135	1	1	1	1	26.2212	21.9955	49.7155
DATA	264	2	100	0	0	Col_3_5436019	Col_3_5436019	13412.6	418.13	1.644975546e-002	6.205795085e-002	7.909548619e-001	3.536369e+003	3.672885e+003	3.569475e+002	3.712560e+002	724.5	516	21	48	7.055084e+000	1.598942e+001	0	0	0	0	0	0	0	0	0	0	0	693.379	466.13	1	1	1	1	25.1049	21.801	49.4808
DATA	265	2	101	1028	1	SM_08	SM_08	13434.5	417.811	0.000000000e+000	6.196475380e-001	1.000000000e+000	4.820574e+001	5.378106e+001	4.851355e+001	5.412446e+001	45	67	21	49	6.768813e+000	1.619189e+001	0	0	0	0	0	0	0	0	0	0	0	-2.53925	-1.63285	0	0	0	0	28.9226	21.5183	49.8584
DATA	266	2	102	0	0	Col_2_1571380	Col_2_1571380	13455.1	417.831	1.727310458e-002	6.368770844e-002	7.862251608e-001	1.844745e+003	1.919595e+003	1.907505e+002	1.994432e+002	404	311	21	49	7.021127e+000	1.587658e+001	0	0	0	0	0	0	0	0	0	0	0	361.513	243.659	1	1	1	1	26.4388	21.7734	49.9807
DATA	267	2	103	0	0	NC_2_13618106	NC_2_13618106	13476.2	418.146	-1.058993016e-001	1.939330215e-001	5.850238604e-001	1.936902e+002	1.517779e+002	5.226525e+001	5.620960e+001	83.5	80	21	48	6.719254e+000	1.597327e+001	0	0	0	0	0	0	0	0	0	0	0	37.9443	19.2655	1	1	0	0	21.6755	21.3088	49.5005
DATA	268	2	104	0	0	NC_2_17986644	NC_2_17986644	13497.6	418.078	2.060004454e-001	1.470248781e-001	1.611762659e-001	1.866239e+002	2.998939e+002	5.202531e+001	6.187744e+001	88	102.5	21	49	7.110850e+000	1.613112e+001	0	0	0	0	0	0	0	0	0	0	0	36.5456	38.0643	1	1	0	1	23.696	21.6784	50.3623
DATA	269	2	105	0	0	NC_4_6586630	NC_4_6586630	13519	418	-2.193606942e-001	2.957485405e-001	4.582609235e-001	1.394128e+002	8.412830e+001	5.054505e+001	5.478003e+001	78	76.5	21	49	7.100347e+000	1.598282e+001	0	0	0	0	0	0	0	0	0	0	0	27.2884	10.6769	1	1	0	0	20.591	21.7284	50.1582
DATA	270	2	106	0	0	NC_2_8761594	NC_2_8761594	13540.1	417.611	-1.363372190e-002	6.947037052e-002	8.444126729e-001	9.894248e+002	9.588464e+002	1.102376e+002	1.101128e+002	234.5	190	21	49	7.076789e+000	1.578814e+001	0	0	0	0	0	0	0	0	0	0	0	193.575	121.671	1	1	1	1	25.1049	21.7034	49.7896
DATA	271	2	107	0	0	NC_5_21798279	NC_5_21798279	13561.9	417.729	5.897429546e-001	8.201395835e-002	6.443013787e-013	6.078912e+003	2.363572e+004	6.098336e+002	2.364192e+003	1227	2996	21	49	7.010506e+000	1.561928e+001	0	0	0	0	0	0	0	0	0	0	0	1188.63	2998.53	1	1	1	1	26.0017	21.8115	50.1859
DATA	272	2	108	0	0	Col_3_20208243	Col_3_20208243	13582.7	417.707	4.698618996e-003	9.230567862e-002	9.594029614e-001	4.564582e+002	4.614234e+002	6.672079e+001	7.115471e+001	144	127	21	49	6.978237e+000	1.556639e+001	0	0	0	0	0	0	0	0	0	0	0	89.2012	58.5224	1	1	1	1	25.3321	21.9189	50.0432
DATA	273	2	109	0	0	Col_3_7305271	Col_3_7305271	13602.6	417.846	-1.193489657e-001	1.223339088e-001	3.292627170e-001	3.438286e+002	2.612119e+002	5.960847e+001	6.015003e+001	110	99	21	49	7.023348e+000	1.567799e+001	0	0	0	0	0	0	0	0	0	0	0	67.1505	33.1192	1	1	1	0	24.4106	22.0284	49.9664
DATA	274	2	110	0	0	Col_3_23278447	Col_3_23278447	13624.3	417.642	-7.591785225e-002	1.062768623e-001	4.750167422e-001	3.990620e+002	3.350600e+002	6.298264e+001	6.372310e+001	125	104	21	49	7.021572e+000	1.573036e+001	0	0	0	0	0	0	0	0	0	0	0	77.8832	42.466	1	1	1	1	24.8756	21.8096	50.0133
DATA	275	2	111	0	0	Col_1_18371899	Col_1_18371899	13645.8	417.478	-1.734362877e-003	8.200329008e-002	9.831260648e-001	5.840697e+002	5.817419e+002	7.608698e+001	7.952878e+001	163.5	133.5	22	49	7.067920e+000	1.580237e+001	0	0	0	0	0	0	0	0	0	0	0	113.905	73.6982	1	1	1	1	27.0811	21.9098	49.9714
DATA	276	2	112	0	0	Col_2_17124882	Col_2_17124882	13667	417.5	2.154178594e-001	8.246916181e-002	8.998740298e-003	1.037929e+004	1.704455e+004	1.242615e+003	2.228677e+003	1759	1934	21	49	7.087724e+000	1.584880e+001	0	0	1	1	0	0	0	0	0	0	0	2022.57	2158.21	1	1	1	1	26.2212	21.707	50.1163
DATA	277	2	113	0	0	Col_3_6471900	Col_3_6471900	13688	417.447	4.459605682e-002	8.612383873e-002	6.045886387e-001	4.999069e+002	5.539687e+002	6.988995e+001	7.756020e+001	147	138.5	21	49	7.053513e+000	1.616508e+001	0	0	0	0	0	0	0	0	0	0	0	97.3347	70.1061	1	1	1	1	22.7082	21.6861	50.0506
DATA	278	2	114	0	0	Col_3_7785681	Col_3_7785681	13709.3	417.382	8.778196851e-002	6.295661904e-002	1.632195797e-001	2.540534e+003	3.109617e+003	2.587139e+002	3.156701e+002	528	466	21	49	6.701186e+000	1.572695e+001	0	0	0	0	0	0	0	0	0	0	0	494.218	393.287	1	1	1	1	24.8756	21.3261	50.3631
DATA	279	2	115	0	0	Col_1_25679407	Col_1_25679407	13730.4	417.204	-3.683478821e-001	1.019533121e-001	3.027827788e-004	6.362070e+002	2.724273e+002	8.026060e+001	6.079881e+001	164	101.5	21	50	6.999771e+000	1.548525e+001	0	0	0	0	0	0	0	0	0	0	0	123.65	34.4322	1	1	1	1	23.696	21.6018	50.4961
DATA	280	2	116	0	0	NC_1_11485320	NC_1_11485320	13751.5	417.067	-2.227892224e-001	9.220723484e-002	1.568432964e-002	6.185866e+002	3.703491e+002	7.890042e+001	6.580401e+001	176	110	21	50	7.057500e+000	1.561102e+001	0	0	0	0	0	0	0	0	0	0	0	120.109	46.7749	1	1	1	1	26.2212	21.6194	50.3815
DATA	281	2	117	0	0	Col_5_6820989	Col_5_6820989	13772.6	417.927	-1.984593553e-001	7.688540307e-002	9.844730063e-003	9.316384e+002	5.899131e+002	1.052771e+002	8.027070e+001	216.5	143	21	50	7.124150e+000	1.569302e+001	0	0	0	0	0	0	0	0	0	0	0	180.706	74.4451	1	1	1	1	25.1049	21.5036	50.6936
DATA	282	2	118	0	0	NC_2_3544138	NC_2_3544138	13794	417.9	2.133576105e-001	6.493172623e-002	1.016656993e-003	3.091436e+003	5.052635e+003	3.130156e+002	5.081926e+002	648	667	21	50	7.155649e+000	1.575778e+001	0	0	0	0	0	0	0	0	0	0	0	598.989	637.079	1	1	1	1	23.2073	21.6184	50.6561
DATA	283	2	119	0	0	NC_1_27783753	NC_1_27783753	13815.2	417.17	-4.089034044e-002	8.423573464e-002	6.273731434e-001	5.806257e+002	5.284524e+002	7.606193e+001	7.593625e+001	163	130	21	50	7.148257e+000	1.586392e+001	0	0	0	0	0	0	0	0	0	0	0	112.379	66.5735	1	1	1	1	24.4106	21.7052	50.5842
DATA	284	2	120	0	0	NC_4_2326680	NC_4_2326680	13836.4	417.276	-1.583763886e-002	6.390376445e-002	8.042614754e-001	1.847589e+003	1.781426e+003	1.911951e+002	1.863176e+002	414.5	289.5	21	49	7.142720e+000	1.580781e+001	0	0	0	0	0	0	0	0	0	0	0	357.186	224.204	1	1	1	1	25.5572	21.774	50.6511
DATA	285	2	121	0	0	NC_1_26305348	NC_1_26305348	13857.5	416.691	-7.909987666e-003	2.313778704e-001	9.727284727e-001	1.445133e+002	1.419051e+002	5.132442e+001	5.645121e+001	77	83	22	49	7.131444e+000	1.601882e+001	0	0	0	0	0	0	0	0	0	0	0	27.9056	17.842	1	1	0	0	24.8756	22.0217	50.552
DATA	286	2	122	0	0	Col_3_607305	Col_3_607305	13878.2	417.328	-4.771562502e-002	6.972429821e-002	4.937559790e-001	1.032290e+003	9.248814e+002	1.144007e+002	1.074518e+002	245	183	22	49	7.127760e+000	1.582350e+001	0	0	0	0	0	0	0	0	0	0	0	199.093	116.161	1	1	1	1	27.501	22.0444	50.7039
DATA	287	2	123	0	0	Col_3_18609790	Col_3_18609790	13898.8	417	-7.983008806e-002	6.934840237e-002	2.496724703e-001	1.117497e+003	9.298572e+002	1.221687e+002	1.079105e+002	262	182	22	50	7.089218e+000	1.588245e+001	0	0	0	0	0	0	0	0	0	0	0	215.264	116.66	1	1	1	1	26.8687	22.0335	50.7416
DATA	288	2	124	0	0	Col_2_2441608	Col_2_2441608	13919.9	417.328	-6.308581204e-002	7.219901925e-002	3.822399393e-001	9.181603e+002	7.940223e+002	1.042775e+002	9.648976e+001	220.5	165.5	21	49	7.120772e+000	1.562065e+001	0	0	0	0	0	0	0	0	0	0	0	176.634	99.4979	1	1	1	1	26.0017	21.8256	50.3476
DATA	289	2	125	0	0	NC_3_2616994	NC_3_2616994	13942	416.797	0.000000000e+000	6.197229050e-001	1.000000000e+000	4.918686e+001	5.454477e+001	4.950093e+001	5.493173e+001	48.5	66.5	21	49	7.054173e+000	1.559993e+001	0	0	0	0	0	0	0	0	0	0	0	-2.68657	2.57937	0	0	0	0	28.1191	21.7384	50.3965
DATA	290	2	126	0	0	NC_1_4271217	NC_1_4271217	13963	416.5	-2.278405894e-001	4.510706815e-001	6.134811468e-001	9.228911e+001	5.461474e+001	5.041968e+001	5.496347e+001	65.5	66	21	50	6.967967e+000	1.554743e+001	0	0	0	0	0	0	0	0	0	0	0	17.7061	-1.25781	1	0	0	0	26.2212	21.6612	50.5043
DATA	291	2	127	0	0	Col_1_22523812	Col_1_22523812	13984.2	416.722	-8.538257455e-002	8.545810992e-002	3.177384476e-001	6.018954e+002	4.944683e+002	7.801747e+001	7.398843e+001	159.5	133	21	49	6.982469e+000	1.560154e+001	0	0	0	0	0	0	0	0	0	0	0	115.313	61.7179	1	1	1	1	24.6442	21.5322	50.4267
DATA	292	2	128	0	0	NC_2_421707	NC_2_421707	14006	416.558	1.066690668e-002	7.251513060e-002	8.830538413e-001	8.262055e+002	8.467496e+002	9.642290e+001	1.010345e+002	213.5	169	21	49	7.150689e+000	1.558876e+001	0	0	0	0	0	0	0	0	0	0	0	158.053	105.535	1	1	1	1	24.8756	21.6934	49.9823
DATA	293	2	129	0	0	Col_5_8923386	Col_5_8923386	14026.9	416.333	4.120980718e-002	6.766839427e-002	5.425268383e-001	1.093100e+003	1.201904e+003	1.201126e+002	1.322597e+002	255.5	216	21	49	6.981208e+000	1.574836e+001	0	0	0	0	0	0	0	0	0	0	0	208.809	149.583	1	1	1	1	24.8756	21.7316	50.1524
DATA	294	2	130	0	0	Col_2_18304785	Col_2_18304785	14047.6	416.42	-3.788706124e-002	1.262374491e-001	7.640815276e-001	3.062639e+002	2.806783e+002	5.851190e+001	6.199923e+001	104.5	100.5	21	49	6.893666e+000	1.592501e+001	0	0	0	0	0	0	0	0	0	0	0	58.4179	34.8794	1	1	1	1	24.4106	21.7284	50.2642
DATA	295	2	131	0	0	NC_4_3557490	NC_4_3557490	14069	416.5	7.378705002e-002	7.687914392e-002	3.371660542e-001	6.494085e+002	7.696708e+002	8.191883e+001	9.481504e+001	162	167	21	49	6.843039e+000	1.584038e+001	0	0	0	0	0	0	0	0	0	0	0	123.679	95.4917	1	1	1	1	25.3321	21.4264	50.3225
DATA	296	2	132	0	0	NC_5_20922657	NC_5_20922657	14090.3	416.5	-1.896890095e-001	7.631593349e-002	1.293421640e-002	9.565210e+002	6.180242e+002	1.079376e+002	8.304022e+001	236	146	21	49	6.930689e+000	1.599190e+001	0	0	0	0	0	0	0	0	0	0	0	181.883	76.5502	1	1	1	1	25.3321	21.4446	50.3664
DATA	297	2	133	0	0	Col_4_14184094	Col_4_14184094	14111	416.623	3.673617315e-003	6.366438302e-002	9.539853114e-001	1.930441e+003	1.946839e+003	1.994366e+002	2.024555e+002	422	307	21	49	6.977257e+000	1.575672e+001	0	0	0	0	0	0	0	0	0	0	0	366.506	240.74	1	1	1	1	26.2212	21.6256	50.6814
DATA	298	2	134	0	0	Col_3_18879086	Col_3_18879086	14132.7	416.627	1.428292380e-001	6.588543174e-002	3.017066827e-002	1.376824e+003	1.912968e+003	1.465389e+002	1.992284e+002	300	297	21	49	6.659293e+000	1.593124e+001	0	0	0	0	0	0	0	0	0	0	0	260.97	236.128	1	1	1	1	24.1747	21.4316	50.5587
DATA	299	2	135	0	0	NC_3_10257014	NC_3_10257014	14153.8	416.81	4.756957856e-002	7.807001169e-002	5.423127009e-001	6.426433e+002	7.170337e+002	8.158008e+001	9.083001e+001	167.5	156	21	49	6.650236e+000	1.610862e+001	0	0	0	0	0	0	0	0	0	0	0	121.612	88.3472	1	1	1	1	25.5572	21.4613	50.2045
DATA	300	2	136	0	0	NC_1_11824678	NC_1_11824678	14174.6	416.414	-1.172844071e-001	9.574950382e-002	2.206095972e-001	5.127498e+002	3.914003e+002	7.185126e+001	6.820493e+001	144	114	21	48	6.696254e+000	1.590016e+001	0	0	0	0	0	0	0	0	0	0	0	96.8765	48.1382	1	1	1	1	27.501	21.4882	49.8842
DATA	301	2	137	0	0	Col_3_9637959	Col_3_9637959	14195.8	416.478	3.744335926e-002	6.482616249e-002	5.635366258e-001	1.531134e+003	1.669001e+003	1.612006e+002	1.760329e+002	329	275	21	49	6.723808e+000	1.574564e+001	0	0	0	0	0	0	0	0	0	0	0	288.804	204.877	1	1	1	1	27.0811	21.344	49.8051
DATA	302	2	138	0	0	NC_4_2992483	NC_4_2992483	14217	416.203	2.591836995e-001	4.809762111e-001	5.899764906e-001	5.018112e+001	9.114316e+001	5.050706e+001	5.680905e+001	48	76	21	49	6.726159e+000	1.565935e+001	0	0	0	0	0	0	0	0	0	0	0	1.40546	11.1664	0	1	0	0	28.1191	21.3167	50.0091
DATA	303	2	139	0	0	Col_3_11427598	Col_3_11427598	14238.3	416.121	-8.744023144e-002	6.475279617e-002	1.768973523e-001	1.918731e+003	1.568823e+003	1.984298e+002	1.666403e+002	415	256.5	21	49	6.869935e+000	1.557198e+001	0	0	0	0	0	0	0	0	0	0	0	360.699	191.816	1	1	1	1	25.7804	21.3613	50.0013
DATA	304	2	140	0	0	Col_3_2167717	Col_3_2167717	14259.3	416.533	1.547764417e-001	6.367433699e-002	1.506757519e-002	3.018339e+003	4.310666e+003	3.060581e+002	4.347281e+002	620	571	21	49	6.714929e+000	1.566622e+001	0	0	0	0	0	0	0	0	0	0	0	566.441	525.961	1	1	1	1	25.5572	21.3925	49.8668
DATA	305	2	141	0	0	Col_4_7673035	Col_4_7673035	14280	416.75	-2.415982172e-002	6.496182882e-002	7.099613728e-001	1.610042e+003	1.522921e+003	1.688161e+002	1.624074e+002	341	245	21	49	6.702801e+000	1.589573e+001	0	0	0	0	0	0	0	0	0	0	0	301.644	185.432	1	1	1	1	25.3321	21.4381	49.798
DATA	306	2	142	0	0	Col_4_15030031	Col_4_15030031	14301.9	416.268	1.767535004e-002	8.574271416e-002	8.366783936e-001	5.410419e+002	5.635160e+002	7.424820e+001	7.983017e+001	147	127	21	49	6.790337e+000	1.583591e+001	0	0	0	0	0	0	0	0	0	0	0	101.188	68.4628	1	1	1	1	25.3321	21.4412	49.7682
DATA	307	2	143	0	0	NC_5_22578738	NC_5_22578738	14322.5	416.508	3.966258551e-001	3.821114861e-001	2.992772055e-001	5.394149e+001	1.344463e+002	5.121893e+001	5.824071e+001	60	87.5	21	49	7.157742e+000	1.591373e+001	0	0	0	0	0	0	0	0	0	0	0	10.0713	16.2989	1	1	0	0	26.2212	21.7122	49.5008
DATA	308	2	144	0	0	Col_2_3154250	Col_2_3154250	14344	415.797	4.073445031e-002	6.207939438e-002	5.117166762e-001	3.841261e+003	4.218988e+003	3.874998e+002	4.257045e+002	664	569	21	49	7.122305e+000	1.572397e+001	0	0	1	0	0	0	0	0	0	0	0	715.967	510.314	1	1	1	1	28.1191	21.7374	49.6707
DATA	309	2	145	0	0	NC_4_10636017	NC_4_10636017	14364.1	415.537	0.000000000e+000	6.196005879e-001	1.000000000e+000	5.078023e+001	5.655808e+001	5.110448e+001	5.691922e+001	41	60	21	49	7.116579e+000	1.577483e+001	0	0	0	0	0	0	0	0	0	0	0	-6.49583	-4.7395	0	0	0	0	21.6755	21.8694	49.8637
DATA	310	2	146	0	0	NC_3_14352387	NC_3_14352387	14386.2	415.58	-1.853085004e-001	2.450529066e-001	4.495305391e-001	1.728449e+002	1.128101e+002	5.403555e+001	5.816337e+001	78	79	21	48.5	7.095527e+000	1.583478e+001	0	0	0	0	0	0	0	0	0	0	0	32.1061	13.5822	1	1	0	0	23.696	21.7953	49.7372
DATA	311	2	147	0	0	Col_5_14632308	Col_5_14632308	14407.8	415.922	2.080637554e-001	6.594512758e-002	1.604407360e-003	1.773969e+003	2.864243e+003	1.846621e+002	2.920799e+002	363	397.5	21	49	7.062933e+000	1.598548e+001	0	0	0	0	0	0	0	0	0	0	0	328.931	344	1	1	1	1	23.9365	21.9624	49.9932
DATA	312	2	148	0	0	Col_1_4640897	Col_1_4640897	14428.9	415.821	1.011464217e-001	6.871093014e-002	1.410054298e-001	1.010376e+003	1.275350e+003	1.133490e+002	1.398317e+002	230	222	22	49	7.127299e+000	1.607221e+001	0	0	0	0	0	0	0	0	0	0	0	187.026	152.8	1	1	1	1	25.1049	22.0277	50.2385
DATA	313	2	149	0	0	NC_5_14149118	NC_5_14149118	14450	415.863	6.182746400e-001	1.749120871e-001	4.081245582e-004	9.855536e+001	4.092181e+002	5.239803e+001	7.055974e+001	63	119.5	21	49	6.987213e+000	1.567361e+001	0	0	0	0	0	0	0	0	0	0	0	18.212	48.9073	1	1	0	1	23.696	21.8158	49.9115
DATA	314	2	150	0	0	NC_1_26267745	NC_1_26267745	14471.2	415.519	9.961349067e-003	7.259469351e-002	8.908579347e-001	8.579613e+002	8.778676e+002	1.000912e+002	1.050102e+002	205	171	21	49	6.652375e+000	1.567633e+001	0	0	0	0	0	0	0	0	0	0	0	158.278	104.656	1	1	1	1	24.4106	21.3162	49.7256
DATA	315	2	151	0	0	Col_3_19582717	Col_3_19582717	14492.3	416.213	1.878226993e-001	7.587400287e-002	1.330664252e-002	6.542885e+002	1.008305e+003	8.335084e+001	1.162097e+002	164.5	192	21	49	6.583273e+000	1.555851e+001	0	0	0	0	0	0	0	0	0	0	0	120.497	119.894	1	1	1	1	22.7082	21.2382	49.6508
DATA	316	2	152	0	0	NC_3_1744221	NC_3_1744221	14513.4	415.5	1.872631248e-001	2.468791775e-001	4.481389469e-001	1.130988e+002	1.740689e+002	5.294299e+001	6.048149e+001	70	85	21	48	6.654690e+000	1.572992e+001	0	0	0	0	0	0	0	0	0	0	0	20.7952	20.6451	1	1	0	0	21.4095	21.3805	49.323
DATA	317	2	153	0	0	Col_5_25071448	Col_5_25071448	14534.3	415.915	9.274360745e-002	6.544625164e-002	1.564549273e-001	1.446575e+003	1.790955e+003	1.536545e+002	1.882763e+002	328	270	21	49	6.682015e+000	1.579373e+001	0	0	0	0	0	0	0	0	0	0	0	265.539	211.853	1	1	1	1	25.3321	21.4289	49.5965
DATA	318	2	154	0	0	NC_4_6875499	NC_4_6875499	14555.5	415.683	-2.461850466e-001	1.526866066e-001	1.068846690e-001	3.216486e+002	1.824722e+002	6.105039e+001	6.102273e+001	105	81	21	49	7.043344e+000	1.618334e+001	0	0	0	0	0	0	0	0	0	0	0	58.9481	21.5273	1	1	1	0	25.3321	21.8444	49.9214
DATA	319	2	155	0	0	Col_2_14662026	Col_2_14662026	14576.9	415.524	-1.234399603e-001	8.538494225e-002	1.482648221e-001	6.697381e+002	5.040401e+002	8.477449e+001	7.713606e+001	170.5	122	22	49	7.189258e+000	1.611399e+001	0	0	0	0	0	0	0	0	0	0	0	122.545	59.302	1	1	1	1	26.2212	22.247	50.1864
DATA	320	2	156	0	0	NC_4_2294185	NC_4_2294185	14597.3	415.727	-1.488935647e-001	9.788015235e-002	1.282140854e-001	5.359034e+002	3.803583e+002	7.470861e+001	6.981578e+001	143	109	22	49	7.054270e+000	1.572614e+001	0	0	0	0	0	0	0	0	0	0	0	97.9078	44.632	1	1	1	1	24.8756	22.2666	50.2312
DATA	321	2	157	0	0	Col_4_2440170	Col_4_2440170	14619.4	415.593	-3.594870107e-001	2.534137851e-001	1.560223282e-001	2.057931e+002	8.993813e+001	5.605030e+001	5.939974e+001	83.5	78	22	49	7.076609e+000	1.577239e+001	0	0	0	0	0	0	0	0	0	0	0	37.5377	10.523	1	1	0	0	24.6442	22.4602	50.4348
DATA	322	2	158	0	0	Col_5_23089709	Col_5_23089709	14640.4	415.611	-1.909950202e-001	1.443285525e-001	1.857240179e-001	3.263474e+002	2.102254e+002	6.157344e+001	6.251954e+001	107	89	22	50	7.121800e+000	1.587259e+001	0	0	0	0	0	0	0	0	0	0	0	59.4385	24.5283	1	1	1	0	24.8756	22.7094	50.7171
DATA	323	2	159	0	0	Col_5_8762121	Col_5_8762121	14662	415.066	-1.408993375e-003	6.784752674e-002	9.834314777e-001	1.190169e+003	1.186314e+003	1.299972e+002	1.325148e+002	243.5	188.5	22	50	6.757342e+000	1.590517e+001	0	0	0	0	0	0	0	0	0	0	0	216.452	138.017	1	1	1	1	26.6546	22.3697	50.7514
DATA	324	2	160	0	0	Col_3_645720	Col_3_645720	14683	415.4	-6.442147647e-002	1.310473617e-001	6.230097330e-001	3.195151e+002	2.754672e+002	6.134359e+001	6.531208e+001	105.5	97	22	50	6.813850e+000	1.603834e+001	0	0	0	0	0	0	0	0	0	0	0	58.0255	31.9562	1	1	1	0	23.9365	22.4003	50.5834
DATA	325	2	161	0	0	NC_2_16896608	NC_2_16896608	14703.6	415.027	3.958713517e-001	1.301562762e-001	2.353963231e-003	2.818739e+003	7.013360e+003	4.414661e+002	1.306559e+003	421	497	22	50	6.789289e+000	1.601251e+001	0	0	1	1	0	0	0	0	0	0	0	511.223	811.333	1	1	1	1	29.1201	22.4863	50.8371
DATA	326	2	162	66	1	DarkCorner	DarkCorner	14724.6	415	0.000000000e+000	6.201496845e-001	1.000000000e+000	5.217105e+001	5.917940e+001	5.250418e+001	5.955728e+001	43	58	22	50	6.834535e+000	1.603314e+001	0	0	0	0	0	0	0	0	0	0	0	-3.11921	-2.60656	0	0	0	0	30	22.4497	50.9997
DATA	327	2	163	66	1	DarkCorner	DarkCorner	14745.2	415.458	0.000000000e+000	6.202020039e-001	1.000000000e+000	5.223847e+001	5.935113e+001	5.257202e+001	5.973011e+001	44	63.5	22	50	7.159146e+000	1.616356e+001	0	0	0	0	0	0	0	0	0	0	0	-2.54421	-5.18262	0	0	0	0	25.7804	22.7255	51.2196
DATA	328	2	164	66	1	DarkCorner	DarkCorner	14767.8	414.912	0.000000000e+000	6.206334953e-001	1.000000000e+000	5.230519e+001	5.953767e+001	5.263917e+001	5.998115e+001	40	70	22	49	7.049923e+000	1.603954e+001	0	0	0	0	0	0	0	0	0	0	0	-5.19476	3.15912	0	0	0	0	25.5572	22.2706	50.5489
DATA	329	3	1	66	1	DarkCorner	DarkCorner	11307.1	428.25	2.701040654e-001	4.794027809e-001	5.731504147e-001	4.881151e+001	9.091306e+001	4.912318e+001	5.630969e+001	36	71	21	48	6.830407e+000	1.512126e+001	0	0	0	0	0	0	0	0	0	0	0	-3.01285	11.2389	0	1	0	0	21.4095	20.9808	49.3315
DATA	330	3	2	66	1	DarkCorner	DarkCorner	11327.5	428.071	0.000000000e+000	6.204229709e-001	1.000000000e+000	4.898985e+001	5.539916e+001	4.930266e+001	5.581252e+001	39	63.5	21	49	6.915245e+000	1.573892e+001	0	0	0	0	0	0	0	0	0	0	0	-1.77985	3.17805	0	0	0	0	25.3321	21.154	49.8289
DATA	331	3	3	0	0	Col_4_6792843	Col_4_6792843	11350.4	428.937	-3.814317557e-003	9.854099847e-002	9.691232551e-001	4.228588e+002	4.191612e+002	6.510220e+001	6.990671e+001	120	111.5	20	49	7.032161e+000	1.591295e+001	0	0	0	0	0	0	0	0	0	0	0	81.2393	51.4699	1	1	1	1	22.9591	20.7727	49.5933
DATA	332	3	4	0	0	NC_1_5390149	NC_1_5390149	11371.2	428.473	3.929879220e-002	1.503462604e-001	7.937928799e-001	2.266527e+002	2.481189e+002	5.458906e+001	6.135377e+001	82.5	93.5	20	49	7.018032e+000	1.597137e+001	0	0	0	0	0	0	0	0	0	0	0	43.4024	30.3767	1	1	0	0	25.3321	20.662	49.9871
DATA	333	3	5	0	0	NC_5_10643669	NC_5_10643669	11392.2	428.707	-8.789186199e-002	1.423671230e-001	5.369968598e-001	2.812693e+002	2.297368e+002	5.721202e+001	6.078175e+001	96.5	86	20	49	7.192388e+000	1.581489e+001	0	0	0	0	0	0	0	0	0	0	0	53.689	28.0463	1	1	1	0	25.5572	20.4564	49.7657
DATA	334	3	6	0	0	Col_4_13331099	Col_4_13331099	11413.5	428.868	2.234680089e-002	7.407473999e-002	7.628967024e-001	7.712413e+002	8.119646e+002	9.189823e+001	9.887701e+001	194	154	20	48	7.022707e+000	1.547185e+001	0	0	0	0	0	0	0	0	1	0	0	146.771	98.8571	1	1	1	1	24.8756	20.2074	49.2478
DATA	335	3	7	0	0	NC_5_1452901	NC_5_1452901	11434.6	428.882	-2.371187116e-002	6.265269781e-002	7.050849775e-001	2.768028e+003	2.620950e+003	2.813024e+002	2.681300e+002	573	372	20	48	7.045061e+000	1.503190e+001	0	0	0	0	0	0	0	0	1	0	0	525.293	318.297	1	1	1	1	24.1747	20.1184	49.2472
DATA	336	3	8	0	0	Col_4_7586796	Col_4_7586796	11455.6	429	2.476071928e-001	7.188595244e-002	5.722335140e-004	8.215141e+002	1.452855e+003	9.629759e+001	1.559580e+002	198	234	20	48	7.014131e+000	1.513998e+001	0	0	0	0	0	0	0	0	1	0	0	155.493	176.025	1	1	1	1	22.9591	20.0989	49.248
DATA	337	3	9	0	0	Col_1_27740394	Col_1_27740394	11477.4	428.414	2.448646057e-002	7.080535531e-002	7.294721287e-001	9.118243e+002	9.647119e+002	1.041688e+002	1.119668e+002	216	176	20	48	6.887044e+000	1.512700e+001	0	0	0	0	0	0	0	0	1	0	0	172.16	116.613	1	1	1	1	27.501	20.2682	48.9691
DATA	338	3	10	0	0	NC_5_24456137	NC_5_24456137	11498.5	428.324	0.000000000e+000	6.211064662e-001	1.000000000e+000	5.016138e+001	5.658817e+001	5.050952e+001	5.711021e+001	40	66	20	48	6.635865e+000	1.530212e+001	0	0	0	0	0	0	0	0	0	0	0	3.15939	5.16475	0	0	0	0	27.0811	20.2995	48.9762
DATA	339	3	11	0	0	NC_3_16083971	NC_3_16083971	11519.8	428.326	0.000000000e+000	6.200089676e-001	1.000000000e+000	5.026818e+001	5.669794e+001	5.058915e+001	5.706638e+001	41	61	20	48	6.578499e+000	1.522471e+001	0	0	0	0	0	0	0	0	0	0	0	-0.38605	1.02986	0	0	0	0	22.1978	20.3391	49.2422
DATA	340	3	12	0	0	Col_5_7828815	Col_5_7828815	11541.3	428.269	7.516479925e-002	6.243116021e-002	2.286039288e-001	3.434138e+003	4.083030e+003	3.471346e+002	4.122850e+002	688	539.5	20	49	6.464051e+000	1.518431e+001	0	0	0	0	0	0	0	0	1	0	0	644.281	490.692	1	1	1	1	24.6442	20.1347	49.2621
DATA	341	3	13	0	0	NC_2_6893966	NC_2_6893966	11562	428.203	0.000000000e+000	6.221039820e-001	1.000000000e+000	5.045514e+001	5.689167e+001	5.088422e+001	5.751368e+001	49	70	20	49	6.468844e+000	1.566361e+001	0	0	0	0	0	0	0	0	1	0	0	6.17439	6.53841	0	0	0	0	28.1191	20.1362	50.0927
DATA	342	3	14	0	0	NC_5_23707859	NC_5_23707859	11583	428.203	-2.300363505e-001	9.731526180e-002	1.808730088e-002	5.914371e+002	3.482348e+002	7.800453e+001	6.708664e+001	155	101	20	49	6.426060e+000	1.576717e+001	0	0	0	0	0	0	0	0	1	0	0	110.587	41.7209	1	1	1	1	28.1191	20.2014	50.2014
DATA	343	3	15	0	0	NC_4_6351369	NC_4_6351369	11603.7	428.75	-1.079179913e-001	3.516273714e-001	7.589118022e-001	1.087795e+002	8.484555e+001	5.208449e+001	5.804004e+001	64	76	20	48	6.479189e+000	1.546909e+001	0	0	0	0	0	0	0	0	0	0	0	20.3093	10.1516	1	1	0	0	20.3108	20.2692	49.6941
DATA	344	3	16	0	0	NC_4_4914754	NC_4_4914754	11626.3	427.7	0.000000000e+000	6.206594152e-001	1.000000000e+000	5.068214e+001	5.713074e+001	5.101950e+001	5.760063e+001	44	67	20	49	6.674349e+000	1.519123e+001	0	0	0	0	0	0	0	0	1	0	0	2.20733	4.15558	0	0	0	0	18.5412	20.0904	49.5821
DATA	345	3	17	0	0	NC_4_8009104	NC_4_8009104	11646.1	428.679	3.216016931e-002	6.685060705e-002	6.304630520e-001	1.227240e+003	1.321568e+003	1.329245e+002	1.441451e+002	267	210.5	20	49	6.623142e+000	1.523699e+001	0	0	0	0	0	0	0	0	1	0	0	228.543	157.748	1	1	1	1	24.6442	20.105	49.5523
DATA	346	3	18	0	0	Col_3_18401779	Col_3_18401779	11667.2	428.875	-1.154110786e-002	8.097405033e-002	8.866625897e-001	6.424891e+002	6.256402e+002	8.210568e+001	8.504850e+001	161	134	20	48	6.700929e+000	1.497896e+001	0	0	0	0	0	0	0	0	1	0	0	119.518	74.6046	1	1	1	1	24.8756	20.1026	49.3332
DATA	347	3	19	66	-1	(-)3xSLv1	NegativeControl	11688.9	427.896	0.000000000e+000	6.203760197e-001	1.000000000e+000	5.084345e+001	5.729949e+001	5.116810e+001	5.773707e+001	38	66	19	49	6.741573e+000	1.500379e+001	0	0	0	0	0	0	0	0	1	0	0	-4.16004	3.42726	0	0	0	0	28.1191	20.1073	49.5183
DATA	348	3	20	0	0	NC_5_4425576	NC_5_4425576	11709.6	428.826	2.424482460e-002	1.631581513e-001	8.818715785e-001	2.155657e+002	2.279420e+002	5.556348e+001	6.204519e+001	81	82.5	20	49	6.539551e+000	1.491664e+001	0	0	0	0	0	0	0	0	1	0	0	40.0299	27.1359	1	1	0	0	22.7082	20.2333	49.5467
DATA	349	3	21	0	0	NC_5_6302487	NC_5_6302487	11730.8	427.269	-7.420770104e-002	7.808585745e-002	3.419422117e-001	7.640367e+002	6.440306e+002	9.199660e+001	8.650249e+001	182.5	137	20	49	6.529305e+000	1.543934e+001	0	0	0	0	0	0	0	0	1	0	0	141.792	76.6138	1	1	1	1	24.4106	20.1437	49.7608
DATA	350	3	22	0	0	NC_2_18903954	NC_2_18903954	11752.6	427.509	2.362038361e-002	1.191742179e-001	8.428882355e-001	3.197227e+002	3.375933e+002	6.042575e+001	6.692047e+001	102.5	94	20	49	6.402364e+000	1.559391e+001	0	0	0	0	0	0	0	0	0	0	0	59.2988	40.1376	1	1	1	1	24.4106	20.3027	49.5468
DATA	351	3	23	0	0	NC_4_3002968	NC_4_3002968	11773.4	427.673	5.345562045e-002	1.256045770e-001	6.704091319e-001	2.881661e+002	3.259106e+002	5.883771e+001	6.636058e+001	94	102.5	20	48	6.311148e+000	1.563732e+001	0	0	0	0	0	0	0	0	0	0	0	53.4213	38.7319	1	1	1	1	24.4106	20.5282	49.2887
DATA	352	3	24	0	0	NC_5_10964726	NC_5_10964726	11794.6	427.586	-1.535135999e-001	1.279933658e-001	2.303774380e-001	3.577560e+002	2.512311e+002	6.255577e+001	6.304828e+001	107	95	20	48	6.346477e+000	1.590634e+001	0	0	0	0	0	0	0	0	0	0	0	66.2989	29.8462	1	1	1	0	27.501	20.5522	49.2583
DATA	353	3	25	0	0	NC_3_1563859	NC_3_1563859	11816.2	427.184	1.083488486e-001	3.945361460e-001	7.836056047e-001	7.589752e+001	9.740391e+001	5.188627e+001	5.865694e+001	56	74	21	48	6.623092e+000	1.588109e+001	0	0	0	0	0	0	0	0	0	0	0	14.0619	11.5684	1	1	0	0	23.696	20.9723	49.073
DATA	354	3	26	66	-1	(-)3xSLv1	NegativeControl	11837	427.5	0.000000000e+000	6.199422377e-001	1.000000000e+000	5.101057e+001	5.748352e+001	5.133628e+001	5.785057e+001	43	58	20	48	6.815654e+000	1.543875e+001	0	0	0	0	0	0	0	0	0	0	0	-1.38385	-3.21462	0	0	0	0	26.2212	20.9351	48.7262
DATA	355	3	27	0	0	Col_1_24216823	Col_1_24216823	11858.4	427.216	-3.990509905e-002	6.523724721e-002	5.407415882e-001	1.621094e+003	1.478779e+003	1.700444e+002	1.587926e+002	333	240	21	48	6.806148e+000	1.543698e+001	0	0	0	0	0	0	0	0	0	0	0	300.288	175.592	1	1	1	1	23.9365	20.9592	48.7048
DATA	356	3	28	0	0	NC_1_6369009	NC_1_6369009	11879.5	426.86	-3.408113029e-002	1.919341530e-001	8.590632126e-001	1.920998e+002	1.776011e+002	5.481214e+001	6.051978e+001	80	87.5	20	48	6.441569e+000	1.551937e+001	0	0	0	0	0	0	0	0	0	0	0	35.586	21.0886	1	1	0	0	22.4545	20.708	48.5429
DATA	357	3	29	0	0	NC_1_12654759	NC_1_12654759	11900.4	427.414	-2.715963977e-001	2.935875916e-001	3.549165251e-001	1.579540e+002	8.451508e+001	5.370531e+001	5.846163e+001	72	73	20	48	6.531738e+000	1.567851e+001	0	0	0	0	0	0	0	0	0	0	0	29.2638	10.0368	1	1	0	0	27.501	20.7354	48.6035
DATA	358	3	30	0	0	NC_4_2368089	NC_4_2368089	11921.6	427.414	0.000000000e+000	6.199453221e-001	1.000000000e+000	5.099326e+001	5.746979e+001	5.131886e+001	5.783675e+001	43.5	62	20	48	6.445263e+000	1.616207e+001	0	0	0	0	0	0	0	0	0	0	0	-3.10682	-2.2256	0	0	0	0	27.501	20.7353	49.2835
DATA	359	3	31	0	0	NC_1_22522	NC_1_22522	11942.5	427.5	3.004736664e-002	1.229428910e-001	8.069202602e-001	3.045395e+002	3.263555e+002	5.966186e+001	6.639578e+001	99	98	20	49	6.427003e+000	1.570784e+001	0	0	0	0	0	0	0	0	0	0	0	56.4501	38.7745	1	1	1	1	24.4106	20.6461	49.6255
DATA	360	3	32	0	0	NC_3_22002411	NC_3_22002411	11963.6	427.411	0.000000000e+000	6.205628699e-001	1.000000000e+000	5.095926e+001	5.743551e+001	5.139115e+001	5.781025e+001	51	67	20	48	6.648579e+000	1.559643e+001	0	0	0	0	0	0	0	0	0	0	0	6.13195	1.14322	0	0	0	0	24.8756	20.8421	49.3355
DATA	361	3	33	0	0	NC_1_13202988	NC_1_13202988	11984.6	427.474	-1.567070539e-001	9.683766081e-002	1.056098281e-001	5.437746e+002	3.790634e+002	7.473082e+001	6.910324e+001	140.5	104	20	48	6.615644e+000	1.528323e+001	0	0	0	0	0	0	0	0	0	0	0	100.878	45.0701	1	1	1	1	25.1049	20.8973	49.0411
DATA	362	3	34	0	0	Col_4_14725221	Col_4_14725221	12005.9	427.679	-1.862736489e-002	1.017076504e-001	8.546833434e-001	4.226029e+002	4.048603e+002	6.641532e+001	7.052794e+001	128	110.5	21	48	6.638659e+000	1.534442e+001	0	0	0	0	0	0	0	0	0	0	0	78.4394	48.1611	1	1	1	1	25.3321	21.06	48.9522
DATA	363	3	35	0	0	NC_3_16147323	NC_3_16147323	12026.7	427.42	5.792300412e-002	1.113755480e-001	6.030152708e-001	3.377021e+002	3.858839e+002	6.133878e+001	6.943108e+001	106	101	21	48	6.694157e+000	1.563287e+001	0	0	0	0	0	0	0	0	0	0	0	62.7173	45.9276	1	1	1	1	24.4106	21.046	49.2325
DATA	364	3	36	0	0	NC_1_17014755	NC_1_17014755	12049.4	427.52	0.000000000e+000	6.201187762e-001	1.000000000e+000	5.084521e+001	5.731597e+001	5.120107e+001	5.768195e+001	49	62	21	48	6.323588e+000	1.569740e+001	0	0	0	0	0	0	0	0	0	0	0	3.3211	-1.78668	0	0	0	0	24.4106	20.8788	49.0577
DATA	365	3	37	0	0	NC_5_15392061	NC_5_15392061	12069.4	427.073	2.710984025e-002	7.808040746e-002	7.284379660e-001	6.736027e+002	7.169909e+002	8.457076e+001	9.199966e+001	168.5	138	21	48	6.399994e+000	1.575585e+001	0	0	0	0	0	0	0	0	0	0	0	125.272	85.4438	1	1	1	1	25.3321	20.8483	49.0641
DATA	366	3	38	0	0	Col_1_16868905	Col_1_16868905	12090.8	427	6.913810442e-002	6.689459216e-002	3.013521883e-001	1.198272e+003	1.405056e+003	1.302663e+002	1.518556e+002	254.5	224.5	21	48	6.740117e+000	1.607500e+001	0	0	0	0	0	0	0	0	0	0	0	223.021	167.563	1	1	1	1	28.1191	21.2676	49.3086
DATA	367	3	39	0	0	Col_1_21694732	Col_1_21694732	12111.9	426.68	4.322638741e-002	6.790017301e-002	5.243745130e-001	1.108003e+003	1.223960e+003	1.219966e+002	1.352555e+002	241	202	21	48	6.668082e+000	1.578794e+001	0	0	0	0	0	0	0	0	0	0	0	206.39	146.077	1	1	1	1	24.1747	21.3303	49.4735
DATA	368	3	40	0	0	Col_3_15304665	Col_3_15304665	12133	427.191	-1.815753988e-002	1.049790692e-001	8.626801731e-001	4.004712e+002	3.840730e+002	6.485172e+001	6.915714e+001	121	106.5	21	48	6.733830e+000	1.570758e+001	0	0	0	0	0	0	0	0	0	0	0	74.6606	45.8777	1	1	1	1	22.9591	21.1798	48.8975
DATA	369	3	41	0	0	Col_1_24983939	Col_1_24983939	12154.4	427.672	-1.132477218e-001	9.850874099e-002	2.502999959e-001	4.964976e+002	3.825334e+002	7.114976e+001	6.902788e+001	135	104	21	48	6.544189e+000	1.577201e+001	0	0	0	0	0	0	0	0	0	0	0	92.6482	45.7357	1	1	1	1	25.3321	21.0568	49.0082
DATA	370	3	42	0	0	Col_3_21780540	Col_3_21780540	12175.4	427.863	6.809991808e-002	6.325685115e-002	2.816760204e-001	2.229802e+003	2.608353e+003	2.287191e+002	2.670775e+002	461	364	21	48	6.579329e+000	1.591354e+001	0	0	0	0	0	0	0	0	0	0	0	416.487	312.147	1	1	1	1	24.1747	21.2119	49.0397
DATA	371	3	43	0	0	Col_2_11147130	Col_2_11147130	12196.5	427.284	6.388590906e-002	1.002187241e-001	5.238221306e-001	3.912853e+002	4.532934e+002	6.417232e+001	7.310239e+001	117	122	21	48	6.740475e+000	1.551580e+001	0	0	0	0	0	0	0	0	0	0	0	73.1582	54.2972	1	1	1	1	27.9146	21.1994	48.7583
DATA	372	3	44	0	0	Col_1_6490997	Col_1_6490997	12217.6	426.611	-1.074627491e-001	6.898935572e-002	1.193111761e-001	1.257718e+003	9.820203e+002	1.356473e+002	1.136945e+002	281	194	21	48	6.731849e+000	1.579559e+001	0	0	0	0	0	0	0	0	0	0	0	235.399	117.745	1	1	1	1	24.4106	21.159	49.4941
DATA	373	3	45	0	0	NC_5_24109464	NC_5_24109464	12239.1	425.786	0.000000000e+000	6.206456574e-001	1.000000000e+000	5.043229e+001	5.687392e+001	5.088081e+001	5.723708e+001	48	62	21	49	6.713161e+000	1.524402e+001	0	0	0	0	0	0	0	0	0	0	0	6.71841	-0.0650791	0	0	0	0	21.9382	21.094	49.4089
DATA	374	3	46	0	0	NC_3_10135984	NC_3_10135984	12259.9	426.527	3.509087460e-001	7.722648227e-002	5.522512637e-006	6.334507e+002	1.421090e+003	8.113598e+001	1.531790e+002	166.5	239	21	48	6.667023e+000	1.500365e+001	0	0	0	0	0	0	0	0	0	0	0	118.817	170.753	1	1	1	1	25.3321	21.1132	49.4646
DATA	375	3	47	0	0	Col_5_6713890	Col_5_6713890	12281	427.1	5.857500732e-002	8.021014719e-002	4.652255982e-001	6.034496e+002	6.905833e+002	7.877936e+001	8.961240e+001	163	152	21	48	6.505979e+000	1.501017e+001	0	0	0	0	0	0	0	0	0	0	0	113.317	83.0735	1	1	1	1	22.9591	21.1491	49.2623
DATA	376	3	48	0	0	Col_2_10351618	Col_2_10351618	12302.1	426.707	-1.097245512e-002	6.999800331e-002	8.754388612e-001	9.990486e+002	9.741238e+002	1.119809e+002	1.128856e+002	225.5	183.5	21	49	6.584231e+000	1.520639e+001	0	0	0	0	0	0	0	0	0	0	0	187.821	117.314	1	1	1	1	25.7804	21.2903	49.3746
DATA	377	3	49	0	0	NC_1_28145517	NC_1_28145517	12322.9	426.8	-1.284398683e-002	7.047357641e-002	8.553845588e-001	9.717884e+002	9.434692e+002	1.095288e+002	1.102169e+002	223	178.5	21	49	6.565276e+000	1.522659e+001	0	0	0	0	0	0	0	0	0	0	0	182.908	113.755	1	1	1	1	23.9365	21.4295	49.2202
DATA	378	3	50	0	0	Col_5_4824682	Col_5_4824682	12344.4	426.717	-3.904257760e-003	1.964489176e-001	9.841437562e-001	1.778191e+002	1.762277e+002	5.350526e+001	5.957413e+001	80	81	21	49	6.582079e+000	1.543786e+001	0	0	0	0	0	0	0	0	0	0	0	33.5095	21.2738	1	1	0	0	23.4529	21.4006	49.3428
DATA	379	3	51	0	0	NC_2_8869485	NC_2_8869485	12365.6	426.63	-1.082836663e-002	6.813541878e-002	8.737285976e-001	1.133045e+003	1.105144e+003	1.240094e+002	1.242740e+002	252	187.5	21	49	6.526382e+000	1.542360e+001	0	0	0	0	0	0	0	0	0	0	0	213.78	133.574	1	1	1	1	23.696	21.382	49.1767
DATA	380	3	52	0	0	Col_5_24738542	Col_5_24738542	12386.7	426.731	9.722835619e-002	6.819252676e-002	1.539284067e-001	1.039990e+003	1.300941e+003	1.155420e+002	1.419399e+002	230	227	21	48	6.444966e+000	1.518344e+001	0	0	0	0	0	0	0	0	0	0	0	196.464	157.437	1	1	1	1	24.4106	21.2686	49.2734
DATA	381	3	53	0	0	Col_5_9171730	Col_5_9171730	12408.8	426.421	-1.907235874e-001	1.422015167e-001	1.798488889e-001	3.200049e+002	2.062685e+002	5.959554e+001	6.032840e+001	105	89.5	21	48	6.451377e+000	1.539807e+001	0	0	0	0	0	0	0	0	0	0	0	60.5305	24.9948	1	1	1	0	25.7804	21.2382	49.0563
DATA	382	3	54	0	0	NC_3_757361	NC_3_757361	12430.1	426.104	0.000000000e+000	6.210439686e-001	1.000000000e+000	4.989345e+001	5.626105e+001	5.038374e+001	5.664440e+001	51.5	63.5	21	48	6.371620e+000	1.547168e+001	0	0	0	0	0	0	0	0	0	0	0	7.87143	2.00518	0	0	0	0	22.9591	21.2778	48.9817
DATA	383	3	55	0	0	NC_4_3505779	NC_4_3505779	12450.5	426.324	2.937454183e-003	7.565973472e-002	9.690302817e-001	7.404430e+002	7.454682e+002	8.942974e+001	9.356799e+001	184	153.5	21	48	6.449725e+000	1.556056e+001	0	0	0	0	0	0	0	0	0	0	0	140.405	90.5631	1	1	1	1	27.0811	21.3871	49.1573
DATA	384	3	56	0	0	NC_1_16080980	NC_1_16080980	12471.6	426.027	-3.824168950e-002	1.676981089e-001	8.196160122e-001	2.195293e+002	2.010253e+002	5.468758e+001	5.994660e+001	86	91.5	21	48.5	6.566627e+000	1.581763e+001	0	0	0	0	0	0	0	0	0	0	0	41.6803	24.4531	1	1	0	0	29.1201	21.4756	49.2776
DATA	385	3	57	0	0	Col_1_12103833	Col_1_12103833	12492.8	426.194	-2.582567703e-002	6.688932132e-002	6.994258199e-001	1.277944e+003	1.204165e+003	1.372364e+002	1.329703e+002	275.5	206	21	49	6.544458e+000	1.582518e+001	0	0	0	0	0	0	0	0	0	0	0	242.942	146.673	1	1	1	1	30	21.3682	49.8139
DATA	386	3	58	0	0	NC_4_9558911	NC_4_9558911	12513.6	425.167	2.016288310e-002	2.068015036e-001	9.223303461e-001	1.617855e+002	1.694738e+002	5.251627e+001	5.882311e+001	76	85	21	49	6.762461e+000	1.555920e+001	0	0	0	0	0	0	0	0	0	0	0	30.7943	20.6688	1	1	0	0	24.8756	21.2686	49.9645
DATA	387	3	59	0	0	NC_1_27616924	NC_1_27616924	12535.6	425.362	6.875145406e-002	1.121184089e-001	5.397414767e-001	3.220329e+002	3.772695e+002	5.938635e+001	6.773057e+001	110	108	21	48	6.497440e+000	1.561013e+001	0	0	0	0	0	0	0	0	0	0	0	61.3762	46.0755	1	1	1	1	23.696	21.3152	49.7701
DATA	388	3	60	0	0	NC_1_16566906	NC_1_16566906	12556.7	425.611	0.000000000e+000	6.200568101e-001	1.000000000e+000	4.951779e+001	5.581796e+001	4.985321e+001	5.617438e+001	51.5	57.5	21	48	6.505649e+000	1.558413e+001	0	0	0	0	0	0	0	0	0	0	0	2.64265	-6.63296	0	0	0	0	24.8756	21.4165	49.8349
DATA	389	3	61	0	0	Col_4_13461466	Col_4_13461466	12577.5	426.017	-1.013786201e-001	9.673254804e-002	2.946247499e-001	4.924657e+002	3.899396e+002	7.001815e+001	6.832029e+001	142	115.5	21	48	6.801003e+000	1.561259e+001	0	0	0	0	0	0	0	0	0	0	0	94.0929	47.7511	1	1	1	1	26.2212	21.7425	49.5733
DATA	390	3	62	0	0	NC_2_15898149	NC_2_15898149	12598.1	426.5	2.028903226e-002	9.072290356e-002	8.230394769e-001	4.760624e+002	4.988304e+002	6.883082e+001	7.501414e+001	135	127	22	49	6.849078e+000	1.599150e+001	0	0	0	0	0	0	0	0	0	0	0	91.069	61.1666	1	1	1	1	25.7804	21.8964	50.3368
DATA	391	3	63	0	0	NC_1_24458883	NC_1_24458883	12619.7	425.92	-5.771530130e-003	7.620497118e-002	9.396283990e-001	7.250040e+002	7.154328e+002	8.787187e+001	9.082322e+001	179.5	153.5	22	49	6.949471e+000	1.612771e+001	0	0	0	0	0	0	0	0	0	0	0	138.864	87.8439	1	1	1	1	24.1747	22.0548	50.408
DATA	392	3	64	0	0	NC_4_8530177	NC_4_8530177	12641.4	426.077	0.000000000e+000	6.199380474e-001	1.000000000e+000	4.927350e+001	5.551844e+001	4.958812e+001	5.587294e+001	38	58	22	49	6.680530e+000	1.625948e+001	0	0	0	0	0	0	0	0	0	0	0	-8.18772	-4.96964	0	0	0	0	26.8687	22.2179	50.5367
DATA	393	3	65	0	0	NC_1_2228125	NC_1_2228125	12661.4	425.239	2.452107605e-001	1.145797026e-001	3.234757286e-002	2.562711e+002	4.507236e+002	5.576903e+001	7.173355e+001	97	124.5	22	50	6.865271e+000	1.632792e+001	0	0	0	0	0	0	0	0	0	0	0	49.2021	55.4858	1	1	1	1	23.696	22.2691	51.1765
DATA	394	3	66	0	0	NC_5_19692464	NC_5_19692464	12683.5	425.667	1.094067524e-001	5.812157717e-001	8.506902768e-001	4.915684e+001	6.323984e+001	4.951554e+001	5.608462e+001	52	69	22	50	7.032803e+000	1.596453e+001	0	0	0	0	0	0	0	0	0	0	0	4.04886	7.79596	0	1	0	0	23.9365	22.5836	50.9042
DATA	395	3	67	0	0	Col_3_10166896	Col_3_10166896	12704.5	425.676	9.044773229e-002	9.907454027e-002	3.612814202e-001	3.761109e+002	4.631948e+002	6.209909e+001	7.240805e+001	118.5	122	22	50	7.095656e+000	1.599471e+001	0	0	0	0	0	0	0	0	0	0	0	72.3838	57.1751	1	1	1	1	30	22.7794	50.645
DATA	396	3	68	0	0	Col_4_7813348	Col_4_7813348	12725.5	425.455	1.307892559e+000	1.377547444e-001	2.215771105e-021	1.785190e+003	3.627246e+004	1.852166e+002	3.627672e+003	389.5	4593	22	50	6.756960e+000	1.619308e+001	0	0	0	0	0	0	0	0	0	0	0	343.955	4483.07	1	1	1	1	24.4106	22.3368	51.1375
DATA	397	3	69	0	0	Col_3_17395513	Col_3_17395513	12746.7	425.787	3.010077407e-002	6.354181976e-002	6.357024718e-001	1.939476e+003	2.078669e+003	2.001159e+002	2.151514e+002	396	325	22	50	7.035408e+000	1.601681e+001	0	0	0	0	0	0	0	0	0	0	0	374.104	257.247	1	1	1	1	23.2073	22.7731	50.7436
DATA	398	3	70	0	0	NC_5_12634917	NC_5_12634917	12767.8	425.5	1.729604297e-001	3.210410229e-001	5.900602758e-001	8.330415e+001	1.240587e+002	4.994757e+001	5.681239e+001	62.5	79.5	22	50	7.075713e+000	1.565519e+001	0	0	0	0	0	0	0	0	0	0	0	16.0861	15.3722	1	1	0	0	26.6546	22.4508	50.7446
DATA	399	3	71	0	0	Col_2_12958510	Col_2_12958510	12789.1	425.842	-6.945324709e-002	7.985405920e-002	3.844358168e-001	6.873855e+002	5.857970e+002	8.452880e+001	8.060718e+001	167	137	22	49.5	7.017526e+000	1.541748e+001	0	0	0	0	0	0	0	0	0	0	0	132.878	72.6791	1	1	1	1	25.1049	22.3733	50.4471
DATA	400	3	72	0	0	Col_1_23112784	Col_1_23112784	12810.4	425.898	3.369483461e-002	9.246125562e-002	7.155435644e-001	4.475240e+002	4.836277e+002	6.646681e+001	7.346632e+001	137	126	22	49	6.963834e+000	1.551629e+001	0	0	0	0	0	0	0	0	0	0	0	86.6013	60.0775	1	1	1	1	23.9365	22.2409	49.9907
DATA	401	3	73	0	0	NC_1_4415895	NC_1_4415895	12830.6	425.833	-1.689436723e-001	7.361051944e-002	2.172726093e-002	1.032455e+003	6.997248e+002	1.143241e+002	8.914824e+001	242.5	159	22	49	6.973411e+000	1.573292e+001	0	0	0	0	0	0	0	0	0	0	0	199.986	87.0225	1	1	1	1	24.8756	22.3597	49.9302
DATA	402	3	74	0	0	Col_1_12276300	Col_1_12276300	12851.9	425.729	4.944608935e-002	8.239036954e-002	5.484102435e-001	5.530552e+002	6.197472e+002	7.392090e+001	8.297489e+001	162.5	148.5	22	49	6.733129e+000	1.564359e+001	0	0	0	0	0	0	0	0	0	0	0	107.233	77.1682	1	1	1	1	26.0017	22.3891	49.9804
DATA	403	3	75	0	0	Col_3_2234435	Col_3_2234435	12873.1	425.311	1.688923204e-001	1.015497552e-001	9.628272804e-002	3.300511e+002	4.869378e+002	5.907927e+001	7.353914e+001	108	123	22	49	6.937783e+000	1.597171e+001	0	0	0	0	0	0	0	0	0	0	0	64.0552	60.7017	1	1	1	1	22.1978	22.795	50.6583
DATA	404	3	76	0	0	Col_3_8583961	Col_3_8583961	12894.5	425.37	1.166739573e-001	9.251287769e-002	2.072495889e-001	4.079519e+002	5.336825e+002	6.372455e+001	7.666863e+001	126	131.5	22	49	6.771023e+000	1.570427e+001	0	0	0	0	0	0	0	0	0	0	0	79.2475	66.6058	1	1	1	1	24.4106	22.4198	50.0984
DATA	405	3	77	0	0	NC_1_12148448	NC_1_12148448	12916	425.9	0.000000000e+000	6.171891787e-001	1.000000000e+000	4.938904e+001	5.463241e+001	4.915929e+001	5.511254e+001	58	68	22	49	7.103589e+000	1.589961e+001	0	0	0	0	0	0	0	0	0	0	0	9.60284	4.75025	1	0	0	0	23.2073	22.5921	50.4869
DATA	406	3	78	0	0	Col_4_13466224	Col_4_13466224	12936.6	425.638	-7.758606197e-002	6.860688302e-002	2.581061609e-001	1.172323e+003	9.805310e+002	1.270108e+002	1.123877e+002	272	185	22	49.5	6.747385e+000	1.577492e+001	0	0	0	0	0	0	0	0	0	0	0	228.125	122.644	1	1	1	1	23.696	22.3226	50.5798
DATA	407	3	79	0	0	Col_2_10550775	Col_2_10550775	12958.1	425.189	7.627410394e-002	6.959731630e-002	2.731074193e-001	9.122567e+002	1.087405e+003	1.034723e+002	1.217976e+002	224	205	22	50	7.022777e+000	1.583289e+001	0	0	0	0	0	0	0	0	0	0	0	177.664	136.157	1	1	1	1	24.6442	22.6573	50.6859
DATA	408	3	80	0	0	Col_4_13607293	Col_4_13607293	12978.8	425.304	1.503167469e-002	7.141381049e-002	8.332876410e-001	8.601871e+002	8.904808e+002	9.889389e+001	1.045641e+002	209	173.5	22	50	6.997889e+000	1.594431e+001	0	0	0	0	0	0	0	0	0	0	0	167.65	111.612	1	1	1	1	25.1049	22.751	50.8927
DATA	409	3	81	0	0	Col_5_1018176	Col_5_1018176	12999.6	425.711	9.336282401e-002	6.653861735e-002	1.605758664e-001	1.182595e+003	1.466219e+003	1.279166e+002	1.565124e+002	246	233	22	50	7.126763e+000	1.598846e+001	0	0	0	0	0	0	0	0	0	0	0	230.654	183.956	1	1	1	1	20.591	22.763	50.7194
DATA	410	3	82	0	0	Col_5_1757431	Col_5_1757431	13021.9	425.121	1.225551041e-001	7.963075966e-002	1.237939976e-001	5.570333e+002	7.386459e+002	7.400504e+001	9.191358e+001	159	160	22	49	7.116586e+000	1.605724e+001	0	0	0	0	0	0	0	0	0	0	0	108.723	92.7662	1	1	1	1	26.2212	22.6988	50.2343
DATA	411	3	83	0	0	Col_2_13722714	Col_2_13722714	13042.8	425.254	-8.565242462e-002	8.328478428e-002	3.037484287e-001	6.287804e+002	5.162340e+002	7.952667e+001	7.517721e+001	165	134	22	49	7.064317e+000	1.590106e+001	0	0	0	0	0	0	0	0	0	0	0	122.806	64.8932	1	1	1	1	26.2212	22.4315	49.9064
DATA	412	3	84	0	0	Col_2_13558412	Col_2_13558412	13063.8	425.483	9.863556694e-002	8.061669188e-002	2.211360160e-001	5.500619e+002	6.903147e+002	7.344154e+001	8.801513e+001	150	147	22	49	6.888514e+000	1.593480e+001	0	0	0	0	0	0	0	0	0	0	0	107.497	86.8534	1	1	1	1	25.7804	22.3796	50.1141
DATA	413	3	85	0	0	NC_1_6715702	NC_1_6715702	13085.3	425.218	7.301116703e-002	8.629325898e-002	3.975070419e-001	4.837843e+002	5.723517e+002	6.859844e+001	7.906978e+001	142.5	134	22	50	6.882603e+000	1.590867e+001	0	0	0	0	0	0	0	0	0	0	0	94.5982	72.0739	1	1	1	1	24.8756	22.3879	50.7439
DATA	414	3	86	0	0	Col_5_5799300	Col_5_5799300	13106	425.25	-1.511729167e-002	6.778706572e-002	8.235265968e-001	1.126424e+003	1.087889e+003	1.226833e+002	1.216817e+002	262	190	22	50	6.886705e+000	1.601159e+001	0	0	0	0	0	0	0	0	0	0	0	220.37	137.103	1	1	1	1	24.4106	22.1083	50.648
DATA	415	3	87	0	0	NC_2_12338870	NC_2_12338870	13128.5	425.291	1.783436191e-001	5.337090121e-001	7.382596527e-001	4.827678e+001	7.279171e+001	4.860703e+001	5.494997e+001	51.5	78	22	49	6.958103e+000	1.575657e+001	0	0	0	0	0	0	0	0	0	0	0	2.8616	9.18127	0	1	0	0	25.1049	22.1395	50.0205
DATA	416	3	88	0	0	NC_5_26831865	NC_5_26831865	13148.5	424.676	0.000000000e+000	6.197773866e-001	1.000000000e+000	4.825726e+001	5.408266e+001	4.856540e+001	5.442799e+001	42	62	22	49	6.992535e+000	1.561109e+001	0	0	0	0	0	0	0	0	0	0	0	-4.21478	-4.68924	0	0	0	0	30	21.8971	49.7854
DATA	417	3	89	0	0	Col_3_8435609	Col_3_8435609	13168.5	424.915	6.356988540e-002	7.827607279e-002	4.167204245e-001	6.102678e+002	7.064645e+002	7.798181e+001	8.915948e+001	169	152	22	49	7.031263e+000	1.567688e+001	0	0	0	0	0	0	0	0	0	0	0	119.542	89.2275	1	1	1	1	22.9591	22.0084	49.5815
DATA	418	3	90	0	0	Col_3_13576782	Col_3_13576782	13190.6	424.796	6.865221273e-002	6.971329409e-002	3.247324756e-001	9.021385e+002	1.056636e+003	1.024392e+002	1.188245e+002	228	192.5	22	49	6.969758e+000	1.563400e+001	0	0	0	0	0	0	0	0	0	0	0	176.777	133.546	1	1	1	1	23.696	21.9827	49.7811
DATA	419	3	91	0	0	Col_3_4144884	Col_3_4144884	13211.6	424.434	3.263296231e-001	7.463668453e-002	1.229772794e-005	7.050208e+002	1.494623e+003	8.558298e+001	1.590278e+002	194	257	22	49	6.886094e+000	1.550978e+001	0	0	0	0	0	0	0	0	0	0	0	138.191	189.016	1	1	1	1	24.4106	21.8953	50.1243
DATA	420	3	92	0	0	Col_4_17264221	Col_4_17264221	13232.4	424.7	1.164271414e-001	6.375985149e-002	6.784634543e-002	2.054648e+003	2.686363e+003	2.111128e+002	2.740676e+002	446	388	22	49	6.948808e+000	1.558121e+001	0	0	0	0	0	0	0	0	0	0	0	402.825	339.918	1	1	1	1	23.9365	21.9916	50.1564
DATA	421	3	93	0	0	Col_2_700017	Col_2_700017	13253.8	424.368	4.233901428e-002	6.587065390e-002	5.203799134e-001	1.281014e+003	1.412189e+003	1.369740e+002	1.512854e+002	301.5	246	22	49	6.940107e+000	1.589115e+001	0	0	0	0	0	0	0	0	0	0	0	251.198	178.785	1	1	1	1	25.7804	22.0963	50.6892
DATA	422	3	94	0	0	NC_4_15878790	NC_4_15878790	13275.2	424.5	1.415790530e-001	7.333715191e-002	5.354206873e-002	7.045423e+002	9.760816e+002	8.552799e+001	1.116648e+002	192	177	22	49	7.012505e+000	1.566720e+001	0	0	0	0	0	0	0	0	0	0	0	138.175	123.633	1	1	1	1	25.7804	22.0727	50.3844
DATA	423	3	95	0	0	Col_1_25862962	Col_1_25862962	13296.4	424.389	-1.152681949e-002	7.376782780e-002	8.758295939e-001	7.836425e+002	7.631171e+002	9.215082e+001	9.360893e+001	202	165.5	22	49	6.969050e+000	1.573264e+001	0	0	0	0	0	0	0	0	0	0	0	153.702	96.6994	1	1	1	1	24.4106	21.9932	50.3
DATA	424	3	96	0	0	NC_3_18029723	NC_3_18029723	13317.5	424.5	6.919985353e-003	6.247501732e-002	9.118034613e-001	2.742532e+003	2.786581e+003	2.785058e+002	2.838790e+002	575	407	22	49	7.288388e+000	1.562365e+001	0	0	0	0	0	0	0	0	0	0	0	537.936	353.238	1	1	1	1	24.4106	22.3801	50.0557
DATA	425	3	97	0	0	Col_1_19519098	Col_1_19519098	13338.6	424.816	7.630019466e-002	9.837721330e-002	4.379922433e-001	3.773805e+002	4.498623e+002	6.143994e+001	7.041871e+001	125.5	123.5	22	49	7.131196e+000	1.540043e+001	0	0	0	0	0	0	0	0	0	0	0	74.0205	57.0449	1	1	1	1	23.696	22.1888	50.1933
DATA	426	3	98	0	0	NC_5_21021567	NC_5_21021567	13360.2	424.478	0.000000000e+000	6.206422355e-001	1.000000000e+000	4.817944e+001	5.381672e+001	4.848708e+001	5.431149e+001	49	71	22	49	7.071571e+000	1.563180e+001	0	0	0	0	0	0	0	0	0	0	0	-0.979909	5.13582	0	0	0	0	30	22.1455	49.8027
DATA	427	3	99	0	0	Col_4_16244940	Col_4_16244940	13381.3	423.892	-1.110300220e-001	9.803081286e-002	2.573808902e-001	4.724007e+002	3.658310e+002	6.769882e+001	6.534757e+001	140	112	22	49	7.094852e+000	1.568416e+001	0	0	0	0	0	0	0	0	0	0	0	92.6423	46.4134	1	1	1	1	27.501	22.1842	49.7407
DATA	428	3	100	0	0	NC_3_14257946	NC_3_14257946	13402.6	424.027	1.166858063e-001	1.302709503e-001	3.704043352e-001	2.405489e+002	3.146945e+002	5.413808e+001	6.262004e+001	96	106.5	21	49	7.067252e+000	1.594349e+001	0	0	0	0	0	0	0	0	0	0	0	47.166	39.9328	1	1	0	1	29.1201	21.8325	49.4477
DATA	429	3	101	0	0	Col_5_180764	Col_5_180764	13422.8	424.468	7.281255663e-003	7.569036688e-002	9.233633848e-001	7.077465e+002	7.197124e+002	8.580408e+001	9.005624e+001	183	163.5	21	48	7.015817e+000	1.603342e+001	0	0	0	0	0	0	0	0	0	0	0	138.743	91.3375	1	1	1	1	23.4529	21.6942	49.5716
DATA	430	3	102	0	0	Col_5_18414231	Col_5_18414231	13445.2	424.105	-6.597137187e-002	1.227962786e-001	5.911001636e-001	3.205381e+002	2.753647e+002	5.815533e+001	6.072927e+001	112	97	21	49	7.071793e+000	1.605085e+001	0	0	0	0	0	0	0	0	0	0	0	62.8193	34.9489	1	1	1	1	25.5572	21.699	49.8563
DATA	431	3	103	0	0	Col_1_12164630	Col_1_12164630	13465.4	424.121	9.162144044e-003	6.955716750e-002	8.952049248e-001	9.572332e+002	9.776421e+002	1.073265e+002	1.117476e+002	231	185	21	49	7.037209e+000	1.611465e+001	0	0	0	0	0	0	0	0	0	0	0	187.542	124.083	1	1	1	1	25.7804	21.6965	50.291
DATA	432	3	104	0	0	Col_1_16359715	Col_1_16359715	13486.9	424.133	5.541239257e-002	6.687496075e-002	4.073324807e-001	1.140108e+003	1.295264e+003	1.239203e+002	1.403815e+002	269	237	21	49	7.040801e+000	1.607743e+001	0	0	0	0	0	0	0	0	0	0	0	223.288	164.391	1	1	1	1	26.6546	21.6184	50.0922
DATA	433	3	105	0	0	NC_2_18735639	NC_2_18735639	13508.8	424.151	-5.018320075e-002	6.731085068e-002	4.559429269e-001	1.231641e+003	1.097238e+003	1.323980e+002	1.223508e+002	284	203	21	49	7.085167e+000	1.615378e+001	0	0	0	0	0	0	0	0	0	0	0	241.109	139.245	1	1	1	1	24.4106	21.7468	50.2508
DATA	434	3	106	0	0	NC_1_19106989	NC_1_19106989	13530.1	424.34	-4.253460587e-002	9.181571744e-002	6.431775720e-001	4.868052e+002	4.413880e+002	6.878889e+001	6.985360e+001	149	122	21	49	7.080804e+000	1.573891e+001	0	0	0	0	0	0	0	0	0	0	0	95.2524	56.006	1	1	1	1	24.4106	21.6749	49.8569
DATA	435	3	107	0	0	Col_5_25347707	Col_5_25347707	13550.5	423.625	-1.323443716e-002	1.049960532e-001	8.996947233e-001	3.768836e+002	3.655719e+002	6.152122e+001	6.533572e+001	127	108	21	49	7.043419e+000	1.571367e+001	0	0	0	0	0	0	0	0	0	0	0	73.7079	46.3778	1	1	1	1	25.1049	21.7485	49.8667
DATA	436	3	108	0	0	Col_1_2051838	Col_1_2051838	13571.7	423.9	5.511088021e-002	7.615937663e-002	4.692955778e-001	6.626881e+002	7.523502e+002	8.221150e+001	9.270468e+001	176.5	159.5	21	49	7.031498e+000	1.559939e+001	0	0	0	0	0	0	0	0	0	0	0	129.529	95.4212	1	1	1	1	28.3221	21.9232	50.2053
DATA	437	3	109	0	0	Col_1_10290940	Col_1_10290940	13592.2	423.38	-6.063293748e-003	8.157642050e-002	9.407505531e-001	5.933572e+002	5.851308e+002	7.675098e+001	7.974529e+001	166	141	21	49	7.053994e+000	1.564988e+001	0	0	0	0	0	0	0	0	0	0	0	115.908	74.1914	1	1	1	1	23.696	21.9821	49.9873
DATA	438	3	110	0	0	NC_2_14471139	NC_2_14471139	13613.3	424.132	-6.772132976e-002	9.233244442e-002	4.632833662e-001	4.978055e+002	4.259301e+002	6.965137e+001	6.893424e+001	155	123	21	49	7.037966e+000	1.578926e+001	0	0	0	0	0	0	0	0	0	0	0	97.177	53.9851	1	1	1	1	21.1402	21.9044	50.152
DATA	439	3	111	0	0	NC_2_9438025	NC_2_9438025	13635.2	423.522	3.666392445e-001	7.000308765e-002	1.627905728e-007	4.184403e+004	9.733584e+004	4.184687e+003	9.733735e+003	7719	12524	22	49	7.037308e+000	1.570675e+001	0	0	0	0	0	0	0	0	0	0	0	8162.42	12331.8	1	1	1	1	27.0811	21.9689	49.8787
DATA	440	3	112	0	0	Col_1_7295841	Col_1_7295841	13656.4	423.586	1.299960927e-001	6.530538533e-002	4.652623566e-002	1.449545e+003	1.955364e+003	1.529449e+002	2.029226e+002	336	315	21	49	7.098007e+000	1.610753e+001	0	0	0	0	0	0	0	0	0	0	0	282.542	247.612	1	1	1	1	27.501	21.7897	50.4964
DATA	441	3	113	0	0	NC_2_10552929	NC_2_10552929	13677.6	423.509	-2.340050910e-002	6.198321112e-002	7.057799252e-001	4.036015e+003	3.824303e+003	4.065445e+002	3.862630e+002	837.5	538	21	49	7.140195e+000	1.599303e+001	0	0	0	0	0	0	0	0	0	0	0	786.049	484.021	1	1	1	1	24.4106	21.7917	50.2397
DATA	442	3	114	0	0	Col_4_13587885	Col_4_13587885	13698.7	423.5	1.283100019e-001	6.515108654e-002	4.890461239e-002	1.489858e+003	2.001958e+003	1.567964e+002	2.074320e+002	346	312	21	49	7.102445e+000	1.585756e+001	0	0	0	0	0	0	0	0	0	0	0	289.913	253.227	1	1	1	1	24.4106	21.6354	50.036
DATA	443	3	115	0	0	NC_3_2940259	NC_3_2940259	13719.8	423.5	-7.036765971e-002	5.441468169e-001	8.971064920e-001	6.350009e+001	5.400160e+001	4.932567e+001	5.442440e+001	62	74	21	49	6.936463e+000	1.585564e+001	0	0	0	0	0	0	0	0	0	0	0	12.3453	3.68153	1	0	0	0	30	21.4658	50.6115
DATA	444	3	116	0	0	Col_5_3908213	Col_5_3908213	13741.2	423.314	-3.230002609e-002	7.219896440e-002	6.546041796e-001	8.715223e+002	8.090558e+002	9.996399e+001	9.748551e+001	216	170	21	50	7.065146e+000	1.583472e+001	0	0	0	0	0	0	0	0	0	0	0	169.274	102.198	1	1	1	1	24.1747	21.6766	50.6114
DATA	445	3	117	0	0	Col_5_19498734	Col_5_19498734	13762.2	423.368	-5.271644178e-002	7.431417776e-002	4.780932860e-001	8.127569e+002	7.198536e+002	9.490944e+001	9.024477e+001	200	155	21	50	7.185809e+000	1.562000e+001	0	0	0	0	0	0	0	0	0	0	0	157.703	90.8613	1	1	1	1	25.7804	21.5631	50.382
DATA	446	3	118	0	0	Col_4_9352980	Col_4_9352980	13783.4	423.414	5.662369199e-002	6.392904494e-002	3.757645663e-001	1.756521e+003	2.001138e+003	1.823754e+002	2.073950e+002	383	320	21	50	7.198293e+000	1.565619e+001	0	0	0	0	0	0	0	0	0	0	0	340.468	252.378	1	1	1	1	27.501	21.5058	50.6914
DATA	447	3	119	0	0	NC_5_492982	NC_5_492982	13804.5	423.324	-3.798491486e-002	5.661554402e-001	9.465078804e-001	5.912477e+001	5.417320e+001	4.947007e+001	5.476690e+001	59.5	65.5	21	50	7.201785e+000	1.567257e+001	0	0	0	0	0	0	0	0	0	0	0	11.4478	6.55712	1	0	0	0	27.0811	21.6947	50.424
DATA	448	3	120	0	0	Col_1_26486746	Col_1_26486746	13825.7	423.839	7.194495007e-001	9.718506325e-002	1.332607246e-013	3.520459e+002	1.845223e+003	6.047505e+001	1.924227e+002	118	287	21	49	7.166918e+000	1.592499e+001	0	0	0	0	0	0	0	0	0	0	0	68.0855	232.288	1	1	1	1	25.1049	21.715	50.5461
DATA	449	3	121	0	0	Col_1_25508650	Col_1_25508650	13846	424.093	9.561866281e-002	6.342865615e-002	1.316827018e-001	2.159715e+003	2.691628e+003	2.215108e+002	2.746496e+002	466	368	22	49	7.109134e+000	1.578510e+001	0	0	0	0	0	0	0	0	0	0	0	417.214	338.511	1	1	1	1	22.7082	21.9158	50.4182
DATA	450	3	122	0	0	NC_1_20713472	NC_1_20713472	13868	423.203	1.155343497e-001	3.529479122e-001	7.434099275e-001	8.033094e+001	1.048135e+002	4.993866e+001	5.567765e+001	63.5	78.5	22	49	7.215218e+000	1.582599e+001	0	0	0	0	0	0	0	0	0	0	0	15.4992	13.1679	1	1	0	0	28.1191	21.9573	50.6129
DATA	451	3	123	0	0	Col_5_8736807	Col_5_8736807	13888.5	423.25	5.513011654e-001	7.983542462e-002	5.003732489e-012	2.882719e+003	1.025896e+004	2.924653e+002	1.027356e+003	580	1347	22	50	7.155462e+000	1.592616e+001	0	0	0	0	0	0	0	0	0	0	0	555.525	1287.46	1	1	1	1	25.3321	22.0698	50.8684
DATA	452	3	124	0	0	NC_1_24833719	NC_1_24833719	13910.4	423	2.973200685e-001	4.380294060e-001	4.972852718e-001	5.156547e+001	1.022537e+002	4.968193e+001	5.575251e+001	61	77	22	50	7.166662e+000	1.590818e+001	0	0	0	0	0	0	0	0	0	0	0	9.92394	12.8171	1	1	0	0	29.1201	22.1171	50.788
DATA	453	3	125	0	0	NC_3_8793953	NC_3_8793953	13931.3	422.852	-1.980200948e-002	9.137830001e-002	8.284393175e-001	4.853321e+002	4.636999e+002	6.930784e+001	7.184169e+001	141	126	22	50	7.175471e+000	1.575133e+001	0	0	0	0	0	0	0	0	0	0	0	93.2816	58.0526	1	1	1	1	24.8756	21.8477	50.5764
DATA	454	3	126	0	0	Col_4_5938166	Col_4_5938166	13952.4	422.755	-8.789162944e-002	7.418551468e-002	2.361145057e-001	8.693032e+002	7.100348e+002	1.000581e+002	8.977875e+001	212	158	21	49	7.050171e+000	1.550776e+001	0	0	0	0	0	0	0	0	0	0	0	166.856	88.7792	1	1	1	1	24.8756	21.6773	50.3396
DATA	455	3	127	0	0	NC_5_9417838	NC_5_9417838	13973.4	423.696	-1.255002807e-001	1.612798302e-001	4.364792043e-001	2.491679e+002	1.866344e+002	5.552104e+001	5.809799e+001	98.5	93.5	21	50	7.172664e+000	1.546136e+001	0	0	0	0	0	0	0	0	0	0	0	47.7576	23.3037	1	1	1	0	25.1049	21.7315	50.6693
DATA	456	3	128	0	0	Col_1_22287975	Col_1_22287975	13994.6	423	4.553373528e-002	8.356469729e-002	5.858277987e-001	5.407794e+002	6.005565e+002	7.343758e+001	8.149846e+001	150	138	21	50	7.159828e+000	1.563349e+001	0	0	0	0	0	0	0	0	0	0	0	103.505	74.8851	1	1	1	1	23.9365	21.5629	50.6846
DATA	457	3	129	0	0	NC_1_30300968	NC_1_30300968	14016	422.694	7.439744029e-002	1.092495387e-001	4.958801534e-001	3.283413e+002	3.896933e+002	5.961518e+001	6.754818e+001	113	112	21	49	7.031172e+000	1.588781e+001	0	0	0	0	0	0	0	0	0	0	0	62.7526	48.5215	1	1	1	1	26.8687	21.6865	50.2288
DATA	458	3	130	0	0	Col_5_23817747	Col_5_23817747	14037.1	422.677	9.987304766e-002	6.375008289e-002	1.172002897e-001	1.989660e+003	2.504101e+003	2.051115e+002	2.564343e+002	436	378	21	49	6.927039e+000	1.579854e+001	0	0	0	0	0	0	0	0	0	0	0	379.699	311.322	1	1	1	1	26.8687	21.7466	50.3913
DATA	459	3	131	66	-1	(-)3xSLv1	NegativeControl	14058.5	422.676	0.000000000e+000	6.194815350e-001	1.000000000e+000	4.959246e+001	5.499332e+001	4.990912e+001	5.534446e+001	43	59	21	49	6.927289e+000	1.587842e+001	0	0	0	0	0	0	0	0	0	0	0	-6.34247	-7.53495	0	0	0	0	30	21.4675	50.4368
DATA	460	3	132	0	0	Col_2_14794088	Col_2_14794088	14079.6	422.368	-2.211398088e-002	7.508962570e-002	7.683749874e-001	7.704968e+002	7.322457e+002	9.184347e+001	9.184055e+001	195	151	21	50	6.874992e+000	1.586751e+001	0	0	0	0	0	0	0	0	0	0	0	146.587	90.7465	1	1	1	1	24.8756	21.277	50.5448
DATA	461	3	133	0	0	Col_1_4508210	Col_1_4508210	14100.8	422.387	6.407301218e-002	8.749828496e-002	4.639993044e-001	4.856709e+002	5.628790e+002	6.975098e+001	7.906631e+001	138	137	21	49	6.840003e+000	1.585714e+001	0	0	0	0	0	0	0	0	0	0	0	92.254	69.6404	1	1	1	1	26.2212	21.3905	50.4024
DATA	462	3	134	0	0	Col_4_4786970	Col_4_4786970	14121.8	422.522	5.960717857e-002	6.514801696e-002	3.602178794e-001	2.513200e+003	2.882930e+003	2.562736e+002	3.124424e+002	471.5	311.5	21	49	6.722302e+000	1.587200e+001	0	0	0	1	0	0	0	0	0	0	0	476.629	356.068	1	1	1	1	27.0811	21.3881	50.6951
DATA	463	3	135	0	0	Col_2_9759831	Col_2_9759831	14143	422.5	-9.085041061e-002	7.885159632e-002	2.492514053e-001	7.406315e+002	6.008302e+002	8.948709e+001	8.194407e+001	172	127	21	49	6.647647e+000	1.623149e+001	0	0	0	0	0	0	0	0	0	0	0	140.233	74.0755	1	1	1	1	26.2212	21.4883	50.4019
DATA	464	3	136	0	0	NC_1_13035032	NC_1_13035032	14164.7	422.118	0.000000000e+000	6.197494349e-001	1.000000000e+000	4.998962e+001	5.547078e+001	5.032311e+001	5.585293e+001	50	68	21	49	6.657306e+000	1.632478e+001	0	0	0	0	0	0	0	0	0	0	0	2.2671	2.17443	0	0	0	0	24.1747	21.4582	50.3488
DATA	465	3	137	0	0	NC_3_2371961	NC_3_2371961	14185.3	422.5	4.527824529e-002	6.503167015e-002	4.862728113e-001	1.479144e+003	1.641681e+003	1.562624e+002	1.734336e+002	310.5	243.5	21	48	6.782838e+000	1.579719e+001	0	0	0	0	0	0	0	0	0	0	0	279.144	201.649	1	1	1	1	27.0811	21.3774	49.7325
DATA	466	3	138	0	0	Col_1_4960684	Col_1_4960684	14206.8	422.349	-8.815872019e-002	6.524020149e-002	1.766011531e-001	1.767530e+003	1.442807e+003	1.838192e+002	1.547813e+002	375	242.5	21	49	7.032991e+000	1.578302e+001	0	0	0	0	0	0	0	0	0	0	0	333.004	176.873	1	1	1	1	26.4388	21.4124	49.9106
DATA	467	3	139	66	-1	(-)3xSLv1	NegativeControl	14227.6	422.2	0.000000000e+000	6.205062794e-001	1.000000000e+000	5.023908e+001	5.579188e+001	5.055986e+001	5.630978e+001	45.5	71.5	21	49	6.951573e+000	1.554960e+001	0	0	0	0	0	0	0	0	0	0	0	-3.55447	5.21674	0	0	0	0	21.4095	21.4461	50.0171
DATA	468	3	140	0	0	NC_3_5433066	NC_3_5433066	14248.8	422.478	1.232365905e-001	1.123744761e-001	2.727900619e-001	3.043194e+002	4.041720e+002	5.908641e+001	6.927614e+001	103	112	21	49	6.923829e+000	1.579793e+001	0	0	0	0	0	0	0	0	0	0	0	57.1412	49.3492	1	1	1	1	27.0811	21.3632	49.9577
DATA	469	3	141	0	0	NC_4_8787208	NC_4_8787208	14270.1	422.582	3.467312984e-003	1.314750593e-001	9.789603073e-001	2.822379e+002	2.845003e+002	5.805657e+001	6.315402e+001	98.5	94.5	21	49	6.898378e+000	1.560151e+001	0	0	0	0	0	0	0	0	0	0	0	52.9035	34.6641	1	1	1	1	25.5572	21.3962	49.7652
DATA	470	3	142	0	0	Col_5_15015270	Col_5_15015270	14291	422.447	5.752025389e-002	7.895691353e-002	4.663064679e-001	6.255953e+002	7.141899e+002	8.060021e+001	9.106651e+001	167	153.5	21	49	6.706824e+000	1.572174e+001	0	0	0	0	0	0	0	0	0	0	0	117.065	86.8353	1	1	1	1	22.7082	21.3818	49.7483
DATA	471	3	143	0	0	Col_3_5263953	Col_3_5263953	14312.4	422.412	3.224576154e-002	6.572087683e-002	6.236760259e-001	1.373060e+003	1.478888e+003	1.464401e+002	1.583595e+002	307	245	21	49	7.099647e+000	1.566202e+001	0	0	0	0	0	0	0	0	0	0	0	256.486	179.413	1	1	1	1	24.4106	21.6118	49.6618
DATA	472	3	144	0	0	NC_3_15309129	NC_3_15309129	14333.7	422.214	-1.043360443e-002	1.086849678e-001	9.235216868e-001	3.740324e+002	3.651536e+002	6.324348e+001	6.748627e+001	120.5	115	21	48	7.254784e+000	1.554416e+001	0	0	0	0	0	0	0	0	0	0	0	69.7482	44.2	1	1	1	1	21.9382	21.7937	49.3931
DATA	473	3	145	0	0	Col_3_21053491	Col_3_21053491	14354.1	421.75	1.495264181e-001	8.672469947e-002	8.468073148e-002	4.659868e+002	6.575065e+002	6.914276e+001	8.693781e+001	134.5	148	21	49	7.133225e+000	1.589086e+001	0	0	0	0	0	0	0	0	0	0	0	86.753	79.4153	1	1	1	1	26.6546	21.7941	49.807
DATA	474	3	146	0	0	NC_2_17053097	NC_2_17053097	14374.7	421.781	1.260896519e-001	9.581224921e-002	1.881714870e-001	4.525442e+002	6.049934e+002	6.830863e+001	9.355932e+001	127	123	21	49	7.120091e+000	1.586384e+001	0	0	0	0	0	0	0	0	0	0	0	84.1083	72.9072	1	1	1	1	18.5412	21.6773	49.9446
DATA	475	3	147	0	0	NC_5_17836969	NC_5_17836969	14397.2	422.132	1.617957087e+000	1.670299274e-001	3.436822737e-022	1.541204e+002	6.394656e+003	5.352948e+001	6.420144e+002	72.5	823.5	21	49	7.128210e+000	1.591201e+001	0	0	0	0	0	0	0	0	0	0	0	28.591	768.654	1	1	0	1	24.4106	21.6928	49.8011
DATA	476	3	148	0	0	Col_5_4458075	Col_5_4458075	14418	421.772	3.852250588e-002	6.909665245e-002	5.771747690e-001	1.015600e+003	1.109801e+003	1.138030e+002	1.248933e+002	230.5	192.5	22	49	7.091620e+000	1.596825e+001	0	0	0	0	0	0	0	0	0	0	0	188.09	133.087	1	1	1	1	25.7804	21.9521	49.9763
DATA	477	3	149	0	0	NC_4_9218177	NC_4_9218177	14438.8	421.704	4.626315689e-002	9.404601888e-002	6.227756043e-001	4.462871e+002	4.964523e+002	6.809760e+001	7.590962e+001	135	128	21	49	7.057779e+000	1.604950e+001	0	0	0	0	0	0	0	0	0	0	0	82.5139	59.391	1	1	1	1	24.6442	21.9014	49.99
DATA	478	3	150	0	0	NC_1_11367500	NC_1_11367500	14460.7	422.019	-7.533621043e-002	6.629870933e-002	2.558248100e-001	1.522955e+003	1.280415e+003	1.607760e+002	1.403904e+002	326	210.5	21	49	6.854833e+000	1.558847e+001	0	0	0	0	0	0	0	0	0	0	0	281.078	152.779	1	1	1	1	24.8756	21.4575	49.8056
DATA	479	3	151	0	0	NC_5_15517177	NC_5_15517177	14481.6	422.263	9.509247483e-002	8.446364677e-002	2.602336434e-001	5.247151e+002	6.531547e+002	7.360205e+001	8.716516e+001	139	130.5	21	49	6.797614e+000	1.565282e+001	0	0	0	0	0	0	0	0	0	0	0	96.6781	77.7374	1	1	1	1	25.1049	21.4007	49.6789
DATA	480	3	152	0	0	NC_3_2051390	NC_3_2051390	14502.5	421.921	-6.131922532e-002	1.025975593e-001	5.500618249e-001	4.407124e+002	3.826802e+002	6.793374e+001	6.937561e+001	130	113	21	48	6.626417e+000	1.550903e+001	0	0	0	0	0	0	0	0	0	0	0	81.0682	45.431	1	1	1	1	26.2212	21.3768	49.4897
DATA	481	3	153	0	0	NC_5_13007101	NC_5_13007101	14523.7	421.609	0.000000000e+000	6.197688415e-001	1.000000000e+000	5.145460e+001	5.764912e+001	5.178315e+001	5.801722e+001	44	65	21	48	6.672025e+000	1.593363e+001	0	0	0	0	0	0	0	0	0	0	0	-3.21067	-0.495963	0	0	0	0	27.2919	21.3606	49.6199
DATA	482	3	154	0	0	Col_5_13951047	Col_5_13951047	14544.9	421.271	1.720629209e-001	6.773413089e-002	1.107671960e-002	1.156809e+003	1.719193e+003	1.267765e+002	1.814941e+002	244	265	21	49	6.721788e+000	1.618126e+001	0	0	0	0	0	0	0	0	0	0	0	212.099	203.03	1	1	1	1	26.0017	21.4823	49.9823
DATA	483	3	155	0	0	NC_2_1599654	NC_2_1599654	14564.9	421.912	0.000000000e+000	6.199805305e-001	1.000000000e+000	5.161898e+001	5.795112e+001	5.197705e+001	5.832138e+001	50	68	22	49	7.118611e+000	1.609799e+001	0	0	0	0	0	0	0	0	0	0	0	3.14901	0.195662	0	0	0	0	20.3108	21.9984	50.037
DATA	484	3	156	0	0	Col_5_16685892	Col_5_16685892	14587.3	421.508	1.061903611e-001	7.170171662e-002	1.386061398e-001	8.405258e+002	1.073350e+003	9.885567e+001	1.222363e+002	206	184	22	49	7.095127e+000	1.611991e+001	0	0	0	0	0	0	0	0	0	0	0	153.614	126.071	1	1	1	1	26.8687	22.2161	50.2205
DATA	485	3	157	1028	1	SM_04	SM_04	14609	421.754	-3.440525160e-001	1.766223652e-001	5.142027501e-002	3.034837e+002	1.374304e+002	6.031079e+001	6.024368e+001	104	87	22	49	7.074059e+000	1.579977e+001	0	0	0	0	0	0	0	0	0	0	0	55.3749	16.0961	1	1	1	0	26.2212	22.3724	50.1986
DATA	486	3	158	0	0	Col_1_7206961	Col_1_7206961	14630.3	421.118	-3.598476562e-002	7.217988291e-002	6.181014650e-001	9.420895e+002	8.671763e+002	1.077024e+002	1.047833e+002	218	166	22	49	7.165869e+000	1.584745e+001	0	0	0	0	0	0	0	0	0	0	0	171.641	101.283	1	1	1	1	24.1747	22.691	50.6442
DATA	487	3	159	0	0	NC_4_7000934	NC_4_7000934	14650.9	421.368	-4.061349083e-002	1.080931327e-001	7.071199844e-001	4.034238e+002	3.674075e+002	6.603041e+001	6.948867e+001	122	103	22	50	7.054987e+000	1.584516e+001	0	0	0	0	0	0	0	0	0	0	0	73.3927	42.7935	1	1	1	1	25.7804	22.7509	50.7342
DATA	488	3	160	0	0	NC_4_9783394	NC_4_9783394	14672	421.5	0.000000000e+000	6.213277209e-001	1.000000000e+000	5.201739e+001	5.877425e+001	5.259843e+001	5.915062e+001	55	64.5	22	50	7.095474e+000	1.609037e+001	0	0	0	0	0	0	0	0	0	0	0	9.2845	0.416218	0	0	0	0	26.2212	22.6704	50.968
DATA	489	3	161	0	0	Col_2_11618182	Col_2_11618182	14693.1	421.69	-3.980568451e-002	8.486510081e-002	6.390363485e-001	6.155587e+002	5.616475e+002	8.085410e+001	8.169057e+001	147	131	22	50	6.741696e+000	1.607800e+001	0	0	0	0	0	0	0	0	0	0	0	111.664	65.0438	1	1	1	1	26.0017	22.4507	50.741
DATA	490	3	162	0	0	Col_3_4772851	Col_3_4772851	14714.3	421.525	1.837081160e-003	6.247740601e-002	9.765424399e-001	3.002336e+003	3.015063e+003	3.047883e+002	3.073197e+002	585	386	22	50	6.845942e+000	1.604657e+001	0	0	0	0	0	0	0	0	0	0	0	543.892	348.159	1	1	1	1	25.7804	22.4281	51.134
DATA	491	3	163	66	1	DarkCorner	DarkCorner	14735	421.433	0.000000000e+000	6.201754867e-001	1.000000000e+000	5.222911e+001	5.928492e+001	5.256261e+001	5.966416e+001	41	65	23	50	7.101038e+000	1.622543e+001	0	0	0	0	0	0	0	0	0	0	0	-6.15226	0.332345	0	0	0	0	18.5412	22.8506	51.4892
DATA	492	3	164	66	1	DarkCorner	DarkCorner	14756.4	421.027	0.000000000e+000	6.204289850e-001	1.000000000e+000	5.229471e+001	5.946149e+001	5.262862e+001	5.987561e+001	42	68	22	50	7.071229e+000	1.601024e+001	0	0	0	0	0	0	0	0	0	0	0	-1.69034	2.33097	0	0	0	0	29.1201	22.4804	50.9655
DATA	493	4	1	66	1	DarkCorner	DarkCorner	11317.8	434.39	0.000000000e+000	6.203965045e-001	1.000000000e+000	4.894070e+001	5.531101e+001	4.927398e+001	5.570411e+001	45	62	21	49	6.830042e+000	1.560186e+001	0	0	0	0	0	0	0	0	0	0	0	2.76265	2.60234	0	0	0	0	25.7804	21.3542	49.6363
DATA	494	4	2	0	0	Col_1_5622396	Col_1_5622396	11339.8	434.833	-2.066288473e-002	9.389044739e-002	8.258132048e-001	4.672834e+002	4.455716e+002	6.803086e+001	7.144905e+001	126.5	116	21	49	6.932619e+000	1.621840e+001	0	0	0	0	0	0	0	0	0	0	0	89.8758	54.8037	1	1	1	1	24.4106	21.3003	50.1304
DATA	495	4	3	0	0	NC_3_6230384	NC_3_6230384	11361	434.5	4.654673627e-001	8.428431329e-002	3.340463313e-008	4.673301e+002	1.364869e+003	6.815774e+001	1.475391e+002	132	215.5	21	49	7.129403e+000	1.614139e+001	0	0	0	0	0	0	0	0	0	0	0	89.5768	167.353	1	1	1	1	26.2212	21.0396	49.902
DATA	496	4	4	0	0	Col_2_11883333	Col_2_11883333	11381.9	434.842	-4.620540488e-002	7.778638702e-002	5.525096110e-001	7.227701e+002	6.498225e+002	8.775830e+001	8.590653e+001	177.5	137.5	21	49	7.117744e+000	1.594835e+001	0	0	0	0	0	0	0	0	0	0	0	138.089	79.4483	1	1	1	1	25.1049	20.9561	50.0271
DATA	497	4	5	0	0	NC_5_1481090	NC_5_1481090	11403.4	435.368	-4.872452498e-002	2.790530337e-001	8.613886960e-001	1.269993e+002	1.135211e+002	5.152322e+001	5.747934e+001	70	71	20	49	7.245662e+000	1.565378e+001	0	0	0	0	0	0	0	0	0	0	0	24.1869	13.8404	1	1	0	0	20.3108	20.584	49.8198
DATA	498	4	6	0	0	NC_4_1837010	NC_4_1837010	11424.5	434.5	-1.221553847e-002	6.659672406e-002	8.544641566e-001	1.292577e+003	1.256727e+003	1.386175e+002	1.377867e+002	282	193	20	49	7.158423e+000	1.557162e+001	0	0	0	0	0	0	0	0	0	0	0	245.488	152.821	1	1	1	1	27.9146	20.4315	49.7353
DATA	499	4	7	0	0	NC_1_26982294	NC_1_26982294	11445.1	435.558	-1.092455161e-001	6.277062531e-002	8.179013216e-002	4.494887e+003	3.495210e+003	4.522842e+002	3.540784e+002	902	474	20	49	7.075592e+000	1.518204e+001	0	0	0	0	0	0	0	0	0	0	0	851.354	424.028	1	1	1	1	21.4095	20.2737	49.592
DATA	500	4	8	0	0	NC_4_2534825	NC_4_2534825	11466.3	434.492	5.120107581e-002	1.057035866e-001	6.281137094e-001	3.613569e+002	4.065719e+002	6.195924e+001	6.981726e+001	104	107	20	48	6.706901e+000	1.505618e+001	0	0	0	0	0	0	0	0	1	0	0	68.2774	49.2103	1	1	1	1	25.7804	20.2655	49.4416
DATA	501	4	9	0	0	NC_2_18168947	NC_2_18168947	11488	434.5	4.018117271e-001	7.161759556e-002	2.017232200e-008	3.862273e+004	9.742148e+004	3.862603e+003	9.742314e+003	6109	11447	20	48	6.684044e+000	1.530641e+001	0	0	1	0	0	0	0	0	0	0	0	7280.1	11765.8	1	1	1	1	26.2212	20.3984	49.2621
DATA	502	4	10	0	-1	NC2_00119395	NC2_00119395	11509	434.5	4.424105132e-002	1.315714975e-001	7.366815762e-001	2.702953e+002	2.992813e+002	5.733219e+001	6.437424e+001	84	93	20	49	6.668909e+000	1.527410e+001	0	0	0	0	0	0	0	0	0	0	0	50.839	36.0738	1	1	1	1	26.2212	20.4689	49.4452
DATA	503	4	11	0	0	NC_2_4530188	NC_2_4530188	11530.3	434.391	-3.470738425e-001	2.842846717e-001	2.221362920e-001	1.746003e+002	7.851835e+001	5.358696e+001	5.763757e+001	76	70	20	49	6.578191e+000	1.522368e+001	0	0	0	0	0	0	0	0	0	0	0	32.7739	9.44663	1	1	0	0	27.2919	20.378	49.4417
DATA	504	4	12	0	0	Col_1_21432892	Col_1_21432892	11551.4	434.027	6.343289151e-002	1.021066587e-001	5.344407531e-001	3.790907e+002	4.387084e+002	6.334941e+001	7.208491e+001	109.5	114.5	20	49	6.470141e+000	1.554696e+001	0	0	0	0	0	0	0	0	1	0	0	71.0293	52.6915	1	1	1	1	29.1201	20.2531	50.1567
DATA	505	4	13	0	0	NC_3_15055975	NC_3_15055975	11572.1	434.542	1.177606286e-001	6.403403854e-002	6.591050850e-002	1.986555e+003	2.605321e+003	2.050580e+002	2.667554e+002	428.5	379.5	20	49	6.497308e+000	1.574453e+001	0	0	0	0	0	0	0	0	0	0	0	371.586	312.442	1	1	1	1	25.7804	20.3451	50.5892
DATA	506	4	14	0	0	NC_3_20774325	NC_3_20774325	11593.1	434.873	2.357818581e-002	7.369098882e-002	7.489984783e-001	7.971900e+002	8.416665e+002	9.459372e+001	1.018566e+002	192	157	20	49	6.540844e+000	1.554187e+001	0	0	0	0	0	0	0	0	0	0	0	148.883	100.794	1	1	1	1	24.6442	20.4136	49.8537
DATA	507	4	15	0	0	NC_3_18085934	NC_3_18085934	11614.7	434.018	6.820193801e-002	8.492671756e-002	4.219353728e-001	5.282190e+002	6.180391e+002	7.341752e+001	8.437677e+001	135.5	133.5	20	48	6.555651e+000	1.538105e+001	0	0	0	0	0	0	0	0	0	0	0	98.5146	73.9131	1	1	1	1	25.7804	20.3541	49.7514
DATA	508	4	16	0	0	Col_2_12172337	Col_2_12172337	11635.9	434.052	1.015896870e-001	8.365728354e-002	2.246119811e-001	5.290048e+002	6.684198e+002	7.351883e+001	8.817789e+001	142	137	20	49	6.457761e+000	1.518477e+001	0	0	0	0	0	0	0	0	1	0	0	98.5366	79.8443	1	1	1	1	26.2212	20.2163	50.0576
DATA	509	4	17	0	0	Col_1_7315721	Col_1_7315721	11657	434.722	2.608013444e-002	9.367986672e-002	7.807081090e-001	4.588730e+002	4.872733e+002	6.868947e+001	7.542290e+001	132	124	20	49	6.514973e+000	1.487794e+001	0	0	0	0	0	0	0	0	1	0	0	85.3744	58.1464	1	1	1	1	24.8756	20.2022	49.4938
DATA	510	4	18	0	0	Col_1_7890249	Col_1_7890249	11678.4	434	5.378210971e-002	8.165172834e-002	5.101032514e-001	5.867539e+002	6.641071e+002	7.784856e+001	8.792664e+001	150	131	20	49	6.417061e+000	1.539970e+001	0	0	0	0	0	0	0	0	1	0	0	109.063	79.171	1	1	1	1	29.1201	20.0841	49.8337
DATA	511	4	19	0	0	Col_2_5526045	Col_2_5526045	11698.8	434.981	4.181716618e-002	6.854173863e-002	5.417970025e-001	1.057042e+003	1.163883e+003	1.174547e+002	1.298919e+002	228.5	200	20	49	6.469885e+000	1.550439e+001	0	0	0	0	0	0	0	0	0	0	0	196.304	138.648	1	1	1	1	24.4106	20.3721	50.0782
DATA	512	4	20	0	0	NC_4_13868550	NC_4_13868550	11720.6	434.397	3.858279172e-001	1.027406743e-001	1.730945230e-004	2.796988e+002	6.800150e+002	5.838127e+001	8.919032e+001	93	144	20	49	6.584954e+000	1.556390e+001	0	0	0	0	0	0	0	0	0	0	0	51.9051	80.9457	1	1	1	1	27.0811	20.3412	50.1224
DATA	513	4	21	0	0	NC_1_8649929	NC_1_8649929	11741.7	434	-7.605492766e-002	2.025544885e-001	7.073043684e-001	1.895437e+002	1.590942e+002	5.466694e+001	5.989934e+001	81.5	73	20	49	6.356008e+000	1.549878e+001	0	0	0	0	0	0	0	0	0	0	0	35.1535	18.9261	1	1	0	0	26.0017	20.3728	49.8047
DATA	514	4	22	0	0	Col_5_16530847	Col_5_16530847	11762.5	433.6	6.714430234e-001	8.840671372e-002	3.079529145e-014	9.821253e+002	4.609034e+003	1.108035e+002	4.645106e+002	233.5	599.5	20	48	6.398669e+000	1.572050e+001	0	0	0	0	0	0	0	0	0	0	0	182.062	548.022	1	1	1	1	24.4106	20.6599	49.541
DATA	515	4	23	0	0	NC_4_2502291	NC_4_2502291	11784	433.5	-2.252703236e-001	1.223522804e-001	6.559786630e-002	4.145098e+002	2.467542e+002	6.596965e+001	6.284720e+001	119	88	21	48	6.361507e+000	1.602515e+001	0	0	0	0	0	0	0	0	0	0	0	76.8094	29.3276	1	1	1	0	26.2212	20.8581	49.5498
DATA	516	4	24	0	0	NC_2_11051445	NC_2_11051445	11804.7	433.684	8.029051198e-002	4.062986588e-001	8.433466783e-001	7.612881e+001	9.158821e+001	5.189696e+001	5.853759e+001	57	72	21	48	6.504324e+000	1.567710e+001	0	0	0	0	0	0	0	0	0	0	0	14.1027	10.8825	1	1	0	0	24.8756	21.1494	49.2433
DATA	517	4	25	0	0	Col_1_19859496	Col_1_19859496	11826.9	433.491	9.882258781e-003	7.574856487e-002	8.962014441e-001	7.491099e+002	7.663511e+002	9.081837e+001	9.600609e+001	180	156	21	48	6.724001e+000	1.560228e+001	0	0	0	0	0	0	0	0	0	0	0	138.745	91.0382	1	1	1	1	25.7804	21.2192	48.8327
DATA	518	4	26	0	0	Col_1_1491468	Col_1_1491468	11847.8	433.415	8.088190325e-002	6.422125016e-002	2.078765572e-001	1.771379e+003	2.133995e+003	1.844304e+002	2.210979e+002	359	311	21	48	6.829343e+000	1.538231e+001	0	0	0	0	0	0	0	0	0	0	0	328.057	253.479	1	1	1	1	24.8756	21.2752	48.8942
DATA	519	4	27	0	0	NC_1_3347760	NC_1_3347760	11868.7	433.5	0.000000000e+000	6.199271671e-001	1.000000000e+000	5.102315e+001	5.746941e+001	5.134895e+001	5.783637e+001	40	56	21	47	6.786850e+000	1.506920e+001	0	0	0	0	0	0	0	0	0	0	0	-2.90694	-3.2775	0	0	0	0	27.0811	21.1797	48.3168
DATA	520	4	28	0	0	Col_2_8185937	Col_2_8185937	11890.2	433.885	-5.181999642e-002	1.405040783e-001	7.122657040e-001	2.821473e+002	2.504124e+002	5.858593e+001	6.301995e+001	96.5	89.5	21	48	6.814732e+000	1.565937e+001	0	0	0	0	0	0	0	0	0	0	0	52.2583	29.7466	1	1	1	0	24.1747	21.1533	48.6793
DATA	521	4	29	0	0	NC_4_90048	NC_4_90048	11910.7	433.396	-1.339068454e-001	1.135877146e-001	2.384440124e-001	4.117950e+002	3.025340e+002	6.581003e+001	6.526044e+001	114.5	96	21	48	6.754345e+000	1.613478e+001	0	0	0	0	0	0	0	0	0	0	0	76.2861	35.9424	1	1	1	1	23.696	21.0613	48.8813
DATA	522	4	30	0	0	NC_5_23506813	NC_5_23506813	11932.2	433.5	-9.454400385e-002	6.571497493e-002	1.502361068e-001	1.720149e+003	1.383637e+003	1.795075e+002	1.499553e+002	359.5	228	20	49	6.425437e+000	1.603211e+001	0	0	0	0	0	0	0	0	0	0	0	318.748	164.421	1	1	1	1	25.7804	20.7565	49.5131
DATA	523	4	31	0	0	NC_1_13118740	NC_1_13118740	11953.6	433.702	-1.182431430e-001	5.116391047e-001	8.172320348e-001	7.539597e+001	5.742552e+001	5.185362e+001	5.794436e+001	57.5	67.5	21	49	6.635102e+000	1.568477e+001	0	0	0	0	0	0	0	0	0	0	0	13.9759	4.98841	1	0	0	0	23.696	21.1275	49.6825
DATA	524	4	32	0	0	Col_4_2353425	Col_4_2353425	11974.5	433.324	-1.746278774e-002	1.261795772e-001	8.899272141e-001	3.105626e+002	2.983228e+002	5.995157e+001	6.501963e+001	99.5	98.5	21	49	6.612025e+000	1.544997e+001	0	0	0	0	0	0	0	0	0	0	0	57.5928	35.4743	1	1	1	1	27.0811	21.0865	49.3078
DATA	525	4	33	0	0	NC_5_26171577	NC_5_26171577	11995.4	433.649	3.178839364e-002	8.294944730e-002	7.015521235e-001	5.804967e+002	6.245801e+002	7.743981e+001	8.506187e+001	149	134	21	48	6.676508e+000	1.522336e+001	0	0	0	0	0	0	0	0	0	0	0	107.703	74.3045	1	1	1	1	25.1049	21.1704	49.198
DATA	526	4	34	0	0	Col_2_9547415	Col_2_9547415	12016.3	433.633	8.029372884e-004	9.460494566e-002	9.932282232e-001	4.653321e+002	4.661933e+002	6.920681e+001	7.419241e+001	132	115	21	48	6.784329e+000	1.519183e+001	0	0	0	0	0	0	0	0	0	0	0	86.3839	55.4897	1	1	1	1	23.696	21.1669	49.066
DATA	527	4	35	0	0	NC_1_18204290	NC_1_18204290	12037.6	433.525	-1.832630442e-001	2.822523780e-001	5.161523278e-001	1.493107e+002	9.791020e+001	5.332765e+001	5.850788e+001	68	74	21	48	6.822592e+000	1.569790e+001	0	0	0	0	0	0	0	0	0	0	0	27.7356	11.6607	1	1	0	0	26.4388	21.2513	49.1707
DATA	528	4	36	0	0	Col_3_20288385	Col_3_20288385	12058.6	433.263	4.152796400e-002	6.547889251e-002	5.259378474e-001	1.425278e+003	1.568295e+003	1.514314e+002	1.670888e+002	298	246	21	48	6.658157e+000	1.603472e+001	0	0	0	0	0	0	0	0	0	0	0	264.938	186.893	1	1	1	1	25.1049	21.1693	49.349
DATA	529	4	37	0	0	Col_4_8284086	Col_4_8284086	12079.8	433.023	-1.202925600e-001	1.643634881e-001	4.642484639e-001	2.518416e+002	1.909128e+002	5.698781e+001	6.068877e+001	94.5	84.5	21	48	6.741801e+000	1.584982e+001	0	0	0	0	0	0	0	0	0	0	0	46.8489	22.7666	1	1	0	0	21.9382	21.2933	49.0653
DATA	530	4	38	0	0	Col_5_17347019	Col_5_17347019	12101.7	432.8	-9.882135174e-002	9.527544605e-002	2.996345458e-001	5.170378e+002	4.118138e+002	7.267940e+001	7.077756e+001	134	113	21	48	6.582320e+000	1.579549e+001	0	0	0	0	0	0	0	0	0	0	0	96.2622	49.1471	1	1	1	1	25.1049	21.3026	49.2455
DATA	531	4	39	0	0	NC_3_4278117	NC_3_4278117	12122.4	432.491	-3.950258644e-002	1.022557591e-001	6.992659067e-001	4.277568e+002	3.905659e+002	6.659124e+001	6.952592e+001	125	104.5	21	48	6.667550e+000	1.598746e+001	0	0	0	0	0	0	0	0	0	0	0	79.7068	46.6473	1	1	1	1	24.4106	21.202	49.4968
DATA	532	4	40	0	0	Col_2_5883989	Col_2_5883989	12143.6	432.877	-7.423189875e-002	1.229931046e-001	5.461460515e-001	3.413318e+002	2.877033e+002	6.135975e+001	6.426769e+001	110	98	21	48	6.437402e+000	1.574550e+001	0	0	0	0	0	0	0	0	0	0	0	63.66	34.3922	1	1	1	1	25.7804	20.9056	48.985
DATA	533	4	41	0	0	Col_2_16837953	Col_2_16837953	12164.6	433.698	4.756753939e-002	6.391370170e-002	4.567274538e-001	1.840009e+003	2.052993e+003	1.909226e+002	2.131765e+002	407.5	316.5	21	48	6.494212e+000	1.574792e+001	0	0	0	0	0	0	0	0	0	0	0	343.489	245.647	1	1	1	1	24.6442	21.0504	49.0494
DATA	534	4	42	0	0	Col_4_6752550	Col_4_6752550	12186.1	433.143	-4.999546082e-002	7.696472694e-002	5.159575662e-001	7.638247e+002	6.807666e+002	9.178319e+001	8.902059e+001	191	145	21	48	6.756028e+000	1.594825e+001	0	0	0	0	0	0	0	0	0	0	0	142.734	81.5321	1	1	1	1	24.8756	21.1562	48.5273
DATA	535	4	43	0	0	Col_3_14809891	Col_3_14809891	12207	433.714	6.539028492e-002	2.100697902e-001	7.555886366e-001	1.535200e+002	1.784659e+002	5.310678e+001	6.001747e+001	73	89	21	48	6.722310e+000	1.577677e+001	0	0	0	0	0	0	0	0	0	0	0	28.7168	21.3956	1	1	0	0	21.6755	21.0796	49.5675
DATA	536	4	44	0	0	Col_2_17082242	Col_2_17082242	12228.2	432.75	4.502976024e-002	6.517533972e-002	4.896272492e-001	1.472741e+003	1.633639e+003	1.557844e+002	1.731038e+002	304	255	21	48	6.692945e+000	1.523658e+001	0	0	0	0	0	0	0	0	0	0	0	275.779	196.042	1	1	1	1	24.4106	21.1384	49.3823
DATA	537	4	45	0	0	NC_3_706567	NC_3_706567	12249.9	432.809	5.923121751e-002	1.941330383e-001	7.602851757e-001	1.683263e+002	1.929227e+002	5.344800e+001	6.035060e+001	77.5	85	21	48	6.708556e+000	1.496342e+001	0	0	0	0	0	0	0	0	0	0	0	31.5554	23.1768	1	1	0	0	23.2073	20.9091	49.2217
DATA	538	4	46	0	0	Col_4_2127707	Col_4_2127707	12270.5	432.489	6.122294339e-002	1.527931303e-001	6.886471020e-001	2.208965e+002	2.543383e+002	5.527791e+001	6.252966e+001	88.5	94	21	49	6.697606e+000	1.503543e+001	0	0	0	0	0	0	0	0	0	0	0	41.4561	30.5874	1	1	0	0	24.4106	21.0908	49.5341
DATA	539	4	47	0	0	NC_1_2135036	NC_1_2135036	12291.6	432.468	1.108333075e-001	8.384468398e-002	1.862053553e-001	5.176563e+002	6.681513e+002	7.239817e+001	8.786344e+001	140	140	21	48	6.587604e+000	1.512725e+001	0	0	0	0	0	0	0	0	0	0	0	97.2612	80.4442	1	1	1	1	26.6546	21.1794	49.1405
DATA	540	4	48	0	0	NC_1_17785608	NC_1_17785608	12313	432.468	-2.384344122e-001	2.460307279e-001	3.324830717e-001	1.812284e+002	1.046627e+002	5.370453e+001	5.794496e+001	82	74.5	21	49	6.760486e+000	1.550829e+001	0	0	0	0	0	0	0	0	0	0	0	34.091	12.616	1	1	0	0	22.4545	21.1764	49.5625
DATA	541	4	49	0	0	Col_1_26565144	Col_1_26565144	12333.7	432.981	-2.783514660e-002	6.574461943e-002	6.720159305e-001	1.463204e+003	1.372365e+003	1.547883e+002	1.485739e+002	307	233	21	49	6.644668e+000	1.517086e+001	0	0	0	0	0	0	0	0	0	0	0	275.567	165.622	1	1	1	1	24.4106	21.2772	49.1755
DATA	542	4	50	0	0	NC_3_20382740	NC_3_20382740	12355.3	432.5	0.000000000e+000	6.216292101e-001	1.000000000e+000	5.011276e+001	5.649425e+001	5.057668e+001	5.700173e+001	53.5	66	21	49	6.600716e+000	1.535135e+001	0	0	0	0	0	0	0	0	0	0	0	7.19007	4.93914	0	0	0	0	27.0811	21.2764	49.3294
DATA	543	4	51	0	0	NC_5_26831082	NC_5_26831082	12376.5	432.731	1.395946811e+000	1.458036510e-001	1.026932161e-021	5.226411e+002	1.300620e+004	7.258607e+001	1.301859e+003	145	1648	21	48	6.543591e+000	1.513288e+001	0	0	0	0	0	0	0	0	0	0	0	98.6729	1573.51	1	1	1	1	24.4106	21.2813	49.3045
DATA	544	4	52	0	0	Col_1_24833719	Col_1_24833719	12397.3	432.917	-3.193646732e-002	6.878922655e-002	6.424575109e-001	1.107259e+003	1.028757e+003	1.216193e+002	1.174726e+002	255	190.5	21	48	6.523971e+000	1.526885e+001	0	0	0	0	0	0	0	0	0	0	0	209.302	124.615	1	1	1	1	23.4529	21.1186	49.3563
DATA	545	4	53	0	0	NC_5_17041994	NC_5_17041994	12419.1	432.34	-4.856355772e-002	9.777443464e-002	6.194078651e-001	4.576200e+002	4.092055e+002	6.796054e+001	6.987573e+001	130	110.5	21	48	6.474435e+000	1.554058e+001	0	0	0	0	0	0	0	0	0	0	0	86.6146	49.6317	1	1	1	1	23.2073	21.169	49.3907
DATA	546	4	54	0	0	Col_1_27688425	Col_1_27688425	12440.2	432.529	-1.699779640e-001	6.693433597e-002	1.110194907e-002	1.836727e+003	1.241843e+003	1.904043e+002	1.364609e+002	386	204	21	48	6.455523e+000	1.546559e+001	0	0	0	0	0	0	0	0	0	0	0	348.078	150.816	1	1	1	1	23.9365	21.3144	49.2698
DATA	547	4	55	0	0	NC_1_9558047	NC_1_9558047	12461.5	432.5	1.001648789e-002	1.164615166e-001	9.314609739e-001	3.276651e+002	3.353101e+002	5.987808e+001	6.569478e+001	109.5	106	21	49	6.462916e+000	1.612533e+001	0	0	0	0	0	0	0	0	0	0	0	62.1748	40.7751	1	1	1	1	24.4106	21.1903	49.8066
DATA	548	4	56	0	0	Col_3_18059995	Col_3_18059995	12482.3	432.1	1.270330075e-001	6.250793041e-002	4.212629701e-002	4.379721e+004	5.867856e+004	4.380007e+003	5.868127e+003	7992.5	6870	21	49	6.738954e+000	1.598441e+001	0	0	0	0	0	0	0	0	0	0	0	8320.93	7144.63	1	1	1	1	28.3221	21.3679	50.01
DATA	549	4	57	0	0	Col_3_6684305	Col_3_6684305	12503.3	431.682	-4.000405040e-002	1.010542549e-001	6.922031054e-001	4.271773e+002	3.895867e+002	6.575722e+001	6.850507e+001	126.5	112.5	21	49	6.774748e+000	1.580520e+001	0	0	0	0	0	0	0	0	0	0	0	81.2604	47.4968	1	1	1	1	27.2919	21.1302	49.8072
DATA	550	4	58	0	0	NC_2_7707127	NC_2_7707127	12524.7	431.891	1.196237002e-001	2.008366981e-001	5.514246343e-001	1.486524e+002	1.957923e+002	5.209381e+001	5.958110e+001	72	92	21	49	6.818255e+000	1.543299e+001	0	0	0	0	0	0	0	0	0	0	0	28.314	23.9026	1	1	0	0	25.3321	21.1588	49.8452
DATA	551	4	59	0	0	Col_3_290174	Col_3_290174	12545.5	431.51	1.014167340e-001	9.840713923e-002	3.027363690e-001	3.795218e+002	4.793508e+002	6.266560e+001	7.386572e+001	119	126	21	48	6.713634e+000	1.555147e+001	0	0	0	0	0	0	0	0	0	0	0	72.3777	58.5957	1	1	1	1	24.4106	21.2941	49.7831
DATA	552	4	60	0	0	NC_3_22983692	NC_3_22983692	12566.8	432	-7.101339551e-002	4.512286431e-001	8.749470659e-001	7.902673e+001	6.710589e+001	5.042584e+001	5.652245e+001	59	73.5	21	48	6.677856e+000	1.543628e+001	0	0	0	0	0	0	0	0	0	0	0	15.0901	8.21421	1	1	0	0	30	21.3384	49.7669
DATA	553	4	61	0	0	Col_5_1951800	Col_5_1951800	12588.1	431.839	-1.830912277e-001	7.531178117e-002	1.505264072e-002	9.910190e+002	6.501158e+002	1.108841e+002	8.583621e+001	240	150.5	21	48	6.850394e+000	1.587152e+001	0	0	0	0	0	0	0	0	0	0	0	189.472	79.685	1	1	1	1	25.3321	21.7609	49.9831
DATA	554	4	62	0	0	NC_1_16329998	NC_1_16329998	12609.8	431.608	-1.805781684e-001	2.847042676e-001	5.259073989e-001	1.431495e+002	9.445213e+001	5.169868e+001	5.676307e+001	71	75	21	49	6.912628e+000	1.618198e+001	0	0	0	0	0	0	0	0	0	0	0	27.4033	11.5928	1	1	0	0	24.1747	21.7888	50.3929
DATA	555	4	63	0	0	NC_4_10447031	NC_4_10447031	12630.4	432	1.040178251e-001	5.852701530e-001	8.589380287e-001	4.930318e+001	6.264592e+001	4.972255e+001	5.624834e+001	53	64.5	22	49	7.003886e+000	1.616451e+001	0	0	0	0	0	0	0	0	0	0	0	6.17689	7.69905	0	1	0	0	29.1201	22.0839	50.4845
DATA	556	4	64	0	0	Col_1_2509045	Col_1_2509045	12651.1	431.74	2.818263298e-002	8.768263545e-002	7.478948918e-001	5.018751e+002	5.355231e+002	7.053300e+001	7.735920e+001	146.5	124	22	50	6.924450e+000	1.672916e+001	0	0	0	0	0	0	0	0	0	0	0	96.3036	65.8995	1	1	1	1	23.9365	22.1044	51.3899
DATA	557	4	65	0	0	NC_1_24560027	NC_1_24560027	12672.3	431.439	2.190549134e-001	5.097301271e-001	6.673798039e-001	4.918594e+001	8.145090e+001	4.961925e+001	5.634523e+001	55	76	22	51	6.880204e+000	1.635781e+001	0	0	0	0	0	0	0	0	0	0	0	6.60495	10.0362	0	1	0	0	25.3321	21.9804	51.3404
DATA	558	4	66	0	0	Col_5_8754964	Col_5_8754964	12693.7	431.231	-8.691677552e-002	8.364932410e-002	2.987762291e-001	6.345683e+002	5.194713e+002	8.044389e+001	7.614986e+001	166.5	117	22	50	7.002029e+000	1.647298e+001	0	0	0	0	0	0	0	0	0	0	0	122.056	64.092	1	1	1	1	24.6442	22.3054	51.5552
DATA	559	4	67	0	0	NC_5_23714656	NC_5_23714656	12715	431.5	2.088495819e-001	6.432269709e-002	1.166679919e-003	2.715546e+004	4.392450e+004	2.715995e+003	4.392801e+003	5132	5344	22	50	6.980933e+000	1.600189e+001	0	0	0	0	0	0	0	0	0	0	0	5229.32	5426.53	1	1	1	1	26.2212	22.2176	50.8294
DATA	560	4	68	0	0	Col_1_11017892	Col_1_11017892	12735.6	431.283	7.170031241e-002	6.309150682e-002	2.557684902e-001	2.306694e+003	2.720760e+003	2.358850e+002	2.776865e+002	477.5	403	22	50	6.763975e+000	1.593582e+001	0	0	0	0	0	0	0	0	0	0	0	444.689	336.546	1	1	1	1	24.6442	22.3204	50.7252
DATA	561	4	69	0	0	NC_5_13073866	NC_5_13073866	12757.3	431.5	2.930134110e-003	8.068941391e-002	9.710321971e-001	6.136368e+002	6.177910e+002	7.869774e+001	8.302430e+001	162	136	22	50	6.760019e+000	1.576813e+001	0	0	0	0	0	0	0	0	0	0	0	118.433	76.5183	1	1	1	1	27.0811	22.3189	50.7658
DATA	562	4	70	0	0	Col_3_10966950	Col_3_10966950	12778.9	431.764	1.349375096e-002	9.639712092e-002	8.886751206e-001	4.265067e+002	4.399665e+002	6.512707e+001	7.074014e+001	124	116	22	50	7.104081e+000	1.543452e+001	0	0	0	0	0	0	0	0	0	0	0	82.4081	54.5636	1	1	1	1	25.1049	22.3015	50.7374
DATA	563	4	71	0	0	NC_4_2635362	NC_4_2635362	12799.6	431.9	-1.360575728e-001	8.870724474e-002	1.250833156e-001	5.963376e+002	4.359480e+002	7.728928e+001	7.043819e+001	155	116	22	49	7.055350e+000	1.549441e+001	0	0	0	0	0	0	0	0	0	0	0	115.341	54.1308	1	1	1	1	23.9365	22.1331	50.0435
DATA	564	4	72	0	0	NC_3_11343813	NC_3_11343813	12820.9	431.778	-4.455722656e-002	9.791506502e-002	6.490660956e-001	4.436572e+002	4.003965e+002	6.618736e+001	6.824038e+001	131	118	22	49	7.018824e+000	1.568706e+001	0	0	0	0	0	0	0	0	0	0	0	85.8994	49.7771	1	1	1	1	24.6442	22.216	49.7253
DATA	565	4	73	0	0	Col_3_2287270	Col_3_2287270	12841.4	431.772	1.153586222e-001	8.445489475e-002	1.719641204e-001	4.912413e+002	6.406981e+002	6.943310e+001	8.456623e+001	145	148.5	22	49	6.967605e+000	1.584165e+001	0	0	0	0	0	0	0	0	0	0	0	95.2047	79.7437	1	1	1	1	25.3321	22.2709	49.9266
DATA	566	4	74	0	0	NC_5_19230403	NC_5_19230403	12863.1	431.615	-1.723873012e-001	9.384618232e-002	6.622268328e-002	5.610415e+002	3.772312e+002	7.450294e+001	6.680016e+001	149	109	22	50	6.665341e+000	1.586539e+001	0	0	0	0	0	0	0	0	0	0	0	108.84	47.0078	1	1	1	1	24.4106	22.3806	50.6833
DATA	567	4	75	0	0	Col_3_12912741	Col_3_12912741	12883.5	431.5	-1.518540664e-002	6.563451954e-002	8.170327208e-001	1.409744e+003	1.361303e+003	1.492396e+002	1.468468e+002	307.5	230	22	49	6.764998e+000	1.557713e+001	0	0	0	0	0	0	0	0	0	0	0	273.732	169.823	1	1	1	1	24.4106	22.4168	50.5112
DATA	568	4	76	0	0	NC_3_11479431	NC_3_11479431	12905.5	431.945	1.051534209e-001	5.577370357e-001	8.504566224e-001	5.098163e+001	6.494820e+001	4.919518e+001	5.538548e+001	56	75	22	49	7.046891e+000	1.544182e+001	0	0	0	0	0	0	0	0	0	0	0	9.90849	8.11188	1	1	0	0	24.8756	22.2529	50.3237
DATA	569	4	77	0	0	Col_5_15050356	Col_5_15050356	12926.1	431.511	-6.283548444e-002	1.266996699e-001	6.199364649e-001	3.100000e+002	2.682417e+002	5.788924e+001	6.114355e+001	113	97	22	49	6.974985e+000	1.595820e+001	0	0	0	0	0	0	0	0	0	0	0	60.3003	33.5381	1	1	1	0	22.9591	22.3433	50.7197
DATA	570	4	78	0	0	Col_2_18735639	Col_2_18735639	12948	431.815	1.302716304e-001	8.089154259e-002	1.073000733e-001	5.335853e+002	7.202371e+002	7.234089e+001	9.055235e+001	156	158	22	49	7.080232e+000	1.578459e+001	0	0	0	0	0	0	0	0	0	0	0	103.88	90.1507	1	1	1	1	24.8756	22.5127	50.536
DATA	571	4	79	0	0	Col_5_6677044	Col_5_6677044	12968.7	431.808	-1.524833038e-002	6.924408212e-002	8.257065848e-001	1.015554e+003	9.805155e+002	1.126760e+002	1.123402e+002	252	185.5	22	50	7.117327e+000	1.588622e+001	0	0	0	0	0	0	0	0	0	0	0	197.865	122.854	1	1	1	1	24.4106	22.7181	50.8169
DATA	572	4	80	0	0	NC_5_22894545	NC_5_22894545	12990.2	431.731	1.252969788e-001	9.763796832e-002	1.993935473e-001	3.662039e+002	4.886747e+002	6.099039e+001	7.340402e+001	120	127.5	22	50	7.144089e+000	1.592423e+001	0	0	0	0	0	0	0	0	0	0	0	71.4032	61.2907	1	1	1	1	24.4106	22.749	50.8168
DATA	573	4	81	0	0	NC_4_9064696	NC_4_9064696	13011.5	431.196	-1.140237619e-001	1.623805642e-001	4.825539491e-001	2.413017e+002	1.855823e+002	5.438427e+001	5.778160e+001	97	89	22	49	7.293224e+000	1.592882e+001	0	0	0	0	0	0	0	0	0	0	0	47.0831	23.2987	1	1	0	0	23.9365	22.7939	50.207
DATA	574	4	82	0	0	Col_1_3313453	Col_1_3313453	13032.2	431.473	-5.141727399e-002	6.889246725e-002	4.554614443e-001	1.092872e+003	9.708500e+002	1.196494e+002	1.114195e+002	257	189	22	49	7.244734e+000	1.576287e+001	0	0	0	0	0	0	0	0	0	0	0	213.382	121.996	1	1	1	1	25.3321	22.6831	50.0983
DATA	575	4	83	0	0	NC_5_15643009	NC_5_15643009	13053	431.344	-4.135821332e-002	8.291032062e-002	6.178986582e-001	5.994886e+002	5.450329e+002	7.722199e+001	7.716303e+001	162	135	22	49	7.236153e+000	1.592356e+001	0	0	0	0	0	0	0	0	0	0	0	117.121	68.5491	1	1	1	1	27.0811	22.6463	49.9806
DATA	576	4	84	0	0	NC_2_2516097	NC_2_2516097	13074.1	431.278	1.248126911e-001	7.324812725e-002	8.838650490e-002	7.165011e+002	9.550576e+002	8.660459e+001	1.099988e+002	186.5	181.5	22	50	6.973934e+000	1.598205e+001	0	0	0	0	0	0	0	0	0	0	0	140.063	120.222	1	1	1	1	20.3108	22.4269	50.6738
DATA	577	4	85	0	0	NC_1_3622913	NC_1_3622913	13095.2	431.745	-2.167409291e-002	6.296312386e-002	7.306697787e-001	2.370982e+003	2.255559e+003	2.420323e+002	2.320537e+002	496	347	22	50	6.883917e+000	1.584475e+001	0	0	0	0	0	0	0	0	0	0	0	463.735	284.164	1	1	1	1	24.1747	22.3562	50.9298
DATA	578	4	86	0	0	NC_2_17223122	NC_2_17223122	13116.6	432	-4.549055582e-002	8.164822364e-002	5.774228754e-001	6.226486e+002	5.607283e+002	7.898489e+001	7.818454e+001	161	132.5	22	50	6.956959e+000	1.611975e+001	0	0	0	0	0	0	0	0	0	0	0	121.844	70.6995	1	1	1	1	19.1492	22.0963	50.5896
DATA	579	4	87	0	0	NC_5_7361139	NC_5_7361139	13138.2	430.82	-5.739262088e-003	2.430677221e-001	9.811622740e-001	1.356315e+002	1.338509e+002	5.043328e+001	5.606571e+001	76	83	22	49.5	7.036506e+000	1.559302e+001	0	0	0	0	0	0	0	0	0	0	0	26.5532	16.8893	1	1	0	0	24.1747	22.1586	50.1095
DATA	580	4	88	0	0	NC_3_5494407	NC_3_5494407	13159.8	431.222	8.748484820e-002	1.854606125e-001	6.371290923e-001	1.635270e+002	2.000204e+002	5.123517e+001	5.796545e+001	78	90	22	49	7.002478e+000	1.555120e+001	0	0	0	0	0	0	0	0	0	0	0	32.0275	25.2568	1	1	0	0	22.1978	21.9758	49.6851
DATA	581	4	89	0	0	NC_5_22082747	NC_5_22082747	13179.5	431.318	6.566531696e-001	8.645587541e-002	3.072212214e-014	2.326337e+003	1.055178e+004	2.376437e+002	1.056578e+003	496	1418	22	49	6.980068e+000	1.567657e+001	0	0	0	0	0	0	0	0	0	0	0	455.774	1333.21	1	1	1	1	22.9591	22.0515	49.9207
DATA	582	4	90	0	0	NC_1_4061574	NC_1_4061574	13201.2	430.721	-1.076914685e-001	6.725547683e-002	1.093260519e-001	1.396488e+003	1.089798e+003	1.478391e+002	1.217747e+002	318	208	22	49	7.045533e+000	1.585527e+001	0	0	0	0	0	0	0	0	0	0	0	273.685	137.783	1	1	1	1	21.9382	22.1017	50.2542
DATA	583	4	91	0	0	Col_3_20164489	Col_3_20164489	13221.7	430.92	1.944536873e-001	6.514682787e-002	2.837148635e-003	2.006381e+003	3.139548e+003	2.064196e+002	3.186169e+002	435	467.5	22	49	6.934441e+000	1.564210e+001	0	0	0	0	0	0	0	0	0	0	0	393.31	397.156	1	1	1	1	23.9365	22.0127	50.0005
DATA	584	4	92	0	0	NC_5_4276520	NC_5_4276520	13243.9	430.792	3.797472798e-001	4.155733110e-001	3.608265175e-001	4.819373e+001	1.155415e+002	4.850285e+001	5.549211e+001	49	77	22	49	7.021865e+000	1.590955e+001	0	0	0	0	0	0	0	0	0	0	0	0.720168	14.6243	0	1	0	0	23.4529	22.1705	50.4132
DATA	585	4	93	0	0	Col_1_6369009	Col_1_6369009	13264.7	430.6	-8.984091749e-002	7.283491907e-002	2.173941689e-001	9.138471e+002	7.430750e+002	1.034544e+002	9.200359e+001	226	156	22	50	6.959969e+000	1.578088e+001	0	0	0	0	0	0	0	0	0	0	0	179.208	94.0973	1	1	1	1	24.8756	22.0714	50.5225
DATA	586	4	94	0	0	Col_5_8187262	Col_5_8187262	13286	430.527	9.166910516e-003	7.721371984e-002	9.054961885e-001	6.681290e+002	6.823815e+002	8.255362e+001	8.716014e+001	175	148	22	50	7.038026e+000	1.569144e+001	0	0	0	0	0	0	0	0	0	0	0	131.037	86.4499	1	1	1	1	25.3321	22.0911	50.4685
DATA	587	4	95	0	0	Col_3_22810355	Col_3_22810355	13307.1	430.509	-1.471778758e-001	6.973763432e-002	3.481950474e-002	1.234159e+003	8.794138e+002	1.325984e+002	1.033045e+002	290	181	22	50	7.311053e+000	1.588407e+001	0	0	0	0	0	0	0	0	0	0	0	242.064	111.455	1	1	1	1	25.7804	22.303	50.7035
DATA	588	4	96	0	0	Col_2_18900952	Col_2_18900952	13328.5	430.324	-1.837306570e-002	7.293187665e-002	8.011021866e-001	8.207563e+002	7.867580e+002	9.532695e+001	9.552997e+001	214	160	22	50	7.333005e+000	1.594547e+001	0	0	0	0	0	0	0	0	0	0	0	160.982	99.747	1	1	1	1	27.0811	22.5426	50.5934
DATA	589	4	97	0	0	NC_4_5811075	NC_4_5811075	13349.5	430.324	0.000000000e+000	6.103376219e-001	1.000000000e+000	5.005906e+001	5.382621e+001	4.874501e+001	5.429486e+001	60	74	22	49	7.376221e+000	1.533534e+001	0	0	0	0	0	0	0	0	0	0	0	9.81808	4.66886	1	0	0	0	30	22.588	50.0079
DATA	590	4	98	0	0	NC_3_1920371	NC_3_1920371	13370.8	430.609	-3.452442303e-002	3.170527706e-001	9.132883703e-001	1.055911e+002	9.752202e+001	4.962829e+001	5.502774e+001	73	75	22	49	6.851775e+000	1.542349e+001	0	0	0	0	0	0	0	0	0	0	0	20.7076	12.3707	1	1	0	0	22.7082	22.2576	49.872
DATA	591	4	99	0	0	Col_1_4973956	Col_1_4973956	13391.6	430.698	-5.967048118e-002	1.301958979e-001	6.467275385e-001	2.946534e+002	2.568272e+002	5.674813e+001	5.992866e+001	109	92	21	49	7.160163e+000	1.579206e+001	0	0	0	0	0	0	0	0	0	0	0	57.7765	32.5848	1	1	1	0	24.6442	22.0452	49.8563
DATA	592	4	100	0	0	NC_5_8468398	NC_5_8468398	13412.9	430.691	-8.650900612e-002	7.482510838e-002	2.476200526e-001	8.289627e+002	6.792442e+002	9.604616e+001	8.686041e+001	210	146	21	48	7.051731e+000	1.553110e+001	0	0	0	0	0	0	0	0	0	0	0	162.513	86.1909	1	1	1	1	25.3321	21.8575	49.333
DATA	593	4	101	0	0	NC_1_26991585	NC_1_26991585	13433.9	430.377	1.023890671e-001	6.957002451e-002	1.410908008e-001	8.941373e+002	1.131862e+003	1.017302e+002	1.254654e+002	225.5	213.5	21	49	6.985112e+000	1.579590e+001	0	0	0	0	0	0	0	0	0	0	0	175.248	143.638	1	1	1	1	24.8756	21.8554	49.6747
DATA	594	4	102	0	0	Col_3_15563082	Col_3_15563082	13455	429.937	9.823343363e-004	6.332075172e-002	9.876224154e-001	2.047488e+003	2.052125e+003	2.104226e+002	2.122318e+002	436	328	21	49	7.065316e+000	1.626999e+001	0	0	0	0	0	0	0	0	0	0	0	401.184	260.435	1	1	1	1	27.2919	21.8286	50.4224
DATA	595	4	103	0	0	Col_1_9055851	Col_1_9055851	13476.2	430.2	3.331275178e-002	9.956329829e-002	7.379353915e-001	3.880348e+002	4.189704e+002	6.215272e+001	6.845199e+001	127	121.5	21	49	7.001014e+000	1.642581e+001	0	0	0	0	0	0	0	0	0	0	0	76.0045	53.1704	1	1	1	1	24.1747	21.8831	50.895
DATA	596	4	104	0	0	NC_1_7508020	NC_1_7508020	13497.8	429.852	7.259485964e-002	6.041955808e-001	9.043633278e-001	4.826295e+001	5.704383e+001	4.876202e+001	5.443559e+001	58	75.5	22	49	7.047765e+000	1.610260e+001	0	0	0	0	0	0	0	0	0	0	0	8.43968	7.23881	0	1	0	0	24.4106	22.0088	50.593
DATA	597	4	105	0	0	NC_2_8796449	NC_2_8796449	13519.4	430.574	-1.827339903e-002	4.373750652e-001	9.666743179e-001	7.450924e+001	7.143922e+001	4.916199e+001	5.461281e+001	65	73.5	22	49	7.136157e+000	1.604088e+001	0	0	0	0	0	0	0	0	0	0	0	14.5814	9.06429	1	1	0	0	23.696	22.0272	50.1319
DATA	598	4	106	0	0	NC_1_18217660	NC_1_18217660	13540.7	430.341	-7.587628554e-003	6.700161714e-002	9.098359603e-001	1.191109e+003	1.170480e+003	1.286514e+002	1.289682e+002	273.5	208	22	49	7.118780e+000	1.576187e+001	0	0	0	0	0	0	0	0	0	0	0	232.981	148.485	1	1	1	1	22.4545	22.0789	50.0824
DATA	599	4	107	0	0	NC_3_11240862	NC_3_11240862	13561.2	429.806	0.000000000e+000	6.195933478e-001	1.000000000e+000	4.833565e+001	5.382126e+001	4.864428e+001	5.416492e+001	37	56	21	49	7.103439e+000	1.539078e+001	0	0	0	0	0	0	0	0	0	0	0	-9.12068	-9.71608	0	0	0	0	28.5237	21.999	50.155
DATA	600	4	108	0	0	NC_3_10078157	NC_3_10078157	13583.3	430.298	1.161473907e-001	6.690082620e-002	8.254384862e-002	1.134932e+003	1.482918e+003	1.234908e+002	1.578802e+002	263	258	22	50	7.144011e+000	1.577101e+001	0	0	0	0	0	0	0	0	0	0	0	221.734	188.021	1	1	1	1	23.4529	22.3105	50.5817
DATA	601	4	109	0	0	Col_5_22508528	Col_5_22508528	13603	429.855	-9.952905117e-002	7.413953198e-002	1.794482368e-001	8.739100e+002	6.949245e+002	1.000466e+002	8.812903e+001	220.5	148.5	22	49	7.190723e+000	1.570254e+001	0	0	0	0	0	0	0	0	0	0	0	170.635	88.0827	1	1	1	1	25.3321	22.3209	49.8383
DATA	602	4	110	0	0	Col_3_7603858	Col_3_7603858	13624.6	429.586	3.207631662e-002	6.246360715e-002	6.075875684e-001	2.774685e+003	2.987377e+003	2.817166e+002	3.036183e+002	591.5	437.5	22	49	7.121367e+000	1.597457e+001	0	0	0	0	0	0	0	0	0	0	0	541.386	378.502	1	1	1	1	27.501	22.0703	50.5532
DATA	603	4	111	0	0	Col_4_10816941	Col_4_10816941	13645.8	429.522	-3.086666823e-002	6.612640130e-002	6.406552671e-001	1.348328e+003	1.255824e+003	1.433839e+002	1.367974e+002	310	224	22	49	7.130713e+000	1.609962e+001	0	0	0	0	0	0	0	0	0	0	0	262.883	159.041	1	1	1	1	27.0811	22.0838	50.5714
DATA	604	4	112	0	0	NC_5_23801678	NC_5_23801678	13666.7	429.804	1.784038227e-001	9.672489342e-002	6.511818876e-002	3.515352e+002	5.301180e+002	6.015500e+001	7.586746e+001	117.5	134	22	49	7.069977e+000	1.602341e+001	0	0	0	0	0	0	0	0	0	0	0	68.4844	67.1009	1	1	1	1	24.1747	22.049	50.3473
DATA	605	4	113	0	0	NC_3_17497166	NC_3_17497166	13687.9	429.528	1.112902388e-001	6.464393621e-002	8.514415969e-002	1.598083e+003	2.064854e+003	1.671094e+002	2.135069e+002	321.5	329.5	21	49	7.059266e+000	1.586517e+001	0	0	0	0	0	0	0	0	0	0	0	311.068	261.215	1	1	1	1	25.1049	21.9063	50.0802
DATA	606	4	114	0	0	Col_1_247065	Col_1_247065	13709.5	429.213	-2.986001446e-001	1.785200210e-001	9.439773839e-002	2.654654e+002	1.334774e+002	5.564094e+001	5.595402e+001	99	79	21	49	7.076386e+000	1.568984e+001	0	0	0	0	0	0	0	0	0	0	0	51.6264	16.875	1	1	1	0	23.4529	21.7021	50.0795
DATA	607	4	115	0	0	NC_5_18565813	NC_5_18565813	13730.4	429.414	1.759734094e-001	1.425970585e-001	2.171803316e-001	2.018218e+002	3.026506e+002	5.294316e+001	6.223111e+001	88	100	21	50	7.079791e+000	1.552465e+001	0	0	0	0	0	0	0	0	0	0	0	39.2128	38.2366	1	1	0	1	27.501	21.8295	50.4679
DATA	608	4	116	0	0	Col_4_12003073	Col_4_12003073	13751.6	429.574	-4.653750476e-002	7.506441003e-002	5.352790955e-001	7.808500e+002	7.015040e+002	9.218290e+001	8.878216e+001	204	153	21	50	7.119260e+000	1.583540e+001	0	0	0	0	0	0	0	0	0	0	0	151.564	88.5606	1	1	1	1	24.6442	21.8174	50.7659
DATA	609	4	117	0	0	NC_4_7631818	NC_4_7631818	13773	429.855	2.111163317e+000	2.127754374e-001	3.339101293e-023	7.835912e+002	1.012169e+005	9.244242e+001	1.012183e+004	195.5	12908.5	21	50	7.060115e+000	1.573179e+001	0	0	0	0	0	0	0	0	0	0	0	151.937	12767.5	1	1	1	1	25.3321	21.6377	50.5333
DATA	610	4	118	0	0	NC_5_18401303	NC_5_18401303	13793.8	429.62	-5.932961597e-002	8.835445985e-002	5.019049709e-001	5.385990e+002	4.698248e+002	7.287922e+001	7.196089e+001	152	120	21	50	7.245866e+000	1.561935e+001	0	0	0	0	0	0	0	0	0	0	0	104.324	59.2144	1	1	1	1	23.696	21.8493	50.477
DATA	611	4	119	0	0	Col_3_4895435	Col_3_4895435	13815	429.368	8.293513681e-002	6.426760159e-002	1.968890121e-001	1.668936e+003	2.020109e+003	1.739808e+002	2.092483e+002	385	313.5	22	50	7.244985e+000	1.572227e+001	0	0	0	0	0	0	0	0	0	0	0	322.906	254.373	1	1	1	1	25.5572	21.9768	50.7873
DATA	612	4	120	0	0	NC_3_10807618	NC_3_10807618	13836.6	429.491	4.825196565e-002	6.352374654e-002	4.475000515e-001	1.933875e+003	2.161127e+003	1.995503e+002	2.229060e+002	417	332	22	49	7.186238e+000	1.589235e+001	0	0	0	0	0	0	0	0	0	0	0	373.723	271.858	1	1	1	1	25.1049	22.0308	50.6287
DATA	613	4	121	0	0	NC_2_19016719	NC_2_19016719	13857.6	429.271	0.000000000e+000	6.199506545e-001	1.000000000e+000	4.895551e+001	5.432008e+001	4.926810e+001	5.473933e+001	49	71	22	49	7.183772e+000	1.580522e+001	0	0	0	0	0	0	0	0	0	0	0	-2.6952	3.53689	0	0	0	0	23.696	22.2315	50.706
DATA	614	4	122	0	0	Col_5_16652922	Col_5_16652922	13878.6	429.027	2.081141148e-001	1.256771566e-001	9.773352091e-002	2.309629e+002	3.729549e+002	5.446754e+001	6.622559e+001	90	115.5	22	50	7.378528e+000	1.586103e+001	0	0	0	0	0	0	0	0	0	0	0	44.5265	46.8178	1	1	0	1	30	22.4307	50.8823
DATA	615	4	123	0	0	Col_2_7341223	Col_2_7341223	13898.4	429.038	1.470354036e-002	7.961289349e-002	8.534738151e-001	6.219468e+002	6.433641e+002	7.941835e+001	8.450136e+001	167.5	144	22	50	7.297074e+000	1.601601e+001	0	0	0	0	0	0	0	0	0	0	0	119.76	80.6762	1	1	1	1	24.6442	22.463	50.8694
DATA	616	4	124	0	0	Col_1_12266842	Col_1_12266842	13920.1	429.586	-1.533208099e-002	1.381284338e-001	9.116173523e-001	2.638695e+002	2.547165e+002	5.605383e+001	6.047856e+001	99	100	22	50	7.349888e+000	1.550837e+001	0	0	0	0	0	0	0	0	0	0	0	50.7404	31.9007	1	1	1	0	26.0017	22.5671	50.7873
DATA	617	4	125	0	0	Col_1_12908256	Col_1_12908256	13942.1	429.964	4.071459337e-003	6.632835218e-002	9.510538775e-001	1.276624e+003	1.288648e+003	1.369321e+002	1.400821e+002	275.5	227	22	50	7.307144e+000	1.538200e+001	0	0	0	0	0	0	0	0	0	0	0	245.138	161.176	1	1	1	1	25.3321	22.4589	50.2402
DATA	618	4	126	0	0	NC_1_9038164	NC_1_9038164	13963.6	428.854	2.791483107e-001	1.817451723e-001	1.245549611e-001	1.355430e+002	2.577659e+002	5.141188e+001	6.073804e+001	74.5	97	21	50	7.154496e+000	1.550836e+001	0	0	0	0	0	0	0	0	0	0	0	25.9914	32.1981	1	1	0	0	23.696	21.916	50.7654
DATA	619	4	127	0	0	Col_3_7729940	Col_3_7729940	13984.2	429.213	-1.316417008e-001	7.357919383e-002	7.359614428e-002	9.648663e+002	7.125665e+002	1.085174e+002	9.005780e+001	234	149	22	50	7.117728e+000	1.565247e+001	0	0	0	0	0	0	0	0	0	0	0	184.762	88.8875	1	1	1	1	26.8687	21.8951	51.0111
DATA	620	4	128	0	0	Col_3_18338573	Col_3_18338573	14005.2	429.345	7.861461079e-002	6.978191194e-002	2.599218973e-001	9.097913e+002	1.090326e+003	1.036855e+002	1.221870e+002	220	194	21	49	7.133416e+000	1.612900e+001	0	0	0	0	0	0	0	0	0	0	0	173.964	135.817	1	1	1	1	25.1049	21.8094	50.5683
DATA	621	4	129	0	0	Col_1_18691142	Col_1_18691142	14026.6	428.327	9.273362632e-002	7.868394969e-002	2.385740975e-001	5.980266e+002	7.403790e+002	7.782716e+001	9.236887e+001	160.5	150.5	21	50	6.968884e+000	1.574400e+001	0	0	0	0	0	0	0	0	0	0	0	114.184	92.0915	1	1	1	1	23.9365	21.8795	50.6321
DATA	622	4	130	0	0	Col_5_1192509	Col_5_1192509	14047.7	428.817	9.726463097e-002	6.259768333e-002	1.202308152e-001	3.516589e+003	4.399326e+003	3.551792e+002	4.433967e+002	703	614	21	49	6.973841e+000	1.567457e+001	0	0	0	0	0	0	0	0	0	0	0	670.413	546.354	1	1	1	1	26.2212	21.847	50.4078
DATA	623	4	131	0	0	NC_5_17967249	NC_5_17967249	14068.7	428.811	7.633410400e-002	2.327048128e-001	7.428891612e-001	1.320982e+002	1.574820e+002	5.167612e+001	5.759915e+001	73	85	21	50	6.923274e+000	1.558610e+001	0	0	0	0	0	0	0	0	0	0	0	25.1451	19.5268	1	1	0	0	20.591	21.5496	50.6716
DATA	624	4	132	0	-1	NC2_00075021	NC2_00075021	14090.1	428.448	0.000000000e+000	6.197018193e-001	1.000000000e+000	4.972012e+001	5.514390e+001	5.007648e+001	5.549600e+001	54	60	21	50	6.865989e+000	1.591038e+001	0	0	0	0	0	0	0	0	0	0	0	3.74998	-4.74502	0	0	0	0	25.7804	21.3557	51.1621
DATA	625	4	133	0	0	Col_1_20179776	Col_1_20179776	14111.7	428.807	-4.472498080e-002	7.234148357e-002	5.364118442e-001	9.001407e+002	8.120549e+002	1.030268e+002	9.841240e+001	216	166	21	50	6.645050e+000	1.574153e+001	0	0	0	0	0	0	0	0	0	0	0	170.794	100.347	1	1	1	1	25.1049	21.5353	50.7712
DATA	626	4	134	0	0	NC_1_26696142	NC_1_26696142	14131.5	427.692	6.221904765e-002	1.197234499e-001	6.032798455e-001	2.950988e+002	3.405544e+002	5.822515e+001	6.527077e+001	109	106	21	49	6.940004e+000	1.617203e+001	0	0	0	0	0	0	0	0	0	0	0	55.9109	42.016	1	1	1	1	20.591	21.6791	50.5923
DATA	627	4	135	0	0	NC_5_17147414	NC_5_17147414	14153.6	428.586	0.000000000e+000	6.201772080e-001	1.000000000e+000	4.996181e+001	5.543631e+001	5.028083e+001	5.590115e+001	45	71	21	49	6.913705e+000	1.634729e+001	0	0	0	0	0	0	0	0	0	0	0	-1.32852	4.33307	0	0	0	0	27.501	21.7639	50.5625
DATA	628	4	136	0	0	Col_1_7851338	Col_1_7851338	14174.7	428.643	-3.752031646e-002	6.368619318e-002	5.557649127e-001	2.068189e+003	1.897011e+003	2.128629e+002	1.977643e+002	431	300	21	49	7.074575e+000	1.615096e+001	0	0	0	0	0	0	0	0	0	0	0	390.517	233.155	1	1	1	1	25.1049	21.8171	50.3035
DATA	629	4	137	0	0	Col_1_12902649	Col_1_12902649	14196	428.857	-3.359781637e-002	7.273125349e-002	6.441209848e-001	8.759448e+002	8.107350e+002	1.010838e+002	9.853551e+001	223	163	21	49	7.299165e+000	1.566481e+001	0	0	0	0	0	0	0	0	0	0	0	165.117	99.4516	1	1	1	1	25.3321	21.7676	49.812
DATA	630	4	138	0	0	NC_1_25657376	NC_1_25657376	14217.1	429.2	-1.242131590e-001	3.225306338e-001	7.001481404e-001	1.191723e+002	8.952867e+001	5.192123e+001	5.682364e+001	71	76	21	49	7.204056e+000	1.569290e+001	0	0	0	0	0	0	0	0	0	0	0	22.4261	10.9606	1	1	0	0	22.4545	21.6619	50.2731
DATA	631	4	139	0	0	Col_5_6263014	Col_5_6263014	14238.1	429.233	1.805152002e-001	1.514182648e-001	2.331974925e-001	1.928465e+002	2.922315e+002	5.416958e+001	6.336738e+001	82.5	96	21	49	7.047216e+000	1.584775e+001	0	0	0	0	0	0	0	0	0	0	0	36.229	35.705	1	1	0	1	21.9382	21.6884	49.9466
DATA	632	4	140	0	0	NC_2_16603684	NC_2_16603684	14259.6	428.981	-8.162754792e-002	1.523655600e-001	5.921417821e-001	2.593463e+002	2.149079e+002	5.695540e+001	6.030351e+001	91.5	93	21	49	6.965116e+000	1.566837e+001	0	0	0	0	0	0	0	0	0	0	0	48.6378	26.2028	1	1	1	0	24.8756	21.7025	49.9834
DATA	633	4	141	0	0	Col_5_18424909	Col_5_18424909	14280.8	428.509	-1.660461874e-002	7.860420934e-002	8.326973634e-001	6.856470e+002	6.599271e+002	8.532994e+001	8.685069e+001	172	140.5	21	49	7.009166e+000	1.579063e+001	0	0	0	0	0	0	0	0	0	0	0	128.368	80.2935	1	1	1	1	25.3321	21.7247	50.1374
DATA	634	4	142	0	0	Col_5_14091533	Col_5_14091533	14301.8	428.527	-8.540977847e-002	7.803338371e-002	2.737231686e-001	7.664317e+002	6.295985e+002	9.199546e+001	8.465071e+001	194	147.5	21	49	6.769103e+000	1.565503e+001	0	0	0	0	0	0	0	0	0	0	0	143.245	76.4382	1	1	1	1	25.3321	21.5578	49.7216
DATA	635	4	143	0	0	Col_2_2838281	Col_2_2838281	14322.6	428.016	-1.154607277e-001	5.163347449e-001	8.230560865e-001	7.350653e+001	5.634628e+001	5.149485e+001	5.689713e+001	56	72	22	49	7.138613e+000	1.558174e+001	0	0	0	0	0	0	0	0	0	0	0	13.7153	5.64424	1	0	0	0	26.4388	21.9119	49.6394
DATA	636	4	144	0	0	NC_4_4651085	NC_4_4651085	14344.4	428.432	-1.959136962e-002	1.440473254e-001	8.918161586e-001	2.604803e+002	2.489909e+002	5.732028e+001	6.205398e+001	96	97	21	49	7.177344e+000	1.553215e+001	0	0	0	0	0	0	0	0	0	0	0	48.5139	30.0938	1	1	1	0	22.9591	21.875	49.9121
DATA	637	4	145	0	0	NC_5_11675695	NC_5_11675695	14365.3	428.1	-1.690159818e-001	7.443109345e-002	2.316083162e-002	1.026360e+003	6.954788e+002	1.146740e+002	8.990131e+001	242	150	21	49	7.180896e+000	1.556709e+001	0	0	0	0	0	0	0	0	0	0	0	190.834	83.8683	1	1	1	1	26.6546	21.854	49.9872
DATA	638	4	146	0	0	NC_1_16988558	NC_1_16988558	14386	428.275	-1.614958685e-001	1.313318516e-001	2.188177677e-001	3.464784e+002	2.388803e+002	6.184989e+001	6.189531e+001	114	89	21	49	7.194290e+000	1.573986e+001	0	0	0	0	0	0	0	0	0	0	0	64.3115	28.7402	1	1	1	0	21.6755	21.7622	49.9482
DATA	639	4	147	0	0	Col_5_10526004	Col_5_10526004	14407.5	428.237	4.021929383e-002	6.887527834e-002	5.592581035e-001	1.029502e+003	1.129396e+003	1.150344e+002	1.266161e+002	231	198.5	22	48	7.157364e+000	1.601619e+001	0	0	0	0	0	0	0	0	0	0	0	190.755	135.55	1	1	1	1	25.7804	21.9513	49.8652
DATA	640	4	148	0	0	NC_5_2057083	NC_5_2057083	14428.4	427.408	-2.255792086e-002	7.993592185e-002	7.777901227e-001	6.716157e+002	6.376214e+002	8.457889e+001	8.577523e+001	171	136	22	49	7.052196e+000	1.638107e+001	0	0	0	0	0	0	0	0	0	0	0	124.237	76.3469	1	1	1	1	24.4106	22.0194	50.2908
DATA	641	4	149	0	0	Col_3_21482638	Col_3_21482638	14449.7	428.694	-2.047833105e-002	6.502268009e-002	7.528061807e-001	1.614269e+003	1.539918e+003	1.694435e+002	1.643844e+002	345	262	21	49	6.751598e+000	1.569072e+001	0	0	0	0	0	0	0	0	0	0	0	298.073	183.912	1	1	1	1	23.9365	21.5206	49.8251
DATA	642	4	150	0	0	NC_2_10759982	NC_2_10759982	14471.1	428.349	-8.061887050e-003	6.235523237e-002	8.971284496e-001	3.157301e+003	3.099232e+003	3.199172e+002	3.152427e+002	631	438	21	48	6.614314e+000	1.506619e+001	0	0	0	0	0	0	0	0	0	0	0	581.997	369.203	1	1	1	1	21.9382	21.4403	49.3778
DATA	643	4	151	0	0	NC_2_11688186	NC_2_11688186	14492	427.943	3.488896454e-003	6.799764459e-002	9.590792344e-001	1.149517e+003	1.158789e+003	1.260325e+002	1.294996e+002	254	209	21	49	6.635222e+000	1.526526e+001	0	0	0	0	0	0	0	0	0	0	0	211.547	137.698	1	1	1	1	24.1747	21.3512	49.4676
DATA	644	4	152	0	0	NC_5_21719787	NC_5_21719787	14513.3	427.609	-2.367814890e-001	8.804573303e-002	7.160179259e-003	7.388536e+002	4.283284e+002	9.021233e+001	7.207172e+001	184	115.5	21	49	6.651029e+000	1.575572e+001	0	0	0	0	0	0	0	0	0	0	0	135.746	50.7659	1	1	1	1	27.2919	21.4665	49.597
DATA	645	4	153	0	0	NC_4_5292677	NC_4_5292677	14534.8	427.571	-1.784836024e-002	9.196078680e-002	8.461080414e-001	5.045614e+002	4.842456e+002	7.234658e+001	7.564798e+001	138	121	21	49	6.983636e+000	1.620937e+001	0	0	0	0	0	0	0	0	0	0	0	92.5453	57.2401	1	1	1	1	25.3321	21.7776	50.2272
DATA	646	4	154	0	0	Col_1_26819018	Col_1_26819018	14555.5	427.5	-7.281854211e-002	7.549185683e-002	3.347512012e-001	8.485805e+002	7.175869e+002	9.948703e+001	9.243747e+001	202	148	22	49	7.117843e+000	1.608690e+001	0	0	0	0	0	0	0	0	0	0	0	155.397	84.6008	1	1	1	1	24.4106	22.05	50.0878
DATA	647	4	155	0	0	NC_1_24647141	NC_1_24647141	14577.1	427.982	-2.511568299e-001	1.775764199e-001	1.572564879e-001	2.711175e+002	1.520550e+002	5.865891e+001	6.037892e+001	99	83	22	49	7.050555e+000	1.596687e+001	0	0	0	0	0	0	0	0	0	0	0	49.5655	17.8767	1	1	1	0	24.8756	22.1167	50.2684
DATA	648	4	156	0	0	NC_1_24375571	NC_1_24375571	14597.9	427.569	1.377876433e-001	7.772801701e-002	7.628014241e-002	6.297176e+002	8.648355e+002	8.172834e+001	1.044610e+002	166.5	168.5	22	49	6.992577e+000	1.594952e+001	0	0	0	0	0	0	0	0	0	0	0	114.949	101.405	1	1	1	1	25.7804	22.2717	50.2275
DATA	649	4	157	0	0	NC_5_8360992	NC_5_8360992	14619	427.5	0.000000000e+000	5.971302134e-001	1.000000000e+000	5.623204e+001	5.837840e+001	5.247912e+001	5.875865e+001	59.5	66	22	50	7.090379e+000	1.579024e+001	0	0	0	0	0	0	0	0	0	0	0	10.2489	1.09701	1	0	0	0	26.2212	22.4168	50.7082
DATA	650	4	158	0	0	NC_3_23379946	NC_3_23379946	14640.7	427.898	1.398631565e-001	1.542748408e-001	3.646266429e-001	2.056961e+002	2.838501e+002	5.616200e+001	6.540267e+001	82.5	98	22	49	6.733443e+000	1.553996e+001	0	0	0	0	0	0	0	0	0	0	0	37.431	33.0945	1	1	0	0	23.696	22.3145	50.5186
DATA	651	4	159	0	0	Col_5_8166684	Col_5_8166684	14662	427.714	7.277438195e-001	9.143792897e-002	1.735986632e-015	1.655183e+003	8.842801e+003	1.735956e+002	8.862522e+002	352	1105	22	50	6.679755e+000	1.604375e+001	0	0	0	0	0	0	0	0	0	0	0	300.755	1028.07	1	1	1	1	25.3321	22.4561	50.9502
DATA	652	4	160	0	0	Col_5_5864526	Col_5_5864526	14683.3	427.964	-1.319138121e-002	1.126124555e-001	9.067494068e-001	3.695977e+002	3.585402e+002	6.413395e+001	6.926320e+001	112	105	22	50	6.783868e+000	1.586529e+001	0	0	0	0	0	0	0	0	0	0	0	67.0596	41.5635	1	1	1	1	24.8756	22.4175	50.8899
DATA	653	4	161	0	0	NC_4_8828273	NC_4_8828273	14703.7	427.755	-7.984747424e-002	8.767735983e-002	3.624552548e-001	6.065635e+002	5.046948e+002	8.020995e+001	7.796528e+001	154.5	119	22	50	7.131505e+000	1.612143e+001	0	0	0	0	0	0	0	0	0	0	0	109.908	58.3443	1	1	1	1	24.4106	22.7054	50.8347
DATA	654	4	162	0	0	Col_1_3858758	Col_1_3858758	14724.4	427.346	-3.869563456e-002	1.097088277e-001	7.243042636e-001	3.970489e+002	3.632021e+002	6.586367e+001	6.978961e+001	115.5	108.5	23	50	7.195902e+000	1.612234e+001	0	0	0	0	0	0	0	0	0	0	0	71.8521	41.8688	1	1	1	1	17.5897	22.8691	51.2177
DATA	655	4	163	66	1	DarkCorner	DarkCorner	14746.5	427.561	0.000000000e+000	6.201966368e-001	1.000000000e+000	5.228850e+001	5.939825e+001	5.262238e+001	5.977752e+001	42	64	22	50	7.076534e+000	1.588673e+001	0	0	0	0	0	0	0	0	0	0	0	-5.42995	-2.3849	0	0	0	0	24.8756	22.8039	51.0155
DATA	656	4	164	66	1	DarkCorner	DarkCorner	14767	427.451	0.000000000e+000	6.202517167e-001	1.000000000e+000	5.235138e+001	5.956917e+001	5.268565e+001	5.994954e+001	46	65	22	49	7.027511e+000	1.601908e+001	0	0	0	0	0	0	0	0	0	0	0	-0.132921	-1.8722	0	0	0	0	28.3221	22.1861	50.4625
DATA	657	5	1	66	1	DarkCorner	DarkCorner	11307.5	440.463	0.000000000e+000	6.200758925e-001	1.000000000e+000	4.888317e+001	5.521646e+001	4.919598e+001	5.557809e+001	39.5	61.5	21	49	6.801282e+000	1.577200e+001	0	0	0	0	0	0	0	0	0	0	0	0.500311	1.24068	0	0	0	0	24.4106	21.0379	49.7374
DATA	658	5	2	0	0	NC_1_4069419	NC_1_4069419	11329	440.816	-3.153468746e-001	3.163638660e-001	3.188686997e-001	1.472520e+002	7.123844e+001	5.153329e+001	5.621133e+001	70	65	21	49	6.935747e+000	1.616005e+001	0	0	0	0	0	0	0	0	0	0	0	28.3557	8.77709	1	1	0	0	23.2073	21.4202	50.0774
DATA	659	5	3	0	0	NC_3_17873654	NC_3_17873654	11350.3	441.2	-3.430415058e-001	1.791562269e-001	5.552287338e-002	2.839313e+002	1.288759e+002	5.711964e+001	5.740155e+001	92.5	72.5	21	49	7.141522e+000	1.620549e+001	0	0	0	0	0	0	0	0	0	0	0	54.4789	15.8279	1	1	1	0	26.4388	21.1149	49.8284
DATA	660	5	4	1028	1	SM_12	SM_12	11370.9	440.419	0.000000000e+000	6.213017191e-001	1.000000000e+000	4.940484e+001	5.574438e+001	4.981918e+001	5.622603e+001	48	66	21	50	7.213345e+000	1.615173e+001	0	0	0	0	0	0	0	0	0	0	0	6.00067	4.60155	0	0	0	0	30	21.0782	50.0647
DATA	661	5	5	0	0	Col_1_21372968	Col_1_21372968	11392.6	441.518	-1.158315331e-001	6.260629514e-002	6.429078152e-002	6.250739e+003	4.787401e+003	6.270615e+002	4.820349e+002	1166	603	20	49	7.303999e+000	1.603636e+001	0	0	0	0	0	0	0	0	0	0	0	1191.57	584.55	1	1	1	1	25.1049	20.729	50.2338
DATA	662	5	6	0	0	Col_5_19364941	Col_5_19364941	11414	440.5	-1.560404156e-002	8.099381676e-002	8.472274487e-001	6.316645e+002	6.093719e+002	8.057943e+001	8.304237e+001	160	135	20	48	7.343210e+000	1.558162e+001	0	0	0	0	0	0	0	0	0	0	0	120.067	74.2043	1	1	1	1	26.2212	20.6194	49.6851
DATA	663	5	7	0	0	NC_3_4310999	NC_3_4310999	11434.6	441.152	1.005367719e-001	6.328142810e-002	1.121225488e-001	2.398174e+003	3.022856e+003	2.450087e+002	3.075301e+002	484	393	20	49	7.193950e+000	1.567384e+001	0	0	0	0	0	0	0	0	0	0	0	454.594	367.207	1	1	1	1	22.7082	20.3377	49.9273
DATA	664	5	8	0	0	Col_3_20860990	Col_3_20860990	11456.1	441.115	8.521405512e-003	9.660146063e-002	9.297082007e-001	4.371245e+002	4.457862e+002	6.663951e+001	7.211569e+001	128	104	20	48	7.257900e+000	1.547236e+001	0	0	0	0	0	0	0	0	0	0	0	82.6443	54.024	1	1	1	1	23.4529	20.3882	49.6495
DATA	665	5	9	0	0	Col_1_11540721	Col_1_11540721	11477.4	440.586	-1.259840264e-001	1.562486818e-001	4.200672557e-001	2.653781e+002	1.985551e+002	5.697700e+001	6.018300e+001	87	83	20	49	6.796640e+000	1.533214e+001	0	0	0	0	0	0	0	0	0	0	0	50.054	24.009	1	1	1	0	30	20.3267	49.7429
DATA	666	5	10	0	0	Col_3_17106819	Col_3_17106819	11498.6	440.586	2.863086763e-002	6.275029864e-002	6.481982535e-001	2.540019e+003	2.713113e+003	2.589797e+002	2.772198e+002	517.5	365.5	20	48	6.746167e+000	1.549531e+001	0	0	0	0	0	0	0	0	0	0	0	478.011	327.395	1	1	1	1	27.501	20.3558	49.4107
DATA	667	5	11	0	0	Col_1_21178922	Col_1_21178922	11519.9	440.981	-1.452802182e-001	7.324949366e-002	4.732707039e-002	1.035298e+003	7.409437e+002	1.152509e+002	9.350571e+001	243	147	20	49	6.709158e+000	1.560817e+001	0	0	0	0	0	0	0	0	0	0	0	194.423	89.2409	1	1	1	1	23.696	20.2945	49.5884
DATA	668	5	12	0	0	NC_2_18395786	NC_2_18395786	11540.8	440.5	3.278282109e-003	3.515703548e-001	9.925600872e-001	9.550286e+001	9.622649e+001	5.162411e+001	5.794258e+001	63	70.5	20	49	6.547734e+000	1.551128e+001	0	0	0	0	0	0	0	0	1	0	0	17.9018	11.5695	1	1	0	0	30	20.2255	49.8369
DATA	669	5	13	0	0	Col_4_18116062	Col_4_18116062	11561.8	440.66	1.631416115e-001	6.535410544e-002	1.255063808e-002	1.646044e+003	2.396530e+003	1.722715e+002	2.463916e+002	339	352	20	49	6.580083e+000	1.552973e+001	0	0	0	0	0	0	0	0	1	0	0	308.009	287.678	1	1	1	1	24.6442	20.261	49.9647
DATA	670	5	14	0	0	NC_2_2393980	NC_2_2393980	11582.8	440.8	-3.421055386e-004	6.575793394e-002	9.958490257e-001	1.417674e+003	1.416557e+003	1.506290e+002	1.528110e+002	289.5	208.5	20	49	6.648692e+000	1.556984e+001	0	0	0	0	0	0	0	0	0	0	0	264.853	169.793	1	1	1	1	18.8476	20.4037	49.9972
DATA	671	5	15	0	0	Col_5_8817021	Col_5_8817021	11604.7	440.462	4.709312287e-002	2.159061292e-001	8.273367769e-001	1.525252e+002	1.699944e+002	5.321092e+001	5.985900e+001	72	79	20	49	6.573314e+000	1.530868e+001	0	0	0	0	0	0	0	0	0	0	0	28.4531	20.3474	1	1	0	0	24.4106	20.3718	49.8151
DATA	672	5	16	0	0	NC_5_5431515	NC_5_5431515	11625.2	440.039	-2.517591226e-002	2.759857030e-001	9.273163543e-001	1.276929e+002	1.205010e+002	5.261467e+001	5.871375e+001	64.5	78.5	20	49	6.741462e+000	1.544103e+001	0	0	0	0	0	0	0	0	0	0	0	23.7911	14.4059	1	1	0	0	23.696	20.3161	49.9358
DATA	673	5	17	0	0	NC_2_17351522	NC_2_17351522	11646.5	440.324	3.504564069e-001	4.326719430e-001	4.179506263e-001	5.077840e+001	1.137982e+002	5.113311e+001	5.864183e+001	46	73	20	48	6.418337e+000	1.510974e+001	0	0	0	0	0	0	0	0	1	0	0	3.2848	13.5896	0	1	0	0	27.0811	20.157	49.484
DATA	674	5	18	0	0	Col_1_9669866	Col_1_9669866	11667.7	440.1	-1.700611590e-001	1.329639555e-001	2.008963722e-001	3.458249e+002	2.337734e+002	6.174784e+001	6.214870e+001	105.5	85	20	50	6.452582e+000	1.511696e+001	0	0	0	0	0	0	0	0	1	0	0	64.2893	27.8891	1	1	1	0	28.3221	20.0954	50.1418
DATA	675	5	19	0	0	NC_3_6188683	NC_3_6188683	11689	440.203	1.383071615e-001	5.516921099e-001	8.020489344e-001	5.187292e+001	7.132600e+001	5.146424e+001	5.807411e+001	54	69	20	49	6.486077e+000	1.555796e+001	0	0	0	0	0	0	0	0	0	0	0	9.63439	8.50178	1	1	0	0	30	20.3233	50.1122
DATA	676	5	20	0	0	NC_1_11396812	NC_1_11396812	11709.7	440.588	5.089367173e-002	1.206766261e-001	6.732177602e-001	3.043292e+002	3.421664e+002	5.959820e+001	6.706198e+001	101	100	20	49	6.536699e+000	1.572344e+001	0	0	0	0	0	0	0	0	0	0	0	56.4789	40.7554	1	1	1	1	24.1747	20.4837	50.2371
DATA	677	5	21	0	0	NC_2_13126249	NC_2_13126249	11730.9	439.491	6.640625590e-001	8.736618732e-002	2.940547330e-014	1.369918e+003	6.320582e+003	1.462728e+002	6.346879e+002	298	796.5	20	49	6.498176e+000	1.557374e+001	0	0	0	0	0	0	0	0	0	0	0	254.081	752.32	1	1	1	1	25.7804	20.3333	50.0065
DATA	678	5	22	0	0	NC_1_23835070	NC_1_23835070	11751.9	439.568	2.886643549e-001	7.182488501e-002	5.844518032e-005	8.998839e+002	1.749246e+003	1.035847e+002	1.842100e+002	206	268	21	49	6.583140e+000	1.571599e+001	0	0	0	0	0	0	0	0	0	0	0	166.811	208.096	1	1	1	1	22.4545	20.9742	49.9828
DATA	679	5	23	0	0	NC_3_19771889	NC_3_19771889	11772.9	439.231	1.293778386e-001	7.597839308e-002	8.860100785e-002	6.678619e+002	8.996312e+002	8.422875e+001	1.069164e+002	170	166	21	48	6.578716e+000	1.597723e+001	0	0	0	0	0	0	0	0	0	0	0	123.749	106.975	1	1	1	1	24.1747	20.9686	49.5022
DATA	680	5	24	0	0	NC_5_1122251	NC_5_1122251	11794.5	439.489	1.509713087e-001	6.306287412e-002	1.666662030e-002	7.365772e+003	1.042773e+004	7.383643e+002	1.044373e+003	1372	1272	21	49	6.503909e+000	1.566389e+001	0	0	1	1	0	0	0	0	0	0	0	1364.35	1239.54	1	1	1	1	22.4545	21.1814	49.4363
DATA	681	5	25	0	0	Col_3_3931595	Col_3_3931595	11816.2	439.315	-3.810623403e-001	1.740359076e-001	2.855604243e-002	3.171333e+002	1.318802e+002	6.035563e+001	5.929258e+001	104	73	21	48	6.434867e+000	1.565570e+001	0	0	0	0	0	0	0	0	0	0	0	58.729	15.6726	1	1	1	0	24.8756	21.0987	49.2072
DATA	682	5	26	0	0	NC_3_1898495	NC_3_1898495	11837.1	439.542	0.000000000e+000	6.199100128e-001	1.000000000e+000	5.103302e+001	5.744819e+001	5.135888e+001	5.781501e+001	39	62	21	47	6.889324e+000	1.527953e+001	0	0	0	0	0	0	0	0	0	1	0	-4.03174	-2.82355	0	0	0	0	26.0017	21.4158	48.0253
DATA	683	5	27	0	0	NC_2_1591994	NC_2_1591994	11858.5	439.4	-1.047140239e-001	1.244096748e-001	3.999630971e-001	3.507344e+002	2.755906e+002	6.219312e+001	6.405087e+001	116.5	89	21	47	6.651265e+000	1.474440e+001	0	0	0	0	0	0	0	0	0	1	0	64.9421	32.7446	1	1	1	0	24.4106	21.2648	48.2608
DATA	684	5	28	0	0	NC_4_8011714	NC_4_8011714	11879.6	439.78	5.166775524e-002	1.170644027e-001	6.589510942e-001	3.177058e+002	3.578433e+002	6.038964e+001	6.799412e+001	101	106	21	48	6.577905e+000	1.521290e+001	0	0	0	0	0	0	0	0	0	0	0	58.8298	42.5196	1	1	1	1	23.9365	21.1385	48.6797
DATA	685	5	29	0	0	Col_5_19587785	Col_5_19587785	11900.1	439.5	2.212108495e-002	7.381634018e-002	7.644232800e-001	8.003753e+002	8.421991e+002	9.509312e+001	1.021521e+002	180	162	21	48	6.797522e+000	1.583163e+001	0	0	0	0	0	0	0	0	0	0	0	148.23	100.081	1	1	1	1	25.3321	21.1276	49.0334
DATA	686	5	30	0	0	Col_1_17386958	Col_1_17386958	11921.2	439.661	-7.567775276e-002	6.712425407e-002	2.595616406e-001	1.397081e+003	1.173665e+003	1.488416e+002	1.308266e+002	304	195	21	48	6.594145e+000	1.620554e+001	0	0	0	0	0	0	0	0	0	0	0	258.8	139.498	1	1	1	1	25.1049	21.0347	49.2271
DATA	687	5	31	0	0	NC_5_7973203	NC_5_7973203	11942.3	439.462	-1.837952543e-001	1.299007697e-001	1.571008566e-001	3.635718e+002	2.381195e+002	6.289357e+001	6.249815e+001	113	91	21	49	6.572948e+000	1.579418e+001	0	0	0	0	0	0	0	0	0	0	0	67.3712	28.3093	1	1	1	0	24.4106	21.1392	49.7657
DATA	688	5	32	0	0	NC_1_24411333	NC_1_24411333	11963.8	439.543	1.492862760e-002	1.303642934e-001	9.088297963e-001	2.868112e+002	2.968416e+002	5.877290e+001	6.494467e+001	97	97	21	49	6.464427e+000	1.564349e+001	0	0	0	0	0	0	0	0	0	0	0	53.1684	35.3031	1	1	1	1	23.4529	21.2602	49.519
DATA	689	5	33	0	0	Col_2_1689010	Col_2_1689010	11984.6	439.611	-5.026697169e-002	6.257442814e-002	4.217927373e-001	3.211885e+003	2.860837e+003	3.252557e+002	2.918523e+002	633	402	21	49	6.769742e+000	1.520075e+001	0	0	0	0	0	0	0	0	0	0	0	595.688	340.376	1	1	1	1	24.4106	21.1526	49.1681
DATA	690	5	34	0	0	Col_1_27374550	Col_1_27374550	12005.7	439.691	-7.090815160e-002	6.735099974e-002	2.924257309e-001	1.352072e+003	1.148396e+003	1.445939e+002	1.285256e+002	302.5	204	21	48	6.814629e+000	1.528994e+001	0	0	0	0	0	0	0	0	0	0	0	250.895	136.7	1	1	1	1	24.8756	21.1393	49.07
DATA	691	5	35	0	0	NC_2_9903557	NC_2_9903557	12027.2	439.13	0.000000000e+000	6.199244621e-001	1.000000000e+000	5.089132e+001	5.731584e+001	5.121627e+001	5.768182e+001	37.5	60	21	48	6.872358e+000	1.579551e+001	0	0	0	0	0	0	0	0	0	0	0	-6.0663	-2.28608	0	0	0	0	24.4106	21.4013	49.1954
DATA	692	5	36	0	0	NC_2_17683812	NC_2_17683812	12048.2	439.339	4.410824967e-002	6.751312663e-002	5.135445240e-001	1.146597e+003	1.269168e+003	1.255647e+002	1.393950e+002	250	203.5	21	48	6.477630e+000	1.610979e+001	0	0	0	0	0	0	0	0	0	0	0	213.041	151.249	1	1	1	1	25.7804	21.1487	49.3721
DATA	693	5	37	0	0	NC_3_16087568	NC_3_16087568	12069.7	439.391	-1.565780868e-001	1.094886826e-001	1.526927224e-001	4.452119e+002	3.104479e+002	6.780786e+001	6.543952e+001	112	97.5	21	48	6.857099e+000	1.593340e+001	0	0	0	0	0	0	0	0	0	0	0	82.7825	37.0219	1	1	1	1	27.2919	21.3354	49.1363
DATA	694	5	38	0	0	NC_5_8795649	NC_5_8795649	12091	439.5	0.000000000e+000	6.199347766e-001	1.000000000e+000	5.077992e+001	5.719907e+001	5.110416e+001	5.756524e+001	41	62	21	48	6.596090e+000	1.598677e+001	0	0	0	0	0	0	0	0	0	0	0	-2.10736	0.393118	0	0	0	0	26.2212	21.4364	49.6411
DATA	695	5	39	0	0	NC_3_22789305	NC_3_22789305	12111.9	438.881	2.303787112e-001	7.239661321e-002	1.461733344e-003	7.907847e+002	1.344117e+003	9.413115e+001	1.462028e+002	192	216	21	49	6.575189e+000	1.619179e+001	0	0	0	0	0	0	0	0	0	0	0	147.278	160.527	1	1	1	1	26.2212	21.2513	49.9104
DATA	696	5	40	0	0	Col_4_13327071	Col_4_13327071	12133.3	439.436	5.787425522e-002	7.797181402e-002	4.579383983e-001	6.534974e+002	7.466518e+002	8.290490e+001	9.422255e+001	165.5	144	21	48	6.595787e+000	1.576896e+001	0	0	0	0	0	0	0	0	0	0	0	121.817	89.2499	1	1	1	1	25.1049	21.1191	49.0998
DATA	697	5	41	0	0	NC_1_24038385	NC_1_24038385	12154.9	439.132	-5.902145664e-002	3.037158770e-001	8.459165938e-001	1.199130e+002	1.046754e+002	5.235876e+001	5.836719e+001	71	74	21	48	6.488372e+000	1.569434e+001	0	0	0	0	0	0	0	0	0	0	0	22.3742	12.5233	1	1	0	0	24.4106	21.0858	49.2302
DATA	698	5	42	0	0	NC_5_15312045	NC_5_15312045	12175.7	439.574	-1.688085897e-002	3.016730654e-001	9.553756948e-001	1.149963e+002	1.106122e+002	5.220079e+001	5.842383e+001	67	76	21	48	6.727836e+000	1.569870e+001	0	0	0	0	0	0	0	0	0	0	0	21.4774	13.246	1	1	0	0	24.8756	21.1818	48.9207
DATA	699	5	43	0	0	Col_3_800538	Col_3_800538	12196.6	439	8.067568953e-002	6.409033471e-002	2.081094828e-001	1.751663e+003	2.109241e+003	1.824026e+002	2.177691e+002	343	277.5	21	48	6.708941e+000	1.578717e+001	0	0	0	0	0	0	0	0	0	0	0	327.48	252.818	1	1	1	1	29.1201	21.046	48.9307
DATA	700	5	44	0	0	NC_5_6809570	NC_5_6809570	12217.4	438.811	-3.003118014e-002	7.506178744e-002	6.890930788e-001	7.990388e+002	7.456528e+002	9.469291e+001	9.401303e+001	185	156	21	49	6.819673e+000	1.571232e+001	0	0	0	0	0	0	0	0	0	0	0	149.538	89.4633	1	1	1	1	24.8756	21.3871	49.7579
DATA	701	5	45	0	0	NC_2_9062152	NC_2_9062152	12239.1	439.375	0.000000000e+000	6.205322560e-001	1.000000000e+000	5.043615e+001	5.683189e+001	5.076335e+001	5.728787e+001	48	62.5	21	48	6.773537e+000	1.501014e+001	0	0	0	0	0	0	0	0	0	0	0	1.35421	3.9212	0	0	0	0	21.6755	21.0423	49.176
DATA	702	5	46	0	0	NC_5_5935235	NC_5_5935235	12259.7	439.462	1.382434077e-001	7.147460881e-002	5.309331539e-002	8.212440e+002	1.129056e+003	9.651526e+001	1.265385e+002	197	196	21	49	6.531335e+000	1.482586e+001	0	0	0	0	0	0	0	0	0	0	0	154.032	135.758	1	1	1	1	24.4106	20.7256	49.5398
DATA	703	5	47	0	0	NC_5_18448479	NC_5_18448479	12282.2	438.849	-2.306993145e-002	1.216388045e-001	8.495761098e-001	3.241161e+002	3.073482e+002	6.012516e+001	6.481827e+001	102	101.5	21	49	6.835676e+000	1.501581e+001	0	0	0	0	0	0	0	0	0	0	0	60.8652	36.9982	1	1	1	1	19.1492	21.0716	49.5759
DATA	704	5	48	0	0	NC_4_3355228	NC_4_3355228	12301.9	438.782	-8.843230556e-002	8.343946326e-002	2.892183534e-001	6.544681e+002	5.338954e+002	8.271776e+001	7.810441e+001	169	135.5	21	49	6.923180e+000	1.503081e+001	0	0	0	0	0	0	0	0	0	0	0	123.035	64.3381	1	1	1	1	25.1049	21.1627	49.1533
DATA	705	5	49	0	0	Col_3_291089	Col_3_291089	12323.5	438.676	6.152354648e-003	7.472369468e-002	9.343805438e-001	7.713607e+002	7.823658e+002	9.221017e+001	9.676308e+001	199	161	21	49	6.916761e+000	1.521688e+001	0	0	0	0	0	0	0	0	0	0	0	145.186	94.3927	1	1	1	1	27.0811	21.2171	49.0457
DATA	706	5	50	0	0	NC_1_24607844	NC_1_24607844	12344.7	438.609	4.977161409e-002	2.126977339e-001	8.149837218e-001	1.530776e+002	1.716656e+002	5.273421e+001	5.940602e+001	72	84	21	49	6.782403e+000	1.568661e+001	0	0	0	0	0	0	0	0	0	0	0	28.8473	20.7363	1	1	0	0	30	21.2798	49.5695
DATA	707	5	51	0	0	Col_3_15773845	Col_3_15773845	12365.7	438.958	3.764022288e-002	6.613065513e-002	5.692342322e-001	1.300634e+003	1.418389e+003	1.394878e+002	1.527897e+002	286.5	245	21	49	6.611099e+000	1.522360e+001	0	0	0	0	0	0	0	0	0	0	0	245.403	171.545	1	1	1	1	23.4529	21.353	49.6244
DATA	708	5	52	0	0	NC_5_17508043	NC_5_17508043	12386.9	438.746	-2.065503716e-001	9.288786571e-002	2.617180374e-002	6.170453e+002	3.835012e+002	7.963363e+001	6.847779e+001	163.5	109.5	21	48	6.537511e+000	1.514318e+001	0	0	0	0	0	0	0	0	0	0	0	116.568	46.4393	1	1	1	1	26.0017	21.26	49.0079
DATA	709	5	53	0	0	Col_4_17361162	Col_4_17361162	12408.7	438.4	-1.559090242e-001	1.165635661e-001	1.810447897e-001	3.993684e+002	2.789104e+002	6.420662e+001	6.315172e+001	120	96	21	48	6.555890e+000	1.546131e+001	0	0	0	0	0	0	0	0	0	0	0	75.5434	33.8174	1	1	1	0	24.8756	21.1202	49.3957
DATA	710	5	54	0	0	NC_1_9074875	NC_1_9074875	12430.1	438.278	-3.871968493e-001	3.683231826e-001	2.931473972e-001	1.371328e+002	5.622695e+001	5.204951e+001	5.669234e+001	71	71	21	48	6.462308e+000	1.555451e+001	0	0	0	0	0	0	0	0	0	0	0	25.9728	4.21427	1	0	0	0	24.8756	21.1819	49.4713
DATA	711	5	55	0	0	NC_5_17811895	NC_5_17811895	12450.5	438.5	0.000000000e+000	6.209353720e-001	1.000000000e+000	4.983097e+001	5.615632e+001	5.030154e+001	5.654122e+001	55	65.5	21	49	6.502409e+000	1.596938e+001	0	0	0	0	0	0	0	0	0	0	0	7.41929	2.09734	0	0	0	0	27.9146	21.262	49.9507
DATA	712	5	56	0	0	NC_3_990303	NC_3_990303	12472.6	438.208	1.064200616e-001	6.802914699e-002	1.177400245e-001	1.048106e+003	1.339137e+003	1.161617e+002	1.453211e+002	247	231	21	49	6.699947e+000	1.613244e+001	0	0	0	0	0	0	0	0	0	0	0	199.017	163.001	1	1	1	1	24.6442	21.0723	49.9547
DATA	713	5	57	0	0	Col_2_10299594	Col_2_10299594	12492.8	438.5	-5.709390093e-002	6.221454714e-002	3.587792256e-001	4.137972e+003	3.628220e+003	4.168096e+002	3.671744e+002	812	496	21	50	6.759798e+000	1.616449e+001	0	0	0	0	0	0	0	0	0	0	0	786.685	442.192	1	1	1	1	26.6546	20.9787	50.3244
DATA	714	5	58	0	0	NC_1_12520389	NC_1_12520389	12514.3	437.702	-1.751780713e-001	1.399205999e-001	2.105764293e-001	3.185416e+002	2.128081e+002	5.924889e+001	6.018192e+001	105	91	21	49	6.842762e+000	1.545080e+001	0	0	0	0	0	0	0	0	0	0	0	60.637	25.97	1	1	1	0	22.9591	20.978	49.7907
DATA	715	5	59	0	0	Col_2_2937035	Col_2_2937035	12535.6	438.019	-1.563226320e-002	6.572463449e-002	8.120014624e-001	1.423031e+003	1.372721e+003	1.507964e+002	1.483377e+002	318	227.5	21	48	6.859114e+000	1.542303e+001	0	0	0	0	0	0	0	0	0	0	0	271.232	167.746	1	1	1	1	24.4106	21.1517	49.8869
DATA	716	5	60	0	0	NC_5_19729522	NC_5_19729522	12556.4	438.298	8.766762632e-002	6.246502159e-002	1.604774858e-001	3.633394e+003	4.446109e+003	3.667406e+002	4.481417e+002	686.5	489.5	21	48	6.715855e+000	1.576232e+001	0	0	0	1	0	0	0	0	0	0	0	693.393	544.029	1	1	1	1	26.8687	21.0807	50.2217
DATA	717	5	61	0	0	Col_1_13163339	Col_1_13163339	12576.8	438.944	-2.779670092e-002	6.297494264e-002	6.589284854e-001	2.456968e+003	2.304638e+003	2.506872e+002	2.371866e+002	494.5	335.5	21	49	6.673060e+000	1.566620e+001	0	0	0	0	0	0	0	0	0	0	0	469.454	282.366	1	1	1	1	24.6442	21.3942	50.4436
DATA	718	5	62	0	0	Col_1_27634939	Col_1_27634939	12598.7	438.111	-7.057717487e-002	8.250284081e-002	3.923012718e-001	6.439940e+002	5.473998e+002	8.135168e+001	7.830668e+001	157	132	21	49	7.090757e+000	1.580183e+001	0	0	0	0	0	0	0	0	0	0	0	123.207	67.1579	1	1	1	1	24.8756	21.7201	50.3949
DATA	719	5	63	0	0	NC_5_12550249	NC_5_12550249	12619.4	438.292	-3.521631508e-002	7.980421496e-002	6.590074816e-001	6.648699e+002	6.130845e+002	8.297813e+001	8.298209e+001	157	132	21	49	7.121441e+000	1.612098e+001	0	0	0	0	0	0	0	0	0	0	0	127.354	75.3146	1	1	1	1	23.696	21.8746	50.558
DATA	720	5	64	0	0	NC_3_10447175	NC_3_10447175	12640.9	438.452	2.412794538e-001	4.063449247e-001	5.526593263e-001	6.047535e+001	1.054042e+002	4.995321e+001	5.683300e+001	56.5	81.5	21	49	6.910909e+000	1.649738e+001	0	0	0	0	0	0	0	0	0	0	0	11.5983	12.9659	1	1	0	0	22.1978	21.9124	50.9016
DATA	721	5	65	0	0	NC_5_17640918	NC_5_17640918	12661.6	437.542	9.042827318e-002	8.827305718e-002	3.056391444e-001	4.635419e+002	5.708437e+002	6.783581e+001	7.981047e+001	137	131	21	50	6.767133e+000	1.650388e+001	0	0	0	0	0	0	0	0	0	0	0	89.0047	70.308	1	1	1	1	24.1747	21.7283	51.2266
DATA	722	5	66	0	0	NC_1_25500489	NC_1_25500489	12682.8	437.278	-7.014143758e-002	9.823526786e-002	4.752180145e-001	4.586111e+002	3.902142e+002	6.745673e+001	6.801235e+001	135.5	114	22	50	6.908253e+000	1.614001e+001	0	0	0	0	0	0	0	0	0	0	0	88.1626	48.1233	1	1	1	1	24.4106	21.8581	51.3545
DATA	723	5	67	0	0	Col_3_16675402	Col_3_16675402	12704.1	437.226	1.197214214e-001	6.248665711e-002	5.537122445e-002	7.839968e+003	1.032846e+004	7.855523e+002	1.034344e+003	1549.5	1308	22	50	6.919288e+000	1.645009e+001	0	0	0	0	0	0	0	0	0	0	0	1508.91	1275.42	1	1	1	1	24.4106	21.9367	51.3027
DATA	724	5	68	0	0	Col_4_14753508	Col_4_14753508	12725.6	437.973	5.669281725e-002	7.158223712e-002	4.283632388e-001	1.383024e+003	1.575878e+003	1.468445e+002	1.942440e+002	275	212	22	49.5	7.040290e+000	1.593557e+001	0	0	0	0	0	0	0	0	0	0	0	266.493	194.858	1	1	1	1	29.1201	22.1591	50.6477
DATA	725	5	69	0	0	Col_2_18687518	Col_2_18687518	12746.7	437.893	5.013802659e-001	7.762858865e-002	1.056017310e-010	1.487669e+003	4.719399e+003	1.567223e+002	4.751906e+002	333	661	22	50	6.683357e+000	1.590002e+001	0	0	0	0	0	0	0	0	0	0	0	286.979	584.294	1	1	1	1	25.3321	22.375	51.1169
DATA	726	5	70	0	0	NC_1_17936313	NC_1_17936313	12768	437.797	3.879271696e-002	2.836327532e-001	8.912118579e-001	1.111677e+002	1.215546e+002	5.048277e+001	5.673561e+001	68	80.5	22	50	7.023146e+000	1.545901e+001	0	0	0	0	0	0	0	0	0	0	0	21.4685	15.0683	1	1	0	0	28.1191	22.2661	51.1206
DATA	727	5	71	0	0	Col_3_1568024	Col_3_1568024	12789.3	437.788	8.629715956e-002	7.009432880e-002	2.182639605e-001	8.850122e+002	1.079559e+003	1.012530e+002	1.213178e+002	208	206	22	50	7.147616e+000	1.540221e+001	0	0	0	0	0	0	0	0	0	0	0	171.096	133.992	1	1	1	1	24.6442	22.0818	50.7201
DATA	728	5	72	0	0	Col_3_12433747	Col_3_12433747	12810.2	437.868	-5.718642020e-002	7.960256830e-002	4.725111913e-001	6.806533e+002	5.966773e+002	8.395007e+001	8.134128e+001	168.5	131	22	49	7.146885e+000	1.557869e+001	0	0	0	0	0	0	0	0	0	0	0	131.724	74.1472	1	1	1	1	24.4106	22.1699	50.2908
DATA	729	5	73	0	0	Col_3_8043292	Col_3_8043292	12831.1	437.712	1.849307115e-001	9.912472054e-002	6.209221020e-002	3.389080e+002	5.188150e+002	5.965298e+001	7.576706e+001	109	123	22	49	7.063177e+000	1.572337e+001	0	0	0	0	0	0	0	0	0	0	0	65.653	64.5477	1	1	1	1	24.1747	22.1491	49.8995
DATA	730	5	74	0	0	Col_1_5740181	Col_1_5740181	12851.8	437.714	-9.115880676e-002	7.652002006e-002	2.335332523e-001	7.918557e+002	6.419293e+002	9.314300e+001	8.463266e+001	196	145.5	22	49	6.772702e+000	1.598731e+001	0	0	0	0	0	0	0	0	0	0	0	153.545	79.9567	1	1	1	1	25.3321	22.3131	50.3792
DATA	731	5	75	0	0	Col_5_26587636	Col_5_26587636	12873.3	437.54	-5.456781468e-003	9.343756468e-002	9.534297787e-001	4.575854e+002	4.518719e+002	6.704083e+001	7.125133e+001	132	117	22	50	6.700274e+000	1.555655e+001	0	0	0	0	0	0	0	0	0	0	0	88.814	56.3494	1	1	1	1	26.6546	22.3804	50.8297
DATA	732	5	76	0	0	NC_4_1280285	NC_4_1280285	12894	437.532	2.810449899e-002	1.157037119e-001	8.080824144e-001	3.158694e+002	3.369861e+002	5.825853e+001	6.452730e+001	107	107	22	50	7.020827e+000	1.557162e+001	0	0	0	0	0	0	0	0	0	0	0	61.363	42.0693	1	1	1	1	26.2212	22.2551	50.9095
DATA	733	5	77	0	0	Col_4_8296909	Col_4_8296909	12915.5	437.731	-2.987957175e-002	6.909325174e-002	6.654123336e-001	1.048666e+003	9.789435e+002	1.157110e+002	1.122707e+002	247.5	183	22	49	7.088121e+000	1.579662e+001	0	0	0	0	0	0	0	0	0	0	0	203.904	122.348	1	1	1	1	24.4106	22.1549	50.6203
DATA	734	5	78	0	0	NC_3_5568975	NC_3_5568975	12937	438	8.116513594e-002	9.332106697e-002	3.844420922e-001	4.155196e+002	5.009065e+002	6.414430e+001	7.432267e+001	129	122.5	22	49	6.923291e+000	1.577323e+001	0	0	0	0	0	0	0	0	0	0	0	80.8636	62.6718	1	1	1	1	24.8756	21.9771	50.774
DATA	735	5	79	0	0	NC_1_24773008	NC_1_24773008	12957.8	437.434	-2.106222582e-002	7.355701200e-002	7.746186512e-001	8.080941e+002	7.698386e+002	9.441564e+001	9.452616e+001	207	160	22	50	7.103547e+000	1.595550e+001	0	0	0	0	0	0	0	0	0	0	0	157.386	96.4174	1	1	1	1	24.8756	22.434	50.911
DATA	736	5	80	0	0	NC_1_24461605	NC_1_24461605	12979.4	437.943	3.795037526e-002	8.242086555e-002	6.451959719e-001	5.558632e+002	6.066222e+002	7.396114e+001	8.174550e+001	149	135	23	50	7.143635e+000	1.568641e+001	0	0	0	0	0	0	0	0	0	0	0	108.346	76.0548	1	1	1	1	20.0267	22.7938	51.0727
DATA	737	5	81	0	0	NC_1_24190879	NC_1_24190879	13000.5	437.324	6.907515733e-002	8.761479535e-002	4.304650892e-001	4.724808e+002	5.539357e+002	6.789225e+001	7.787865e+001	142	140	23	50	7.289285e+000	1.607266e+001	0	0	0	0	0	0	0	0	0	0	0	92.1602	69.5162	1	1	1	1	27.0811	22.9057	50.622
DATA	738	5	82	0	0	Col_1_11631076	Col_1_11631076	13021.7	437.391	-2.008238371e-001	7.713535336e-002	9.227047220e-003	9.259737e+002	5.831427e+002	1.046326e+002	7.994698e+001	223.5	141.5	22	49.5	7.472813e+000	1.610029e+001	0	0	0	0	0	0	0	0	0	0	0	180.741	73.2509	1	1	1	1	27.2919	22.7135	50.6491
DATA	739	5	83	0	0	Col_4_7130292	Col_4_7130292	13043	437.203	8.272941683e-002	6.310384683e-002	1.898563064e-001	5.252609e+003	6.354838e+003	5.275127e+002	6.546707e+002	905	678	22	49	7.396658e+000	1.593936e+001	0	0	1	1	0	0	0	0	0	0	0	1025.92	798.988	1	1	1	1	28.1191	22.7789	50.0631
DATA	740	5	84	0	0	Col_1_5273967	Col_1_5273967	13063.6	437.034	-2.995791238e-003	6.327421154e-002	9.622373352e-001	2.095487e+003	2.081082e+003	2.151244e+002	2.151498e+002	463	330	22	49	7.279691e+000	1.615554e+001	0	0	0	0	0	0	0	0	0	0	0	409.523	261.875	1	1	1	1	26.0017	22.8049	50.4874
DATA	741	5	85	0	0	NC_2_3809693	NC_2_3809693	13085.4	437	2.026341858e-001	5.182739148e-001	6.958128029e-001	4.832427e+001	7.705476e+001	4.863283e+001	5.508783e+001	49	76	22	50	6.983793e+000	1.606139e+001	0	0	0	0	0	0	0	0	0	0	0	-0.66277	9.70461	0	1	0	0	29.1201	22.4319	51.1014
DATA	742	5	86	0	0	Col_5_17360586	Col_5_17360586	13106.2	436.962	3.449151832e-002	1.612240631e-001	8.305975120e-001	2.044756e+002	2.213772e+002	5.273396e+001	5.882769e+001	83.5	95	22	50	6.832678e+000	1.602099e+001	0	0	0	0	0	0	0	0	0	0	0	40.0039	27.9032	1	1	0	0	24.4106	22.249	50.6544
DATA	743	5	87	0	0	NC_1_4143161	NC_1_4143161	13128.2	437.283	-7.648097323e-002	3.023750542e-001	8.003191099e-001	1.167898e+002	9.793186e+001	4.996880e+001	5.533383e+001	72	76	22	50	7.038039e+000	1.616975e+001	0	0	0	0	0	0	0	0	0	0	0	22.86	12.3534	1	1	0	0	24.4106	22.1391	50.9695
DATA	744	5	88	0	0	NC_4_15444954	NC_4_15444954	13148.7	436.759	9.766256671e-002	9.654830944e-002	3.117576026e-001	3.819651e+002	4.782845e+002	6.178626e+001	7.245264e+001	123	127	22	49	6.996734e+000	1.564454e+001	0	0	0	0	0	0	0	0	0	0	0	74.7948	60.3741	1	1	1	1	24.8756	22.0527	49.8895
DATA	745	5	89	0	0	Col_2_11675576	Col_2_11675576	13169.3	437.264	7.423931669e-002	6.731047994e-002	2.700538980e-001	1.087621e+003	1.290378e+003	1.191052e+002	1.400309e+002	254	228	22	49	6.890513e+000	1.555344e+001	0	0	0	0	0	0	0	0	0	0	0	213.051	162.993	1	1	1	1	24.4106	21.8707	49.7883
DATA	746	5	90	0	0	NC_5_1761061	NC_5_1761061	13191	436.797	0.000000000e+000	6.197567741e-001	1.000000000e+000	4.822326e+001	5.400641e+001	4.853118e+001	5.435125e+001	40.5	65.5	22	50	7.032974e+000	1.580223e+001	0	0	0	0	0	0	0	0	0	0	0	-7.85938	-2.56266	0	0	0	0	28.1191	22.0848	50.4048
DATA	747	5	91	0	0	Col_1_21980704	Col_1_21980704	13211.6	436.893	1.873361860e-002	6.446976492e-002	7.713726256e-001	1.585408e+003	1.655292e+003	1.657987e+002	1.742142e+002	354	276	22	49	6.920596e+000	1.598844e+001	0	0	0	0	0	0	0	0	0	0	0	310.749	209.343	1	1	1	1	25.7804	21.9401	50.2155
DATA	748	5	92	0	0	NC_3_5963886	NC_3_5963886	13232.4	436.787	-2.400380216e-002	1.043034196e-001	8.179873552e-001	3.856475e+002	3.649108e+002	6.196918e+001	6.541467e+001	126	104	22	49	6.997865e+000	1.571063e+001	0	0	0	0	0	0	0	0	0	0	0	75.6061	46.1748	1	1	1	1	23.696	22.2607	50.3202
DATA	749	5	93	0	0	Col_1_27041088	Col_1_27041088	13254	436.193	4.589819282e-002	7.573776136e-002	5.445050263e-001	6.792209e+002	7.549345e+002	8.345945e+001	9.297164e+001	179	148	22	49	6.960051e+000	1.580918e+001	0	0	0	0	0	0	0	0	0	0	0	133.186	95.5762	1	1	1	1	25.3321	22.1466	50.4609
DATA	750	5	94	0	0	Col_2_14937131	Col_2_14937131	13275.4	435.98	9.327013615e-003	8.014861766e-002	9.073581339e-001	6.071271e+002	6.203069e+002	7.770123e+001	8.239877e+001	166.5	142.5	22	49	6.975517e+000	1.558399e+001	0	0	0	0	0	0	0	0	0	0	0	119.065	78.5683	1	1	1	1	23.9365	22.1068	50.3293
DATA	751	5	95	0	0	NC_5_17733155	NC_5_17733155	13296.4	436.5	-4.134389125e-002	7.079182147e-002	5.592063653e-001	9.461733e+002	8.602542e+002	1.063180e+002	1.016846e+002	241	180.5	22	50	7.354342e+000	1.568080e+001	0	0	0	0	0	0	0	0	0	0	0	185.57	109.004	1	1	1	1	24.4106	22.2254	50.6915
DATA	752	5	96	0	0	Col_3_10805232	Col_3_10805232	13318.1	436.456	2.164761266e-002	1.381867552e-001	8.755169449e-001	2.488549e+002	2.615736e+002	5.449984e+001	6.017822e+001	95	96	22	50	7.319209e+000	1.585168e+001	0	0	0	0	0	0	0	0	0	0	0	48.8086	33.1566	1	1	1	0	25.7804	22.5623	50.7779
DATA	753	5	97	0	0	Col_1_11008010	Col_1_11008010	13339	436.5	3.413520763e-001	6.891533130e-002	7.299929287e-007	4.391621e+004	9.637778e+004	4.391889e+003	9.637931e+003	8306	12279	22	50	7.375849e+000	1.587777e+001	0	0	1	0	0	0	0	0	0	0	0	8613.22	12220.4	1	1	1	1	26.2212	22.8391	50.5568
DATA	754	5	98	0	0	Col_5_19604346	Col_5_19604346	13359.9	436.842	-6.070652769e-002	6.948949822e-002	3.823321921e-001	1.056283e+003	9.184883e+002	1.162271e+002	1.066308e+002	261	183	22	49	6.820156e+000	1.522335e+001	0	0	0	0	0	0	0	0	0	0	0	207.152	116.491	1	1	1	1	25.1049	22.3297	49.9387
DATA	755	5	99	0	0	Col_1_4847244	Col_1_4847244	13380.9	436.528	1.038455689e-001	6.621211449e-002	1.167931608e-001	1.223334e+003	1.553784e+003	1.315957e+002	1.645452e+002	298.5	267	22	49	7.168145e+000	1.542217e+001	0	0	0	0	0	0	0	0	0	0	0	239.884	197.107	1	1	1	1	25.1049	22.4334	50.006
DATA	756	5	100	0	0	Col_3_16213145	Col_3_16213145	13402.3	436.5	1.072786463e-002	7.966258109e-002	8.928757232e-001	6.147503e+002	6.301248e+002	7.830697e+001	8.308016e+001	160	145	21	49	7.085479e+000	1.546428e+001	0	0	0	0	0	0	0	0	0	0	0	120.525	79.948	1	1	1	1	25.3321	21.8435	49.7257
DATA	757	5	101	0	0	NC_5_7186123	NC_5_7186123	13423.6	436.444	-4.302331600e-001	1.677356552e-001	1.031913952e-002	3.294450e+002	1.223347e+002	5.864483e+001	5.550464e+001	113.5	83.5	21	49	7.094012e+000	1.561950e+001	0	0	0	0	0	0	0	0	0	0	0	64.5748	15.5231	1	1	1	0	24.4106	21.9545	49.6638
DATA	758	5	102	0	0	Col_1_23109972	Col_1_23109972	13444	436.421	-2.798341316e-002	7.856408268e-002	7.217014023e-001	6.664073e+002	6.248220e+002	8.243858e+001	8.267297e+001	176.5	150	22	49	6.982098e+000	1.576718e+001	0	0	0	0	0	0	0	0	0	0	0	130.588	79.288	1	1	1	1	25.7804	22.0465	50.1051
DATA	759	5	103	0	0	NC_5_2943184	NC_5_2943184	13465.6	436.255	-9.125853460e-002	7.221050491e-002	2.063073016e-001	9.450446e+002	7.659383e+002	1.062440e+002	9.379434e+001	231	160.5	22	50	7.084826e+000	1.631473e+001	0	0	0	0	0	0	0	0	0	0	0	185.128	97.1957	1	1	1	1	25.1049	21.9667	51.1391
DATA	760	5	104	0	0	Col_1_6989145	Col_1_6989145	13486.9	436.434	-2.045549638e-002	7.686145150e-002	7.901355013e-001	7.003153e+002	6.680949e+002	8.522284e+001	8.599181e+001	187	148	22	49	7.017881e+000	1.648088e+001	0	0	0	0	0	0	0	0	0	0	0	137.134	84.775	1	1	1	1	24.6442	22.0257	50.9888
DATA	761	5	105	0	0	Col_1_7529332	Col_1_7529332	13508.7	436.5	1.601959354e-001	1.237315946e-001	1.954219612e-001	2.455098e+002	3.550297e+002	5.443693e+001	6.474719e+001	96.5	105	22	49	7.123916e+000	1.601062e+001	0	0	0	0	0	0	0	0	0	0	0	48.0537	45.0449	1	1	1	1	25.3321	22.2552	50.6189
DATA	762	5	106	0	0	NC_2_1094519	NC_2_1094519	13529.9	436.804	4.472944101e-002	1.007872128e-001	6.571866434e-001	3.759648e+002	4.167510e+002	6.145272e+001	6.833404e+001	123	122	22	49	6.960135e+000	1.576251e+001	0	0	0	0	0	0	0	0	0	0	0	73.5517	52.867	1	1	1	1	23.9365	22.0667	49.9415
DATA	763	5	107	0	0	Col_2_10550212	Col_2_10550212	13550.6	436	-5.404968409e-002	6.626443847e-002	4.146908917e-001	1.379109e+003	1.217724e+003	1.462353e+002	1.332756e+002	318	227	22	49	7.148803e+000	1.571647e+001	0	0	0	0	0	0	0	0	0	0	0	269.663	154.444	1	1	1	1	29.1201	22.3274	50.0564
DATA	764	5	108	0	0	NC_1_21462946	NC_1_21462946	13572	435.868	0.000000000e+000	6.196464616e-001	1.000000000e+000	4.835485e+001	5.383620e+001	4.867090e+001	5.418232e+001	55	61	22	49	7.240809e+000	1.551542e+001	0	0	0	0	0	0	0	0	0	0	0	1.64609	0.642051	0	0	0	0	20.591	22.4637	49.8917
DATA	765	5	109	0	0	Col_2_11537823	Col_2_11537823	13592.6	436.075	6.687443502e-002	6.190062743e-002	2.799856925e-001	6.215171e+003	7.249825e+003	6.234217e+002	7.270055e+002	1186	926	22	49	7.298688e+000	1.561684e+001	0	0	0	1	0	0	0	0	0	0	0	1213.81	918.953	1	1	1	1	21.4095	22.622	50.013
DATA	766	5	110	0	0	Col_3_10128175	Col_3_10128175	13614	436.146	-9.148453074e-002	7.200363732e-002	2.038872594e-001	9.582428e+002	7.762311e+002	1.075019e+002	9.468362e+001	230.5	161	22	49	7.258875e+000	1.605178e+001	0	0	0	0	0	0	0	0	0	0	0	187.014	98.353	1	1	1	1	22.9591	22.5836	50.3754
DATA	767	5	111	0	0	NC_5_7349436	NC_5_7349436	13635.4	435.761	-1.003517853e-001	1.088060415e-001	3.563722467e-001	3.970827e+002	3.151586e+002	6.288557e+001	6.273309e+001	130	104	22	49	7.238938e+000	1.600269e+001	0	0	0	0	0	0	0	0	0	0	0	77.4391	39.9151	1	1	1	1	23.4529	22.4542	50.3619
DATA	768	5	112	0	0	NC_3_15251839	NC_3_15251839	13656.1	435.791	9.030368228e-002	2.281775104e-001	6.922816005e-001	1.298487e+002	1.598606e+002	5.049844e+001	5.657386e+001	77	85	22	50	7.365797e+000	1.606221e+001	0	0	0	0	0	0	0	0	0	0	0	25.3038	20.2367	1	1	0	0	21.9382	22.4766	50.6678
DATA	769	5	113	0	0	NC_5_12105241	NC_5_12105241	13677.9	435.321	8.785547310e-002	8.598331905e-002	3.068881363e-001	4.798679e+002	5.874585e+002	6.847076e+001	7.999623e+001	142	140	22	49	7.017942e+000	1.579815e+001	0	0	0	0	0	0	0	0	0	0	0	93.4335	74.3248	1	1	1	1	24.6442	22.2608	50.358
DATA	770	5	114	0	0	Col_2_2283403	Col_2_2283403	13698.6	435.763	-3.332291797e-002	1.251389410e-001	7.900179086e-001	3.025498e+002	2.802038e+002	5.748923e+001	6.113147e+001	111	99	22	49	7.023748e+000	1.614225e+001	0	0	0	0	0	0	0	0	0	0	0	58.8575	35.4296	1	1	1	1	25.3321	22.0405	49.927
DATA	771	5	115	0	0	Col_4_12698343	Col_4_12698343	13720	435.5	-2.907483859e-002	9.757758179e-002	7.657288255e-001	4.333907e+002	4.053263e+002	6.536332e+001	6.781406e+001	129	121	22	49	6.984293e+000	1.563746e+001	0	0	0	0	0	0	0	0	0	0	0	84.2328	51.2162	1	1	1	1	26.2212	22.1116	50.1279
DATA	772	5	116	0	0	NC_3_7505138	NC_3_7505138	13741.2	435.607	2.437240281e-001	6.630848285e-002	2.372830958e-004	2.094703e+003	3.671525e+003	2.151199e+002	3.711619e+002	451	541	22	50	7.272168e+000	1.600342e+001	0	0	0	0	0	0	0	0	0	0	0	406.725	463.587	1	1	1	1	25.1049	22.3591	50.6456
DATA	773	5	117	0	0	NC_1_12963589	NC_1_12963589	13762.2	435.5	-9.313270233e-002	6.399804588e-002	1.456020316e-001	2.230619e+003	1.800083e+003	2.283860e+002	1.880631e+002	481	283	22	50	7.095922e+000	1.518344e+001	0	0	0	0	0	0	0	0	0	0	0	432.683	227.114	1	1	1	1	26.6546	22.0067	50.3103
DATA	774	5	118	0	0	NC_1_18330465	NC_1_18330465	13783.3	435.5	5.909246438e-002	6.785085699e-002	3.837994789e-001	1.049620e+003	1.202609e+003	1.158692e+002	1.320318e+002	253	214	22	50	7.130499e+000	1.575841e+001	0	0	0	0	0	0	0	0	0	0	0	203.384	151.604	1	1	1	1	27.0811	22.126	50.5393
DATA	775	5	119	0	0	Col_1_21435320	Col_1_21435320	13804.5	435.5	4.285533058e-001	1.200997375e-001	3.592888358e-004	1.959285e+002	5.255947e+002	5.289472e+001	7.574652e+001	85	130	22	50	7.397945e+000	1.563612e+001	0	0	0	0	0	0	0	0	0	0	0	37.9231	66.1986	1	1	0	1	27.9146	22.4738	50.5454
DATA	776	5	120	0	0	NC_3_21835456	NC_3_21835456	13825.7	435.5	8.433811374e-002	9.658277113e-002	3.825425773e-001	3.900216e+002	4.736164e+002	6.277485e+001	7.227624e+001	127	122.5	22	50	7.148151e+000	1.559209e+001	0	0	0	0	0	0	0	0	0	0	0	75.4043	59.5949	1	1	1	1	27.0811	22.3085	50.8141
DATA	777	5	121	0	0	Col_4_5658439	Col_4_5658439	13845.6	435.393	-2.692525573e-001	8.000452814e-002	7.641434858e-004	9.533015e+002	5.128351e+002	1.072974e+002	7.494251e+001	240.5	131.5	22	50	7.355211e+000	1.562654e+001	0	0	0	0	0	0	0	0	0	0	0	184.1	64.4687	1	1	1	1	24.8756	22.561	50.8263
DATA	778	5	122	0	0	Col_5_22241888	Col_5_22241888	13867	435.346	-1.323792120e-002	8.309556861e-002	8.734249634e-001	5.803381e+002	5.629154e+002	7.615005e+001	7.849554e+001	160	142	22	50	7.218809e+000	1.560345e+001	0	0	0	0	0	0	0	0	0	0	0	111.936	70.6883	1	1	1	1	24.6442	22.8193	50.81
DATA	779	5	123	0	0	NC_1_28006942	NC_1_28006942	13889	435.5	1.166098406e-001	1.049465306e-001	2.665099324e-001	3.306537e+002	4.324971e+002	5.941915e+001	6.978811e+001	114	120	23	50	7.200130e+000	1.578965e+001	0	0	0	0	0	0	0	0	0	0	0	63.6926	54.2473	1	1	1	1	26.2212	22.9432	51.1176
DATA	780	5	124	0	0	Col_2_6733701	Col_2_6733701	13909.6	435.308	1.404653551e-001	6.731951229e-002	3.692905952e-002	1.113201e+003	1.538293e+003	1.218016e+002	1.633100e+002	272.5	261	23	50	7.171693e+000	1.575322e+001	0	0	0	0	0	0	0	0	0	0	0	214.162	192.725	1	1	1	1	24.4106	22.9922	50.8044
DATA	781	5	125	0	0	NC_3_16150225	NC_3_16150225	13931.5	435.731	-5.731469735e-001	8.273516758e-002	4.283754684e-012	3.390488e+003	9.059729e+002	3.426433e+002	1.059358e+002	694	176	23	50	7.046753e+000	1.505594e+001	0	0	0	0	0	0	0	0	0	0	0	651.361	113.357	1	1	1	1	24.4106	23.0656	50.8357
DATA	782	5	126	0	0	Col_5_18055254	Col_5_18055254	13951.9	434.211	-4.687236592e-002	6.587783997e-002	4.767717936e-001	1.446803e+003	1.298784e+003	1.529346e+002	1.410322e+002	298	218	22	50	7.274577e+000	1.491380e+001	0	0	0	0	0	0	0	0	0	0	0	277.596	162.314	1	1	1	1	21.4095	22.6034	50.4653
DATA	783	5	127	0	0	Col_2_7505563	Col_2_7505563	13973.7	435.518	-1.015863511e-001	7.021493597e-002	1.479554183e-001	1.102757e+003	8.727574e+002	1.209326e+002	1.031868e+002	254	173	22	50	7.280358e+000	1.553282e+001	0	0	0	0	0	0	0	0	0	0	0	211.269	108.914	1	1	1	1	25.3321	22.4799	51.2339
DATA	784	5	128	0	0	Col_1_27909008	Col_1_27909008	13994.8	435.123	-2.995392009e-002	6.910970680e-002	6.647055644e-001	1.056864e+003	9.864279e+002	1.167930e+002	1.130012e+002	245.5	190	22	49	6.941719e+000	1.569398e+001	0	0	0	0	0	0	0	0	0	0	0	202.188	122.929	1	1	1	1	25.5572	22.1684	50.8107
DATA	785	5	129	0	0	NC_2_18597084	NC_2_18597084	14016	434.742	-4.904833660e-002	8.439063440e-002	5.611016761e-001	5.916851e+002	5.284967e+002	7.732491e+001	7.642495e+001	157.5	131	22	50	7.100594e+000	1.573061e+001	0	0	0	0	0	0	0	0	0	0	0	113.029	65.7659	1	1	1	1	27.2919	22.4579	50.8874
DATA	786	5	130	0	0	NC_2_10268074	NC_2_10268074	14037.4	435	1.343311112e-001	3.577698045e-001	7.073124445e-001	7.832763e+001	1.067201e+002	5.046957e+001	5.631186e+001	65	82	22	50	6.850741e+000	1.600820e+001	0	0	0	0	0	0	0	0	0	0	0	14.94	13.2597	1	1	0	0	30	22.2029	51.1004
DATA	787	5	131	0	0	NC_5_17685069	NC_5_17685069	14058.4	435	1.090787761e-001	1.039413850e-001	2.939821685e-001	8.047803e+002	1.034561e+003	1.252904e+002	1.795693e+002	144	154	22	50	6.844231e+000	1.585726e+001	0	0	1	0	0	0	0	0	0	0	0	153.268	128.341	1	1	1	1	29.1201	21.9404	50.5209
DATA	788	5	132	0	0	NC_2_339420	NC_2_339420	14079.7	434.917	-1.393321293e-001	1.294276405e-001	2.816923958e-001	3.349115e+002	2.429953e+002	6.019050e+001	6.055770e+001	112	95	22	50	6.915220e+000	1.573637e+001	0	0	0	0	0	0	0	0	0	0	0	63.6831	30.095	1	1	1	0	23.2073	21.824	50.4959
DATA	789	5	133	0	0	Col_1_1131272	Col_1_1131272	14100.8	435.238	-1.183076477e-001	1.270464506e-001	3.517420099e-001	3.353147e+002	2.553553e+002	6.027935e+001	6.114977e+001	109	98	22	50	6.948943e+000	1.583592e+001	0	0	0	0	0	0	0	0	0	0	0	63.658	31.5722	1	1	1	0	27.0811	21.8814	51.1207
DATA	790	5	134	0	0	Col_2_16872199	Col_2_16872199	14121.8	434.288	5.036595852e-002	6.304356048e-002	4.243441861e-001	2.280577e+003	2.561007e+003	2.335110e+002	2.620786e+002	494	383	22	50	6.895565e+000	1.636862e+001	0	0	0	0	0	0	0	0	0	0	0	432.283	316.112	1	1	1	1	25.7804	21.9852	51.0664
DATA	791	5	135	0	0	NC_5_17235421	NC_5_17235421	14143	434.797	6.710002867e-002	1.592694178e-001	6.735368419e-001	2.053187e+002	2.396230e+002	5.428604e+001	6.068838e+001	81	91.5	22	49	6.973678e+000	1.677641e+001	0	0	0	0	0	0	0	0	0	0	0	38.8538	29.5236	1	1	0	0	28.1191	22.1732	50.8027
DATA	792	5	136	0	0	NC_2_6460632	NC_2_6460632	14164.4	434.736	6.496182648e-002	6.907444199e-002	3.469810938e-001	9.751711e+002	1.132512e+003	1.097426e+002	1.262787e+002	229	199	22	49	6.989734e+000	1.618556e+001	0	0	0	0	0	0	0	0	0	0	0	184.23	139.276	1	1	1	1	24.8756	22.2039	50.7639
DATA	793	5	137	0	0	NC_5_2082892	NC_5_2082892	14185.5	435.102	1.052682221e-001	1.475993474e-001	4.757204676e-001	2.159652e+002	2.752022e+002	5.485263e+001	6.236820e+001	88	101	22	49	7.168353e+000	1.609591e+001	0	0	0	0	0	0	0	0	0	0	0	40.7318	33.7796	1	1	0	0	22.9591	22.1069	50.2677
DATA	794	5	138	0	0	Col_3_22194176	Col_3_22194176	14206.7	434.553	1.753987321e-001	1.730904570e-001	3.108998623e-001	1.651902e+002	2.473905e+002	5.313884e+001	6.129014e+001	80	97	21	49	7.199199e+000	1.555090e+001	0	0	0	0	0	0	0	0	0	0	0	31.1038	30.3078	1	1	0	0	23.696	21.937	49.9029
DATA	795	5	139	0	0	NC_4_16881536	NC_4_16881536	14227.8	434.846	-2.432200451e-001	2.138923946e-001	2.554906230e-001	2.105583e+002	1.202686e+002	5.479934e+001	5.746118e+001	87	79	22	50	7.108320e+000	1.565479e+001	0	0	0	0	0	0	0	0	0	0	0	39.5782	14.7045	1	1	0	0	24.4106	22.0262	50.3942
DATA	796	5	140	0	0	NC_5_23869198	NC_5_23869198	14248.4	434.564	1.764125415e-001	4.431899121e-001	6.905920041e-001	6.079705e+001	9.126306e+001	5.103996e+001	5.703471e+001	60	74	21	50	7.030238e+000	1.565662e+001	0	0	0	0	0	0	0	0	0	0	0	11.409	11.1361	1	1	0	0	24.4106	21.9104	50.1473
DATA	797	5	141	0	0	NC_5_18549151	NC_5_18549151	14270.1	434.842	1.134247104e+000	1.246326920e-001	8.973579823e-020	3.152257e+002	4.294066e+003	5.975750e+001	4.330975e+002	109	597.5	21.5	50	6.938921e+000	1.558082e+001	0	0	0	0	0	0	0	0	0	0	0	59.0489	522.836	1	1	1	1	25.1049	21.8713	50.1375
DATA	798	5	142	0	0	NC_3_22939809	NC_3_22939809	14291	435.157	1.582875565e-001	7.532933493e-002	3.561693614e-002	6.652283e+002	9.577634e+002	8.373466e+001	1.112212e+002	168	184	22	49	7.110411e+000	1.578314e+001	0	0	0	0	0	0	0	0	0	0	0	124.397	116.366	1	1	1	1	22.9591	22.0757	49.8774
DATA	799	5	143	0	0	Col_1_8848230	Col_1_8848230	14312.5	434.6	-6.383668060e-002	1.018732517e-001	5.309027970e-001	4.389487e+002	3.789458e+002	6.724545e+001	6.816965e+001	120	114	22	49	7.221715e+000	1.560891e+001	0	0	0	0	0	0	0	0	0	0	0	81.9409	45.9403	1	1	1	1	24.4106	21.9954	49.945
DATA	800	5	144	0	0	NC_1_27614739	NC_1_27614739	14333.4	434.414	-1.297243696e-001	2.401303193e-001	5.890419676e-001	1.654455e+002	1.227243e+002	5.364527e+001	5.810241e+001	80.5	79	22	50	7.249429e+000	1.582399e+001	0	0	0	0	0	0	0	0	0	0	0	30.8318	14.8454	1	1	0	0	27.501	22.0668	50.5872
DATA	801	5	145	0	0	NC_4_12096145	NC_4_12096145	14354.5	434.324	-1.492052139e-001	2.678788298e-001	5.775358340e-001	1.507747e+002	1.069358e+002	5.329607e+001	5.791657e+001	75	76.5	22	49	7.214519e+000	1.545136e+001	0	0	0	0	0	0	0	0	0	0	0	28.0491	12.9061	1	1	0	0	27.0811	22.2302	49.9894
DATA	802	5	146	0	0	Col_1_22494197	Col_1_22494197	14375.7	434.391	8.831797651e-002	7.653631583e-002	2.485265989e-001	6.679387e+002	8.185676e+002	8.416480e+001	9.977810e+001	163.5	157	22	49	7.095102e+000	1.578145e+001	0	0	0	0	0	0	0	0	0	0	0	124.042	98.5629	1	1	1	1	27.2919	22.1274	50.7931
DATA	803	5	147	0	0	Col_5_3198697	Col_5_3198697	14396.9	434.796	9.040681254e-002	7.578367725e-002	2.328854866e-001	6.880441e+002	8.472724e+002	8.582325e+001	1.022230e+002	175	170	22	48	7.313399e+000	1.635631e+001	0	0	0	0	0	0	0	0	0	0	0	127.55	101.774	1	1	1	1	24.6442	22.2551	50.1533
DATA	804	5	148	0	0	NC_3_3279457	NC_3_3279457	14417.9	434.096	-8.840287439e-002	3.282759901e-001	7.877031680e-001	1.146253e+002	9.351417e+001	5.264844e+001	5.808418e+001	70	77	22	49	7.129157e+000	1.600820e+001	0	0	0	0	0	0	0	0	0	0	0	21.2135	11.2064	1	1	0	0	23.9365	22.2627	50.0324
DATA	805	5	149	0	0	Col_5_26142482	Col_5_26142482	14439.4	434.7	1.194793926e-001	6.504657699e-002	6.623523751e-002	1.579236e+003	2.079344e+003	1.661017e+002	2.157307e+002	339	305	22	48	6.948640e+000	1.580155e+001	0	0	0	0	0	0	0	0	0	0	0	291.744	248.551	1	1	1	1	24.1747	21.8854	49.8306
DATA	806	5	150	0	0	Col_5_17064143	Col_5_17064143	14460.9	434.597	1.240501286e-002	3.281050880e-001	9.698407277e-001	1.027106e+002	1.056866e+002	5.258003e+001	5.857894e+001	67.5	77.5	21	49	6.950895e+000	1.557101e+001	0	0	0	0	0	0	0	0	0	0	0	18.9415	12.6011	1	1	0	0	25.7804	21.8843	49.744
DATA	807	5	151	0	0	Col_1_24304027	Col_1_24304027	14481.4	433.906	-7.291205511e-002	7.554590233e-002	3.344768046e-001	8.406891e+002	7.107606e+002	9.866777e+001	9.158462e+001	196	147	21	49	6.624543e+000	1.532783e+001	0	0	0	0	0	0	0	0	0	0	0	154.787	84.5392	1	1	1	1	24.6442	21.4152	49.6767
DATA	808	5	152	0	0	Col_2_17431021	Col_2_17431021	14502.8	434.204	1.818674926e-001	9.758894431e-002	6.237682943e-002	3.669908e+002	5.578567e+002	6.343336e+001	8.040858e+001	116	132	21	49	6.983433e+000	1.554114e+001	0	0	0	0	0	0	0	0	0	0	0	67.4536	66.1786	1	1	1	1	23.696	21.6815	49.4751
DATA	809	5	153	0	0	NC_2_12703309	NC_2_12703309	14523.4	433.946	8.951878934e-002	1.630325674e-001	5.829469018e-001	2.018144e+002	2.480110e+002	5.561369e+001	6.313162e+001	83	94	22	49	6.988648e+000	1.570476e+001	0	0	0	0	0	0	0	0	0	0	0	37.0343	29.3472	1	1	0	0	25.5572	21.8768	50.0419
DATA	810	5	154	0	0	NC_3_15881103	NC_3_15881103	14545.3	433.418	1.592519103e-001	1.426785362e-001	2.643541526e-001	2.191455e+002	3.162164e+002	5.634552e+001	6.624763e+001	87	102.5	22	49	7.066172e+000	1.607321e+001	0	0	0	0	0	0	0	0	0	0	0	40.1476	37.3168	1	1	0	1	25.1049	22.1474	50.3891
DATA	811	5	155	0	0	Col_5_16495415	Col_5_16495415	14566	433.797	1.773764927e-001	8.122177397e-002	2.897297680e-002	4.021269e+003	6.049780e+003	4.312093e+002	8.227112e+002	589	602	22	49	7.150918e+000	1.591028e+001	0	0	1	1	0	0	0	0	0	0	0	735.509	712.042	1	1	1	1	28.1191	22.2843	50.2935
DATA	812	5	156	0	0	NC_5_23126916	NC_5_23126916	14587.5	434.098	-3.700854677e-002	1.448857815e-001	7.983890217e-001	2.705867e+002	2.484837e+002	5.868880e+001	6.358734e+001	96.5	93	22	49	7.142398e+000	1.611877e+001	0	0	0	0	0	0	0	0	0	0	0	49.4102	29.1644	1	1	1	0	26.2212	22.1583	50.0999
DATA	813	5	157	0	0	Col_2_8606488	Col_2_8606488	14609.1	433.964	3.594821036e-001	7.102914724e-002	4.169526748e-007	1.594711e+003	3.648918e+003	1.677852e+002	3.695824e+002	336	505	22	50	7.185852e+000	1.588807e+001	0	0	0	0	0	0	0	0	0	0	0	290.739	427.075	1	1	1	1	24.6442	22.3655	50.8835
DATA	814	5	158	0	0	Col_1_23405545	Col_1_23405545	14630.3	433.385	-1.826456254e-003	7.139894472e-002	9.795915426e-001	9.407180e+002	9.367701e+002	1.076035e+002	1.106329e+002	204	174.5	22	50	7.223985e+000	1.543436e+001	0	0	0	0	0	0	0	0	0	0	0	171.249	109.338	1	1	1	1	24.4106	22.6783	51.2544
DATA	815	5	159	0	0	Col_2_9759081	Col_2_9759081	14651	433.118	5.335876745e-002	1.481514836e-001	7.187248159e-001	2.389251e+002	2.701597e+002	5.751335e+001	6.490878e+001	90	98	22	50	6.998049e+000	1.586993e+001	0	0	0	0	0	0	0	0	0	0	0	43.4311	31.4463	1	1	0	0	20.591	22.775	51.0804
DATA	816	5	160	0	0	NC_3_1646071	NC_3_1646071	14672.3	433.891	8.057069281e-003	7.967864329e-002	9.194555517e-001	6.701729e+002	6.827221e+002	8.506831e+001	9.035886e+001	167	146.5	22	50	7.038860e+000	1.600400e+001	0	0	0	0	0	0	0	0	0	0	0	121.636	79.2371	1	1	1	1	22.7082	22.6085	50.8682
DATA	817	5	161	0	0	NC_1_4616112	NC_1_4616112	14693.2	433.892	-3.166372669e-002	1.130241152e-001	7.793622841e-001	3.761885e+002	3.497372e+002	6.456133e+001	6.889608e+001	105	109.5	22	49	6.824492e+000	1.565702e+001	0	0	0	0	0	0	0	0	0	0	0	68.1829	40.476	1	1	1	1	21.1402	22.3052	50.3038
DATA	818	5	162	0	0	NC_2_11910217	NC_2_11910217	14714.5	433.683	2.264480138e-001	1.226326968e-001	6.481165778e-002	2.523496e+002	4.250605e+002	5.828663e+001	7.314907e+001	92.5	113	22	49	7.169755e+000	1.640480e+001	0	0	0	0	0	0	0	0	0	0	0	45.675	49.0508	1	1	0	1	21.4095	22.5645	50.9711
DATA	819	5	163	0	0	Col_2_8304497	Col_2_8304497	14735.6	433.983	-3.983554809e-002	7.001574389e-002	5.693891940e-001	1.082363e+003	9.875007e+002	1.203456e+002	1.153970e+002	240	181	22	50	7.114536e+000	1.615557e+001	0	0	0	0	0	0	0	0	0	0	0	195.643	113.621	1	1	1	1	25.3321	22.7991	51.4327
DATA	820	5	164	66	1	DarkCorner	DarkCorner	14756.3	433.46	0.000000000e+000	6.202185153e-001	1.000000000e+000	5.234119e+001	5.949775e+001	5.267541e+001	5.987766e+001	41	56.5	22	50	7.035084e+000	1.590916e+001	0	0	0	0	0	0	0	0	0	0	0	-3.18266	-6.30522	0	0	0	0	26.6546	22.2992	50.6883
DATA	821	6	1	0	0	NC_2_16525467	NC_2_16525467	11318.8	447.34	2.055343007e-002	2.632810866e-001	9.377751637e-001	1.232162e+002	1.291877e+002	5.084782e+001	5.714580e+001	65	73	21	48	6.886927e+000	1.571249e+001	0	0	0	0	0	0	0	0	0	0	0	23.7524	15.9431	1	1	0	0	24.6442	21.1109	49.4512
DATA	822	6	2	0	0	Col_3_9995799	Col_3_9995799	11339.9	447	-3.173589088e-002	7.326436102e-002	6.648915929e-001	8.437009e+002	7.842466e+002	9.782343e+001	9.627717e+001	202	154	21	49	7.066954e+000	1.646407e+001	0	0	0	0	0	0	0	0	0	0	0	162.061	96.4713	1	1	1	1	26.0017	21.2556	49.9209
DATA	823	6	3	0	0	Col_1_12920374	Col_1_12920374	11360.9	446.921	-1.980089407e-002	9.008021620e-002	8.260160036e-001	5.049727e+002	4.824663e+002	7.083573e+001	7.393007e+001	143	118	20	49	7.352529e+000	1.636325e+001	0	0	0	0	0	0	0	0	0	0	0	96.6699	59.1684	1	1	1	1	27.2919	20.7462	49.895
DATA	824	6	4	0	0	NC_5_16277427	NC_5_16277427	11382.8	446.397	-3.647596098e-001	7.187647294e-002	3.878786685e-007	2.893354e+003	1.249229e+003	2.935965e+002	1.369764e+002	608.5	204.5	20	50	7.342689e+000	1.627988e+001	0	0	0	0	0	0	0	0	0	0	0	552.082	152.743	1	1	1	1	25.7804	20.4234	50.8935
DATA	825	6	5	0	0	Col_1_24607844	Col_1_24607844	11403	447.22	-2.428122342e-002	7.165466374e-002	7.347117922e-001	9.128550e+002	8.632182e+002	1.040754e+002	1.030760e+002	211	166	19	49	7.266638e+000	1.631583e+001	0	0	0	0	0	0	0	0	1	0	0	173.668	105.273	1	1	1	1	22.9591	20.079	50.1382
DATA	826	6	6	0	0	NC_2_12759619	NC_2_12759619	11424.5	446.676	-1.807016347e-001	2.310081502e-001	4.340790880e-001	1.805248e+002	1.190790e+002	5.327975e+001	5.772077e+001	78	72	19	48	7.316534e+000	1.565177e+001	0	0	0	0	0	0	0	0	1	0	0	34.2473	14.4841	1	1	0	0	27.0811	20.0169	49.7934
DATA	827	6	7	0	0	Col_2_15838068	Col_2_15838068	11445	446.727	4.876267840e-002	7.736708407e-002	5.285134976e-001	6.632772e+002	7.420920e+002	8.321756e+001	9.333712e+001	167	151	19	48	7.350893e+000	1.554896e+001	0	0	0	0	0	0	0	0	1	0	0	125.507	90.0534	1	1	1	1	25.1049	19.938	49.5258
DATA	828	6	8	0	0	NC_2_19017688	NC_2_19017688	11467.3	446.456	0.000000000e+000	6.201354140e-001	1.000000000e+000	5.006755e+001	5.638616e+001	5.038725e+001	5.678090e+001	39	63.5	19	49	7.209143e+000	1.566650e+001	0	0	0	0	0	0	0	0	1	0	0	-3.29382	2.40285	0	0	0	0	27.0811	20.0839	49.8452
DATA	829	6	9	0	0	NC_1_28634252	NC_1_28634252	11487.9	446.542	4.560664210e-002	1.241429386e-001	7.133415397e-001	2.905646e+002	3.227375e+002	5.826291e+001	6.538292e+001	97	99	20	49	7.136759e+000	1.546376e+001	0	0	0	0	0	0	0	0	1	0	0	54.7167	38.9913	1	1	1	1	23.2073	20.0359	49.6789
DATA	830	6	10	0	0	Col_3_6750615	Col_3_6750615	11509	446.863	-9.843873662e-002	7.378799990e-002	1.821792418e-001	9.271206e+002	7.390903e+002	1.056258e+002	9.331927e+001	211	141	20	49	6.962642e+000	1.564721e+001	0	0	0	0	0	0	0	0	1	0	0	174.212	89.1191	1	1	1	1	23.9365	20.2049	49.5047
DATA	831	6	11	0	0	Col_5_15747374	Col_5_15747374	11531.2	446.653	3.875171528e-001	7.097551532e-002	4.764808537e-008	9.997960e+003	2.440218e+004	1.001081e+003	2.440885e+003	1739	2830	20	49	6.790466e+000	1.580796e+001	0	0	1	0	0	0	0	0	1	0	0	1874.85	2936.8	1	1	1	1	23.9365	19.8915	50.0804
DATA	832	6	12	0	0	NC_4_9160843	NC_4_9160843	11551.4	446.414	0.000000000e+000	6.199038918e-001	1.000000000e+000	5.047706e+001	5.681090e+001	5.079937e+001	5.717366e+001	41	60	20	49	6.759249e+000	1.557256e+001	0	0	0	0	0	0	0	0	1	0	0	-1.83281	-2.23138	0	0	0	0	30	20.0172	49.7742
DATA	833	6	13	0	0	Col_2_15230018	Col_2_15230018	11572	446.436	3.483114664e-002	7.505499610e-002	6.425940191e-001	7.426609e+002	8.046773e+002	9.002439e+001	9.876096e+001	177.5	152.5	19	49	6.693663e+000	1.531389e+001	0	0	0	0	0	0	0	0	1	0	0	138.804	96.5421	1	1	1	1	25.3321	20.0459	49.8016
DATA	834	6	14	0	0	Col_5_5901094	Col_5_5901094	11593	446.644	2.729247450e-002	7.764504541e-002	7.252109446e-001	6.804620e+002	7.245967e+002	8.501213e+001	9.240254e+001	159	149	20	49	6.644792e+000	1.574175e+001	0	0	0	0	0	0	0	0	1	0	0	126.987	86.8132	1	1	1	1	26.0017	20.2612	50.5204
DATA	835	6	15	0	0	Col_4_16028697	Col_4_16028697	11614.7	446.603	-1.200044844e-001	7.598932417e-002	1.142837510e-001	8.801088e+002	6.676239e+002	1.017347e+002	8.805515e+001	196.5	132	19	49	6.817543e+000	1.518908e+001	0	0	0	0	0	0	0	0	1	0	0	164.015	79.8821	1	1	1	1	25.5572	19.9532	50.197
DATA	836	6	16	0	0	Col_1_24353942	Col_1_24353942	11635.7	446.679	-3.164608969e-002	1.636180197e-001	8.466343977e-001	2.283994e+002	2.123484e+002	5.596458e+001	6.127773e+001	89	89	19	49	6.830227e+000	1.552641e+001	0	0	0	0	0	0	0	0	1	0	0	42.5124	25.3787	1	1	0	0	24.8756	19.9773	49.9724
DATA	837	6	17	0	0	NC_3_22560532	NC_3_22560532	11656.8	446.87	3.548017473e-001	6.948943994e-002	3.293336456e-007	2.597958e+004	5.880766e+004	2.598462e+003	5.881048e+003	4430.5	6977	19	49	6.820016e+000	1.488762e+001	0	0	1	0	0	0	0	0	1	0	0	4830.35	7021.18	1	1	1	1	22.4545	19.8587	49.9599
DATA	838	6	18	0	0	Col_3_14773854	Col_3_14773854	11677.8	446.927	-6.549980738e-002	6.946127375e-002	3.456969159e-001	1.130594e+003	9.723147e+002	1.241109e+002	1.130080e+002	236.5	174	20	50	6.958714e+000	1.565279e+001	0	0	0	0	0	0	0	0	0	0	0	210.009	115.981	1	1	1	1	24.8756	20.2743	50.952
DATA	839	6	19	0	0	Col_3_20243333	Col_3_20243333	11698.9	446.15	-4.328561555e-002	6.959736217e-002	5.339791290e-001	1.082924e+003	9.801951e+002	1.198017e+002	1.137112e+002	244	162.5	20	50	6.500894e+000	1.588503e+001	0	0	0	0	0	0	0	0	1	0	0	200.996	116.824	1	1	1	1	26.6546	20.1343	50.6108
DATA	840	6	20	0	0	Col_3_15676898	Col_3_15676898	11720.8	446.692	-1.572420267e-001	2.064238198e-001	4.462130440e-001	2.032567e+002	1.415151e+002	5.515715e+001	5.939084e+001	79	78	19	49	6.528085e+000	1.582475e+001	0	0	0	0	0	0	0	0	1	0	0	37.697	16.8547	1	1	0	0	26.4388	20.1219	50.2326
DATA	841	6	21	0	0	NC_3_20946122	NC_3_20946122	11741.3	445.759	1.448962804e-001	6.456504845e-002	2.482013257e-002	2.098299e+003	2.929299e+003	2.160106e+002	3.007551e+002	379	371	20	50	6.870197e+000	1.608664e+001	0	0	1	1	0	0	0	0	0	0	0	388.955	348.67	1	1	1	1	18.2295	20.7333	50.401
DATA	842	6	22	0	0	NC_2_12106278	NC_2_12106278	11762.9	445.46	-9.467478929e-002	2.105168897e-001	6.529084651e-001	1.856270e+002	1.492679e+002	5.458050e+001	5.964287e+001	78	76	21	49	6.704378e+000	1.553383e+001	0	0	0	0	0	0	0	0	0	0	0	34.3928	17.7581	1	1	0	0	24.1747	20.889	49.6845
DATA	843	6	23	0	0	Col_3_17492446	Col_3_17492446	11784.2	446	3.134781152e-002	8.588334366e-002	7.151080071e-001	5.398128e+002	5.802177e+002	7.450151e+001	8.187405e+001	137	122	21	48	6.585529e+000	1.591374e+001	0	0	0	0	0	0	0	0	0	0	0	99.9773	69.0029	1	1	1	1	28.1191	20.9851	49.6002
DATA	844	6	24	0	0	Col_1_8930659	Col_1_8930659	11804.7	445.354	6.092164529e-002	6.768567267e-002	3.680845601e-001	1.121123e+003	1.289956e+003	1.233161e+002	1.413462e+002	251	216	21	48	6.667621e+000	1.607192e+001	0	0	0	0	0	0	0	0	0	0	0	207.593	153.362	1	1	1	1	23.9365	21.1602	49.4694
DATA	845	6	25	0	0	NC_3_10526420	NC_3_10526420	11826.6	445.93	-5.957154969e-002	1.070175357e-001	5.777650650e-001	4.108416e+002	3.581812e+002	6.577667e+001	6.799220e+001	118	101	21	48	6.822706e+000	1.563391e+001	0	0	0	0	0	0	0	0	0	0	0	76.0596	42.5768	1	1	1	1	25.7804	21.3297	48.7429
DATA	846	6	26	0	0	Col_1_7604416	Col_1_7604416	11848.2	446.062	-3.807144211e-002	1.673176278e-001	8.200039201e-001	2.254301e+002	2.065097e+002	5.609970e+001	6.137649e+001	86	85.5	21	47	7.030124e+000	1.489288e+001	0	0	0	0	0	0	0	0	0	1	0	41.7316	24.5455	1	1	0	0	27.2919	21.2807	47.9738
DATA	847	6	27	0	0	Col_5_17287573	Col_5_17287573	11869.3	445.451	1.935131234e-001	7.639963298e-002	1.131211323e-002	6.368093e+002	9.943116e+002	8.181658e+001	1.150106e+002	161	168	21	47	6.667774e+000	1.462465e+001	0	0	0	0	0	0	0	0	0	0	0	117.893	118.178	1	1	1	1	24.1747	21.2411	48.6012
DATA	848	6	28	0	0	Col_4_10192403	Col_4_10192403	11890.3	445.642	-2.515800738e-002	1.169770805e-001	8.297144315e-001	3.472492e+002	3.277052e+002	6.199899e+001	6.643947e+001	112	99	20	48	6.278555e+000	1.533384e+001	0	0	0	0	0	0	0	0	0	0	0	64.2941	38.9524	1	1	1	1	24.8756	20.7563	48.8305
DATA	849	6	29	0	0	NC_1_12326949	NC_1_12326949	11911.3	445.534	-4.676974445e-002	6.767912943e-002	4.895333595e-001	1.259966e+003	1.131330e+003	1.360591e+002	1.270368e+002	282	200	21	48	6.696135e+000	1.578239e+001	0	0	0	0	0	0	0	0	0	0	0	233.336	134.495	1	1	1	1	25.3321	21.1551	49.522
DATA	850	6	30	0	0	NC_4_7634401	NC_4_7634401	11932	445.636	3.667629436e-002	6.708267876e-002	5.845623844e-001	1.201622e+003	1.307507e+003	1.306689e+002	1.429457e+002	259.5	223	21	48	6.612559e+000	1.619345e+001	0	0	0	0	0	0	0	0	0	0	0	222.594	155.476	1	1	1	1	25.3321	21.1613	49.7522
DATA	851	6	31	0	0	NC_4_6836913	NC_4_6836913	11953.7	445.911	1.616823147e-001	7.448070979e-002	2.994670553e-002	7.018473e+002	1.018415e+003	8.694448e+001	1.170777e+002	169.5	186.5	21	49	6.434185e+000	1.585576e+001	0	0	0	0	0	0	0	0	0	0	0	130.063	121.14	1	1	1	1	22.4545	21.4041	49.913
DATA	852	6	32	0	0	NC_5_21028166	NC_5_21028166	11974.5	445.5	-5.914186576e-002	9.697427527e-002	5.419468032e-001	4.792932e+002	4.182726e+002	7.020191e+001	7.129279e+001	134	112	21	49	6.463709e+000	1.585645e+001	0	0	0	0	0	0	0	0	0	0	0	88.8598	49.771	1	1	1	1	27.9146	21.2113	49.5556
DATA	853	6	33	0	0	NC_2_2350037	NC_2_2350037	11995.7	445.5	-3.123451307e-002	1.494853476e-001	8.344896228e-001	2.549896e+002	2.372947e+002	5.725868e+001	6.239563e+001	91	93	21	49	6.933036e+000	1.517954e+001	0	0	0	0	0	0	0	0	0	0	0	47.299	28.2489	1	1	0	0	27.0811	21.3304	49.1731
DATA	854	6	34	0	0	Col_3_10578994	Col_3_10578994	12016.5	445.8	-6.193117981e-002	9.224529732e-002	5.019817139e-001	5.241237e+002	4.544673e+002	7.329680e+001	7.343048e+001	139.5	115.5	21	48	6.647543e+000	1.540285e+001	0	0	0	0	0	0	0	0	0	0	0	97.2771	54.1308	1	1	1	1	23.9365	21.3507	48.9449
DATA	855	6	35	0	0	Col_5_1911246	Col_5_1911246	12037.8	445.786	-2.176414683e-001	2.424111479e-001	3.692817616e-001	1.822036e+002	1.103864e+002	5.434991e+001	5.869070e+001	76	77	21	49	6.583096e+000	1.597244e+001	0	0	0	0	0	0	0	0	0	0	0	33.839	13.1556	1	1	0	0	21.9382	21.5661	49.6483
DATA	856	6	36	0	0	NC_4_701440	NC_4_701440	12059.1	445.804	1.826804895e-002	8.287367183e-002	8.255343526e-001	5.891096e+002	6.144183e+002	7.803001e+001	8.422319e+001	158	137	21	49	6.708494e+000	1.622983e+001	0	0	0	0	0	0	0	0	0	0	0	109.488	73.2724	1	1	1	1	25.1049	21.5443	49.7111
DATA	857	6	37	0	0	Col_1_443677	Col_1_443677	12080.4	445.414	3.157881264e-001	6.788050506e-002	3.285428113e-006	4.986845e+004	1.031844e+005	4.987107e+003	1.031860e+004	9511	12170.5	21	49	6.997471e+000	1.663683e+001	0	0	1	0	0	0	0	0	0	0	0	9275.45	12313.6	1	1	1	1	27.501	21.9761	50.2336
DATA	858	6	38	0	0	Col_5_17637196	Col_5_17637196	12101.6	445.302	2.088951052e-002	9.593257171e-002	8.276223361e-001	4.427159e+002	4.645309e+002	6.760011e+001	7.393805e+001	122	119	21	49	6.606707e+000	1.637477e+001	0	0	0	0	0	0	0	0	0	0	0	82.4125	55.4771	1	1	1	1	24.8756	21.4084	50.3411
DATA	859	6	39	0	0	NC_4_8548200	NC_4_8548200	12122.4	445.07	-3.959183264e-002	7.228767287e-002	5.838991092e-001	9.204047e+002	8.402083e+002	1.052463e+002	1.018003e+002	211.5	169	21	49	6.467352e+000	1.591479e+001	0	0	0	0	0	0	0	0	0	0	0	171.482	100.421	1	1	1	1	25.7804	21.5697	50.0687
DATA	860	6	40	0	0	Col_1_17879752	Col_1_17879752	12143.9	444.724	9.759230875e-002	6.458308628e-002	1.307598032e-001	1.664672e+003	2.084111e+003	1.741028e+002	2.161790e+002	354	317	21	48	6.409747e+000	1.575356e+001	0	0	0	0	0	0	0	0	0	0	0	310.439	249.303	1	1	1	1	26.2212	21.2723	49.0058
DATA	861	6	41	0	0	Col_5_26017637	Col_5_26017637	12164.9	445.692	1.481240363e-001	1.430508479e-001	3.004521638e-001	2.176366e+002	3.060948e+002	5.540019e+001	6.502966e+001	86	96	21	48	6.485865e+000	1.569671e+001	0	0	0	0	0	0	0	0	0	0	0	40.6248	36.6501	1	1	0	1	24.1747	21.1881	48.8839
DATA	862	6	42	0	0	Col_4_12616647	Col_4_12616647	12186	445.444	-3.084063306e-002	8.803359059e-002	7.260925434e-001	5.473650e+002	5.098429e+002	7.474228e+001	7.671503e+001	142.5	126	21	48	6.550737e+000	1.591908e+001	0	0	0	0	0	0	0	0	0	0	0	102.276	61.1026	1	1	1	1	25.3321	21.33	49.0704
DATA	863	6	43	0	0	NC_2_18076754	NC_2_18076754	12207.4	445	0.000000000e+000	6.209778313e-001	1.000000000e+000	5.051901e+001	5.690273e+001	5.092068e+001	5.736929e+001	50.5	67.5	22	48	6.797500e+000	1.593981e+001	0	0	0	0	0	0	0	0	0	0	0	5.30682	4.12669	0	0	0	0	29.1201	21.7633	49.4802
DATA	864	6	44	0	0	Col_1_22051947	Col_1_22051947	12228.3	445.528	1.243580490e-001	6.857559068e-002	6.976322944e-002	1.013557e+003	1.349603e+003	1.133682e+002	1.465839e+002	231	221	22	48	6.930765e+000	1.506414e+001	0	0	0	0	0	0	0	0	0	0	0	189.785	162.071	1	1	1	1	24.4106	21.7778	49.4414
DATA	865	6	45	0	0	NC_5_14708468	NC_5_14708468	12250	445.792	1.219960955e-002	9.468284037e-002	8.974786345e-001	4.541437e+002	4.670818e+002	6.808809e+001	7.380372e+001	130	120	21	48	6.526793e+000	1.473411e+001	0	0	0	0	0	0	0	0	0	0	0	85.1336	56.153	1	1	1	1	24.6442	21.2794	49.4391
DATA	866	6	46	0	0	Col_5_4858191	Col_5_4858191	12270.6	445	-8.623264997e-002	7.301833812e-002	2.376136598e-001	9.445233e+002	7.744262e+002	1.071870e+002	9.620805e+001	222	149	21	48	6.593767e+000	1.482790e+001	0	0	0	0	0	0	0	0	0	0	0	177.257	93.1979	1	1	1	1	29.1201	21.2283	49.32
DATA	867	6	47	0	0	NC_5_12974888	NC_5_12974888	12291.4	445.246	4.031903571e-002	8.957499019e-002	6.526276102e-001	4.854043e+002	5.326264e+002	7.012929e+001	7.802710e+001	135	118	21	49	6.691314e+000	1.486261e+001	0	0	0	0	0	0	0	0	0	0	0	91.1991	64.1707	1	1	1	1	25.3321	21.437	49.4814
DATA	868	6	48	0	0	NC_3_18658615	NC_3_18658615	12312.7	444.911	-2.658583046e-002	1.220424765e-001	8.275531557e-001	3.233962e+002	3.041929e+002	6.001419e+001	6.456955e+001	108.5	97.5	21	49	6.675095e+000	1.544789e+001	0	0	0	0	0	0	0	0	0	0	0	60.8329	36.691	1	1	1	1	25.3321	21.6653	49.6322
DATA	869	6	49	0	0	NC_2_14640270	NC_2_14640270	12334.2	444.522	2.234109135e-001	6.473017133e-002	5.576480410e-004	2.946866e+004	4.929141e+004	2.947298e+003	4.929470e+003	4927	5136.5	21	49	6.996829e+000	1.567260e+001	0	0	1	1	0	0	0	0	0	0	0	5550.06	5952.46	1	1	1	1	27.0811	21.6645	49.6209
DATA	870	6	50	0	0	NC_3_7440842	NC_3_7440842	12355.8	445.325	-2.560195939e-001	2.979239701e-001	3.901499835e-001	1.502750e+002	8.334263e+001	5.262169e+001	5.742337e+001	78	72	22	49	6.832427e+000	1.521065e+001	0	0	0	0	0	0	0	0	0	0	0	28.3378	10.0773	1	1	0	0	21.4095	21.8955	49.3531
DATA	871	6	51	0	0	Col_4_12076037	Col_4_12076037	12376.1	444.621	-7.268069914e-002	7.996450453e-002	3.633965729e-001	7.048578e+002	5.962396e+002	8.663399e+001	8.231433e+001	185	131	22	49	6.731001e+000	1.471999e+001	0	0	0	0	0	0	0	0	0	0	0	133.075	72.1762	1	1	1	1	26.0017	21.7339	49.9508
DATA	872	6	52	0	0	Col_1_19640176	Col_1_19640176	12397.6	444.481	2.542053650e-001	8.906200623e-002	4.313836444e-003	6.730510e+002	1.208519e+003	8.402807e+001	1.677330e+002	172	167.5	22	48	6.461986e+000	1.521487e+001	0	0	0	0	0	0	0	0	0	0	0	127.232	146.479	1	1	1	1	17.9125	21.6209	49.4713
DATA	873	6	53	0	0	Col_3_21838840	Col_3_21838840	12419.3	444.787	-3.964574763e-003	7.232901348e-002	9.562873934e-001	8.644353e+002	8.565800e+002	9.998352e+001	1.026712e+002	217	171	22	48	6.461928e+000	1.545381e+001	0	0	0	0	0	0	0	0	0	0	0	163.622	103.958	1	1	1	1	23.2073	21.7104	49.9252
DATA	874	6	54	0	0	NC_1_22927968	NC_1_22927968	12440.6	444.62	1.017851659e-001	7.820458828e-002	1.930790859e-001	6.131352e+002	7.750709e+002	7.922828e+001	9.593342e+001	160	152	21	48	6.374888e+000	1.573373e+001	0	0	0	0	0	0	0	0	0	0	0	116.204	94.1869	1	1	1	1	24.4106	21.5444	49.7288
DATA	875	6	55	0	0	NC_1_2829159	NC_1_2829159	12461.6	444.913	4.373358380e-002	9.285061617e-002	6.376334781e-001	4.482516e+002	4.957417e+002	6.723616e+001	7.513444e+001	129	122	21	48	6.445067e+000	1.579255e+001	0	0	0	0	0	0	0	0	0	0	0	85.0619	60.321	1	1	1	1	22.7082	21.7162	49.867
DATA	876	6	56	0	0	NC_3_1671716	NC_3_1671716	12483	444.448	-1.305854986e-001	7.235112781e-002	7.109259217e-002	1.043416e+003	7.724529e+002	1.157244e+002	9.563564e+001	235	155.5	21	49	6.600429e+000	1.618601e+001	0	0	0	0	0	0	0	0	0	0	0	198.257	94.1125	1	1	1	1	26.2212	21.3095	50.2615
DATA	877	6	57	0	0	Col_1_2752247	Col_1_2752247	12503.4	444.414	-3.869171124e-002	6.647492528e-002	5.605331953e-001	1.357275e+003	1.241584e+003	1.446401e+002	1.363328e+002	292.5	210.5	21	49	6.656959e+000	1.592365e+001	0	0	0	0	0	0	0	0	0	0	0	258.21	151.461	1	1	1	1	27.501	21.3803	50.426
DATA	878	6	58	0	0	NC_5_8981938	NC_5_8981938	12524.3	444.154	-2.234151474e-002	1.135033229e-001	8.439560529e-001	3.511328e+002	3.335261e+002	6.103670e+001	6.538766e+001	109	99	22	49	6.854228e+000	1.581379e+001	0	0	0	0	0	0	0	0	0	0	0	66.884	40.7393	1	1	1	1	24.4106	21.6724	50.3418
DATA	879	6	59	0	0	NC_1_21676158	NC_1_21676158	12545.7	444.391	-1.554602790e-001	4.045333952e-001	7.007595975e-001	9.710745e+001	6.788788e+001	5.079815e+001	5.657509e+001	64	75	21	49	6.633117e+000	1.539679e+001	0	0	0	0	0	0	0	0	0	0	0	18.5208	8.30348	1	1	0	0	27.2919	21.3694	50.4867
DATA	880	6	60	0	0	NC_1_29373177	NC_1_29373177	12567	444.5	-2.532140048e-001	4.347957279e-001	5.603143608e-001	9.984906e+001	5.573525e+001	5.078909e+001	5.619833e+001	62.5	72	22	49	6.843663e+000	1.527193e+001	0	0	0	0	0	0	0	0	0	0	0	19.068	4.24919	1	0	0	0	26.2212	21.9816	50.4964
DATA	881	6	61	0	0	NC_3_19546098	NC_3_19546098	12588	444.203	1.429738906e-001	1.150514948e-001	2.139803355e-001	6.320142e+002	8.784170e+002	8.042455e+001	1.812381e+002	140.5	117.5	21	50	6.908504e+000	1.607621e+001	0	0	0	1	0	0	0	0	0	0	0	120.844	107.725	1	1	1	1	28.1191	21.8822	51.301
DATA	882	6	62	0	0	Col_5_16529919	Col_5_16529919	12608.9	444.404	-8.934931336e-002	6.968277211e-002	1.997621189e-001	1.127322e+003	9.176954e+002	1.231915e+002	1.074777e+002	264	176	22	50	7.170540e+000	1.603535e+001	0	0	0	0	0	0	0	0	0	0	0	215.815	112.69	1	1	1	1	25.7804	22.2062	50.6268
DATA	883	6	63	0	0	NC_4_10173746	NC_4_10173746	12630.1	444.569	2.973904397e-002	1.301643336e-001	8.192784951e-001	2.732671e+002	2.926350e+002	5.664190e+001	6.307048e+001	98	96.5	22	50	7.045265e+000	1.652615e+001	0	0	0	0	0	0	0	0	0	0	0	52.3786	35.9821	1	1	1	1	24.4106	22.3025	50.9869
DATA	884	6	64	0	0	Col_4_2604509	Col_4_2604509	12650.7	444.674	-7.213301064e-002	6.969234570e-002	3.006593113e-001	1.090031e+003	9.232210e+002	1.197389e+002	1.078745e+002	251	180	22	50	6.906601e+000	1.628951e+001	0	0	0	0	0	0	0	0	0	0	0	209.18	113.664	1	1	1	1	23.4529	22.2393	50.5358
DATA	885	6	65	0	0	NC_3_21290330	NC_3_21290330	12672.2	443.377	1.980475738e-002	6.921974374e-002	7.747905922e-001	9.926217e+002	1.038935e+003	1.109180e+002	1.178960e+002	226	194.5	22	50.5	6.698013e+000	1.625002e+001	0	0	0	0	0	0	0	0	0	0	0	190.717	128.073	1	1	1	1	24.6442	21.9511	51.2787
DATA	886	6	66	0	0	NC_5_25307002	NC_5_25307002	12693.9	443.902	4.771513945e-002	1.288159517e-001	7.110745789e-001	2.703105e+002	3.017019e+002	5.634328e+001	6.330471e+001	101	102	22	50	6.905036e+000	1.585976e+001	0	0	0	0	0	0	0	0	0	0	0	51.9989	37.2421	1	1	1	1	26.8687	22.2929	50.7303
DATA	887	6	67	0	0	NC_5_12092361	NC_5_12092361	12715	443.437	4.789408052e-001	8.194183083e-002	5.069098910e-009	5.571286e+002	1.678403e+003	7.444596e+001	1.768044e+002	162	274	22	50	7.022793e+000	1.652470e+001	0	0	0	0	0	0	0	0	0	0	0	107.296	207.444	1	1	1	1	22.9591	22.3359	51.2647
DATA	888	6	68	0	0	NC_5_18785158	NC_5_18785158	12735.8	443.78	7.680701653e-001	2.568917342e-001	2.791058759e-003	4.901089e+001	2.873179e+002	4.945420e+001	6.250748e+001	53	97	23	49	7.081807e+000	1.577853e+001	0	0	0	0	0	0	0	0	0	0	0	6.91872	35.556	0	1	0	1	24.4106	23.0078	50.3418
DATA	889	6	69	0	0	Col_3_12698157	Col_3_12698157	12757.7	444.755	-3.145606821e-002	6.189756438e-002	6.113161958e-001	4.683517e+003	4.356283e+003	4.709358e+002	4.391417e+002	935.5	618.5	23	51	6.992797e+000	1.558489e+001	0	0	0	0	0	0	0	0	0	0	0	904.046	539.816	1	1	1	1	23.696	23.0569	51.6264
DATA	890	6	70	0	0	Col_1_4968880	Col_1_4968880	12778.6	444.04	8.788834486e-002	9.861938213e-002	3.728286772e-001	3.782562e+002	4.630996e+002	6.207114e+001	7.218530e+001	116	121.5	23	50	7.093513e+000	1.501154e+001	0	0	0	0	0	0	0	0	0	0	0	73.0914	57.4546	1	1	1	1	23.9365	22.7473	50.8527
DATA	891	6	71	0	0	Col_2_10729409	Col_2_10729409	12799.7	444.191	-9.142556583e-002	7.223411247e-002	2.056262159e-001	9.607792e+002	7.783914e+002	1.079254e+002	9.548579e+001	230	161	23	49	7.205221e+000	1.547182e+001	0	0	0	0	0	0	0	0	0	0	0	185.85	96.6897	1	1	1	1	22.7082	22.8028	50.4592
DATA	892	6	72	0	0	NC_2_17155762	NC_2_17155762	12820.3	444.213	7.693792833e-003	7.847114756e-002	9.218956583e-001	6.515174e+002	6.631623e+002	8.158950e+001	8.630938e+001	173.5	146	22	50	7.327433e+000	1.575073e+001	0	0	0	0	0	0	0	0	0	0	0	126.154	82.4725	1	1	1	1	23.2073	22.6979	50.8124
DATA	893	6	73	0	0	Col_2_5001470	Col_2_5001470	12841.4	444.043	2.169680713e-001	7.983765972e-002	6.575417336e-003	5.260209e+002	8.669042e+002	7.193256e+001	1.027597e+002	152	179.5	23	50	7.077350e+000	1.589265e+001	0	0	0	0	0	0	0	0	0	0	0	101.955	107.937	1	1	1	1	22.7082	22.8965	51.1234
DATA	894	6	74	0	0	NC_4_10857102	NC_4_10857102	12863.4	443.125	0.000000000e+000	6.199029572e-001	1.000000000e+000	4.870464e+001	5.476110e+001	4.901563e+001	5.511544e+001	38	66	23	49	7.010185e+000	1.591002e+001	0	0	0	0	0	0	0	0	0	0	0	-7.96065	0.895539	0	0	0	0	21.4095	22.9733	50.7641
DATA	895	6	75	0	0	NC_2_15023482	NC_2_15023482	12883.7	444.229	-6.144748892e-002	7.187149468e-002	3.925714769e-001	9.298918e+002	8.072070e+002	1.050960e+002	9.770492e+001	215	161	22	50	7.001744e+000	1.620848e+001	0	0	0	0	0	0	0	0	0	0	0	180.577	100.734	1	1	1	1	22.9591	22.8392	51.5075
DATA	896	6	76	0	0	Col_3_16636079	Col_3_16636079	12904.9	443.569	6.367393671e-002	6.873041099e-002	3.542223971e-001	9.796763e+002	1.134375e+003	1.095060e+002	1.260630e+002	233	211	22	50	7.116533e+000	1.545954e+001	0	0	0	0	0	0	0	0	0	0	0	190.415	141.717	1	1	1	1	25.7804	22.4893	50.9756
DATA	897	6	77	0	0	Col_5_16986597	Col_5_16986597	12925.9	444.074	-1.079787500e-001	1.622906024e-001	5.058317893e-001	2.406290e+002	1.876589e+002	5.448694e+001	5.804699e+001	89.5	88	22	50	7.288672e+000	1.547727e+001	0	0	0	0	0	0	0	0	0	0	0	46.81	23.4695	1	1	0	0	24.1747	22.2828	50.8345
DATA	898	6	78	0	0	NC_4_16079742	NC_4_16079742	12947.6	444.082	6.763324554e-002	6.509068916e-002	2.987760192e-001	1.427781e+003	1.668380e+003	1.509019e+002	1.756295e+002	330	264.5	22	50	7.149931e+000	1.626931e+001	0	0	0	0	0	0	0	0	0	0	0	277.984	208.88	1	1	1	1	23.4529	22.6233	51.3817
DATA	899	6	79	0	0	Col_4_18112314	Col_4_18112314	12968.6	443.86	6.621607232e-002	6.764208717e-002	3.276203938e-001	1.065659e+003	1.241178e+003	1.172107e+002	1.356835e+002	261	226	23	50	7.259096e+000	1.602940e+001	0	0	0	0	0	0	0	0	0	0	0	207.641	155.551	1	1	1	1	23.9365	22.9933	51.5144
DATA	900	6	80	0	0	NC_3_10288890	NC_3_10288890	12990	443.5	-6.549547590e-002	9.594517653e-002	4.948379063e-001	4.669892e+002	4.016163e+002	6.752240e+001	6.791002e+001	135.5	109.5	23	51	6.993861e+000	1.602354e+001	0	0	0	0	0	0	0	0	0	0	0	91.0602	50.3826	1	1	1	1	26.2212	23.3267	51.5622
DATA	901	6	81	0	0	NC_1_25794166	NC_1_25794166	13011.2	443.478	1.527162322e-001	6.298338670e-002	1.532076265e-002	9.280996e+004	1.319200e+005	9.281124e+003	1.319212e+004	17154	16111	23	50	7.236198e+000	1.591465e+001	0	0	0	0	0	0	0	0	0	0	0	18110.2	16565.1	1	1	1	1	27.0811	23.3639	50.5727
DATA	902	6	82	0	0	NC_1_6723944	NC_1_6723944	13032.4	443	7.454039012e-003	7.120938356e-002	9.166315072e-001	8.749213e+002	8.900677e+002	1.001343e+002	1.044502e+002	214.5	176.5	23	50	7.466643e+000	1.580038e+001	0	0	0	0	0	0	0	0	0	0	0	170.838	111.867	1	1	1	1	29.1201	23.1025	50.5057
DATA	903	6	83	0	0	NC_2_13895635	NC_2_13895635	13053.4	443.027	0.000000000e+000	6.208849540e-001	1.000000000e+000	4.836430e+001	5.426467e+001	4.877796e+001	5.468750e+001	54	70	23	49	7.369005e+000	1.608217e+001	0	0	0	0	0	0	0	0	0	0	0	6.24515	3.63354	0	0	0	0	30	23.2311	49.8311
DATA	904	6	84	0	0	Col_1_2297400	Col_1_2297400	13074.4	443.123	3.301807686e-002	6.290935356e-002	5.996863369e-001	2.301479e+003	2.483277e+003	2.352327e+002	2.542519e+002	502	352	23	49	7.108658e+000	1.603684e+001	0	0	0	0	0	0	0	0	0	0	0	449.923	312.646	1	1	1	1	25.7804	23.0341	50.8273
DATA	905	6	85	0	0	NC_5_25197332	NC_5_25197332	13095.7	443.981	-1.296154132e-001	7.912413446e-002	1.013951257e-001	7.572273e+002	5.618376e+002	8.998748e+001	7.828836e+001	187.5	136.5	23	50	6.961595e+000	1.628408e+001	0	0	0	0	0	0	0	0	0	0	0	148.112	70.7941	1	1	1	1	24.4106	22.9335	51.1597
DATA	906	6	86	0	0	Col_2_14201988	Col_2_14201988	13116.7	443.816	-1.087721855e-002	8.050049899e-002	8.925170847e-001	6.170220e+002	6.017602e+002	7.854109e+001	8.117317e+001	175	135	22	51	6.856115e+000	1.585665e+001	0	0	0	0	0	0	0	0	0	0	0	120.747	75.8823	1	1	1	1	23.9365	22.6915	51.3899
DATA	907	6	87	0	0	Col_5_8977879	Col_5_8977879	13138	443.686	1.324995937e-001	9.480921331e-002	1.622514846e-001	3.805591e+002	5.163233e+002	6.170661e+001	7.502985e+001	125.5	127	22	50	7.000251e+000	1.602683e+001	0	0	0	0	0	0	0	0	0	0	0	74.5055	65.1564	1	1	1	1	24.4106	22.4333	50.6305
DATA	908	6	88	0	0	NC_1_8522870	NC_1_8522870	13159.9	442.982	-5.445106725e-003	1.733782186e-001	9.749458004e-001	1.965440e+002	1.940951e+002	5.238168e+001	5.775914e+001	89	86	22	48	6.601378e+000	1.516704e+001	0	0	0	0	0	0	0	0	0	0	0	38.4948	24.5108	1	1	0	0	26.0017	22.089	49.1466
DATA	909	6	89	0	0	NC_1_19205946	NC_1_19205946	13179.9	443.5	-1.301612503e-001	1.190023784e-001	2.740557989e-001	3.618594e+002	2.681505e+002	6.054275e+001	6.062015e+001	120	104	22	50	6.943422e+000	1.588749e+001	0	0	0	0	0	0	0	0	0	0	0	70.8963	33.8835	1	1	1	0	25.3321	22.3494	50.3114
DATA	910	6	90	0	0	Col_4_12124873	Col_4_12124873	13200.9	443.036	-1.270090606e-001	7.223830667e-002	7.871424984e-002	1.007536e+003	7.520583e+002	1.118298e+002	9.278014e+001	253	157	22	48	6.826802e+000	1.567205e+001	0	0	0	0	0	0	0	0	0	0	0	197.457	95.0867	1	1	1	1	25.7804	22.2402	49.8432
DATA	911	6	91	0	0	Col_5_24635421	Col_5_24635421	13222.4	443.125	-7.419607562e-002	1.841157205e-001	6.869584523e-001	1.983555e+002	1.672046e+002	5.241063e+001	5.681950e+001	84	88	22	50	6.836031e+000	1.640533e+001	0	0	0	0	0	0	0	0	0	0	0	38.8836	21.1526	1	1	0	0	25.7804	22.3503	51.2166
DATA	912	6	92	0	0	NC_2_16144871	NC_2_16144871	13243.3	443.271	1.978571098e-004	1.128143915e-001	9.986006479e-001	3.339853e+002	3.341375e+002	5.888935e+001	6.373662e+001	115.5	104.5	22	49	6.916067e+000	1.577015e+001	0	0	0	0	0	0	0	0	0	0	0	65.484	42.2923	1	1	1	1	22.9591	22.3054	50.4321
DATA	913	6	93	0	0	NC_5_967208	NC_5_967208	13265	442.5	2.641418564e-002	8.337259611e-002	7.513794621e-001	5.441326e+002	5.782544e+002	7.288738e+001	7.928954e+001	141	135	22	49	6.972065e+000	1.575389e+001	0	0	0	0	0	0	0	0	0	0	0	106.704	73.2258	1	1	1	1	26.2212	22.1384	50.2062
DATA	914	6	94	0	0	Col_1_16248122	Col_1_16248122	13285.6	442.611	-8.615306324e-002	7.739626892e-002	2.656473108e-001	7.501095e+002	6.151367e+002	8.931938e+001	8.200340e+001	198	139.5	22	49	7.103009e+000	1.577196e+001	0	0	0	0	0	0	0	0	0	0	0	147.11	77.9283	1	1	1	1	24.8756	22.0922	50.099
DATA	915	6	95	0	0	NC_2_1540582	NC_2_1540582	13307.2	442.571	1.618188697e-002	1.497106035e-001	9.139260605e-001	2.270723e+002	2.356926e+002	5.354147e+001	5.910917e+001	96	95	22	50	7.133067e+000	1.609727e+001	0	0	0	0	0	0	0	0	0	0	0	44.5352	29.87	1	1	0	0	25.3321	22.0434	51.357
DATA	916	6	96	0	0	NC_3_5670579	NC_3_5670579	13328.6	442.586	2.269399013e-002	6.838651291e-002	7.400033465e-001	1.025292e+003	1.080293e+003	1.134166e+002	1.208585e+002	249.5	199	22	50	7.232100e+000	1.585276e+001	0	0	0	0	0	0	0	0	0	0	0	201.088	136.954	1	1	1	1	27.501	22.7449	50.9075
DATA	917	6	97	0	0	NC_1_7831018	NC_1_7831018	13349.7	442.5	-5.609733540e-002	9.544113940e-002	5.566874084e-001	4.618828e+002	4.059144e+002	6.696778e+001	6.769419e+001	141	115	23	50	7.156196e+000	1.570088e+001	0	0	0	0	0	0	0	0	0	0	0	90.5831	51.4738	1	1	1	1	27.0811	22.9055	50.758
DATA	918	6	98	0	0	NC_1_7778705	NC_1_7778705	13370.6	442.362	4.436164169e-001	3.829417194e-001	2.466830312e-001	4.818773e+001	1.338298e+002	4.850573e+001	5.579093e+001	52	82	22	49	7.235718e+000	1.574111e+001	0	0	0	0	0	0	0	0	0	0	0	1.96119	16.9747	0	1	0	0	23.696	22.8541	50.4843
DATA	919	6	99	0	0	NC_2_14218414	NC_2_14218414	13391.5	442.5	4.372684916e-001	7.477200022e-002	4.974452030e-009	1.263728e+003	3.458775e+003	1.353611e+002	3.500910e+002	300	495	21	49	7.037512e+000	1.538427e+001	0	0	0	0	0	0	0	0	0	0	0	247.775	438.779	1	1	1	1	24.4106	22.2081	49.896
DATA	920	6	100	0	0	Col_3_14095993	Col_3_14095993	13412.6	442.792	-2.780364306e-002	1.185628585e-001	8.145925597e-001	3.215013e+002	3.015637e+002	5.819909e+001	6.197749e+001	110	103	21	49	6.939366e+000	1.531674e+001	0	0	0	0	0	0	0	0	0	0	0	63.0227	38.2609	1	1	1	1	24.6442	21.8425	49.9272
DATA	921	6	101	0	0	Col_1_1237311	Col_1_1237311	13433.9	442.436	-3.580383032e-002	6.680041308e-002	5.919708752e-001	1.262042e+003	1.162171e+003	1.352117e+002	1.282098e+002	287.5	207.5	21	50	7.036795e+000	1.577828e+001	0	0	0	0	0	0	0	0	0	0	0	247.33	147.462	1	1	1	1	25.3321	22.0692	50.4842
DATA	922	6	102	0	0	NC_1_6527057	NC_1_6527057	13455.1	442.173	-3.435683718e-001	1.848765260e-001	6.311695489e-002	2.664526e+002	1.207957e+002	5.537266e+001	5.547192e+001	99.5	83	21	50	6.959753e+000	1.617643e+001	0	0	0	0	0	0	0	0	0	0	0	52.2023	15.3275	1	1	1	0	24.4106	21.8108	51.1539
DATA	923	6	103	0	0	NC_1_11220637	NC_1_11220637	13476.5	442.324	4.717279055e-001	3.099324509e-001	1.280004318e-001	5.812553e+001	1.722245e+002	4.890469e+001	5.681587e+001	57	80.5	22	50	7.129064e+000	1.644676e+001	0	0	0	0	0	0	0	0	0	0	0	11.3835	21.8524	1	1	0	0	27.0811	21.9903	51.6331
DATA	924	6	104	0	0	Col_2_6101052	Col_2_6101052	13497.3	442.278	-6.824504365e-003	6.405095968e-002	9.151475400e-001	1.753062e+003	1.725730e+003	1.819123e+002	1.808684e+002	406.5	282	22	49	7.059076e+000	1.655149e+001	0	0	0	0	0	0	0	0	0	0	0	343.188	218.947	1	1	1	1	24.8756	22.0822	51.173
DATA	925	6	105	0	0	Col_3_16401601	Col_3_16401601	13519.4	442.457	-4.825729825e-003	7.542555740e-002	9.489861238e-001	7.258722e+002	7.178512e+002	8.735556e+001	8.992178e+001	198	159	22	49	6.963280e+000	1.592172e+001	0	0	0	0	0	0	0	0	0	0	0	142.031	91.0616	1	1	1	1	23.696	21.9749	50.2553
DATA	926	6	106	0	0	NC_2_10811853	NC_2_10811853	13540.2	442.096	0.000000000e+000	6.196043432e-001	1.000000000e+000	4.831713e+001	5.382201e+001	4.862564e+001	5.416568e+001	52	61	22	49	6.934326e+000	1.583753e+001	0	0	0	0	0	0	0	0	0	0	0	-0.745169	-0.600166	0	0	0	0	24.1747	22.0841	50.0184
DATA	927	6	107	0	0	Col_1_9097278	Col_1_9097278	13561.8	442.912	1.088285770e-002	7.933531339e-002	8.908921117e-001	6.220247e+002	6.378088e+002	7.897077e+001	8.368713e+001	173.5	145.5	22	49	7.260414e+000	1.586327e+001	0	0	0	0	0	0	0	0	0	0	0	121.579	80.8706	1	1	1	1	25.1049	22.5378	49.6565
DATA	928	6	108	0	0	Col_1_17150144	Col_1_17150144	13583.4	442.214	-1.673528582e-002	7.809921458e-002	8.303268552e-001	6.689074e+002	6.436218e+002	8.273183e+001	8.414156e+001	176	155	22	49	7.273188e+000	1.558668e+001	0	0	0	0	0	0	0	0	0	0	0	130.661	81.583	1	1	1	1	21.9382	22.713	49.8458
DATA	929	6	109	0	0	NC_1_17486688	NC_1_17486688	13603.1	442.207	3.774495648e-002	2.143770757e-001	8.602404711e-001	1.475375e+002	1.609338e+002	5.089989e+001	5.655353e+001	77	90.5	22	49	7.339298e+000	1.560758e+001	0	0	0	0	0	0	0	0	0	0	0	28.8014	20.3924	1	1	0	0	26.0017	22.556	50.1504
DATA	930	6	110	0	0	NC_5_12213611	NC_5_12213611	13624.7	442.347	1.111828118e+000	1.264283346e-001	1.441513658e-018	1.829964e+002	2.367395e+003	5.207168e+001	2.428733e+002	83	373	22	49	7.359462e+000	1.612342e+001	0	0	0	0	0	0	0	0	0	0	0	35.6975	299.851	1	1	0	1	23.9365	22.6542	50.1345
DATA	931	6	111	0	0	Col_1_27288017	Col_1_27288017	13645.1	442.633	1.469023297e-001	6.771624799e-002	3.005377886e-002	1.058366e+003	1.484356e+003	1.165396e+002	1.580433e+002	259	246	22	50	7.347997e+000	1.630693e+001	0	0	0	0	0	0	0	0	0	0	0	206.305	187.919	1	1	1	1	23.696	22.3143	50.8276
DATA	932	6	112	0	0	NC_5_22232354	NC_5_22232354	13667	441.797	1.780303597e-001	5.322690707e-001	7.380216319e-001	4.851681e+001	7.310089e+001	4.900222e+001	5.478250e+001	54	72	22	49	7.175776e+000	1.600454e+001	0	0	0	0	0	0	0	0	0	0	0	8.07291	9.24966	0	1	0	0	28.1191	22.2505	50.5295
DATA	933	6	113	0	0	Col_3_10922312	Col_3_10922312	13688.2	441.208	-3.923725814e-003	6.955848541e-002	9.550159735e-001	9.763349e+002	9.675537e+002	1.091806e+002	1.109625e+002	234.5	196	22	49	7.007619e+000	1.613381e+001	0	0	0	0	0	0	0	0	0	0	0	189.996	122.357	1	1	1	1	23.2073	22.2319	50.4203
DATA	934	6	114	0	0	Col_3_10489785	Col_3_10489785	13709.3	441.609	-5.361669722e-002	7.656748246e-002	4.837686024e-001	7.426467e+002	6.563955e+002	8.892521e+001	8.522612e+001	197	151	22	49	6.932005e+000	1.635594e+001	0	0	0	0	0	0	0	0	0	0	0	144.388	82.9535	1	1	1	1	27.2919	22.113	49.9851
DATA	935	6	115	0	0	NC_5_22090344	NC_5_22090344	13730.5	441.676	-5.814193965e-002	7.012843472e-002	4.070602946e-001	1.015818e+003	8.885338e+002	1.127647e+002	1.041827e+002	249.5	177.5	22	49	6.952974e+000	1.612043e+001	0	0	0	0	0	0	0	0	0	0	0	197.311	112.211	1	1	1	1	27.0811	22.0843	49.8923
DATA	936	6	116	0	0	NC_4_14893352	NC_4_14893352	13751.4	441.465	-6.981769557e-003	8.333520459e-002	9.332318639e-001	5.693642e+002	5.602842e+002	7.512306e+001	7.811975e+001	165	135	22	50	7.146853e+000	1.569229e+001	0	0	0	0	0	0	0	0	0	0	0	110.484	70.7048	1	1	1	1	22.7082	22.0595	50.9054
DATA	937	6	117	0	0	Col_2_10910967	Col_2_10910967	13772.4	441.784	4.058936195e-002	6.898333751e-002	5.562680583e-001	9.739322e+002	1.069346e+003	1.090513e+002	1.200142e+002	239	188	22	50	7.372815e+000	1.543608e+001	0	0	0	0	0	0	0	0	0	0	0	188.793	134.834	1	1	1	1	23.9365	22.2221	50.8088
DATA	938	6	118	0	0	NC_1_17002162	NC_1_17002162	13794.2	441.615	1.271147278e-001	1.712199475e-001	4.578413483e-001	1.721102e+002	2.306329e+002	5.204146e+001	5.920822e+001	83	95	22	51	7.316412e+000	1.596433e+001	0	0	0	0	0	0	0	0	0	0	0	33.3258	29.0547	1	1	0	0	24.4106	22.5464	51.0166
DATA	939	6	119	0	0	Col_1_27392912	Col_1_27392912	13815.2	441.687	4.122068348e-001	7.211473736e-002	1.090696669e-008	1.043373e+005	2.695544e+005	1.043385e+004	2.695549e+004	19036	33326	22	50	7.352229e+000	1.553186e+001	0	0	0	0	0	0	0	0	0	0	0	20180.2	33926.4	1	1	1	1	26.4388	22.4295	50.4736
DATA	940	6	120	0	0	NC_4_7948914	NC_4_7948914	13836.2	441.478	-4.522581718e-002	1.285836333e-001	7.250460345e-001	2.978970e+002	2.684357e+002	5.753751e+001	6.087389e+001	107	103	22	50	7.325649e+000	1.554225e+001	0	0	0	0	0	0	0	0	0	0	0	57.5505	33.7527	1	1	1	0	27.0811	22.6303	50.9131
DATA	941	6	121	0	0	Col_4_6643037	Col_4_6643037	13857.4	441.414	1.057379943e-001	6.457550981e-002	1.015402816e-001	1.618214e+003	2.064305e+003	1.691602e+002	2.135529e+002	342	266.5	22	50	7.132261e+000	1.531894e+001	0	0	0	0	0	0	0	0	0	0	0	312.243	259.291	1	1	1	1	27.501	22.8562	50.9411
DATA	942	6	122	0	0	NC_1_25804732	NC_1_25804732	13878.9	441.364	1.101465826e-001	5.763322029e-001	8.484343355e-001	4.903468e+001	6.319023e+001	4.947807e+001	5.511750e+001	56	76	23	50	7.285835e+000	1.536778e+001	0	0	0	0	0	0	0	0	0	0	0	6.91497	7.92825	0	1	0	0	25.3321	23.1156	51.019
DATA	943	6	123	0	0	NC_2_1945019	NC_2_1945019	13899.6	441.414	2.141850812e-001	3.559751345e-001	5.473834956e-001	7.082179e+001	1.159717e+002	4.991518e+001	5.602973e+001	61	80.5	23	50	7.449947e+000	1.544553e+001	0	0	0	0	0	0	0	0	0	0	0	13.6308	14.534	1	1	0	0	27.501	23.3228	51.0215
DATA	944	6	124	0	0	NC_4_10616165	NC_4_10616165	13919.8	441.25	8.705086063e-002	8.826456340e-002	3.240108222e-001	4.608032e+002	5.630751e+002	6.760867e+001	7.862767e+001	131	125	23	50	7.408095e+000	1.519629e+001	0	0	0	0	0	0	0	0	0	0	0	88.5773	70.4853	1	1	1	1	23.2073	23.5685	50.8537
DATA	945	6	125	0	0	NC_2_10866691	NC_2_10866691	13941.4	441.115	0.000000000e+000	6.199822385e-001	1.000000000e+000	4.922692e+001	5.460195e+001	4.962352e+001	5.495581e+001	56	64.5	23	51	7.177284e+000	1.464014e+001	0	0	0	0	0	0	0	0	0	0	0	5.48277	0.946832	0	0	0	0	17.2609	22.9694	50.6266
DATA	946	6	126	0	0	Col_1_4069419	Col_1_4069419	13963.6	441.273	-4.148711189e-002	7.840885414e-002	5.967273496e-001	6.943096e+002	6.310533e+002	8.533609e+001	8.372780e+001	174	145	22	50	7.238770e+000	1.479322e+001	0	0	0	0	0	0	0	0	0	0	0	133.081	78.7821	1	1	1	1	24.8756	22.7718	50.3767
DATA	947	6	127	0	0	Col_1_4275677	Col_1_4275677	13984.5	441.804	-4.595413254e-003	6.788521051e-002	9.460293217e-001	1.120377e+003	1.108584e+003	1.225606e+002	1.237986e+002	263	207	22	50	7.141061e+000	1.581193e+001	0	0	0	0	0	0	0	0	0	0	0	214.44	138.205	1	1	1	1	23.9365	22.5308	51.0777
DATA	948	6	128	0	0	Col_1_8471966	Col_1_8471966	14005.7	441.755	-6.948919000e-002	6.239315575e-002	2.653946234e-001	3.893986e+003	3.318220e+003	3.925648e+002	3.363794e+002	783	470	22	50	7.031029e+000	1.548730e+001	0	0	0	0	0	0	0	0	0	0	0	744.216	413.081	1	1	1	1	23.696	22.6237	51.0273
DATA	949	6	129	0	0	NC_3_19880367	NC_3_19880367	14026.6	440.38	1.005407133e-001	6.887724544e-002	1.443701600e-001	9.640072e+002	1.215125e+003	1.085177e+002	1.334886e+002	235	208	22	50	7.038075e+000	1.597173e+001	0	0	0	0	0	0	0	0	0	0	0	183.977	151.055	1	1	1	1	24.4106	22.5946	51.1969
DATA	950	6	130	0	0	NC_3_15653208	NC_3_15653208	14047.6	441	2.098652506e-001	2.726838345e-001	4.415202999e-001	9.500046e+001	1.540249e+002	5.080263e+001	5.745237e+001	63	83	22	50	6.939000e+000	1.628347e+001	0	0	0	0	0	0	0	0	0	0	0	18.1026	19.1171	1	1	0	0	29.1201	22.1735	50.8285
DATA	951	6	131	0	0	Col_2_3734180	Col_2_3734180	14068.7	441.143	-2.848966846e-001	1.239116764e-001	2.149406081e-002	4.233571e+002	2.196899e+002	6.550365e+001	5.963266e+001	130	95	22	50	6.964099e+000	1.602819e+001	0	0	0	0	0	0	0	0	0	0	0	80.5464	27.2234	1	1	1	0	25.3321	21.9715	50.3585
DATA	952	6	132	0	0	Col_3_10179727	Col_3_10179727	14090.2	441.073	1.415178942e-001	9.258071751e-002	1.263663052e-001	4.035895e+002	5.590591e+002	6.430602e+001	7.879871e+001	124	136.5	22	50	6.560068e+000	1.584028e+001	0	0	0	0	0	0	0	0	0	0	0	76.6628	69.1609	1	1	1	1	25.3321	21.8045	50.9498
DATA	953	6	133	0	0	Col_1_2739245	Col_1_2739245	14111.6	441.113	-5.186079919e-002	1.015256134e-001	6.094806540e-001	4.275821e+002	3.794537e+002	6.590033e+001	6.733770e+001	132	112	22	50	7.064158e+000	1.603673e+001	0	0	0	0	0	0	0	0	0	0	0	81.0882	46.8604	1	1	1	1	26.4388	22.009	51.394
DATA	954	6	134	0	0	NC_3_18609790	NC_3_18609790	14131.7	441.245	-5.379124833e-002	1.283256235e-001	6.750862195e-001	3.077133e+002	2.718661e+002	5.890045e+001	6.200047e+001	105	100	22	50	7.003689e+000	1.633423e+001	0	0	0	0	0	0	0	0	0	0	0	58.2656	33.5175	1	1	1	0	23.696	22.2345	51.3888
DATA	955	6	135	0	0	Col_1_27114553	Col_1_27114553	14153.7	440.603	1.188043035e-001	7.054887124e-002	9.218166921e-002	8.605993e+002	1.131372e+003	9.968571e+001	1.261609e+002	195	207	22	50	7.164260e+000	1.684151e+001	0	0	0	0	0	0	0	0	0	0	0	162.679	139.223	1	1	1	1	25.5572	22.4903	51.2669
DATA	956	6	136	0	0	Col_3_22034753	Col_3_22034753	14174.8	440.667	-4.058449629e-002	9.384573778e-002	6.654073620e-001	4.833045e+002	4.401861e+002	6.982271e+001	7.117493e+001	141.5	122.5	22	50	7.261435e+000	1.594661e+001	0	0	0	0	0	0	0	0	0	0	0	91.2071	54.0668	1	1	1	1	25.7804	22.3152	50.7905
DATA	957	6	137	0	0	Col_5_9539055	Col_5_9539055	14196.1	441.306	-6.488288610e-002	7.365656077e-002	3.783806086e-001	8.766851e+002	7.550239e+002	1.011628e+002	9.402750e+001	208	155.5	22	49	7.345161e+000	1.581994e+001	0	0	0	0	0	0	0	0	0	0	0	165.16	92.5552	1	1	1	1	22.9591	22.1084	49.8139
DATA	958	6	138	0	0	NC_2_14213311	NC_2_14213311	14217.1	441.26	-8.610444769e-002	1.334626682e-001	5.188250946e-001	3.059880e+002	2.509574e+002	5.910199e+001	6.150367e+001	103	89.5	22	49	7.354749e+000	1.532472e+001	0	0	0	0	0	0	0	0	0	0	0	57.5481	30.7035	1	1	1	0	23.4529	22.1796	50.2704
DATA	959	6	139	0	0	NC_4_12830927	NC_4_12830927	14238.3	440.981	-8.762556100e-002	9.617037614e-002	3.622167710e-001	4.934948e+002	4.033267e+002	7.071683e+001	6.922695e+001	143.5	116	22	50	7.386668e+000	1.499438e+001	0	0	0	0	0	0	0	0	0	0	0	92.6549	49.2459	1	1	1	1	24.4106	22.0925	50.7015
DATA	960	6	140	0	0	NC_4_2235365	NC_4_2235365	14259.6	440.673	-1.599463613e-001	4.897284079e-001	7.439688015e-001	8.096772e+001	5.602290e+001	5.137993e+001	5.651121e+001	63	77	21	50	6.910250e+000	1.583278e+001	0	0	0	0	0	0	0	0	0	0	0	15.1758	4.67857	1	0	0	0	23.9365	21.8238	50.5482
DATA	961	6	141	0	0	Col_2_10339998	Col_2_10339998	14280.5	440.593	-1.076132186e-001	8.009778431e-002	1.791026837e-001	7.383521e+002	5.763022e+002	8.963698e+001	8.070527e+001	186	137	21	50	7.103804e+000	1.600890e+001	0	0	0	0	0	0	0	0	0	0	0	138.153	70.0738	1	1	1	1	24.4106	21.9055	50.3414
DATA	962	6	142	0	0	NC_1_24127207	NC_1_24127207	14300.6	440.467	0.000000000e+000	6.195687172e-001	1.000000000e+000	5.058568e+001	5.625581e+001	5.091051e+001	5.661502e+001	48	65	21	50	7.200785e+000	1.611702e+001	0	0	0	0	0	0	0	0	0	0	0	0.805281	-1.03298	0	0	0	0	19.1492	21.9981	50.5924
DATA	963	6	143	0	0	Col_3_14614783	Col_3_14614783	14323.1	441.306	5.162284098e-002	6.166294298e-002	4.024926893e-001	1.112164e+004	1.252540e+004	1.113333e+003	1.253825e+003	2087	1554.5	22	50	7.206273e+000	1.601309e+001	0	0	0	0	0	0	0	0	0	0	0	2073.6	1516.22	1	1	1	1	22.9591	22.3061	51.2981
DATA	964	6	144	0	0	NC_4_2124934	NC_4_2124934	14344	440.5	4.312567509e-002	6.177149459e-002	4.850843434e-001	5.970219e+003	6.593499e+003	5.992040e+002	6.617984e+002	1163	824	22	49	7.347004e+000	1.583048e+001	0	0	0	0	0	0	0	0	0	0	0	1111.25	796.405	1	1	1	1	25.3321	22.3901	50.8693
DATA	965	6	145	0	0	Col_1_21429668	Col_1_21429668	14365	440.444	-1.029459888e-001	7.063374288e-002	1.449889279e-001	1.112423e+003	8.776552e+002	1.224510e+002	1.046540e+002	247	173	22	49	7.181448e+000	1.513779e+001	0	0	0	0	0	0	0	0	0	0	0	206.7	105.767	1	1	1	1	25.3321	22.314	50.3553
DATA	966	6	146	0	0	Col_5_17248665	Col_5_17248665	14386.4	440.38	1.604432964e-002	6.301509328e-002	7.990236394e-001	2.334689e+003	2.422554e+003	2.390323e+002	2.489032e+002	486	355	22	50	7.316028e+000	1.591334e+001	0	0	0	0	0	0	0	0	0	0	0	433.045	291.25	1	1	1	1	24.4106	22.4738	51.2527
DATA	967	6	147	0	0	Col_2_16777645	Col_2_16777645	14407.6	440.78	1.169010653e-002	8.331599195e-002	8.884146872e-001	5.856618e+002	6.016404e+002	7.789738e+001	8.307075e+001	156	137	22	49	7.280386e+000	1.648841e+001	0	0	0	0	0	0	0	0	0	0	0	108.438	72.1564	1	1	1	1	23.696	22.323	50.259
DATA	968	6	148	0	0	NC_5_14213339	NC_5_14213339	14428.9	440.462	-9.438812239e-002	1.264488258e-001	4.553937356e-001	3.380731e+002	2.720336e+002	6.156357e+001	6.353790e+001	107.5	97.5	22	49	6.847119e+000	1.621680e+001	0	0	0	0	0	0	0	0	0	0	0	62.4876	32.5465	1	1	1	0	24.6442	22.0447	50.4533
DATA	969	6	149	0	0	NC_3_7941369	NC_3_7941369	14449.6	440.383	-1.266031644e-001	7.451501009e-002	8.931373133e-002	9.532699e+002	7.122176e+002	1.083666e+002	9.157298e+001	222	138	22	49	6.841154e+000	1.571468e+001	0	0	0	0	0	0	0	0	0	0	0	175.9	85.0043	1	1	1	1	25.7804	21.9085	49.7276
DATA	970	6	150	0	0	Col_3_2557898	Col_3_2557898	14471	440.203	4.269051060e-001	1.025151324e-001	3.122913509e-005	2.739723e+002	7.321697e+002	5.844542e+001	9.322355e+001	90.5	148	21.5	49	6.921840e+000	1.498737e+001	0	0	0	0	0	0	0	0	0	0	0	50.4671	87.1645	1	1	1	1	28.1191	21.9004	49.4814
DATA	971	6	151	0	0	Col_2_15007064	Col_2_15007064	14492.2	440.729	1.676991022e-001	7.088742713e-002	1.799552722e-002	8.653879e+002	1.273239e+003	1.008142e+002	1.398522e+002	208	219	22	49	7.114170e+000	1.572623e+001	0	0	0	0	0	0	0	0	0	0	0	159.132	151.185	1	1	1	1	23.4529	21.9045	49.5112
DATA	972	6	152	0	0	NC_3_7513304	NC_3_7513304	14513.8	440.265	-1.667316309e-001	1.778659556e-001	3.485526032e-001	2.446809e+002	1.666742e+002	5.729111e+001	6.035414e+001	89	79	21.5	49	7.110902e+000	1.563782e+001	0	0	0	0	0	0	0	0	0	0	0	44.9174	19.7393	1	1	0	0	23.9365	21.7593	49.7808
DATA	973	6	153	0	0	NC_5_20768857	NC_5_20768857	14534.7	440.186	-8.071056047e-002	8.738753145e-002	3.556979770e-001	6.009171e+002	4.990040e+002	7.939408e+001	7.663165e+001	165	119	22	50	7.097564e+000	1.615869e+001	0	0	0	0	0	0	0	0	0	0	0	110.133	58.9438	1	1	1	1	26.0017	22.2417	50.4295
DATA	974	6	154	0	0	Col_1_20799155	Col_1_20799155	14555.6	439.959	-2.263745764e-002	6.656169133e-002	7.337831861e-001	1.361404e+003	1.292259e+003	1.457232e+002	1.417725e+002	294	207	22	49	7.074382e+000	1.590071e+001	0	0	0	0	0	0	0	0	0	0	0	249.11	152.246	1	1	1	1	23.2073	22.2466	50.4609
DATA	975	6	155	0	0	NC_3_5041056	NC_3_5041056	14576.6	440	1.694938741e-001	8.331753700e-002	4.192013030e-002	5.134919e+002	7.586256e+002	7.311994e+001	9.577898e+001	132.5	145.5	22	50	7.174060e+000	1.606734e+001	0	0	0	0	0	0	0	0	0	0	0	93.8076	89.1363	1	1	1	1	29.1201	22.2952	50.617
DATA	976	6	156	0	0	Col_1_5987156	Col_1_5987156	14597.8	440.815	4.312106124e-002	6.264116068e-002	4.912121187e-001	2.777414e+003	3.067339e+003	2.825933e+002	3.122871e+002	553	407	22	50	7.634916e+000	1.576134e+001	0	0	0	0	0	0	0	0	0	0	0	506.561	359.401	1	1	1	1	24.4106	22.7315	50.8166
DATA	977	6	157	0	0	NC_5_20274716	NC_5_20274716	14619	439.5	1.026478167e-001	1.268922670e-001	4.185515353e-001	2.736078e+002	3.465582e+002	5.895209e+001	6.824375e+001	100	106	22	51	7.334058e+000	1.604680e+001	0	0	0	0	0	0	0	0	0	0	0	49.8286	40.4969	1	1	1	1	26.2212	22.622	51.6032
DATA	978	6	158	0	0	NC_3_8175699	NC_3_8175699	14640.6	439.635	1.188387333e-001	1.862645184e-001	5.234667937e-001	1.695497e+002	2.229132e+002	5.497962e+001	6.303149e+001	79	86	22	51	7.199379e+000	1.608032e+001	0	0	0	0	0	0	0	0	0	0	0	30.8296	25.9738	1	1	0	0	24.4106	23.1105	52.146
DATA	979	6	159	0	0	Col_1_21493068	Col_1_21493068	14661.9	439.944	3.927331751e-002	8.299005160e-002	6.360496524e-001	5.884862e+002	6.441835e+002	7.878275e+001	8.743960e+001	150	144	22	51	7.130043e+000	1.626344e+001	0	0	0	0	0	0	0	0	0	0	0	106.844	74.8463	1	1	1	1	24.6442	22.7634	51.6879
DATA	980	6	160	0	0	Col_2_7788831	Col_2_7788831	14683.1	439.393	-2.898308261e-002	6.634815833e-002	6.622322728e-001	1.424104e+003	1.332167e+003	1.517632e+002	1.458168e+002	297	210	22	50	7.111950e+000	1.631333e+001	0	0	0	0	0	0	0	0	0	0	0	258.192	154.343	1	1	1	1	25.7804	22.5992	51.5039
DATA	981	6	161	0	0	Col_5_16213876	Col_5_16213876	14703.4	439.706	3.912874656e-003	8.704789216e-002	9.641465045e-001	5.560647e+002	5.610974e+002	7.649144e+001	8.175435e+001	143.5	133	22	49	6.877947e+000	1.586446e+001	0	0	0	0	0	0	0	0	0	0	0	100.677	64.8274	1	1	1	1	24.4106	22.2566	50.6813
DATA	982	6	162	0	0	Col_3_22094329	Col_3_22094329	14725	439.7	7.408621567e-002	6.257264568e-002	2.364117935e-001	3.210029e+003	3.807108e+003	3.252835e+002	3.853533e+002	632	478.5	22	50	7.123862e+000	1.638655e+001	0	0	0	0	0	0	0	0	0	0	0	580.385	438.561	1	1	1	1	26.2212	22.7573	51.3602
DATA	983	6	163	0	0	Col_4_4745961	Col_4_4745961	14745.7	440.204	1.499102507e-002	6.538878197e-002	8.186669251e-001	1.518832e+003	1.572175e+003	1.607553e+002	1.682094e+002	325	245	22	50	7.066739e+000	1.578149e+001	0	0	0	0	0	0	0	0	0	0	0	274.25	180.585	1	1	1	1	23.9365	22.3691	50.8494
DATA	984	6	164	66	1	DarkCorner	DarkCorner	14766.9	438.97	0.000000000e+000	6.202430337e-001	1.000000000e+000	5.239373e+001	5.960174e+001	5.272828e+001	5.998232e+001	41.5	61	22	49	7.019753e+000	1.610146e+001	0	0	0	0	0	0	0	0	0	0	0	-3.26661	-3.89756	0	0	0	0	20.591	21.9434	50.567
DATA	985	7	1	0	0	NC_1_16779823	NC_1_16779823	11307.9	453.196	3.062578849e-002	9.632315277e-002	7.505241085e-001	4.198109e+002	4.504841e+002	6.472863e+001	7.153406e+001	126	119.5	21	48	6.766395e+000	1.557411e+001	0	0	0	0	0	0	0	0	0	0	0	81.0319	55.6931	1	1	1	1	25.3321	21.0305	49.3234
DATA	986	7	2	0	0	NC_3_16026703	NC_3_16026703	11329.2	453	9.515589186e-002	1.201329786e-001	4.283093614e-001	2.813902e+002	3.503200e+002	5.689683e+001	6.584622e+001	87	107	21	48	6.783580e+000	1.626704e+001	0	0	0	0	0	0	0	0	0	0	0	54.113	43.1653	1	1	1	1	26.8687	21.3976	49.7027
DATA	987	7	3	0	0	NC_4_13834056	NC_4_13834056	11350.1	453.276	8.921392879e-002	6.881104674e-002	1.948012515e-001	9.769697e+002	1.199762e+003	1.095770e+002	1.323707e+002	228	211	22	50	7.599885e+000	1.635246e+001	0	0	0	0	0	0	0	0	0	0	0	187.228	147.376	1	1	1	1	26.2212	21.6613	50.6362
DATA	988	7	4	0	0	Col_3_17247072	Col_3_17247072	11371.4	453.207	1.013824435e-001	7.883432938e-002	1.984364449e-001	5.956717e+002	7.522972e+002	7.763397e+001	9.384028e+001	157	145	21	50	7.728372e+000	1.619291e+001	0	0	0	0	0	0	0	0	0	0	0	113.778	92.1341	1	1	1	1	25.7804	21.4349	51.0368
DATA	989	7	5	0	0	NC_5_25356316	NC_5_25356316	11392.6	453	1.887467990e-001	2.661056871e-001	4.781429114e-001	1.009579e+002	1.559147e+002	5.095124e+001	5.837209e+001	61	76	20	50	7.945214e+000	1.643767e+001	0	0	0	0	0	0	0	0	0	0	0	19.2245	19.0414	1	1	0	0	29.1201	21.2844	50.6491
DATA	990	7	6	0	0	NC_5_18897267	NC_5_18897267	11413.5	453.473	1.924873565e-001	1.449731566e-001	1.842624344e-001	2.000427e+002	3.116090e+002	5.393375e+001	6.443352e+001	81.5	97.5	20	49	8.025572e+000	1.608902e+001	0	0	0	0	0	0	0	0	0	0	0	37.9815	37.9572	1	1	0	1	24.4106	21.0857	50.2271
DATA	991	7	7	0	0	Col_3_13200445	Col_3_13200445	11434.4	453.698	3.961842096e-004	6.403394153e-002	9.950634423e-001	1.812245e+003	1.813899e+003	1.880547e+002	1.899961e+002	382	280	20	49	7.792032e+000	1.555643e+001	0	0	0	0	0	0	0	0	0	0	0	343.157	220.414	1	1	1	1	24.6442	20.7823	49.7403
DATA	992	7	8	0	0	NC_2_9503613	NC_2_9503613	11456.6	453.683	3.282013603e-001	3.694110634e-001	3.743015062e-001	6.070096e+001	1.292400e+002	5.072022e+001	5.812746e+001	55	76	20	49	7.690277e+000	1.588065e+001	0	0	0	0	0	0	0	0	0	0	0	11.4635	15.6664	1	1	0	0	26.2212	20.858	49.5191
DATA	993	7	9	0	0	Col_4_1115257	Col_4_1115257	11477.6	453.246	4.095562528e-002	6.430213510e-002	5.241738208e-001	1.685457e+003	1.852138e+003	1.759406e+002	1.937262e+002	362	290	20	49	7.578933e+000	1.602536e+001	0	0	0	0	0	0	0	0	0	0	0	317.569	224.03	1	1	1	1	25.3321	20.6287	50.2456
DATA	994	7	10	0	0	NC_5_26729673	NC_5_26729673	11498.9	453.078	-1.649635486e-001	1.179636223e-001	1.619847953e-001	3.991222e+002	2.729872e+002	6.443285e+001	6.311924e+001	116	92	21	49	7.268329e+000	1.554909e+001	0	0	0	0	0	0	0	0	0	0	0	75.0371	32.9528	1	1	1	0	23.696	21.0258	50.1834
DATA	995	7	11	0	0	Col_1_16895094	Col_1_16895094	11519.8	453.16	7.494796084e-002	7.132228481e-002	2.933343303e-001	8.525043e+002	1.013082e+003	9.917941e+001	1.162505e+002	200	183	20	48	7.018544e+000	1.613689e+001	0	0	0	0	0	0	0	0	0	0	0	159.953	122.065	1	1	1	1	23.2073	20.3727	49.6091
DATA	996	7	12	0	0	Col_2_18796279	Col_2_18796279	11541	452.5	6.865565378e-002	7.123397718e-002	3.351437752e-001	8.621266e+002	1.009780e+003	1.000545e+002	1.160121e+002	198	171	20	49	6.881802e+000	1.582507e+001	0	0	0	0	0	0	0	0	1	0	0	161.465	121.454	1	1	1	1	26.2212	20.0968	49.9047
DATA	997	7	13	0	0	Col_5_17221993	Col_5_17221993	11561.9	452.729	7.583580428e-002	1.092906442e-001	4.877505126e-001	3.375653e+002	4.019699e+002	6.104597e+001	6.991654e+001	109.5	107	20	49.5	6.681773e+000	1.545067e+001	0	0	0	0	0	0	0	0	0	0	0	63.1135	48.2721	1	1	1	1	26.0017	20.6135	50.0706
DATA	998	7	14	0	0	Col_1_4735503	Col_1_4735503	11583.1	452.484	7.385214817e-002	8.401228965e-002	3.793667790e-001	5.365700e+002	6.360314e+002	7.398774e+001	8.560100e+001	135	131	20	50	7.005456e+000	1.572901e+001	0	0	0	0	0	0	0	0	0	0	0	100.166	76.2679	1	1	1	1	26.2212	20.827	50.4021
DATA	999	7	15	0	0	Col_1_15735214	Col_1_15735214	11604.3	452.5	1.558964854e-002	7.825500146e-002	8.420937823e-001	6.755467e+002	7.002370e+002	8.465295e+001	9.052227e+001	163	131.5	20	49	7.176738e+000	1.551276e+001	0	0	0	0	0	0	0	0	0	0	0	125.931	83.8547	1	1	1	1	27.0811	20.865	50.4709
DATA	1000	7	16	0	0	Col_3_16537924	Col_3_16537924	11625.5	452.696	4.892469862e-002	1.136510454e-001	6.668452541e-001	3.301524e+002	3.695210e+002	6.082109e+001	6.829608e+001	105.5	104.5	20	48	7.029396e+000	1.550939e+001	0	0	0	0	0	0	0	0	0	0	0	61.4657	44.1976	1	1	1	1	25.3321	20.408	50.0844
DATA	1001	7	17	0	0	NC_4_8410886	NC_4_8410886	11646.7	452.5	1.497883884e-001	7.001696237e-002	3.241010466e-002	9.113823e+002	1.286735e+003	1.045048e+002	1.409361e+002	217	223	19	49	7.003227e+000	1.548377e+001	0	0	0	0	0	0	0	0	1	0	0	169.485	153.735	1	1	1	1	27.0811	20.107	50.2446
DATA	1002	7	18	0	0	Col_3_19764430	Col_3_19764430	11667.8	452.478	-7.713001584e-003	7.547194706e-002	9.186003614e-001	7.695606e+002	7.560140e+002	9.242580e+001	9.501617e+001	195	154	20	50	6.386374e+000	1.554378e+001	0	0	0	0	0	0	0	0	1	0	0	142.968	90.2393	1	1	1	1	27.0811	20.1267	50.779
DATA	1003	7	19	0	0	NC_5_1484823	NC_5_1484823	11688.3	452.642	2.313489696e-002	6.435189006e-002	7.192165170e-001	1.707368e+003	1.800786e+003	1.782578e+002	1.890668e+002	363.5	272.5	20	49	6.509887e+000	1.559130e+001	0	0	0	0	0	0	0	0	0	0	0	316.921	214.769	1	1	1	1	24.8756	20.3526	50.2059
DATA	1004	7	20	0	0	NC_5_5882936	NC_5_5882936	11710	452.5	7.687459925e-002	1.741053886e-001	6.588216698e-001	1.881718e+002	2.246100e+002	5.461579e+001	6.186696e+001	79	86	20	50	7.075322e+000	1.575225e+001	0	0	0	0	0	0	0	0	0	0	0	34.9018	26.7674	1	1	0	0	26.2212	20.9631	51.1813
DATA	1005	7	21	0	0	Col_1_27915877	Col_1_27915877	11730.5	452.179	1.563399442e-002	6.286127384e-002	8.035879803e-001	2.472975e+003	2.563621e+003	2.525629e+002	2.627712e+002	487	362	21	50	7.121486e+000	1.636885e+001	0	0	0	0	0	0	0	0	0	0	0	458.409	305.322	1	1	1	1	25.3321	21.0986	51.1202
DATA	1006	7	22	0	0	Col_1_430076	Col_1_430076	11751.6	451.078	-4.161404346e-002	8.045316081e-002	6.049847246e-001	6.787211e+002	6.167048e+002	8.509436e+001	8.446481e+001	169	134	21	50	6.977863e+000	1.620371e+001	0	0	0	0	0	0	0	0	0	0	0	125.753	73.4058	1	1	1	1	24.4106	21.1042	50.7221
DATA	1007	7	23	0	0	NC_3_7513783	NC_3_7513783	11773.2	451.679	-6.191224014e-002	9.876077427e-002	5.307306901e-001	4.668080e+002	4.047865e+002	6.939628e+001	7.051449e+001	131	98	21	48	6.665106e+000	1.602833e+001	0	0	0	0	0	0	0	0	0	0	0	86.4522	48.1617	1	1	1	1	25.3321	21.3269	49.6657
DATA	1008	7	24	0	0	NC_5_14952566	NC_5_14952566	11794.2	451.264	2.733185918e-002	2.120118179e-001	8.974235800e-001	1.602865e+002	1.706981e+002	5.380655e+001	6.022831e+001	74	80.5	21	48	6.731353e+000	1.635813e+001	0	0	0	0	0	0	0	0	0	0	0	29.6765	20.3027	1	1	0	0	24.4106	21.2575	49.8748
DATA	1009	7	25	0	0	Col_3_15292889	Col_3_15292889	11816.5	451.412	-1.515028746e-001	7.485333834e-002	4.297053167e-002	9.823131e+002	6.930221e+002	1.108545e+002	9.022438e+001	232	146.5	21	48	6.852170e+000	1.604344e+001	0	0	0	0	0	0	0	0	0	0	0	181.834	82.4083	1	1	1	1	24.4106	21.3716	49.208
DATA	1010	7	26	0	0	NC_3_20249915	NC_3_20249915	11837.2	451.46	1.924064792e-001	8.451750664e-002	2.281441862e-002	4.823161e+002	7.511700e+002	7.047060e+001	9.476857e+001	129	151	21	48	6.832204e+000	1.565528e+001	0	0	0	0	0	0	0	0	0	0	0	89.2722	89.311	1	1	1	1	23.9365	21.7257	48.7344
DATA	1011	7	27	0	0	Col_4_9480280	Col_4_9480280	11858.4	452	-3.454923240e-002	6.514765327e-002	5.958887119e-001	2.686804e+003	2.481343e+003	2.888442e+002	2.582035e+002	414.5	306	21	47	6.977278e+000	1.468852e+001	0	0	1	0	0	0	0	0	0	0	0	497.296	295.016	1	1	1	1	29.1201	22.1183	48.47
DATA	1012	7	28	0	0	Col_4_4845253	Col_4_4845253	11879.2	451.706	-1.732012121e-001	1.106944416e-001	1.176583380e-001	4.488145e+002	3.012074e+002	6.821804e+001	6.515956e+001	128	98	21	47	6.429388e+000	1.517965e+001	0	0	0	0	0	0	0	0	0	0	0	83.0787	35.8124	1	1	1	1	24.4106	21.5714	48.3432
DATA	1013	7	29	0	0	NC_4_2364764	NC_4_2364764	11900.5	451.472	-2.457078980e-002	6.737535253e-002	7.153464532e-001	1.250823e+003	1.182021e+003	1.352182e+002	1.315657e+002	271	210	21	49	6.491143e+000	1.586536e+001	0	0	0	0	0	0	0	0	0	0	0	231.58	140.553	1	1	1	1	24.4106	21.1605	49.9475
DATA	1014	7	30	0	0	NC_4_13256410	NC_4_13256410	11921.2	451.925	1.196826329e-001	4.540403689e-001	7.920922462e-001	6.482226e+001	8.538996e+001	5.175983e+001	5.838877e+001	55	74	21	49	6.243430e+000	1.561845e+001	0	0	0	0	0	0	0	0	0	0	0	12.0043	10.1558	1	1	0	0	27.501	21.4205	49.9631
DATA	1015	7	31	0	0	Col_3_6820571	Col_3_6820571	11942.6	451.516	1.252372252e-001	1.057882320e-001	2.364731101e-001	3.391058e+002	4.524519e+002	6.152326e+001	7.336048e+001	102.5	116	21	50	6.497495e+000	1.646063e+001	0	0	0	0	0	0	0	0	0	0	0	62.8205	53.826	1	1	1	1	26.2212	21.5406	50.3922
DATA	1016	7	32	0	0	Col_4_14681656	Col_4_14681656	11963.6	451.615	2.544277300e-002	7.994030527e-002	7.502785065e-001	6.371792e+002	6.756229e+002	8.181058e+001	8.886482e+001	153.5	138.5	22	48	6.230512e+000	1.585720e+001	0	0	0	0	0	0	0	0	0	0	0	118.089	80.4038	1	1	1	1	24.4106	21.8307	49.6374
DATA	1017	7	33	0	0	Col_1_11020685	Col_1_11020685	11984.9	451.855	-1.692153968e-001	8.567277348e-002	4.825268736e-002	7.016700e+002	4.752450e+002	8.691272e+001	7.475280e+001	167.5	122.5	22	49	6.867488e+000	1.604105e+001	0	0	0	0	0	0	0	0	0	0	0	130.105	56.582	1	1	1	1	24.6442	22.1092	50.3623
DATA	1018	7	34	0	-1	NC2_00122731	NC2_00122731	12006.3	451.609	0.000000000e+000	6.200660136e-001	1.000000000e+000	5.093283e+001	5.730734e+001	5.129006e+001	5.767326e+001	46	61	22	48	6.914736e+000	1.564346e+001	0	0	0	0	0	0	0	0	0	0	0	3.36134	-2.57557	0	0	0	0	27.2919	22.1201	49.4635
DATA	1019	7	35	0	0	Col_5_6794712	Col_5_6794712	12027.4	451.784	1.729543311e-001	1.562557915e-001	2.683515732e-001	1.909080e+002	2.843011e+002	5.466780e+001	6.427094e+001	80	94	22	49	6.992775e+000	1.540134e+001	0	0	0	0	0	0	0	0	0	0	0	35.4409	33.8837	1	1	0	0	23.9365	22.2	50.1781
DATA	1020	7	36	0	0	NC_2_13650530	NC_2_13650530	12048.5	451.638	2.095690511e-002	2.856310376e-001	9.415112555e-001	1.171128e+002	1.229027e+002	5.251337e+001	5.890280e+001	62	75	22	49	7.032282e+000	1.605898e+001	0	0	0	0	0	0	0	0	0	0	0	21.7563	14.6567	1	1	0	0	23.696	22.2558	50.5408
DATA	1021	7	37	0	0	Col_5_1794491	Col_5_1794491	12069.7	451.5	-1.847433285e-001	7.530994135e-002	1.416282758e-002	1.021945e+003	6.678583e+002	1.142816e+002	8.817264e+001	224	137	22	50	7.117378e+000	1.717763e+001	0	0	0	0	0	0	0	0	0	0	0	189.992	79.698	1	1	1	1	27.0811	22.2485	51.0644
DATA	1022	7	38	0	0	Col_1_10430357	Col_1_10430357	12091	451.5	1.422959061e-001	8.357933541e-002	8.865701636e-002	5.118763e+002	7.103312e+002	7.233600e+001	9.140524e+001	134	141.5	22	50	6.836443e+000	1.688460e+001	0	0	0	0	0	0	0	0	0	0	0	95.2408	84.8286	1	1	1	1	26.2212	22.3089	51.2245
DATA	1023	7	39	0	0	NC_4_1581054	NC_4_1581054	12112.3	451.255	-1.700455801e-001	6.895028600e-002	1.365529271e-002	1.482914e+003	1.002467e+003	1.568380e+002	1.155574e+002	319	181	21	51	6.727711e+000	1.668769e+001	0	0	0	0	0	0	0	0	0	0	0	276.152	119.808	1	1	1	1	24.8756	22.1444	51.254
DATA	1024	7	40	0	0	Col_5_4244399	Col_5_4244399	12133.2	451.635	-1.516747281e-001	1.501474049e-001	3.124128166e-001	2.899894e+002	2.045066e+002	5.868656e+001	6.096529e+001	97.5	90.5	22	50	6.118469e+000	1.627828e+001	0	0	0	0	0	0	0	0	0	0	0	54.0508	24.4619	1	1	1	0	24.6442	21.9467	50.1502
DATA	1025	7	41	0	0	NC_3_23202656	NC_3_23202656	12154.6	451.824	-5.042471619e-002	1.189242813e-001	6.715607791e-001	3.470383e+002	3.089959e+002	6.166460e+001	6.517188e+001	105	96	21	48	6.231160e+000	1.598328e+001	0	0	0	0	0	0	0	0	0	0	0	64.7464	36.9937	1	1	1	1	24.1747	21.5848	49.2076
DATA	1026	7	42	0	0	Col_1_24483717	Col_1_24483717	12175.8	451.5	5.668187629e-002	7.676054234e-002	4.602564458e-001	6.814087e+002	7.764072e+002	8.506575e+001	9.651269e+001	174	163.5	21	48	6.303242e+000	1.571652e+001	0	0	0	0	0	0	0	0	0	0	0	127.256	93.0377	1	1	1	1	25.7804	21.6309	48.3328
DATA	1027	7	43	0	0	NC_4_9469051	NC_4_9469051	12197	451.453	3.414630031e-002	7.957697471e-002	6.678520942e-001	6.331773e+002	6.849701e+002	8.122061e+001	8.928670e+001	164	138	22	48	6.726183e+000	1.622048e+001	0	0	0	0	0	0	0	0	0	0	0	118.371	82.16	1	1	1	1	25.3321	22.325	49.4992
DATA	1028	7	44	0	0	NC_4_9090884	NC_4_9090884	12217.5	450.761	0.000000000e+000	6.209314318e-001	1.000000000e+000	5.049383e+001	5.685687e+001	5.081625e+001	5.738706e+001	46	64.5	22	48	6.784937e+000	1.531618e+001	0	0	0	0	0	0	0	0	0	0	0	-0.407881	5.25474	0	0	0	0	23.4529	22.183	49.0512
DATA	1029	7	45	0	0	NC_3_1407634	NC_3_1407634	12239	451.321	3.968699787e-002	7.400226806e-002	5.917551400e-001	7.710098e+002	8.447864e+002	9.230989e+001	1.019983e+002	182	154	22	49	6.805697e+000	1.502590e+001	0	0	0	0	0	0	0	0	0	0	0	144.448	101.535	1	1	1	1	24.8756	22.152	50.2586
DATA	1030	7	46	0	0	NC_5_23383576	NC_5_23383576	12260.1	451.123	1.202192900e+000	1.285637210e-001	8.686413445e-021	1.935318e+003	3.082799e+004	2.000632e+002	3.083327e+003	412.5	3760	22	48	6.424496e+000	1.468942e+001	0	0	0	0	0	0	0	0	0	0	0	362.989	3709.17	1	1	1	1	26.0017	21.8336	49.1507
DATA	1031	7	47	0	0	NC_1_10770519	NC_1_10770519	12280.9	451.237	-1.626663788e-002	6.169334620e-002	7.920347978e-001	6.000994e+003	5.780383e+003	6.022327e+002	5.808452e+002	1119	738	21	49	6.608500e+000	1.505902e+001	0	0	0	0	0	0	0	0	0	0	0	1126.83	696.249	1	1	1	1	26.6546	21.8452	49.179
DATA	1032	7	48	0	0	NC_5_22920189	NC_5_22920189	12302.3	451.278	-2.511598802e-002	6.387988929e-002	6.941900879e-001	1.955794e+003	1.845895e+003	2.020150e+002	1.931804e+002	413	281.5	22	49	6.739396e+000	1.581832e+001	0	0	0	0	0	0	0	0	0	0	0	367.687	222.596	1	1	1	1	24.8756	22.4356	49.8157
DATA	1033	7	49	0	0	NC_2_3556342	NC_2_3556342	12323.6	451	1.510430084e-001	2.187807426e-001	4.899519203e-001	1.318828e+002	1.867374e+002	5.221620e+001	5.988792e+001	70	88	22	48	6.752998e+000	1.585877e+001	0	0	0	0	0	0	0	0	0	0	0	24.8238	22.5448	1	1	0	0	29.1201	22.4169	49.0564
DATA	1034	7	50	0	0	Col_1_13157951	Col_1_13157951	12344.6	451	-6.148957918e-002	7.628429964e-002	4.202093382e-001	7.885097e+002	6.844117e+002	9.361569e+001	8.896287e+001	193.5	151.5	22	50	6.818184e+000	1.511117e+001	0	0	0	0	0	0	0	0	0	0	0	148.598	82.7269	1	1	1	1	30	22.1302	50.3721
DATA	1035	7	51	0	0	NC_1_28607852	NC_1_28607852	12365.6	450.694	2.248008246e-001	5.066136848e-001	6.572361842e-001	5.008059e+001	8.403695e+001	5.062443e+001	5.738602e+001	54	72.5	22	50	6.435907e+000	1.471344e+001	0	0	0	0	0	0	0	0	0	0	0	8.97719	10.1699	0	1	0	0	23.696	22.1441	50.6739
DATA	1036	7	52	0	0	NC_2_5717111	NC_2_5717111	12386.5	451.133	9.310664385e-002	5.922282546e-001	8.750761006e-001	5.001872e+001	6.197824e+001	5.033810e+001	5.703466e+001	43.5	69.5	22	50	6.476290e+000	1.522571e+001	0	0	0	0	0	0	0	0	0	0	0	-0.939869	7.50972	0	1	0	0	25.7804	22.464	51.0873
DATA	1037	7	53	0	0	Col_2_8362209	Col_2_8362209	12408.8	450.5	-1.085365734e-001	8.082030838e-002	1.792924232e-001	7.203955e+002	5.610924e+002	8.784588e+001	7.971506e+001	178	135	22	49	6.148570e+000	1.513633e+001	0	0	0	0	0	0	0	0	0	0	0	136.277	68.0738	1	1	1	1	23.9365	22.4935	49.8838
DATA	1038	7	54	0	0	Col_5_2466265	Col_5_2466265	12429.2	450.415	1.333263692e-001	1.295173990e-001	3.032875482e-001	2.474977e+002	3.364322e+002	5.597839e+001	6.580500e+001	92	96	22	49	5.848316e+000	1.565092e+001	0	0	0	0	0	0	0	0	0	0	0	46.8764	40.867	1	1	0	1	21.6755	22.5619	50.2271
DATA	1039	7	55	0	0	Col_5_16297923	Col_5_16297923	12451.3	450.5	7.369481339e-001	9.244983791e-002	1.569761658e-015	1.086257e+003	5.927626e+003	1.196406e+002	5.954472e+002	250	782	22	49	6.408478e+000	1.581713e+001	0	0	0	0	0	0	0	0	0	0	0	206.012	721.006	1	1	1	1	24.4106	22.9717	50.1118
DATA	1040	7	56	0	0	NC_4_1121477	NC_4_1121477	12472.2	450.463	-5.384981301e-002	1.004789386e-001	5.920059998e-001	4.388548e+002	3.876779e+002	6.658788e+001	6.844478e+001	130.5	112.5	22	50	6.267250e+000	1.594384e+001	0	0	0	0	0	0	0	0	0	0	0	83.3351	47.2152	1	1	1	1	25.1049	22.4787	50.8815
DATA	1041	7	57	0	0	Col_5_8947649	Col_5_8947649	12493.3	450.1	1.132237758e+000	1.227170273e-001	2.798511329e-020	1.134310e+003	1.538046e+004	1.239686e+002	1.539078e+003	266	1932	22	50	6.344677e+000	1.602294e+001	0	0	0	0	0	0	0	0	0	0	0	215.671	1875.59	1	1	1	1	24.1747	22.1598	50.6408
DATA	1042	7	58	0	0	NC_4_15742570	NC_4_15742570	12514.1	450.143	-1.076060405e-001	4.489000405e-001	8.105547162e-001	8.298010e+001	6.476910e+001	5.063799e+001	5.663350e+001	59.5	73.5	22	49	6.161530e+000	1.594621e+001	0	0	0	0	0	0	0	0	0	0	0	15.7972	7.90856	1	1	0	0	21.9382	22.3845	50.5823
DATA	1043	7	59	0	0	Col_4_15232584	Col_4_15232584	12535.4	450.464	2.685047887e-002	7.363891893e-002	7.153924854e-001	7.800910e+002	8.298427e+002	9.259783e+001	1.002164e+002	191	157	22.5	49	6.337384e+000	1.646357e+001	0	0	0	0	0	0	0	0	0	0	0	148.7	101.463	1	1	1	1	24.4106	22.8123	50.9676
DATA	1044	7	60	0	0	Col_5_2272146	Col_5_2272146	12556.9	450.308	5.620176432e-002	8.959031209e-002	5.304497176e-001	4.694794e+002	5.343408e+002	6.845919e+001	7.748386e+001	139	124.5	22.5	50	6.317201e+000	1.646364e+001	0	0	0	0	0	0	0	0	0	0	0	89.6064	65.4195	1	1	1	1	24.1747	22.8412	52.3003
DATA	1045	7	61	0	0	NC_3_483956	NC_3_483956	12577	450.377	-8.733937905e-003	1.164882505e-001	9.402330230e-001	3.321756e+002	3.255620e+002	5.983325e+001	6.481170e+001	114.5	101	23	50.5	6.557021e+000	1.611738e+001	0	0	0	0	0	0	0	0	0	0	0	63.4761	39.9087	1	1	1	1	24.8756	23.1709	52.1741
DATA	1046	7	62	0	0	NC_3_19880653	NC_3_19880653	12598.2	450.254	-9.090259124e-002	7.847326682e-002	2.467052217e-001	7.485004e+002	6.071409e+002	8.984971e+001	8.257499e+001	176	143.5	22	50	7.133512e+000	1.589049e+001	0	0	0	0	0	0	0	0	0	0	0	143.211	74.5234	1	1	1	1	25.7804	23.2939	51.6407
DATA	1047	7	63	0	0	NC_5_19157683	NC_5_19157683	12619.8	450.478	1.381319155e-001	7.880428602e-002	7.962813048e-002	2.385790e+003	3.279171e+003	2.466072e+002	4.460412e+002	452	308	22	50	7.173139e+000	1.620470e+001	0	0	1	1	0	0	0	0	0	0	0	457.052	403.045	1	1	1	1	27.0811	23.1201	50.9352
DATA	1048	7	64	0	0	Col_3_10727799	Col_3_10727799	12640.6	450.314	3.772742280e-002	1.895272016e-001	8.422152406e-001	1.731324e+002	1.888451e+002	5.251689e+001	5.892879e+001	80	87	23	50	6.858105e+000	1.597023e+001	0	0	0	0	0	0	0	0	0	0	0	33.2074	23.2409	1	1	0	0	24.1747	23.2383	50.5639
DATA	1049	7	65	0	0	Col_1_9394737	Col_1_9394737	12661.9	449.812	2.734462218e-002	7.812323534e-002	7.263243867e-001	6.507293e+002	6.930187e+002	8.177313e+001	8.894226e+001	173	158	22	50	6.868286e+000	1.604202e+001	0	0	0	0	0	0	0	0	0	0	0	124.963	85.3984	1	1	1	1	22.9591	23.0785	50.8637
DATA	1050	7	66	0	0	Col_5_2394034	Col_5_2394034	12682.7	449.566	-1.108482309e-001	7.348671195e-002	1.314491501e-001	9.382749e+002	7.269120e+002	1.060672e+002	9.156499e+001	217	133.5	22	50	6.656855e+000	1.589538e+001	0	0	0	0	0	0	0	0	0	0	0	180.392	89.6882	1	1	1	1	24.6442	22.7508	50.6201
DATA	1051	7	67	0	0	NC_5_22741423	NC_5_22741423	12704.3	448.918	-8.844080628e-002	5.294014822e-001	8.673243333e-001	6.773446e+001	5.525465e+001	4.986721e+001	5.562245e+001	59	64	23	51	6.908309e+000	1.595678e+001	0	0	0	0	0	0	0	0	0	0	0	13.038	1.59471	1	0	0	0	23.4529	23.2496	51.4864
DATA	1052	7	68	0	0	NC_4_8547234	NC_4_8547234	12725	449.22	2.544073061e-001	9.330782124e-002	6.400260893e-003	3.580734e+002	6.432494e+002	6.097148e+001	8.498303e+001	113	134	24	49	6.963018e+000	1.603025e+001	0	0	0	0	0	0	0	0	0	0	0	69.0022	79.5677	1	1	1	1	23.696	23.908	50.5302
DATA	1053	7	69	0	-1	NC2_00083254	NC2_00083254	12746.1	450.269	0.000000000e+000	6.202821837e-001	1.000000000e+000	4.898086e+001	5.511414e+001	4.935468e+001	5.547347e+001	52	62.5	23	51	6.609891e+000	1.602480e+001	0	0	0	0	0	0	0	0	0	0	0	4.73531	1.12379	0	0	0	0	31.5745	23.7504	51.3675
DATA	1054	7	70	0	0	NC_4_7461525	NC_4_7461525	12767.8	450	2.220186766e-001	1.118510524e-001	4.715009912e-002	2.702292e+002	4.505583e+002	5.616622e+001	7.140553e+001	98	118	24	51	6.706378e+000	1.572088e+001	0	0	0	0	0	0	0	0	0	0	0	52.1917	55.8748	1	1	1	1	28.1191	23.9775	51.5823
DATA	1055	7	71	0	0	Col_4_6584842	Col_4_6584842	12789.1	450.723	1.922457683e-001	8.974308517e-002	3.217906396e-002	4.054715e+002	6.312568e+002	6.374344e+001	8.393986e+001	122.5	142	24	50	6.827616e+000	1.494718e+001	0	0	0	0	0	0	0	0	0	0	0	78.3971	78.3817	1	1	1	1	22.9591	23.9114	50.4428
DATA	1056	7	72	0	0	Col_5_26954978	Col_5_26954978	12810.3	450.644	1.273123862e-001	6.387801145e-002	4.625542681e-002	2.101279e+003	2.817060e+003	2.157959e+002	2.870749e+002	438	406.5	23	50	7.265526e+000	1.580816e+001	0	0	0	0	0	0	0	0	0	0	0	406.701	350.208	1	1	1	1	22.9591	23.8992	51.0325
DATA	1057	7	73	0	-1	NC2_00089003	NC2_00089003	12831.4	450	0.000000000e+000	6.198780423e-001	1.000000000e+000	4.877311e+001	5.484626e+001	4.908454e+001	5.519647e+001	45	63	24	51	6.891332e+000	1.590184e+001	0	0	0	0	0	0	0	0	0	0	0	-0.708664	-0.582802	0	0	0	0	30	23.986	51.5894
DATA	1058	7	74	0	0	NC_4_5113847	NC_4_5113847	12851.6	450.109	6.038973623e-003	7.261719233e-002	9.337229174e-001	8.214784e+002	8.329810e+002	9.567148e+001	9.989217e+001	199	160	23	49.5	6.809600e+000	1.595402e+001	0	0	0	0	0	0	0	0	0	0	0	159.306	103.789	1	1	1	1	27.0811	23.8039	51.0523
DATA	1059	7	75	0	0	Col_5_17089471	Col_5_17089471	12873.5	449.676	-2.927016552e-002	1.216691200e-001	8.098869684e-001	3.152706e+002	2.947225e+002	5.825836e+001	6.246146e+001	107	102	23	50	6.942584e+000	1.668639e+001	0	0	0	0	0	0	0	0	0	0	0	61.1987	36.7649	1	1	1	1	27.0811	23.8326	51.8146
DATA	1060	7	76	0	0	Col_5_23908540	Col_5_23908540	12894.1	449.964	7.539187073e-002	6.404249385e-002	2.391091796e-001	1.744350e+003	2.075035e+003	1.811722e+002	2.146717e+002	389	328	23	50	6.952918e+000	1.632369e+001	0	0	0	0	0	0	0	0	0	0	0	338.906	259.13	1	1	1	1	24.6442	23.5769	51.5785
DATA	1061	7	77	0	0	NC_3_18179568	NC_3_18179568	12916	449.5	1.251649057e-001	8.224708109e-002	1.280552606e-001	6.241224e+002	8.325967e+002	7.928911e+001	1.117123e+002	122	141	22	51	7.333672e+000	1.588903e+001	0	0	0	0	0	0	0	0	0	0	0	121.369	104.09	1	1	1	1	26.2212	22.9552	51.7284
DATA	1062	7	78	0	0	Col_4_10872615	Col_4_10872615	12936.6	449.898	5.004838566e-002	6.472226568e-002	4.393571342e-001	1.513481e+003	1.698343e+003	1.590402e+002	1.784851e+002	340.5	279.5	22	50	7.403355e+000	1.604410e+001	0	0	0	0	0	0	0	0	0	0	0	294.56	212.545	1	1	1	1	23.9365	23.1398	51.4424
DATA	1063	7	79	0	0	Col_1_3480566	Col_1_3480566	12957.9	449.404	3.308082838e-003	7.021390997e-002	9.624220892e-001	9.336099e+002	9.407485e+002	1.053565e+002	1.088908e+002	225	184.5	23	49	7.244454e+000	1.598584e+001	0	0	0	0	0	0	0	0	0	0	0	181.849	117.853	1	1	1	1	24.4106	23.5534	51.0922
DATA	1064	7	80	0	0	NC_1_27903186	NC_1_27903186	12979.4	449.586	1.571610900e-001	2.425365776e-001	5.169919170e-001	1.129011e+002	1.621285e+002	5.007471e+001	5.713035e+001	63	84	24	51	6.959443e+000	1.594277e+001	0	0	0	0	0	0	0	0	0	0	0	22.008	20.3315	1	1	0	0	27.501	24.1289	51.6877
DATA	1065	7	81	0	0	NC_5_13908400	NC_5_13908400	13000.7	449.5	-1.839236028e-001	4.739827295e-001	6.979874562e-001	8.305659e+001	5.438141e+001	4.945239e+001	5.491208e+001	61	69	24	51	7.293908e+000	1.571857e+001	0	0	0	0	0	0	0	0	0	0	0	16.2021	5.6293	1	0	0	0	27.0811	24.441	51.8274
DATA	1066	7	82	0	0	Col_4_5918254	Col_4_5918254	13021.8	449.478	-3.669255551e-002	7.062513979e-002	6.033845199e-001	9.556772e+002	8.782511e+002	1.072685e+002	1.034551e+002	235	184	25	50	7.404045e+000	1.568852e+001	0	0	0	0	0	0	0	0	0	0	0	186.553	110.344	1	1	1	1	27.0811	24.7646	50.7136
DATA	1067	7	83	0	0	Col_5_4173728	Col_5_4173728	13043	449.632	5.856982035e-002	6.450243004e-002	3.638650057e-001	1.565098e+003	1.791065e+003	1.639073e+002	1.872524e+002	354	278	24	50	7.508722e+000	1.587255e+001	0	0	0	0	0	0	0	0	0	0	0	305.712	225.233	1	1	1	1	25.5572	24.5926	50.4846
DATA	1068	7	84	0	0	Col_2_9770486	Col_2_9770486	13064.1	449.439	1.538428589e-001	8.309072855e-002	6.409699667e-002	4.885205e+002	6.961866e+002	6.894935e+001	8.846478e+001	148	145	23.5	50	7.273302e+000	1.600163e+001	0	0	0	0	0	0	0	0	0	0	0	95.4796	87.6225	1	1	1	1	25.7804	23.7848	50.9551
DATA	1069	7	85	0	0	NC_3_1831563	NC_3_1831563	13085.2	449.478	4.204852697e-002	1.456031753e-001	7.727432100e-001	2.290292e+002	2.523129e+002	5.375345e+001	6.009164e+001	92	98	24	50	7.133385e+000	1.609894e+001	0	0	0	0	0	0	0	0	0	0	0	44.7875	31.7822	1	1	0	0	27.0811	23.6179	51.1985
DATA	1070	7	86	0	0	Col_5_26409568	Col_5_26409568	13105.7	449.582	-3.111515231e-002	6.377834961e-002	6.256462696e-001	1.938598e+003	1.804565e+003	1.998604e+002	1.885058e+002	425	286	23	50	7.111333e+000	1.591432e+001	0	0	0	0	0	0	0	0	0	0	0	379.286	227.482	1	1	1	1	25.1049	23.6078	51.0151
DATA	1071	7	87	0	0	Col_3_15322203	Col_3_15322203	13127.5	449.269	-1.503572183e-002	6.879552824e-002	8.269954060e-001	1.041421e+003	1.005983e+003	1.149170e+002	1.143914e+002	242.5	194.5	23	51	6.934006e+000	1.579257e+001	0	0	0	0	0	0	0	0	0	0	0	203.85	126.91	1	1	1	1	24.4106	23.0106	50.7405
DATA	1072	7	88	66	-1	(-)3xSLv1	NegativeControl	13147.4	448.942	0.000000000e+000	6.197733364e-001	1.000000000e+000	4.825634e+001	5.407414e+001	4.856447e+001	5.441942e+001	42.5	63.5	23	50	6.843447e+000	1.607642e+001	0	0	0	0	0	0	0	0	0	0	0	-5.11155	-2.41672	0	0	0	0	28.1191	22.943	50.0833
DATA	1073	7	89	0	0	NC_4_1371031	NC_4_1371031	13170	449.203	-1.528611266e-001	1.404402168e-001	2.763997298e-001	2.991973e+002	2.104246e+002	5.702498e+001	5.831019e+001	104	83	22	49	7.018936e+000	1.558386e+001	0	0	0	0	0	0	0	0	0	0	0	58.6113	26.5823	1	1	1	0	28.1191	22.7205	49.5807
DATA	1074	7	90	0	0	Col_5_16282429	Col_5_16282429	13190.2	449.729	3.491672245e-001	7.013598686e-002	6.410153570e-007	1.847543e+003	4.128211e+003	1.910220e+002	4.163833e+002	392	591	22	49	6.913980e+000	1.594388e+001	0	0	0	0	0	0	0	0	0	0	0	362.035	521.814	1	1	1	1	23.4529	22.615	49.92
DATA	1075	7	91	0	0	NC_1_27345181	NC_1_27345181	13211.5	449.269	-7.194946575e-002	6.674228745e-002	2.810252014e-001	1.357619e+003	1.150346e+003	1.441709e+002	1.272139e+002	313	218	23	50	6.980590e+000	1.654265e+001	0	0	0	0	0	0	0	0	0	0	0	266.104	145.489	1	1	1	1	24.4106	22.8898	51.7173
DATA	1076	7	92	0	0	NC_1_13658095	NC_1_13658095	13233.2	449.679	-6.591006388e-002	8.476952866e-002	4.368516292e-001	5.863691e+002	5.038033e+002	7.609973e+001	7.406339e+001	165	129	23	50	7.065331e+000	1.632773e+001	0	0	0	0	0	0	0	0	0	0	0	114.959	63.7528	1	1	1	1	24.6442	22.9365	51.2977
DATA	1077	7	93	0	0	NC_5_8877028	NC_5_8877028	13254.3	449	5.470938870e-001	7.952915548e-002	6.020596863e-012	3.428095e+003	1.208222e+004	3.462231e+002	1.209440e+003	674.5	1575	23	49	7.002067e+000	1.605187e+001	0	0	0	0	0	0	0	0	0	0	0	672.199	1529.65	1	1	1	1	26.0017	22.7057	50.7215
DATA	1078	7	94	0	0	Col_3_14303111	Col_3_14303111	13275.6	449	4.885708268e-002	6.196719047e-002	4.304424859e-001	4.317742e+003	4.831854e+003	4.344888e+002	4.862200e+002	864.5	569.5	22	50	7.403653e+000	1.564097e+001	0	0	0	1	0	0	0	0	0	0	0	846.748	611.999	1	1	1	1	29.1201	22.7607	50.4358
DATA	1079	7	95	0	0	NC_4_14263080	NC_4_14263080	13296.5	448.968	-1.504576974e-001	1.180950290e-001	2.026495253e-001	3.740421e+002	2.645226e+002	6.123946e+001	6.032634e+001	121.5	102	22	50	7.589312e+000	1.584212e+001	0	0	0	0	0	0	0	0	0	0	0	73.3581	33.5171	1	1	1	0	26.2212	22.6604	51.0469
DATA	1080	7	96	0	0	Col_1_23196735	Col_1_23196735	13317.2	448.281	2.502085727e-002	7.941182811e-002	7.527030316e-001	6.101422e+002	6.463264e+002	7.793482e+001	8.435017e+001	167	154	22	51	7.338559e+000	1.565316e+001	0	0	0	0	0	0	0	0	0	0	0	119.665	81.9222	1	1	1	1	18.8476	22.4926	51.5015
DATA	1081	7	97	0	0	NC_1_16716022	NC_1_16716022	13338.5	449.021	1.673226930e-002	1.217512234e-001	8.906909280e-001	2.946750e+002	3.062496e+002	5.674140e+001	6.223946e+001	114	111	23	50	7.578736e+000	1.613556e+001	0	0	0	0	0	0	0	0	0	0	0	57.7917	38.8286	1	1	1	1	22.4545	23.8019	51.0889
DATA	1082	7	98	0	0	NC_2_5623064	NC_2_5623064	13360.9	448.462	0.000000000e+000	6.196825495e-001	1.000000000e+000	4.818626e+001	5.382592e+001	4.849394e+001	5.416961e+001	42	57	23	51	7.552203e+000	1.626719e+001	0	0	0	0	0	0	0	0	0	0	0	-7.36714	-5.16142	0	0	0	0	21.1402	23.7857	51.7901
DATA	1083	7	99	0	0	NC_1_25786572	NC_1_25786572	13381.5	448.54	1.296374253e-001	1.011543341e-001	1.999898380e-001	3.408380e+002	4.593941e+002	5.927892e+001	7.101896e+001	111	118	22	50	6.857340e+000	1.602492e+001	0	0	0	0	0	0	0	0	0	0	0	66.8305	58.2712	1	1	1	1	24.4106	22.5008	50.3419
DATA	1084	7	100	0	0	NC_5_10037273	NC_5_10037273	13402.2	448.5	-6.850018201e-002	9.444915397e-002	4.682926166e-001	4.774751e+002	4.078032e+002	6.806591e+001	6.779002e+001	143	116	22	50	6.855727e+000	1.543274e+001	0	0	0	0	0	0	0	0	0	0	0	93.6048	51.7343	1	1	1	1	23.9365	22.3463	50.3104
DATA	1085	7	101	0	0	Col_1_29590256	Col_1_29590256	13422.9	448.512	-2.379563533e-002	7.769968897e-002	7.594132712e-001	6.825217e+002	6.461314e+002	8.374122e+001	8.430182e+001	174.5	146	21	50	6.939237e+000	1.588408e+001	0	0	0	0	0	0	0	0	0	0	0	133.771	81.9761	1	1	1	1	21.6755	22.0912	51.196
DATA	1086	7	102	0	0	Col_5_1980770	Col_5_1980770	13444.3	448.585	1.454438783e-001	8.548535912e-002	8.886991828e-002	4.587180e+002	6.411943e+002	6.678196e+001	8.392272e+001	138.5	144.5	21	50	7.034173e+000	1.584029e+001	0	0	0	0	0	0	0	0	0	0	0	89.8806	81.3527	1	1	1	1	24.4106	22.0063	51.4883
DATA	1087	7	103	0	-1	NC2_00091486	NC2_00091486	13466.2	448.526	-7.146295156e-002	5.429104432e-001	8.952774655e-001	6.342597e+001	5.380271e+001	4.896417e+001	5.428997e+001	61	74	22	50	7.137061e+000	1.660717e+001	0	0	0	0	0	0	0	0	0	0	0	12.4232	5.00851	1	0	0	0	25.7804	21.9212	52.0879
DATA	1088	7	104	0	0	Col_5_18634552	Col_5_18634552	13487.2	448.5	2.120083255e-001	6.826793908e-002	1.899365343e-003	1.082110e+003	1.763112e+003	1.186117e+002	1.844393e+002	244.5	284.5	22	49	7.165677e+000	1.625751e+001	0	0	0	0	0	0	0	0	0	0	0	211.87	223.679	1	1	1	1	26.6546	22.0758	51.4859
DATA	1089	7	105	0	0	NC_5_14158060	NC_5_14158060	13508.5	448.408	-2.225120128e-002	7.007971299e-002	7.508545788e-001	9.622766e+002	9.142158e+002	1.078006e+002	1.062584e+002	232	185	22	49	6.964215e+000	1.612813e+001	0	0	0	0	0	0	0	0	0	0	0	188.324	115.969	1	1	1	1	24.4106	22.0842	51.0133
DATA	1090	7	106	0	0	NC_3_10961767	NC_3_10961767	13530.4	448.434	-1.243336666e-001	1.482142282e-001	4.015377325e-001	2.704439e+002	2.031157e+002	5.563298e+001	5.784985e+001	97	91.5	22	49	6.968733e+000	1.598247e+001	0	0	0	0	0	0	0	0	0	0	0	52.9004	25.7605	1	1	1	0	24.4106	22.0015	50.5712
DATA	1091	7	107	0	0	Col_3_11295598	Col_3_11295598	13551.1	448.37	-1.707522931e-002	6.642133780e-002	7.971212959e-001	1.277560e+003	1.228304e+003	1.367032e+002	1.342487e+002	296	215	22	49	6.928028e+000	1.631750e+001	0	0	0	0	0	0	0	0	0	0	0	249.765	155.746	1	1	1	1	22.7082	22.1009	50.3183
DATA	1092	7	108	0	0	Col_1_1884303	Col_1_1884303	13571.8	448.478	1.273290480e-001	1.160294289e-001	2.724727807e-001	2.784998e+002	3.733825e+002	5.607629e+001	6.581192e+001	98	118	22	50	7.377190e+000	1.635854e+001	0	0	0	0	0	0	0	0	0	0	0	54.4152	47.3305	1	1	1	1	27.0811	22.267	50.5599
DATA	1093	7	109	0	0	Col_4_12876674	Col_4_12876674	13592.2	448.62	-9.043747251e-002	6.969544691e-002	1.944215699e-001	1.099350e+003	8.926860e+002	1.202398e+002	1.044410e+002	260	181	22	49	7.610172e+000	1.549269e+001	0	0	0	0	0	0	0	0	0	0	0	214.664	113.12	1	1	1	1	23.696	22.2529	50.3246
DATA	1094	7	110	0	0	Col_5_21909903	Col_5_21909903	13613.4	448.543	-7.813583280e-003	7.515659025e-002	9.171978803e-001	7.377524e+002	7.245979e+002	8.841932e+001	9.050849e+001	196	158	22	49	7.626016e+000	1.555256e+001	0	0	0	0	0	0	0	0	0	0	0	143.957	91.7839	1	1	1	1	23.696	22.4758	50.2952
DATA	1095	7	111	0	0	NC_2_4514543	NC_2_4514543	13635.6	448.447	-5.236548418e-002	1.009909846e-001	6.040980049e-001	4.202964e+002	3.725548e+002	6.438464e+001	6.581894e+001	130	110	21	50	7.254863e+000	1.578972e+001	0	0	0	0	0	0	0	0	0	0	0	81.9483	47.1686	1	1	1	1	23.9365	21.8097	50.6242
DATA	1096	7	112	0	0	Col_4_12795702	Col_4_12795702	13656.1	448.276	-3.484292529e-002	6.884393840e-002	6.127761725e-001	1.066472e+003	9.842529e+002	1.172867e+002	1.124037e+002	268	193	21	49	7.240089e+000	1.603871e+001	0	0	0	0	0	0	0	0	0	0	0	207.779	124.554	1	1	1	1	26.2212	21.5239	50.5478
DATA	1097	7	113	0	0	NC_5_26060131	NC_5_26060131	13677.4	448.388	3.093470656e-002	6.672429937e-002	6.429201637e-001	1.180908e+003	1.268092e+003	1.277968e+002	1.379530e+002	278.5	224	22	50	7.207981e+000	1.623353e+001	0	0	0	0	0	0	0	0	0	0	0	229.879	160.38	1	1	1	1	24.4106	21.9335	50.7391
DATA	1098	7	114	0	0	NC_5_10939977	NC_5_10939977	13698.9	447.625	-1.438232640e-001	2.298167484e-001	5.314348777e-001	1.687170e+002	1.211534e+002	5.172525e+001	5.568542e+001	90.5	85	21	49	7.075188e+000	1.667986e+001	0	0	0	0	0	0	0	0	0	0	0	32.8137	15.3133	1	1	0	0	25.5572	22.1377	50.8245
DATA	1099	7	115	0	0	Col_3_3993580	Col_3_3993580	13719.9	447.896	2.763775848e-001	6.641814112e-002	3.166127400e-005	9.246726e+004	1.747292e+005	9.246855e+003	1.747301e+004	18112.5	21765.5	21	49	7.279035e+000	1.638767e+001	0	0	0	0	0	0	0	0	0	0	0	17967.1	22069.9	1	1	1	1	28.1191	21.8817	50.034
DATA	1100	7	116	0	0	NC_2_11769533	NC_2_11769533	13741	447.844	-6.136039602e-002	8.390178937e-002	4.645739713e-001	5.994990e+002	5.205088e+002	7.742080e+001	7.531117e+001	162.5	134	21	50	7.225247e+000	1.648708e+001	0	0	0	0	0	0	0	0	0	0	0	116.374	65.6968	1	1	1	1	22.7082	21.5434	51.4502
DATA	1101	7	117	0	0	NC_2_18171946	NC_2_18171946	13762.3	447.902	2.492561560e-001	2.996744915e-001	4.055464974e-001	8.058855e+001	1.430637e+002	4.969836e+001	5.631995e+001	64	83	21	51	7.373980e+000	1.502772e+001	0	0	0	0	0	0	0	0	0	0	0	15.6275	18.0424	1	1	0	0	21.6755	21.8916	51.6602
DATA	1102	7	118	0	0	Col_1_25776152	Col_1_25776152	13783.2	448.17	-2.043926419e-002	6.558903432e-002	7.553245897e-001	1.421917e+003	1.356547e+003	1.504280e+002	1.462003e+002	320	235.5	21	51	7.414108e+000	1.550262e+001	0	0	0	0	0	0	0	0	0	0	0	275.441	170.935	1	1	1	1	24.4106	21.9967	52.0684
DATA	1103	7	119	0	0	Col_5_22082060	Col_5_22082060	13804.5	447.676	-1.136556546e-001	8.212954757e-002	1.664018754e-001	6.771861e+002	5.212576e+002	8.367357e+001	7.546367e+001	177	128.5	21	51	7.230529e+000	1.566561e+001	0	0	0	0	0	0	0	0	0	0	0	131.033	65.6233	1	1	1	1	27.0811	21.5976	51.346
DATA	1104	7	120	0	0	Col_1_30275866	Col_1_30275866	13825.6	447.586	-2.060243725e-002	8.019234142e-002	7.972461058e-001	6.344305e+002	6.050366e+002	8.028727e+001	8.151133e+001	169.5	148	22	50	7.304934e+000	1.533947e+001	0	0	0	0	0	0	0	0	0	0	0	122.619	76.0973	1	1	1	1	27.501	21.9621	50.707
DATA	1105	7	121	0	0	NC_4_16274034	NC_4_16274034	13846.8	447.5	1.189936494e-001	5.700956726e-001	8.346623337e-001	4.895049e+001	6.437996e+001	4.933065e+001	5.505433e+001	55	76	22	49	7.209886e+000	1.510306e+001	0	0	0	0	0	0	0	0	0	0	0	4.9838	8.08896	0	1	0	0	26.6546	21.9685	50.524
DATA	1106	7	122	0	0	NC_2_14763240	NC_2_14763240	13867.2	447.471	-1.984472575e-003	6.778105607e-002	9.766431221e-001	1.118600e+003	1.113501e+003	1.222510e+002	1.240750e+002	265	202	22	49	7.488672e+000	1.539041e+001	0	0	0	0	0	0	0	0	0	0	0	215.679	139.759	1	1	1	1	23.9365	22.6361	50.7176
DATA	1107	7	123	0	0	Col_4_14802367	Col_4_14802367	13888.5	447.604	2.389369154e-001	1.024038795e-001	1.963345779e-002	3.042430e+002	5.274211e+002	5.800469e+001	7.605503e+001	111	129	23	50	7.267189e+000	1.535188e+001	0	0	0	0	0	0	0	0	0	0	0	58.5861	66.1226	1	1	1	1	24.1747	22.7858	51.0478
DATA	1108	7	124	0	0	NC_4_1409108	NC_4_1409108	13910.3	447.5	1.296985958e-001	5.628739762e-001	8.177638007e-001	4.913843e+001	6.623993e+001	4.954229e+001	5.526206e+001	55	74	23	50	7.544428e+000	1.505011e+001	0	0	0	0	0	0	0	0	0	0	0	5.74313	8.29429	0	1	0	0	27.0811	23.2879	51.1504
DATA	1109	7	125	0	0	NC_2_2835228	NC_2_2835228	13931.5	447.5	2.868334316e-002	7.628218008e-002	7.069047777e-001	6.879311e+002	7.349000e+002	8.476234e+001	9.175164e+001	170	153	23	50.5	7.603283e+000	1.490856e+001	0	0	0	0	0	0	0	0	0	0	0	132.112	91.9057	1	1	1	1	24.4106	23.3901	50.9428
DATA	1110	7	126	0	0	Col_1_7508020	Col_1_7508020	13952.8	447.455	5.265795193e-002	2.289406115e-001	8.180863008e-001	1.372014e+002	1.548876e+002	5.145150e+001	5.714386e+001	71	85.5	22	50	7.511320e+000	1.456868e+001	0	0	0	0	0	0	0	0	0	0	0	26.3118	19.3446	1	1	0	0	25.1049	22.6931	50.8518
DATA	1111	7	127	0	0	NC_3_14750528	NC_3_14750528	13973.9	447.814	-3.925363115e-002	6.855240612e-002	5.669103890e-001	1.113998e+003	1.017726e+003	1.219671e+002	1.157218e+002	255	196	22	50	7.496813e+000	1.580822e+001	0	0	0	0	0	0	0	0	0	0	0	213.331	126.933	1	1	1	1	26.0017	22.4619	50.7527
DATA	1112	7	128	0	0	Col_3_19226555	Col_3_19226555	13995.1	447.34	2.965701513e-002	6.911080848e-002	6.678339503e-001	9.871350e+002	1.056899e+003	1.105331e+002	1.192172e+002	235	192	22	50	7.278253e+000	1.528033e+001	0	0	0	0	0	0	0	0	0	0	0	188.764	131.635	1	1	1	1	24.1747	22.2842	50.7803
DATA	1113	7	129	0	0	NC_1_19769894	NC_1_19769894	14015.7	447.074	-2.224713200e-001	7.385115192e-002	2.591664082e-003	1.159042e+003	6.944289e+002	1.261512e+002	8.873213e+001	266	150	22	50	7.595971e+000	1.615522e+001	0	0	0	0	0	0	0	0	0	0	0	221.317	86.3665	1	1	1	1	24.6442	22.4816	51.2672
DATA	1114	7	130	0	0	NC_2_11136978	NC_2_11136978	14037.8	448.2	3.200687632e-001	6.806116573e-002	2.567893760e-006	1.609068e+004	3.362353e+004	1.609842e+003	3.362808e+003	2987.5	4098.5	22	50	7.481061e+000	1.622333e+001	0	0	1	1	0	0	0	0	0	0	0	3067.5	4174.87	1	1	1	1	21.6755	22.3781	51.1237
DATA	1115	7	131	0	0	Col_1_7724864	Col_1_7724864	14058.5	446.767	-9.703144530e-002	7.290224395e-002	1.831955272e-001	9.449206e+002	7.557252e+002	1.068852e+002	9.370942e+001	234	158	21	50	7.070956e+000	1.608974e+001	0	0	0	0	0	0	0	0	0	0	0	179.875	93.6959	1	1	1	1	25.7804	21.681	51.0955
DATA	1116	7	132	0	0	NC_1_5255154	NC_1_5255154	14079.6	447.016	1.188386578e-002	9.709490801e-002	9.025867323e-001	4.257187e+002	4.375287e+002	6.569597e+001	7.067321e+001	121	126	21	50	7.086578e+000	1.583932e+001	0	0	0	0	0	0	0	0	0	0	0	80.9119	54.1561	1	1	1	1	26.2212	21.2252	50.5799
DATA	1117	7	133	0	0	Col_1_17595157	Col_1_17595157	14100.8	446.969	-2.110819011e-003	8.096320248e-002	9.792004383e-001	6.177176e+002	6.147225e+002	7.954476e+001	8.288351e+001	164	142	21	51	7.076570e+000	1.616506e+001	0	0	0	0	0	0	0	0	0	0	0	117.215	75.96	1	1	1	1	27.2919	21.2663	52.0743
DATA	1118	7	134	0	0	Col_2_5105804	Col_2_5105804	14122	447.328	-1.174604337e-001	7.023044567e-002	9.442574112e-002	1.149642e+003	8.772072e+002	1.254458e+002	1.039073e+002	262	163.5	21	52	7.086962e+000	1.670474e+001	0	0	0	0	0	0	0	0	0	0	0	217.793	108.203	1	1	1	1	26.4388	21.4968	52.3592
DATA	1119	7	135	0	-1	NC2_00147876	NC2_00147876	14143.2	447	2.147062740e-001	4.785634923e-001	6.536860236e-001	5.317823e+001	8.718468e+001	5.056086e+001	5.647027e+001	56	78	21	51	7.222814e+000	1.667196e+001	0	0	0	0	0	0	0	1	0	0	0	10.0579	10.735	1	1	0	0	28.1191	21.8529	52.37
DATA	1120	7	136	0	0	Col_4_17031622	Col_4_17031622	14164.4	447.281	7.318751652e-002	7.757807434e-002	3.454739684e-001	6.394022e+002	7.567660e+002	8.139407e+001	9.408243e+001	162	162	21.5	50	7.414068e+000	1.657938e+001	0	0	0	0	0	0	0	0	0	0	0	120.73	93.0061	1	1	1	1	25.3321	22.0472	50.9853
DATA	1121	7	137	0	0	Col_5_12658744	Col_5_12658744	14185.4	447.309	-5.908088392e-002	7.103037187e-002	4.055391665e-001	9.926904e+002	8.664289e+002	1.113529e+002	1.031667e+002	237	165	21	50	7.789738e+000	1.571431e+001	0	0	0	0	0	0	0	0	0	0	0	187.124	106.283	1	1	1	1	24.8756	22.2274	50.4516
DATA	1122	7	138	0	0	NC_3_19656109	NC_3_19656109	14206.8	447.82	-1.358224740e-001	6.806747342e-002	4.599824554e-002	1.436311e+003	1.050573e+003	1.522627e+002	1.191050e+002	310	189	21	50	7.686511e+000	1.479187e+001	0	0	0	0	0	0	0	0	0	0	0	270.276	128.613	1	1	1	1	24.1747	21.9116	50.3367
DATA	1123	7	139	0	0	Col_1_22726664	Col_1_22726664	14227.4	447.443	7.234108583e-002	6.810182494e-002	2.881227268e-001	1.053205e+003	1.244096e+003	1.168541e+002	1.365244e+002	237	234	21	50	8.061209e+000	1.442125e+001	0	0	0	0	0	0	0	0	0	0	0	197.858	152.01	1	1	1	1	26.2212	22.1582	50.7357
DATA	1124	7	140	0	0	NC_2_232004	NC_2_232004	14249	446.79	-7.918285658e-002	8.003183015e-002	3.224713628e-001	7.088964e+002	5.907448e+002	8.715919e+001	8.163347e+001	183.5	145	21	51	7.216270e+000	1.511726e+001	0	0	0	0	0	0	0	0	0	0	0	132.945	72.0318	1	1	1	1	26.6546	21.6207	51.3715
DATA	1125	7	141	0	0	Col_1_11379524	Col_1_11379524	14269.9	447.143	3.057179064e-002	7.030184492e-002	6.636606394e-001	9.337914e+002	1.001894e+003	1.063012e+002	1.150019e+002	221	194	21	51	6.976903e+000	1.587546e+001	0	0	0	0	0	0	0	0	0	0	0	174.819	121.91	1	1	1	1	22.9591	21.1499	50.8868
DATA	1126	7	142	0	0	NC_5_13917609	NC_5_13917609	14291.3	446.836	-3.767896946e-003	6.927905407e-002	9.566266402e-001	1.035608e+003	1.026662e+003	1.153871e+002	1.172248e+002	250.5	179.5	21	50	7.046994e+000	1.566757e+001	0	0	0	0	0	0	0	0	0	0	0	193.541	124.654	1	1	1	1	24.8756	21.5338	50.6088
DATA	1127	7	143	0	0	NC_1_6251158	NC_1_6251158	14312.2	446.522	-2.227701572e-002	9.385292152e-002	8.123768054e-001	4.788717e+002	4.549275e+002	6.993870e+001	7.269614e+001	136	120	21	51	7.206133e+000	1.638599e+001	0	0	0	0	0	0	0	0	0	0	0	89.3411	55.1171	1	1	1	1	27.0811	22.003	51.7899
DATA	1128	7	144	0	0	NC_2_6769255	NC_2_6769255	14333.4	446.586	6.814238541e-002	7.238239815e-002	3.464886255e-001	8.108820e+002	9.486369e+002	9.582637e+001	1.105836e+002	213	183	22	50	7.256457e+000	1.541225e+001	0	0	0	0	0	0	0	0	0	0	0	151.017	114.675	1	1	1	1	27.501	22.3061	50.685
DATA	1129	7	145	0	0	NC_3_8299053	NC_3_8299053	14354.6	446.586	-1.295894811e-001	8.729132812e-002	1.376596155e-001	6.315645e+002	4.686280e+002	8.127316e+001	7.376029e+001	156	123	22	49	7.546979e+000	1.559130e+001	0	0	0	0	0	0	0	0	0	0	0	117.414	56.5198	1	1	1	1	27.501	22.1887	50.8945
DATA	1130	7	146	0	0	NC_3_12338622	NC_3_12338622	14375.7	446.5	5.687753490e-002	8.252981210e-002	4.907127546e-001	1.813836e+003	2.067643e+003	2.096758e+002	3.027596e+002	281	268	22	49	7.496824e+000	1.600324e+001	0	0	1	1	0	0	0	0	0	0	0	336.623	248.794	1	1	1	1	27.0811	22.2957	50.6393
DATA	1131	7	147	0	0	Col_4_16553387	Col_4_16553387	14396.9	446.403	4.243388248e-002	6.604984433e-002	5.205794722e-001	1.325032e+003	1.461034e+003	1.420987e+002	1.569116e+002	295	243	22	50	7.225920e+000	1.639402e+001	0	0	0	0	0	0	0	0	0	0	0	245.478	175.386	1	1	1	1	26.2212	21.8779	51.7512
DATA	1132	7	148	0	0	NC_2_14370926	NC_2_14370926	14418	446.5	0.000000000e+000	6.205266505e-001	1.000000000e+000	5.109525e+001	5.700264e+001	5.158239e+001	5.736925e+001	53	65	21	49	6.722615e+000	1.642254e+001	0	0	0	0	0	0	0	0	0	0	0	7.52845	0.65738	0	0	0	0	26.2212	21.4177	50.6323
DATA	1133	7	149	0	0	Col_5_5036770	Col_5_5036770	14439.3	446.404	2.772326445e-002	1.768776304e-001	8.754521467e-001	1.957820e+002	2.086874e+002	5.510641e+001	6.117779e+001	79	92	22	48	6.726931e+000	1.555541e+001	0	0	0	0	0	0	0	0	0	0	0	36.1445	24.9292	1	1	0	0	24.4106	21.8718	49.5144
DATA	1134	7	150	0	0	Col_5_7991482	Col_5_7991482	14460.4	445.925	-2.171902996e-002	7.134382286e-002	7.608021307e-001	9.504027e+002	9.040421e+002	1.081439e+002	1.072218e+002	205	167	22	49	6.609848e+000	1.547678e+001	0	0	0	0	0	0	0	0	0	0	0	175.162	107.728	1	1	1	1	21.4095	21.5733	49.957
DATA	1135	7	151	0	0	Col_1_30204978	Col_1_30204978	14481.7	445.957	-6.937327340e-002	7.424649723e-002	3.501160323e-001	8.836443e+002	7.531894e+002	1.023714e+002	9.493961e+001	211.5	145.5	22	49	6.984023e+000	1.510978e+001	0	0	0	0	0	0	0	0	0	0	0	162.578	89.5234	1	1	1	1	22.9591	22.0411	49.7111
DATA	1136	7	152	0	0	NC_4_9389223	NC_4_9389223	14502.4	446.22	2.250286297e-001	2.115296901e-001	2.874121478e-001	1.279038e+002	2.147396e+002	5.333109e+001	6.179573e+001	66.5	90.5	22	49	7.296994e+000	1.588704e+001	0	0	0	0	0	0	0	0	0	0	0	23.493	25.4591	1	1	0	0	23.696	21.7481	49.7753
DATA	1137	7	153	0	0	Col_2_5167828	Col_2_5167828	14524	446.393	-4.863119414e-002	7.170314868e-002	4.976261612e-001	9.732745e+002	8.701701e+002	1.102837e+002	1.046306e+002	219	168	22	49	7.113015e+000	1.624298e+001	0	0	0	0	0	0	0	0	0	0	0	178.46	102.89	1	1	1	1	26.4388	22.0588	50.0341
DATA	1138	7	154	0	0	Col_4_11431960	Col_4_11431960	14544.7	445.622	-6.144138797e-002	7.284673560e-002	3.989859609e-001	9.376184e+002	8.139257e+002	1.071899e+002	1.000883e+002	224	149	23	50	7.239688e+000	1.604297e+001	0	0	0	0	0	0	0	0	0	0	0	171.65	95.9936	1	1	1	1	22.7082	22.8078	50.6503
DATA	1139	7	155	0	0	Col_3_10190924	Col_3_10190924	14566.4	445.741	4.678570293e-001	7.691841606e-002	1.183155686e-009	1.091231e+003	3.204600e+003	1.208939e+002	3.257395e+002	251.5	433.5	22	50	7.027803e+000	1.634685e+001	0	0	0	0	0	0	0	0	0	0	0	199.437	376.909	1	1	1	1	25.5572	22.43	51.0133
DATA	1140	7	156	0	0	Col_2_17084458	Col_2_17084458	14587.7	445.942	-2.941032599e-003	6.753770696e-002	9.652658763e-001	1.216270e+003	1.208062e+003	1.323234e+002	1.342557e+002	255	203	22	50	8.095326e+000	1.578158e+001	0	0	0	0	0	0	0	0	0	0	0	221.927	141.696	1	1	1	1	27.7085	23.1272	51.133
DATA	1141	7	157	0	0	NC_1_10301346	NC_1_10301346	14608.7	445.27	-1.079229932e-001	8.290214685e-002	1.929807352e-001	7.032158e+002	5.484861e+002	8.757697e+001	8.035737e+001	172	132	22	50	7.629986e+000	1.622315e+001	0	0	0	0	0	0	0	0	0	0	0	128.118	64.1604	1	1	1	1	26.2212	22.9902	51.352
DATA	1142	7	158	0	0	NC_3_22636698	NC_3_22636698	14630.3	445.709	-6.069537925e-002	1.275766954e-001	6.342482150e-001	3.281465e+002	2.853464e+002	6.172671e+001	6.544482e+001	104	94.5	23	52	7.522671e+000	1.615191e+001	0	0	0	0	0	0	0	0	0	0	0	59.6883	33.2833	1	1	1	0	24.8756	23.4376	52.768
DATA	1143	7	159	0	0	NC_4_12514103	NC_4_12514103	14651.6	445.83	-1.287607152e-001	7.226984673e-002	7.480372540e-002	1.093431e+003	8.128882e+002	1.212339e+002	1.004807e+002	247	166	23	51	7.228743e+000	1.615914e+001	0	0	0	0	0	0	0	0	0	0	0	198.587	94.5487	1	1	1	1	24.6442	23.2046	52.3725
DATA	1144	7	160	0	0	Col_1_1157177	Col_1_1157177	14672.4	446.34	-6.942299052e-002	8.653491911e-002	4.224060090e-001	6.131560e+002	5.225742e+002	8.068110e+001	7.898747e+001	158.5	129.5	23	51	7.366180e+000	1.638068e+001	0	0	0	0	0	0	0	0	0	0	0	111.196	60.6109	1	1	1	1	24.4106	23.2092	52.1634
DATA	1145	7	161	66	-1	(-)3xSLv1	NegativeControl	14693	445.797	-1.986695505e-001	4.641857501e-001	6.686541798e-001	9.324893e+001	5.901662e+001	5.333149e+001	5.960709e+001	63	72	23	50	7.233107e+000	1.601155e+001	0	0	0	0	0	0	1	0	0	0	0	16.8878	5.83202	1	0	0	0	28.1191	22.8756	51.2939
DATA	1146	7	162	0	0	Col_3_6704617	Col_3_6704617	14714.3	445.609	-3.676854421e-002	8.318701973e-002	6.584902369e-001	6.425841e+002	5.904205e+002	8.303053e+001	8.386941e+001	163	133	23	49	7.464609e+000	1.576963e+001	0	0	0	0	0	0	0	0	0	0	0	116.214	68.0936	1	1	1	1	27.2919	23.1518	51.3021
DATA	1147	7	163	0	0	Col_1_16493594	Col_1_16493594	14735.5	445.676	9.000433687e-003	1.109323702e-001	9.353350515e-001	3.705178e+002	3.782767e+002	6.438305e+001	7.070920e+001	110	110	23	49	7.173390e+000	1.575980e+001	0	0	0	0	0	0	0	0	0	0	0	66.9202	43.4999	1	1	1	1	27.0811	22.8541	50.8433
DATA	1148	7	164	0	0	NC_5_11476187	NC_5_11476187	14756.5	445.676	-2.848533149e-001	1.793659090e-001	1.122608138e-001	2.838505e+002	1.473114e+002	5.987589e+001	6.169845e+001	97	79	22	49	7.005856e+000	1.568559e+001	0	0	0	0	0	0	0	0	0	0	0	51.2018	16.8909	1	1	1	0	27.0811	22.1972	50.2821
DATA	1149	8	1	0	0	Col_3_9987998	Col_3_9987998	11318.4	459.15	-1.207558854e-001	1.839648438e-001	5.115620291e-001	2.139034e+002	1.619802e+002	5.382412e+001	5.796654e+001	83.5	78.5	21	48	6.645445e+000	1.582427e+001	0	0	0	0	0	0	0	0	0	0	0	41.1851	19.9932	1	1	0	0	25.7804	21.5008	49.5834
DATA	1150	8	2	0	0	NC_1_4326096	NC_1_4326096	11340	459.203	-2.799449983e-001	4.212591404e-001	5.063425563e-001	1.057124e+002	5.548568e+001	5.068629e+001	5.606563e+001	63	62	22	48	7.103187e+000	1.618291e+001	0	0	0	0	0	0	0	0	0	0	0	20.2798	6.18232	1	0	0	0	28.1191	22.5695	49.8326
DATA	1151	8	3	0	0	NC_1_17666204	NC_1_17666204	11361	459.3	-9.370551361e-002	1.205263590e-001	4.368820958e-001	3.499408e+002	2.820260e+002	6.081452e+001	6.270787e+001	107.5	99.5	24	51	8.116319e+000	1.663251e+001	0	0	0	0	0	0	0	0	0	0	0	66.9087	34.5926	1	1	1	1	26.2212	23.7554	51.3125
DATA	1152	8	4	0	0	Col_2_11431397	Col_2_11431397	11381.9	459.048	1.096344986e-001	6.542273469e-002	9.378014141e-002	1.420531e+003	1.828459e+003	1.505600e+002	1.912782e+002	304	280	24	51	8.015225e+000	1.663841e+001	0	0	0	0	0	0	0	0	0	0	0	270.763	223.639	1	1	1	1	27.2919	24.0582	51.6399
DATA	1153	8	5	0	0	Col_3_14934827	Col_3_14934827	11404.1	459.824	9.123606428e-002	7.506007116e-002	2.241726688e-001	8.659009e+002	1.068327e+003	1.000150e+002	1.331592e+002	194	161	24	51	7.968135e+000	1.631281e+001	0	0	0	0	0	0	0	0	0	0	0	164.522	130.3	1	1	1	1	19.7386	24.5861	50.2806
DATA	1154	8	6	0	0	NC_3_17290102	NC_3_17290102	11424.5	459	0.000000000e+000	6.208659017e-001	1.000000000e+000	4.986401e+001	5.610602e+001	5.031491e+001	5.650461e+001	50	61	23	50	8.445736e+000	1.724170e+001	0	0	0	0	0	0	0	0	0	0	0	6.91545	2.59726	0	0	0	0	30	23.6451	51.2086
DATA	1155	8	7	0	0	Col_5_9122375	Col_5_9122375	11444.9	459.123	1.196049630e-001	1.752096630e-001	4.948349348e-001	1.744674e+002	2.297837e+002	5.324877e+001	6.108125e+001	73	89	23	50	7.995137e+000	1.655560e+001	0	0	0	0	0	0	0	0	0	0	0	32.9789	27.8927	1	1	0	0	27.501	23.6604	50.4575
DATA	1156	8	8	0	0	NC_1_23209995	NC_1_23209995	11466.5	459.92	-9.530690139e-002	6.489688938e-002	1.419441247e-001	1.925268e+003	1.545910e+003	1.990239e+002	1.646687e+002	401	235	23	50	7.999848e+000	1.664045e+001	0	0	0	0	0	0	0	0	0	0	0	363.003	187.231	1	1	1	1	23.9365	23.5345	50.9187
DATA	1157	8	9	0	0	NC_1_27909008	NC_1_27909008	11488.1	459.468	-6.812767511e-002	5.429924279e-001	9.001537844e-001	6.607567e+001	5.648250e+001	5.098192e+001	5.698180e+001	52.5	65	22	49	7.345705e+000	1.651890e+001	0	0	0	0	0	0	0	0	0	0	0	12.4301	4.80102	1	0	0	0	22.9591	23.0748	50.7157
DATA	1158	8	10	0	0	NC_4_1562000	NC_4_1562000	11509	458.667	-1.320879907e-001	3.251725395e-001	6.845890902e-001	1.203117e+002	8.876051e+001	5.206268e+001	5.764077e+001	62	76	22	48	6.692936e+000	1.594735e+001	0	0	0	0	0	0	0	0	0	0	0	22.5876	10.7064	1	1	0	0	24.1747	22.3501	49.8249
DATA	1159	8	11	0	0	Col_2_1583000	Col_2_1583000	11530.6	459.4	-9.175911762e-002	8.389253095e-002	2.740559520e-001	6.508444e+002	5.268877e+002	8.253563e+001	7.766282e+001	161	126	22	49.5	6.961921e+000	1.654600e+001	0	0	0	0	0	0	0	0	0	0	0	121.945	63.4394	1	1	1	1	22.9591	22.5907	50.6099
DATA	1160	8	12	0	0	NC_2_1694733	NC_2_1694733	11551.9	458.152	5.548633553e-002	5.734853993e-001	9.229226841e-001	5.462297e+001	6.206713e+001	5.113436e+001	5.748940e+001	54	67	22	50	6.930777e+000	1.666688e+001	0	0	0	0	0	0	0	0	0	0	0	10.2171	7.46042	1	1	0	0	19.7386	22.1059	51.133
DATA	1161	8	13	0	0	NC_2_4655863	NC_2_4655863	11572.9	458.833	-4.927700955e-002	5.543673062e-001	9.291703349e-001	6.370841e+001	5.687479e+001	5.132230e+001	5.723910e+001	52.5	61.5	22	51	6.546015e+000	1.514118e+001	0	0	0	0	0	0	0	0	0	0	0	11.8969	0.437125	1	0	0	0	23.2073	22.4169	51.3924
DATA	1162	8	14	0	0	Col_5_14954078	Col_5_14954078	11593.5	458.672	4.591019354e-002	7.488888075e-002	5.398471186e-001	7.407463e+002	8.233409e+002	8.993226e+001	1.003194e+002	180	157	22	50	7.431419e+000	1.619539e+001	0	0	0	0	0	0	0	0	0	0	0	138.131	98.6848	1	1	1	1	25.5572	22.7003	51.2481
DATA	1163	8	15	0	0	Col_2_6442423	Col_2_6442423	11614.4	458.917	-8.329814101e-002	1.102178734e-001	4.497937550e-001	4.019936e+002	3.318341e+002	6.498956e+001	6.628997e+001	118	96.5	22	49	7.273641e+000	1.601381e+001	0	0	0	0	0	0	0	0	0	0	0	74.8628	39.7241	1	1	1	1	23.2073	22.3848	50.8591
DATA	1164	8	16	0	0	NC_3_20220404	NC_3_20220404	11636	458.444	-1.152771166e-001	1.021688913e-001	2.591934297e-001	4.696994e+002	3.601993e+002	6.942636e+001	6.781181e+001	130	99	21	49	7.552935e+000	1.563850e+001	0	0	0	0	0	0	0	0	0	0	0	87.3679	43.0689	1	1	1	1	26.2212	21.9565	50.3734
DATA	1165	8	17	0	0	Col_4_14303187	Col_4_14303187	11656.9	459	-6.328608296e-002	9.226217901e-002	4.927525599e-001	5.237230e+002	4.527053e+002	7.322778e+001	7.319114e+001	137.5	112.5	21	48.5	7.201479e+000	1.522465e+001	0	0	0	0	0	0	0	0	0	0	0	97.3124	54.0764	1	1	1	1	23.9365	21.7345	50.161
DATA	1166	8	18	0	0	NC_1_29245885	NC_1_29245885	11678.2	458.604	4.082261496e-003	7.261245007e-002	9.551666633e-001	8.599652e+002	8.680868e+002	1.000979e+002	1.041603e+002	198	160	22	50	7.361543e+000	1.487448e+001	0	0	0	0	0	0	0	0	0	0	0	159.645	103.599	1	1	1	1	24.8756	22.4016	51.2668
DATA	1167	8	19	0	0	Col_4_7141716	Col_4_7141716	11699.1	458.72	-1.438200426e-001	1.863105117e-001	4.401515409e-001	2.242970e+002	1.610658e+002	5.595934e+001	5.981787e+001	87.5	74.5	22	49	7.072239e+000	1.509506e+001	0	0	0	0	0	0	0	0	0	0	0	41.6057	19.207	1	1	0	0	24.1747	22.4027	50.8
DATA	1168	8	20	0	0	NC_1_18645117	NC_1_18645117	11720.2	458.8	-8.928699631e-002	7.728249425e-002	2.479542015e-001	8.026442e+002	6.534857e+002	9.525904e+001	8.714159e+001	179.5	131.5	21	51	7.093565e+000	1.584177e+001	0	0	0	0	0	0	0	0	0	0	0	148.785	77.8754	1	1	1	1	26.0017	22.1417	52.0518
DATA	1169	8	21	0	0	Col_5_17693071	Col_5_17693071	11741.3	458.113	3.324191197e-002	7.341538094e-002	6.506983798e-001	8.045581e+002	8.685590e+002	9.543498e+001	1.042650e+002	188	170	21	51	7.511044e+000	1.708326e+001	0	0	0	0	0	0	0	0	0	0	0	149.061	103.443	1	1	1	1	24.6442	22.4354	52.4828
DATA	1170	8	22	0	0	Col_3_1210390	Col_3_1210390	11762.8	457.789	-3.822528187e-002	1.018991120e-001	7.075647502e-001	4.314343e+002	3.950839e+002	6.706990e+001	6.993877e+001	126	109.5	22	50	6.935725e+000	1.653514e+001	0	0	0	0	0	0	0	0	0	0	0	79.8969	47.0302	1	1	1	1	25.7804	22.2668	51.0108
DATA	1171	8	23	0	0	Col_1_9004147	Col_1_9004147	11782.9	458.429	-4.573765643e-003	7.730806088e-002	9.528223947e-001	7.186085e+002	7.110802e+002	8.833354e+001	9.159156e+001	175	132	23	48	6.962901e+000	1.597265e+001	0	0	0	0	0	0	0	0	0	0	0	133.033	84.6188	1	1	1	1	20.3108	22.876	50.062
DATA	1172	8	24	0	0	NC_5_20995844	NC_5_20995844	11805.1	457.302	2.834181715e-001	3.671293125e-001	4.401235612e-001	6.592069e+001	1.266018e+002	5.180125e+001	5.912045e+001	55	78	22	48	6.598383e+000	1.598304e+001	0	0	0	0	0	0	0	0	0	0	0	12.2011	15.0605	1	1	0	0	24.6442	22.436	49.1777
DATA	1173	8	25	0	0	Col_5_17176006	Col_5_17176006	11826.4	457.519	-8.303240522e-002	7.246717261e-002	2.518806720e-001	9.782600e+002	8.080196e+002	1.105015e+002	9.932290e+001	216	158	22	48	6.719047e+000	1.587216e+001	0	0	0	0	0	0	0	0	0	0	0	181.039	96.1053	1	1	1	1	24.4106	22.4764	48.8685
DATA	1174	8	26	0	0	Col_4_14570188	Col_4_14570188	11848.1	457.709	5.476236939e-003	7.347965096e-002	9.405908524e-001	8.272518e+002	8.377491e+002	9.738737e+001	1.017588e+002	194	149	22	48	6.773609e+000	1.579166e+001	0	0	0	0	0	0	0	0	0	0	0	153.087	99.6334	1	1	1	1	25.1049	22.8594	49.1883
DATA	1175	8	27	0	0	NC_4_18298466	NC_4_18298466	11869.1	457.537	-6.378945512e-002	6.644284370e-002	3.370224615e-001	1.463543e+003	1.263618e+003	1.551131e+002	1.389388e+002	303.5	214	22	48	6.955622e+000	1.544375e+001	0	0	0	0	0	0	0	0	0	0	0	270.854	150.281	1	1	1	1	25.1049	22.7735	49.6713
DATA	1176	8	28	0	0	Col_5_10483806	Col_5_10483806	11890.5	458	4.303971352e-002	8.639203027e-002	6.183495764e-001	5.267417e+002	5.816174e+002	7.358196e+001	8.196782e+001	143	130	21	49	6.546768e+000	1.558200e+001	0	0	0	0	0	0	0	0	0	0	0	97.4965	69.1787	1	1	1	1	22.4545	21.8397	49.6385
DATA	1177	8	29	0	0	NC_5_18260853	NC_5_18260853	11910.7	457.903	-7.722032483e-002	2.521706098e-001	7.594352114e-001	1.498652e+002	1.254529e+002	5.350822e+001	5.909578e+001	67	76	21	48	6.354410e+000	1.542741e+001	0	0	0	0	0	0	0	0	0	0	0	27.7454	14.9239	1	1	0	0	26.8687	21.8068	49.4744
DATA	1178	8	30	0	0	NC_3_6810841	NC_3_6810841	11932.3	458	-6.293707518e-002	7.523219519e-002	4.028337349e-001	8.370178e+002	7.240985e+002	9.819791e+001	9.260910e+001	183	144	22	48	6.260158e+000	1.565321e+001	0	0	0	0	0	0	0	0	0	0	0	155.012	86.1602	1	1	1	1	26.0017	21.8728	50.0145
DATA	1179	8	31	0	0	Col_4_17281034	Col_4_17281034	11953.4	458.163	9.654294885e-002	9.201248745e-002	2.940688425e-001	4.408656e+002	5.506165e+002	6.766386e+001	7.976767e+001	122.5	122.5	22	50	6.462870e+000	1.635753e+001	0	0	0	0	0	0	0	0	0	0	0	81.6782	65.5389	1	1	1	1	23.696	22.2018	50.5964
DATA	1180	8	32	0	0	NC_5_9457189	NC_5_9457189	11974.4	457.611	-1.108603167e-001	6.769076516e-002	1.014745836e-001	1.428523e+003	1.106693e+003	1.517862e+002	1.248055e+002	302.5	199	22.5	49	6.533933e+000	1.603500e+001	0	0	0	0	0	0	0	0	0	0	0	264.785	131.774	1	1	1	1	24.4106	22.441	50.691
DATA	1181	8	33	0	0	NC_1_13881867	NC_1_13881867	11995.5	458	-7.295528856e-002	7.644283688e-002	3.398928298e-001	8.086822e+002	6.836324e+002	9.575569e+001	8.943779e+001	193	145	23	48	7.020354e+000	1.572351e+001	0	0	0	0	0	0	0	0	0	0	0	149.973	81.439	1	1	1	1	25.3321	23.1628	50.2122
DATA	1182	8	34	0	0	NC_1_29318716	NC_1_29318716	12016.8	457.578	-7.410840974e-002	2.799190381e-001	7.912024852e-001	1.334533e+002	1.125178e+002	5.295591e+001	5.872685e+001	65	79.5	23	49	7.035028e+000	1.558272e+001	0	0	0	0	0	0	0	0	0	0	0	24.7648	13.4106	1	1	0	0	22.7082	22.8661	50.0273
DATA	1183	8	35	0	-1	NC2_00147876	NC2_00147876	12037.8	457.69	0.000000000e+000	6.206902137e-001	1.000000000e+000	5.088795e+001	5.723973e+001	5.125934e+001	5.769770e+001	51	65	22	50	6.689217e+000	1.679688e+001	0	0	0	0	0	0	0	0	0	0	0	4.05151	3.89424	0	0	0	0	25.5572	22.3288	51.4151
DATA	1184	8	36	0	0	NC_4_4163087	NC_4_4163087	12058.9	457.875	8.739031371e-002	1.722722440e-001	6.119581677e-001	1.878589e+002	2.297324e+002	5.451481e+001	6.198228e+001	79	89	22	51	6.404884e+000	1.714536e+001	0	0	0	0	0	0	0	0	0	0	0	34.9092	27.415	1	1	0	0	22.9591	22.5273	53.1913
DATA	1185	8	37	0	0	NC_3_15285536	NC_3_15285536	12080.3	457.5	9.483639872e-001	1.693825940e-001	2.156590260e-008	7.079814e+001	6.286166e+002	5.162271e+001	8.521193e+001	52.5	135.5	22	53.5	7.158441e+000	1.810217e+001	0	0	0	0	0	0	0	0	0	0	0	13.1667	75.0671	1	1	0	1	27.0811	22.9426	54.4071
DATA	1186	8	38	0	0	Col_3_20740722	Col_3_20740722	12101.5	457.5	3.133973116e-001	1.738484073e-001	7.143461431e-002	1.423361e+002	2.928952e+002	5.303755e+001	6.451631e+001	68	99	22	51	6.954979e+000	1.735428e+001	0	0	0	0	0	0	0	0	0	0	0	26.4932	35.0029	1	1	0	1	27.9146	22.6268	52.9772
DATA	1187	8	39	0	0	NC_2_18978930	NC_2_18978930	12122.7	457.08	-9.091942513e-002	6.427894493e-002	1.572294949e-001	2.169651e+003	1.759829e+003	2.228892e+002	1.851196e+002	438	265	21	50	6.564540e+000	1.741828e+001	0	0	0	0	0	0	0	0	0	0	0	404.201	210.477	1	1	1	1	24.1747	22.3379	51.2016
DATA	1188	8	40	0	0	Col_3_978513	Col_3_978513	12143.9	457.13	6.008653287e-002	9.641868366e-002	5.331639427e-001	4.194335e+002	4.816700e+002	6.603096e+001	7.492448e+001	123	124	21	48	6.107557e+000	1.628460e+001	0	0	0	0	0	0	0	0	0	0	0	78.2128	57.6576	1	1	1	1	24.6442	21.9129	49.441
DATA	1189	8	41	0	0	Col_5_19352954	Col_5_19352954	12165.2	457.632	2.885559477e-002	9.330589019e-002	7.571252628e-001	4.589874e+002	4.905196e+002	6.857432e+001	7.545573e+001	126	121	21	48	6.152265e+000	1.610779e+001	0	0	0	0	0	0	0	0	0	0	0	85.6726	58.7718	1	1	1	1	25.7804	21.7549	48.7159
DATA	1190	8	42	0	0	NC_3_6676088	NC_3_6676088	12186.4	457.556	0.000000000e+000	6.217598608e-001	1.000000000e+000	5.057351e+001	5.691905e+001	5.105788e+001	5.744598e+001	49	69	22	49	6.219368e+000	1.541526e+001	0	0	0	0	0	0	0	0	0	0	0	7.58042	5.19398	0	0	0	0	23.2073	21.7317	49.0108
DATA	1191	8	43	0	0	Col_5_8224502	Col_5_8224502	12207.3	457.382	-2.193861347e-002	6.771261250e-002	7.459410867e-001	1.198801e+003	1.139747e+003	1.302162e+002	1.275350e+002	277	209.5	22	48	6.878045e+000	1.591607e+001	0	0	0	0	0	0	0	0	0	0	0	224.226	136.82	1	1	1	1	24.8756	22.2005	49.1247
DATA	1192	8	44	0	0	NC_2_6770075	NC_2_6770075	12228.6	457.423	-2.746161493e-002	9.458542990e-002	7.715587188e-001	4.767315e+002	4.475198e+002	6.965701e+001	7.260121e+001	132	116	22	49	6.547780e+000	1.510440e+001	0	0	0	0	0	0	0	0	0	0	0	89.2666	53.7777	1	1	1	1	24.4106	21.9218	50.4637
DATA	1193	8	45	0	0	NC_1_11089576	NC_1_11089576	12250.1	457.359	-1.074308013e-001	1.323522376e-001	4.169616697e-001	3.205203e+002	2.502792e+002	6.000676e+001	6.235033e+001	107	84.5	21	49	6.618455e+000	1.513848e+001	0	0	0	0	0	0	0	0	0	0	0	60.0851	30.108	1	1	1	0	24.8756	21.7688	49.7214
DATA	1194	8	46	0	0	NC_4_5662040	NC_4_5662040	12270.6	457	2.705973611e-001	1.390347210e-001	5.162381483e-002	1.953278e+002	3.642179e+002	5.430733e+001	6.768267e+001	82	102	22	50	6.833740e+000	1.562486e+001	0	0	0	0	0	0	0	0	0	0	0	36.6572	43.8601	1	1	0	1	29.1201	22.4409	50.0968
DATA	1195	8	47	0	0	NC_1_13142438	NC_1_13142438	12291.5	456.8	7.406416156e-002	1.608734243e-001	6.452378917e-001	2.043875e+002	2.423921e+002	5.458534e+001	6.192577e+001	84	94	21	51	6.949494e+000	1.535009e+001	0	0	0	0	0	0	0	0	0	0	0	38.4018	29.2216	1	1	0	0	25.7804	22.6415	49.69
DATA	1196	8	48	0	0	Col_1_22706432	Col_1_22706432	12312.7	457.019	4.226141940e-002	6.697372091e-002	5.280307473e-001	1.191197e+003	1.312940e+003	1.294031e+002	1.431007e+002	265	209	22	49	7.369455e+000	1.532712e+001	0	0	0	0	0	0	0	0	0	0	0	224.08	158.466	1	1	1	1	24.8756	22.8936	49.2913
DATA	1197	8	49	0	0	NC_1_9626955	NC_1_9626955	12334	457.582	-5.851642718e-002	6.292880100e-002	3.524316299e-001	2.796865e+003	2.444303e+003	2.842076e+002	2.509542e+002	570	373	22	49	7.183301e+000	1.520727e+001	0	0	0	0	0	0	0	0	0	0	0	526.773	295.375	1	1	1	1	25.3321	22.3796	49.4674
DATA	1198	8	50	0	0	Col_2_14141517	Col_2_14141517	12355.1	457.772	-5.600321922e-002	7.215382115e-002	4.376519958e-001	9.369061e+002	8.235555e+002	1.064005e+002	1.000324e+002	224.5	162	21.5	50	6.783023e+000	1.487257e+001	0	0	0	0	0	0	0	0	0	0	0	176.679	99.6406	1	1	1	1	25.3321	21.7917	50.8056
DATA	1199	8	51	0	0	NC_3_17433516	NC_3_17433516	12376.9	457.5	0.000000000e+000	6.199176406e-001	1.000000000e+000	5.004532e+001	5.635045e+001	5.036487e+001	5.671026e+001	36	56.5	22	50	6.875871e+000	1.521412e+001	0	0	0	0	0	0	0	0	0	0	0	-9.04792	-4.36335	0	0	0	0	28.1191	22.1402	51.7601
DATA	1200	8	52	0	0	Col_5_22027492	Col_5_22027492	12397.6	456.879	4.205861710e-001	8.502101279e-002	7.542417059e-007	4.394912e+002	1.157541e+003	6.679755e+001	1.288699e+002	121	196	22	50	6.393124e+000	1.489254e+001	0	0	0	0	0	0	0	0	0	0	0	83.0861	140.389	1	1	1	1	25.7804	22.5414	51.1053
DATA	1201	8	53	0	0	NC_1_7645684	NC_1_7645684	12418.7	456.58	-7.406746527e-002	7.591020664e-002	3.292009077e-001	8.105270e+002	6.834394e+002	9.535998e+001	8.872083e+001	198	144	22	49	6.137594e+000	1.528932e+001	0	0	0	0	0	0	0	0	0	0	0	153.425	82.9918	1	1	1	1	23.9365	22.3202	50.4433
DATA	1202	8	54	0	0	NC_3_6640408	NC_3_6640408	12440.3	457.07	-1.301626520e-001	9.012233842e-002	1.486578593e-001	5.854321e+002	4.338243e+002	7.710205e+001	7.123270e+001	158	120.5	22	48	5.827517e+000	1.624723e+001	0	0	0	0	0	0	0	0	0	0	0	110.961	52.7499	1	1	1	1	21.6755	22.4571	50.482
DATA	1203	8	55	0	0	NC_4_9013063	NC_4_9013063	12461	456.594	6.122349085e-002	1.655640621e-001	7.115409636e-001	1.986289e+002	2.286999e+002	5.390420e+001	6.088696e+001	85.5	96	22	49.5	5.981556e+000	1.715208e+001	0	0	0	0	0	0	0	0	0	0	0	37.6946	27.8426	1	1	0	0	19.1492	22.6356	51.2288
DATA	1204	8	56	0	0	Col_4_4192341	Col_4_4192341	12482.7	456.784	1.001442014e-002	7.436240419e-002	8.928724197e-001	7.719740e+002	7.899818e+002	9.199989e+001	9.703825e+001	186	164	22	51	6.313166e+000	1.655003e+001	0	0	0	0	0	0	0	0	0	0	0	146.693	96.3032	1	1	1	1	24.4106	22.2229	52.2698
DATA	1205	8	57	0	0	NC_5_10921629	NC_5_10921629	12503.3	455.953	-2.791663079e-001	9.299081863e-002	2.681376018e-003	6.819529e+002	3.585817e+002	8.455134e+001	6.673616e+001	170.5	101.5	21	50	6.221244e+000	1.644951e+001	0	0	0	0	0	0	0	0	0	0	0	129.748	43.7669	1	1	1	1	21.9382	21.6135	51.5162
DATA	1206	8	58	0	0	NC_1_29256027	NC_1_29256027	12524.7	456.5	-1.210174139e-002	1.971976065e-001	9.510656573e-001	1.766675e+002	1.718125e+002	5.295256e+001	5.877571e+001	78	81.5	22	50	6.492974e+000	1.610138e+001	0	0	0	0	0	0	0	0	0	0	0	33.6563	20.9989	1	1	0	0	27.0811	22.1362	52.1565
DATA	1207	8	59	0	0	Col_2_8862824	Col_2_8862824	12545.7	456.309	1.149351937e-001	7.999359694e-002	1.507734360e-001	5.677564e+002	7.397709e+002	7.555831e+001	9.286470e+001	148.5	149.5	23	51	7.001058e+000	1.610742e+001	0	0	0	0	0	0	0	0	0	0	0	108.298	90.5316	1	1	1	1	24.8756	23.0957	52.867
DATA	1208	8	60	0	0	Col_1_16271383	Col_1_16271383	12566.8	456.057	3.569387425e-002	6.956746784e-002	6.078933727e-001	9.611352e+002	1.043466e+003	1.082458e+002	1.184538e+002	220.5	191.5	23	52	6.833719e+000	1.581671e+001	0	0	0	0	0	0	0	0	0	0	0	183.564	127.863	1	1	1	1	24.1747	23.2254	52.9249
DATA	1209	8	61	0	0	NC_1_10701219	NC_1_10701219	12588.2	456.528	-4.846408311e-002	7.668798308e-002	5.274100731e-001	7.519451e+002	6.725461e+002	9.015110e+001	8.750880e+001	187	146	23	52	7.237071e+000	1.615288e+001	0	0	0	0	0	0	0	0	0	0	0	143.796	82.5229	1	1	1	1	24.8756	23.3113	53.1625
DATA	1210	8	62	0	0	NC_3_2937666	NC_3_2937666	12608.9	456.64	2.345371662e-002	7.582445363e-002	7.570811621e-001	7.117650e+002	7.512601e+002	8.679331e+001	9.365084e+001	182	161	22	52	7.206991e+000	1.563864e+001	0	0	0	0	0	0	0	0	0	0	0	136.278	92.2998	1	1	1	1	24.1747	23.0947	52.5877
DATA	1211	8	63	0	0	Col_5_9508153	Col_5_9508153	12630.5	456.324	3.674148028e-002	1.273453869e-001	7.729499901e-001	2.787879e+002	3.033999e+002	5.690381e+001	6.355197e+001	95.5	104.5	22	52	6.775645e+000	1.529138e+001	0	0	0	0	0	0	0	0	0	0	0	53.4449	37.3248	1	1	1	1	27.0811	22.442	52.0442
DATA	1212	8	64	0	0	NC_1_8329521	NC_1_8329521	12651.5	456.324	1.217111503e-001	1.107569642e-001	2.718104213e-001	3.067974e+002	4.060343e+002	5.827636e+001	6.898515e+001	104.5	109.5	22	51	7.015238e+000	1.542691e+001	0	0	0	0	0	0	0	0	0	0	0	58.8854	50.0155	1	1	1	1	27.0811	22.2328	51.2672
DATA	1213	8	65	0	0	NC_1_3372978	NC_1_3372978	12672.6	455.562	2.754410997e-001	1.055260198e-001	9.049660585e-003	2.825208e+002	5.327108e+002	5.698478e+001	7.707351e+001	105	140.5	22	49	7.122458e+000	1.589455e+001	0	0	0	0	0	0	0	0	0	0	0	54.2901	65.7019	1	1	1	1	24.4106	22.6576	50.8276
DATA	1214	8	66	0	0	NC_4_6047408	NC_4_6047408	12693.5	455.829	-1.867061862e-001	1.856074414e-001	3.144541883e-001	2.281027e+002	1.483967e+002	5.443964e+001	5.757447e+001	90	86	23	51	7.023319e+000	1.584613e+001	0	0	0	0	0	0	0	0	0	0	0	43.8842	18.3259	1	1	0	0	20.3108	23.0443	51.5443
DATA	1215	8	67	0	0	NC_5_12090751	NC_5_12090751	12715.1	455.946	-3.498779413e-002	1.859439714e-001	8.507487975e-001	1.914565e+002	1.766373e+002	5.295424e+001	5.829735e+001	87	84	23	51	6.816239e+000	1.590013e+001	0	0	0	0	0	0	0	0	0	0	0	36.8775	21.8418	1	1	0	0	25.7804	22.9948	52.0439
DATA	1216	8	68	0	0	Col_2_2766002	Col_2_2766002	12736.2	455.8	3.262367760e-002	9.496009705e-002	7.311836537e-001	4.290134e+002	4.624817e+002	6.536520e+001	7.223410e+001	128	123	23	52	7.037316e+000	1.620091e+001	0	0	0	0	0	0	0	0	0	0	0	82.7282	57.2588	1	1	1	1	26.2212	23.3275	52.1008
DATA	1217	8	69	0	0	NC_2_17867801	NC_2_17867801	12757.6	456.863	-8.795086112e-002	7.056554533e-002	2.126281642e-001	1.052256e+003	8.593509e+002	1.161852e+002	1.022536e+002	250.5	174.5	23	51	6.870498e+000	1.560963e+001	0	0	0	0	0	0	0	0	0	0	0	203.14	106.531	1	1	1	1	24.1747	23.7035	51.0404
DATA	1218	8	70	0	0	Col_5_16696916	Col_5_16696916	12779.1	456.179	9.310271621e-002	8.666507112e-002	2.826963631e-001	4.762824e+002	5.901565e+002	6.848164e+001	8.090934e+001	141	138.5	23	51	7.183152e+000	1.530288e+001	0	0	0	0	0	0	0	0	0	0	0	92.0477	73.2494	1	1	1	1	25.3321	23.6414	50.904
DATA	1219	8	71	0	0	NC_1_19312031	NC_1_19312031	12801.2	455.529	3.353360060e-001	4.409063528e-001	4.469195578e-001	4.884094e+001	1.057110e+002	4.922874e+001	5.628193e+001	54	83	23	51	7.298001e+000	1.521731e+001	0	0	0	0	0	0	0	0	0	0	0	5.28824	13.1369	0	1	0	0	19.7386	23.4884	51.1979
DATA	1220	8	72	0	0	Col_2_14047850	Col_2_14047850	12820.4	456.429	1.237346284e-002	1.011835649e-001	9.026715062e-001	3.934883e+002	4.048603e+002	6.292669e+001	6.847096e+001	126.5	107.5	23	51	7.543032e+000	1.608211e+001	0	0	0	0	0	0	0	0	0	0	0	76.2018	50.3685	1	1	1	1	24.4106	23.824	51.5026
DATA	1221	8	73	0	0	NC_3_13455538	NC_3_13455538	12842.1	455.919	2.065293254e-001	6.462000796e-002	1.393188612e-003	3.641836e+003	5.859354e+003	3.674728e+002	5.885255e+002	740	777.5	23	50	6.867085e+000	1.537843e+001	0	0	0	0	0	0	0	0	0	0	0	705.983	729.818	1	1	1	1	27.0811	23.616	50.7541
DATA	1222	8	74	0	0	NC_5_8777236	NC_5_8777236	12862.6	456.036	8.842152799e-002	7.226657230e-002	2.211232688e-001	7.758649e+002	9.510594e+002	9.177005e+001	1.099110e+002	198.5	186.5	23	49	7.256834e+000	1.636195e+001	0	0	0	0	0	0	0	0	0	0	0	150.544	118.591	1	1	1	1	25.3321	23.7139	51.2833
DATA	1223	8	75	0	0	Col_2_4652064	Col_2_4652064	12884.1	455.796	-5.112783874e-002	6.960584357e-002	4.626235239e-001	1.046031e+003	9.298582e+002	1.154961e+002	1.080499e+002	237.5	183.5	23	50	7.248187e+000	1.658745e+001	0	0	0	0	0	0	0	0	0	0	0	203.158	116.079	1	1	1	1	24.4106	23.5619	51.1186
DATA	1224	8	76	0	0	Col_5_14751314	Col_5_14751314	12904.7	455.607	5.326682388e-002	6.404170589e-002	4.055488823e-001	1.718776e+003	1.943059e+003	1.787045e+002	2.019328e+002	375	322	22	51	7.335211e+000	1.546739e+001	0	0	0	0	0	0	0	0	0	0	0	334.107	242.817	1	1	1	1	25.1049	22.7947	51.3547
DATA	1225	8	77	0	0	Col_4_4594032	Col_4_4594032	12925.9	456.286	9.144315872e-002	6.559262639e-002	1.632852098e-001	1.336780e+003	1.650072e+003	1.423342e+002	1.739049e+002	291	276	23	51	7.428973e+000	1.629626e+001	0	0	0	0	0	0	0	0	0	0	0	260.077	206.426	1	1	1	1	22.9591	23.1257	51.6749
DATA	1226	8	78	0	0	Col_4_10485736	Col_4_10485736	12947.7	456.413	3.568261204e-002	6.341355735e-002	5.736412995e-001	1.982011e+003	2.151734e+003	2.041296e+002	2.220557e+002	435	336	24	50.5	7.593921e+000	1.663807e+001	0	0	0	0	0	0	0	0	0	0	0	385.935	269.471	1	1	1	1	22.9591	23.8743	51.7039
DATA	1227	8	79	0	0	Col_2_8113336	Col_2_8113336	12968.5	455.783	5.753861263e-002	1.557374380e-001	7.117855585e-001	2.083978e+002	2.379205e+002	5.306491e+001	5.974413e+001	89	92	24	51	7.314522e+000	1.626324e+001	0	0	0	0	0	0	0	0	0	0	0	40.6099	29.8247	1	1	0	0	23.4529	23.6854	52.0902
DATA	1228	8	80	0	0	Col_5_10087582	Col_5_10087582	12989.7	455.528	3.676025498e-001	7.792881195e-002	2.391614881e-006	5.926816e+002	1.381733e+003	7.675134e+001	1.486248e+002	162.5	239	24	51	7.218800e+000	1.648314e+001	0	0	0	0	0	0	0	0	0	0	0	115.58	173.376	1	1	1	1	24.6442	24.4523	51.8802
DATA	1229	8	81	0	0	Col_3_14669038	Col_3_14669038	13010.2	455.75	-6.408776770e-002	6.468513104e-002	3.218003150e-001	1.760845e+003	1.519265e+003	1.827036e+002	1.614734e+002	380	235.5	24	51	7.263961e+000	1.617790e+001	0	0	0	0	0	0	0	0	0	0	0	343.619	190.807	1	1	1	1	23.4529	24.4096	51.9415
DATA	1230	8	82	0	0	NC_5_26681810	NC_5_26681810	13032	455.55	3.122279040e-002	8.062239900e-002	6.985549192e-001	5.879384e+002	6.317636e+002	7.634353e+001	8.353291e+001	166	148	24	51	7.302091e+000	1.658373e+001	0	0	0	0	0	0	0	0	0	0	0	114.81	79.4177	1	1	1	1	26.2212	24.4845	52.0285
DATA	1231	8	83	0	0	NC_4_18134567	NC_4_18134567	13053.1	455.397	-1.152780878e-001	1.349350084e-001	3.929260208e-001	3.021970e+002	2.317459e+002	5.728827e+001	5.931614e+001	106.5	98	23	51	7.502808e+000	1.595488e+001	0	0	0	0	0	0	0	0	0	0	0	59.048	29.1575	1	1	1	0	25.7804	24.2154	51.9016
DATA	1232	8	84	0	0	NC_5_18424369	NC_5_18424369	13074.6	455.414	-7.626401989e-002	1.609120584e-001	6.355366718e-001	2.329709e+002	1.954509e+002	5.393261e+001	5.795110e+001	98.5	93	24	51	7.345885e+000	1.603793e+001	0	0	0	0	0	0	0	0	0	0	0	45.5479	24.6117	1	1	0	0	27.501	23.9946	52.1108
DATA	1233	8	85	0	0	NC_1_5625329	NC_1_5625329	13095.9	455.5	5.357703823e-002	6.163844947e-002	3.847297822e-001	1.681985e+004	1.902826e+004	1.682687e+003	1.903607e+003	3278	2431	24	51	7.023736e+000	1.626570e+001	0	0	0	0	0	0	0	0	0	0	0	3290.17	2398	1	1	1	1	25.3321	23.788	51.5916
DATA	1234	8	86	0	0	NC_5_22710624	NC_5_22710624	13117.2	455.389	1.837320655e-001	3.356102061e-001	5.840649930e-001	7.728647e+001	1.179874e+002	4.920299e+001	5.573426e+001	66	76	23	50	6.894947e+000	1.477610e+001	0	0	0	0	0	0	0	0	0	0	0	15.1255	14.8804	1	1	0	0	20.0267	23.2493	49.9055
DATA	1235	8	87	0	0	Col_5_22239852	Col_5_22239852	13138.1	455.907	5.492400544e-001	8.465889402e-002	8.716652465e-011	5.428308e+002	1.922669e+003	7.284104e+001	1.998235e+002	152	315	22	51	7.114147e+000	1.680341e+001	0	0	0	0	0	0	0	0	0	0	0	106.281	242.656	1	1	1	1	24.4106	22.978	50.8791
DATA	1236	8	88	0	0	Col_4_7194966	Col_4_7194966	13159.4	455.48	-5.512545094e-002	6.671799717e-002	4.086647920e-001	1.318744e+003	1.161543e+003	1.405284e+002	1.282605e+002	301	205	22	51	7.227695e+000	1.708675e+001	0	0	0	0	0	0	0	0	0	0	0	258.297	146.694	1	1	1	1	24.4106	23.0838	51.1865
DATA	1237	8	89	0	0	Col_1_8215705	Col_1_8215705	13180.3	455.46	-1.035449446e-002	1.337619595e-001	9.382974978e-001	2.695483e+002	2.631977e+002	5.551886e+001	6.039851e+001	97	98	23	47	7.037514e+000	1.650218e+001	0	0	0	0	0	0	0	0	0	0	0	52.813	33.2605	1	1	1	0	24.4106	22.8933	49.1966
DATA	1238	8	90	0	0	NC_5_5480220	NC_5_5480220	13201	455.07	3.300131675e-001	8.642848856e-002	1.343538574e-004	4.002829e+002	8.558156e+002	6.290245e+001	1.013710e+002	130	172	23	50	7.363701e+000	1.728272e+001	0	0	0	0	0	0	0	0	0	0	0	78.4501	108.212	1	1	1	1	26.0017	22.765	51.1503
DATA	1239	8	91	0	0	NC_1_27339927	NC_1_27339927	13222.6	455	-1.535483940e-001	1.812047222e-001	3.967860047e-001	2.209636e+002	1.551573e+002	5.330618e+001	5.647442e+001	93	87	23	51	7.120639e+000	1.666221e+001	0	0	0	0	0	0	0	0	0	0	0	43.3165	19.6294	1	1	0	0	30	23.4418	52.2169
DATA	1240	8	92	0	0	Col_5_10641137	Col_5_10641137	13243.3	455.644	2.616395942e-001	6.611847170e-002	7.585466273e-005	4.440876e+003	8.111632e+003	4.467283e+002	8.129769e+002	915	1119	23	51	7.092690e+000	1.670787e+001	0	0	0	0	0	0	0	0	0	0	0	870.73	1026.72	1	1	1	1	22.9591	23.4719	51.6264
DATA	1241	8	93	0	0	NC_4_9599791	NC_4_9599791	13265	454.797	-9.142101153e-002	1.160254588e-001	4.307322490e-001	3.572975e+002	2.894736e+002	6.023584e+001	6.148979e+001	124.5	96	23	50	7.262638e+000	1.659161e+001	0	0	0	0	0	0	0	0	0	0	0	70.066	36.6568	1	1	1	1	28.1191	23.1351	51.1568
DATA	1242	8	94	0	0	NC_4_8007074	NC_4_8007074	13286.4	454.85	8.735152658e-002	1.175968530e-001	4.575997710e-001	2.853207e+002	3.488870e+002	5.626181e+001	6.448154e+001	104	103	23	52	7.997054e+000	1.628462e+001	0	0	0	0	0	0	0	0	0	0	0	55.9564	44.1985	1	1	1	1	25.7804	23.7432	52.5703
DATA	1243	8	95	0	0	Col_1_9113459	Col_1_9113459	13307.7	454.649	6.927416832e-002	8.051069957e-002	3.895496804e-001	5.638549e+002	6.613654e+002	7.436702e+001	8.551370e+001	163	155	23	51	7.845282e+000	1.583808e+001	0	0	0	0	0	0	0	0	0	0	0	110.586	83.8144	1	1	1	1	25.1049	23.7745	52.2147
DATA	1244	8	96	0	0	Col_5_26678742	Col_5_26678742	13328.1	454.9	-5.041237972e-003	6.720352575e-002	9.402031858e-001	1.164663e+003	1.151222e+003	1.261569e+002	1.272396e+002	283	210	24	52	7.942528e+000	1.502214e+001	0	0	0	0	0	0	0	0	0	0	0	228.417	145.937	1	1	1	1	26.6546	24.3056	52.7534
DATA	1245	8	97	0	0	Col_1_27545223	Col_1_27545223	13349.4	454.673	7.594646061e-002	7.428343263e-002	3.065974869e-001	7.013269e+002	8.353471e+002	8.526470e+001	9.956574e+001	188	179.5	24	50.5	7.569919e+000	1.507387e+001	0	0	0	0	0	0	0	0	0	0	0	137.538	105.922	1	1	1	1	24.8756	24.361	51.6016
DATA	1246	8	98	0	0	Col_2_13926531	Col_2_13926531	13370.4	454.62	1.024358227e-001	7.707670289e-002	1.838441941e-001	6.137354e+002	7.769928e+002	7.822222e+001	9.471668e+001	171	172	23	51	7.500381e+000	1.674254e+001	0	0	0	0	0	0	0	0	0	0	0	120.347	98.5429	1	1	1	1	24.4106	23.7013	51.8684
DATA	1247	8	99	0	0	Col_2_12998246	Col_2_12998246	13391.9	455.235	2.391004952e-001	6.644796473e-002	3.202894974e-004	1.841782e+003	3.194028e+003	1.904584e+002	3.239619e+002	412	461	23	51	7.286546e+000	1.603570e+001	0	0	0	0	0	0	0	0	0	0	0	361.091	405.148	1	1	1	1	23.4529	23.6611	51.1528
DATA	1248	8	100	0	0	NC_2_10068129	NC_2_10068129	13413	455.362	2.098719855e-001	7.410570615e-002	4.624881807e-003	6.680347e+002	1.083106e+003	8.256228e+001	1.210940e+002	176	207.5	23	51	7.468825e+000	1.567984e+001	0	0	0	0	0	0	0	0	0	0	0	130.943	137.401	1	1	1	1	22.1978	23.4886	51.0114
DATA	1249	8	101	0	0	NC_2_12474892	NC_2_12474892	13433.9	454.579	3.217750370e-002	7.171063631e-002	6.536386156e-001	8.245076e+002	8.879166e+002	9.567231e+001	1.040008e+002	215.5	181	22	52	7.248646e+000	1.686361e+001	0	0	0	0	0	0	0	0	0	0	0	161.572	112.647	1	1	1	1	25.7804	22.5671	52.9753
DATA	1250	8	102	0	0	NC_1_8681324	NC_1_8681324	13455.7	454.706	-2.558439360e-001	4.357129033e-001	5.570796892e-001	9.697889e+001	5.380632e+001	4.950423e+001	5.436186e+001	67	73.5	22	50	7.091701e+000	1.597846e+001	0	0	0	0	0	0	0	0	0	0	0	18.9978	6.08456	1	0	0	0	23.9365	22.9151	52.2438
DATA	1251	8	103	0	0	Col_5_19501292	Col_5_19501292	13476.1	454.471	-1.190252569e-002	6.471370604e-002	8.540715974e-001	1.573066e+003	1.530539e+003	1.646319e+002	1.623514e+002	356.5	256	23	49	7.358083e+000	1.587143e+001	0	0	0	0	0	0	0	0	0	0	0	308.048	194.165	1	1	1	1	24.1747	23.0827	51.2231
DATA	1252	8	104	0	0	Col_3_21845531	Col_3_21845531	13497.2	454.464	7.592867254e-002	6.212208359e-002	2.216133715e-001	4.638454e+003	5.524614e+003	4.663827e+002	5.551096e+002	964	750	22	50	7.141406e+000	1.666403e+001	0	0	0	0	0	0	0	0	0	0	0	907.951	700.781	1	1	1	1	25.7804	22.5797	52.1208
DATA	1253	8	105	0	0	NC_3_18515173	NC_3_18515173	13519	454.5	-3.181281549e-001	1.443073800e-001	2.748796213e-002	3.502388e+002	1.683589e+002	5.991057e+001	5.672312e+001	119	91	23	49.5	6.990169e+000	1.650966e+001	0	0	0	0	0	0	0	0	0	0	0	68.5237	21.3523	1	1	1	0	26.2212	22.9641	51.5205
DATA	1254	8	106	0	0	NC_5_26751557	NC_5_26751557	13540	454.5	-2.908349220e-003	7.223129595e-002	9.678823418e-001	8.345439e+002	8.289739e+002	9.659042e+001	9.903178e+001	208	167	22	50	7.013893e+000	1.651201e+001	0	0	0	0	0	0	0	0	0	0	0	163.192	105.113	1	1	1	1	26.2212	22.7252	51.9186
DATA	1255	8	107	0	0	NC_1_2163519	NC_1_2163519	13561.5	455.235	8.330051110e-002	6.231567644e-002	1.813041060e-001	3.935498e+003	4.767605e+003	3.965468e+002	4.798308e+002	763.5	499	23	50	7.451799e+000	1.700882e+001	0	0	1	1	0	0	0	0	0	0	0	769.116	604.354	1	1	1	1	19.7386	23.6483	51.4985
DATA	1256	8	108	0	0	NC_1_6749136	NC_1_6749136	13582.5	454.324	-2.008401346e-001	4.663971939e-001	6.667444238e-001	8.553836e+001	5.386675e+001	4.943640e+001	5.445611e+001	67	73.5	23	50	8.096092e+000	1.577502e+001	0	0	0	0	0	0	0	0	0	0	0	16.7065	6.54407	1	0	0	0	27.0811	23.5482	51.1267
DATA	1257	8	109	0	0	Col_1_13730619	Col_1_13730619	13603.7	454.46	-5.016746705e-002	8.896773124e-002	5.728331830e-001	5.221857e+002	4.652190e+002	7.141986e+001	7.145172e+001	147.5	121	23	50	7.778534e+000	1.509758e+001	0	0	0	0	0	0	0	0	0	0	0	101.919	58.9317	1	1	1	1	24.1747	23.4142	51.2861
DATA	1258	8	110	0	0	NC_3_4880932	NC_3_4880932	13624.4	454.64	-6.741083311e-002	9.723428971e-002	4.881322737e-001	4.552413e+002	3.897901e+002	6.670718e+001	6.680538e+001	137	119	22	48	7.679144e+000	1.595667e+001	0	0	0	0	0	0	0	0	0	0	0	88.7896	49.3555	1	1	1	1	24.4106	22.6329	50.011
DATA	1259	8	111	0	0	NC_5_702758	NC_5_702758	13645.9	454.104	-3.768979285e-002	8.944501564e-002	6.734820930e-001	5.096716e+002	4.673052e+002	7.056041e+001	7.162546e+001	158	124	22	50	7.746619e+000	1.607709e+001	0	0	0	0	0	0	0	0	0	0	0	99.328	59.1417	1	1	1	1	28.1191	22.4818	51.1016
DATA	1260	8	112	0	0	NC_5_802226	NC_5_802226	13666.7	454.408	-1.878700513e-001	1.940263199e-001	3.329090723e-001	2.132342e+002	1.383525e+002	5.328870e+001	5.604554e+001	90	86	23	51	7.752830e+000	1.698984e+001	0	0	0	0	0	0	0	0	0	0	0	41.5226	17.5002	1	1	0	0	23.696	23.2853	52.5679
DATA	1261	8	113	0	0	Col_1_12381317	Col_1_12381317	13688.1	454.143	-4.615329499e-002	1.081015288e-001	6.694201443e-001	3.765517e+002	3.385878e+002	6.170172e+001	6.402873e+001	125	105	23	51.5	7.516079e+000	1.662950e+001	0	0	0	0	0	0	0	0	0	0	0	73.2607	42.802	1	1	1	1	25.1049	23.5653	51.6108
DATA	1262	8	114	0	0	Col_1_22760390	Col_1_22760390	13709.4	454	-1.337570625e-001	7.619829969e-002	7.919411281e-002	8.502224e+002	6.248496e+002	9.809369e+001	8.283439e+001	219	145	23	50	7.198626e+000	1.704899e+001	0	0	0	0	0	0	0	0	0	0	0	165.264	78.9371	1	1	1	1	30	23.767	51.0369
DATA	1263	8	115	0	0	Col_5_1903375	Col_5_1903375	13730.5	454	-7.577411978e-002	7.071445260e-002	2.839218985e-001	1.008477e+003	8.470169e+002	1.121092e+002	1.006767e+002	255	172	23	51	7.569857e+000	1.751618e+001	0	0	0	0	0	0	0	0	0	0	0	195.837	106.927	1	1	1	1	30	23.0581	52.7849
DATA	1264	8	116	0	0	Col_2_6706130	Col_2_6706130	13751.6	453.25	-1.324540669e-001	1.386444240e-001	3.394003126e-001	2.984499e+002	2.199973e+002	5.739082e+001	5.873540e+001	105.5	91.5	22	52	8.069301e+000	1.666810e+001	0	0	0	0	0	0	0	0	0	0	0	57.8986	27.7515	1	1	1	0	25.1049	22.688	52.9413
DATA	1265	8	117	0	0	Col_3_7125921	Col_3_7125921	13773	454.352	-1.414465846e-002	6.669835099e-002	8.320531355e-001	1.246301e+003	1.206363e+003	1.339436e+002	1.323790e+002	287	223	23	54	7.798726e+000	1.659213e+001	0	0	0	0	0	0	0	0	0	0	0	241.516	152.043	1	1	1	1	24.8756	22.8605	54.9593
DATA	1266	8	118	0	0	NC_4_5995762	NC_4_5995762	13794	454.245	-9.067773401e-002	1.359485053e-001	5.047717536e-001	2.919650e+002	2.369480e+002	5.714807e+001	5.947888e+001	105	101	22	53	7.425405e+000	1.671312e+001	0	0	0	0	0	0	0	0	0	0	0	56.5174	29.8373	1	1	1	0	24.6442	22.4138	54.2989
DATA	1267	8	119	0	0	NC_3_21407097	NC_3_21407097	13815	453.5	2.881853515e-001	2.242072616e-001	1.986691571e-001	1.050834e+002	2.040420e+002	5.029215e+001	5.829302e+001	69	93	22	53	7.443572e+000	1.638143e+001	0	0	0	0	0	0	0	0	0	0	0	20.3189	25.6701	1	1	0	0	26.2212	22.6824	53.0367
DATA	1268	8	120	0	0	NC_5_12022708	NC_5_12022708	13836.8	453.906	-2.485059742e-002	9.138818780e-002	7.856808286e-001	4.860656e+002	4.590334e+002	6.919126e+001	7.138013e+001	135	117.5	23	50	7.535432e+000	1.489965e+001	0	0	0	0	0	0	0	0	0	0	0	93.8698	57.6896	1	1	1	1	24.4106	23.5642	51.0214
DATA	1269	8	121	0	0	NC_2_17287029	NC_2_17287029	13857.4	453.586	1.793556613e-001	8.733954963e-002	4.001978205e-002	5.132703e+003	7.757143e+003	6.799756e+002	1.082095e+003	724.5	804.5	23	50	7.414200e+000	1.550573e+001	0	0	1	1	0	0	0	0	0	0	0	990.061	973.893	1	1	1	1	27.501	23.0406	51.1421
DATA	1270	8	122	0	0	NC_5_18403208	NC_5_18403208	13877.7	453.5	-5.427995754e-002	8.254128115e-002	5.107888796e-001	6.202790e+002	5.474029e+002	7.927143e+001	7.744047e+001	160	130	23	49	7.649254e+000	1.497491e+001	0	0	0	0	0	0	0	0	0	0	0	119.502	68.6518	1	1	1	1	24.8756	23.3504	51.0292
DATA	1271	8	123	0	0	Col_1_21906580	Col_1_21906580	13898.6	453.264	4.517859091e-002	7.585025036e-002	5.514232564e-001	6.864835e+002	7.617434e+002	8.458914e+001	9.386123e+001	180.5	156	23	50	7.490189e+000	1.521237e+001	0	0	0	0	0	0	0	0	0	0	0	132.088	95.4238	1	1	1	1	24.8756	23.7494	51.1229
DATA	1272	8	124	0	0	Col_3_10546378	Col_3_10546378	13920.3	453.585	-1.865185308e-001	8.219696519e-002	2.325825171e-002	7.608833e+002	4.952215e+002	9.076864e+001	7.394272e+001	197	126	23.5	50	7.991280e+000	1.456228e+001	0	0	0	0	0	0	0	0	0	0	0	146.201	61.9575	1	1	1	1	24.4106	24.1816	50.8656
DATA	1273	8	125	0	0	NC_3_2306644	NC_3_2306644	13941.9	453.509	-4.386052864e-002	7.471750540e-002	5.571915455e-001	7.978685e+002	7.212250e+002	9.392730e+001	9.068978e+001	206	163	24	51	7.618650e+000	1.398155e+001	0	0	0	0	0	0	0	0	0	0	0	153.092	90.115	1	1	1	1	25.3321	24.1382	51.2965
DATA	1274	8	126	0	0	NC_1_17010114	NC_1_17010114	13963.5	453.731	-1.408582402e-002	6.438956808e-002	8.268374660e-001	1.696052e+003	1.641925e+003	1.767186e+002	1.731777e+002	351.5	268	23.5	50.5	7.652399e+000	1.476935e+001	0	0	0	0	0	0	0	0	0	0	0	324.962	204.871	1	1	1	1	24.4106	23.6809	50.8989
DATA	1275	8	127	0	0	NC_5_17768039	NC_5_17768039	13984.2	453.491	3.722618835e-002	8.819927595e-002	6.729745870e-001	4.884719e+002	5.321889e+002	6.968875e+001	7.662783e+001	144	127	24	51	7.717345e+000	1.556321e+001	0	0	0	0	0	0	0	0	0	0	0	93.459	66.3137	1	1	1	1	25.7804	24.0465	51.6925
DATA	1276	8	128	0	0	NC_5_2215921	NC_5_2215921	14005.5	453.324	0.000000000e+000	6.201859901e-001	1.000000000e+000	4.946178e+001	5.486227e+001	4.977761e+001	5.532526e+001	45	65	23	50	7.665913e+000	1.577128e+001	0	0	0	0	0	0	0	0	0	0	0	-5.67059	4.39123	0	0	0	0	27.0811	23.4183	51.4737
DATA	1277	8	129	0	0	NC_1_4968366	NC_1_4968366	14026.5	453.324	0.000000000e+000	6.194882060e-001	1.000000000e+000	4.953596e+001	5.494444e+001	4.985226e+001	5.529527e+001	46	62	23	49.5	8.414911e+000	1.640930e+001	0	0	0	0	0	0	0	0	0	0	0	-2.39082	-2.82188	0	0	0	0	30	23.514	51.352
DATA	1278	8	130	0	0	Col_3_19733864	Col_3_19733864	14047.8	453.194	-2.897498705e-002	1.167457331e-001	8.039883075e-001	3.372927e+002	3.155237e+002	6.025445e+001	6.373941e+001	114	100	22	51	8.236679e+000	1.626417e+001	0	0	0	0	0	0	0	0	0	0	0	64.2426	39.1388	1	1	1	1	28.5237	23.1105	51.6997
DATA	1279	8	131	0	0	NC_1_20740890	NC_1_20740890	14069.2	453.388	7.311869589e-002	1.582713619e-001	6.440934333e-001	2.043857e+002	2.418629e+002	5.402417e+001	6.051636e+001	89.5	97.5	22	52	7.982956e+000	1.616496e+001	0	0	0	0	0	0	0	0	0	0	0	38.8666	29.9524	1	1	0	0	23.696	22.661	52.1595
DATA	1280	8	132	0	0	NC_1_22715949	NC_1_22715949	14090	452.852	6.701607832e-002	1.423223422e-001	6.377297741e-001	2.342884e+002	2.733801e+002	5.529522e+001	6.192432e+001	85	99	22	51	7.465698e+000	1.590990e+001	0	0	0	0	0	0	0	0	0	0	0	44.4839	33.8006	1	1	0	0	24.8756	22.0279	51.8914
DATA	1281	8	133	0	0	NC_3_9311948	NC_3_9311948	14111.5	453.293	1.883875524e-002	1.813307603e-001	9.172553189e-001	1.866479e+002	1.949224e+002	5.352889e+001	5.897571e+001	83	89	22	54	7.805892e+000	1.697579e+001	0	0	0	0	0	0	0	0	0	0	0	35.3798	24.0576	1	1	0	0	25.3321	22.7013	53.5947
DATA	1282	8	134	0	0	Col_1_25300901	Col_1_25300901	14132.2	453.123	7.844275423e-002	6.327605025e-002	2.150896852e-001	2.214858e+003	2.653314e+003	2.271145e+002	2.711267e+002	475	376	22	54	7.850277e+000	1.633441e+001	0	0	0	0	0	0	0	0	0	0	0	419.163	326.908	1	1	1	1	25.5572	22.6337	53.7086
DATA	1283	8	135	0	0	Col_4_16853732	Col_4_16853732	14153.9	453.759	1.969426077e-001	1.334391995e-001	1.399713639e-001	2.204364e+002	3.469172e+002	5.495200e+001	6.575980e+001	92	105.5	22	52	7.710567e+000	1.568502e+001	0	0	0	0	0	0	0	0	0	0	0	41.6456	42.6613	1	1	0	1	25.1049	23.1023	52.3596
DATA	1284	8	136	0	0	NC_5_15889260	NC_5_15889260	14174.7	452.569	-1.546187152e-002	8.050120240e-002	8.476873197e-001	6.401080e+002	6.177196e+002	8.148198e+001	8.335335e+001	167	137.5	23	50	7.627954e+000	1.601704e+001	0	0	0	0	0	0	0	0	0	0	0	120.738	75.827	1	1	1	1	24.4106	23.3333	51.7857
DATA	1285	8	137	0	0	NC_1_24418496	NC_1_24418496	14196.2	453.714	-2.395949544e-001	2.681859233e-001	3.716476949e-001	1.639299e+002	9.441982e+001	5.310094e+001	5.686709e+001	79	79	23	51	8.229553e+000	1.478438e+001	0	0	0	0	0	0	0	0	0	0	0	30.8657	11.5669	1	1	0	0	23.696	23.386	51.7629
DATA	1286	8	138	0	0	Col_5_2201264	Col_5_2201264	14217.1	453.397	2.944145692e-002	6.164721859e-002	6.329494200e-001	6.938141e+003	7.424796e+003	6.956562e+002	7.446025e+002	1339.5	930	23	50	8.349696e+000	1.458747e+001	0	0	0	0	0	0	0	0	0	0	0	1304.17	907.813	1	1	1	1	25.7804	23.2175	50.726
DATA	1287	8	139	0	0	Col_4_13588707	Col_4_13588707	14238.4	453.792	-9.387880756e-002	6.798592651e-002	1.673231130e-001	1.312937e+003	1.057707e+003	1.407359e+002	1.198225e+002	296	187	23	51	7.761331e+000	1.468419e+001	0	0	0	0	0	0	0	0	0	0	0	246.361	129.056	1	1	1	1	24.6442	23.4186	51.657
DATA	1288	8	140	0	0	Col_1_28550041	Col_1_28550041	14259.4	452.737	8.769631883e-003	6.940064034e-002	8.994450593e-001	1.010040e+003	1.030642e+003	1.130441e+002	1.174946e+002	235	176	22	51	7.424235e+000	1.416122e+001	0	0	0	0	0	0	0	0	0	0	0	189.207	125.502	1	1	1	1	25.1049	22.1657	50.9254
DATA	1289	8	141	0	0	NC_5_8028366	NC_5_8028366	14280.1	452.763	1.264411272e-001	3.245061825e-001	6.968015429e-001	8.934195e+001	1.195354e+002	5.163170e+001	5.778336e+001	60	78	22	52	6.837621e+000	1.489894e+001	0	0	0	0	0	0	0	0	0	0	0	16.7075	14.5256	1	1	0	0	21.4095	22.0159	51.7751
DATA	1290	8	142	0	0	NC_1_932929	NC_1_932929	14301.6	452.586	8.520551268e-002	5.939585539e-001	8.859319276e-001	5.061989e+001	6.159235e+001	5.101305e+001	5.699167e+001	52.5	76	22	51	7.354459e+000	1.568358e+001	0	0	0	0	0	0	0	0	0	0	0	4.98491	7.4681	0	1	0	0	27.501	22.5114	50.9291
DATA	1291	8	143	0	0	NC_5_18126979	NC_5_18126979	14323.1	453.14	1.524575173e-001	3.240399527e-001	6.380050656e-001	8.707736e+001	1.236980e+002	5.177322e+001	5.811927e+001	66	75	22	51	7.551897e+000	1.522026e+001	0	0	0	0	0	0	0	0	0	0	0	16.2257	14.9642	1	1	0	0	22.1978	23.1853	51.0463
DATA	1292	8	144	0	0	NC_5_23159716	NC_5_23159716	14345.2	452.953	-1.969334303e-001	4.674609917e-001	6.735483466e-001	8.901123e+001	5.656026e+001	5.189801e+001	5.692141e+001	63	66	23	51	7.899949e+000	1.488800e+001	0	0	0	0	0	0	0	0	0	0	0	16.5558	-0.171129	1	0	0	0	21.9382	23.4235	51.4208
DATA	1293	8	145	0	0	Col_3_7029751	Col_3_7029751	14365.2	452.173	5.010202757e-002	7.479685719e-002	5.029589336e-001	7.400385e+002	8.305320e+002	8.999610e+001	1.007564e+002	177	165	23	50.5	7.961881e+000	1.630874e+001	0	0	0	0	0	0	0	0	0	0	0	137.42	100.021	1	1	1	1	24.4106	23.5348	52.0995
DATA	1294	8	146	0	0	NC_5_17562005	NC_5_17562005	14386.6	452.439	-2.364232114e-001	9.405616711e-002	1.194928112e-002	6.374122e+002	3.698257e+002	8.182345e+001	6.809801e+001	154	102.5	23	50	7.254060e+000	1.562298e+001	0	0	0	0	0	0	0	0	0	0	0	118.151	44.4316	1	1	1	1	25.1049	23.04	51.6133
DATA	1295	8	147	0	0	NC_1_27311590	NC_1_27311590	14407.8	452.4	1.826584696e-001	1.490402281e-001	2.203624623e-001	1.995633e+002	3.039058e+002	5.513285e+001	6.487611e+001	84	98	23	51	7.065954e+000	1.664260e+001	0	0	0	0	0	0	0	0	0	0	0	36.9264	36.4245	1	1	0	1	25.7804	23.0166	52.6298
DATA	1296	8	148	0	0	Col_4_10138710	Col_4_10138710	14428.9	452.109	1.529284433e-002	1.239641823e-001	9.018180522e-001	3.057319e+002	3.166895e+002	5.987682e+001	6.560602e+001	102	101	23	49	7.047926e+000	1.565173e+001	0	0	0	0	0	0	0	0	0	0	0	56.4739	37.8652	1	1	1	1	24.6442	22.6757	50.8229
DATA	1297	8	149	0	0	Col_2_12967589	Col_2_12967589	14449.9	452.661	4.322703740e-002	6.894363550e-002	5.306651499e-001	1.027772e+003	1.135335e+003	1.149914e+002	1.273090e+002	235	202.5	22	50	6.890983e+000	1.570319e+001	0	0	0	0	0	0	0	0	0	0	0	189.513	135.409	1	1	1	1	25.3321	22.2918	51.1785
DATA	1298	8	150	0	0	Col_1_26280966	Col_1_26280966	14471.4	452.961	-8.742869687e-002	1.539083671e-001	5.699963897e-001	2.636882e+002	2.156065e+002	5.800516e+001	6.164184e+001	94.5	89.5	23	50	7.406631e+000	1.639211e+001	0	0	0	0	0	0	0	0	0	0	0	48.5361	25.6488	1	1	1	0	24.4106	22.7984	51.3899
DATA	1299	8	151	0	0	Col_2_12978279	Col_2_12978279	14492.4	452.686	1.413533261e-001	1.269388016e-001	2.654701834e-001	2.585975e+002	3.580780e+002	5.785334e+001	6.807280e+001	94.5	109	23	48	7.141314e+000	1.604332e+001	0	0	0	0	0	0	0	0	0	0	0	47.5191	42.4902	1	1	0	1	24.1747	22.7784	49.752
DATA	1300	8	152	0	0	NC_1_2656873	NC_1_2656873	14513.8	452.784	-1.134552131e-001	8.918836567e-002	2.033428012e-001	6.016490e+002	4.633274e+002	7.941892e+001	7.427095e+001	152	119	23	49	7.168799e+000	1.612579e+001	0	0	0	0	0	0	0	0	0	0	0	110.366	54.8343	1	1	1	1	24.1747	22.6512	50.6131
DATA	1301	8	153	0	0	Col_1_11468192	Col_1_11468192	14533.6	452.711	1.803946574e-001	6.778175570e-002	7.781544805e-003	3.139675e+003	4.756411e+003	3.182319e+002	5.174495e+002	552	445	23	51	7.065972e+000	1.553877e+001	0	0	1	1	0	0	0	0	0	0	0	575.043	561.538	1	1	1	1	20.8674	23.2732	51.5296
DATA	1302	8	154	0	0	NC_1_10779368	NC_1_10779368	14555.8	452.635	1.272006956e-002	6.734064116e-002	8.501779157e-001	1.212539e+003	1.248579e+003	1.319387e+002	1.378204e+002	255	214	24	51	7.454091e+000	1.558281e+001	0	0	0	0	0	0	0	0	0	0	0	221.697	146.995	1	1	1	1	24.6442	23.6366	52.1202
DATA	1303	8	155	0	0	Col_1_177232	Col_1_177232	14576.7	452.529	1.748755632e-001	7.503269555e-002	1.977139168e-002	6.902569e+002	1.032491e+003	8.647843e+001	1.186740e+002	176.5	191.5	23	50	8.055157e+000	1.520798e+001	0	0	0	0	0	0	0	0	0	0	0	126.003	121.232	1	1	1	1	27.501	24.1034	50.8568
DATA	1304	8	156	0	0	NC_1_8701817	NC_1_8701817	14598	452.489	2.456148169e-001	4.930278276e-001	6.183597318e-001	5.184851e+001	9.127485e+001	5.232643e+001	5.937418e+001	51.5	77.5	23	52	8.065300e+000	1.565521e+001	0	0	0	0	0	0	0	0	0	0	0	7.13973	10.6879	0	1	0	0	22.4545	24.0052	51.451
DATA	1305	8	157	1028	1	SM_06	SM_06	14619	451.797	-2.595023521e-001	4.311240043e-001	5.472270951e-001	1.062467e+002	5.845386e+001	5.332759e+001	5.882710e+001	67	61	23	52	8.200570e+000	1.552198e+001	0	0	0	0	0	0	0	0	0	0	0	19.3344	-1.5994	1	0	0	0	28.1191	24.3465	52.3317
DATA	1306	8	158	0	0	Col_3_3837470	Col_3_3837470	14640.3	452.373	-1.156203592e-001	1.221340408e-001	3.438081084e-001	3.714139e+002	2.846019e+002	6.417996e+001	6.550054e+001	116	92.5	23	53	7.659506e+000	1.720428e+001	0	0	0	0	0	0	0	0	0	0	0	67.4819	33.1414	1	1	1	0	24.1747	23.6763	54.1526
DATA	1307	8	159	0	0	Col_3_19639423	Col_3_19639423	14662.2	452.259	1.768661897e-002	7.821120636e-002	8.210931636e-001	6.950218e+002	7.239108e+002	8.705508e+001	9.349406e+001	173	150.5	24	54	7.805498e+000	1.674042e+001	0	0	0	0	0	0	0	0	0	0	0	126.084	84.053	1	1	1	1	24.6442	24.3286	54.8244
DATA	1308	8	160	0	0	NC_3_14689623	NC_3_14689623	14683.1	451.814	3.038295592e-002	7.813429238e-002	6.973829799e-001	6.888615e+002	7.387795e+002	8.660879e+001	9.475343e+001	166	145	23	51	7.287380e+000	1.637129e+001	0	0	0	0	0	0	0	0	0	0	0	124.79	85.5404	1	1	1	1	26.4388	23.4558	53.0313
DATA	1309	8	161	0	0	NC_5_19287447	NC_5_19287447	14703.3	452.5	7.491124860e-002	6.240622806e-002	2.299914173e-001	3.635199e+003	4.319559e+003	3.673012e+002	4.360342e+002	689.5	555	23	51	6.820706e+000	1.576961e+001	0	0	0	0	0	0	0	0	0	0	0	657.618	498.759	1	1	1	1	25.3321	23.6269	52.2299
DATA	1310	8	162	0	0	NC_5_17651910	NC_5_17651910	14724.5	451.854	2.404587640e-001	4.038527753e-001	5.515681471e-001	6.490461e+001	1.129105e+002	5.303691e+001	6.072638e+001	55.5	79.5	23	50	7.321732e+000	1.600961e+001	0	0	0	0	0	0	0	0	0	0	0	11.7259	12.9999	1	1	0	0	23.4529	23.8153	51.968
DATA	1311	8	163	0	0	Col_5_9276766	Col_5_9276766	14746.1	451.415	-9.547866226e-002	7.511342276e-002	2.036836531e-001	9.108949e+002	7.311216e+002	1.052394e+002	9.448088e+001	206	143.5	22	49	7.248330e+000	1.575745e+001	0	0	0	0	0	0	0	0	0	0	0	164.35	83.9298	1	1	1	1	24.8756	22.5661	50.7059
DATA	1312	8	164	0	0	Col_1_29388506	Col_1_29388506	14767.3	452.522	3.573097047e-001	1.126137721e-001	1.509361876e-003	2.526487e+002	5.752105e+002	5.851311e+001	8.313498e+001	93	130.5	22	49	7.019730e+000	1.574979e+001	0	0	0	0	0	0	0	0	0	0	0	45.5239	65.8345	1	1	0	1	22.7082	21.9408	50.3249
DATA	1313	9	1	0	0	Col_5_17204735	Col_5_17204735	11307.7	465.534	9.639430296e-002	6.441430508e-002	1.345303085e-001	1.665293e+003	2.079146e+003	1.736825e+002	2.152103e+002	358.5	314.5	21	48	6.740505e+000	1.571010e+001	0	0	0	0	0	0	0	0	0	0	0	321.025	257.076	1	1	1	1	25.3321	21.226	49.2643
DATA	1314	9	2	0	0	NC_3_15325594	NC_3_15325594	11329.7	464.78	5.653571000e-001	1.005127482e-001	1.857980296e-008	2.616720e+002	9.618654e+002	5.600404e+001	1.111756e+002	94	181	22	49	6.820091e+000	1.598624e+001	0	0	0	0	0	0	0	0	0	0	0	50.2565	118.524	1	1	1	1	23.4529	21.9777	49.7405
DATA	1315	9	3	0	0	NC_2_14006497	NC_2_14006497	11350.3	465.241	8.064311314e-001	9.956279142e-002	5.508401261e-016	4.729969e+002	3.028931e+003	6.859830e+001	3.080118e+002	135.5	417	24	50	7.445665e+000	1.659698e+001	0	0	0	0	0	0	0	0	0	0	0	90.535	372.108	1	1	1	1	24.8756	24.3288	50.8219
DATA	1316	9	4	0	0	NC_1_7923060	NC_1_7923060	11371.5	465.324	1.786288200e-001	4.574734306e-001	6.961903770e-001	5.814752e+001	8.773239e+001	5.018336e+001	5.676597e+001	54.5	71.5	25	51	7.385251e+000	1.740287e+001	0	0	0	0	0	0	0	0	0	0	0	11.0937	10.7465	1	1	0	0	27.0811	25.1202	51.6705
DATA	1317	9	5	0	0	NC_1_20847520	NC_1_20847520	11392.2	465.827	3.408068815e-002	7.602792533e-002	6.539616705e-001	7.027227e+002	7.600894e+002	8.624270e+001	9.455028e+001	179	153	26	51	7.366963e+000	1.711265e+001	0	0	0	0	0	0	0	0	0	0	0	133.666	92.8539	1	1	1	1	24.4106	25.788	50.932
DATA	1318	9	6	0	0	Col_4_11150276	Col_4_11150276	11413.3	465.755	2.079620909e-002	6.846847451e-002	7.613304922e-001	1.059231e+003	1.111186e+003	1.171906e+002	1.246046e+002	243.5	189	25	50.5	7.591648e+000	1.716547e+001	0	0	0	0	0	0	0	0	0	0	0	200.903	135.391	1	1	1	1	23.696	25.2518	50.9964
DATA	1319	9	7	0	0	Col_5_17937039	Col_5_17937039	11434.6	465.98	-1.337897431e-001	1.260046314e-001	2.883336076e-001	3.491075e+002	2.565484e+002	6.120749e+001	6.207085e+001	104	88.5	25	48	7.681021e+000	1.628242e+001	0	0	0	0	0	0	0	0	0	0	0	66.0354	31.182	1	1	1	0	24.1747	24.8508	49.2576
DATA	1320	9	8	0	0	NC_3_12809083	NC_3_12809083	11456.4	465	3.540699552e-002	5.507030101e-001	9.487359918e-001	5.775689e+001	6.266295e+001	5.073014e+001	5.700100e+001	51	69	24	49	7.496756e+000	1.707688e+001	0	0	0	0	0	0	0	0	0	0	0	10.8979	7.59823	1	1	0	0	29.1201	24.3259	50.7911
DATA	1321	9	9	0	0	Col_5_12739298	Col_5_12739298	11477.1	465.811	-7.329059065e-002	7.388330976e-002	3.212084376e-001	8.852187e+002	7.477561e+002	1.019226e+002	9.388615e+001	206	146	23	48	7.257674e+000	1.697793e+001	0	0	0	0	0	0	0	0	0	0	0	166.638	90.4813	1	1	1	1	24.4106	23.4358	50.3547
DATA	1322	9	10	0	0	NC_3_5396103	NC_3_5396103	11498.4	465.638	1.329353053e-001	1.008957379e-001	1.876539234e-001	3.572822e+002	4.852289e+002	6.196444e+001	7.477073e+001	101.5	121	24	49	6.688330e+000	1.667823e+001	0	0	0	0	0	0	0	0	0	0	0	67.1122	58.5967	1	1	1	1	23.696	24.1655	50.6793
DATA	1323	9	11	0	0	Col_3_11607384	Col_3_11607384	11520.1	465.889	7.762857872e-002	6.489662082e-002	2.316230858e-001	1.534249e+003	1.834528e+003	1.615946e+002	1.921024e+002	334	287	23	50	6.423556e+000	1.789678e+001	0	0	0	0	0	0	0	0	0	0	0	287.605	221.123	1	1	1	1	24.6442	23.6092	51.9042
DATA	1324	9	12	0	0	Col_4_5307182	Col_4_5307182	11541	464.827	-5.936136838e-002	1.227675492e-001	6.287219199e-001	3.345392e+002	2.918002e+002	6.084170e+001	6.411784e+001	108	90	23	50	6.317377e+000	1.615928e+001	0	0	0	0	0	0	0	0	0	0	0	62.6029	35.1112	1	1	1	1	23.9365	23.4016	50.6181
DATA	1325	9	13	0	0	Col_2_10218921	Col_2_10218921	11562	464.797	-1.116044829e-001	8.184583304e-002	1.726954135e-001	7.096573e+002	5.488380e+002	8.733419e+001	7.925947e+001	177	119	24	50	6.689306e+000	1.612620e+001	0	0	0	0	0	0	0	0	0	0	0	132.579	65.9364	1	1	1	1	28.1191	23.5781	50.6992
DATA	1326	9	14	0	0	Col_1_29340825	Col_1_29340825	11582.9	464.074	7.161122749e-002	8.343039019e-002	3.907074861e-001	5.460712e+002	6.439624e+002	7.470384e+001	8.617555e+001	140	136	24	50	6.941146e+000	1.612247e+001	0	0	0	0	0	0	0	0	0	0	0	101.869	77.2521	1	1	1	1	24.6442	23.7527	51.0618
DATA	1327	9	15	0	0	Col_5_15441801	Col_5_15441801	11604.5	464.676	3.088385316e-002	9.267481501e-002	7.389458145e-001	4.639407e+002	4.981342e+002	6.898285e+001	7.595646e+001	124.5	120.5	23	49	7.366051e+000	1.567856e+001	0	0	0	0	0	0	0	0	0	0	0	86.4228	59.6793	1	1	1	1	27.0811	23.3309	50.3673
DATA	1328	9	16	0	0	Col_1_22218513	Col_1_22218513	11625.5	464.676	-2.096110340e-002	1.606404855e-001	8.961830674e-001	2.303857e+002	2.195303e+002	5.606605e+001	6.146307e+001	81	89	23	50	7.705595e+000	1.615919e+001	0	0	0	0	0	0	0	0	0	0	0	42.8636	26.27	1	1	0	0	27.0811	23.6679	51.5187
DATA	1329	9	17	0	0	Col_3_8301926	Col_3_8301926	11646.2	464.86	5.592334425e-002	9.780429329e-002	5.674654487e-001	4.123134e+002	4.689762e+002	6.571395e+001	7.417544e+001	121	116	24	49	7.659338e+000	1.611953e+001	0	0	0	0	0	0	0	0	0	0	0	76.6284	56.0617	1	1	1	1	25.1049	23.7597	51.7527
DATA	1330	9	18	0	0	NC_2_6810166	NC_2_6810166	11667.8	464.5	5.652684695e-002	9.812412701e-002	5.645645543e-001	4.149829e+002	4.726689e+002	6.592058e+001	7.537745e+001	109	104	23	50	7.500192e+000	1.521704e+001	0	0	0	0	0	0	0	0	0	0	0	77.0493	56.4472	1	1	1	1	26.6546	23.0524	51.1985
DATA	1331	9	19	0	0	NC_1_28924100	NC_1_28924100	11688.8	464.575	0.000000000e+000	6.209753578e-001	1.000000000e+000	5.093688e+001	5.720733e+001	5.147416e+001	5.757261e+001	49.5	58.5	23	50	7.240177e+000	1.590795e+001	0	0	0	0	0	0	0	0	0	0	0	8.65858	-1.0592	0	0	0	0	21.4095	23.1724	51.3372
DATA	1332	9	20	0	0	NC_4_17030495	NC_4_17030495	11710	464.5	2.348066134e-001	1.025727452e-001	2.206938345e-002	3.185210e+002	5.469463e+002	6.038316e+001	7.944146e+001	90	121	22.5	50.5	7.518584e+000	1.563645e+001	0	0	0	0	0	0	0	0	0	0	0	59.0476	65.2163	1	1	1	1	26.2212	23.263	51.3593
DATA	1333	9	21	0	0	Col_1_3314589	Col_1_3314589	11730.6	464.167	-1.212849007e-001	8.170374689e-002	1.376903210e-001	7.286230e+002	5.510842e+002	8.912630e+001	7.975265e+001	177.5	133	22	50	7.950090e+000	1.556160e+001	0	0	0	0	0	0	0	0	0	0	0	134.995	65.6691	1	1	1	1	24.8756	23.0947	51.2614
DATA	1334	9	22	0	0	Col_4_6204359	Col_4_6204359	11752	464.158	6.425358832e-002	6.891077517e-002	3.511209919e-001	1.013911e+003	1.175584e+003	1.136545e+002	1.309465e+002	231	200	22	51	7.240550e+000	1.630082e+001	0	0	0	0	0	0	0	0	0	0	0	187.76	140.014	1	1	1	1	25.3321	22.7909	51.6502
DATA	1335	9	23	0	0	NC_4_18143069	NC_4_18143069	11773.5	464.135	-8.350284985e-002	8.382779204e-002	3.191900496e-001	6.523239e+002	5.382208e+002	8.303276e+001	7.890891e+001	166	122.5	22	48	7.467252e+000	1.507033e+001	0	0	0	0	0	0	0	0	0	0	0	120.754	64.076	1	1	1	1	24.4106	22.9512	49.0871
DATA	1336	9	24	0	0	NC_2_17601078	NC_2_17601078	11794.8	464.478	-1.895428175e-001	1.701035409e-001	2.651594834e-001	2.626716e+002	1.697737e+002	5.771147e+001	6.016659e+001	94	80	23	48	7.295179e+000	1.480347e+001	0	0	0	0	0	0	0	0	0	0	0	48.6104	20.2058	1	1	1	0	27.0811	22.9829	48.7226
DATA	1337	9	25	0	0	NC_5_4228314	NC_5_4228314	11816	464.5	-2.590547438e-001	7.903848695e-002	1.047020885e-003	1.018877e+003	5.611347e+002	1.141167e+002	8.051062e+001	224	113	23	48	6.818777e+000	1.519492e+001	0	0	0	0	0	0	0	0	0	0	0	188.524	66.7694	1	1	1	1	26.2212	23.0279	48.5923
DATA	1338	9	26	0	0	Col_3_14040655	Col_3_14040655	11837	464.5	-1.278266379e-001	5.057409333e-001	8.004604648e-001	7.701056e+001	5.737513e+001	5.197270e+001	5.774148e+001	55.5	60	22	47	6.831346e+000	1.569368e+001	0	0	0	0	0	0	0	0	0	0	0	14.2484	-1.68104	1	0	0	0	26.2212	23.1729	48.4881
DATA	1339	9	27	0	0	NC_1_1758748	NC_1_1758748	11858.1	463.81	7.712613925e-002	2.439838547e-001	7.519177634e-001	1.299902e+002	1.552518e+002	5.301491e+001	5.979640e+001	66	80	22	48	6.963191e+000	1.567324e+001	0	0	0	0	0	0	0	0	0	0	0	24.0518	18.4697	1	1	0	0	21.9382	23.0118	48.9252
DATA	1340	9	28	0	0	NC_1_13584191	NC_1_13584191	11879.4	464.17	0.000000000e+000	6.208472988e-001	1.000000000e+000	5.106478e+001	5.737573e+001	5.144919e+001	5.785611e+001	47	63	22	49	6.974664e+000	1.567557e+001	0	0	0	0	0	0	0	0	0	0	0	4.5329	4.3195	0	0	0	0	25.7804	23.1613	49.9032
DATA	1341	9	29	0	0	NC_3_5150951	NC_3_5150951	11900.4	464.491	7.943634673e-002	8.900107652e-002	3.721076228e-001	4.779301e+002	5.738531e+002	7.017225e+001	8.140188e+001	135	140	22	48	6.598953e+000	1.518738e+001	0	0	0	0	0	0	0	0	0	0	0	88.4578	68.2833	1	1	1	1	24.4106	22.1754	49.114
DATA	1342	9	30	0	0	NC_4_6132040	NC_4_6132040	11921.7	463.72	1.140506297e-001	9.241191281e-002	2.171451326e-001	4.298893e+002	5.589942e+002	6.698062e+001	8.035441e+001	121	125	22	49	6.379640e+000	1.415389e+001	0	0	0	0	0	0	0	0	0	0	0	79.5906	66.5262	1	1	1	1	23.9365	21.8462	49.0688
DATA	1343	9	31	0	0	Col_5_4233682	Col_5_4233682	11943	463.719	-1.659259318e-001	1.362619655e-001	2.233387344e-001	3.344350e+002	2.282369e+002	6.127691e+001	6.205731e+001	105.5	93	22	48	6.233617e+000	1.416492e+001	0	0	0	0	0	0	0	0	0	0	0	61.941	27.1703	1	1	1	0	25.7804	21.884	49.736
DATA	1344	9	32	0	0	Col_2_13784732	Col_2_13784732	11964.2	463.51	-3.978436101e-002	9.544892148e-002	6.768151186e-001	4.809003e+002	4.388041e+002	7.033263e+001	7.248025e+001	136	113	23	49	6.505853e+000	1.589438e+001	0	0	0	0	0	0	0	0	0	0	0	89.108	52.2552	1	1	1	1	23.9365	22.5019	50.7191
DATA	1345	9	33	0	0	NC_3_9801317	NC_3_9801317	11985.4	463.932	-2.361513627e-001	4.212359804e-001	5.750597779e-001	1.044079e+002	6.061526e+001	5.234832e+001	5.797976e+001	63.5	71	23	49	6.605461e+000	1.597362e+001	0	0	0	0	0	0	0	0	0	0	0	19.3561	7.22164	1	1	0	0	26.0017	22.7202	51.0247
DATA	1346	9	34	0	0	Col_1_1407440	Col_1_1407440	12005.7	464.434	-3.573416197e-002	6.254640462e-002	5.677811207e-001	3.070411e+003	2.827889e+003	3.112920e+002	2.886021e+002	621	391	22	50	6.839467e+000	1.701311e+001	0	0	0	0	0	0	0	0	0	0	0	569.534	337.079	1	1	1	1	24.4106	22.6025	51.5816
DATA	1347	9	35	0	0	Col_5_22710624	Col_5_22710624	12027.1	463.7	-5.660628028e-003	9.067566083e-002	9.502226311e-001	5.051946e+002	4.986526e+002	7.195245e+001	7.618858e+001	140	119	23	50	6.855349e+000	1.772334e+001	0	0	0	0	0	0	0	0	0	0	0	93.7715	59.4694	1	1	1	1	24.1747	22.7379	51.8306
DATA	1348	9	36	0	0	NC_3_13086089	NC_3_13086089	12049.1	464.182	0.000000000e+000	6.207904521e-001	1.000000000e+000	5.087186e+001	5.719990e+001	5.119669e+001	5.771736e+001	37	68	22	50	6.671300e+000	1.683173e+001	0	0	0	0	0	0	0	0	0	0	0	-5.07955	4.99935	0	0	0	0	27.501	22.5748	52.5551
DATA	1349	9	37	0	0	NC_3_16530689	NC_3_16530689	12069.7	464.067	-2.812196307e-001	9.200442994e-002	2.238717942e-003	7.153824e+002	3.743851e+002	8.794817e+001	6.863721e+001	177	104.5	22	53	7.317603e+000	1.898033e+001	0	0	0	0	0	0	0	0	0	0	0	132.983	44.7081	1	1	1	1	22.1978	23.0692	54.8692
DATA	1350	9	38	0	0	NC_4_7861305	NC_4_7861305	12091.1	463.527	-4.015570876e-002	6.189036207e-002	5.164546868e-001	5.228885e+003	4.767091e+003	5.253810e+002	4.801628e+002	946.5	631.5	22	53	7.184844e+000	1.858904e+001	0	0	0	0	0	0	0	0	0	0	0	972.809	569.675	1	1	1	1	25.3321	22.4331	55.1299
DATA	1351	9	39	0	0	NC_4_1822080	NC_4_1822080	12112.2	463.404	8.550591290e-002	7.879877328e-002	2.778697049e-001	6.196096e+002	7.544389e+002	8.029579e+001	9.482319e+001	158	154	21	50	6.880271e+000	1.855526e+001	0	0	0	0	0	0	0	0	0	0	0	115.376	90.2264	1	1	1	1	23.4529	22.1106	53.6468
DATA	1352	9	40	0	0	NC_3_18571271	NC_3_18571271	12132.8	463.804	0.000000000e+000	6.218632589e-001	1.000000000e+000	5.070156e+001	5.703069e+001	5.111501e+001	5.764270e+001	53	74	21	48	6.546589e+000	1.750634e+001	0	0	0	0	0	0	0	0	0	0	0	5.64174	6.39132	0	0	0	0	24.4106	21.96	50.816
DATA	1353	9	41	0	0	NC_3_6027300	NC_3_6027300	12154.3	463.941	-4.056366280e-002	8.684890271e-002	6.404568338e-001	5.694264e+002	5.186495e+002	7.642612e+001	7.731900e+001	152	125	21	48	6.386857e+000	1.601928e+001	0	0	0	0	0	0	0	0	0	0	0	106.23	62.1348	1	1	1	1	24.1747	21.5669	49.3858
DATA	1354	9	42	0	0	NC_2_17346966	NC_2_17346966	12175.4	463.229	0.000000000e+000	6.198926702e-001	1.000000000e+000	5.060093e+001	5.692924e+001	5.092403e+001	5.729275e+001	41	63.5	21	48	6.289702e+000	1.559018e+001	0	0	0	0	0	0	0	0	0	0	0	-4.51226	-1.66965	0	0	0	0	23.696	21.3837	48.8721
DATA	1355	9	43	0	0	Col_3_5620213	Col_3_5620213	12196.7	463.607	3.687789739e-002	6.800186915e-002	5.876069577e-001	1.098969e+003	1.196364e+003	1.210996e+002	1.326228e+002	254.5	205	22	49	6.858613e+000	1.576668e+001	0	0	0	0	0	0	0	0	0	0	0	205.443	143.595	1	1	1	1	25.1049	22.1298	49.5878
DATA	1356	9	44	0	0	Col_2_16394806	Col_2_16394806	12217.8	463.529	5.688322001e-002	7.579034105e-002	4.529332207e-001	7.050443e+002	8.037105e+002	8.690870e+001	9.863546e+001	170	162	22	51.5	6.329665e+000	1.538391e+001	0	0	0	0	0	0	0	0	0	0	0	131.944	96.562	1	1	1	1	23.9365	21.54	51.436
DATA	1357	9	45	0	0	NC_5_13995683	NC_5_13995683	12239	463.5	-2.045834429e-002	7.916915913e-002	7.960881421e-001	6.805661e+002	6.492500e+002	8.490105e+001	8.647483e+001	174	138.5	22	50	6.408528e+000	1.491549e+001	0	0	0	0	0	0	0	0	0	0	0	127.505	78.0856	1	1	1	1	25.3321	21.6667	50.341
DATA	1358	9	46	0	0	NC_2_11957648	NC_2_11957648	12259.8	463.359	-2.772787037e-002	6.167700956e-002	6.530235971e-001	6.788214e+003	6.368360e+003	6.807122e+002	6.393871e+002	1339	778	22	51	6.717770e+000	1.513073e+001	0	0	0	0	0	0	0	0	0	0	0	1273.22	766.731	1	1	1	1	24.6442	21.5938	50.3398
DATA	1359	9	47	0	0	Col_5_12372901	Col_5_12372901	12281.2	463.179	-3.060374858e-002	6.817266886e-002	6.534928171e-001	1.164333e+003	1.085109e+003	1.269699e+002	1.225692e+002	260.5	205.5	21.5	51	7.097708e+000	1.635279e+001	0	0	0	0	0	0	0	0	0	0	0	218.643	130.788	1	1	1	1	25.1049	22.4961	50.8425
DATA	1360	9	48	0	0	NC_3_14797851	NC_3_14797851	12302.5	463.324	-1.017163428e-001	1.209774779e-001	4.004670310e-001	3.573554e+002	2.827379e+002	6.193159e+001	6.356525e+001	114	94.5	22	51	7.844811e+000	1.608382e+001	0	0	0	0	0	0	0	0	0	0	0	67.1862	34.1177	1	1	1	0	27.0811	22.9696	51.5665
DATA	1361	9	49	0	0	Col_5_26442186	Col_5_26442186	12323.5	462.883	3.826248075e-002	1.557553178e-001	8.059472809e-001	2.208478e+002	2.411879e+002	5.513698e+001	6.176997e+001	88.5	94.5	22.5	49	7.919445e+000	1.439233e+001	0	0	0	0	0	0	0	0	0	0	0	41.5714	29.1368	1	1	0	0	25.7804	23.1769	49.2231
DATA	1362	9	50	0	0	NC_2_11171207	NC_2_11171207	12344.3	463.352	4.886570449e-001	1.049947978e-001	3.253874873e-006	2.465377e+002	7.595222e+002	5.616035e+001	9.484132e+001	92.5	153.5	21	50	7.452849e+000	1.510063e+001	0	0	0	0	0	0	0	0	0	0	0	46.4634	91.8635	1	1	0	1	24.8756	22.4139	50.5934
DATA	1363	9	51	0	0	Col_5_10576176	Col_5_10576176	12365.4	463.863	-1.054531254e-001	6.701549070e-002	1.155884409e-001	1.483381e+003	1.163589e+003	1.566652e+002	1.294510e+002	321.5	209	22	49	6.954135e+000	1.488673e+001	0	0	0	0	0	0	0	0	0	0	0	279.913	140.909	1	1	1	1	24.1747	22.1736	50.9271
DATA	1364	9	52	0	0	Col_1_5139161	Col_1_5139161	12386.5	463.542	1.534115549e-001	6.979164355e-002	2.793938070e-002	9.136030e+002	1.300676e+003	1.043080e+002	1.418732e+002	218	221	22	49	6.467371e+000	1.568231e+001	0	0	0	0	0	0	0	0	0	0	0	172.612	157.7	1	1	1	1	24.4106	22.3238	51.5943
DATA	1365	9	53	0	0	NC_2_6098966	NC_2_6098966	12408.6	463.34	3.729394867e-002	7.278171825e-002	6.083653596e-001	8.092292e+002	8.817907e+002	9.526437e+001	1.047746e+002	199	162	22	48	6.236127e+000	1.484985e+001	0	0	0	0	0	0	0	0	0	0	0	153.094	107.05	1	1	1	1	24.4106	22.3321	51.3893
DATA	1366	9	54	0	0	NC_3_15547849	NC_3_15547849	12429.6	462.812	-7.680415689e-002	4.010072630e-001	8.481118719e-001	9.040444e+001	7.575051e+001	5.101117e+001	5.702392e+001	58.5	73	22	48	6.249055e+000	1.554538e+001	0	0	0	0	0	0	0	0	0	0	0	17.1248	9.20743	1	1	0	0	23.696	22.2857	50.6357
DATA	1367	9	55	0	0	Col_1_21496660	Col_1_21496660	12450.9	462.492	2.025557053e-002	1.384184630e-001	8.836563399e-001	2.582415e+002	2.705712e+002	5.639860e+001	6.259662e+001	96	97	22	48	6.429495e+000	1.587083e+001	0	0	0	0	0	0	0	0	0	0	0	48.9804	32.9295	1	1	1	0	26.0017	22.822	50.5424
DATA	1368	9	56	0	0	NC_1_20247334	NC_1_20247334	12471.9	462.763	-2.082153060e-001	4.592420993e-001	6.502686720e-001	9.047573e+001	5.601660e+001	5.088581e+001	5.645492e+001	62	70	22	51	6.567047e+000	1.583064e+001	0	0	0	0	0	0	0	0	0	0	0	17.1824	3.67571	1	0	0	0	26.2212	22.8642	51.284
DATA	1369	9	57	0	0	Col_3_5931764	Col_3_5931764	12492.9	462.429	6.680536171e-002	6.716172719e-002	3.198851530e-001	1.142480e+003	1.332460e+003	1.247147e+002	1.446530e+002	270	209	22	51	6.459138e+000	1.628820e+001	0	0	0	0	0	0	0	0	0	0	0	217.246	162.58	1	1	1	1	23.696	22.0361	51.3655
DATA	1370	9	58	0	0	Col_5_15274523	Col_5_15274523	12513.4	462.152	-6.719855914e-002	6.391394426e-002	2.930789536e-001	2.125630e+003	1.820913e+003	2.183529e+002	1.905764e+002	435	290.5	21	50	6.759019e+000	1.695315e+001	0	0	0	0	0	0	0	0	0	0	0	404.694	222.455	1	1	1	1	19.7386	21.5642	52.0272
DATA	1371	9	59	0	0	NC_4_6728804	NC_4_6728804	12535.2	462.522	-1.864146043e-001	8.386029270e-002	2.622128652e-002	7.468655e+002	4.862144e+002	8.981338e+001	7.538295e+001	185	113	22	51	6.705770e+000	1.564141e+001	0	0	0	0	0	0	0	0	0	0	0	142.383	59.4802	1	1	1	1	27.0811	22.5278	52.1071
DATA	1372	9	60	0	0	NC_1_18408382	NC_1_18408382	12556.3	462.408	-2.271876925e-002	6.330174696e-002	7.196725920e-001	2.202127e+003	2.089890e+003	2.257779e+002	2.163834e+002	468	319	23	51	7.036178e+000	1.529942e+001	0	0	0	0	0	0	0	0	0	0	0	420.347	255.995	1	1	1	1	23.9365	23.0618	51.5907
DATA	1373	9	61	0	0	NC_4_1964684	NC_4_1964684	12577	462.536	-1.567417723e-001	7.886779287e-002	4.687819391e-002	8.184728e+002	5.705090e+002	9.578583e+001	7.995081e+001	196	130	23	52	7.456918e+000	1.557187e+001	0	0	0	0	0	0	0	0	0	0	0	156.425	69.9723	1	1	1	1	25.3321	23.4291	53.2244
DATA	1374	9	62	0	0	NC_4_16548695	NC_4_16548695	12598.4	462.792	-8.833972832e-003	7.247763324e-002	9.029896964e-001	8.532701e+002	8.360891e+002	9.874392e+001	1.005954e+002	202	174	23	52	7.384648e+000	1.561047e+001	0	0	0	0	0	0	0	0	0	0	0	163.282	102.682	1	1	1	1	24.6442	23.348	52.228
DATA	1375	9	63	0	0	Col_1_63915	Col_1_63915	12619.4	462.349	-4.074424689e-002	8.085906680e-002	6.143371864e-001	6.481279e+002	5.900876e+002	8.163522e+001	8.125918e+001	173	138	22	52	7.458924e+000	1.500836e+001	0	0	0	0	0	0	0	0	0	0	0	124.179	72.5625	1	1	1	1	22.7082	22.8391	51.5057
DATA	1376	9	64	0	0	Col_5_3645071	Col_5_3645071	12640.7	462.607	1.423477868e+000	1.480559617e-001	6.947407540e-022	1.567506e+003	4.156111e+004	1.644028e+002	4.156486e+003	351	5191	22	51	7.489024e+000	1.483109e+001	0	0	0	0	0	0	0	0	0	0	0	300.7	5117.46	1	1	1	1	25.1049	22.906	51.0301
DATA	1377	9	65	0	0	NC_5_19533449	NC_5_19533449	12662.3	462	-7.305032487e-002	3.990111466e-001	8.547364986e-001	8.922284e+001	7.540944e+001	5.031034e+001	5.622884e+001	61.5	74	22	52	7.640972e+000	1.628941e+001	0	0	0	0	0	0	0	0	0	0	0	17.1368	9.29719	1	1	0	0	22.4545	22.6065	51.8989
DATA	1378	9	66	0	0	Col_4_11434676	Col_4_11434676	12682.7	462.393	1.544227723e-001	6.547049329e-002	1.834094430e-002	1.516617e+003	2.164207e+003	1.595216e+002	2.234613e+002	327.5	334.5	22	48.5	7.159027e+000	1.562156e+001	0	0	0	0	0	0	0	0	0	0	0	291.63	267.158	1	1	1	1	25.1049	22.7169	50.011
DATA	1379	9	67	0	0	Col_5_20562209	Col_5_20562209	12705.5	461.914	2.787266569e-002	1.366514467e-001	8.383776854e-001	2.561871e+002	2.731681e+002	5.564236e+001	6.192683e+001	89.5	94	22	52	7.005278e+000	1.633946e+001	0	0	0	0	0	0	0	0	0	0	0	49.3237	33.7664	1	1	1	0	20.3108	22.625	51.9357
DATA	1380	9	68	0	0	Col_2_12313241	Col_2_12313241	12725.4	462.373	-9.935196958e-002	7.481616667e-002	1.841953372e-001	8.643318e+002	6.875883e+002	9.952478e+001	8.836933e+001	215	152	23	51	7.086691e+000	1.538846e+001	0	0	0	0	0	0	0	0	0	0	0	166.59	85.0944	1	1	1	1	24.4106	23.3082	50.6201
DATA	1381	9	69	0	0	Col_5_14139994	Col_5_14139994	12745.6	462.452	9.782838418e-002	6.576818781e-002	1.368900156e-001	1.763396e+003	2.208911e+003	1.830981e+002	2.370279e+002	400	283	23	50	7.005256e+000	1.539864e+001	0	0	0	0	0	0	0	0	0	0	0	340.241	273.696	1	1	1	1	19.1492	22.9283	49.6519
DATA	1382	9	70	0	0	Col_4_4864805	Col_4_4864805	12767.7	462.592	4.407876196e-002	7.126795255e-002	5.362501133e-001	8.509954e+002	9.419026e+002	9.831390e+001	1.092610e+002	210	192	23	51	6.938045e+000	1.529882e+001	0	0	0	0	0	0	0	0	0	0	0	164.384	116.856	1	1	1	1	23.9365	23.1522	50.5502
DATA	1383	9	71	0	0	NC_3_765985	NC_3_765985	12788.7	462.327	7.625308480e-001	2.476132991e-001	2.073323586e-003	5.141065e+001	2.975664e+002	4.944675e+001	6.280380e+001	53.5	102.5	23	51	7.285017e+000	1.552309e+001	0	0	0	0	0	0	0	0	0	0	0	9.94139	36.9614	1	1	0	1	24.8756	23.1527	50.5855
DATA	1384	9	72	0	0	Col_1_9478442	Col_1_9478442	12810.3	462.429	4.930166095e-003	8.743686217e-002	9.550347543e-001	5.129746e+002	5.188311e+002	7.102709e+001	7.578459e+001	142.5	128	22	51	7.797762e+000	1.609223e+001	0	0	0	0	0	0	0	0	0	0	0	99.3005	64.5234	1	1	1	1	25.1049	23.1796	51.6373
DATA	1385	9	73	0	0	NC_5_19687590	NC_5_19687590	12831.1	462.397	1.736501117e-001	7.104119307e-002	1.451101634e-002	8.155846e+002	1.216520e+003	9.518624e+001	1.335802e+002	212	209.5	22	51	7.739679e+000	1.534737e+001	0	0	0	0	0	0	0	0	0	0	0	158.036	151.463	1	1	1	1	25.7804	23.2226	51.1496
DATA	1386	9	74	0	0	NC_3_18099153	NC_3_18099153	12852.5	462	-3.541478300e-002	2.724546686e-001	8.965789828e-001	1.256871e+002	1.158446e+002	5.061499e+001	5.631799e+001	75	77	22	50	7.639900e+000	1.560652e+001	0	0	0	0	0	0	0	0	0	0	0	24.3783	14.4398	1	1	0	0	30	23.1639	51.1926
DATA	1387	9	75	0	0	NC_5_17588534	NC_5_17588534	12873.4	462.076	-9.707662869e-002	9.492861462e-002	3.064839194e-001	4.971356e+002	3.975559e+002	6.979146e+001	6.790647e+001	145.5	117	23	49	7.290662e+000	1.540746e+001	0	0	0	0	0	0	0	0	0	0	0	96.5149	49.6095	1	1	1	1	27.2919	23.308	49.704
DATA	1388	9	76	0	0	NC_2_4817710	NC_2_4817710	12894.8	462	2.368343335e-002	8.026993044e-002	7.679576795e-001	6.024123e+002	6.361760e+002	7.761451e+001	8.409104e+001	157	149	22	48	7.045869e+000	1.541823e+001	0	0	0	0	0	0	0	0	0	0	0	117.061	79.4736	1	1	1	1	28.1191	22.7636	49.5078
DATA	1389	9	77	0	0	Col_5_3654411	Col_5_3654411	12915.5	462.787	1.419836419e-002	7.195993972e-002	8.435855145e-001	8.384423e+002	8.663064e+002	9.706040e+001	1.025795e+002	203	173	23	50	7.408725e+000	1.652131e+001	0	0	0	0	0	0	0	0	0	0	0	163.067	108.337	1	1	1	1	23.4529	22.6235	51.2235
DATA	1390	9	78	0	0	NC_5_21413714	NC_5_21413714	12937.5	462.146	-1.783769343e-001	1.302327109e-001	1.707873248e-001	3.422669e+002	2.269802e+002	5.965081e+001	5.938414e+001	115	94	23	50	7.779664e+000	1.711070e+001	0	0	0	0	0	0	0	0	0	0	0	66.6243	28.4156	1	1	1	0	23.4529	23.1269	51.2425
DATA	1391	9	79	0	0	NC_5_2201264	NC_5_2201264	12957.7	462.927	-1.697016709e-002	8.278110470e-002	8.375717416e-001	5.859151e+002	5.634618e+002	7.626299e+001	7.861477e+001	163	132	24	50	8.126197e+000	1.635804e+001	0	0	0	0	0	0	0	0	0	0	0	114.14	70.6087	1	1	1	1	21.6755	24.0278	50.9921
DATA	1392	9	80	0	0	NC_4_6798140	NC_4_6798140	12978.8	462.174	7.126664816e-001	9.905423217e-002	6.259362818e-013	3.043463e+002	1.570488e+003	5.749601e+001	1.663249e+002	105.5	263	24	53	7.686442e+000	1.693828e+001	0	0	0	0	0	0	0	0	0	0	0	59.3328	196.989	1	1	1	1	22.4545	24.0712	52.6217
[truncated: 17,549,600 more chars]
