# Supplementary material for: Cryptic Genetic Variation for Arabidopsis thaliana Seed Germination Speed in a Novel Salt Stress Environment
Source: G3 (Bethesda). 2016 Aug 18;6(10):3129–38. doi: 10.1534/g3.116.033944 (PMC5068935; doi:10.1534/g3.116.033944)
Supplement: Supplemental Material [file supp_g3.116.033944_FileS1.zip › SaltLate_Rep1-Cy5.txt]

TYPE	text	text	text	integer	text	float	float	text	integer	text	text	integer	integer	integer	integer	float	float	float	float	float	float	text	text	text	text	text	text	text	text	text	text	text	integer	integer	integer
FEPARAMS	Protocol_Name	Protocol_date	Scan_ScannerName	Scan_NumChannels	Scan_Date	Scan_MicronsPerPixelX	Scan_MicronsPerPixelY	Scan_OriginalGUID	Scan_NumScanPass	Grid_Name	Grid_Date	Grid_NumSubGridRows	Grid_NumSubGridCols	Grid_NumRows	Grid_NumCols	Grid_RowSpacing	Grid_ColSpacing	Grid_OffsetX	Grid_OffsetY	Grid_NomSpotWidth	Grid_NomSpotHeight	Grid_GenomicBuild	FeatureExtractor_Barcode	FeatureExtractor_Sample	FeatureExtractor_ScanFileName	FeatureExtractor_ArrayName	FeatureExtractor_ScanFileGUID	FeatureExtractor_DesignFileName	FeatureExtractor_ExtractionTime	FeatureExtractor_UserName	FeatureExtractor_ComputerName	FeatureExtractor_Version	FeatureExtractor_IsXDRExtraction	FeatureExtractor_ColorMode	FeatureExtractor_QCReportType
DATA	Wei_temp (Editable)	09-Jul-2012 13:40	Agilent Technologies Scanner G2505C US93503718	2	02-23-2012 15:00:00	3	3	950fb08b-63e5-4bc3-a44f-2e96425e1629	1	036067_D_F_20110818	18-Aug-2011 00:00	1	1	384	164	36.6617	31.745	0	18.3309	30	30	ath1:Jan2004	253606710004_1_3		D:\ScanData\Wei Yuan\salt250-rep1&2-ranknormed\\salt250-rep1-1-cy5.tif	salt250-rep1-1-cy5	05f7d1fd-14aa-4195-a387-c45f7a590b68	036067_D_F_20110818.xml	09-Jul-2012 13:59:37	Administrator	SCANNER1	10.7.3.1	0	1	4
*
TYPE	float	float	float	integer	integer	float	float	float	integer	integer	float	float	integer	float	float	float	integer	float	float	integer	integer	float	float	float	integer	float	float	integer	integer	integer	integer	integer	float	float	float	integer	integer	integer	integer	integer	float	float	float	integer	float	float	float	float	float	float	float	integer	integer	float	float	integer	integer	float	float	float	float	float	float	float	float	float	float	float	float	integer	float	float	float	float	integer	float	float	float	float	integer	float	float	float	float	integer	float	float	float	float	float	float	float	integer	float	float	float	integer	float	float	float	float	float	integer	integer	integer	integer	float	float	float	float	integer	float	float	float	float	float	float	float	float	float	float	float	float	float	float	float	float	float	float	float	float	float	float	float	integer	integer	integer	integer	float	float	integer	text	integer	integer	float	float	float	float	boolean	float	float	float	boolean	float	boolean	float	boolean	float	boolean	float	boolean	float	boolean	float	boolean	float	boolean	float	boolean	float	boolean	float	boolean
STATS	gDarkOffsetAverage	gDarkOffsetMedian	gDarkOffsetStdDev	gDarkOffsetNumPts	gSaturationValue	rDarkOffsetAverage	rDarkOffsetMedian	rDarkOffsetStdDev	rDarkOffsetNumPts	rSaturationValue	gAvgSig2BkgNegCtrl	rAvgSig2BkgNegCtrl	gNumSatFeat	gLocalBGInlierNetAve	gLocalBGInlierAve	gLocalBGInlierSDev	gLocalBGInlierNum	gGlobalBGInlierAve	gGlobalBGInlierSDev	gGlobalBGInlierNum	rNumSatFeat	rLocalBGInlierNetAve	rLocalBGInlierAve	rLocalBGInlierSDev	rLocalBGInlierNum	rGlobalBGInlierAve	rGlobalBGInlierSDev	rGlobalBGInlierNum	gNumFeatureNonUnifOL	gNumPopnOL	gNumNonUnifBGOL	gNumPopnBGOL	gOffsetUsed	gGlobalFeatInlierAve	gGlobalFeatInlierSDev	gGlobalFeatInlierNum	rNumFeatureNonUnifOL	rNumPopnOL	rNumNonUnifBGOL	rNumPopnBGOL	rOffsetUsed	rGlobalFeatInlierAve	rGlobalFeatInlierSDev	rGlobalFeatInlierNum	AllColorPrcntSat	AnyColorPrcntSat	AnyColorPrcntFeatNonUnifOL	AnyColorPrcntBGNonUnifOL	AnyColorPrcntFeatPopnOL	AnyColorPrcntBGPopnOL	TotalPrcntFeatOL	gNumNegBGSubFeat	gNonCtrlNumNegFeatBGSubSig	gLinearDyeNormFactor	gRMSLowessDNF	rNumNegBGSubFeat	rNonCtrlNumNegFeatBGSubSig	rLinearDyeNormFactor	rRMSLowessDNF	gSpatialDetrendRMSFit	gSpatialDetrendRMSFilteredMinusFit	gSpatialDetrendSurfaceArea	gSpatialDetrendVolume	gSpatialDetrendAveFit	rSpatialDetrendRMSFit	rSpatialDetrendRMSFilteredMinusFit	rSpatialDetrendSurfaceArea	rSpatialDetrendVolume	rSpatialDetrendAveFit	gNonCtrlNumSatFeat	gNonCtrl99PrcntNetSig	gNonCtrl50PrcntNetSig	gNonCtrl1PrcntNetSig	gNonCtrlMedPrcntCVBGSubSig	rNonCtrlNumSatFeat	rNonCtrl99PrcntNetSig	rNonCtrl50PrcntNetSig	rNonCtrl1PrcntNetSig	rNonCtrlMedPrcntCVBGSubSig	gNegCtrlNumInliers	gNegCtrlAveNetSig	gNegCtrlSDevNetSig	gNegCtrlAveBGSubSig	gNegCtrlSDevBGSubSig	rNegCtrlNumInliers	rNegCtrlAveNetSig	rNegCtrlSDevNetSig	rNegCtrlAveBGSubSig	rNegCtrlSDevBGSubSig	gAveNumPixOLLo	gAveNumPixOLHi	gPixCVofHighSignalFeat	gNumHighSignalFeat	rAveNumPixOLLo	rAveNumPixOLHi	rPixCVofHighSignalFeat	rNumHighSignalFeat	NonCtrlAbsAveLogRatio	NonCtrlSDevLogRatio	NonCtrlSNRLogRatio	AddErrorEstimateGreen	AddErrorEstimateRed	TotalNumFeatures	NonCtrlNumUpReg	NonCtrlNumDownReg	NumIsNorm	ROIHeight	ROIWidth	CentroidDiffX	CentroidDiffY	NumFoundFeat	MaxNonUnifEdges	MaxSpotNotFoundEdges	gMultDetrendRMSFit	rMultDetrendRMSFit	gMultDetrendSurfaceAverage	rMultDetrendSurfaceAverage	DerivativeOfLogRatioSD	gNonCtrl50PrcntBGSubSig	rNonCtrl50PrcntBGSubSig	gMedPrcntCVProcSignal	rMedPrcntCVProcSignal	geQCMedPrcntCVProcSignal	reQCMedPrcntCVProcSignal	gOutlierFlagger_Auto_FeatB_Term	rOutlierFlagger_Auto_FeatB_Term	gOutlierFlagger_Auto_FeatC_Term	rOutlierFlagger_Auto_FeatC_Term	gOutlierFlagger_Auto_BgndB_Term	rOutlierFlagger_Auto_BgndB_Term	gOutlierFlagger_Auto_BgndC_Term	rOutlierFlagger_Auto_BgndC_Term	OutlierFlagger_FeatChiSq	OutlierFlagger_BgndChiSq	GriddingStatus	IsGoodGrid	NumGeneNonUnifOL	TotalNumberOfReplicatedGenes	gPercentileIntensityProcessedSignal	rPercentileIntensityProcessedSignal	ExtractionStatus	QCMetricResults	gNonCtrlNumWellAboveBG	rNonCtrlNumWellAboveBG	UpRandomnessRatio	DownRandomnessRatio	UpRandomnessSDRatio	DownRandomnessSDRatio	GridHasBeenOptimized	gNegCtrlSpread	rNegCtrlSpread	Metric_IsGoodGrid	Metric_IsGoodGrid_IsInRange	Metric_AnyColorPrcntFeatNonUnifOL	Metric_AnyColorPrcntFeatNonUnifOL_IsInRange	Metric_DerivativeLR_Spread	Metric_DerivativeLR_Spread_IsInRange	Metric_gRepro	Metric_gRepro_IsInRange	Metric_g_BGNoise	Metric_g_BGNoise_IsInRange	Metric_g_Signal2Noise	Metric_g_Signal2Noise_IsInRange	Metric_g_SignalIntensity	Metric_g_SignalIntensity_IsInRange	Metric_rRepro	Metric_rRepro_IsInRange	Metric_r_BGNoise	Metric_r_BGNoise_IsInRange	Metric_r_Signal2Noise	Metric_r_Signal2Noise_IsInRange	Metric_r_SignalIntensity	Metric_r_SignalIntensity_IsInRange
DATA	8.69883	8.69883	3.12226	0	65526	8.62532	8.62532	2.94096	0	65526	3.06032	1.54278	18	15.2264	23.9252	0.818481	61304	23.9252	0.818481	61304	117	40.5331	49.1584	1.40592	62337	49.1584	1.40592	62337	1313	42	0	1672	8.69883	307.909	1955.79	61621	1995	39	0	639	8.62532	430.783	3304.21	60944	0.0222307	0.192137	3.20122	0	0.123857	3.64742	3.26724	2862	2473	9.98477	0	1203	793	7.23853	0	0.88855	3.6534	1.00005	1.64676	43.3677	0.919229	5.22129	1.00003	2.34915	61.1523	18	5156.14	99.1107	29.2387	12.3016	117	8090.03	143.286	51.5589	11.0417	593	35.9868	5.98444	1.18025	5.57446	605	53.7925	7.27323	1.25669	7.17609	0.153265	1.13084	0.125014	660	0.0789825	1.33198	0.192508	348	0.119596	0.077047	1.77442	55.6598	51.9444	62976	1441	3910	1411	3.61823	6.34673	0.867992	0.856615	61797	0.03125	0.0121951	0.0276598	0.0331067	154.199	162.012	0.387481	64.4026	90.7804	12.2751	9.84184	0	0	207.381	291.444	96.8704	344.829	69.9114	144.512	45.663	290.564	2.33071	1.28641	0	1	1917	60778	1310.63	1240.48	1	ExtractionEvaluate	47714	50499	1.0956	1.51013	0.586939	0.413508	0	25.7744	27.6122	1	1	3.20122	1	0.387481	0	0.123016	1	5.57446	1	11.5531	0	64.4026	1	0.110417	1	7.17609	1	12.6504	0	90.7804	1
*
TYPE	integer	integer	integer	integer	integer	text	text	float	float	float	float	float	float	float	float	float	float	float	float	float	float	float	boolean	boolean	boolean	boolean	boolean	boolean	boolean	boolean	boolean	boolean	boolean	float	float	boolean	boolean	boolean	boolean	float	float	float
FEATURES	FeatureNum	Row	Col	SubTypeMask	ControlType	ProbeName	SystematicName	PositionX	PositionY	LogRatio	LogRatioError	PValueLogRatio	gProcessedSignal	rProcessedSignal	gProcessedSigError	rProcessedSigError	gMedianSignal	rMedianSignal	gBGMedianSignal	rBGMedianSignal	gBGPixSDev	rBGPixSDev	gIsSaturated	rIsSaturated	gIsFeatNonUnifOL	rIsFeatNonUnifOL	gIsBGNonUnifOL	rIsBGNonUnifOL	gIsFeatPopnOL	rIsFeatPopnOL	gIsBGPopnOL	rIsBGPopnOL	IsManualFlag	gBGSubSignal	rBGSubSignal	gIsPosAndSignif	rIsPosAndSignif	gIsWellAboveBG	rIsWellAboveBG	SpotExtentX	gBGMeanSignal	rBGMeanSignal
DATA	1	1	1	66	1	DarkCorner	DarkCorner	11301.7	438	0.000000000e+000	6.182221290e-001	1.000000000e+000	5.148347e+001	5.037877e+001	5.182117e+001	5.070045e+001	43.5	53.5	22	46	6.873073e+000	1.694362e+001	0	0	0	0	0	0	0	0	0	0	0	1.03742	-6.61535	0	0	0	0	26.4388	22.0705	47.366
DATA	2	1	2	66	1	DarkCorner	DarkCorner	11323.3	438.154	0.000000000e+000	6.181585135e-001	1.000000000e+000	5.166459e+001	5.064328e+001	5.199448e+001	5.096670e+001	39	57.5	22	46	6.813996e+000	1.695200e+001	0	0	0	0	0	0	0	0	0	0	0	-2.54347	0.104148	0	0	0	0	31.2094	22.1463	47.4341
DATA	3	1	3	66	1	DarkCorner	DarkCorner	11344.1	438.418	0.000000000e+000	6.184942706e-001	1.000000000e+000	5.183500e+001	5.088882e+001	5.222293e+001	5.121375e+001	45.5	56.5	22	46	6.824014e+000	1.690171e+001	0	0	0	0	0	0	0	0	0	0	0	2.60541	-6.3194	0	0	0	0	27.501	22.0518	47.2479
DATA	4	1	4	0	0	NC_3_8920405	NC_3_8920405	11365.8	438.016	-1.840131177e-001	7.717928649e-002	1.711493165e-002	8.966531e+002	5.869638e+002	1.038197e+002	7.805806e+001	138	150	21	46	6.802421e+000	1.732865e+001	0	0	0	0	0	0	0	0	0	0	0	95.5119	81.8573	1	1	1	1	27.2919	21.9166	47.5383
DATA	5	1	5	0	0	Col_1_6376497	Col_1_6376497	11386.3	438.774	1.541638740e-001	1.369496039e-001	2.602934427e-001	2.191741e+002	3.125742e+002	5.688670e+001	6.039920e+001	62	103	22	46	6.881300e+000	1.724032e+001	0	0	0	0	0	0	0	0	0	0	0	23.2742	43.4012	1	1	0	1	24.6442	22.0142	47.5541
DATA	6	1	6	0	0	Col_5_14562608	Col_5_14562608	11408.2	437.724	1.854336653e-001	6.479378551e-002	4.211029625e-003	2.183655e+003	3.346708e+003	2.246221e+002	3.386716e+002	276.5	547.5	21	46	6.909682e+000	1.731094e+001	0	0	0	0	0	0	0	0	0	0	0	231.219	462.711	1	1	1	1	25.7804	21.9052	47.5831
DATA	7	1	7	0	0	Col_4_9264603	Col_4_9264603	11428.8	438.293	1.646018489e-001	6.439135710e-002	1.058002553e-002	2.178646e+003	3.182647e+003	2.241707e+002	3.225025e+002	269	500	21	46	6.498723e+000	1.714175e+001	0	0	0	0	0	0	0	0	1	0	0	230.027	438.289	1	1	1	1	25.5572	21.4182	47.6946
DATA	8	1	8	0	0	NC_4_10666687	NC_4_10666687	11449.7	438.125	1.324210150e-001	1.072960287e-001	2.171413884e-001	3.172130e+002	4.303006e+002	6.171505e+001	6.773087e+001	78	120.5	21	46	6.399818e+000	1.710662e+001	0	0	0	0	0	0	0	0	1	0	0	33.4026	59.0352	1	1	1	1	23.4529	21.2482	47.6405
DATA	9	1	9	0	0	Col_3_1593400	Col_3_1593400	11471.4	438.027	6.741808975e-002	6.606149673e-002	3.074746551e-001	1.273391e+003	1.487236e+003	1.379596e+002	1.577179e+002	178.5	234.5	21	47	6.312293e+000	1.743073e+001	0	0	0	0	0	0	0	0	1	0	0	133.729	203.287	1	1	1	1	29.1201	21.2842	47.7668
DATA	10	1	10	0	0	Col_2_11834384	Col_2_11834384	11492.7	439.036	5.921296102e-002	1.320200219e-001	6.537815583e-001	2.600480e+002	2.980345e+002	5.923814e+001	6.053008e+001	69.5	98.5	21	47	6.358569e+000	1.724096e+001	0	0	0	0	0	0	0	0	1	0	0	27.2358	40.595	1	1	0	1	24.4106	21.4552	47.751
DATA	11	1	11	0	0	NC_3_3371939	NC_3_3371939	11513.9	438.643	1.210648888e-001	1.037613883e-001	2.433063381e-001	3.411478e+002	4.508245e+002	6.332604e+001	6.946922e+001	73.5	115	21	46	6.526789e+000	1.733050e+001	0	0	0	0	0	0	0	0	1	0	0	35.6451	61.2093	1	1	1	1	25.5572	21.535	47.4328
DATA	12	1	12	0	0	Col_2_5781099	Col_2_5781099	11535.1	438.964	7.780310006e-002	6.396427370e-002	2.238506968e-001	1.821610e+003	2.179007e+003	1.898488e+002	2.242574e+002	231.5	350	21	46	6.586240e+000	1.730489e+001	0	0	0	0	0	0	0	0	1	0	0	189.881	294.944	1	1	1	1	25.3321	21.4382	47.3751
DATA	13	1	13	0	0	NC_5_21487777	NC_5_21487777	11555	437.151	1.174089482e-001	7.832462684e-002	1.338725404e-001	6.021131e+002	7.890182e+002	8.059625e+001	9.513615e+001	106.5	168.5	21	46	6.602109e+000	1.715899e+001	0	0	0	0	0	0	0	0	1	0	0	62.6489	106.521	1	1	1	1	24.1747	21.4092	47.1152
DATA	14	1	14	0	0	NC_3_15212414	NC_3_15212414	11577.4	438	6.930808614e-001	2.651169002e-001	8.942455124e-003	5.336323e+001	2.632225e+002	5.393911e+001	5.945322e+001	44	92	21	47	6.502591e+000	1.728821e+001	0	0	0	0	0	0	0	0	1	0	0	5.22231	35.4334	0	1	0	0	29.1201	21.2786	47.7979
DATA	15	1	15	0	0	NC_5_694888	NC_5_694888	11597.5	437.467	2.653657347e-002	9.279129599e-002	7.748924606e-001	4.594349e+002	4.883830e+002	7.075090e+001	7.239180e+001	88	123	21	47	6.434728e+000	1.740570e+001	0	0	0	0	0	0	0	0	1	0	0	47.6005	65.5867	1	1	1	1	26.2212	21.1671	47.6792
DATA	16	1	16	0	0	NC_3_20678165	NC_3_20678165	11619	437.143	2.057422153e-001	6.756526529e-002	2.326118080e-003	2.940391e+003	4.722232e+003	2.989400e+002	5.030290e+002	296	627	21	46	6.468236e+000	1.747013e+001	0	0	1	1	0	0	0	0	1	0	0	304.054	632.648	1	1	1	1	17.5897	21.2373	47.4973
DATA	17	1	17	0	0	Col_2_15227541	Col_2_15227541	11640.2	438.328	9.058522293e-002	7.891022418e-002	2.509880057e-001	6.089379e+002	7.501674e+002	8.140081e+001	9.224764e+001	100	157.5	21	47	6.562215e+000	1.760089e+001	0	0	0	0	0	0	0	0	1	0	0	62.8392	100.275	1	1	1	1	26.6546	21.1582	47.9663
DATA	18	1	18	0	0	Col_1_27085104	Col_1_27085104	11661	438.305	-9.503951419e-002	6.411044402e-002	1.382248100e-001	2.276778e+003	1.829285e+003	2.340202e+002	1.906741e+002	272	297	21	47	6.553579e+000	1.699987e+001	0	0	0	0	0	0	0	0	1	0	0	234.542	244.026	1	1	1	1	26.0017	21.144	47.8577
DATA	19	1	19	0	0	Col_1_18964698	Col_1_18964698	11682.4	438.158	3.427829751e-002	9.571576771e-002	7.202490822e-001	4.349923e+002	4.707170e+002	6.950055e+001	7.155865e+001	88.5	123	21	47	6.600121e+000	1.689739e+001	0	0	0	0	0	0	0	0	1	0	0	44.7351	62.6733	1	1	1	1	25.7804	21.231	47.802
DATA	20	1	20	0	0	NC_5_3820111	NC_5_3820111	11703.2	438.296	2.113822766e-001	7.052632803e-002	2.724621660e-003	8.968371e+002	1.459136e+003	1.048368e+002	1.555821e+002	135	255	21	47	6.833851e+000	1.692997e+001	0	0	0	0	0	0	0	0	1	0	0	92.0836	193.938	1	1	1	1	24.8756	21.3542	47.7868
DATA	21	1	21	0	0	Col_3_3191507	Col_3_3191507	11724.7	438.069	1.174853458e-001	6.559103112e-002	7.326439017e-002	1.423991e+003	1.866348e+003	1.524273e+002	1.943119e+002	193	295	21	47	6.825449e+000	1.714826e+001	0	0	0	0	0	0	0	0	1	0	0	145.988	247.657	1	1	1	1	26.2212	21.3283	48.0542
DATA	22	1	22	0	0	Col_5_17316191	Col_5_17316191	11745.8	438.436	-6.616959918e-002	7.658993332e-002	3.876173228e-001	7.928262e+002	6.807825e+002	9.618287e+001	8.699363e+001	124	149	21	47	6.768236e+000	1.737542e+001	0	0	0	0	0	0	0	0	1	0	0	81.1594	90.2033	1	1	1	1	25.3321	21.2929	47.8717
DATA	23	1	23	0	0	NC_2_6044749	NC_2_6044749	11768.4	438.059	2.192743409e-001	4.781863587e-001	6.465543661e-001	5.418649e+001	8.977706e+001	5.478891e+001	5.497477e+001	49	73	21	47	6.697923e+000	1.736328e+001	0	0	0	0	0	0	0	0	1	0	0	5.41227	11.8784	0	1	0	0	24.4106	21.1935	48.0547
DATA	24	1	24	0	0	Col_3_12130389	Col_3_12130389	11788.7	437.75	2.561066283e-001	1.146589100e-001	2.550682424e-002	2.612630e+002	4.711775e+002	6.052673e+001	7.189236e+001	68.5	122	21	47	6.672957e+000	1.740575e+001	0	0	0	0	0	0	0	0	1	0	0	26.6752	62.2698	1	1	0	1	25.1049	21.1127	47.8192
DATA	25	1	25	0	0	Col_4_6933923	Col_4_6933923	11810.5	437.759	5.761702177e-002	1.396269488e-001	6.798632656e-001	2.499110e+002	2.853662e+002	6.010785e+001	6.139541e+001	67	98	21	46	6.596065e+000	1.727602e+001	0	0	0	0	0	0	0	0	1	0	0	25.4841	37.671	1	1	0	1	25.1049	21.0768	47.3356
DATA	26	1	26	0	0	Col_1_13605351	Col_1_13605351	11831.4	437.611	8.603421301e-002	6.549566865e-002	1.889854699e-001	1.419603e+003	1.730617e+003	1.521439e+002	1.814141e+002	188.5	295.5	21	46	6.573066e+000	1.712490e+001	0	0	0	0	0	0	0	0	1	0	0	144.6	228.239	1	1	1	1	24.4106	21.2113	46.9669
DATA	27	1	27	0	0	NC_5_14917947	NC_5_14917947	11853	438	0.000000000e+000	6.191370997e-001	1.000000000e+000	5.444208e+001	5.411429e+001	5.478970e+001	5.464149e+001	37	68.5	21	46	6.625029e+000	1.718574e+001	0	0	0	0	0	0	0	0	1	0	0	-5.00319	5.8662	0	0	0	0	20.591	21.1984	47.0641
DATA	28	1	28	0	0	NC_5_15082596	NC_5_15082596	11874.4	438.367	2.677902258e-001	4.257959054e-001	5.294034848e-001	5.773351e+001	1.069592e+002	5.515066e+001	5.554000e+001	47	76	21	46	6.655058e+000	1.704561e+001	0	0	0	0	0	0	0	0	1	0	0	5.86777	14.0834	1	1	0	0	25.5572	21.0722	46.9564
DATA	29	1	29	0	0	Col_1_9386982	Col_1_9386982	11893	438.293	-2.364142191e-002	8.108445514e-002	7.706189304e-001	6.527388e+002	6.181559e+002	8.528687e+001	8.243036e+001	110	132	21	46	6.619443e+000	1.709603e+001	0	0	0	0	0	0	0	0	1	0	0	66.2874	81.3477	1	1	1	1	21.6755	21.072	47.0581
DATA	30	1	30	0	0	NC_2_16383520	NC_2_16383520	11915.4	437.611	-1.540835338e+000	1.588301012e-001	2.981063593e-022	2.040590e+004	5.873817e+002	2.041329e+003	8.016963e+001	2110.5	137.5	21	46	6.639375e+000	1.716443e+001	0	0	0	0	0	0	0	0	1	0	0	2070.51	77.2537	1	1	1	1	24.4106	21.0598	47.2238
DATA	31	1	31	0	0	Col_3_11858154	Col_3_11858154	11936.5	437.709	1.312507005e-001	7.991013230e-002	1.004908172e-001	5.799112e+002	7.845347e+002	7.991379e+001	9.557458e+001	98	156	21	46	6.615970e+000	1.707226e+001	0	0	0	0	0	0	0	0	1	0	0	58.7933	103.139	1	1	1	1	25.1049	20.9718	47.2188
DATA	32	1	32	0	0	Col_1_26132086	Col_1_26132086	11957.7	437.393	1.368776729e-001	6.295477100e-002	2.968843273e-002	4.855757e+003	6.654795e+003	4.886833e+002	6.677159e+002	536	922	21	46	6.664231e+000	1.739476e+001	0	0	0	0	0	0	0	0	1	0	0	491.94	874.578	1	1	1	1	24.8756	21.0866	47.4407
DATA	33	1	33	0	0	Col_1_21422549	Col_1_21422549	11979	438.426	4.513162994e-003	6.974344947e-002	9.484041657e-001	1.014140e+003	1.024734e+003	1.154004e+002	1.161195e+002	145	197	21	46	6.669550e+000	1.755247e+001	0	0	0	0	0	0	0	0	1	0	0	102.66	134.641	1	1	1	1	26.2212	21.122	47.4387
DATA	34	1	34	0	0	NC_1_9375461	NC_1_9375461	11999.7	438.465	2.050133565e-001	2.260141134e-001	3.643633864e-001	1.216727e+002	1.950772e+002	5.642938e+001	5.800328e+001	54.5	86.5	21	46	6.744042e+000	1.741677e+001	0	0	0	0	0	0	0	0	1	0	0	12.3092	25.6276	1	1	0	0	22.4545	21.1494	47.1912
DATA	35	1	35	0	0	NC_4_6481906	NC_4_6481906	12021.8	437.817	0.000000000e+000	6.185594733e-001	1.000000000e+000	5.478158e+001	5.428255e+001	5.520945e+001	5.462916e+001	47	64	20	46	6.475301e+000	1.747191e+001	0	0	0	0	0	0	0	0	1	0	0	2.96772	-1.57754	0	0	0	0	28.5237	20.7662	47.3872
DATA	36	1	36	0	0	Col_3_11712043	Col_3_11712043	12042.1	438.29	6.121496578e-002	6.398273479e-002	3.386975313e-001	1.842581e+003	2.121493e+003	1.923378e+002	2.190697e+002	225	350	21	46	6.815295e+000	1.763065e+001	0	0	0	0	0	0	0	0	1	0	0	186.206	278.687	1	1	1	1	27.0811	21.1677	47.4271
DATA	37	1	37	0	0	NC_2_17420970	NC_2_17420970	12065.5	437.486	3.903025093e-001	1.002309424e-001	9.859158532e-005	2.041165e+003	5.013958e+003	3.067500e+002	6.990842e+002	194	649	21	46	6.876643e+000	1.716285e+001	0	0	1	1	0	0	0	0	1	0	0	206.185	658.703	1	1	1	1	19.1492	21.2588	47.2144
DATA	38	1	38	0	0	Col_2_10562847	Col_2_10562847	12085	438.203	-5.097298903e-001	8.717289763e-002	4.994849042e-009	1.417894e+003	4.384439e+002	1.521592e+002	7.003570e+001	185	109	21	46	6.706043e+000	1.711633e+001	0	0	0	0	0	0	0	0	1	0	0	143.162	57.6102	1	1	1	1	28.1191	21.1986	47.2182
DATA	39	1	39	0	0	Col_4_15892311	Col_4_15892311	12105.8	437.696	8.447375206e-002	9.718744429e-002	3.847466087e-001	4.078038e+002	4.953646e+002	6.865219e+001	7.372420e+001	81.5	124	21	46	6.689417e+000	1.698534e+001	0	0	0	0	0	0	0	0	1	0	0	41.1622	65.1033	1	1	1	1	25.3321	21.0679	46.9736
DATA	40	1	40	0	0	Col_4_8446036	Col_4_8446036	12127.2	437.255	-5.628640463e-001	8.064383880e-002	2.959613431e-012	8.552983e+003	2.340203e+003	8.570805e+002	2.403023e+002	900	356	21	46	6.486962e+000	1.656221e+001	0	0	0	0	0	0	0	0	1	0	0	863.063	307.65	1	1	1	1	24.1747	21.0799	46.3831
DATA	41	1	41	0	0	Col_4_2254157	Col_4_2254157	12148.4	438.121	-7.788040869e-002	7.206811963e-002	2.798528649e-001	9.950035e+002	8.316569e+002	1.138168e+002	9.946775e+001	139	174	21	46	6.543798e+000	1.700327e+001	0	0	0	0	0	0	0	0	1	0	0	100.368	109.376	1	1	1	1	25.7804	21.0239	46.7905
DATA	42	1	42	0	0	NC_4_15666867	NC_4_15666867	12169.8	438.644	1.701535410e-001	1.404191552e-001	2.256063778e-001	2.198363e+002	3.252767e+002	5.948870e+001	6.350310e+001	66	105.5	20	46	6.345886e+000	1.709463e+001	0	0	0	0	0	0	0	0	1	0	0	22.1693	42.7984	1	1	0	1	25.7804	20.7838	46.8221
DATA	43	1	43	0	0	NC_2_4627379	NC_2_4627379	12190.6	438.651	1.035632594e-001	6.575349354e-002	1.152511821e-001	1.389388e+003	1.763546e+003	1.495350e+002	1.845880e+002	171	273.5	20	46	6.640045e+000	1.714742e+001	0	0	0	0	0	0	0	0	1	0	0	140.087	232.149	1	1	1	1	22.4545	21.0266	46.8795
DATA	44	1	44	0	0	NC_3_20501853	NC_3_20501853	12211.9	437.952	2.906489686e-001	4.356383301e-001	5.046574769e-001	5.494158e+001	1.072877e+002	5.542509e+001	5.553248e+001	43	73	21	46	6.706904e+000	1.735016e+001	0	0	0	0	0	0	0	0	1	0	0	3.86439	14.1303	0	1	0	0	21.9382	21.0731	47.1509
DATA	45	1	45	0	0	Col_5_19575067	Col_5_19575067	12232.4	437.942	6.500354334e-003	8.402737659e-002	9.383371941e-001	5.834159e+002	5.922140e+002	8.038411e+001	8.045215e+001	106.5	131	21	46	6.761314e+000	1.727128e+001	0	0	0	0	0	0	0	0	1	0	0	58.8129	78.0417	1	1	1	1	23.9365	21.1112	47.4886
DATA	46	1	46	0	0	NC_1_27549240	NC_1_27549240	12254.2	437.812	-5.386221208e-001	1.116844793e-001	1.416191121e-006	7.438925e+002	2.152227e+002	9.269295e+001	5.852135e+001	116	85.5	21	46	6.687415e+000	1.731432e+001	0	0	0	0	0	0	0	0	1	0	0	74.9858	28.3803	1	1	1	0	22.9591	21.2182	47.6896
DATA	47	1	47	0	0	Col_1_5266188	Col_1_5266188	12275.1	437.755	7.651699428e-002	6.219509855e-002	2.185946301e-001	4.484238e+003	5.348176e+003	4.518211e+002	5.375755e+002	486	753	21	46	6.603288e+000	1.745136e+001	0	0	0	0	0	0	0	0	1	0	0	452.008	705.706	1	1	1	1	23.696	21.1238	47.3812
DATA	48	1	48	0	0	NC_5_8838406	NC_5_8838406	12296.5	438.324	7.753667164e-002	1.807517937e-001	6.679467695e-001	1.810816e+002	2.164767e+002	5.819374e+001	5.849561e+001	60	89	21	46	6.551855e+000	1.781492e+001	0	0	0	0	0	0	0	0	1	0	0	18.2522	28.5864	1	1	0	0	27.0811	21.1607	47.785
DATA	49	1	49	0	0	Col_1_23605883	Col_1_23605883	12317.6	438.298	2.164915583e-001	7.552447427e-002	4.150268157e-003	2.022075e+003	3.328808e+003	2.096336e+002	4.048015e+002	211	364	21	46	6.561123e+000	1.780986e+001	0	0	1	1	0	0	0	0	1	0	0	203.824	439.91	1	1	1	1	26.8687	21.1264	47.6887
DATA	50	1	50	0	0	Col_4_9084613	Col_4_9084613	12338.2	438.241	1.076343439e-001	8.656775745e-002	2.137375167e-001	4.924290e+002	6.309254e+002	7.404581e+001	8.321539e+001	89	141	21	46	6.646216e+000	1.773745e+001	0	0	0	0	0	0	0	0	1	0	0	49.6402	83.4425	1	1	1	1	25.5572	21.2896	47.5893
DATA	51	1	51	0	0	NC_1_13805998	NC_1_13805998	12359.3	437.6	1.583607360e-001	1.143016027e-001	1.659107085e-001	2.924347e+002	4.211043e+002	6.254782e+001	6.864995e+001	71	115	21	46	6.679862e+000	1.763687e+001	0	0	0	0	0	0	0	0	1	0	0	29.4836	55.7364	1	1	1	1	22.7082	21.1959	47.5624
DATA	52	1	52	0	0	Col_1_17892276	Col_1_17892276	12380.8	438.333	1.387769721e-001	8.336899413e-002	9.599033330e-002	5.193562e+002	7.148950e+002	7.585425e+001	8.969340e+001	96	155	21	46	6.693343e+000	1.763689e+001	0	0	0	0	0	0	0	0	1	0	0	52.3663	94.7085	1	1	1	1	24.4106	21.1691	47.5317
DATA	53	1	53	0	0	NC_3_4110748	NC_3_4110748	12402.5	438.292	3.852783790e-002	7.399349907e-002	6.025812092e-001	7.814298e+002	8.539212e+002	9.571776e+001	1.010973e+002	118	176	20	46	6.441389e+000	1.743993e+001	0	0	0	0	0	0	0	0	1	0	0	78.8038	113.229	1	1	1	1	23.696	20.8325	47.3708
DATA	54	1	54	0	0	Col_4_6551024	Col_4_6551024	12424.1	438.278	1.373153116e-001	1.037102904e-001	1.854938090e-001	3.455414e+002	4.740404e+002	6.517992e+001	7.190684e+001	77	126	20	46	6.399283e+000	1.723199e+001	0	0	0	0	0	0	0	0	1	0	0	34.8528	62.9152	1	1	1	1	25.1049	20.6336	47.1438
DATA	55	1	55	0	0	Col_4_9018820	Col_4_9018820	12444.5	438.324	1.044661656e-001	8.695487470e-002	2.296024129e-001	4.881638e+002	6.209143e+002	7.373115e+001	8.230154e+001	93	141	20	46	6.419064e+000	1.742651e+001	0	0	0	0	0	0	0	0	1	0	0	49.2479	82.4826	1	1	1	1	27.0811	20.6499	47.5791
DATA	56	1	56	0	0	Col_1_8266222	Col_1_8266222	12465.6	438.298	-2.216505276e-003	7.353509675e-002	9.759536921e-001	8.315816e+002	8.273482e+002	9.983555e+001	9.878140e+001	125.5	167.5	20	46	6.393200e+000	1.742263e+001	0	0	0	0	0	0	0	0	1	0	0	83.9123	110.009	1	1	1	1	26.8687	20.727	47.3901
DATA	57	1	57	0	0	Col_2_10163285	Col_2_10163285	12486.5	437.739	3.277668305e-002	7.518582910e-002	6.628785959e-001	7.459463e+002	8.044226e+002	9.281454e+001	9.684198e+001	115	155	21	47	6.645665e+000	1.733907e+001	0	0	0	0	0	0	0	0	1	0	0	75.2919	107.058	1	1	1	1	22.9591	20.9908	47.2191
DATA	58	1	58	0	0	Col_3_17039089	Col_3_17039089	12507.8	438.148	1.589572775e-001	8.881965342e-002	7.350803134e-002	4.439077e+002	6.401032e+002	7.084651e+001	8.365916e+001	88.5	140.5	21	46	6.677787e+000	1.717812e+001	0	0	0	0	0	0	0	0	1	0	0	44.8167	85.2755	1	1	1	1	24.4106	21.0692	47.0973
DATA	59	1	59	0	0	NC_5_9180253	NC_5_9180253	12530.1	438.4	-8.076552051e-003	2.267309963e-001	9.715839752e-001	1.548230e+002	1.519704e+002	5.732924e+001	5.591369e+001	60	84	20	46	6.668607e+000	1.710920e+001	0	0	0	0	0	0	0	0	1	0	0	15.6353	20.2672	1	1	0	0	22.7082	20.9229	47.1074
DATA	60	1	60	0	0	Col_3_16643950	Col_3_16643950	12550.5	438.06	1.804286377e-001	9.816363856e-002	6.605658520e-002	3.608902e+002	5.467688e+002	6.593545e+001	7.667813e+001	77	133	20	46	6.403711e+000	1.700574e+001	0	0	0	0	0	0	0	0	1	0	0	36.4569	72.9869	1	1	1	1	24.1747	20.6427	47.0532
DATA	61	1	61	0	0	NC_5_1810996	NC_5_1810996	12571.5	438.324	1.687657510e-001	9.980572515e-002	9.084778226e-002	5.310947e+002	7.833174e+002	7.657585e+001	1.280044e+002	85	142	20	46	6.319507e+000	1.703650e+001	0	0	0	0	0	0	0	0	1	0	0	53.6669	104.669	1	1	1	1	27.0811	20.5595	47.1453
DATA	62	1	62	0	0	NC_5_18060942	NC_5_18060942	12592.6	438.298	3.175534125e-001	8.772708973e-002	2.948451813e-004	6.828961e+003	1.418757e+004	8.677097e+002	1.838396e+003	611	1656.5	20	46	6.224452e+000	1.717357e+001	0	0	1	1	0	0	0	0	1	0	0	690.29	1897.68	1	1	1	1	26.8687	20.5152	47.3134
DATA	63	1	63	0	0	NC_1_19652627	NC_1_19652627	12613.2	438.577	3.050484013e-002	6.502398675e-002	6.389752086e-001	1.522661e+003	1.633459e+003	1.619391e+002	1.719141e+002	196.5	266.5	20	47	6.236049e+000	1.707244e+001	0	0	0	0	0	0	0	0	1	0	0	153.964	218.706	1	1	1	1	24.4106	20.5779	47.2947
DATA	64	1	64	0	0	NC_5_3548384	NC_5_3548384	12634.7	437.964	3.781570553e-002	9.038838380e-002	6.756772853e-001	4.822601e+002	5.261348e+002	7.323065e+001	7.506771e+001	88	127.5	20	46	6.232093e+000	1.696020e+001	0	0	0	0	0	0	0	0	1	0	0	48.7824	70.5136	1	1	1	1	24.4106	20.5638	47.2202
DATA	65	1	65	0	0	NC_1_21932077	NC_1_21932077	12654.8	437.692	7.552630441e-002	7.039261815e-002	2.833028294e-001	9.061662e+002	1.078286e+003	1.060482e+002	1.203688e+002	131.5	200	20	46	6.268518e+000	1.692998e+001	0	0	0	0	0	0	0	0	1	0	0	91.6944	144.649	1	1	1	1	21.4095	20.7211	47.0267
DATA	66	1	66	0	0	Col_3_16861661	Col_3_16861661	12676.7	437.587	-2.788747699e-002	6.651316541e-002	6.750133024e-001	1.354482e+003	1.270240e+003	1.462147e+002	1.378074e+002	177	225	20	46	6.371285e+000	1.689886e+001	0	0	0	0	0	0	0	0	1	0	0	137.111	170.573	1	1	1	1	22.9591	20.7707	46.9423
DATA	67	1	67	0	0	NC_5_15282588	NC_5_15282588	12698	437.437	1.303920274e-001	6.488956090e-002	4.448991423e-002	1.657937e+003	2.238515e+003	1.746934e+002	2.301296e+002	206	354	20	46	6.412707e+000	1.711957e+001	0	0	0	0	0	0	0	0	1	0	0	167.893	300.894	1	1	1	1	22.1978	20.8458	47.5315
DATA	68	1	68	0	0	NC_3_2806469	NC_3_2806469	12719.2	437.479	-6.684797113e-001	8.744411451e-002	2.095132970e-014	7.806829e+003	1.674923e+003	7.826198e+002	1.757789e+002	843	291	20	47	6.475002e+000	1.694058e+001	0	0	0	0	0	0	0	0	1	0	0	790.867	225.361	1	1	1	1	22.7082	20.789	47.5146
DATA	69	1	69	0	0	NC_5_17277576	NC_5_17277576	12740.6	438.298	0.000000000e+000	6.184663211e-001	1.000000000e+000	5.465813e+001	5.293986e+001	5.504646e+001	5.327789e+001	46	57	21	47	6.662955e+000	1.678912e+001	0	0	0	0	0	0	0	0	1	0	0	2.10826	-1.72442	0	0	0	0	26.8687	21.0552	47.4887
DATA	70	1	70	0	0	Col_4_1635992	Col_4_1635992	12762.1	438.333	2.122417270e-001	9.457217507e-002	2.481759446e-002	3.721811e+002	6.067308e+002	6.639745e+001	8.071062e+001	83	140	21	46	6.512941e+000	1.690660e+001	0	0	0	0	0	0	0	0	1	0	0	37.7318	81.8017	1	1	1	1	23.2073	20.8656	47.3584
DATA	71	1	71	0	0	Col_5_4404652	Col_5_4404652	12783.1	438.491	1.728335472e-001	1.472911656e-001	2.406297539e-001	2.034132e+002	3.028397e+002	5.860818e+001	6.119390e+001	62	107	20	47	6.523934e+000	1.708780e+001	0	0	0	0	0	0	0	0	1	0	0	20.6299	40.869	1	1	0	1	24.8756	20.7904	47.5728
DATA	72	1	72	0	0	NC_4_9792380	NC_4_9792380	12804.6	438.58	2.004803960e-001	2.004318862e-001	3.171933963e-001	1.375292e+002	2.182104e+002	5.663877e+001	5.743126e+001	56	86	20	46	6.471528e+000	1.726234e+001	0	0	0	0	0	0	0	0	1	0	0	13.9534	29.4761	1	1	0	0	24.4106	20.6852	47.5006
DATA	73	1	73	0	0	NC_5_16089096	NC_5_16089096	12825.5	438.324	3.009146210e-002	1.262275152e-001	8.115781021e-001	2.905847e+002	3.114327e+002	6.213605e+001	6.153984e+001	71	98	20	46	6.423141e+000	1.710053e+001	0	0	0	0	0	0	0	0	1	0	0	29.4934	42.1056	1	1	1	1	27.0811	20.7326	47.5169
DATA	74	1	74	0	0	NC_1_1482896	NC_1_1482896	12845.9	438.211	5.657232074e-003	8.209340349e-002	9.450595556e-001	6.046710e+002	6.125991e+002	8.167342e+001	8.102613e+001	99	149	20	46	6.423407e+000	1.679633e+001	0	0	0	0	0	0	0	0	1	0	0	61.3947	82.8937	1	1	1	1	25.5572	20.7798	47.359
DATA	75	1	75	0	0	Col_1_17712643	Col_1_17712643	12867	438.393	1.330093541e-001	1.203661553e-001	2.691424854e-001	2.754401e+002	3.741420e+002	6.140625e+001	6.486374e+001	68	110	20	46	6.564306e+000	1.682975e+001	0	0	0	0	0	0	0	0	1	0	0	27.9768	50.6718	1	1	1	1	25.5572	21.0497	47.2324
DATA	76	1	76	0	0	NC_2_10898894	NC_2_10898894	12889.1	438.429	0.000000000e+000	6.192242376e-001	1.000000000e+000	5.451307e+001	5.260274e+001	5.501466e+001	5.294877e+001	45.5	59	20	46	6.358347e+000	1.681108e+001	0	0	0	0	0	0	0	0	1	0	0	4.17309	1.40528	0	0	0	0	20.0267	20.8379	47.1422
DATA	77	1	77	0	0	NC_4_517605	NC_4_517605	12909.6	438.611	-2.008390932e-002	1.049714019e-001	8.482690662e-001	3.978695e+002	3.798890e+002	6.775448e+001	6.512379e+001	81.5	115	20	46	6.328294e+000	1.695413e+001	0	0	0	0	0	0	0	0	1	0	0	40.4416	51.5377	1	1	1	1	24.4106	20.7999	47.024
DATA	78	1	78	0	0	NC_1_22569402	NC_1_22569402	12930.6	438.098	2.403262551e-001	4.580592600e-001	5.998182285e-001	5.447481e+001	9.473752e+001	5.482265e+001	5.369868e+001	36	77	20	46	6.350281e+000	1.694882e+001	0	0	0	0	0	0	0	0	1	0	0	-3.72794	12.8621	0	1	0	0	25.3321	20.8099	47.0208
DATA	79	1	79	0	0	NC_2_13833769	NC_2_13833769	12951.8	438.638	6.868808827e-002	1.649589035e-001	6.771208730e-001	1.994445e+002	2.336200e+002	5.832055e+001	5.774940e+001	61.5	88	21	46	6.735080e+000	1.692836e+001	0	0	0	0	0	0	0	0	1	0	0	20.2867	31.7437	1	1	0	0	25.7804	21.1669	46.8082
DATA	80	1	80	0	0	Col_1_17772747	Col_1_17772747	12972.8	438.804	4.347324121e-002	8.685308080e-002	6.166965187e-001	5.125600e+002	5.665235e+002	7.502479e+001	7.742427e+001	92.5	136.5	21	46	6.810147e+000	1.709354e+001	0	0	0	0	0	0	0	0	1	0	0	52.1526	77.0356	1	1	1	1	25.1049	21.2052	46.7685
DATA	81	1	81	0	0	NC_3_9003917	NC_3_9003917	12994.5	438.359	9.556565153e-002	3.298372864e-001	7.720184091e-001	9.112525e+001	1.135545e+002	5.552109e+001	5.394582e+001	49.5	78	21	46	6.814903e+000	1.715307e+001	0	0	0	0	0	0	0	0	1	0	0	9.27499	15.4517	1	1	0	0	26.4388	21.2151	46.7734
DATA	82	1	82	0	0	Col_3_19786306	Col_3_19786306	13015.7	438.391	3.394544528e-002	9.387675599e-002	7.176540681e-001	4.473577e+002	4.837270e+002	7.070372e+001	7.153555e+001	87	128.5	21	46	6.778202e+000	1.705952e+001	0	0	0	0	0	0	0	0	1	0	0	45.5472	65.867	1	1	1	1	27.2919	21.2324	47.0674
DATA	83	1	83	0	0	NC_3_2055493	NC_3_2055493	13036.5	438.292	-1.689552730e-001	7.700477127e-002	2.822905337e-002	9.089623e+002	6.160140e+002	1.061044e+002	8.104736e+001	131	138	21	46	6.507732e+000	1.701871e+001	0	0	0	0	0	0	0	0	1	0	0	92.5715	83.9325	1	1	1	1	23.9365	21.1977	47.0162
DATA	84	1	84	0	0	Col_1_23208151	Col_1_23208151	13058	438.5	1.382236706e-001	6.380626092e-002	3.028806421e-002	2.369967e+003	3.258112e+003	2.432320e+002	3.300353e+002	286	499	21	46	6.415398e+000	1.696639e+001	0	0	0	0	0	0	0	0	1	0	0	241.432	444.205	1	1	1	1	26.2212	21.281	47.1199
DATA	85	1	85	0	0	NC_5_26371181	NC_5_26371181	13078.6	437.982	-1.015385440e-001	2.137352122e-001	6.347392262e-001	1.807489e+002	1.430662e+002	5.761557e+001	5.451814e+001	60	78	21	46	6.361074e+000	1.696507e+001	0	0	0	0	0	0	0	0	1	0	0	18.4177	19.5154	1	1	0	0	24.8756	21.2815	47.1225
DATA	86	1	86	0	0	NC_1_16184588	NC_1_16184588	13100.1	438.333	1.495017321e-001	1.379921363e-001	2.786275379e-001	2.247484e+002	3.171015e+002	5.913146e+001	6.139929e+001	65	105.5	21	47	6.413472e+000	1.717131e+001	0	0	0	0	0	0	0	0	1	0	0	22.9067	43.2803	1	1	0	1	26.0017	21.2575	47.7078
DATA	87	1	87	0	0	Col_5_2904105	Col_5_2904105	13121.5	438.5	5.037679404e-002	6.764665380e-002	4.564501446e-001	1.110326e+003	1.246888e+003	1.237673e+002	1.353098e+002	149	217.5	21	46	6.416620e+000	1.690650e+001	0	0	0	0	0	0	0	0	1	0	0	113.191	170.274	1	1	1	1	25.3321	21.09	47.1992
DATA	88	1	88	0	0	Col_5_14778682	Col_5_14778682	13142.4	438.339	4.343986697e-002	7.536990946e-002	5.643748705e-001	7.196176e+002	7.953195e+002	9.037377e+001	9.531170e+001	112.5	164	21	46	6.645679e+000	1.663746e+001	0	0	0	0	0	0	0	0	1	0	0	73.3749	108.656	1	1	1	1	25.1049	21.056	47.0635
DATA	89	1	89	0	0	NC_3_19639423	NC_3_19639423	13163.6	437.773	3.705889024e-002	2.306101403e-001	8.723302336e-001	1.418764e+002	1.545144e+002	5.647292e+001	5.473280e+001	58	86.5	20	46	6.681357e+000	1.698766e+001	0	0	0	0	0	0	0	0	1	0	0	14.4687	21.1176	1	1	0	0	22.4545	20.993	47.2706
DATA	90	1	90	0	0	Col_5_16050106	Col_5_16050106	13184.3	438.327	1.779821744e-002	9.228711397e-002	8.470709491e-001	4.681526e+002	4.877369e+002	7.196290e+001	7.164807e+001	89	123	20	46	6.775946e+000	1.700942e+001	0	0	0	0	0	0	0	0	1	0	0	47.75	66.6878	1	1	1	1	23.696	20.9486	47.0165
DATA	91	1	91	0	0	Col_3_1303722	Col_3_1303722	13205.2	438.571	2.681684655e-002	6.363681961e-002	6.734596834e-001	1.935966e+003	2.059276e+003	2.011613e+002	2.125059e+002	239	333	20	46	6.702821e+000	1.678745e+001	0	0	0	0	0	0	0	0	1	0	0	197.488	281.666	1	1	1	1	23.696	20.9939	47.1177
DATA	92	1	92	0	0	NC_2_18805193	NC_2_18805193	13226.3	438.333	3.670971462e-004	9.392880717e-002	9.968816766e-001	4.626659e+002	4.630571e+002	7.159762e+001	6.996600e+001	89	117	20	46	6.635833e+000	1.713363e+001	0	0	0	0	0	0	0	0	1	0	0	47.2012	63.3542	1	1	1	1	24.1747	20.9744	47.1941
DATA	93	1	93	0	0	Col_5_17412122	Col_5_17412122	13247.8	438.132	1.825249642e-002	6.461217628e-002	7.775654077e-001	1.610673e+003	1.679809e+003	1.700819e+002	1.759751e+002	202	308	21	46	6.629844e+000	1.717565e+001	0	0	0	0	0	0	0	0	1	0	0	164.333	229.884	1	1	1	1	24.4106	21.0258	47.3584
DATA	94	1	94	0	0	Col_5_490033	Col_5_490033	13269.7	438.255	-9.412350391e-001	1.069970726e-001	1.407354908e-018	5.557396e+004	6.362624e+003	5.557664e+003	6.384185e+002	5709	908	21	47	6.672224e+000	1.702338e+001	0	0	0	0	0	0	0	0	1	0	0	5670.37	870.938	1	1	1	1	24.8756	21.1238	47.4459
DATA	95	1	95	0	0	Col_4_15609530	Col_4_15609530	13290.6	438.375	1.946254717e-002	1.453522529e-001	8.934823004e-001	2.440625e+002	2.552488e+002	5.983663e+001	5.829996e+001	64	97.5	21	46	6.657056e+000	1.684013e+001	0	0	0	0	0	0	0	0	1	0	0	24.9029	34.9457	1	1	0	0	23.9365	21.1967	47.2712
DATA	96	1	96	0	0	NC_4_10138710	NC_4_10138710	13311.2	438.118	6.014859366e-002	7.598363540e-002	4.285943474e-001	6.904723e+002	7.930396e+002	8.804759e+001	9.505748e+001	117	169.5	21	47	6.606025e+000	1.698326e+001	0	0	0	0	0	0	0	0	1	0	0	70.4511	108.585	1	1	1	1	23.9365	21.1424	47.4957
DATA	97	1	97	0	0	NC_5_17185953	NC_5_17185953	13332.8	438.235	9.583804629e-002	7.934339830e-002	2.270898258e-001	5.940671e+002	7.407532e+002	8.071095e+001	9.073820e+001	99	160	21	47	6.316702e+000	1.713949e+001	0	0	0	0	0	0	0	0	1	0	0	60.6121	101.436	1	1	1	1	24.4106	20.8221	47.7481
DATA	98	1	98	0	0	Col_2_4431859	Col_2_4431859	13354.4	438.298	1.063716307e-001	7.975616969e-002	1.822988052e-001	5.809805e+002	7.422209e+002	7.975547e+001	9.085669e+001	102	163	21	47	6.363526e+000	1.723913e+001	0	0	0	0	0	0	0	0	1	0	0	59.2724	101.641	1	1	1	1	26.8687	20.9111	47.6169
DATA	99	1	99	0	0	NC_1_9046154	NC_1_9046154	13375.5	438.324	7.651135504e-002	1.121481879e-001	4.950907280e-001	3.213453e+002	3.832510e+002	6.339419e+001	6.492196e+001	74	114	21	47	6.623143e+000	1.728786e+001	0	0	0	0	0	0	0	0	1	0	0	32.7805	52.4828	1	1	1	1	27.0811	21.2079	47.6747
DATA	100	1	100	0	0	NC_3_21315495	NC_3_21315495	13396.5	438.324	2.652871721e-001	2.880273611e-001	3.570251042e-001	8.509552e+001	1.567451e+002	5.531234e+001	5.469943e+001	51	77	21	46	6.511449e+000	1.752804e+001	0	0	0	0	0	0	0	0	1	0	0	8.67939	21.4637	1	1	0	0	30	21.3333	47.4291
DATA	101	1	101	0	0	Col_5_7457801	Col_5_7457801	13417.7	438.391	8.531655134e-002	6.513099407e-002	1.902220792e-001	1.471503e+003	1.790926e+003	1.569755e+002	1.866039e+002	193.5	304	21	46	6.423013e+000	1.739264e+001	0	0	0	0	0	0	0	0	1	0	0	150.061	245.216	1	1	1	1	27.2919	21.3871	47.6232
DATA	102	1	102	0	0	Col_1_5878011	Col_1_5878011	13438.2	438.157	-6.214703351e-002	7.164079332e-002	3.856784696e-001	9.688119e+002	8.396387e+002	1.112446e+002	9.898320e+001	142	171	21	46	6.398076e+000	1.743465e+001	0	0	0	0	0	0	0	0	1	0	0	98.776	114.946	1	1	1	1	24.1747	21.2152	47.7349
DATA	103	1	103	0	0	NC_4_10644148	NC_4_10644148	13459.4	438	-4.917270780e-003	9.135128703e-002	9.570720816e-001	4.893350e+002	4.838258e+002	7.338538e+001	7.134244e+001	93	120	21	46	6.359705e+000	1.742559e+001	0	0	0	0	0	0	0	0	1	0	0	49.8777	66.2216	1	1	1	1	24.1747	21.2737	47.5979
DATA	104	1	104	0	0	Col_2_15211730	Col_2_15211730	13480.4	437.533	-1.048179934e-001	7.091112082e-002	1.393649232e-001	1.085520e+003	8.527466e+002	1.215579e+002	1.001108e+002	151	175	21	46	6.381483e+000	1.719463e+001	0	0	0	0	0	0	0	0	1	0	0	110.613	116.684	1	1	1	1	22.7082	21.3029	47.612
DATA	105	1	105	0	0	Col_3_15748518	Col_3_15748518	13502.7	438.5	-5.781725007e-002	8.019697139e-002	4.709460842e-001	6.854317e+002	5.999941e+002	8.770847e+001	7.969639e+001	115	143	21	46.5	6.476056e+000	1.713280e+001	0	0	0	0	0	0	0	0	1	0	0	69.8228	82.0812	1	1	1	1	24.4106	21.3621	47.4539
DATA	106	1	106	0	0	Col_1_2963260	Col_1_2963260	13524.3	438.25	-1.573755536e-002	1.620802267e-001	9.226491105e-001	2.235806e+002	2.156238e+002	5.913405e+001	5.673211e+001	66	92	21	47	6.456566e+000	1.720375e+001	0	0	0	0	0	0	0	0	1	0	0	22.7666	29.4873	1	1	0	0	25.1049	21.3302	47.2732
DATA	107	1	107	0	0	Col_3_2928563	Col_3_2928563	13544.9	438.559	-7.474476148e-002	6.462147487e-002	2.474132925e-001	1.897672e+003	1.597630e+003	1.975116e+002	1.681658e+002	237	279	21	47	6.455814e+000	1.702273e+001	0	0	0	0	0	0	0	0	1	0	0	193.16	218.406	1	1	1	1	25.7804	21.2689	47.1008
DATA	108	1	108	0	0	NC_1_23259236	NC_1_23259236	13566.1	438.491	-6.848685159e-001	8.922322962e-002	1.642622749e-014	4.734608e+003	9.781727e+002	4.766206e+002	1.110230e+002	517	191	21	47	6.496331e+000	1.744441e+001	0	0	0	0	0	0	0	0	1	0	0	481.703	133.664	1	1	1	1	25.7804	21.3316	47.5948
DATA	109	1	109	0	0	NC_1_19983943	NC_1_19983943	13586.6	438.547	0.000000000e+000	6.183541166e-001	1.000000000e+000	5.446924e+001	5.220626e+001	5.481704e+001	5.254235e+001	39	59	21	47	6.434341e+000	1.783327e+001	0	0	0	0	0	0	0	0	1	0	0	-3.16707	0.732506	0	0	0	0	28.1191	21.1158	47.8275
DATA	110	1	110	0	0	NC_3_10182835	NC_3_10182835	13607.6	438.463	8.696368350e-003	1.288574427e-001	9.461929847e-001	2.883599e+002	2.941923e+002	6.196507e+001	6.023944e+001	72	102.5	21	47	6.426017e+000	1.760113e+001	0	0	0	0	0	0	0	0	1	0	0	29.3081	40.1611	1	1	1	1	24.4106	21.2557	47.7561
DATA	111	1	111	0	0	Col_5_1926129	Col_5_1926129	13628.7	438.667	2.062370826e-002	7.019421699e-002	7.689036881e-001	9.499387e+002	9.961375e+002	1.097061e+002	1.126465e+002	146	210	21	46	6.419063e+000	1.755591e+001	0	0	0	0	0	0	0	0	1	0	0	96.4939	135.911	1	1	1	1	24.8756	21.2171	47.5865
DATA	112	1	112	0	0	NC_2_4328789	NC_2_4328789	13649.9	438.352	-8.480172539e-002	8.389966127e-002	3.121352858e-001	6.421205e+002	5.282200e+002	8.449105e+001	7.456581e+001	106.5	133.5	21	47	6.463452e+000	1.741506e+001	0	0	0	0	0	0	0	0	1	0	0	65.1833	72.023	1	1	1	1	25.1049	21.2958	47.9056
DATA	113	1	113	0	0	NC_1_6792936	NC_1_6792936	13671.2	438.392	-3.014761877e-002	9.875622211e-002	7.601581566e-001	4.427255e+002	4.130351e+002	7.056707e+001	6.692928e+001	88	117	21	47	6.468648e+000	1.737337e+001	0	0	0	0	0	0	0	0	1	0	0	44.9117	56.2804	1	1	1	1	23.9365	21.3087	48.0164
DATA	114	1	114	0	0	Col_2_6112062	Col_2_6112062	13692.7	438.122	1.106664361e-001	7.061340925e-002	1.170643319e-001	8.710222e+002	1.123817e+003	1.030098e+002	1.241261e+002	132	196	21	47	6.386708e+000	1.716429e+001	0	0	0	0	0	0	0	0	1	0	0	88.2927	153.019	1	1	1	1	23.9365	21.1234	48.1156
DATA	115	1	115	0	0	NC_5_17864875	NC_5_17864875	13713.4	438.34	-6.743918104e-002	6.557359099e-002	3.037380470e-001	1.615036e+003	1.382748e+003	1.706229e+002	1.479918e+002	203	247	21	47	6.528634e+000	1.728619e+001	0	0	0	0	0	0	0	0	1	0	0	163.589	188.14	1	1	1	1	24.4106	21.1839	47.9666
DATA	116	1	116	0	0	NC_1_26366146	NC_1_26366146	13734.8	438.109	1.811179484e-001	9.153047557e-002	4.784166922e-002	4.057117e+002	6.156523e+002	6.841012e+001	8.109563e+001	80.5	144.5	21	47	6.605325e+000	1.710301e+001	0	0	0	0	0	0	0	0	1	0	0	41.0599	83.6981	1	1	1	1	22.7082	21.1499	47.7016
DATA	117	1	117	0	0	Col_3_23201470	Col_3_23201470	13756.4	438.509	4.617509861e-002	6.919206766e-002	5.045506983e-001	9.950919e+002	1.106721e+003	1.137598e+002	1.226343e+002	140	212	20	47	6.316261e+000	1.649603e+001	0	0	0	0	0	0	0	0	1	0	0	100.62	150.335	1	1	1	1	24.4106	20.8808	47.2721
DATA	118	1	118	0	0	Col_4_17093413	Col_4_17093413	13777	438.685	1.112618911e-001	6.674519979e-002	9.552143656e-002	1.209672e+003	1.562894e+003	1.329575e+002	1.649908e+002	162	261.5	21	47	6.379845e+000	1.692636e+001	0	0	0	0	0	0	0	0	1	0	0	122.209	212.121	1	1	1	1	24.8756	21.2281	47.7601
DATA	119	1	119	0	0	NC_3_11822873	NC_3_11822873	13798.5	438.424	9.920833440e-002	6.273037765e-002	1.137629074e-001	3.289747e+003	4.134003e+003	3.335793e+002	4.167742e+002	378	613.5	21	46	6.317436e+000	1.722116e+001	0	0	0	0	0	0	0	0	1	0	0	332.014	560.539	1	1	1	1	25.3321	21.2482	47.5684
DATA	120	1	120	0	0	Col_3_18027238	Col_3_18027238	13819.4	438.679	6.949767227e-002	6.561859758e-002	2.895471944e-001	1.380635e+003	1.620229e+003	1.487228e+002	1.704630e+002	181	280.5	21	47	6.242015e+000	1.743576e+001	0	0	0	0	0	0	0	0	1	0	0	139.2	219.485	1	1	1	1	24.8756	21.2181	47.766
DATA	121	1	121	0	0	NC_5_20522256	NC_5_20522256	13841	438.5	2.380052208e-002	1.035501732e-001	8.182119717e-001	3.886073e+002	4.104984e+002	6.763140e+001	6.706104e+001	84	111.5	21	46	6.297891e+000	1.762051e+001	0	0	0	0	0	0	0	0	1	0	0	39.1363	55.5501	1	1	1	1	26.2212	21.2269	47.6309
DATA	122	1	122	0	0	NC_5_15044549	NC_5_15044549	13861.3	438.18	-2.239664811e-003	7.978361809e-002	9.776049351e-001	6.561441e+002	6.527691e+002	8.588377e+001	8.413677e+001	106	145	21	46	6.326088e+000	1.767517e+001	0	0	0	0	0	0	0	0	1	0	0	66.0053	88.2436	1	1	1	1	24.1747	21.2166	47.6162
DATA	123	1	123	0	0	NC_1_1147965	NC_1_1147965	13883.3	438.391	-6.007115119e-003	8.696089404e-002	9.449272536e-001	2.334610e+003	2.302541e+003	3.436926e+002	3.120986e+002	190	291	21	46	6.248889e+000	1.730098e+001	0	0	1	1	0	0	0	0	1	0	0	234.563	310.917	1	1	1	1	27.2919	21.1519	47.0598
DATA	124	1	124	0	0	NC_5_9219665	NC_5_9219665	13903.6	438.321	5.142759202e-003	7.734489207e-002	9.469867171e-001	7.064083e+002	7.148230e+002	8.986602e+001	8.910723e+001	113	160	21	46	6.326563e+000	1.726397e+001	0	0	0	0	0	0	0	0	1	0	0	70.8887	96.4194	1	1	1	1	25.1049	21.1661	47.1771
DATA	125	1	125	0	0	Col_3_7437590	Col_3_7437590	13925.1	438.443	6.884703782e-003	1.641628015e-001	9.665479087e-001	2.179600e+002	2.214427e+002	5.974146e+001	5.768405e+001	64	93	21	46	6.351210e+000	1.741074e+001	0	0	0	0	0	0	0	0	1	0	0	21.8435	29.8342	1	1	0	0	26.2212	21.106	47.0349
DATA	126	1	126	0	0	NC_2_8518626	NC_2_8518626	13946.4	438.167	-6.334691923e-002	6.170836061e-002	3.046308701e-001	2.404615e+004	2.078254e+004	2.405260e+003	2.078938e+003	2398	2873	21	47	6.305951e+000	1.721074e+001	0	0	0	0	0	0	0	0	1	0	0	2406.46	2796.51	1	1	1	1	24.8756	21.0293	47.3723
DATA	127	1	127	0	0	Col_3_13179746	Col_3_13179746	13967.6	438.25	-1.510254418e-001	1.111743237e-001	1.743190087e-001	4.332772e+002	3.060134e+002	7.063186e+001	6.154339e+001	86.5	103	21	47	6.435820e+000	1.726817e+001	0	0	0	0	0	0	0	0	1	0	0	43.2991	41.1262	1	1	1	1	25.3321	21.0865	47.4106
DATA	128	1	128	0	0	NC_5_22710122	NC_5_22710122	13989.1	438.529	1.074463022e-001	4.712377077e-001	8.196394687e-001	6.336575e+001	8.115231e+001	5.622259e+001	5.407685e+001	49.5	75	21	47	6.367418e+000	1.742172e+001	0	0	0	0	0	0	0	0	1	0	0	6.32299	10.8924	1	1	0	0	24.4106	21.0944	47.4589
DATA	129	1	129	0	0	Col_1_5852327	Col_1_5852327	14009.5	437.848	-2.455119304e-002	7.984833271e-002	7.584834987e-001	6.785696e+002	6.412734e+002	8.795015e+001	8.353612e+001	108	151	20	46	6.276478e+000	1.746624e+001	0	0	0	0	0	0	0	0	1	0	0	67.6051	85.9599	1	1	1	1	22.9591	20.8713	47.3559
DATA	130	1	130	0	0	NC_1_11326107	NC_1_11326107	14031.3	438.213	-1.073711533e-001	1.185843085e-001	3.652315451e-001	3.765279e+002	2.940533e+002	6.751700e+001	6.114273e+001	79	100	21	47	6.688969e+000	1.763577e+001	0	0	0	0	0	0	0	0	1	0	0	37.4524	39.3631	1	1	1	1	26.0017	21.2203	47.5227
DATA	131	1	131	0	0	Col_1_30370577	Col_1_30370577	14051.9	438.259	7.038838540e-003	6.618143391e-002	9.152993510e-001	1.357671e+003	1.379855e+003	1.469141e+002	1.480589e+002	180	254	21	47	6.716939e+000	1.748613e+001	0	0	0	0	0	0	0	0	1	0	0	134.825	184.466	1	1	1	1	25.5572	21.2185	47.4897
DATA	132	1	132	0	0	Col_2_8706116	Col_2_8706116	14073	438.158	-9.066767924e-002	6.453943864e-002	1.600684297e-001	2.077846e+003	1.686342e+003	2.152592e+002	1.769946e+002	244	280.5	21	47	6.752467e+000	1.689961e+001	0	0	0	0	0	0	0	0	1	0	0	205.982	225.12	1	1	1	1	25.3321	21.2158	47.0338
DATA	133	1	133	0	0	Col_2_3931415	Col_2_3931415	14094.4	438.125	1.855396666e-001	1.272818595e-001	1.449213076e-001	2.461738e+002	3.773822e+002	6.147885e+001	6.574329e+001	66.5	109	21	47	6.575333e+000	1.701906e+001	0	0	0	0	0	0	0	0	1	0	0	24.3594	50.306	1	1	0	1	23.4529	21.2081	47.7134
DATA	134	1	134	0	0	NC_1_13710994	NC_1_13710994	14115.4	438.351	6.807791641e-002	7.046033744e-002	3.339502392e-001	9.217309e+002	1.078157e+003	1.080794e+002	1.205430e+002	130	211	21	47	6.590675e+000	1.662588e+001	0	0	0	0	0	0	0	0	1	0	0	91.0404	143.514	1	1	1	1	25.1049	21.2315	47.2338
DATA	135	1	135	0	0	Col_1_27913533	Col_1_27913533	14136.2	437.898	6.654748109e-002	8.341595782e-002	4.249988778e-001	5.599055e+002	6.526227e+002	7.957818e+001	8.470081e+001	96	140.5	21	47	6.538301e+000	1.697459e+001	0	0	0	0	0	0	0	0	1	0	0	55.1945	86.7414	1	1	1	1	23.4529	21.1554	47.5276
DATA	136	1	136	0	0	Col_5_23430433	Col_5_23430433	14157.6	438.241	-7.177819873e-003	6.590087422e-002	9.132671872e-001	1.436187e+003	1.412646e+003	1.543914e+002	1.512599e+002	184	255	21	47	6.439707e+000	1.725486e+001	0	0	0	0	0	0	0	0	1	0	0	141.298	187.475	1	1	1	1	24.8756	21.1647	47.7264
DATA	137	1	137	0	0	NC_2_4140707	NC_2_4140707	14179.5	438.324	2.121140247e-001	6.442860662e-002	9.939500699e-004	1.528768e+004	2.491469e+004	1.529822e+003	2.492058e+003	1356.5	2558	21	46	6.407015e+000	1.744280e+001	0	0	1	1	0	0	0	0	1	0	0	1500.88	3301.23	1	1	1	1	27.0811	21.1971	47.5513
DATA	138	1	138	0	0	NC_2_16268643	NC_2_16268643	14199.9	438.14	-1.796428004e-001	7.815424276e-002	2.152951080e-002	9.170158e+002	6.063648e+002	1.079196e+002	8.135620e+001	130.5	138.5	21	46	6.327312e+000	1.740703e+001	0	0	0	0	0	0	0	0	1	0	0	89.8417	80.2227	1	1	1	1	25.1049	21.0537	47.4835
DATA	139	1	139	0	0	Col_3_10715295	Col_3_10715295	14221.8	438.579	-1.319525420e+000	1.387805389e-001	1.943625208e-021	3.898655e+004	1.868054e+003	3.899072e+003	1.945451e+002	3887.5	294.5	21	46	6.474733e+000	1.744006e+001	0	0	0	0	0	0	0	0	1	0	0	3811.13	246.747	1	1	1	1	25.7804	21.1277	47.4062
DATA	140	1	140	0	0	NC_5_16373118	NC_5_16373118	14242.8	438.5	1.930864437e-001	4.822423097e-001	6.888670814e-001	5.679139e+001	8.858679e+001	5.715402e+001	5.513113e+001	41	73	20	46	6.632326e+000	1.738526e+001	0	0	0	0	0	0	0	0	1	0	0	-0.600657	11.6826	0	1	0	0	26.6546	21.146	47.0668
DATA	141	1	141	0	0	Col_2_1192159	Col_2_1192159	14263.6	438.38	-2.835077694e-001	6.808142145e-002	3.123835145e-005	3.390175e+003	1.764877e+003	3.438234e+002	1.847114e+002	381	300	20	46	6.566645e+000	1.751328e+001	0	0	0	0	0	0	0	0	1	0	0	329.896	232.378	1	1	1	1	24.4106	21.1425	46.8199
DATA	142	1	142	0	0	NC_3_13038465	NC_3_13038465	14284.5	438.359	7.759223966e-002	7.265514966e-002	2.855419975e-001	8.235021e+002	9.845935e+002	1.003937e+002	1.125798e+002	124.5	185.5	21	45	6.506329e+000	1.705581e+001	0	0	0	0	0	0	0	0	1	0	0	79.9441	129.431	1	1	1	1	24.4106	21.208	46.1215
DATA	143	1	143	0	0	Col_3_18805359	Col_3_18805359	14305.7	438.311	8.705230019e-003	6.988700883e-002	9.008707166e-001	1.023988e+003	1.044721e+003	1.174703e+002	1.179161e+002	137	200.5	21	45	6.678492e+000	1.749208e+001	0	0	0	0	0	0	0	0	1	0	0	99.1606	137.11	1	1	1	1	26.2212	21.2893	46.5059
DATA	144	1	144	0	0	Col_3_18983780	Col_3_18983780	14327.3	438.377	3.775204262e-002	7.949923514e-002	6.348774766e-001	6.567863e+002	7.164339e+002	8.743337e+001	9.018116e+001	101	154	21	45	6.463232e+000	1.757282e+001	0	0	0	0	0	0	0	0	1	0	0	63.4374	93.8671	1	1	1	1	26.2212	21.2113	46.9068
DATA	145	1	145	0	0	NC_3_19906268	NC_3_19906268	14348.5	438.324	1.644648241e-002	9.275058964e-002	8.592574837e-001	4.890077e+002	5.078812e+002	7.576120e+001	7.476172e+001	86	131	21	45	6.664562e+000	1.773000e+001	0	0	0	0	0	0	0	0	1	0	0	47.1081	66.4317	1	1	1	1	27.0811	21.238	47.2979
DATA	146	1	146	0	0	NC_3_22827275	NC_3_22827275	14369.8	438.157	-2.501368854e-002	1.628326353e-001	8.779125669e-001	2.368702e+002	2.236129e+002	6.267328e+001	5.933038e+001	65	91	21	46	6.687511e+000	1.767299e+001	0	0	0	0	0	0	0	0	1	0	0	22.7563	29.1996	1	1	0	0	24.4106	21.2786	47.4847
DATA	147	1	147	0	0	NC_3_8396659	NC_3_8396659	14390.9	438.6	1.219431804e-001	1.668181045e-001	4.647822826e-001	1.947561e+002	2.578898e+002	6.135278e+001	6.078712e+001	60	93.5	21	46	6.709699e+000	1.765683e+001	0	0	0	0	0	0	0	0	1	0	0	18.6605	33.6202	1	1	0	0	25.3321	21.2337	47.7409
DATA	148	1	148	0	0	Col_3_10187103	Col_3_10187103	14411.9	438.074	5.802445763e-002	1.298649703e-001	6.550150849e-001	2.851049e+002	3.258586e+002	6.494157e+001	6.404729e+001	70	103	20	46	6.477677e+000	1.738729e+001	0	0	0	0	0	0	0	0	1	0	0	27.2381	42.4097	1	1	0	1	24.4106	20.8809	47.6068
DATA	149	1	149	0	0	NC_3_5667804	NC_3_5667804	14432.8	438.638	-1.647073710e-001	3.120455403e-001	5.976165036e-001	1.374045e+002	9.403584e+001	6.010231e+001	5.602320e+001	56.5	75	21	47	6.725868e+000	1.749747e+001	0	0	0	0	0	0	0	0	1	0	0	13.0909	12.2185	1	1	0	0	23.696	21.1024	47.762
DATA	150	1	150	0	0	NC_4_5641267	NC_4_5641267	14454.4	438.179	1.718721868e-001	9.833662791e-002	8.049965747e-002	3.798331e+002	5.642415e+002	6.991246e+001	7.902176e+001	75	138	21	47	6.663262e+000	1.747584e+001	0	0	0	0	0	0	0	0	1	0	0	36.0745	73.1878	1	1	1	1	25.3321	21.1063	47.4584
DATA	151	1	151	0	0	NC_2_7928470	NC_2_7928470	14475.4	438.389	-4.376449895e-001	7.401190126e-002	3.355845256e-009	5.752571e+003	2.099989e+003	5.782615e+002	2.171874e+002	577	326.5	21	46	6.621056e+000	1.751714e+001	0	0	0	0	0	0	0	0	1	0	0	544.718	271.942	1	1	1	1	24.4106	21.2838	47.3866
DATA	152	1	152	0	0	NC_1_25003357	NC_1_25003357	14496.7	438.246	0.000000000e+000	6.190838287e-001	1.000000000e+000	5.868266e+001	5.515623e+001	5.907149e+001	5.558568e+001	43	68	21	47	6.481966e+000	1.738070e+001	0	0	0	0	0	0	0	0	1	0	0	1.21956	3.78749	0	0	0	0	25.1049	21.2602	47.4801
DATA	153	1	153	0	0	NC_3_1720150	NC_3_1720150	14517.9	438.4	1.147529509e-002	2.582254962e-001	9.645544370e-001	1.388355e+002	1.425528e+002	6.085010e+001	5.739837e+001	52	74	21	47	6.491663e+000	1.740820e+001	0	0	0	0	0	0	0	0	1	0	0	13.0632	18.3988	1	1	0	0	22.7082	21.3215	47.444
DATA	154	1	154	0	0	Col_4_9176873	Col_4_9176873	14538.9	438.589	2.141375284e-002	1.415559598e-001	8.797594859e-001	2.706072e+002	2.842845e+002	6.530696e+001	6.252705e+001	69	99	21	46	6.425023e+000	1.714020e+001	0	0	0	0	0	0	0	0	1	0	0	25.3798	36.6318	1	1	0	1	25.5572	21.3613	47.1266
DATA	155	1	155	0	0	NC_3_15539085	NC_3_15539085	14560.1	438.4	-2.411085616e-001	4.826441583e-001	6.173866138e-001	9.656901e+001	5.542800e+001	6.041567e+001	5.596672e+001	49.5	64	21	46	6.436771e+000	1.704015e+001	0	0	0	0	0	0	0	0	1	0	0	9.02633	5.84612	1	0	0	0	23.9365	21.4395	47.02
DATA	156	1	156	0	0	Col_5_10581863	Col_5_10581863	14581	438.385	-1.478934992e-002	1.163862494e-001	8.988839808e-001	3.658443e+002	3.535957e+002	7.013911e+001	6.612018e+001	75.5	109	21	46	6.432031e+000	1.692530e+001	0	0	0	0	0	0	0	0	1	0	0	34.0795	45.4159	1	1	1	1	24.6442	21.4259	47.1659
DATA	157	1	157	0	0	Col_1_1517038	Col_1_1517038	14602.9	438.259	-8.164806292e-002	7.278432082e-002	2.619556036e-001	1.020119e+003	8.452844e+002	1.183796e+002	1.013753e+002	128.5	158	21	46	6.443656e+000	1.686587e+001	0	0	0	0	0	0	0	0	1	0	0	94.681	108.39	1	1	1	1	25.5572	21.5211	46.938
DATA	158	1	158	0	0	Col_3_11748343	Col_3_11748343	14623.8	437.773	7.663466806e-002	8.988769476e-002	3.939032610e-001	5.008880e+002	5.975515e+002	7.837521e+001	8.192921e+001	88	136	21	46	6.436681e+000	1.689242e+001	0	0	0	0	0	0	0	0	1	0	0	46.3195	76.5032	1	1	1	1	22.1978	21.5022	47.0491
DATA	159	1	159	0	0	Col_3_16709942	Col_3_16709942	14645.1	438.655	4.514831474e-002	7.398513930e-002	5.417062084e-001	8.286439e+002	9.194249e+002	1.025957e+002	1.077258e+002	111.5	182	21	46	6.524103e+000	1.711685e+001	0	0	0	0	0	0	0	0	1	0	0	76.3603	117.531	1	1	1	1	25.3321	21.4804	47.2566
DATA	160	1	160	0	0	NC_4_3327266	NC_4_3327266	14666.1	438.583	1.018073953e-002	8.106600279e-002	9.000597970e-001	6.714091e+002	6.873343e+002	9.052447e+001	8.879890e+001	100	150	21	46	6.619381e+000	1.701698e+001	0	0	0	0	0	0	0	0	1	0	0	61.6406	87.7297	1	1	1	1	23.2073	21.4535	47.109
DATA	161	1	161	0	0	NC_3_550512	NC_3_550512	14686.6	438.357	-8.197371700e-002	9.269418144e-002	3.765095331e-001	5.729086e+002	4.743639e+002	8.364692e+001	7.362305e+001	95	122	21	46	6.559797e+000	1.697274e+001	0	0	0	0	0	0	0	0	1	0	0	52.4004	60.4589	1	1	1	1	24.8756	21.4192	47.1582
DATA	162	1	162	66	1	DarkCorner	DarkCorner	14707.9	438.456	0.000000000e+000	6.196822280e-001	1.000000000e+000	6.079754e+001	5.602903e+001	6.131163e+001	5.639232e+001	44.5	61.5	21	46	6.534347e+000	1.679687e+001	0	0	0	0	0	0	0	0	1	0	0	3.57768	1.00511	0	0	0	0	27.0811	21.3741	47.1407
DATA	163	1	163	66	1	DarkCorner	DarkCorner	14728.4	438.226	0.000000000e+000	6.190194842e-001	1.000000000e+000	6.103651e+001	5.610692e+001	6.142624e+001	5.646518e+001	42	55	21	46	6.744450e+000	1.689725e+001	0	0	0	0	0	0	0	0	0	0	0	-0.883996	-4.04239	0	0	0	0	24.8756	21.7917	47.3109
DATA	164	1	164	66	1	DarkCorner	DarkCorner	14750.2	438.128	0.000000000e+000	6.197473891e-001	1.000000000e+000	6.129332e+001	5.618706e+001	6.168469e+001	5.667914e+001	38	72	21	46	6.507040e+000	1.722962e+001	0	0	0	0	0	0	0	1	1	0	0	-1.40476	4.93058	0	0	0	0	22.9591	21.5386	47.4622
DATA	165	2	1	66	1	DarkCorner	DarkCorner	11312.1	443.939	0.000000000e+000	6.183451145e-001	1.000000000e+000	5.162809e+001	5.053991e+001	5.198734e+001	5.086262e+001	44	61	22	46	6.848706e+000	1.692981e+001	0	0	0	0	0	0	0	0	0	0	0	1.88171	-3.0772	0	0	0	0	27.0811	22.2001	47.4582
DATA	166	2	2	66	1	DarkCorner	DarkCorner	11333.9	443.939	0.000000000e+000	6.181564269e-001	1.000000000e+000	5.180594e+001	5.079945e+001	5.213673e+001	5.112382e+001	39	61	22	47	6.874529e+000	1.695467e+001	0	0	0	0	0	0	0	0	0	0	0	-2.57089	-0.60824	0	0	0	0	26.8687	22.1163	47.6033
DATA	167	2	3	0	0	Col_4_15182583	Col_4_15182583	11354.8	444.218	-3.305501001e-001	1.107005188e-001	2.826663972e-003	5.227975e+002	2.442212e+002	7.395296e+001	5.687566e+001	98	94.5	21	47	6.829202e+000	1.721012e+001	0	0	0	0	0	0	0	0	0	0	0	55.7172	34.1194	1	1	1	0	24.4106	21.9359	47.8075
DATA	168	2	4	0	0	Col_5_2157408	Col_5_2157408	11375.9	444.283	-7.553463050e-002	1.015920157e-001	4.571732655e-001	4.318328e+002	3.628950e+002	6.795357e+001	6.308095e+001	89	111	22	46	6.877178e+000	1.721937e+001	0	0	0	0	0	0	0	0	0	0	0	45.8801	50.471	1	1	1	1	24.4106	22.0435	47.5304
DATA	169	2	5	0	0	Col_5_2285311	Col_5_2285311	11397.1	444.786	-7.826752814e-002	8.678493036e-002	3.671332600e-001	5.756541e+002	4.807221e+002	7.799831e+001	7.068625e+001	104	126	22	46	6.837108e+000	1.721182e+001	0	0	0	0	0	0	0	0	0	0	0	60.9717	66.5673	1	1	1	1	25.1049	22.0346	47.6328
DATA	170	2	6	0	0	Col_4_8300133	Col_4_8300133	11418	444.5	-6.897153497e-002	6.483982967e-002	2.874547857e-001	1.757463e+003	1.499390e+003	1.834999e+002	1.587102e+002	225	272.5	21	46	6.549413e+000	1.725173e+001	0	0	0	0	0	0	0	0	1	0	0	185.627	206.796	1	1	1	1	25.3321	21.5236	47.637
DATA	171	2	7	0	0	NC_3_15118031	NC_3_15118031	11439.1	444.745	1.325027267e-001	7.345160476e-002	7.123976112e-002	7.187591e+002	9.751830e+002	8.925969e+001	1.106265e+002	115	185	21	46	6.432438e+000	1.699478e+001	0	0	0	0	0	0	0	0	1	0	0	75.704	133.974	1	1	1	1	25.1049	21.2894	47.6356
DATA	172	2	8	0	0	NC_5_2484148	NC_5_2484148	11460.7	443.957	2.522042756e-001	9.687819482e-002	9.232757823e-003	3.352091e+002	5.991286e+002	6.276423e+001	7.961292e+001	76	128	21	47	6.362368e+000	1.720218e+001	0	0	0	0	0	0	0	0	1	0	0	35.2149	82.0063	1	1	1	1	22.9591	21.3902	47.9653
DATA	173	2	9	0	0	NC_4_2536851	NC_4_2536851	11482.4	445.157	6.176422392e-002	8.007614536e-002	4.405180898e-001	5.922192e+002	6.827264e+002	7.961705e+001	8.619750e+001	102.5	157	21	46	6.377361e+000	1.718817e+001	0	0	0	0	0	0	0	0	1	0	0	62.0393	93.1075	1	1	1	1	23.696	21.4595	47.5431
DATA	174	2	10	0	0	NC_4_4318032	NC_4_4318032	11503.6	444.885	4.364233443e-002	8.313907811e-002	5.996306994e-001	5.543424e+002	6.129435e+002	7.693096e+001	8.089588e+001	98	145	21	46	6.424581e+000	1.728399e+001	0	0	0	0	0	0	0	0	1	0	0	57.9306	83.316	1	1	1	1	24.1747	21.6395	47.4614
DATA	175	2	11	0	0	Col_4_16689198	Col_4_16689198	11524.4	444.414	6.873957832e-003	1.117797743e-001	9.509645645e-001	3.471574e+002	3.526959e+002	6.374463e+001	6.362375e+001	74.5	114	21	46	6.611369e+000	1.730470e+001	0	0	0	0	0	0	0	0	1	0	0	36.1979	47.7965	1	1	1	1	27.501	21.555	47.2893
DATA	176	2	12	0	0	NC_2_6063046	NC_2_6063046	11545.5	444.324	0.000000000e+000	6.187855157e-001	1.000000000e+000	5.324213e+001	5.277095e+001	5.358210e+001	5.322374e+001	34.5	64	21	46	6.615262e+000	1.755312e+001	0	0	0	0	0	0	0	0	1	0	0	-8.02205	4.74223	0	0	0	0	27.0811	21.5267	47.237
DATA	177	2	13	0	0	Col_3_7532007	Col_3_7532007	11565.9	444.379	-3.418539563e-002	8.583111367e-002	6.904188236e-001	5.703810e+002	5.272051e+002	7.833552e+001	7.493297e+001	99	132.5	21	46	6.531850e+000	1.717715e+001	0	0	0	0	0	0	0	0	1	0	0	59.2158	71.0482	1	1	1	1	25.7804	21.37	47.242
DATA	178	2	14	0	0	Col_5_1971000	Col_5_1971000	11586.7	444.322	1.270959702e-001	6.258962098e-002	4.229317025e-002	8.744333e+003	1.171717e+004	8.760870e+002	1.172932e+003	864.5	1556.5	21	47	6.504005e+000	1.731061e+001	0	0	0	0	0	0	0	0	1	0	0	905.974	1575.03	1	1	1	1	25.5572	21.3312	47.8485
DATA	179	2	15	0	0	Col_1_24728856	Col_1_24728856	11608.7	444.323	1.515562414e-001	1.664559119e-001	3.625647955e-001	1.789226e+002	2.536421e+002	5.680646e+001	5.922619e+001	60	94	21	46	6.445352e+000	1.742214e+001	0	0	0	0	0	0	0	0	1	0	0	18.4994	34.0089	1	1	0	0	26.2212	21.2295	47.4307
DATA	180	2	16	0	0	NC_5_8638567	NC_5_8638567	11629.6	444.491	8.780377214e-002	1.790899733e-001	6.239375952e-001	1.775285e+002	2.173060e+002	5.685983e+001	5.787472e+001	62.5	81	21	46	6.526999e+000	1.771421e+001	0	0	0	0	0	0	0	0	1	0	0	18.3205	29.0717	1	1	0	0	24.4106	21.2619	47.8131
DATA	181	2	17	0	0	NC_3_21066331	NC_3_21066331	11650.8	444.554	-9.097173846e-001	1.083871089e-001	4.729854756e-017	2.760005e+003	3.397759e+002	2.812557e+002	6.359165e+001	331	103.5	21	47	6.511486e+000	1.754606e+001	0	0	0	0	0	0	0	0	1	0	0	284.309	45.3602	1	1	1	1	25.5572	21.0846	48.1228
DATA	182	2	18	0	0	NC_1_13468108	NC_1_13468108	11671.5	444.24	1.358270458e-001	1.931093573e-001	4.818261116e-001	1.547412e+002	2.115597e+002	5.636955e+001	5.786173e+001	56	92	21	47	6.610707e+000	1.683997e+001	0	0	0	0	0	0	0	0	1	0	0	15.9139	28.1898	1	1	0	0	23.9365	21.2896	47.7654
DATA	183	2	19	0	0	NC_5_20389249	NC_5_20389249	11693.5	444.324	1.027074325e-001	2.399830345e-001	6.686672185e-001	1.271260e+002	1.610430e+002	5.576536e+001	5.630891e+001	54	82	21	47	6.776968e+000	1.673555e+001	0	0	0	0	0	0	0	0	1	0	0	13.0515	21.4182	1	1	0	0	27.0811	21.3513	47.9611
DATA	184	2	20	0	0	NC_4_7719162	NC_4_7719162	11715	444.727	3.300962470e-001	1.888623665e-001	8.049626357e-002	1.263045e+002	2.700940e+002	5.583299e+001	6.042136e+001	52	89	21	47	6.820980e+000	1.677238e+001	0	0	0	0	0	0	0	0	1	0	0	12.9461	35.8608	1	1	0	0	19.4461	21.3927	47.8085
DATA	185	2	21	0	0	Col_5_25576250	Col_5_25576250	11736	444.5	-1.607111166e-002	6.686824014e-002	8.100667016e-001	1.286689e+003	1.239946e+003	1.397209e+002	1.352947e+002	169	207.5	21	47	6.762364e+000	1.711427e+001	0	0	0	0	0	0	0	0	1	0	0	131.696	164.383	1	1	1	1	26.2212	21.2693	47.8837
DATA	186	2	22	0	0	NC_1_4549878	NC_1_4549878	11756.7	444.413	1.431830583e-001	1.219786163e-001	2.404601857e-001	2.695757e+002	3.748554e+002	6.083534e+001	6.590211e+001	67.5	112	21	47	6.699805e+000	1.736637e+001	0	0	0	0	0	0	0	0	1	0	0	27.5548	49.6286	1	1	0	1	23.4529	21.2919	47.8711
DATA	187	2	23	0	0	NC_3_9393524	NC_3_9393524	11778.5	444.643	-1.238100873e-001	4.372676374e-001	7.770657888e-001	8.879770e+001	6.677157e+001	5.532914e+001	5.468205e+001	51	66	21	47	6.709890e+000	1.746454e+001	0	0	0	0	0	0	0	0	1	0	0	9.06394	8.82871	1	1	0	0	21.6755	21.1957	47.8241
DATA	188	2	24	0	0	Col_5_24812453	Col_5_24812453	11798.4	444.038	-6.687680193e-002	6.437816126e-002	2.988922136e-001	1.973202e+003	1.691589e+003	2.047542e+002	1.776697e+002	242.5	281.5	21	47	6.618391e+000	1.738596e+001	0	0	0	0	0	0	0	0	1	0	0	201.193	223.429	1	1	1	1	24.4106	21.1651	47.7895
DATA	189	2	25	0	0	NC_1_7390329	NC_1_7390329	11820.9	444.434	2.438692466e-002	1.545026718e-001	8.745817413e-001	2.298462e+002	2.431220e+002	5.937172e+001	5.957540e+001	64	88	21	46	6.548451e+000	1.718679e+001	0	0	0	0	0	0	0	0	1	0	0	23.4055	32.0777	1	1	0	0	24.6442	21.0962	47.0549
DATA	190	2	26	0	0	NC_1_22707823	NC_1_22707823	11842.8	443.969	2.886004298e-001	2.295810522e-001	2.087267526e-001	1.075711e+002	2.090720e+002	5.584692e+001	5.831538e+001	55	91	21	46	6.492244e+000	1.707215e+001	0	0	0	0	0	0	0	0	1	0	0	10.9423	27.5598	1	1	0	0	19.7386	21.2188	46.9623
DATA	191	2	27	0	0	Col_4_7791589	Col_4_7791589	11862.5	444.346	1.861227165e-002	8.251361278e-002	8.215389302e-001	5.966549e+002	6.227811e+002	8.105013e+001	8.274299e+001	103.5	143.5	21	46	6.641692e+000	1.721283e+001	0	0	0	0	0	0	0	0	1	0	0	60.6323	82.0358	1	1	1	1	24.4106	21.1574	47.0119
DATA	192	2	28	0	0	Col_5_20803023	Col_5_20803023	11884.4	443.786	3.486069202e-002	6.241118246e-002	5.764587454e-001	3.038695e+003	3.292667e+003	3.087902e+002	3.337491e+002	363	501	21	46	6.641228e+000	1.735595e+001	0	0	0	0	0	0	0	0	1	0	0	308.508	433.427	1	1	1	1	21.9382	21.1348	47.0149
DATA	193	2	29	0	0	Col_1_24658350	Col_1_24658350	11905.3	444.182	7.582972040e-002	1.232952182e-001	5.385377885e-001	2.884901e+002	3.435268e+002	6.206906e+001	6.446182e+001	70.5	111.5	21	46	6.647177e+000	1.736034e+001	0	0	0	0	0	0	0	0	1	0	0	29.2623	45.1949	1	1	1	1	25.1049	21.0511	47.4056
DATA	194	2	30	0	0	Col_1_15893579	Col_1_15893579	11926	444.121	4.716306736e-002	1.092796467e-001	6.660456498e-001	3.528283e+002	3.933023e+002	6.534553e+001	6.726643e+001	75	112	21	46	6.685134e+000	1.720279e+001	0	0	0	0	0	0	0	0	1	0	0	35.7596	51.7201	1	1	1	1	25.3321	21.0695	47.3478
DATA	195	2	31	0	0	Col_4_17258333	Col_4_17258333	11947.4	443.8	1.932318686e-001	7.234601498e-002	7.563915037e-003	7.882823e+002	1.230024e+003	9.614327e+001	1.345723e+002	121.5	213	21	46	6.654307e+000	1.731456e+001	0	0	0	0	0	0	0	0	1	0	0	79.8343	161.691	1	1	1	1	23.2073	21.164	47.57
DATA	196	2	32	0	0	Col_5_19323057	Col_5_19323057	11968.4	443.9	-4.879178409e-002	7.459039675e-002	5.130283332e-001	8.460644e+002	7.561564e+002	1.009563e+002	9.327073e+001	131	159	21	46	6.685109e+000	1.756470e+001	0	0	0	0	0	0	0	0	1	0	0	85.6256	99.3728	1	1	1	1	23.696	21.2629	47.7612
DATA	197	2	33	0	0	NC_3_22060384	NC_3_22060384	11989.3	444.382	-2.094255986e+000	2.119432598e-001	5.022246087e-023	8.841445e+003	7.116513e+001	8.858610e+002	5.507590e+001	934	71	21	46	6.716582e+000	1.755709e+001	0	0	0	0	0	0	0	0	1	0	0	894.177	9.35082	1	1	1	0	24.8756	21.2799	47.4505
DATA	198	2	34	0	0	Col_1_367914	Col_1_367914	12010.4	444.389	6.235444685e-002	7.539343239e-002	4.082064030e-001	7.230808e+002	8.347209e+002	9.094041e+001	9.975396e+001	113	169	21	46	6.845688e+000	1.761764e+001	0	0	0	0	0	0	0	0	1	0	0	73.0856	109.669	1	1	1	1	24.4106	21.3445	47.536
DATA	199	2	35	0	0	Col_3_14273897	Col_3_14273897	12031.7	444.089	3.778762294e-002	7.916540699e-002	6.331307563e-001	6.476723e+002	7.065501e+002	8.508576e+001	8.930567e+001	120	153	21	47	6.793268e+000	1.753856e+001	0	0	0	0	0	0	0	0	1	0	0	65.4304	92.8276	1	1	1	1	24.8756	21.1956	47.697
DATA	200	2	36	0	0	NC_5_13776843	NC_5_13776843	12052.8	444.321	8.082640611e-002	6.849815377e-002	2.380084480e-001	1.043150e+003	1.256530e+003	1.180231e+002	1.370096e+002	146.5	227.5	21	46	6.860643e+000	1.745097e+001	0	0	0	0	0	0	0	0	1	0	0	105.33	165.097	1	1	1	1	24.6442	21.2191	47.436
DATA	201	2	37	0	0	Col_3_19652883	Col_3_19652883	12074.5	444.324	4.416737123e-001	7.358076724e-002	1.942183806e-009	5.676141e+004	1.569376e+005	5.676410e+003	1.569385e+004	5906	20908	21	47	6.573870e+000	1.724825e+001	0	0	0	1	0	0	0	0	1	0	0	5728.88	20623.3	1	1	1	1	27.0811	21.1801	47.5763
DATA	202	2	38	0	0	NC_5_2424130	NC_5_2424130	12094.9	444.271	5.867781354e-002	8.390273470e-002	4.843300814e-001	5.536209e+002	6.337096e+002	7.821551e+001	8.364621e+001	98	138.5	21	46	6.509138e+000	1.699193e+001	0	0	0	0	0	0	0	0	1	0	0	55.8564	83.2935	1	1	1	1	26.0017	21.1674	46.9858
DATA	203	2	39	0	0	NC_5_20260964	NC_5_20260964	12116	443.776	1.695885556e-001	1.341013599e-001	2.060041235e-001	2.332990e+002	3.447477e+002	5.998933e+001	6.455811e+001	68	101.5	21	46	6.555014e+000	1.692480e+001	0	0	0	0	0	0	0	0	1	0	0	23.5315	45.3249	1	1	0	1	22.7082	21.2137	46.8728
DATA	204	2	40	0	0	NC_2_11345416	NC_2_11345416	12137.4	443.622	1.120326334e-001	9.544234200e-002	2.404650316e-001	4.087836e+002	5.290858e+002	6.875422e+001	7.600334e+001	86	129	21	46	6.526015e+000	1.685144e+001	0	0	0	0	0	0	0	0	1	0	0	41.2204	69.5843	1	1	1	1	22.9591	21.1883	46.6404
DATA	205	2	41	0	0	Col_2_14771214	Col_2_14771214	12159	444.255	7.110727641e-002	9.719901357e-002	4.644348738e-001	4.136306e+002	4.872142e+002	6.905670e+001	7.313214e+001	74.5	119.5	21	46	6.535600e+000	1.696074e+001	0	0	0	0	0	0	0	0	1	0	0	41.6968	64.106	1	1	1	1	25.1049	21.1228	46.7583
DATA	206	2	42	0	0	Col_1_21892049	Col_1_21892049	12179.8	444.368	-1.716428145e-003	6.926159433e-002	9.802289947e-001	1.055579e+003	1.051415e+003	1.191705e+002	1.184335e+002	139	189	21	46	6.634242e+000	1.728483e+001	0	0	0	0	0	0	0	0	1	0	0	106.388	138.406	1	1	1	1	25.7804	21.058	47.0087
DATA	207	2	43	0	0	Col_5_20113290	Col_5_20113290	12201	444.128	8.819612291e-002	8.384657000e-002	2.928568390e-001	5.381951e+002	6.593802e+002	7.717828e+001	8.553672e+001	96.5	149	21	46	6.633405e+000	1.730251e+001	0	0	0	0	0	0	0	0	1	0	0	54.2358	86.8441	1	1	1	1	22.7082	21.1648	47.144
DATA	208	2	44	0	0	NC_4_18432724	NC_4_18432724	12222.8	444.417	-3.641250914e-001	9.256336655e-002	8.361592028e-005	8.205257e+002	3.547865e+002	9.896166e+001	6.499103e+001	128	110	21	46	6.724521e+000	1.738504e+001	0	0	0	0	0	0	0	0	1	0	0	82.6759	46.7558	1	1	1	1	25.7804	21.1478	47.3624
DATA	209	2	45	0	0	Col_2_1760075	Col_2_1760075	12242.9	444.469	1.107097768e-001	7.411004785e-002	1.352131393e-001	7.356698e+002	9.492765e+002	9.205068e+001	1.094204e+002	110	180	21	46	6.724905e+000	1.721509e+001	0	0	0	0	0	0	0	0	1	0	0	74.1205	125.176	1	1	1	1	23.696	21.1024	47.4669
DATA	210	2	46	0	0	NC_1_16406166	NC_1_16406166	12264.5	444.545	5.353687249e-002	6.569038044e-002	4.150791733e-001	1.389554e+003	1.571854e+003	1.495663e+002	1.663272e+002	173	257	21	46	6.613518e+000	1.739685e+001	0	0	0	0	0	0	0	0	1	0	0	139.995	207.414	1	1	1	1	24.4106	21.2114	47.7069
DATA	211	2	47	0	0	NC_4_7599175	NC_4_7599175	12285.5	444.255	9.688004179e-002	6.487646435e-002	1.353586139e-001	1.587919e+003	1.984761e+003	1.681553e+002	2.057819e+002	202.5	320	21	46	6.522725e+000	1.772782e+001	0	0	0	0	0	0	0	0	1	0	0	159.983	262.08	1	1	1	1	25.1049	21.1788	47.5172
DATA	212	2	48	0	0	Col_2_17490035	Col_2_17490035	12307.1	444.3	5.222675212e-002	1.220650053e-001	6.687529377e-001	3.006702e+002	3.390917e+002	6.296967e+001	6.402118e+001	74	104.5	21	47	6.455646e+000	1.799029e+001	0	0	0	0	0	0	0	0	1	0	0	30.2936	44.8102	1	1	1	1	26.0017	21.3168	48.1014
DATA	213	2	49	0	0	Col_5_17317565	Col_5_17317565	12328.1	444.393	1.488359929e-001	1.124083729e-001	1.854814660e-001	3.028836e+002	4.266893e+002	6.307276e+001	6.902806e+001	71.5	111	21	46	6.573262e+000	1.790721e+001	0	0	0	0	0	0	0	0	1	0	0	30.5184	56.4305	1	1	1	1	25.5572	21.3324	47.7573
DATA	214	2	50	0	0	Col_3_13427253	Col_3_13427253	12349.5	444.324	1.192534959e-001	7.453684648e-002	1.096148341e-001	7.164026e+002	9.427807e+002	9.051233e+001	1.087553e+002	107.5	182.5	21	46	6.571878e+000	1.781381e+001	0	0	0	0	0	0	0	0	1	0	0	72.1919	124.788	1	1	1	1	27.0811	21.2087	47.6103
DATA	215	2	51	0	-1	NC1_00000067	NC1_00000067	12370.5	444.324	0.000000000e+000	6.184737559e-001	1.000000000e+000	5.496077e+001	5.382634e+001	5.536619e+001	5.417004e+001	45	58	21	46	6.694336e+000	1.770667e+001	0	0	0	0	0	0	0	0	1	0	0	2.47486	-0.692677	0	0	0	0	27.0811	21.275	47.4938
DATA	216	2	52	0	0	Col_3_16066198	Col_3_16066198	12391.7	444.391	7.517934791e-002	7.533506396e-002	3.183118396e-001	7.144794e+002	8.495111e+002	9.035085e+001	1.007268e+002	113	162	21	46	6.689069e+000	1.758646e+001	0	0	0	0	0	0	0	0	1	0	0	72.018	112.637	1	1	1	1	27.2919	21.0771	47.5733
DATA	217	2	53	0	0	NC_4_5754942	NC_4_5754942	12413.4	444.38	6.467694277e-002	6.533336022e-002	3.221971915e-001	1.450177e+003	1.683054e+003	1.552014e+002	1.767780e+002	188	277.5	20	46	6.370373e+000	1.737443e+001	0	0	0	0	0	0	0	0	1	0	0	146.202	223.365	1	1	1	1	24.4106	20.7468	47.0052
DATA	218	2	54	0	0	NC_1_7851338	NC_1_7851338	12434.6	443.714	3.578123371e-001	6.963416982e-002	2.770003911e-007	1.311231e+004	2.988763e+004	1.312395e+003	2.989251e+003	1320	3757	20	46	6.368235e+000	1.722691e+001	0	0	0	1	0	0	0	0	1	0	0	1322.26	3970.03	1	1	1	1	21.9382	20.5616	47.2331
DATA	219	2	55	0	0	Col_5_14550911	Col_5_14550911	12455.2	444.5	-1.417964807e+000	1.475370390e-001	7.191248333e-022	1.624250e+005	6.204231e+003	1.624259e+004	6.227662e+002	16318.5	874	20	46	6.406948e+000	1.721489e+001	0	0	0	0	0	0	0	0	1	0	0	16382	824.921	1	1	1	1	26.6546	20.6818	47.3251
DATA	220	2	56	0	0	NC_1_10365177	NC_1_10365177	12477.1	444.078	2.497127810e-003	7.178546619e-002	9.722504000e-001	8.996920e+002	9.048800e+002	1.055817e+002	1.053345e+002	138	179	21	46	6.695363e+000	1.745200e+001	0	0	0	0	0	0	0	0	1	0	0	90.7676	120.43	1	1	1	1	23.2073	21.0867	47.0851
DATA	221	2	57	0	0	Col_3_17968225	Col_3_17968225	12497.4	444.161	-1.201869648e-002	7.708245938e-002	8.760960865e-001	7.296263e+002	7.097114e+002	9.151520e+001	8.909919e+001	116	154	21	47	6.703366e+000	1.731414e+001	0	0	0	0	0	0	0	0	1	0	0	73.6288	94.5451	1	1	1	1	25.3321	21.0841	47.2523
DATA	222	2	58	0	0	Col_3_18279546	Col_3_18279546	12519	443.808	2.348512933e-002	1.357436017e-001	8.626428216e-001	2.692632e+002	2.842249e+002	6.143789e+001	6.085962e+001	71.5	96.5	20	46	6.670470e+000	1.738058e+001	0	0	0	0	0	0	0	0	1	0	0	27.1806	37.9007	1	1	0	1	23.4529	21.0341	47.3136
DATA	223	2	59	0	0	Col_5_3359201	Col_5_3359201	12539.5	443.62	-3.903236466e-001	8.372041515e-002	3.128046723e-006	1.146632e+003	4.667673e+002	1.272611e+002	7.119867e+001	157	124.5	20	46	6.451478e+000	1.696786e+001	0	0	0	0	0	0	0	0	1	0	0	115.781	62.3016	1	1	1	1	23.4529	20.7049	47.1081
DATA	224	2	60	0	0	Col_4_1123843	Col_4_1123843	12561.1	444.036	3.891746141e-003	6.293595371e-002	9.506929472e-001	2.424572e+003	2.446396e+003	2.486591e+002	2.504655e+002	274.5	389.5	20	46	6.370496e+000	1.698302e+001	0	0	0	0	0	0	0	0	1	0	0	244.896	326.877	1	1	1	1	24.6442	20.6837	47.1355
DATA	225	2	61	0	0	NC_1_12181859	NC_1_12181859	12581.8	444.17	2.173740418e-001	7.704919842e-002	4.783885911e-003	6.121977e+002	1.009871e+003	8.241239e+001	1.143550e+002	101	198	20	46	6.283568e+000	1.703350e+001	0	0	0	0	0	0	0	0	1	0	0	61.8552	135.07	1	1	1	1	22.9591	20.5283	47.2971
DATA	226	2	62	0	0	Col_2_16029136	Col_2_16029136	12602.5	444.17	5.353344247e-002	6.791079393e-002	4.305267280e-001	1.098839e+003	1.242990e+003	1.229486e+002	1.353632e+002	159	228	20	47	6.279853e+000	1.710341e+001	0	0	0	0	0	0	0	0	1	0	0	111.062	166.414	1	1	1	1	23.4529	20.5776	47.5033
DATA	227	2	63	0	0	NC_2_19052335	NC_2_19052335	12624	444.291	-8.627747087e-001	1.017247148e-001	2.223740685e-017	6.050006e+003	8.298147e+002	6.075076e+002	9.875679e+001	647	167	20	46	6.233840e+000	1.696016e+001	0	0	0	0	0	0	0	0	1	0	0	611.706	111.213	1	1	1	1	24.8756	20.5858	47.204
DATA	228	2	64	0	0	Col_1_25748487	Col_1_25748487	12644.9	444.481	-8.918470811e-002	7.204020069e-002	2.157215211e-001	1.003750e+003	8.174119e+002	1.145107e+002	9.768720e+001	145.5	176.5	20	46	6.236123e+000	1.705316e+001	0	0	0	0	0	0	0	0	1	0	0	101.523	109.662	1	1	1	1	25.3321	20.7031	46.9545
DATA	229	2	65	0	0	NC_4_15388966	NC_4_15388966	12666.2	443.796	4.216346278e-002	9.623110253e-002	6.612790185e-001	4.290323e+002	4.727739e+002	6.982680e+001	7.134994e+001	87	131	20	46	6.607563e+000	1.691353e+001	0	0	0	0	0	0	0	0	1	0	0	43.4117	63.4875	1	1	1	1	23.4529	21.0524	47.0223
DATA	230	2	66	0	0	NC_2_9374070	NC_2_9374070	12688	443.437	-8.466036680e-002	1.696722678e-001	6.178046908e-001	2.320689e+002	1.909663e+002	5.975944e+001	5.669760e+001	65.5	81	20	46	6.397647e+000	1.699772e+001	0	0	0	0	0	0	0	0	1	0	0	23.4915	25.6701	1	1	0	0	22.1978	20.919	47.1534
DATA	231	2	67	0	0	NC_4_17093806	NC_4_17093806	12709	444.5	-6.110443563e-002	1.481938736e-001	6.800992652e-001	2.648034e+002	2.300484e+002	6.108801e+001	5.807788e+001	68	91	20	46	6.439527e+000	1.679927e+001	0	0	0	0	0	0	0	0	1	0	0	26.8143	30.9568	1	1	0	0	26.2212	20.8798	47.4276
DATA	232	2	68	0	0	Col_4_7102999	Col_4_7102999	12730.2	444.478	9.571478890e-002	7.246237376e-002	1.865382192e-001	7.940191e+002	9.897960e+002	9.660648e+001	1.124063e+002	123	196	21	47	6.707016e+000	1.704597e+001	0	0	0	0	0	0	0	0	1	0	0	80.4351	133.325	1	1	1	1	27.0811	21.0492	47.7796
DATA	233	2	69	0	0	NC_1_4473876	NC_1_4473876	12751.5	444.731	-1.494382662e+000	1.546217597e-001	4.256038884e-022	1.687204e+004	5.404865e+002	1.688100e+003	7.585381e+001	1750	127	21	47	6.520160e+000	1.705972e+001	0	0	0	0	0	0	0	0	1	0	0	1709.82	72.876	1	1	1	1	24.4106	20.9043	47.7832
DATA	234	2	70	0	0	NC_5_16995148	NC_5_16995148	12772.5	444.324	2.149019777e-001	8.475308427e-002	1.122470888e-002	4.668189e+002	7.656855e+002	7.212864e+001	9.322072e+001	88.5	152.5	20	47	6.540412e+000	1.703456e+001	0	0	0	0	0	0	0	0	1	0	0	47.3269	103.335	1	1	1	1	27.0811	20.8633	47.5217
DATA	235	2	71	0	0	Col_5_17678408	Col_5_17678408	12793.3	444.642	3.188854398e-002	6.413259912e-002	6.190280592e-001	1.755120e+003	1.888841e+003	1.839171e+002	1.962120e+002	222.5	295.5	20	46	6.528663e+000	1.714968e+001	0	0	0	0	0	0	0	0	1	0	0	178.005	255.158	1	1	1	1	24.8756	20.7623	47.4218
DATA	236	2	72	0	0	Col_3_21901574	Col_3_21901574	12815.5	444.629	-2.777958159e-001	1.361457616e-001	4.130756857e-002	3.779570e+002	1.993639e+002	6.668621e+001	5.669178e+001	77	87	20	46	6.469001e+000	1.716831e+001	0	0	0	0	0	0	0	0	1	0	0	38.3484	26.9575	1	1	1	0	26.2212	20.714	47.5202
DATA	237	2	73	0	0	NC_3_20864992	NC_3_20864992	12836	444.5	3.703497610e-001	1.355613414e-001	6.295652745e-003	1.810775e+002	4.248290e+002	5.782833e+001	6.794425e+001	57.5	120	20	46	6.693672e+000	1.708360e+001	0	0	0	0	0	0	0	0	1	0	0	18.3796	57.4941	1	1	0	1	30	20.9621	47.6601
DATA	238	2	74	0	0	Col_1_5394000	Col_1_5394000	12856.2	444.375	6.786247333e-002	7.796645380e-002	3.840785414e-001	6.427923e+002	7.515071e+002	8.453276e+001	9.194866e+001	108.5	155	20	46	6.661240e+000	1.654355e+001	0	0	0	0	0	0	0	0	1	0	0	65.2686	101.79	1	1	1	1	23.696	20.9974	47.2719
DATA	239	2	75	0	0	NC_3_16781987	NC_3_16781987	12877.7	444.456	2.209977712e-002	1.053751849e-001	8.338825607e-001	3.770762e+002	3.967610e+002	6.658457e+001	6.615263e+001	80	113	20	46	6.607136e+000	1.676110e+001	0	0	0	0	0	0	0	0	1	0	0	38.3028	53.7879	1	1	1	1	25.3321	21.1075	47.0448
DATA	240	2	76	0	0	Col_3_18459744	Col_3_18459744	12898.5	444.3	-3.156914544e-002	8.757784289e-002	7.184960263e-001	5.501804e+002	5.116064e+002	7.769416e+001	7.358567e+001	96	122.5	20	46	6.385678e+000	1.689776e+001	0	0	0	0	0	0	0	0	1	0	0	55.9073	69.4135	1	1	1	1	25.3321	20.8104	47.071
DATA	241	2	77	0	0	Col_5_15545974	Col_5_15545974	12920.4	444.907	9.958839858e-002	1.504322433e-001	5.079616218e-001	2.147572e+002	2.701071e+002	5.889281e+001	5.934637e+001	61	96	20	46	6.344752e+000	1.694556e+001	0	0	0	0	0	0	0	0	1	0	0	21.831	36.6804	1	1	0	1	24.8756	20.8065	47.014
DATA	242	2	78	0	0	NC_2_4630892	NC_2_4630892	12941	444.696	1.720888593e-001	1.057583178e-001	1.036967925e-001	3.182322e+002	4.729693e+002	6.338572e+001	7.088900e+001	75	123	21	46	6.664514e+000	1.702664e+001	0	0	0	0	0	0	0	0	1	0	0	32.361	64.2769	1	1	1	1	22.7082	21.3526	46.7618
DATA	243	2	79	0	0	Col_1_11163918	Col_1_11163918	12962.3	444.585	-9.715070102e-003	7.024450159e-002	8.900004506e-001	9.803744e+002	9.586871e+002	1.123132e+002	1.094297e+002	140	197	21	46	6.742094e+000	1.700626e+001	0	0	0	0	0	0	0	0	1	0	0	99.7295	130.384	1	1	1	1	24.4106	21.2109	46.6294
DATA	244	2	80	0	0	Col_2_6917292	Col_2_6917292	12984	445.027	1.187913046e-001	7.746638410e-002	1.251635142e-001	6.248327e+002	8.214007e+002	8.309650e+001	9.760473e+001	103	167	21	46	6.830959e+000	1.732352e+001	0	0	0	0	0	0	0	0	1	0	0	63.5833	111.801	1	1	1	1	20.591	21.3311	46.8049
DATA	245	2	81	0	0	Col_3_21283394	Col_3_21283394	13004.7	444.458	-3.863393881e-002	8.265319838e-002	6.401978516e-001	6.249010e+002	5.717120e+002	8.308997e+001	7.774792e+001	102	130	21	46	6.868692e+000	1.691177e+001	0	0	0	0	0	0	0	0	1	0	0	63.6108	77.8647	1	1	1	1	25.7804	21.3485	46.8548
DATA	246	2	82	0	0	Col_3_6782603	Col_3_6782603	13025.9	444.259	3.471846882e-002	6.196184388e-002	5.752610977e-001	4.197429e+003	4.546758e+003	4.232980e+002	4.577147e+002	461	662	21	46	6.535916e+000	1.695330e+001	0	0	0	0	0	0	0	0	1	0	0	427.404	619.648	1	1	1	1	25.5572	21.2887	46.9751
DATA	247	2	83	0	0	NC_3_2606872	NC_3_2606872	13047.2	444.411	6.930411358e-002	6.837819854e-002	3.108017830e-001	1.035053e+003	1.214134e+003	1.170839e+002	1.323262e+002	144	226.5	21	46	6.497649e+000	1.700673e+001	0	0	0	0	0	0	0	0	1	0	0	105.425	165.574	1	1	1	1	25.5572	21.3556	47.1364
DATA	248	2	84	0	0	Col_3_9154819	Col_3_9154819	13067.9	444.271	-1.116701907e-002	6.413963267e-002	8.617830869e-001	1.808900e+003	1.762981e+003	1.889838e+002	1.839752e+002	218	300	21	46	6.350401e+000	1.707488e+001	0	0	0	0	0	0	0	0	1	0	0	184.296	240.558	1	1	1	1	26.0017	21.3388	47.409
DATA	249	2	85	0	0	NC_3_6776084	NC_3_6776084	13089.8	444	9.612885614e-002	1.411729496e-001	4.959159665e-001	2.321138e+002	2.896209e+002	5.942076e+001	6.001338e+001	67	104	21	46	6.347571e+000	1.712713e+001	0	0	0	0	0	0	0	0	1	0	0	23.6548	39.5406	1	1	0	1	23.696	21.3633	47.662
DATA	250	2	86	0	0	Col_1_24702093	Col_1_24702093	13110.7	444.241	1.070894662e-001	9.726912943e-002	2.709138675e-001	3.882874e+002	4.968700e+002	6.706948e+001	7.230934e+001	82.5	126.5	21	46	6.409047e+000	1.708198e+001	0	0	0	0	0	0	0	0	1	0	0	39.5798	67.8717	1	1	1	1	24.8756	21.2138	47.2957
DATA	251	2	87	0	0	NC_4_1843031	NC_4_1843031	13131.5	444.269	9.922343658e-002	6.401513819e-002	1.211416396e-001	1.877491e+003	2.359399e+003	1.955481e+002	2.417123e+002	237	376	21	46	6.576583e+000	1.692870e+001	0	0	0	0	0	0	0	0	1	0	0	191.422	322.445	1	1	1	1	24.4106	21.1266	47.1656
DATA	252	2	88	0	0	Col_3_14712406	Col_3_14712406	13152.6	444.389	3.608996600e-002	6.396077682e-002	5.725829680e-001	1.798782e+003	1.954648e+003	1.880008e+002	2.023886e+002	224	336	21	46	6.735939e+000	1.682616e+001	0	0	0	0	0	0	0	0	1	0	0	183.434	267.252	1	1	1	1	24.4106	21.1013	47.2016
DATA	253	2	89	0	0	Col_3_14785184	Col_3_14785184	13173.7	444.306	-1.169800115e-001	9.989717138e-002	2.415970852e-001	4.808219e+002	3.672859e+002	7.279425e+001	6.404285e+001	89	108	20	46	6.724625e+000	1.699973e+001	0	0	0	0	0	0	0	0	1	0	0	49.0413	50.2376	1	1	1	1	23.696	21.0709	47.0282
DATA	254	2	90	0	0	Col_4_12060675	Col_4_12060675	13194.8	444.585	7.938653294e-002	7.377122817e-002	2.818745716e-001	7.454172e+002	8.949235e+002	9.242644e+001	1.037267e+002	118.5	182.5	20	46	6.730728e+000	1.689255e+001	0	0	0	0	0	0	0	0	1	0	0	76.0404	122.456	1	1	1	1	24.8756	20.9241	47.1463
DATA	255	2	91	0	0	Col_1_22569402	Col_1_22569402	13215.5	444.731	-7.487998988e-003	6.269084026e-002	9.049241818e-001	2.643576e+003	2.598387e+003	2.699451e+002	2.650749e+002	298	403.5	20	46	6.667749e+000	1.677721e+001	0	0	0	0	0	0	0	0	1	0	0	269.707	355.665	1	1	1	1	24.4106	21.0395	47.1802
DATA	256	2	92	0	0	Col_5_808132	Col_5_808132	13237.2	444.447	4.347002354e-002	9.192222565e-002	6.362845017e-001	4.578724e+002	5.060745e+002	7.128310e+001	7.285742e+001	89	127	21	47	6.494201e+000	1.714846e+001	0	0	0	0	0	0	0	0	1	0	0	46.7185	69.2893	1	1	1	1	20.591	21.0961	47.2079
DATA	257	2	93	0	0	NC_4_2158688	NC_4_2158688	13259	444.5	2.591604811e-001	1.124290688e-001	2.116085527e-002	2.637258e+002	4.789753e+002	6.066183e+001	7.099219e+001	69.5	124	21	47	6.695193e+000	1.718878e+001	0	0	0	0	0	0	0	0	1	0	0	26.9111	65.5954	1	1	0	1	26.2212	21.2124	47.2749
DATA	258	2	94	0	0	Col_1_22805032	Col_1_22805032	13280.2	444.478	2.213826899e-002	1.125405425e-001	8.440515713e-001	3.398363e+002	3.576086e+002	6.433474e+001	6.343109e+001	82	109	21	47	6.715788e+000	1.690427e+001	0	0	0	0	0	0	0	0	1	0	0	34.6791	48.9837	1	1	1	1	27.0811	21.2318	47.3666
DATA	259	2	95	0	0	Col_2_10918123	Col_2_10918123	13301.5	444.5	-4.123563116e-002	7.159501131e-002	5.646444050e-001	9.413936e+002	8.561219e+002	1.088402e+002	1.003657e+002	136	191	21	46	6.531629e+000	1.680360e+001	0	0	0	0	0	0	0	0	1	0	0	96.0676	117.286	1	1	1	1	24.4106	21.2223	47.2697
DATA	260	2	96	0	0	Col_3_9137150	Col_3_9137150	13322.4	444.17	-4.953033239e-001	9.690446216e-002	3.200272844e-007	9.249227e+002	2.956665e+002	1.074194e+002	6.014667e+001	137.5	101	21	47	6.385920e+000	1.704946e+001	0	0	0	0	0	0	0	0	1	0	0	94.3848	40.5082	1	1	1	1	24.6442	20.9391	47.7902
DATA	261	2	97	0	0	Col_1_25003932	Col_1_25003932	13343.1	444.138	6.369100934e-002	8.184728569e-002	4.364694766e-001	5.673657e+002	6.569829e+002	7.876173e+001	8.402020e+001	99	144	21	48	6.344231e+000	1.717974e+001	0	0	0	0	0	0	0	0	1	0	0	57.8948	90.0159	1	1	1	1	25.7804	20.912	47.9861
DATA	262	2	98	0	0	NC_5_25618804	NC_5_25618804	13364.4	444.167	1.432189635e-001	6.288544197e-002	2.275887814e-002	8.280013e+003	1.151463e+004	8.298018e+002	1.152654e+003	900	1584	21	47	6.643652e+000	1.722545e+001	0	0	0	0	0	0	0	0	1	0	0	844.839	1577.69	1	1	1	1	24.8756	21.2935	47.7819
DATA	263	2	99	0	0	Col_3_21534932	Col_3_21534932	13386	444.5	1.038662199e-001	6.248643955e-002	9.646864753e-002	4.470095e+003	5.677838e+003	4.503365e+002	5.701942e+002	484.5	811.5	21	47	6.616622e+000	1.748852e+001	0	0	0	0	0	0	0	0	1	0	0	456.052	777.955	1	1	1	1	25.3321	21.3064	47.6121
DATA	264	2	100	0	0	Col_3_5436019	Col_3_5436019	13406.6	444.327	6.760714469e-002	6.211193321e-002	2.763864783e-001	4.405509e+003	5.147581e+003	4.439273e+002	5.174161e+002	476.5	729.5	21	46	6.482035e+000	1.763666e+001	0	0	0	0	0	0	0	0	1	0	0	449.396	705.236	1	1	1	1	24.4106	21.4793	47.3883
DATA	265	2	101	1028	1	SM_08	SM_08	13428.4	444.414	0.000000000e+000	6.183390027e-001	1.000000000e+000	5.431075e+001	5.205288e+001	5.465753e+001	5.238525e+001	38	58.5	21	46	6.412014e+000	1.748192e+001	0	0	0	0	0	0	0	0	1	0	0	-2.02985	-0.980411	0	0	0	0	27.501	21.3527	47.8031
DATA	266	2	102	0	0	Col_2_1571380	Col_2_1571380	13448.8	444.566	2.919343102e-002	6.369259309e-002	6.467017861e-001	1.908812e+003	2.041534e+003	1.985556e+002	2.107692e+002	235.5	338.5	21	46	6.400265e+000	1.733933e+001	0	0	0	0	0	0	0	0	1	0	0	194.638	279.621	1	1	1	1	24.8756	21.4517	47.8619
DATA	267	2	103	0	0	NC_2_13618106	NC_2_13618106	13470.6	444.414	7.785114510e-003	2.836550197e-001	9.781042376e-001	1.177208e+002	1.198500e+002	5.593630e+001	5.375875e+001	55	79	21	46	6.428899e+000	1.737458e+001	0	0	0	0	0	0	0	0	1	0	0	12.0005	16.4115	1	1	0	0	27.501	21.4192	47.6708
DATA	268	2	104	0	0	NC_2_17986644	NC_2_17986644	13490.9	444.17	-2.514030768e-001	1.258697623e-001	4.578966591e-002	4.034056e+002	2.261199e+002	6.796623e+001	5.708931e+001	80	88	21	46	6.510970e+000	1.692530e+001	0	0	0	0	0	0	0	0	1	0	0	41.1113	30.9548	1	1	1	0	24.4106	21.4622	47.3817
DATA	269	2	105	0	0	NC_4_6586630	NC_4_6586630	13513	444.5	1.354624422e-001	2.309997806e-001	5.575946139e-001	1.261436e+002	1.723168e+002	5.615316e+001	5.519467e+001	54.5	80.5	21	47	6.496612e+000	1.708813e+001	0	0	0	0	0	0	0	0	1	0	0	12.851	23.5824	1	1	0	0	26.2212	21.5053	47.4679
DATA	270	2	106	0	0	NC_2_8761594	NC_2_8761594	13534.5	444.182	1.891463585e-001	6.840276158e-002	5.689034504e-003	1.065600e+003	1.647177e+003	1.197976e+002	1.728688e+002	142	282	21	46	6.415261e+000	1.709396e+001	0	0	0	0	0	0	0	0	1	0	0	108.516	225.334	1	1	1	1	25.3321	21.3983	47.0665
DATA	271	2	107	0	0	NC_5_21798279	NC_5_21798279	13555.9	444.527	-5.510820714e-001	7.966985913e-002	4.610770660e-012	2.372580e+004	6.670199e+003	2.373212e+003	6.690809e+002	2446	978	21	47	6.509725e+000	1.710471e+001	0	0	0	0	0	0	0	0	1	0	0	2415.15	912.135	1	1	1	1	25.3321	21.3291	47.0837
DATA	272	2	108	0	0	Col_3_20208243	Col_3_20208243	13576.5	444.216	-6.570355490e-003	9.483351456e-002	9.447643144e-001	4.595535e+002	4.526533e+002	7.150925e+001	6.932072e+001	85	126.5	21	46	6.499576e+000	1.760675e+001	0	0	0	0	0	0	0	0	1	0	0	46.7581	61.8702	1	1	1	1	23.9365	21.2501	47.5296
DATA	273	2	109	0	0	Col_3_7305271	Col_3_7305271	13596.8	444.588	-1.138452260e-001	1.156689194e-001	3.250007266e-001	3.845597e+002	2.958820e+002	6.695771e+001	6.028564e+001	79	100	21	47	6.420945e+000	1.763474e+001	0	0	0	0	0	0	0	0	1	0	0	39.1095	40.424	1	1	1	1	24.1747	21.3722	47.7346
DATA	274	2	110	0	0	Col_3_23278447	Col_3_23278447	13618.8	444.478	-6.474038051e-002	1.041280876e-001	5.341142140e-001	4.233448e+002	3.647152e+002	6.928305e+001	6.397083e+001	84	105.5	21	47	6.404162e+000	1.759042e+001	0	0	0	0	0	0	0	0	1	0	0	43.0292	49.7992	1	1	1	1	27.0811	21.2089	47.7262
DATA	275	2	111	0	0	Col_1_18371899	Col_1_18371899	13639.1	444.608	-3.310658952e-002	9.055818604e-002	7.146757992e-001	5.156828e+002	4.778329e+002	7.530341e+001	7.105233e+001	89	127	21	47	6.465014e+000	1.769753e+001	0	0	0	0	0	0	0	0	1	0	0	52.3851	65.2081	1	1	1	1	24.4106	21.3236	48.1416
DATA	276	2	112	0	0	Col_2_17124882	Col_2_17124882	13661	444.5	3.520365318e-001	8.624505988e-002	4.468502024e-005	7.853749e+003	1.766500e+004	8.479852e+002	2.249098e+003	743	2103.5	21	47	6.488991e+000	1.762819e+001	0	0	1	1	0	0	0	0	1	0	0	797.279	2409.05	1	1	1	1	26.2212	21.4589	48.2243
DATA	277	2	113	0	0	Col_3_6471900	Col_3_6471900	13682.2	444.415	2.349501389e-002	9.237143323e-002	7.992223331e-001	4.664518e+002	4.923816e+002	7.207870e+001	7.209154e+001	87	122	21	47	6.467686e+000	1.747327e+001	0	0	0	0	0	0	0	0	1	0	0	47.3192	67.1013	1	1	1	1	24.8756	21.275	48.1987
DATA	278	2	114	0	0	Col_3_7785681	Col_3_7785681	13703.4	444.475	1.731914291e-001	6.395038770e-002	6.764608502e-003	3.287161e+003	4.897928e+003	3.332841e+002	4.926193e+002	375	716	21	47	6.391933e+000	1.719375e+001	0	0	0	0	0	0	0	0	1	0	0	333.221	666.997	1	1	1	1	26.2212	21.108	48.0472
DATA	279	2	115	0	0	Col_1_25679407	Col_1_25679407	13724.4	444.538	1.734700699e-001	9.525143992e-002	6.857940283e-002	3.789879e+002	5.650612e+002	6.682078e+001	7.729199e+001	80	139	21	47	6.459509e+000	1.716327e+001	0	0	0	0	0	0	0	0	1	0	0	38.3884	76.8908	1	1	1	1	24.4106	21.1051	48.0649
DATA	280	2	116	0	0	NC_1_11485320	NC_1_11485320	13745.6	444.517	1.928020612e-001	9.398235659e-002	4.022111339e-002	3.818707e+002	5.952761e+002	6.702276e+001	7.955666e+001	79	152	21	47	6.616639e+000	1.701380e+001	0	0	0	0	0	0	0	0	1	0	0	38.6479	80.9352	1	1	1	1	25.5572	21.2078	47.8638
DATA	281	2	117	0	0	Col_5_6820989	Col_5_6820989	13766.5	444.472	-1.002547942e-003	7.564285186e-002	9.894253841e-001	7.518573e+002	7.501236e+002	9.323113e+001	9.174633e+001	113	160	21	47	6.405966e+000	1.675978e+001	0	0	0	0	0	0	0	0	1	0	0	76.026	101.901	1	1	1	1	24.4106	21.1796	47.3764
DATA	282	2	118	0	0	NC_2_3544138	NC_2_3544138	13788	444.5	-2.076387102e-001	6.455022548e-002	1.296741143e-003	7.118920e+003	4.413421e+003	7.140274e+002	4.444981e+002	746	652	21	47	6.306014e+000	1.700897e+001	0	0	0	0	0	0	0	0	1	0	0	719.164	598.989	1	1	1	1	25.3321	21.2622	47.7846
DATA	283	2	119	0	0	NC_1_27783753	NC_1_27783753	13808.9	444.296	1.023189777e-001	9.408444478e-002	2.768058368e-001	4.169878e+002	5.277671e+002	6.920845e+001	7.474253e+001	84.5	133	21	47	6.282236e+000	1.734910e+001	0	0	0	0	0	0	0	0	1	0	0	42.0827	71.5598	1	1	1	1	25.1049	21.2879	47.8374
DATA	284	2	120	0	0	NC_4_2326680	NC_4_2326680	13829.7	444.49	4.518460891e-002	6.283927262e-002	4.721098217e-001	2.498423e+003	2.772366e+003	2.558874e+002	2.822527e+002	263	391	21	47	6.214337e+000	1.727391e+001	0	0	0	0	0	0	0	0	1	0	0	251.888	375.543	1	1	1	1	24.4106	21.3209	47.7445
DATA	285	2	121	0	0	NC_1_26305348	NC_1_26305348	13850.4	443.548	1.843729641e-001	4.144083230e-001	6.563873122e-001	6.526400e+001	9.978072e+001	5.573910e+001	5.396400e+001	48	73	21	46	6.315342e+000	1.759026e+001	0	0	0	0	0	0	0	0	1	0	0	6.57225	13.5016	1	1	0	0	19.1492	21.3107	47.7748
DATA	286	2	122	0	0	Col_3_607305	Col_3_607305	13872.6	444.414	-1.023555000e-001	7.177284875e-002	1.538385158e-001	1.040922e+003	8.223616e+002	1.179256e+002	9.788440e+001	151	170	21	46	6.292869e+000	1.764346e+001	0	0	0	0	0	0	0	0	1	0	0	104.704	111.157	1	1	1	1	27.501	21.2059	47.3714
DATA	287	2	123	0	0	Col_3_18609790	Col_3_18609790	13892.3	444.178	5.799488084e-002	6.560890439e-002	3.767241132e-001	1.388889e+003	1.587313e+003	1.495608e+002	1.673922e+002	172	252	21	46	6.325396e+000	1.731916e+001	0	0	0	0	0	0	0	0	1	0	0	139.545	214.327	1	1	1	1	22.7082	21.1358	47.1048
DATA	288	2	124	0	0	Col_2_2441608	Col_2_2441608	13913.8	444.25	8.804468118e-002	7.726485716e-002	2.544872504e-001	6.525089e+002	7.991552e+002	8.569641e+001	9.600852e+001	109	173	21	46	6.304296e+000	1.737040e+001	0	0	0	0	0	0	0	0	1	0	0	65.4753	107.78	1	1	1	1	24.4106	21.1878	47.2192
DATA	289	2	125	0	0	NC_3_2616994	NC_3_2616994	13936	444.5	0.000000000e+000	6.183478075e-001	1.000000000e+000	5.527659e+001	5.293631e+001	5.562954e+001	5.327432e+001	31	57	21	47	6.326058e+000	1.735534e+001	0	0	0	0	0	0	0	0	1	0	0	-12.2193	-3.16621	0	0	0	0	30	21.0753	47.2951
DATA	290	2	126	0	0	NC_1_4271217	NC_1_4271217	13957.2	444.478	1.543745298e-001	3.460956796e-001	6.555641514e-001	8.196720e+001	1.169539e+002	5.630680e+001	5.460744e+001	48	73	21	47	6.413833e+000	1.713661e+001	0	0	0	0	0	0	0	0	1	0	0	8.20226	15.7343	1	1	0	0	27.0811	21.1945	47.455
DATA	291	2	127	0	0	Col_1_22523812	Col_1_22523812	13978	444.473	-1.177160463e-001	9.079273106e-002	1.947908844e-001	5.801986e+002	4.424464e+002	8.048852e+001	6.935335e+001	101	114	21	47	6.390060e+000	1.736217e+001	0	0	0	0	0	0	0	0	1	0	0	57.9767	59.4499	1	1	1	1	25.3321	21.0853	47.6123
DATA	292	2	128	0	0	NC_2_421707	NC_2_421707	13999.3	444.475	-1.021554854e-001	7.231896424e-002	1.577826614e-001	1.018059e+003	8.046697e+002	1.161290e+002	9.661626e+001	140	166	21	47	6.309080e+000	1.730654e+001	0	0	0	0	0	0	0	0	1	0	0	101.577	107.979	1	1	1	1	25.7804	21.0312	47.56
DATA	293	2	129	0	0	Col_5_8923386	Col_5_8923386	14020.6	444.327	-7.234042379e-002	6.550139245e-002	2.694151246e-001	1.676252e+003	1.419054e+003	1.767192e+002	1.516730e+002	208	251.5	21	47	6.373181e+000	1.750669e+001	0	0	0	0	0	0	0	0	1	0	0	166.981	190.165	1	1	1	1	24.8756	21.0727	47.6543
DATA	294	2	130	0	0	Col_2_18304785	Col_2_18304785	14041.2	444.419	-4.165356681e-002	1.260658696e-001	7.410893308e-001	3.210832e+002	2.917185e+002	6.459313e+001	6.104227e+001	71.5	103.5	21	47	6.531231e+000	1.756915e+001	0	0	0	0	0	0	0	0	1	0	0	31.9348	39.041	1	1	1	1	22.4545	21.2391	47.7266
DATA	295	2	131	0	0	NC_4_3557490	NC_4_3557490	14063	444.5	-2.193978478e-001	7.609487991e-002	3.936395038e-003	1.069076e+003	6.450756e+002	1.207536e+002	8.393247e+001	147	143	21	47	6.558627e+000	1.703265e+001	0	0	0	0	0	0	0	0	1	0	0	106.146	86.2072	1	1	1	1	26.2212	21.1725	47.3029
DATA	296	2	132	0	0	NC_5_20922657	NC_5_20922657	14083.7	444.286	-2.819798580e-002	7.147446851e-002	6.931984193e-001	9.571348e+002	8.969642e+002	1.110147e+002	1.045803e+002	135	175	21	47	6.546008e+000	1.683252e+001	0	0	0	0	0	0	0	0	1	0	0	94.8666	119.7	1	1	1	1	24.8756	21.1935	47.4807
DATA	297	2	133	0	0	Col_4_14184094	Col_4_14184094	14105.1	444.4	-6.747032944e-002	6.361446412e-002	2.888658014e-001	2.375867e+003	2.034004e+003	2.441765e+002	2.104087e+002	277	335	21	47	6.604212e+000	1.705778e+001	0	0	0	0	0	0	0	0	1	0	0	235.056	271.041	1	1	1	1	26.0017	21.3433	47.9019
DATA	298	2	134	0	0	Col_3_18879086	Col_3_18879086	14126.1	444.25	-3.371617098e-001	7.057319773e-002	1.775098363e-006	3.050446e+003	1.403465e+003	3.102240e+002	1.503525e+002	330	253	21	47	6.608079e+000	1.699036e+001	0	0	0	0	0	0	0	0	1	0	0	301.227	186.741	1	1	1	1	26.2212	21.2817	47.616
DATA	299	2	135	0	0	NC_3_10257014	NC_3_10257014	14147.6	444.17	-3.274464293e-001	7.292447463e-002	7.115196172e-006	1.901063e+003	8.944376e+002	1.983425e+002	1.044885e+002	227.5	179.5	21	47	6.477938e+000	1.730395e+001	0	0	0	0	0	0	0	0	1	0	0	187.356	118.829	1	1	1	1	25.3321	21.3559	47.545
DATA	300	2	136	0	0	NC_1_11824678	NC_1_11824678	14168.6	444.017	-6.435048403e-002	9.233245236e-002	4.858382799e-001	5.329710e+002	4.595715e+002	7.780013e+001	7.098355e+001	97	127	21	47	6.437655e+000	1.740609e+001	0	0	0	0	0	0	0	0	1	0	0	52.4204	60.962	1	1	1	1	25.3321	21.2786	47.6877
DATA	301	2	137	0	0	Col_3_9637959	Col_3_9637959	14189.3	444.385	6.806672923e-002	6.534763402e-002	2.975926730e-001	1.468891e+003	1.718131e+003	1.574848e+002	1.801531e+002	186	277	21	46	6.358573e+000	1.757210e+001	0	0	0	0	0	0	0	0	1	0	0	144.186	227.567	1	1	1	1	24.6442	21.1903	47.4998
DATA	302	2	138	0	0	NC_4_2992483	NC_4_2992483	14211	444.5	3.078261394e-001	4.199532245e-001	4.635578139e-001	5.655249e+001	1.148889e+002	5.706990e+001	5.546982e+001	45.5	76	21	46	6.415801e+000	1.735051e+001	0	0	0	0	0	0	0	0	1	0	0	4.13428	15.1925	0	1	0	0	26.2212	21.1206	47.4026
DATA	303	2	139	0	0	Col_3_11427598	Col_3_11427598	14231.7	444.059	5.283298494e-002	6.419334979e-002	4.104915342e-001	1.784177e+003	2.014981e+003	1.873139e+002	2.087002e+002	205.5	328	20	46	6.601949e+000	1.740031e+001	0	0	0	0	0	0	0	0	1	0	0	174.365	266.032	1	1	1	1	24.1747	21.1475	47.3316
DATA	304	2	140	0	0	Col_3_2167717	Col_3_2167717	14253.1	444.597	-1.117789796e-001	6.287116324e-002	7.541937543e-002	4.449939e+003	3.440132e+003	4.486510e+002	3.482942e+002	471.5	504.5	20	46	6.697849e+000	1.732053e+001	0	0	0	0	0	0	0	0	1	0	0	433.919	453.463	1	1	1	1	26.2212	21.1356	46.8538
DATA	305	2	141	0	0	Col_4_7673035	Col_4_7673035	14273.7	444.364	2.529008636e-002	6.588997602e-002	7.011096612e-001	1.404862e+003	1.489099e+003	1.517223e+002	1.585793e+002	183.5	263.5	21	45	6.502958e+000	1.713032e+001	0	0	0	0	0	0	0	0	1	0	0	136.673	195.973	1	1	1	1	24.8756	21.2178	46.1374
DATA	306	2	142	0	0	Col_4_15030031	Col_4_15030031	14295.5	444.431	1.031689516e-001	8.680978758e-002	2.346568216e-001	5.030783e+002	6.379763e+002	7.635785e+001	8.398492e+001	85	147	21	45	6.728410e+000	1.704615e+001	0	0	0	0	0	0	0	0	1	0	0	48.8208	83.8189	1	1	1	1	25.3321	21.3323	45.9404
DATA	307	2	143	0	0	NC_5_22578738	NC_5_22578738	14316.9	444.483	1.923077212e-001	3.449609342e-001	5.772017014e-001	8.088963e+001	1.259507e+002	5.815169e+001	5.614208e+001	49.5	74	21	45	6.460582e+000	1.741799e+001	0	0	0	0	0	0	0	0	1	0	0	7.83026	16.5201	1	1	0	0	25.7804	21.3313	46.5981
DATA	308	2	144	0	0	Col_2_3154250	Col_2_3154250	14337.7	444.1	1.441176653e-001	6.342093447e-002	2.306242285e-002	3.328425e+003	4.638274e+003	3.378127e+002	4.670537e+002	362	596	21	45	6.442075e+000	1.765534e+001	0	0	0	0	0	0	0	0	1	0	0	321.368	607.366	1	1	1	1	18.2295	21.2278	47.2355
DATA	309	2	145	0	0	NC_4_10636017	NC_4_10636017	14359.9	444.214	0.000000000e+000	6.188330591e-001	1.000000000e+000	5.752633e+001	5.454954e+001	5.789414e+001	5.496532e+001	41	64	21	46	6.391599e+000	1.760252e+001	0	0	0	0	0	0	0	0	1	0	0	0.229736	3.55883	0	0	0	0	17.9125	20.9683	47.3927
DATA	310	2	146	0	0	NC_3_14352387	NC_3_14352387	14380.3	444.5	-7.233622028e-002	2.722892871e-001	7.905015013e-001	1.421419e+002	1.203334e+002	5.975685e+001	5.628730e+001	55.5	78	21	46	6.727265e+000	1.766033e+001	0	0	0	0	0	0	0	0	1	0	0	13.6517	15.7044	1	1	0	0	27.0811	21.3245	47.6458
DATA	311	2	147	0	0	Col_5_14632308	Col_5_14632308	14401.3	444.359	-2.880734290e-001	6.822910047e-002	2.419840366e-005	3.468325e+003	1.786678e+003	3.516823e+002	1.869648e+002	380	284.5	21	47	6.715892e+000	1.743286e+001	0	0	0	0	0	0	0	0	1	0	0	332.181	232.784	1	1	1	1	24.8756	21.158	47.7492
DATA	312	2	148	0	0	Col_1_4640897	Col_1_4640897	14422.3	444.34	-4.009378333e-002	6.964136385e-002	5.648058396e-001	1.119301e+003	1.020595e+003	1.262346e+002	1.160169e+002	145.5	204	21	47	6.769006e+000	1.750513e+001	0	0	0	0	0	0	0	0	1	0	0	106.9	132.75	1	1	1	1	24.8756	21.2189	47.8899
DATA	313	2	149	0	0	NC_5_14149118	NC_5_14149118	14444.1	444.845	-9.095691576e-001	1.342223768e-001	1.230508721e-011	9.916040e+002	1.221150e+002	1.151501e+002	5.659834e+001	139	76	21	47	6.687088e+000	1.752522e+001	0	0	0	0	0	0	0	0	1	0	0	94.4278	15.8564	1	1	1	0	25.7804	21.1451	47.6741
DATA	314	2	150	0	0	NC_1_26267745	NC_1_26267745	14465	444.655	-6.799355504e-002	7.459383918e-002	3.620230180e-001	9.041472e+002	7.731177e+002	1.078061e+002	9.508724e+001	131	161	21	47	6.606998e+000	1.748783e+001	0	0	0	0	0	0	0	0	1	0	0	85.8421	100.22	1	1	1	1	25.7804	21.2077	47.6554
DATA	315	2	151	0	0	Col_3_19582717	Col_3_19582717	14486	444.519	3.109244584e-002	7.533539507e-002	6.798115600e-001	7.784373e+002	8.362114e+002	9.761257e+001	1.003355e+002	114	156	21	46	6.494444e+000	1.763688e+001	0	0	0	0	0	0	0	0	1	0	0	73.6804	108.218	1	1	1	1	25.3321	21.2526	47.4005
DATA	316	2	152	0	0	NC_3_1744221	NC_3_1744221	14507.4	444.78	-1.906883796e-001	2.041771150e-001	3.503368579e-001	2.243561e+002	1.446271e+002	6.319522e+001	5.739519e+001	60	82	21	47	6.463090e+000	1.737644e+001	0	0	0	0	0	0	0	0	1	0	0	21.1695	18.6856	1	1	0	0	23.696	21.2785	47.5196
DATA	317	2	153	0	0	Col_5_25071448	Col_5_25071448	14528.1	444.536	-6.067974233e-003	6.389638033e-002	9.243419500e-001	2.018437e+003	1.990431e+003	2.103651e+002	2.066719e+002	236.5	309	21	47	6.471023e+000	1.738229e+001	0	0	0	0	0	0	0	0	1	0	0	189.847	256.742	1	1	1	1	25.5572	21.4147	47.3718
DATA	318	2	154	0	0	NC_4_6875499	NC_4_6875499	14549.1	444.55	1.902299332e-001	1.172205039e-001	1.046239632e-001	2.868738e+002	4.445502e+002	6.602046e+001	7.128488e+001	64	123	21	46	6.426668e+000	1.714634e+001	0	0	0	0	0	0	0	0	1	0	0	26.8939	57.2477	1	1	0	1	25.7804	21.439	47.0537
DATA	319	2	155	0	0	Col_2_14662026	Col_2_14662026	14570.1	444.279	-1.835383466e-001	8.210067895e-002	2.538271886e-002	8.393001e+002	5.500206e+002	1.029758e+002	7.836201e+001	119	132.5	21	46	6.412830e+000	1.702733e+001	0	0	0	0	0	0	0	0	1	0	0	78.4169	70.715	1	1	1	1	26.2212	21.4556	47.133
DATA	320	2	156	0	0	NC_4_2294185	NC_4_2294185	14591.5	443.944	1.049878495e-001	9.698306878e-002	2.790135788e-001	4.224794e+002	5.380138e+002	7.328094e+001	7.759014e+001	81.5	125.5	21	46	6.447509e+000	1.687692e+001	0	0	0	0	0	0	0	0	1	0	0	39.3325	69.0577	1	1	1	1	24.8756	21.5816	47.0411
DATA	321	2	157	0	0	Col_4_2440170	Col_4_2440170	14613.6	444.17	1.590233406e-002	1.619086793e-001	9.217592514e-001	2.338099e+002	2.425298e+002	6.448253e+001	6.102636e+001	63	92.5	21	46	6.474921e+000	1.682058e+001	0	0	0	0	0	0	0	0	1	0	0	21.6887	31.0788	1	1	0	0	23.2073	21.6553	47.1307
DATA	322	2	158	0	0	Col_5_23089709	Col_5_23089709	14634.2	444.478	1.734569052e-001	1.219813646e-001	1.550276711e-001	2.792630e+002	4.163612e+002	6.645467e+001	6.985102e+001	65	111	21	47	6.712746e+000	1.722514e+001	0	0	0	0	0	0	0	0	0	0	0	25.8157	53.2729	1	1	0	1	27.0811	21.8779	47.5442
DATA	323	2	159	0	0	Col_5_8762121	Col_5_8762121	14655.8	444.483	9.067811735e-002	6.937989315e-002	1.912195868e-001	1.033999e+003	1.274085e+003	1.198138e+002	1.392425e+002	134	222.5	21	46	6.594895e+000	1.731493e+001	0	0	0	0	0	0	0	0	1	0	0	95.2263	162.76	1	1	1	1	25.7804	21.5767	47.4785
DATA	324	2	160	0	0	Col_3_645720	Col_3_645720	14676.8	445.019	9.244126652e-002	1.401461628e-001	5.095066271e-001	2.567235e+002	3.176193e+002	6.595017e+001	6.460515e+001	65	100	21	46	6.620866e+000	1.705316e+001	0	0	0	0	0	0	0	0	1	0	0	23.5578	40.5142	1	1	0	1	24.4106	21.555	47.1502
DATA	325	2	161	0	0	NC_2_16896608	NC_2_16896608	14697.7	444.5	5.436865649e-001	2.010063082e-001	6.834070809e-003	1.265697e+003	4.426050e+003	2.309038e+002	1.145371e+003	102	171	21	46	6.557776e+000	1.689887e+001	0	0	1	1	0	0	0	0	1	0	0	115.692	563.736	1	1	1	1	27.0811	21.499	47.0321
DATA	326	2	162	66	1	DarkCorner	DarkCorner	14718.8	444.5	0.000000000e+000	6.189652876e-001	1.000000000e+000	6.083665e+001	5.606545e+001	6.122511e+001	5.642344e+001	40	56	21	46	6.525183e+000	1.684765e+001	0	0	0	0	0	0	0	0	1	0	0	-1.85574	-2.69203	0	0	0	0	26.6546	21.5712	47.0881
DATA	327	2	163	66	1	DarkCorner	DarkCorner	14739.6	444.191	0.000000000e+000	6.190207410e-001	1.000000000e+000	6.108003e+001	5.614367e+001	6.147004e+001	5.650216e+001	42	58	21	46	6.502942e+000	1.716519e+001	0	0	0	0	0	0	0	0	1	0	0	-0.629568	-4.47559	0	0	0	0	23.696	21.5716	47.5061
DATA	328	2	164	66	1	DarkCorner	DarkCorner	14761.4	444.774	0.000000000e+000	6.191832198e-001	1.000000000e+000	6.132842e+001	5.622290e+001	6.173913e+001	5.658190e+001	42	60	21	47	6.491146e+000	1.729447e+001	0	0	0	0	0	0	0	0	1	0	0	1.38746	-1.51723	0	0	0	0	24.6442	21.6459	47.6386
DATA	329	3	1	66	1	DarkCorner	DarkCorner	11302.4	450.475	0.000000000e+000	6.182012746e-001	1.000000000e+000	5.161020e+001	5.045766e+001	5.193974e+001	5.078467e+001	45	63	22	46	6.905871e+000	1.684501e+001	0	0	0	0	0	0	0	0	0	0	0	-0.565486	0.989721	0	0	0	0	25.3321	22.1273	47.5069
DATA	330	3	2	66	1	DarkCorner	DarkCorner	11322.9	450.614	0.000000000e+000	6.181637069e-001	1.000000000e+000	5.178045e+001	5.070570e+001	5.211112e+001	5.102947e+001	42	63	22	47	6.874355e+000	1.686902e+001	0	0	0	0	0	0	0	0	0	0	0	0.0622464	-0.245076	0	0	0	0	25.7804	22.2763	47.5682
DATA	331	3	3	0	0	Col_4_6792843	Col_4_6792843	11344.4	450.627	4.361739630e-003	9.627592871e-002	9.638645442e-001	4.268374e+002	4.311458e+002	6.749425e+001	6.699593e+001	86	121.5	22	47	6.895873e+000	1.720012e+001	0	0	0	0	0	0	0	0	0	0	0	45.5093	60.3349	1	1	1	1	24.4106	22.0936	47.7958
DATA	332	3	4	0	0	NC_1_5390149	NC_1_5390149	11365.5	450.627	2.459909774e-001	1.125458675e-001	2.883789842e-002	2.591421e+002	4.565926e+002	5.850051e+001	6.883734e+001	66	120	21	47	6.817343e+000	1.723662e+001	0	0	0	0	0	0	0	0	0	0	0	27.5432	63.6036	1	1	0	1	24.4106	21.9593	47.6743
DATA	333	3	5	0	0	NC_5_10643669	NC_5_10643669	11386.4	450.872	6.009963497e-002	1.120074920e-001	5.915660610e-001	3.195412e+002	3.669665e+002	6.155130e+001	6.343193e+001	68	105	22	47	6.878116e+000	1.714986e+001	0	0	0	0	0	0	0	0	0	0	0	33.86	50.8971	1	1	1	1	21.1402	22.1589	47.9216
DATA	334	3	6	0	0	Col_4_13331099	Col_4_13331099	11407.6	450.592	6.565343292e-002	7.729594667e-002	3.956713061e-001	6.399743e+002	7.444164e+002	8.294048e+001	9.077897e+001	113	170	21	46	6.835773e+000	1.734073e+001	0	0	0	0	0	0	0	0	0	0	0	67.6198	102.821	1	1	1	1	24.4106	21.9349	47.6008
DATA	335	3	7	0	0	NC_5_1452901	NC_5_1452901	11428.7	450.6	7.926752549e-002	6.243902235e-002	2.042560210e-001	3.418521e+003	4.103040e+003	3.459219e+002	4.136062e+002	400	619.5	21	46	6.435921e+000	1.712406e+001	0	0	0	0	0	0	0	0	1	0	0	360.189	564.488	1	1	1	1	24.8756	21.4594	47.3974
DATA	336	3	8	0	0	Col_4_7586796	Col_4_7586796	11449.7	450.868	-1.322678603e-001	6.845316408e-002	5.333002830e-002	1.355248e+003	9.994264e+002	1.455384e+002	1.128261e+002	188	192	21	47	6.414543e+000	1.711841e+001	0	0	0	0	0	0	0	0	1	0	0	142.405	136.984	1	1	1	1	24.4106	21.3467	47.9486
DATA	337	3	9	0	0	Col_1_27740394	Col_1_27740394	11471.9	451.12	3.012376038e-002	7.237652160e-002	6.772570675e-001	8.212014e+002	8.801839e+002	9.784558e+001	1.025136e+002	125.5	183	21	47	6.285211e+000	1.730404e+001	0	0	0	0	0	0	0	0	1	0	0	86.0511	120.189	1	1	1	1	23.2073	21.5343	47.7625
DATA	338	3	10	0	0	NC_5_24456137	NC_5_24456137	11492.5	450.324	2.730386859e-001	4.460409960e-001	5.404463946e-001	5.298238e+001	9.935053e+001	5.347328e+001	5.365022e+001	44	70.5	21	46	6.360158e+000	1.729124e+001	0	0	0	0	0	0	0	0	1	0	0	4.22026	13.5227	0	1	0	0	27.0811	21.5552	47.7338
DATA	339	3	11	0	0	NC_3_16083971	NC_3_16083971	11513.7	450.391	9.945400188e-002	5.493180555e-001	8.563283759e-001	5.311001e+001	6.677753e+001	5.344913e+001	5.331027e+001	40	67	21	46	6.550352e+000	1.708374e+001	0	0	0	0	0	0	0	0	0	0	0	-2.25316	9.06028	0	1	0	0	27.2919	21.7496	47.1917
DATA	340	3	12	0	0	Col_5_7828815	Col_5_7828815	11535	450.5	1.093761220e-001	6.304323824e-002	8.275173616e-002	2.844585e+003	3.659274e+003	2.894594e+002	3.697530e+002	339	521	21	46	6.754017e+000	1.726739e+001	0	0	0	0	0	0	0	0	0	0	0	295.985	494.986	1	1	1	1	26.2212	21.8357	47.1175
DATA	341	3	13	0	0	NC_2_6893966	NC_2_6893966	11556	450.5	2.086028375e-001	4.824092692e-001	6.654370565e-001	5.335019e+001	8.624597e+001	5.369086e+001	5.389367e+001	40	67	21	46	6.604932e+000	1.738153e+001	0	0	0	0	0	0	0	0	1	0	0	0.0441711	11.6338	0	1	0	0	26.2212	21.6703	47.2797
DATA	342	3	14	0	0	NC_5_23707859	NC_5_23707859	11577.2	450.478	-3.387515995e-002	9.288739599e-002	7.153423780e-001	4.913222e+002	4.544554e+002	7.286187e+001	7.007485e+001	91	122	21	47	6.515781e+000	1.735998e+001	0	0	0	0	0	0	0	0	1	0	0	50.9043	61.1398	1	1	1	1	27.0811	21.3981	47.7015
DATA	343	3	15	0	0	NC_4_6351369	NC_4_6351369	11597.7	450.5	2.215884060e-001	2.236882233e-001	3.218747101e-001	1.180331e+002	1.966039e+002	5.518620e+001	5.696852e+001	54	91	21	47	6.447602e+000	1.759785e+001	0	0	0	0	0	0	0	0	1	0	0	12.2052	26.3865	1	1	0	0	24.4106	21.3275	47.7779
DATA	344	3	16	0	0	NC_4_4914754	NC_4_4914754	11618.9	450.436	0.000000000e+000	6.195036392e-001	1.000000000e+000	5.367007e+001	5.325281e+001	5.401338e+001	5.383469e+001	43	67	21	46	6.464068e+000	1.774865e+001	0	0	0	0	0	0	0	0	1	0	0	0.26653	6.82516	0	0	0	0	25.3321	21.4832	47.5592
DATA	345	3	17	0	0	NC_4_8009104	NC_4_8009104	11639.8	450.615	-2.628963838e-002	6.580586060e-002	6.895226176e-001	1.451818e+003	1.366540e+003	1.549381e+002	1.468291e+002	189	247.5	21	47	6.508883e+000	1.761207e+001	0	0	0	0	0	0	0	0	1	0	0	149.563	182.59	1	1	1	1	24.6442	21.2271	47.9382
DATA	346	3	18	0	0	Col_3_18401779	Col_3_18401779	11660.9	450.81	4.743433564e-002	7.604013369e-002	5.327546190e-001	7.035709e+002	7.847697e+002	8.881782e+001	9.515634e+001	119	165	21	47	6.548831e+000	1.725862e+001	0	0	0	0	0	0	0	0	1	0	0	72.3518	104.646	1	1	1	1	25.5572	21.2423	48.3228
DATA	347	3	19	66	-1	(-)3xSLv1	NegativeControl	11683	450.5	0.000000000e+000	6.182757804e-001	1.000000000e+000	5.395490e+001	5.357687e+001	5.429942e+001	5.394752e+001	40	62	21	47	6.657213e+000	1.686882e+001	0	0	0	0	0	0	0	0	1	0	0	-0.887024	2.33583	0	0	0	0	26.2212	21.4019	48.2492
DATA	348	3	20	0	0	NC_5_4425576	NC_5_4425576	11703.5	450.907	-9.490080528e-002	1.627394984e-001	5.597953597e-001	2.462963e+002	1.979507e+002	5.970263e+001	5.752223e+001	68.5	85	21	47	6.858707e+000	1.705289e+001	0	0	0	0	0	0	0	0	1	0	0	25.2451	26.3015	1	1	0	0	24.8756	21.462	48.2067
DATA	349	3	21	0	0	NC_5_6302487	NC_5_6302487	11724.6	450.208	5.516072019e-002	7.333296175e-002	4.519335336e-001	7.865030e+002	8.930199e+002	9.566581e+001	1.044072e+002	124.5	178	21	47	6.826921e+000	1.693794e+001	0	0	0	0	0	0	0	0	1	0	0	80.503	118.471	1	1	1	1	24.6442	21.5304	47.7119
DATA	350	3	22	0	0	NC_2_18903954	NC_2_18903954	11746.5	450.324	1.700199179e-001	8.778410837e-002	5.277026560e-002	4.488672e+002	6.639537e+002	7.063764e+001	8.569150e+001	82	145	21	47	6.699253e+000	1.740942e+001	0	0	0	0	0	0	0	0	1	0	0	45.8762	87.9518	1	1	1	1	27.0811	21.3042	47.7181
DATA	351	3	23	0	0	NC_4_3002968	NC_4_3002968	11767.5	450.324	6.082448819e-003	1.342860114e-001	9.638723869e-001	2.779853e+002	2.819059e+002	6.128232e+001	6.113071e+001	70	96	21	47	6.736971e+000	1.761290e+001	0	0	0	0	0	0	0	0	1	0	0	28.3737	37.2951	1	1	1	1	27.0811	21.3449	48.0562
DATA	352	3	24	0	0	NC_5_10964726	NC_5_10964726	11788	449.941	1.653580129e-001	9.850414306e-002	9.321230340e-002	3.641614e+002	5.329076e+002	6.569579e+001	7.608441e+001	75	127	21	46	6.694066e+000	1.749281e+001	0	0	0	0	0	0	0	0	1	0	0	37.1258	70.4219	1	1	1	1	20.591	21.2021	47.6505
DATA	353	3	25	0	0	NC_3_1563859	NC_3_1563859	11810.3	449.642	-3.369030949e-001	3.057261478e-001	2.704718009e-001	1.616883e+002	7.443470e+001	5.708328e+001	5.487110e+001	57	69	21	46	6.600289e+000	1.718488e+001	0	0	0	0	0	0	0	0	1	0	0	16.4639	9.82546	1	1	0	0	23.9365	21.192	47.2948
DATA	354	3	26	66	-1	(-)3xSLv1	NegativeControl	11830.2	450.14	0.000000000e+000	6.181135940e-001	1.000000000e+000	5.445874e+001	5.406641e+001	5.480647e+001	5.441164e+001	40	58.5	21	46	6.519446e+000	1.697247e+001	0	0	0	0	0	0	0	0	1	0	0	-0.49794	-5.71546	0	0	0	0	25.3321	21.3184	47.1477
DATA	355	3	27	0	0	Col_1_24216823	Col_1_24216823	11852.4	450.286	8.807547209e-002	6.702489160e-002	1.888222915e-001	1.182904e+003	1.448856e+003	1.303959e+002	1.547822e+002	154.5	245.5	21	46	6.474289e+000	1.727850e+001	0	0	0	0	0	0	0	0	1	0	0	120.181	190.92	1	1	1	1	25.1049	21.2757	47.0259
DATA	356	3	28	0	0	NC_1_6369009	NC_1_6369009	11873.5	450.324	2.568771732e-001	1.440662065e-001	7.457823140e-002	1.922095e+002	3.472578e+002	5.818749e+001	6.461967e+001	63	93	21	46	6.701364e+000	1.725347e+001	0	0	0	0	0	0	0	0	1	0	0	19.5091	45.7272	1	1	0	1	27.0811	21.188	47.2364
DATA	357	3	29	0	0	NC_1_12654759	NC_1_12654759	11894.5	450.324	8.954800895e-002	5.566261174e-001	8.721907460e-001	5.462205e+001	6.712990e+001	5.501269e+001	5.493984e+001	43	70	21	46	6.677568e+000	1.742243e+001	0	0	0	0	0	0	0	0	1	0	0	2.17599	8.83452	0	1	0	0	27.0811	21.116	47.1031
DATA	358	3	30	0	0	NC_4_2368089	NC_4_2368089	11915.6	450.414	0.000000000e+000	6.181160557e-001	1.000000000e+000	5.466864e+001	5.420868e+001	5.501772e+001	5.455481e+001	35.5	56	21	46	6.649728e+000	1.716080e+001	0	0	0	0	0	0	0	0	1	0	0	-5.7152	-1.60102	0	0	0	0	27.501	21.1211	47.1159
DATA	359	3	31	0	0	NC_1_22522	NC_1_22522	11936.7	449.558	1.956979619e-001	1.595623254e-001	2.200229052e-001	1.823105e+002	2.860946e+002	5.799552e+001	6.162080e+001	59	100.5	21	46	6.631949e+000	1.718909e+001	0	0	0	0	0	0	0	0	1	0	0	18.4592	37.6175	1	1	0	1	21.9382	21.2274	47.3956
DATA	360	3	32	0	0	NC_3_22002411	NC_3_22002411	11958.1	449.963	1.988728791e-001	4.883744387e-001	6.838508645e-001	5.474851e+001	8.654564e+001	5.515360e+001	5.527460e+001	44	75	21	47	6.691503e+000	1.731119e+001	0	0	0	0	0	0	0	0	1	0	0	2.50291	11.3762	0	1	0	0	24.1747	21.327	47.7634
DATA	361	3	33	0	0	NC_1_13202988	NC_1_13202988	11977.7	449.625	1.623671571e-001	9.897813391e-002	1.009148398e-001	3.647747e+002	5.301415e+002	6.610542e+001	7.610566e+001	77.5	126.5	21	46	6.563781e+000	1.760091e+001	0	0	0	0	0	0	0	0	1	0	0	36.8841	69.6718	1	1	1	1	17.2609	21.432	47.6187
DATA	362	3	34	0	0	Col_4_14725221	Col_4_14725221	11999.7	450.361	1.388949937e-001	9.076255204e-002	1.259396132e-001	4.360404e+002	6.003737e+002	7.032023e+001	8.115863e+001	84.5	134	21	46	6.638136e+000	1.761544e+001	0	0	0	0	0	0	0	0	1	0	0	44.059	78.893	1	1	1	1	26.0017	21.3056	47.6676
DATA	363	3	35	0	0	NC_3_16147323	NC_3_16147323	12021.2	450.057	2.829499471e-001	1.404505497e-001	4.394786073e-002	1.934946e+002	3.712092e+002	5.849133e+001	6.603374e+001	62	106	21	46	6.604861e+000	1.748585e+001	0	0	0	0	0	0	0	0	1	0	0	19.541	48.7772	1	1	0	1	24.1747	21.2678	47.4863
DATA	364	3	36	0	0	NC_1_17014755	NC_1_17014755	12042.6	450.414	0.000000000e+000	6.192974876e-001	1.000000000e+000	5.487713e+001	5.426261e+001	5.522753e+001	5.481874e+001	40	63.5	21	47	6.843802e+000	1.733976e+001	0	0	0	0	0	0	0	0	1	0	0	-1.64976	6.29411	0	0	0	0	27.501	21.2136	47.6492
DATA	365	3	37	0	0	NC_5_15392061	NC_5_15392061	12063.8	450.478	1.315471753e-002	8.352665764e-002	8.748577052e-001	5.871106e+002	6.051662e+002	8.062127e+001	8.150864e+001	98	135	21	47	6.817970e+000	1.726726e+001	0	0	0	0	0	0	0	0	1	0	0	59.2344	79.534	1	1	1	1	27.0811	21.2488	47.6151
DATA	366	3	38	0	0	Col_1_16868905	Col_1_16868905	12084.4	449.622	1.563625302e-001	6.799876689e-002	2.147709099e-002	1.101412e+003	1.578747e+003	1.232304e+002	1.670474e+002	155	265	21	46	6.556581e+000	1.692603e+001	0	0	0	0	0	0	0	0	1	0	0	111.09	207.521	1	1	1	1	22.9591	21.1809	47.2493
DATA	367	3	39	0	0	Col_1_21694732	Col_1_21694732	12105.8	450.25	5.426537030e-002	6.740861659e-002	4.208074048e-001	1.158868e+003	1.313105e+003	1.284011e+002	1.422011e+002	149	229	21	46	6.524479e+000	1.677055e+001	0	0	0	0	0	0	0	0	1	0	0	116.838	172.653	1	1	1	1	24.4106	21.3546	47.0958
DATA	368	3	40	0	0	Col_3_15304665	Col_3_15304665	12126.6	449.947	1.478823171e-001	1.071069441e-001	1.673719338e-001	3.266450e+002	4.591540e+002	6.423128e+001	7.130959e+001	74.5	118.5	21	46	6.551775e+000	1.687534e+001	0	0	0	0	0	0	0	0	1	0	0	32.9239	60.3906	1	1	1	1	21.1402	21.3353	46.8905
DATA	369	3	41	0	0	Col_1_24983939	Col_1_24983939	12148.2	451.263	2.131035484e-001	9.261301527e-002	2.139101917e-002	3.928608e+002	6.417151e+002	6.785519e+001	8.421456e+001	82.5	152.5	21	46	6.414566e+000	1.705897e+001	0	0	0	0	0	0	0	0	1	0	0	39.5836	84.4407	1	1	1	1	20.8674	21.1658	46.8525
DATA	370	3	42	0	0	Col_3_21780540	Col_3_21780540	12169.2	450.368	-8.525590235e-003	6.252493826e-002	8.915406173e-001	2.915464e+003	2.858788e+003	2.967507e+002	2.910298e+002	334	432.5	21	46	6.434782e+000	1.749593e+001	0	0	0	0	0	0	0	0	1	0	0	293.718	376.332	1	1	1	1	25.7804	21.0141	47.2234
DATA	371	3	43	0	0	Col_2_11147130	Col_2_11147130	12190.3	450.537	8.862638988e-002	8.317367034e-002	2.866233871e-001	5.478211e+002	6.718388e+002	7.787055e+001	8.650003e+001	94.5	152.5	21	46	6.726563e+000	1.710109e+001	0	0	0	0	0	0	0	0	1	0	0	55.1806	88.4869	1	1	1	1	25.1049	21.213	47.0931
DATA	372	3	44	0	0	Col_1_6490997	Col_1_6490997	12211.6	450.571	1.480548872e-002	6.887495330e-002	8.297970474e-001	1.064519e+003	1.101436e+003	1.199813e+002	1.228690e+002	151	202	21	46	6.726256e+000	1.719205e+001	0	0	0	0	0	0	0	0	1	0	0	107.213	145.151	1	1	1	1	24.8756	21.2578	47.2331
DATA	373	3	45	0	0	NC_5_24109464	NC_5_24109464	12233.4	449.717	0.000000000e+000	6.189988068e-001	1.000000000e+000	5.499839e+001	5.407611e+001	5.534957e+001	5.457445e+001	39	67	21	46	6.740222e+000	1.719824e+001	0	0	0	0	0	0	0	0	1	0	0	-3.6004	5.38567	0	0	0	0	23.696	21.2074	47.4172
DATA	374	3	46	0	0	NC_3_10135984	NC_3_10135984	12254	450.415	-1.158260751e-001	6.806790000e-002	8.882560793e-002	1.402804e+003	1.074412e+003	1.508069e+002	1.204213e+002	184	201	21	46	6.741979e+000	1.739476e+001	0	0	0	0	0	0	0	0	1	0	0	141.268	141.77	1	1	1	1	25.1049	21.2006	47.5532
DATA	375	3	47	0	0	Col_5_6713890	Col_5_6713890	12275.1	450.635	4.355521711e-002	8.324048498e-002	6.008033568e-001	5.714940e+002	6.317814e+002	7.956337e+001	8.333625e+001	99	144	21	45	6.570109e+000	1.774721e+001	0	0	0	0	0	0	0	0	1	0	0	57.5507	83.4238	1	1	1	1	24.4106	21.321	47.3391
DATA	376	3	48	0	0	Col_2_10351618	Col_2_10351618	12296.1	450.471	-3.769211257e-003	6.750921266e-002	9.554752070e-001	1.207106e+003	1.196675e+003	1.327971e+002	1.314133e+002	161	218	21	46	6.570908e+000	1.790052e+001	0	0	0	0	0	0	0	0	1	0	0	121.563	158.131	1	1	1	1	24.4106	21.2847	47.8076
DATA	377	3	49	0	0	NC_1_28145517	NC_1_28145517	12317.1	450.557	-1.757575533e-001	7.012900522e-002	1.220353792e-002	1.373628e+003	9.164560e+002	1.480953e+002	1.065056e+002	177.5	181	21	46	6.462176e+000	1.823414e+001	0	0	0	0	0	0	0	0	1	0	0	138.341	121.197	1	1	1	1	26.2212	21.5297	48.0666
DATA	378	3	50	0	0	Col_5_4824682	Col_5_4824682	12338.8	450.5	4.262650291e-002	2.037568669e-001	8.342899427e-001	1.648651e+002	1.818676e+002	5.774830e+001	5.718720e+001	55	86	21	46	6.455217e+000	1.807514e+001	0	0	0	0	0	0	0	0	1	0	0	16.6056	24.0712	1	1	0	0	26.6546	21.3054	47.8576
DATA	379	3	51	0	0	NC_2_8869485	NC_2_8869485	12359.7	450.352	4.671813946e-002	6.707083128e-002	4.860849061e-001	1.197139e+003	1.333099e+003	1.318850e+002	1.438968e+002	162	224.5	21	47	6.595532e+000	1.777111e+001	0	0	0	0	0	0	0	0	1	0	0	120.594	176.589	1	1	1	1	24.8756	21.2597	47.8852
DATA	380	3	52	0	0	Col_5_24738542	Col_5_24738542	12380.8	450.298	2.018379494e-002	6.748445837e-002	7.648728654e-001	1.176970e+003	1.232961e+003	1.300534e+002	1.346535e+002	153	213	21	46	6.662032e+000	1.765221e+001	0	0	0	0	0	0	0	0	1	0	0	118.581	163.467	1	1	1	1	25.3321	21.2172	47.6256
DATA	381	3	53	0	0	Col_5_9171730	Col_5_9171730	12403	450.208	1.009052455e-002	1.382559659e-001	9.418185554e-001	2.681010e+002	2.744030e+002	6.147273e+001	6.063913e+001	68	98.5	21	46	6.640271e+000	1.771377e+001	0	0	0	0	0	0	0	0	1	0	0	27.0167	36.4148	1	1	0	1	24.8756	21.0276	47.309
DATA	382	3	54	0	0	NC_3_757361	NC_3_757361	12423.5	450.324	0.000000000e+000	6.181921784e-001	1.000000000e+000	5.495683e+001	5.368351e+001	5.530774e+001	5.402890e+001	36	60	20	46	6.296306e+000	1.760664e+001	0	0	0	0	0	0	0	0	1	0	0	-4.27465	0.704737	0	0	0	0	27.0811	20.6994	47.5337
DATA	383	3	55	0	0	NC_4_3505779	NC_4_3505779	12444.6	450.414	6.214819617e-002	7.641403515e-002	4.160411164e-001	6.920080e+002	7.984713e+002	8.857956e+001	9.637872e+001	116.5	162	20	46	6.372287e+000	1.740165e+001	0	0	0	0	0	0	0	0	1	0	0	69.7629	106.159	1	1	1	1	27.501	20.6311	47.6307
DATA	384	3	56	0	0	NC_1_16080980	NC_1_16080980	12465.8	450.478	2.765227642e-001	1.538395579e-001	7.226022185e-002	1.728632e+002	3.267573e+002	5.792146e+001	6.305033e+001	62	106.5	21	47	6.646790e+000	1.732048e+001	0	0	0	0	0	0	0	0	1	0	0	17.431	43.4853	1	1	0	1	27.0811	21.0148	47.3936
DATA	385	3	57	0	0	Col_1_12103833	Col_1_12103833	12487	450.5	2.700405359e-002	6.529052481e-002	6.791682790e-001	1.475831e+003	1.570509e+003	1.575918e+002	1.660329e+002	189	283	21	46	6.716432e+000	1.745133e+001	0	0	0	0	0	0	0	0	1	0	0	148.859	209.212	1	1	1	1	26.2212	21.2826	47.234
DATA	386	3	58	0	0	NC_4_9558911	NC_4_9558911	12507.8	450.359	3.921346205e-002	1.385162589e-001	7.771028980e-001	2.579087e+002	2.822796e+002	6.097384e+001	6.077116e+001	70	94	21	47	6.709472e+000	1.722295e+001	0	0	0	0	0	0	0	0	1	0	0	26.0214	37.6396	1	1	0	1	24.6442	21.1518	47.3209
DATA	387	3	59	0	0	NC_1_27616924	NC_1_27616924	12529.6	450.259	-4.352199074e-001	8.854009824e-002	8.855076639e-007	1.065749e+003	3.912326e+002	1.200370e+002	6.649057e+001	150	108	20	46	6.654000e+000	1.702002e+001	0	0	0	0	0	0	0	0	1	0	0	107.562	52.2212	1	1	1	1	24.8756	21.0168	47.2611
DATA	388	3	60	0	0	NC_1_16566906	NC_1_16566906	12550.4	450.385	1.168986038e-001	5.336550146e-001	8.266089491e-001	5.486535e+001	7.181196e+001	5.521700e+001	5.418613e+001	42	63	20	46	6.732438e+000	1.688667e+001	0	0	0	0	0	0	0	0	1	0	0	0.385643	9.59499	0	1	0	0	20.591	20.98	47.1774
DATA	389	3	61	0	0	Col_4_13461466	Col_4_13461466	12571.2	450.344	-1.289650807e-001	9.165063467e-002	1.593865073e-001	5.767237e+002	4.285512e+002	7.983004e+001	6.866866e+001	99	111	20	46	6.334605e+000	1.695826e+001	0	0	0	0	0	0	0	0	1	0	0	58.2443	57.317	1	1	1	1	26.2212	20.5762	47.1325
DATA	390	3	62	0	0	NC_2_15898149	NC_2_15898149	12592	450.512	1.079352798e-003	9.502094031e-002	9.909369407e-001	4.602151e+002	4.613603e+002	7.185161e+001	7.072130e+001	91	116	20	46	6.278567e+000	1.697600e+001	0	0	0	0	0	0	0	0	1	0	0	46.4936	61.7679	1	1	1	1	22.4545	20.6007	47.3661
DATA	391	3	63	0	0	NC_1_24458883	NC_1_24458883	12613.4	450.54	1.451943231e-002	7.455321965e-002	8.455866425e-001	7.772448e+002	8.036691e+002	9.530761e+001	9.657052e+001	121	159	20	47	6.545569e+000	1.690760e+001	0	0	0	0	0	0	0	0	1	0	0	78.5506	107.708	1	1	1	1	24.4106	21.021	47.4126
DATA	392	3	64	0	0	NC_4_8530177	NC_4_8530177	12635.4	449.935	0.000000000e+000	6.182250243e-001	1.000000000e+000	5.478570e+001	5.315095e+001	5.513552e+001	5.349033e+001	36	58	20	46	6.208279e+000	1.693840e+001	0	0	0	0	0	0	0	0	1	0	0	-6.78584	-0.484185	0	0	0	0	18.8476	20.6964	47.3084
DATA	393	3	65	0	0	NC_1_2228125	NC_1_2228125	12655.4	449.558	2.270287576e-001	1.038700590e-001	2.883757808e-002	3.127593e+002	5.275201e+002	6.337051e+001	7.509102e+001	72	128	21	46	6.550770e+000	1.697398e+001	0	0	0	0	0	0	0	0	1	0	0	31.6334	70.8364	1	1	1	1	21.9382	21.0636	47.1814
DATA	394	3	66	0	0	NC_5_19692464	NC_5_19692464	12677.4	450.414	0.000000000e+000	6.188697796e-001	1.000000000e+000	5.474470e+001	5.304184e+001	5.511212e+001	5.347518e+001	43	65	21	46	6.589573e+000	1.705174e+001	0	0	0	0	0	0	0	0	1	0	0	1.4196	4.27533	0	0	0	0	27.501	21.2117	47.2626
DATA	395	3	67	0	0	Col_3_10166896	Col_3_10166896	12698.5	450.324	1.797850142e-001	1.138922209e-001	1.144384354e-001	2.844158e+002	4.302677e+002	6.198290e+001	6.852096e+001	69.5	115.5	21	47	6.597473e+000	1.703316e+001	0	0	0	0	0	0	0	0	1	0	0	28.7888	57.8997	1	1	1	1	27.0811	21.1284	47.7758
DATA	396	3	68	0	0	Col_4_7813348	Col_4_7813348	12719.2	450.176	-1.419864588e+000	1.477267220e-001	7.155047524e-022	4.625937e+004	1.759281e+003	4.626264e+003	1.838180e+002	4739.5	292.5	21	47	6.682287e+000	1.726495e+001	0	0	0	0	0	0	0	0	1	0	0	4684.27	236.968	1	1	1	1	24.4106	21.1522	47.683
DATA	397	3	69	0	0	Col_3_17395513	Col_3_17395513	12740.9	450.5	9.716431064e-003	6.321012374e-002	8.778333731e-001	2.204060e+003	2.253927e+003	2.271716e+002	2.315909e+002	255.5	370.5	21	47	6.725585e+000	1.689967e+001	0	0	0	0	0	0	0	0	1	0	0	223.276	303.909	1	1	1	1	25.3321	21.1883	47.7906
DATA	398	3	70	0	0	NC_5_12634917	NC_5_12634917	12762	450.5	3.691117166e-001	3.911284706e-001	3.453180413e-001	5.465679e+001	1.278662e+002	5.502344e+001	5.468539e+001	47	77.5	21	47	6.489841e+000	1.699432e+001	0	0	0	0	0	0	0	0	1	0	0	1.41242	17.2576	0	1	0	0	26.2212	20.9089	47.5368
DATA	399	3	71	0	0	Col_2_12958510	Col_2_12958510	12783.1	450.784	6.624878778e-002	7.367926981e-002	3.685722484e-001	7.636360e+002	8.894779e+002	9.409899e+001	1.036010e+002	119.5	185.5	20	46	6.532233e+000	1.724804e+001	0	0	0	0	0	0	0	0	1	0	0	77.4202	120.167	1	1	1	1	24.1747	20.8171	47.4065
DATA	400	3	72	0	0	Col_1_23112784	Col_1_23112784	12804.4	450.574	7.781454192e-002	9.496466436e-002	4.125552569e-001	4.203124e+002	5.027901e+002	6.919055e+001	7.310416e+001	85.5	126	20	47	6.730338e+000	1.705383e+001	0	0	0	0	0	0	0	0	1	0	0	42.6306	67.9892	1	1	1	1	24.4106	20.9827	47.7527
DATA	401	3	73	0	0	NC_1_4415895	NC_1_4415895	12824.7	450.286	3.429824577e-002	7.188690990e-002	6.332809994e-001	8.560789e+002	9.264287e+002	1.017203e+002	1.067432e+002	128	188	20	47	6.736145e+000	1.728505e+001	0	0	0	0	0	0	0	0	1	0	0	86.8629	125.383	1	1	1	1	24.8756	20.9861	47.83
DATA	402	3	74	0	0	Col_1_12276300	Col_1_12276300	12845.7	450.5	3.692895071e-002	7.958662989e-002	6.426409543e-001	6.286765e+002	6.844727e+002	8.347626e+001	8.655245e+001	105	152	20	47	6.689226e+000	1.671929e+001	0	0	0	0	0	0	0	0	1	0	0	63.8144	92.7209	1	1	1	1	24.4106	21.0976	47.6837
DATA	403	3	75	0	0	Col_3_2234435	Col_3_2234435	12867.7	450.5	-4.668860978e-002	1.043852592e-001	6.546786389e-001	4.143539e+002	3.721199e+002	6.877750e+001	6.469859e+001	82	111	20	46	6.642647e+000	1.671032e+001	0	0	0	0	0	0	0	0	1	0	0	42.0768	50.4546	1	1	1	1	27.0811	21.1943	47.0765
DATA	404	3	76	0	0	Col_3_8583961	Col_3_8583961	12888.7	450.109	-1.844247889e-001	8.369814352e-002	2.756294747e-002	7.479764e+002	4.891737e+002	9.276720e+001	7.203840e+001	121	128	21	46	6.646098e+000	1.693538e+001	0	0	0	0	0	0	0	0	1	0	0	75.9855	66.3796	1	1	1	1	24.6442	21.1792	47.2156
DATA	405	3	77	0	0	NC_1_12148448	NC_1_12148448	12909.9	451.037	0.000000000e+000	6.189575859e-001	1.000000000e+000	5.450492e+001	5.249953e+001	5.486050e+001	5.294580e+001	40	64	20	46	6.672001e+000	1.689477e+001	0	0	0	0	0	0	0	0	1	0	0	0.924789	4.65488	0	0	0	0	24.1747	21.0797	46.682
DATA	406	3	78	0	0	Col_4_13466224	Col_4_13466224	12930.7	450.618	-9.584853741e-002	6.789778118e-002	1.580502918e-001	1.335186e+003	1.070763e+003	1.443392e+002	1.193845e+002	179.5	197	20	46	6.360580e+000	1.727208e+001	0	0	0	0	0	0	0	0	1	0	0	135.74	145.541	1	1	1	1	24.8756	20.8609	47.2417
DATA	407	3	79	0	0	Col_2_10550775	Col_2_10550775	12951.8	451.22	7.518289445e-002	6.779893022e-002	2.674691243e-001	1.085368e+003	1.290505e+003	1.215922e+002	1.394158e+002	147	231	21	46	6.556897e+000	1.709442e+001	0	0	0	0	0	0	0	0	1	0	0	110.382	175.555	1	1	1	1	21.6755	21.2578	46.7568
DATA	408	3	80	0	0	Col_4_13607293	Col_4_13607293	12972.7	450.846	6.764883727e-004	7.016473458e-002	9.923073711e-001	9.726167e+002	9.741329e+002	1.116339e+002	1.107617e+002	143	201	21	46	6.804434e+000	1.709727e+001	0	0	0	0	0	0	0	0	1	0	0	98.9505	132.61	1	1	1	1	24.4106	21.3365	46.6166
DATA	409	3	81	0	0	Col_5_1018176	Col_5_1018176	12994.6	450.414	1.132860594e-001	7.346766995e-002	1.230772093e-001	7.413426e+002	9.622878e+002	9.217392e+001	1.097038e+002	110.5	194	21	46	6.682638e+000	1.699975e+001	0	0	0	0	0	0	0	0	1	0	0	75.4486	131.089	1	1	1	1	27.501	21.3163	46.7706
DATA	410	3	82	0	0	Col_5_1757431	Col_5_1757431	13015.6	450.207	-3.171559841e-001	7.858849054e-002	5.445032750e-005	1.176464e+003	5.667906e+002	1.297646e+002	7.735513e+001	161	136	21	46	6.628192e+000	1.677078e+001	0	0	0	0	0	0	0	0	1	0	0	119.771	77.2625	1	1	1	1	25.3321	21.4586	46.8335
DATA	411	3	83	0	0	Col_2_13722714	Col_2_13722714	13037	450.5	9.363942529e-002	8.653835291e-002	2.792272312e-001	4.894585e+002	6.072329e+002	7.343012e+001	8.034196e+001	94	145	21	46	6.537977e+000	1.702423e+001	0	0	0	0	0	0	0	0	1	0	0	49.8456	82.8321	1	1	1	1	26.2212	21.3933	47.3592
DATA	412	3	84	0	0	Col_2_13558412	Col_2_13558412	13057.6	450.231	-1.048184311e-001	7.911550132e-002	1.852114440e-001	7.579127e+002	5.953890e+002	9.348190e+001	7.943070e+001	118	138	21	46	6.393497e+000	1.714540e+001	0	0	0	0	0	0	0	0	1	0	0	77.207	81.2628	1	1	1	1	24.4106	21.6236	47.3482
DATA	413	3	85	0	0	NC_1_6715702	NC_1_6715702	13079.3	450.5	2.109315821e-001	9.509084903e-002	2.654043539e-002	3.656006e+002	5.942080e+002	6.579865e+001	7.932066e+001	80	143	21	47	6.340921e+000	1.709611e+001	0	0	0	0	0	0	0	0	1	0	0	37.2537	81.1519	1	1	1	1	27.0811	21.3822	47.6346
DATA	414	3	86	0	0	Col_5_5799300	Col_5_5799300	13100	450.545	-4.961586081e-002	6.817083843e-002	4.667259273e-001	1.192074e+003	1.063377e+003	1.311552e+002	1.185989e+002	160	198	21	46	6.351530e+000	1.709805e+001	0	0	0	0	0	0	0	0	1	0	0	121.5	145.305	1	1	1	1	25.3321	21.3903	47.5135
DATA	415	3	87	0	0	NC_2_12338870	NC_2_12338870	13121.6	450.414	0.000000000e+000	6.191832039e-001	1.000000000e+000	5.433219e+001	5.215720e+001	5.467912e+001	5.264261e+001	38.5	69	21	47	6.405718e+000	1.683790e+001	0	0	0	0	0	0	0	0	1	0	0	-2.82338	5.47177	0	0	0	0	27.501	21.2862	47.3651
DATA	416	3	88	0	0	NC_5_26831865	NC_5_26831865	13142.8	450.478	0.000000000e+000	6.183243809e-001	1.000000000e+000	5.432012e+001	5.213267e+001	5.466697e+001	5.246555e+001	38	60	21	46	6.720822e+000	1.668499e+001	0	0	0	0	0	0	0	0	1	0	0	-5.06757	-1.23321	0	0	0	0	27.0811	21.248	47.1357
DATA	417	3	89	0	0	Col_3_8435609	Col_3_8435609	13164	450.5	4.674319838e-002	9.970548933e-002	6.392035308e-001	3.972857e+002	4.424316e+002	6.756951e+001	6.861296e+001	77.5	119	21	46	6.798934e+000	1.694712e+001	0	0	0	0	0	0	0	0	1	0	0	40.5199	60.5405	1	1	1	1	26.2212	21.1725	47.2146
DATA	418	3	90	0	0	Col_3_13576782	Col_3_13576782	13183.9	450.809	9.470575221e-002	6.804438278e-002	1.639759604e-001	1.051785e+003	1.308075e+003	1.185275e+002	1.409210e+002	147.5	226.5	20	46	6.801857e+000	1.689122e+001	0	0	0	0	0	0	0	0	1	0	0	107.292	179.062	1	1	1	1	22.9591	21.0482	46.8502
DATA	419	3	91	0	0	Col_3_4144884	Col_3_4144884	13206	450.582	-2.550544980e-001	6.895339754e-002	2.165015468e-004	2.076336e+003	1.154099e+003	2.147022e+002	1.267507e+002	251.5	216.5	21	46	6.781648e+000	1.677741e+001	0	0	0	0	0	0	0	0	1	0	0	211.839	158.037	1	1	1	1	25.3321	21.1888	47.1744
DATA	420	3	92	0	0	Col_4_17264221	Col_4_17264221	13226.4	450.86	2.586105041e-003	6.259865648e-002	9.670467929e-001	2.709618e+003	2.725802e+003	2.764143e+002	2.775689e+002	308	407.5	21	46	6.506209e+000	1.710003e+001	0	0	0	0	0	0	0	0	1	0	0	276.485	373.377	1	1	1	1	23.9365	21.0951	47.3109
DATA	421	3	93	0	0	Col_2_700017	Col_2_700017	13248.6	450.414	-4.754653272e-002	6.818051634e-002	4.855759888e-001	1.184935e+003	1.062057e+003	1.304786e+002	1.184185e+002	163	208	21	46	6.508681e+000	1.718174e+001	0	0	0	0	0	0	0	0	1	0	0	120.921	145.513	1	1	1	1	27.501	21.2718	47.193
DATA	422	3	94	0	0	NC_4_15878790	NC_4_15878790	13269.3	450.373	1.618086121e-002	7.161503714e-002	8.212463520e-001	8.764468e+002	9.097173e+002	1.032721e+002	1.049667e+002	124	190	21	46	6.706910e+000	1.698311e+001	0	0	0	0	0	0	0	0	1	0	0	89.4463	124.666	1	1	1	1	25.5572	21.2349	47.3404
DATA	423	3	95	0	0	Col_1_25862962	Col_1_25862962	13290.3	450.32	5.468905941e-003	7.293128654e-002	9.402249728e-001	8.303162e+002	8.408382e+002	9.938579e+001	9.905219e+001	121	178	21	47	6.539310e+000	1.685492e+001	0	0	0	0	0	0	0	0	1	0	0	84.7421	115.246	1	1	1	1	23.9365	21.2623	47.2152
DATA	424	3	96	0	0	NC_3_18029723	NC_3_18029723	13311.5	450.269	5.174463092e-002	6.260060943e-002	4.084731727e-001	2.775138e+003	3.126289e+003	2.828376e+002	3.169818e+002	324	480	21	47	6.499370e+000	1.695541e+001	0	0	0	0	0	0	0	0	1	0	0	283.235	428.545	1	1	1	1	24.4106	21.334	47.4552
DATA	425	3	97	0	0	Col_1_19519098	Col_1_19519098	13332.3	450.333	3.937858124e-002	8.472044762e-002	6.420703160e-001	5.389145e+002	5.900631e+002	7.673054e+001	7.887874e+001	96	134	21	47	6.639953e+000	1.696177e+001	0	0	0	0	0	0	0	0	1	0	0	55.0016	80.8914	1	1	1	1	23.696	21.2426	47.8398
DATA	426	3	98	0	0	NC_5_21021567	NC_5_21021567	13354.3	450.5	0.000000000e+000	6.184556708e-001	1.000000000e+000	5.427541e+001	5.201125e+001	5.462197e+001	5.236369e+001	38	63	21	47	6.641080e+000	1.729975e+001	0	0	0	0	0	0	0	0	1	0	0	-3.5199	2.00072	0	0	0	0	27.0811	21.3456	48.0743
DATA	427	3	99	0	0	Col_4_16244940	Col_4_16244940	13375.4	450.414	-1.000987140e-002	1.054359731e-001	9.243641411e-001	3.878578e+002	3.790204e+002	6.699550e+001	6.462584e+001	83	113	21	46	6.596052e+000	1.734297e+001	0	0	0	0	0	0	0	0	1	0	0	39.5796	51.9614	1	1	1	1	27.501	21.338	47.5263
DATA	428	3	100	0	0	NC_3_14257946	NC_3_14257946	13396.6	450.414	-1.185701309e-001	1.086425323e-001	2.751063444e-001	4.221036e+002	3.212543e+002	6.903961e+001	6.141904e+001	87.5	99.5	21	46	6.599597e+000	1.751122e+001	0	0	0	0	0	0	0	0	1	0	0	43.0693	44.0394	1	1	1	1	27.501	21.5224	47.4663
DATA	429	3	101	0	0	Col_5_180764	Col_5_180764	13416.9	450.404	8.274687722e-002	8.269395561e-002	3.170009000e-001	5.438591e+002	6.580112e+002	7.709372e+001	8.408682e+001	96	153	21	46	6.427291e+000	1.750109e+001	0	0	0	0	0	0	0	0	1	0	0	55.4846	90.1949	1	1	1	1	24.4106	21.6241	47.4617
DATA	430	3	102	0	0	Col_5_18414231	Col_5_18414231	13439	450.5	7.312409631e-002	1.268960613e-001	5.644449304e-001	2.722850e+002	3.222165e+002	6.105858e+001	6.148058e+001	69	106	21	46	6.435768e+000	1.739026e+001	0	0	0	0	0	0	0	0	1	0	0	27.7732	44.1603	1	1	0	1	26.2212	21.5569	47.9621
DATA	431	3	103	0	0	Col_1_12164630	Col_1_12164630	13458.8	450.306	4.964194484e-002	7.268752875e-002	4.946384642e-001	8.037827e+002	9.011157e+002	9.720452e+001	1.042249e+002	125	185	21	46	6.418762e+000	1.743842e+001	0	0	0	0	0	0	0	0	1	0	0	81.9686	123.474	1	1	1	1	23.9365	21.5327	47.8608
DATA	432	3	104	0	0	Col_1_16359715	Col_1_16359715	13480.5	450.359	1.706681134e-001	6.981796432e-002	1.450640158e-002	9.158576e+002	1.356738e+003	1.066658e+002	1.454355e+002	131	242	21	47	6.455832e+000	1.732506e+001	0	0	0	0	0	0	0	0	1	0	0	93.373	185.86	1	1	1	1	24.4106	21.5886	47.8868
DATA	433	3	105	0	0	NC_2_18735639	NC_2_18735639	13503	450.607	7.270717250e-002	6.675568498e-002	2.760863063e-001	1.194469e+003	1.412154e+003	1.313738e+002	1.506236e+002	160	256	21	46	6.564871e+000	1.698555e+001	0	0	0	0	0	0	0	0	1	0	0	121.74	193.395	1	1	1	1	25.5572	21.6164	47.2126
DATA	434	3	106	0	0	NC_1_19106989	NC_1_19106989	13523.6	450.414	3.977438834e-002	7.401329228e-002	5.909946568e-001	7.637904e+002	8.370446e+002	9.395372e+001	9.876256e+001	115	172	21	47	6.522536e+000	1.708168e+001	0	0	0	0	0	0	0	0	1	0	0	77.8188	114.593	1	1	1	1	27.501	21.6463	47.2121
DATA	435	3	107	0	0	Col_5_25347707	Col_5_25347707	13544.4	450.725	-3.197830285e-001	1.183902634e-001	6.911215255e-003	4.800576e+002	2.298848e+002	7.280293e+001	5.725410e+001	94	93	21	46	6.503665e+000	1.704820e+001	0	0	0	0	0	0	0	0	1	0	0	48.893	31.4606	1	1	1	0	24.1747	21.4972	46.9085
DATA	436	3	108	0	0	Col_1_2051838	Col_1_2051838	13566	450.5	-1.248395816e-001	7.485504949e-002	9.536518215e-002	9.187604e+002	6.892276e+002	1.069560e+002	8.661678e+001	131	157	21	46	6.588385e+000	1.737827e+001	0	0	0	0	0	0	0	0	1	0	0	93.5324	94.2795	1	1	1	1	26.2212	21.4384	47.414
DATA	437	3	109	0	0	Col_1_10290940	Col_1_10290940	13586.1	450.318	2.574257015e-002	7.906602722e-002	7.447397250e-001	6.430312e+002	6.822988e+002	8.447481e+001	8.608167e+001	103.5	158.5	21	47	6.432485e+000	1.749241e+001	0	0	0	0	0	0	0	0	1	0	0	65.4327	93.2873	1	1	1	1	22.1978	21.352	47.5813
DATA	438	3	110	0	0	NC_2_14471139	NC_2_14471139	13608.2	450.5	1.855705538e-001	1.088273505e-001	8.816030619e-002	2.994968e+002	4.591586e+002	6.245979e+001	6.975641e+001	74	119	21	47	6.483227e+000	1.763094e+001	0	0	0	0	0	0	0	0	1	0	0	30.4598	62.7448	1	1	1	1	26.6546	21.3837	47.5903
DATA	439	3	111	0	0	NC_2_9438025	NC_2_9438025	13629.3	450.5	3.560717530e-001	6.954020892e-002	3.049332002e-007	5.896269e+004	1.338595e+005	5.896524e+003	1.338605e+004	6015	18885	21	47	6.405745e+000	1.750674e+001	0	0	0	0	0	0	0	0	1	0	0	5993.37	18281.6	1	1	1	1	27.0811	21.3601	47.8179
DATA	440	3	112	0	0	Col_1_7295841	Col_1_7295841	13650.4	450.414	6.124058972e-002	6.408403092e-002	3.392594646e-001	1.764772e+003	2.032026e+003	1.848119e+002	2.098944e+002	217	342	21	48	6.439505e+000	1.753883e+001	0	0	0	0	0	0	0	0	1	0	0	179.275	277.345	1	1	1	1	27.501	21.4253	48.4636
DATA	441	3	113	0	0	NC_2_10552929	NC_2_10552929	13671.3	450.5	-4.632994437e-002	6.192843660e-002	4.543873707e-001	5.190118e+003	4.664954e+003	5.219084e+002	4.694528e+002	554	703.5	21	48	6.532035e+000	1.757584e+001	0	0	0	0	0	0	0	0	1	0	0	526.903	636.288	1	1	1	1	24.4106	21.5137	48.4903
DATA	442	3	114	0	0	Col_4_13587885	Col_4_13587885	13692.5	450.347	5.229366650e-003	6.352623737e-002	9.343936678e-001	2.025261e+003	2.049795e+003	2.098480e+002	2.116332e+002	251	339	21	47	6.453375e+000	1.737224e+001	0	0	0	0	0	0	0	0	1	0	0	205.46	279.382	1	1	1	1	24.1747	21.2461	48.3648
DATA	443	3	115	0	0	NC_3_2940259	NC_3_2940259	13713.5	450.091	2.861492070e-001	4.324007450e-001	5.081195758e-001	5.464141e+001	1.056017e+002	5.515537e+001	5.373875e+001	46	77	21	47	6.479824e+000	1.711878e+001	0	0	0	0	0	0	0	0	1	0	0	4.32242	14.3821	0	1	0	0	22.4545	21.2081	48.1894
DATA	444	3	116	0	0	Col_5_3908213	Col_5_3908213	13734.6	450.38	-5.358044433e-002	7.256141393e-002	4.602622396e-001	9.180166e+002	8.114656e+002	1.070335e+002	9.677522e+001	140.5	165	21	47	6.584392e+000	1.693836e+001	0	0	0	0	0	0	0	0	1	0	0	92.9889	110.429	1	1	1	1	24.4106	21.2096	47.901
DATA	445	3	117	0	0	Col_5_19498734	Col_5_19498734	13756.3	450.5	1.120140423e-002	7.987588262e-002	8.884742219e-001	6.405415e+002	6.572774e+002	8.447937e+001	8.429485e+001	108	150	21	47	6.398517e+000	1.679996e+001	0	0	0	0	0	0	0	0	1	0	0	64.8268	89.3689	1	1	1	1	27.0811	21.2021	47.8591
DATA	446	3	118	0	0	Col_4_9352980	Col_4_9352980	13777.1	450.475	-7.116205199e-002	6.378399450e-002	2.645623288e-001	2.255923e+003	1.914971e+003	2.322307e+002	1.986493e+002	264	324	21	47	6.331643e+000	1.644962e+001	0	0	0	0	0	0	0	0	1	0	0	228.111	260.145	1	1	1	1	26.0017	21.3478	47.3539
DATA	447	3	119	0	0	NC_5_492982	NC_5_492982	13798.6	450.414	3.434482025e-001	4.021355488e-001	3.930713118e-001	5.483234e+001	1.209163e+002	5.518245e+001	5.423998e+001	41	75.5	21	47	6.291535e+000	1.696900e+001	0	0	0	0	0	0	0	0	1	0	0	-0.0932857	16.4105	0	1	0	0	27.501	21.3679	47.9417
DATA	448	3	120	0	0	Col_1_26486746	Col_1_26486746	13819.6	450.611	-1.209996639e+000	1.300021468e-001	1.308608012e-020	6.822931e+003	4.207018e+002	6.845254e+002	6.760945e+001	729	121	21	47	6.260191e+000	1.726642e+001	0	0	0	0	0	0	0	0	1	0	0	688.569	57.0421	1	1	1	1	24.4106	21.3952	48.0012
DATA	449	3	121	0	0	Col_1_25508650	Col_1_25508650	13841	450.5	1.852349569e-001	6.527260441e-002	4.541613004e-003	2.413825e+003	3.697777e+003	2.552557e+002	3.735539e+002	236	509.5	21	46	6.241132e+000	1.757397e+001	0	0	1	1	0	0	0	0	1	0	0	243.34	500.85	1	1	1	1	26.2212	21.3778	47.8643
DATA	450	3	122	0	0	NC_1_20713472	NC_1_20713472	13862	450.5	3.359713655e-001	4.059638768e-001	4.079031239e-001	5.500594e+001	1.192287e+002	5.538063e+001	5.436080e+001	44	76	21	46	6.328648e+000	1.766158e+001	0	0	0	0	0	0	0	0	1	0	0	1.62316	16.132	0	1	0	0	26.2212	21.4012	47.5722
DATA	451	3	123	0	0	Col_5_8736807	Col_5_8736807	13882.2	450.347	-4.978641027e-001	7.672045909e-002	8.622097539e-011	1.182597e+004	3.758136e+003	1.183894e+003	3.795456e+002	1252	562	21	46	6.325951e+000	1.753207e+001	0	0	0	0	0	0	0	0	1	0	0	1189.54	507.947	1	1	1	1	23.9365	21.3327	47.2016
DATA	452	3	124	0	0	NC_1_24833719	NC_1_24833719	13904.3	450.5	0.000000000e+000	6.192315060e-001	1.000000000e+000	5.513749e+001	5.281937e+001	5.562395e+001	5.317564e+001	46	63	21	46	6.364112e+000	1.725091e+001	0	0	0	0	0	0	0	0	1	0	0	3.88218	1.9192	0	0	0	0	27.0811	21.2579	47.1238
DATA	453	3	125	0	0	NC_3_8793953	NC_3_8793953	13925.3	450.557	7.689236588e-002	9.856872426e-002	4.353385605e-001	3.978191e+002	4.748736e+002	6.833372e+001	7.132536e+001	81.5	129.5	21	47	6.317002e+000	1.751468e+001	0	0	0	0	0	0	0	0	1	0	0	39.9142	64.0324	1	1	1	1	26.0017	21.2767	47.5193
DATA	454	3	126	0	0	Col_4_5938166	Col_4_5938166	13946.6	450.702	4.953268427e-002	7.401420220e-002	5.033473963e-001	7.693317e+002	8.622760e+002	9.494129e+001	1.013626e+002	116	168	21	47	6.351751e+000	1.713577e+001	0	0	0	0	0	0	0	0	1	0	0	77.0862	116.128	1	1	1	1	25.1049	21.2319	47.5135
DATA	455	3	127	0	0	NC_5_9417838	NC_5_9417838	13967.8	450.5	2.887015885e-001	1.158117055e-001	1.267211944e-002	2.494643e+002	4.849645e+002	6.104318e+001	7.209950e+001	65	123	21	47	6.437007e+000	1.747125e+001	0	0	0	0	0	0	0	0	1	0	0	24.9606	65.23	1	1	0	1	26.6546	21.3328	47.8231
DATA	456	3	128	0	0	Col_1_22287975	Col_1_22287975	13988.5	450.25	1.013097336e-001	9.049965272e-002	2.629486997e-001	4.525317e+002	5.714243e+002	7.183875e+001	7.822401e+001	86	137	21	47	6.310965e+000	1.737013e+001	0	0	0	0	0	0	0	0	1	0	0	45.2132	76.7609	1	1	1	1	23.696	21.0546	47.4695
DATA	457	3	129	0	0	NC_1_30300968	NC_1_30300968	14009.8	450.509	-1.228446147e-002	1.261062718e-001	9.223979728e-001	3.093659e+002	3.007378e+002	6.386972e+001	6.136514e+001	70	104	21	47	6.563779e+000	1.724308e+001	0	0	0	0	0	0	0	0	1	0	0	30.8632	40.3458	1	1	1	1	24.8756	21.1542	47.6412
DATA	458	3	130	0	0	Col_5_23817747	Col_5_23817747	14031.2	450.603	1.775030251e-002	6.266396844e-002	7.769762310e-001	2.674254e+003	2.785819e+003	2.732188e+002	2.836847e+002	307	437	21	47	6.459496e+000	1.749503e+001	0	0	0	0	0	0	0	0	1	0	0	266.368	373.223	1	1	1	1	25.7804	21.1963	47.613
DATA	459	3	131	66	-1	(-)3xSLv1	NegativeControl	14052.4	450.414	0.000000000e+000	6.183574855e-001	1.000000000e+000	5.570340e+001	5.329917e+001	5.605908e+001	5.363950e+001	40	61	21	47	6.505777e+000	1.706241e+001	0	0	0	0	0	0	0	0	1	0	0	-2.14425	-1.48401	0	0	0	0	27.501	21.3674	47.557
DATA	460	3	132	0	0	Col_2_14794088	Col_2_14794088	14073	450.259	9.005833331e-003	7.153016889e-002	8.998090346e-001	9.111507e+002	9.302422e+002	1.070286e+002	1.074185e+002	134	183	21	47	6.558037e+000	1.686484e+001	0	0	0	0	0	0	0	0	1	0	0	90.4525	124.278	1	1	1	1	25.7804	21.3054	47.4675
DATA	461	3	133	0	0	Col_1_4508210	Col_1_4508210	14094.4	450.161	-1.673072417e-001	7.403810018e-002	2.383706699e-002	1.060269e+003	7.212883e+002	1.200259e+002	8.997958e+001	145	154	21	47	6.572232e+000	1.705358e+001	0	0	0	0	0	0	0	0	1	0	0	105.067	96.2201	1	1	1	1	25.3321	21.447	47.695
DATA	462	3	134	0	0	Col_4_4786970	Col_4_4786970	14116	450.5	2.107922232e-001	6.634614974e-002	1.487258074e-003	1.891869e+003	3.073854e+003	1.974025e+002	3.153340e+002	200.5	368.5	21	47	6.595954e+000	1.730262e+001	0	0	0	1	0	0	0	0	1	0	0	187.133	409.443	1	1	1	1	26.2212	21.4439	48.2197
DATA	463	3	135	0	0	Col_2_9759831	Col_2_9759831	14136.7	450.264	1.239222266e-001	8.192405849e-002	1.303692204e-001	5.527560e+002	7.352850e+002	7.901533e+001	9.120020e+001	96.5	152	21	47	6.582307e+000	1.719096e+001	0	0	0	0	0	0	0	0	1	0	0	54.5727	97.7958	1	1	1	1	24.8756	21.4248	47.6668
DATA	464	3	136	0	0	NC_1_13035032	NC_1_13035032	14158.2	450.5	0.000000000e+000	6.196370333e-001	1.000000000e+000	5.621414e+001	5.369426e+001	5.657308e+001	5.426753e+001	40	65.5	21	47	6.430265e+000	1.730790e+001	0	0	0	0	0	0	0	0	1	0	0	-1.5017	6.63401	0	0	0	0	26.6546	21.4257	47.5427
DATA	465	3	137	0	0	NC_3_2371961	NC_3_2371961	14179	450.792	1.183898485e-001	6.463970569e-002	6.702079732e-002	1.741083e+003	2.286701e+003	1.831031e+002	2.349870e+002	203.5	342	21	47	6.416392e+000	1.748582e+001	0	0	0	0	0	0	0	0	1	0	0	171.225	303.213	1	1	1	1	24.4106	21.296	47.6088
DATA	466	3	138	0	0	Col_1_4960684	Col_1_4960684	14199.8	450.421	3.943725408e-002	6.379353713e-002	5.364425864e-001	1.931489e+003	2.115093e+003	2.013283e+002	2.183444e+002	233.5	331.5	21	46	6.402063e+000	1.733017e+001	0	0	0	0	0	0	0	0	1	0	0	189.55	280.017	1	1	1	1	25.7804	21.1744	47.5662
DATA	467	3	139	66	-1	(-)3xSLv1	NegativeControl	14221.7	450.5	0.000000000e+000	6.183961730e-001	1.000000000e+000	5.656801e+001	5.394902e+001	5.692921e+001	5.429349e+001	38	55	21	46	6.464836e+000	1.737140e+001	0	0	0	0	0	0	0	0	1	0	0	-3.89634	-7.5494	0	0	0	0	27.0811	21.2448	47.6346
DATA	468	3	140	0	0	NC_3_5433066	NC_3_5433066	14242.8	450.5	7.603783349e-002	1.130833988e-001	5.013259537e-001	3.307627e+002	3.940528e+002	6.595006e+001	6.715719e+001	70	114	21	46	6.556707e+000	1.750818e+001	0	0	0	0	0	0	0	0	1	0	0	32.3161	51.9989	1	1	1	1	26.6546	21.1536	47.1496
DATA	469	3	141	0	0	NC_4_8787208	NC_4_8787208	14263.6	450.133	1.859185001e-001	1.202624082e-001	1.221190123e-001	2.694302e+002	4.133946e+002	6.321613e+001	6.838004e+001	70	116	21	46	6.526005e+000	1.732425e+001	0	0	0	0	0	0	0	0	1	0	0	26.2635	54.4632	1	1	0	1	22.7082	21.2543	46.6118
DATA	470	3	142	0	0	Col_5_15015270	Col_5_15015270	14285.2	450.5	1.608785367e-001	8.252294056e-002	5.123564286e-002	5.345340e+002	7.742013e+002	7.837769e+001	9.471341e+001	91	175.5	21	45	6.540426e+000	1.734642e+001	0	0	0	0	0	0	0	0	1	0	0	51.9826	101.829	1	1	1	1	26.6546	21.3836	46.2461
DATA	471	3	143	0	0	Col_3_5263953	Col_3_5263953	14306.1	450.397	-3.187806004e-002	6.573514709e-002	6.277139673e-001	1.536502e+003	1.427760e+003	1.640431e+002	1.528776e+002	186	244	21	44	6.450800e+000	1.700178e+001	0	0	0	0	0	0	0	0	1	0	0	149.061	187.481	1	1	1	1	25.7804	21.4423	45.7266
DATA	472	3	144	0	0	NC_3_15309129	NC_3_15309129	14327.5	450.5	2.551542261e-001	1.055690417e-001	1.565151951e-002	3.069118e+002	5.522907e+002	6.527123e+001	7.776184e+001	71	137	21	45	6.440062e+000	1.754391e+001	0	0	0	0	0	0	0	0	1	0	0	29.6998	72.3998	1	1	1	1	27.9146	21.3612	46.9281
DATA	473	3	145	0	0	Col_3_21053491	Col_3_21053491	14348.2	450.312	5.567744635e-002	9.686077853e-002	5.654135026e-001	4.337978e+002	4.931338e+002	7.222970e+001	7.374536e+001	84	124	21	46	6.460204e+000	1.765531e+001	0	0	0	0	0	0	0	0	1	0	0	41.8718	64.5383	1	1	1	1	23.696	21.2253	47.449
DATA	474	3	146	0	0	NC_2_17053097	NC_2_17053097	14369.7	450.34	1.541581744e-001	1.263474853e-001	2.224221479e-001	2.636547e+002	3.760051e+002	6.362706e+001	6.656338e+001	69	105	21	46	6.432662e+000	1.782213e+001	0	0	0	0	0	0	0	0	1	0	0	25.3808	49.125	1	1	0	1	23.4529	21.1943	47.8479
DATA	475	3	147	0	0	NC_5_17836969	NC_5_17836969	14391	450.5	-1.783051741e+000	1.821394113e-001	1.249257856e-022	8.390070e+003	1.382655e+002	8.410138e+002	5.673001e+001	843	80	21	46	6.821062e+000	1.760561e+001	0	0	0	0	0	0	0	0	1	0	0	805.491	18.0338	1	1	1	0	25.3321	21.4736	47.7678
DATA	476	3	148	0	0	Col_5_4458075	Col_5_4458075	14411.9	450.473	-2.872165843e-002	6.978950317e-002	6.806715089e-001	1.089127e+003	1.019428e+003	1.234993e+002	1.158863e+002	151	195	21	47	6.762650e+000	1.754884e+001	0	0	0	0	0	0	0	0	1	0	0	104.274	132.74	1	1	1	1	25.3321	21.2292	48.0681
DATA	477	3	149	0	0	NC_4_9218177	NC_4_9218177	14433.1	450.66	6.915328122e-003	9.462025390e-002	9.417384203e-001	4.810078e+002	4.887283e+002	7.565043e+001	7.372986e+001	91.5	127	21	47	6.724894e+000	1.750270e+001	0	0	0	0	0	0	0	0	1	0	0	45.9222	63.5303	1	1	1	1	23.9365	21.2333	47.7206
DATA	478	3	150	0	0	NC_1_11367500	NC_1_11367500	14454.4	450.364	1.307526173e-001	6.566142448e-002	4.644619938e-002	1.505388e+003	2.034234e+003	1.615295e+002	2.108058e+002	176	327	21	47	6.692483e+000	1.765363e+001	0	0	0	0	0	0	0	0	1	0	0	143.289	263.979	1	1	1	1	24.8756	21.2432	47.7829
DATA	479	3	151	0	0	NC_5_15517177	NC_5_15517177	14475.4	450.38	1.371631135e-001	7.217302194e-002	5.737063786e-002	8.335178e+002	1.143084e+003	1.019704e+002	1.270225e+002	121	192	21	47	6.442677e+000	1.754701e+001	0	0	0	0	0	0	0	0	1	0	0	79.1007	148.087	1	1	1	1	24.4106	21.2141	47.5325
DATA	480	3	152	0	0	NC_3_2051390	NC_3_2051390	14496.3	450.491	1.062817891e-001	9.714955243e-002	2.739541750e-001	4.156064e+002	5.308405e+002	7.210113e+001	7.678792e+001	78.5	132	21	47	6.518196e+000	1.740585e+001	0	0	0	0	0	0	0	0	1	0	0	39.3224	68.657	1	1	1	1	24.6442	21.425	47.6264
DATA	481	3	153	0	0	NC_5_13007101	NC_5_13007101	14518.2	449.478	0.000000000e+000	6.197586261e-001	1.000000000e+000	5.874697e+001	5.522944e+001	5.912209e+001	5.580421e+001	35	70	21	47	6.469953e+000	1.759433e+001	0	0	0	0	0	0	0	0	1	0	0	-3.6605	6.42184	0	0	0	0	22.1978	21.3773	47.5401
DATA	482	3	154	0	0	Col_5_13951047	Col_5_13951047	14538.4	450.19	-1.930953796e-001	6.768786541e-002	4.334507834e-003	1.960552e+003	1.256849e+003	2.048262e+002	1.374618e+002	231	221	21	47	6.446251e+000	1.715767e+001	0	0	0	0	0	0	0	0	1	0	0	184.31	162.015	1	1	1	1	25.3321	21.5846	47.3663
DATA	483	3	155	0	0	NC_2_1599654	NC_2_1599654	14559.9	449.681	0.000000000e+000	6.200583088e-001	1.000000000e+000	5.912484e+001	5.540950e+001	5.950237e+001	5.603461e+001	40.5	73	21	46	6.461150e+000	1.710909e+001	0	0	0	0	0	0	0	0	1	0	0	-2.8369	7.08745	0	0	0	0	22.1978	21.5866	47.0737
DATA	484	3	156	0	0	Col_5_16685892	Col_5_16685892	14581	450.377	-1.756876364e-001	7.214501822e-002	1.488350928e-002	1.259310e+003	8.403209e+002	1.393632e+002	1.009007e+002	161	163.5	21	46	6.407896e+000	1.686907e+001	0	0	0	0	0	0	0	0	1	0	0	117.598	107.966	1	1	1	1	26.2212	21.6033	47.0646
DATA	485	3	157	1028	1	SM_04	SM_04	14602.5	450.5	-1.360541696e-001	1.221534491e-001	2.653662037e-001	3.954325e+002	2.890801e+002	7.177855e+001	6.297205e+001	80	96	21	46	6.453195e+000	1.683529e+001	0	0	0	0	0	0	0	0	0	0	0	36.7976	37.0807	1	1	1	1	27.9146	21.6947	47.1557
DATA	486	3	158	0	0	Col_1_7206961	Col_1_7206961	14623.9	450.24	-2.985202395e-002	7.602366483e-002	6.945650628e-001	8.258841e+002	7.710226e+002	1.021546e+002	9.531382e+001	119	153	21.5	47	6.616705e+000	1.722770e+001	0	0	0	0	0	0	0	0	0	0	0	76.5747	98.7399	1	1	1	1	23.696	22.009	47.5259
DATA	487	3	159	0	0	NC_4_7000934	NC_4_7000934	14644.9	450.308	-6.214136676e-002	1.154646438e-001	5.904491723e-001	3.934934e+002	3.410327e+002	7.203461e+001	6.567166e+001	78.5	99.5	21	47	6.799042e+000	1.718204e+001	0	0	0	0	0	0	0	0	0	0	0	36.3541	43.6061	1	1	1	1	24.1747	22.0079	47.773
DATA	488	3	160	0	0	NC_4_9783394	NC_4_9783394	14666	450.5	0.000000000e+000	6.201640839e-001	1.000000000e+000	6.017342e+001	5.585202e+001	6.055764e+001	5.647178e+001	40	69	21	47	6.607180e+000	1.722522e+001	0	0	0	0	0	0	0	0	0	0	0	-0.797213	6.95179	0	0	0	0	26.2212	21.7146	47.7283
DATA	489	3	161	0	0	Col_2_11618182	Col_2_11618182	14686.9	450.102	1.575150433e-002	8.278236076e-002	8.490927850e-001	6.367998e+002	6.603200e+002	8.803667e+001	8.677064e+001	97.5	147	21	46	6.671418e+000	1.697512e+001	0	0	0	0	0	0	0	0	1	0	0	58.3956	84.1757	1	1	1	1	23.2073	21.6062	47.2533
DATA	490	3	162	0	0	Col_3_4772851	Col_3_4772851	14708.1	450.154	5.981620298e-002	6.223450632e-002	3.364807409e-001	3.991728e+003	4.581177e+003	4.038103e+002	4.615736e+002	407.5	643	21	46	6.557555e+000	1.700948e+001	0	0	0	0	0	0	0	0	1	0	0	364.641	583.13	1	1	1	1	24.4106	21.4721	46.9662
DATA	491	3	163	66	1	DarkCorner	DarkCorner	14728.8	450.545	0.000000000e+000	6.189627887e-001	1.000000000e+000	6.086482e+001	5.609809e+001	6.125346e+001	5.645629e+001	39.5	60	21	47	6.767756e+000	1.704529e+001	0	0	0	0	0	0	0	0	0	0	0	-0.494471	-3.57662	0	0	0	0	25.3321	21.7863	47.4532
DATA	492	3	164	66	1	DarkCorner	DarkCorner	14750.3	449.98	0.000000000e+000	6.190216472e-001	1.000000000e+000	6.112057e+001	5.617858e+001	6.151084e+001	5.653730e+001	39	57	21	47	6.455065e+000	1.732209e+001	0	0	0	0	0	0	0	0	1	0	0	-1.73226	-2.78371	0	0	0	0	23.4529	21.572	47.5046
DATA	493	4	1	66	1	DarkCorner	DarkCorner	11312.8	456.478	0.000000000e+000	6.181703651e-001	1.000000000e+000	5.175329e+001	5.061666e+001	5.208374e+001	5.093985e+001	40	49	22	47	6.884758e+000	1.717334e+001	0	0	0	0	0	0	0	1	0	0	0	-3.57356	-11.162	0	0	0	0	27.0811	22.1736	47.9095
DATA	494	4	2	0	0	Col_1_5622396	Col_1_5622396	11333.8	456.821	3.523278053e-002	9.372373900e-002	7.069751612e-001	4.312460e+002	4.676897e+002	6.775393e+001	6.933799e+001	89	125	22	47	7.061275e+000	1.730734e+001	0	0	0	0	0	0	0	0	0	0	0	46.0021	65.5633	1	1	1	1	25.1049	22.5696	48.1432
DATA	495	4	3	0	0	NC_3_6230384	NC_3_6230384	11354.9	456.729	-3.361295959e-001	7.521074260e-002	7.852369681e-006	1.496320e+003	6.900726e+002	1.585494e+002	8.606371e+001	208	162	22	47	6.903243e+000	1.682535e+001	0	0	0	0	0	0	0	0	0	0	0	159.113	96.2883	1	1	1	1	26.0017	22.2137	47.5
DATA	496	4	4	0	0	Col_2_11883333	Col_2_11883333	11376.1	456.796	-1.188313596e-001	7.773288465e-002	1.263353413e-001	7.887442e+002	5.999358e+002	9.479623e+001	7.916999e+001	124	152	22	47	6.824685e+000	1.713016e+001	0	0	0	0	0	0	0	0	0	0	0	83.6142	83.3387	1	1	1	1	24.6442	22.3063	47.8795
DATA	497	4	5	0	0	NC_5_1481090	NC_5_1481090	11397.3	456.5	1.492571684e-001	3.783981752e-001	6.932527207e-001	7.215298e+001	1.017446e+002	5.322921e+001	5.286588e+001	47	77	22	47	6.880524e+000	1.763909e+001	0	0	0	0	0	0	0	0	0	0	0	7.62666	14.0741	1	1	0	0	27.0811	22.1248	47.9255
DATA	498	4	6	0	0	NC_4_1837010	NC_4_1837010	11418.3	456.75	1.421529626e-002	6.616125117e-002	8.298777702e-001	1.291048e+003	1.334006e+003	1.395181e+002	1.432086e+002	171	227.5	21	46	6.816321e+000	1.675823e+001	0	0	0	0	0	0	0	0	0	0	0	136.075	183.79	1	1	1	1	24.8756	21.9458	47.0562
DATA	499	4	7	0	0	NC_1_26982294	NC_1_26982294	11439.6	456.63	3.678424437e-001	7.093468287e-002	2.152626576e-007	1.845648e+003	4.305179e+003	1.920333e+002	4.336815e+002	233	604	21	46	6.405537e+000	1.701558e+001	0	0	0	0	0	0	0	0	1	0	0	193.997	590.859	1	1	1	1	23.4529	21.5548	47.6323
DATA	500	4	8	0	0	NC_4_2534825	NC_4_2534825	11460.1	456.714	9.068101180e-002	9.451854050e-002	3.373576874e-001	4.087920e+002	5.037133e+002	6.706880e+001	7.273620e+001	87	134	21	46	6.364650e+000	1.735532e+001	0	0	0	0	0	0	0	0	1	0	0	42.8582	68.8884	1	1	1	1	23.9365	21.5297	47.9124
DATA	501	4	9	0	0	NC_2_18168947	NC_2_18168947	11482	456.5	4.000122092e-001	7.153158372e-002	2.243315940e-008	4.718411e+004	1.185245e+005	4.718713e+003	1.185256e+004	4994.5	15846.5	21	46	6.352470e+000	1.734787e+001	0	0	0	0	0	0	0	0	1	0	0	4934.08	16152.3	1	1	1	1	26.2212	21.6272	47.8119
DATA	502	4	10	0	-1	NC2_00119395	NC2_00119395	11503.2	456.5	4.120232070e-001	1.286174625e-001	1.357784272e-003	2.070431e+002	5.346678e+002	5.730830e+001	8.470672e+001	62	117.5	21	46	6.459363e+000	1.736370e+001	0	0	0	0	0	0	0	0	0	0	0	21.5982	72.6279	1	1	0	1	26.6546	21.7422	47.5478
DATA	503	4	11	0	0	NC_2_4530188	NC_2_4530188	11524.3	456.5	2.254970149e-001	3.729249593e-001	5.453974305e-001	6.796018e+001	1.142225e+002	5.399141e+001	5.420725e+001	47	81	22	46	6.739831e+000	1.745660e+001	0	0	0	0	0	0	0	0	0	0	0	7.07296	15.4684	1	1	0	0	27.0811	21.9848	47.3919
DATA	504	4	12	0	0	Col_1_21432892	Col_1_21432892	11545.5	456.5	5.358284411e-002	1.040697749e-001	6.066409183e-001	3.675099e+002	4.157688e+002	6.505670e+001	6.747474e+001	80	120	21	46	6.694502e+000	1.736603e+001	0	0	0	0	0	0	0	0	0	0	0	38.1632	56.1425	1	1	1	1	27.9146	21.9075	47.2105
DATA	505	4	13	0	0	NC_3_15055975	NC_3_15055975	11566.1	456.361	-3.984025488e-001	7.199965685e-002	3.140908496e-008	5.679686e+003	2.269456e+003	5.705103e+002	2.331167e+002	623	367	21	47	6.716338e+000	1.752986e+001	0	0	0	0	0	0	0	0	0	0	0	588.58	305.647	1	1	1	1	26.0017	21.796	47.9164
DATA	506	4	14	0	0	NC_3_20774325	NC_3_20774325	11587	456.283	-2.073611420e-003	7.345207441e-002	9.774780657e-001	8.200311e+002	8.161251e+002	9.813156e+001	9.753955e+001	128	165	21	47	6.394242e+000	1.736054e+001	0	0	0	0	0	0	0	0	1	0	0	84.8083	109.639	1	1	1	1	24.8756	21.5436	47.8312
DATA	507	4	15	0	0	NC_3_18085934	NC_3_18085934	11608.5	456.623	-4.930448959e-002	8.946221414e-002	5.815508503e-001	5.384415e+002	4.806557e+002	7.626476e+001	7.195508e+001	95.5	126.5	21	47	6.459042e+000	1.769470e+001	0	0	0	0	0	0	0	0	1	0	0	55.5731	64.4155	1	1	1	1	24.4106	21.5274	47.6023
DATA	508	4	16	0	0	Col_2_12172337	Col_2_12172337	11629.8	456.441	7.837667459e-002	8.322817369e-002	3.463419324e-001	5.421116e+002	6.493298e+002	7.659462e+001	8.423915e+001	97	146	21	47	6.480184e+000	1.756829e+001	0	0	0	0	0	0	0	0	1	0	0	55.8489	86.8283	1	1	1	1	25.7804	21.453	47.771
DATA	509	4	17	0	0	Col_1_7315721	Col_1_7315721	11650.8	456.426	1.369545209e-001	1.030948645e-001	1.840354315e-001	3.445953e+002	4.723500e+002	6.423151e+001	7.157435e+001	76	126	21	46	6.607108e+000	1.709628e+001	0	0	0	0	0	0	0	0	1	0	0	35.438	63.0336	1	1	1	1	25.7804	21.4089	47.7425
DATA	510	4	18	0	0	Col_1_7890249	Col_1_7890249	11672.3	456.5	1.248622352e-001	7.301693754e-002	8.725760436e-002	7.584673e+002	1.011112e+003	9.327964e+001	1.145706e+002	120	170	21	47	6.684904e+000	1.713998e+001	0	0	0	0	0	0	0	0	1	0	0	77.8663	134.669	1	1	1	1	27.0811	21.4228	48.2035
DATA	511	4	19	0	0	Col_2_5526045	Col_2_5526045	11692.8	456.491	7.716659875e-002	6.590861134e-002	2.416743316e-001	1.330750e+003	1.589509e+003	1.437584e+002	1.678637e+002	177	268	21	48	6.760601e+000	1.698612e+001	0	0	0	0	0	0	0	0	1	0	0	136.407	211.346	1	1	1	1	24.8756	21.5274	48.501
DATA	512	4	20	0	0	NC_4_13868550	NC_4_13868550	11714.7	456.5	-4.267908213e-001	8.408629420e-002	3.862165136e-007	1.245536e+003	4.661927e+002	1.359429e+002	7.138594e+001	167.5	119.5	21	48	6.599030e+000	1.710806e+001	0	0	0	0	0	0	0	0	1	0	0	127.471	61.8827	1	1	1	1	27.0811	21.4549	48.1485
DATA	513	4	21	0	0	NC_1_8649929	NC_1_8649929	11736.3	455.686	1.538233775e-001	1.490480972e-001	3.020540745e-001	2.059116e+002	2.934297e+002	5.830054e+001	6.158165e+001	62	96	21	47.5	6.580485e+000	1.720897e+001	0	0	0	0	0	0	0	0	1	0	0	21.0447	38.8922	1	1	0	1	20.3108	21.4377	47.9894
DATA	514	4	22	0	0	Col_5_16530847	Col_5_16530847	11756.7	456.483	-1.241552175e+000	1.321051169e-001	5.549699473e-021	1.463555e+004	8.391833e+002	1.464574e+003	9.990615e+001	1546	170.5	21	47	6.731712e+000	1.753674e+001	0	0	0	0	0	0	0	0	1	0	0	1493.68	111.083	1	1	1	1	25.3321	21.4487	47.9822
DATA	515	4	23	0	0	NC_4_2502291	NC_4_2502291	11778.2	456.5	-6.175594398e-003	1.332516634e-001	9.630349975e-001	2.850094e+002	2.809853e+002	6.167252e+001	6.112058e+001	68.5	97	21	47	6.623489e+000	1.762700e+001	0	0	0	0	0	0	0	0	1	0	0	29.0496	37.1484	1	1	1	1	26.6546	21.326	48.0426
DATA	516	4	24	0	0	NC_2_11051445	NC_2_11051445	11799.3	456.5	2.945430179e-001	4.005597209e-001	4.621393988e-001	5.929595e+001	1.168337e+002	5.507809e+001	5.557965e+001	48.5	74.5	21	46	6.532369e+000	1.746226e+001	0	0	0	0	0	0	0	0	1	0	0	6.03644	15.4296	1	1	0	0	27.0811	21.2958	47.6454
DATA	517	4	25	0	0	Col_1_19859496	Col_1_19859496	11820.7	456.265	-8.383033191e-002	7.690128815e-002	2.756677386e-001	8.080417e+002	6.661982e+002	9.764471e+001	8.600326e+001	128.5	149.5	21	46	6.537933e+000	1.738017e+001	0	0	0	0	0	0	0	0	1	0	0	82.1679	87.8954	1	1	1	1	23.696	21.2705	47.2119
DATA	518	4	26	0	0	Col_1_1491468	Col_1_1491468	11842.1	456.473	2.270218163e-002	6.319485350e-002	7.194148170e-001	2.219575e+003	2.338687e+003	2.286415e+002	2.401208e+002	274	370	21	46	6.486731e+000	1.717234e+001	0	0	0	0	0	0	0	0	1	0	0	225.455	308.293	1	1	1	1	25.3321	21.4767	47.2224
DATA	519	4	27	0	0	NC_1_3347760	NC_1_3347760	11862.8	456.5	0.000000000e+000	6.190940243e-001	1.000000000e+000	5.458508e+001	5.413090e+001	5.493362e+001	5.465027e+001	36	63.5	21	46	6.512110e+000	1.720493e+001	0	0	0	0	0	0	0	0	1	0	0	-6.84541	5.73567	0	0	0	0	26.6546	21.2095	46.9204
DATA	520	4	28	0	0	Col_2_8185937	Col_2_8185937	11883.8	456.289	-7.873960917e-002	1.383840315e-001	5.693605771e-001	2.969742e+002	2.477303e+002	6.249047e+001	5.987565e+001	71	93	21	46	6.769283e+000	1.745869e+001	0	0	0	0	0	0	0	0	1	0	0	30.1088	32.6128	1	1	1	0	20.8674	21.3426	47.2123
DATA	521	4	29	0	0	NC_4_90048	NC_4_90048	11905	456.5	-7.235558274e-003	1.073172909e-001	9.462456674e-001	3.855572e+002	3.791869e+002	6.719405e+001	6.642528e+001	79	110	21	46	6.668997e+000	1.739328e+001	0	0	0	0	0	0	0	0	1	0	0	39.0552	49.8925	1	1	1	1	26.2212	21.2214	47.3386
DATA	522	4	30	0	0	NC_5_23506813	NC_5_23506813	11926.2	456.368	9.863727374e-002	6.417197655e-002	1.242744540e-001	1.843366e+003	2.313390e+003	1.923883e+002	2.376862e+002	225.5	348.5	21	47	6.529356e+000	1.715148e+001	0	0	0	0	0	0	0	0	1	0	0	186.578	304.261	1	1	1	1	25.7804	21.1774	47.5674
DATA	523	4	31	0	0	NC_1_13118740	NC_1_13118740	11947.2	455.568	4.615641514e-001	3.522284413e-001	1.900567198e-001	5.476124e+001	1.585030e+002	5.511090e+001	5.683529e+001	41	80	21	46	6.535865e+000	1.721652e+001	0	0	0	0	0	0	0	0	1	0	0	-1.18643	20.8396	0	1	0	0	21.9382	21.3162	47.5825
DATA	524	4	32	0	0	Col_4_2353425	Col_4_2353425	11968.7	456.5	1.902290404e-001	1.380912636e-001	1.683391104e-001	2.193382e+002	3.398938e+002	5.935547e+001	6.430868e+001	64	104	21	46	6.600017e+000	1.742393e+001	0	0	0	0	0	0	0	0	1	0	0	22.1686	44.6786	1	1	0	1	27.0811	21.5547	47.7204
DATA	525	4	33	0	0	NC_5_26171577	NC_5_26171577	11989.1	456.311	1.857196147e-001	9.356872632e-002	4.716148077e-002	3.943166e+002	6.047345e+002	6.782590e+001	8.147523e+001	85	132.5	21	46	6.578142e+000	1.751727e+001	0	0	0	0	0	0	0	0	1	0	0	39.8308	79.4802	1	1	1	1	22.1978	21.4803	47.8495
DATA	526	4	34	0	0	Col_2_9547415	Col_2_9547415	12010.6	456.592	4.089547352e-002	9.884312425e-002	6.790636456e-001	4.157858e+002	4.568410e+002	6.912255e+001	7.119361e+001	89	124	21	46	6.687614e+000	1.768063e+001	0	0	0	0	0	0	0	0	1	0	0	41.9743	60.0394	1	1	1	1	24.4106	21.4768	47.7096
DATA	527	4	35	0	0	NC_1_18204290	NC_1_18204290	12031.4	456.489	3.511581327e-001	2.207491818e-001	1.116644539e-001	1.045618e+002	2.347098e+002	5.622689e+001	5.943281e+001	50	92	21	47	6.707582e+000	1.737622e+001	0	0	0	0	0	0	0	0	1	0	0	10.5505	30.8469	1	1	0	0	23.9365	21.3741	47.8374
DATA	528	4	36	0	0	Col_3_20288385	Col_3_20288385	12052.5	456.269	-6.981980549e-003	6.558926021e-002	9.152252782e-001	1.478342e+003	1.454765e+003	1.578281e+002	1.553841e+002	200	247	21	47	6.866419e+000	1.720774e+001	0	0	0	0	0	0	0	0	1	0	0	149.104	191.211	1	1	1	1	24.4106	21.4046	47.8023
DATA	529	4	37	0	0	Col_4_8284086	Col_4_8284086	12074.1	456.417	8.523553694e-002	1.792445574e-001	6.344117503e-001	1.815608e+002	2.209315e+002	5.819799e+001	5.888824e+001	60.5	85	21	47	6.576864e+000	1.705280e+001	0	0	0	0	0	0	0	0	1	0	0	18.3042	29.0441	1	1	0	0	26.0017	21.3848	47.8086
DATA	530	4	38	0	0	Col_5_17347019	Col_5_17347019	12095.1	456.553	1.414017829e-001	9.019202935e-002	1.169311552e-001	4.407686e+002	6.103971e+002	7.072729e+001	8.187836e+001	81	143	21	47	6.596139e+000	1.690138e+001	0	0	0	0	0	0	0	0	1	0	0	44.4204	80.2642	1	1	1	1	22.9591	21.3877	47.5136
DATA	531	4	39	0	0	NC_3_4278117	NC_3_4278117	12116.5	456.094	3.086421012e-001	1.017676696e-001	2.422873371e-003	3.044958e+002	6.197599e+002	6.315366e+001	8.256784e+001	73.5	139	21	47	6.507844e+000	1.686621e+001	0	0	0	0	0	0	0	0	1	0	0	30.6788	81.52	1	1	1	1	24.6442	21.5065	47.1129
DATA	532	4	40	0	0	Col_2_5883989	Col_2_5883989	12137.3	456.365	1.060834628e-001	1.052207663e-001	3.133589780e-001	3.509526e+002	4.480556e+002	6.553300e+001	7.058107e+001	79.5	113	21	46	6.445786e+000	1.714684e+001	0	0	0	0	0	0	0	0	1	0	0	35.3497	58.9574	1	1	1	1	24.6442	21.3566	47.0893
DATA	533	4	41	0	0	Col_2_16837953	Col_2_16837953	12158.3	456.731	4.325167861e-002	6.371325618e-002	4.972335601e-001	1.947240e+003	2.151152e+003	2.024396e+002	2.219144e+002	232	346	21	46	6.460989e+000	1.725392e+001	0	0	0	0	0	0	0	0	1	0	0	196.088	283.188	1	1	1	1	24.6442	21.2081	47.1914
DATA	534	4	42	0	0	Col_4_6752550	Col_4_6752550	12180	456.544	5.577561732e-002	7.778187145e-002	4.733263802e-001	6.662295e+002	7.575293e+002	8.662535e+001	9.331126e+001	104.5	158.5	21	47	6.501418e+000	1.749460e+001	0	0	0	0	0	0	0	0	1	0	0	67.0792	99.7746	1	1	1	1	25.5572	21.1347	47.5844
DATA	535	4	43	0	0	Col_3_14809891	Col_3_14809891	12201.3	456.444	4.447367544e-003	3.163390402e-001	9.887830190e-001	1.081321e+002	1.092451e+002	5.641797e+001	5.553875e+001	49.5	76	21	46	6.566417e+000	1.724753e+001	0	0	0	0	0	0	0	0	1	0	0	10.886	14.3967	1	1	0	0	23.2073	21.2035	47.137
DATA	536	4	44	0	0	Col_2_17082242	Col_2_17082242	12222.2	456.271	4.219708161e-002	6.428388521e-002	5.115553902e-001	1.727760e+003	1.904060e+003	1.814333e+002	1.980307e+002	209.5	302.5	21	46	6.772290e+000	1.736379e+001	0	0	0	0	0	0	0	0	1	0	0	173.926	251.071	1	1	1	1	25.7804	21.297	47.6547
DATA	537	4	45	0	0	NC_3_706567	NC_3_706567	12243.1	456.041	2.685043915e-001	1.785000993e-001	1.325233385e-001	1.469063e+002	2.726119e+002	5.729309e+001	6.083721e+001	59.5	94.5	21	46	6.698326e+000	1.738951e+001	0	0	0	0	0	0	0	0	1	0	0	14.788	35.9695	1	1	0	1	22.9591	21.3128	47.8747
DATA	538	4	46	0	0	Col_4_2127707	Col_4_2127707	12264.4	456.878	2.288046392e-001	2.087736070e-001	2.731023275e-001	1.289959e+002	2.184643e+002	5.686418e+001	5.857361e+001	53.5	85.5	21	46	6.540089e+000	1.757773e+001	0	0	0	0	0	0	0	0	1	0	0	12.9841	28.8465	1	1	0	0	23.9365	21.2966	47.4911
DATA	539	4	47	0	0	NC_1_2135036	NC_1_2135036	12286	456.5	3.505226823e-002	7.865407855e-002	6.558493697e-001	6.596763e+002	7.151269e+002	8.613092e+001	8.979610e+001	110	155	21	46	6.471125e+000	1.804149e+001	0	0	0	0	0	0	0	0	1	0	0	66.4034	94.496	1	1	1	1	26.2212	21.3405	47.6274
DATA	540	4	48	0	0	NC_1_17785608	NC_1_17785608	12306.9	456.63	4.238432859e-001	1.862874282e-001	2.289324774e-002	1.158570e+002	3.074437e+002	5.657505e+001	6.236930e+001	53	100	21	46	6.411167e+000	1.829105e+001	0	0	0	0	0	0	0	0	1	0	0	11.6628	40.6567	1	1	0	1	22.7082	21.4069	48.1454
DATA	541	4	49	0	0	Col_1_26565144	Col_1_26565144	12328.3	456.5	9.988426061e-002	6.507028596e-002	1.247786665e-001	1.538190e+003	1.935951e+003	1.634814e+002	2.010447e+002	205	324	21	46	6.489201e+000	1.816994e+001	0	0	0	0	0	0	0	0	1	0	0	154.858	256.221	1	1	1	1	27.0811	21.3827	47.88
DATA	542	4	50	0	0	NC_3_20382740	NC_3_20382740	12349.4	456.586	0.000000000e+000	6.185035493e-001	1.000000000e+000	5.501280e+001	5.383140e+001	5.536407e+001	5.423530e+001	41	60	21	46	6.473877e+000	1.794625e+001	0	0	0	0	0	0	0	0	1	0	0	-2.77945	3.38345	0	0	0	0	27.501	21.3903	47.6932
DATA	543	4	51	0	0	NC_5_26831082	NC_5_26831082	12370.4	456.632	-1.423666151e+000	1.482725133e-001	7.864706983e-022	1.407754e+004	5.307141e+002	1.408842e+003	7.580516e+001	1465	135	21	47	6.655612e+000	1.789541e+001	0	0	0	0	0	0	0	0	1	0	0	1417.64	70.3601	1	1	1	1	24.8756	21.2655	47.9252
DATA	544	4	52	0	0	Col_1_24833719	Col_1_24833719	12390.9	456.759	2.050411026e-003	6.924222416e-002	9.763763764e-001	1.048640e+003	1.053603e+003	1.185738e+002	1.184291e+002	139	193	21	46	6.608590e+000	1.773872e+001	0	0	0	0	0	0	0	0	1	0	0	105.618	139.806	1	1	1	1	24.6442	21.3086	47.5989
DATA	545	4	53	0	0	NC_5_17041994	NC_5_17041994	12413.2	456.229	1.992643941e-001	8.496995178e-002	1.902115760e-002	4.741656e+002	7.502300e+002	7.287040e+001	9.245343e+001	90	149	20	46	6.362840e+000	1.773134e+001	0	0	0	0	0	0	0	0	1	0	0	47.7691	99.6441	1	1	1	1	23.4529	20.8687	47.4859
DATA	546	4	54	0	0	Col_1_27688425	Col_1_27688425	12434.6	456.389	-4.647711327e-002	6.486803355e-002	4.736905939e-001	1.732019e+003	1.556237e+003	1.818222e+002	1.647187e+002	203.5	265.5	20	46	6.352680e+000	1.748735e+001	0	0	0	0	0	0	0	0	1	0	0	174.528	206.897	1	1	1	1	24.4106	20.7778	47.6607
DATA	547	4	55	0	0	NC_1_9558047	NC_1_9558047	12455.9	456.333	5.174700972e-003	1.223528524e-001	9.662649184e-001	3.151352e+002	3.189125e+002	6.365487e+001	6.264934e+001	74	94	21	46	6.604008e+000	1.731768e+001	0	0	0	0	0	0	0	0	1	0	0	31.763	42.4396	1	1	1	1	25.1049	20.9708	47.2711
DATA	548	4	56	0	0	Col_3_18059995	Col_3_18059995	12476.3	456.5	1.504660486e-001	6.293952403e-002	1.681881177e-002	5.529267e+004	7.818683e+004	5.529544e+003	7.818869e+003	5507	10027	21	46.5	6.658117e+000	1.765515e+001	0	0	0	0	0	0	0	0	1	0	0	5574.46	10414.8	1	1	1	1	27.0811	21.2023	47.4692
DATA	549	4	57	0	0	Col_3_6684305	Col_3_6684305	12497.5	456.5	7.766778299e-002	9.837135111e-002	4.297984420e-001	3.999101e+002	4.782226e+002	6.822594e+001	7.199640e+001	82.5	123	21	46	6.695833e+000	1.735655e+001	0	0	0	0	0	0	0	0	1	0	0	40.3296	63.7647	1	1	1	1	27.9146	21.3305	47.3563
DATA	550	4	58	0	0	NC_2_7707127	NC_2_7707127	12518.9	455.864	-7.087891815e-002	2.685756434e-001	7.918517945e-001	1.388419e+002	1.179347e+002	5.697499e+001	5.504511e+001	57	78.5	21	47	6.527465e+000	1.719798e+001	0	0	0	0	0	0	0	0	1	0	0	14.0066	15.7404	1	1	0	0	25.5572	21.2322	47.7148
DATA	551	4	59	0	0	Col_3_290174	Col_3_290174	12539.9	456.39	-2.393304363e-001	8.670426378e-002	5.774696283e-003	7.615150e+002	4.388823e+002	9.407768e+001	6.936139e+001	120	120	21	46	6.769830e+000	1.696836e+001	0	0	0	0	0	0	0	0	1	0	0	76.8459	58.6376	1	1	1	1	26.0017	21.1161	47.2928
DATA	552	4	60	0	0	NC_3_22983692	NC_3_22983692	12561	456.5	1.280624000e-002	6.021192733e-001	9.830313838e-001	5.487196e+001	5.651409e+001	5.523026e+001	5.395218e+001	43	68	21	46	6.681416e+000	1.701692e+001	0	0	0	0	0	0	0	0	1	0	0	0.944912	7.55843	0	1	0	0	30	21.0864	47.3168
DATA	553	4	61	0	0	Col_5_1951800	Col_5_1951800	12582	456.357	1.245679187e-001	7.480313257e-002	9.585756139e-002	7.010519e+002	9.339381e+002	8.923031e+001	1.076825e+002	117	179.5	21	46	6.592733e+000	1.709702e+001	0	0	0	0	0	0	0	0	1	0	0	70.7937	125.035	1	1	1	1	25.5572	20.949	47.487
DATA	554	4	62	0	0	NC_1_16329998	NC_1_16329998	12603.6	456.288	-3.258621667e-001	1.338299190e-001	1.489599774e-002	4.124422e+002	1.947605e+002	6.889179e+001	5.697732e+001	84	84	21	47	6.610636e+000	1.678401e+001	0	0	0	0	0	0	0	0	1	0	0	41.6652	26.1016	1	1	1	0	25.3321	21.0839	47.4546
DATA	555	4	63	0	0	NC_4_10447031	NC_4_10447031	12624.1	456.659	0.000000000e+000	6.183773830e-001	1.000000000e+000	5.481199e+001	5.315096e+001	5.516198e+001	5.351686e+001	41	63	21	46	6.556015e+000	1.728434e+001	0	0	0	0	0	0	0	0	1	0	0	-3.46344	2.26019	0	0	0	0	22.1978	21.1366	47.452
DATA	556	4	64	0	0	Col_1_2509045	Col_1_2509045	12644.9	456.268	-1.305231206e-001	1.007284387e-001	1.950471079e-001	4.890843e+002	3.621267e+002	7.370518e+001	6.455227e+001	90	108	20	46	6.487736e+000	1.710561e+001	0	0	0	0	0	0	0	0	1	0	0	49.4447	48.6292	1	1	1	1	25.3321	21.0123	47.3255
DATA	557	4	65	0	0	NC_1_24560027	NC_1_24560027	12666.1	456.231	2.488512918e-001	4.545228026e-001	5.840351858e-001	5.476820e+001	9.713590e+001	5.517348e+001	5.426009e+001	43	74	21	46	6.402518e+000	1.703859e+001	0	0	0	0	0	0	0	0	1	0	0	2.5037	13.0575	0	1	0	0	24.1747	21.1272	47.0792
DATA	558	4	66	0	0	Col_5_8754964	Col_5_8754964	12688	456.5	-4.043571256e-002	8.677936673e-002	6.412441422e-001	5.698884e+002	5.192232e+002	7.926680e+001	7.442862e+001	94	121.5	21	47	6.413766e+000	1.721907e+001	0	0	0	0	0	0	0	0	1	0	0	57.6604	69.8716	1	1	1	1	26.2212	21.2011	47.7925
DATA	559	4	67	0	0	NC_5_23714656	NC_5_23714656	12709	456.5	2.711122739e-001	6.623762454e-002	4.257812097e-005	4.217385e+004	7.873277e+004	4.217745e+003	7.873457e+003	4181	10801	21	47	6.559517e+000	1.705966e+001	0	0	0	0	0	0	0	0	1	0	0	4268.83	10605.6	1	1	1	1	26.2212	21.2231	47.8077
DATA	560	4	68	0	0	Col_1_11017892	Col_1_11017892	12729.5	456.269	5.212402344e-002	6.286552721e-002	4.070278905e-001	2.496363e+003	2.814698e+003	2.556341e+002	2.864575e+002	297	424	21	47	6.690599e+000	1.721418e+001	0	0	0	0	0	0	0	0	1	0	0	252.785	379.51	1	1	1	1	24.4106	21.2379	48.0805
DATA	561	4	69	0	0	NC_5_13073866	NC_5_13073866	12752.5	457.25	-1.481539694e-001	7.255780827e-002	4.116393294e-002	1.083858e+003	7.705812e+002	1.215543e+002	9.361674e+001	154	161	21	47	6.494664e+000	1.684053e+001	0	0	0	0	0	0	0	0	1	0	0	109.799	104.018	1	1	1	1	17.9125	20.9948	47.5288
DATA	562	4	70	0	0	Col_3_10966950	Col_3_10966950	12773	456.632	8.618481305e-002	9.747844574e-002	3.766194264e-001	3.987665e+002	4.862991e+002	6.793784e+001	7.201400e+001	86	123	21	47	6.753621e+000	1.702466e+001	0	0	0	0	0	0	0	0	1	0	0	40.4138	65.702	1	1	1	1	25.5572	21.2631	47.599
DATA	563	4	71	0	0	NC_4_2635362	NC_4_2635362	12793.8	456.722	1.041665426e-001	8.225227404e-002	2.053600711e-001	5.450250e+002	6.927602e+002	7.741730e+001	8.726384e+001	102	153	21	46	6.776248e+000	1.717749e+001	0	0	0	0	0	0	0	0	1	0	0	55.2594	93.6848	1	1	1	1	24.4106	21.2608	47.4888
DATA	564	4	72	0	0	NC_3_11343813	NC_3_11343813	12814.9	456.878	2.202287963e-001	9.458122138e-002	1.988757450e-002	3.687395e+002	6.122777e+002	6.618243e+001	8.098980e+001	77	149	20	47	6.890343e+000	1.728468e+001	0	0	0	0	0	0	0	0	1	0	0	37.4015	82.8789	1	1	1	1	23.2073	21.0867	47.9834
DATA	565	4	73	0	0	Col_3_2287270	Col_3_2287270	12835.2	456.5	-7.188130868e-002	7.650957947e-002	3.474703497e-001	7.964959e+002	6.749976e+002	9.675752e+001	8.580197e+001	122	150	20	47	6.800384e+000	1.673817e+001	0	0	0	0	0	0	0	0	1	0	0	80.8221	91.4461	1	1	1	1	23.9365	21.2448	47.733
DATA	566	4	74	0	0	NC_5_19230403	NC_5_19230403	12857	456.5	1.503143315e-001	8.333448145e-002	7.127094232e-002	5.074378e+002	7.172939e+002	7.476855e+001	8.913872e+001	90	138	20	46	6.647097e+000	1.667806e+001	0	0	0	0	0	0	0	0	1	0	0	51.5125	97.2656	1	1	1	1	26.2212	21.2035	46.9458
DATA	567	4	75	0	0	Col_3_12912741	Col_3_12912741	12877.6	456.448	3.017271077e-002	6.593601130e-002	6.472355717e-001	1.341479e+003	1.437993e+003	1.449437e+002	1.532127e+002	173	262.5	21	46	6.518616e+000	1.675460e+001	0	0	0	0	0	0	0	0	1	0	0	136.234	195.157	1	1	1	1	25.3321	21.4032	46.8993
DATA	568	4	76	0	0	NC_3_11479431	NC_3_11479431	12899.5	456.263	2.023197641e-001	4.796620042e-001	6.731735461e-001	5.451995e+001	8.687108e+001	5.491890e+001	5.354030e+001	42	68	21	46	6.488329e+000	1.677500e+001	0	0	0	0	0	0	0	0	1	0	0	2.3998	11.7998	0	1	0	0	25.3321	21.2799	46.9056
DATA	569	4	77	0	0	Col_5_15050356	Col_5_15050356	12920.6	456.586	3.770834456e-002	1.850726989e-001	8.385497872e-001	1.812942e+002	1.977390e+002	5.776562e+001	5.636839e+001	60	79.5	21	46	6.656358e+000	1.681124e+001	0	0	0	0	0	0	0	0	1	0	0	18.4261	26.8819	1	1	0	0	27.501	21.2	46.7192
DATA	570	4	78	0	0	Col_2_18735639	Col_2_18735639	12941.6	457.222	9.748743751e-003	7.755663211e-002	8.999706768e-001	6.899744e+002	7.056376e+002	8.812830e+001	8.809612e+001	112	153	21	46	6.675039e+000	1.700323e+001	0	0	0	0	0	0	0	0	1	0	0	70.1528	96.0099	1	1	1	1	22.4545	21.2636	46.942
DATA	571	4	79	0	0	Col_5_6677044	Col_5_6677044	12962	456.829	5.166458274e-002	6.980427802e-002	4.592181439e-001	9.470605e+002	1.066700e+003	1.094212e+002	1.189802e+002	140.5	196.5	21	46	6.573399e+000	1.694135e+001	0	0	0	0	0	0	0	0	1	0	0	96.327	145.238	1	1	1	1	21.6755	21.3225	46.3505
DATA	572	4	80	0	0	NC_5_22894545	NC_5_22894545	12983.7	456.959	-2.954806810e-001	8.456812749e-002	4.758485163e-004	8.839921e+002	4.476800e+002	1.039999e+002	6.912128e+001	130.5	118.5	21	46	6.678033e+000	1.698878e+001	0	0	0	0	0	0	0	0	1	0	0	89.9454	61.0008	1	1	1	1	23.4529	21.4218	46.7592
DATA	573	4	81	0	0	NC_4_9064696	NC_4_9064696	13005.6	456.34	1.782332027e-001	1.637680219e-001	2.764506636e-001	1.767593e+002	2.664498e+002	5.754821e+001	5.899013e+001	60.5	94.5	21	46	6.603959e+000	1.685470e+001	0	0	0	0	0	0	0	0	1	0	0	17.9917	36.3306	1	1	0	1	23.696	21.4403	46.8281
DATA	574	4	82	0	0	Col_1_3313453	Col_1_3313453	13025.3	456.465	1.395499012e-001	6.735026904e-002	3.826523724e-002	1.140061e+003	1.572093e+003	1.264710e+002	1.657744e+002	160.5	262.5	21	46	6.855669e+000	1.680475e+001	0	0	0	0	0	0	0	0	0	0	0	116.078	214.492	1	1	1	1	22.4545	21.8149	47.1984
DATA	575	4	83	0	0	NC_5_15643009	NC_5_15643009	13047.6	456.586	-8.820091953e-002	9.348270976e-002	3.454253147e-001	5.201105e+002	4.245167e+002	7.550260e+001	6.756311e+001	97	123.5	21	47	6.793156e+000	1.708426e+001	0	0	0	0	0	0	0	0	0	0	0	52.9742	57.9591	1	1	1	1	27.501	21.8506	47.8476
DATA	576	4	84	0	0	NC_2_2516097	NC_2_2516097	13068.4	456.625	1.676976336e-001	6.744345398e-002	1.290093290e-002	1.159626e+003	1.706143e+003	1.282226e+002	1.785178e+002	159.5	279	21	47	6.379729e+000	1.734189e+001	0	0	0	0	0	0	0	0	1	0	0	118.145	233.077	1	1	1	1	24.8756	21.5925	47.7018
DATA	577	4	85	0	0	NC_1_3622913	NC_1_3622913	13089.5	456.537	9.703867182e-002	6.300316429e-002	1.235069933e-001	2.697684e+003	3.373105e+003	2.752581e+002	3.413718e+002	298	532	21	47	6.319218e+000	1.717461e+001	0	0	0	0	0	0	0	0	1	0	0	274.923	461.054	1	1	1	1	24.4106	21.4648	47.5172
DATA	578	4	86	0	0	NC_2_17223122	NC_2_17223122	13110.6	456.471	7.128165548e-002	9.532104417e-002	4.545771439e-001	4.171511e+002	4.915583e+002	6.877931e+001	7.190127e+001	88	122	21	46	6.339119e+000	1.728588e+001	0	0	0	0	0	0	0	0	1	0	0	42.5235	67.2235	1	1	1	1	24.4106	21.4149	47.099
DATA	579	4	87	0	0	NC_5_7361139	NC_5_7361139	13132.5	456.413	5.886663240e-001	2.966443467e-001	4.720927735e-002	5.432424e+001	2.106978e+002	5.490764e+001	5.652171e+001	47	85.5	21	47	6.575903e+000	1.684693e+001	0	0	0	0	0	0	0	0	1	0	0	5.19102	28.8284	0	1	0	0	23.696	21.2147	47.1809
DATA	580	4	88	0	0	NC_3_5494407	NC_3_5494407	13154.1	456.449	1.427448086e-001	1.993192411e-001	4.738915050e-001	1.468590e+002	2.040071e+002	5.659722e+001	5.625342e+001	54	83.5	21	46	6.682461e+000	1.695202e+001	0	0	0	0	0	0	0	0	1	0	0	14.9777	27.9257	1	1	0	0	23.696	21.2561	47.1611
DATA	581	4	89	0	0	NC_5_22082747	NC_5_22082747	13173.6	456.86	-8.201233313e-001	9.784101936e-002	5.194593903e-017	1.602088e+004	2.424170e+003	1.603020e+003	2.480161e+002	1671	384.5	21	46	6.870019e+000	1.691909e+001	0	0	0	0	0	0	0	0	1	0	0	1634.23	331.971	1	1	1	1	23.9365	21.2699	46.7717
DATA	582	4	90	0	0	NC_1_4061574	NC_1_4061574	13195.6	456.586	1.450030635e-001	7.114965833e-002	4.154984195e-002	8.293872e+002	1.158138e+003	9.931860e+001	1.271098e+002	129	217	21	46	6.794599e+000	1.679729e+001	0	0	0	0	0	0	0	0	1	0	0	84.618	158.654	1	1	1	1	27.501	21.2719	46.9002
DATA	583	4	91	0	0	Col_3_20164489	Col_3_20164489	13215.7	456.784	-2.701333759e-001	6.700834984e-002	5.545997508e-005	4.257825e+003	2.285885e+003	4.292729e+002	2.345101e+002	471.5	364	21	46	6.601380e+000	1.692629e+001	0	0	0	0	0	0	0	0	1	0	0	434.468	313.247	1	1	1	1	24.4106	21.2087	47.381
DATA	584	4	92	0	0	NC_5_4276520	NC_5_4276520	13237.4	456.674	-6.337287265e-001	1.872728100e-001	7.144142125e-004	3.740674e+002	8.694031e+001	6.620391e+001	5.306935e+001	81	71	21	47	6.490847e+000	1.708827e+001	0	0	0	0	0	0	0	0	1	0	0	38.1747	11.9172	1	1	1	0	23.4529	21.2524	47.4623
DATA	585	4	93	0	0	Col_1_6369009	Col_1_6369009	13258.6	456.389	1.184495956e-001	7.327415956e-002	1.059806076e-001	7.428578e+002	9.757876e+002	9.220357e+001	1.107305e+002	122	192	21	46	6.523283e+000	1.705426e+001	0	0	0	0	0	0	0	0	1	0	0	75.8182	133.782	1	1	1	1	24.4106	21.3934	46.9875
DATA	586	4	94	0	0	Col_5_8187262	Col_5_8187262	13280.2	456.649	2.896361343e-002	7.862890331e-002	7.126060461e-001	6.479758e+002	6.926636e+002	8.474303e+001	8.681158e+001	104.5	161	21	46	6.538209e+000	1.686760e+001	0	0	0	0	0	0	0	0	1	0	0	66.1394	94.9862	1	1	1	1	25.7804	21.435	47.1677
DATA	587	4	95	0	0	Col_3_22810355	Col_3_22810355	13301.2	456.714	-3.327663642e-002	6.875668208e-002	6.284023609e-001	1.109338e+003	1.027513e+003	1.236475e+002	1.153058e+002	155.5	210	21	47	6.553017e+000	1.667683e+001	0	0	0	0	0	0	0	0	1	0	0	113.236	140.926	1	1	1	1	25.3321	21.4668	47.238
DATA	588	4	96	0	0	Col_2_18900952	Col_2_18900952	13322.6	456.586	4.012837754e-002	7.727394018e-002	6.035513703e-001	6.705885e+002	7.355031e+002	8.648251e+001	9.025933e+001	113	156	21	47	6.517807e+000	1.662808e+001	0	0	0	0	0	0	0	0	1	0	0	68.4512	100.885	1	1	1	1	27.501	21.299	47.577
DATA	589	4	97	0	0	NC_4_5811075	NC_4_5811075	13343.7	456.5	1.043024056e-001	5.377653541e-001	8.462109336e-001	5.426544e+001	6.899628e+001	5.462522e+001	5.276787e+001	42	72	21	47	6.605553e+000	1.704982e+001	0	0	0	0	0	0	0	0	1	0	0	1.22951	9.46431	0	1	0	0	27.0811	21.317	47.749
DATA	590	4	98	0	0	NC_3_1920371	NC_3_1920371	13365.1	456.524	3.376350961e-001	4.059379908e-001	4.055553960e-001	5.426826e+001	1.180813e+002	5.486426e+001	5.363035e+001	46.5	75	21	47	6.671709e+000	1.745228e+001	0	0	0	0	0	0	0	0	1	0	0	5.33439	16.1975	0	1	0	0	22.1978	21.5085	47.8637
DATA	591	4	99	0	0	Col_1_4973956	Col_1_4973956	13384.9	456.119	4.488228353e-002	1.265356400e-001	7.228138070e-001	2.820273e+002	3.127328e+002	6.147122e+001	6.095237e+001	71	99	21	46	6.603885e+000	1.713013e+001	0	0	0	0	0	0	0	0	1	0	0	28.7836	42.8954	1	1	1	1	22.1978	21.5784	47.4067
DATA	592	4	100	0	0	NC_5_8468398	NC_5_8468398	13406.9	456.31	-4.497786047e-002	7.168672758e-002	5.303823721e-001	9.412116e+002	8.486125e+002	1.088247e+002	9.969444e+001	137	184	22	46	6.803041e+000	1.759435e+001	0	0	0	0	0	0	0	0	0	0	0	96.0482	116.39	1	1	1	1	26.0017	21.9477	47.4521
DATA	593	4	101	0	0	NC_1_26991585	NC_1_26991585	13427.5	456.588	-3.162116774e-002	6.927259347e-002	6.480488530e-001	1.067601e+003	9.926311e+002	1.199274e+002	1.122108e+002	155.5	184	22	46	6.439234e+000	1.749287e+001	0	0	0	0	0	0	0	0	0	0	0	108.931	136.129	1	1	1	1	24.4106	21.7781	47.7961
DATA	594	4	102	0	0	Col_3_15563082	Col_3_15563082	13448.8	456.26	8.002086164e-002	6.324421853e-002	2.057754149e-001	2.267323e+003	2.726053e+003	2.332244e+002	2.775840e+002	283.5	439.5	21	46	6.438494e+000	1.770795e+001	0	0	0	0	0	0	0	0	0	0	0	231.295	373.772	1	1	1	1	24.1747	21.6912	48.1654
DATA	595	4	103	0	0	Col_1_9055851	Col_1_9055851	13470.2	456.339	-2.049463703e-002	9.680089520e-002	8.323258750e-001	4.498848e+002	4.291476e+002	7.079131e+001	6.769141e+001	87.5	122	21	47	6.443573e+000	1.750695e+001	0	0	0	0	0	0	0	0	1	0	0	45.8833	58.828	1	1	1	1	26.2212	21.5501	47.892
DATA	596	4	104	0	0	NC_1_7508020	NC_1_7508020	13491.4	456.237	3.761576423e-001	2.543389402e-001	1.391504633e-001	8.457504e+001	2.010943e+002	5.532276e+001	5.609271e+001	52	86	22	47	6.803017e+000	1.712827e+001	0	0	0	0	0	0	0	0	0	0	0	8.62336	27.5584	1	1	0	0	25.3321	22.0029	47.7205
DATA	597	4	105	0	0	NC_2_8796449	NC_2_8796449	13513.7	456.47	4.009922451e-001	3.743717206e-001	2.841212343e-001	5.434263e+001	1.368147e+002	5.475056e+001	5.413801e+001	45	76.5	21	46	6.597298e+000	1.689335e+001	0	0	0	0	0	0	0	0	0	0	0	2.63232	18.7434	0	1	0	0	26.6546	21.725	47.0239
DATA	598	4	106	0	0	NC_1_18217660	NC_1_18217660	13534.7	456.962	1.109845162e-001	6.582805153e-002	9.180043125e-002	1.348628e+003	1.741312e+003	1.455365e+002	1.818439e+002	177.5	283	21	47	6.577694e+000	1.731858e+001	0	0	0	0	0	0	0	0	1	0	0	137.42	238.48	1	1	1	1	24.4106	21.6632	47.4334
DATA	599	4	107	0	0	NC_3_11240862	NC_3_11240862	13555.3	456.5	0.000000000e+000	6.183459078e-001	1.000000000e+000	5.438212e+001	5.208862e+001	5.472937e+001	5.242122e+001	34.5	58.5	21	47	6.615676e+000	1.712720e+001	0	0	0	0	0	0	0	0	1	0	0	-8.19154	-4.40052	0	0	0	0	27.0811	21.513	47.1979
DATA	600	4	108	0	0	NC_3_10078157	NC_3_10078157	13577.1	456.733	1.231833898e-001	6.587252116e-002	6.148006768e-002	1.357022e+003	1.802064e+003	1.463318e+002	1.876829e+002	183.5	307.5	21	46	6.449745e+000	1.739541e+001	0	0	0	0	0	0	0	0	1	0	0	138.16	246.577	1	1	1	1	22.4545	21.4793	47.318
DATA	601	4	109	0	0	Col_5_22508528	Col_5_22508528	13597.3	457	8.452742839e-002	6.713637816e-002	2.080156575e-001	1.148139e+003	1.394832e+003	1.272115e+002	1.490256e+002	156	234	21	46	6.486892e+000	1.771921e+001	0	0	0	0	0	0	0	0	1	0	0	116.842	190.766	1	1	1	1	23.4529	21.482	47.4841
DATA	602	4	110	0	0	Col_3_7603858	Col_3_7603858	13618.8	456.522	-3.967109432e-002	6.248345262e-002	5.254899813e-001	3.163915e+003	2.887711e+003	3.211035e+002	2.935049e+002	342	471	21	47	6.805213e+000	1.755120e+001	0	0	0	0	0	0	0	0	0	0	0	321.801	394.701	1	1	1	1	27.0811	21.8634	47.6495
DATA	603	4	111	0	0	Col_4_10816941	Col_4_10816941	13639.6	456.696	-1.338659492e-002	6.721614132e-002	8.421395871e-001	1.227606e+003	1.190344e+003	1.344519e+002	1.301108e+002	165	222	21	47	6.439395e+000	1.758079e+001	0	0	0	0	0	0	0	0	1	0	0	124.791	162.605	1	1	1	1	24.8756	21.5453	48.1614
DATA	604	4	112	0	0	NC_5_23801678	NC_5_23801678	13660.7	456.904	8.240751044e-002	9.372999563e-002	3.792922779e-001	4.256742e+002	5.146178e+002	6.944590e+001	7.356259e+001	84	132.5	21	48	6.460066e+000	1.767597e+001	0	0	0	0	0	0	0	0	1	0	0	43.2457	70.2541	1	1	1	1	24.1747	21.4238	48.5055
DATA	605	4	113	0	0	NC_3_17497166	NC_3_17497166	13681.9	456.481	-2.898833972e-001	6.825008996e-002	2.162944119e-005	3.350399e+003	1.718751e+003	3.395093e+002	1.797450e+002	378	304	21	47	6.487686e+000	1.753556e+001	0	0	0	0	0	0	0	0	1	0	0	340.147	234.467	1	1	1	1	25.3321	21.3312	48.3909
DATA	606	4	114	0	0	Col_1_247065	Col_1_247065	13703.1	456.414	1.406506564e-001	1.261926775e-001	2.650344525e-001	2.555997e+002	3.533548e+002	6.060098e+001	6.340311e+001	69	105	21	47	6.458377e+000	1.749578e+001	0	0	0	0	0	0	0	0	1	0	0	25.931	48.1674	1	1	0	1	25.7804	21.2759	48.5444
DATA	607	4	115	0	0	NC_5_18565813	NC_5_18565813	13724.3	456.528	-5.612639759e-001	1.138252201e-001	8.183985532e-007	7.298719e+002	2.004392e+002	9.138282e+001	5.636890e+001	118.5	89.5	21	47	6.433326e+000	1.712169e+001	0	0	0	0	0	0	0	0	1	0	0	73.9914	27.3014	1	1	1	0	24.4106	21.2135	48.1639
DATA	608	4	116	0	0	Col_4_12003073	Col_4_12003073	13745.6	456.635	4.287041755e-002	7.539405807e-002	5.696154154e-001	7.231316e+002	7.981559e+002	9.087209e+001	9.566003e+001	112	170	21	47	6.442673e+000	1.646164e+001	0	0	0	0	0	0	0	0	1	0	0	73.2493	108.625	1	1	1	1	24.4106	21.3565	47.5063
DATA	609	4	117	0	0	NC_4_7631818	NC_4_7631818	13766.8	456.5	-2.231416388e+000	2.244655763e-001	2.759914138e-023	1.566254e+005	9.192758e+002	1.566264e+004	1.059999e+002	15866	187.5	21	47	6.382436e+000	1.632901e+001	0	0	0	0	0	0	0	0	1	0	0	15851.5	124.997	1	1	1	1	26.6546	21.3877	47.3306
DATA	610	4	118	0	0	NC_5_18401303	NC_5_18401303	13787.7	456.5	1.054770040e-001	9.710698864e-002	2.773932860e-001	3.927141e+002	5.006722e+002	6.768683e+001	7.278123e+001	79.5	116	21	46	6.333021e+000	1.689060e+001	0	0	0	0	0	0	0	0	1	0	0	39.7096	68.0158	1	1	1	1	23.9365	21.3966	47.5119
DATA	611	4	119	0	0	Col_3_4895435	Col_3_4895435	13808.5	456.5	-6.203835165e-002	6.365445868e-002	3.297531400e-001	2.263659e+003	1.962333e+003	2.329947e+002	2.032318e+002	257	313	21	47	6.263846e+000	1.735141e+001	0	0	0	0	0	0	0	0	1	0	0	228.676	266.328	1	1	1	1	24.4106	21.4462	48.3222
DATA	612	4	120	0	0	NC_3_10807618	NC_3_10807618	13830.1	456.564	-1.166030516e-001	6.338558749e-002	6.582946586e-002	3.295977e+003	2.519887e+003	3.341944e+002	2.574873e+002	373.5	407	21	47	6.268984e+000	1.713177e+001	0	0	0	0	0	0	0	0	1	0	0	332.619	341.649	1	1	1	1	25.7804	21.552	48.0592
DATA	613	4	121	0	0	NC_2_19016719	NC_2_19016719	13851.5	456.676	0.000000000e+000	6.184864994e-001	1.000000000e+000	5.494654e+001	5.264812e+001	5.529739e+001	5.301016e+001	41	63	21	46	6.314438e+000	1.765149e+001	0	0	0	0	0	0	0	0	0	0	0	-1.98571	2.24296	0	0	0	0	27.0811	21.6839	47.5758
DATA	614	4	122	0	0	Col_5_16652922	Col_5_16652922	13872.6	456.586	1.024935633e-001	1.067773682e-001	3.371151349e-001	3.399546e+002	4.304419e+002	6.496454e+001	6.831031e+001	75.5	122	21	46	6.218553e+000	1.765670e+001	0	0	0	0	0	0	0	0	1	0	0	34.2318	58.2344	1	1	1	1	27.501	21.5875	47.4435
DATA	615	4	123	0	0	Col_2_7341223	Col_2_7341223	13893	456.164	8.540913966e-002	9.020094508e-002	3.437018078e-001	4.598411e+002	5.597795e+002	7.201699e+001	7.715801e+001	88	132.5	21	46	6.335333e+000	1.763860e+001	0	0	0	0	0	0	0	0	1	0	0	46.2495	75.6474	1	1	1	1	25.1049	21.4429	47.4269
DATA	616	4	124	0	0	Col_1_12266842	Col_1_12266842	13914.2	456.156	-3.723425474e-002	1.258416765e-001	7.673203934e-001	3.172331e+002	2.911684e+002	6.392095e+001	6.061553e+001	76.5	103	21	47	6.379779e+000	1.748949e+001	0	0	0	0	0	0	0	0	1	0	0	31.8669	39.3017	1	1	1	1	22.4545	21.4503	47.3713
DATA	617	4	125	0	0	Col_1_12908256	Col_1_12908256	13935.4	456.62	1.329791227e-001	6.960934359e-002	5.608646515e-002	9.387074e+002	1.274998e+003	1.090822e+002	1.381640e+002	128	232	21	47	6.327870e+000	1.721698e+001	0	0	0	0	0	0	0	0	1	0	0	94.1782	171.896	1	1	1	1	24.4106	21.3044	47.6068
DATA	618	4	126	0	0	NC_1_9038164	NC_1_9038164	13957.1	456.412	-3.622184978e-002	1.509425441e-001	8.103526536e-001	2.530150e+002	2.327686e+002	6.112329e+001	5.815716e+001	68	96	21	47	6.353438e+000	1.715753e+001	0	0	0	0	0	0	0	0	1	0	0	25.3487	31.3415	1	1	0	0	24.1747	21.4314	47.7097
DATA	619	4	127	0	0	Col_3_7729940	Col_3_7729940	13978.1	456.474	-5.367622625e-002	7.476577467e-002	4.728034727e-001	8.410289e+002	7.432497e+002	1.008851e+002	9.149778e+001	120.5	162	21	47	6.383718e+000	1.739115e+001	0	0	0	0	0	0	0	0	1	0	0	84.1431	99.9494	1	1	1	1	25.7804	21.327	47.8923
DATA	620	4	128	0	0	Col_3_18338573	Col_3_18338573	13999.2	456.654	5.309935605e-003	6.894248002e-002	9.386077985e-001	1.064921e+003	1.078022e+003	1.202251e+002	1.203179e+002	155	200	21	46	6.607511e+000	1.713311e+001	0	0	0	0	0	0	0	0	1	0	0	106.389	144.779	1	1	1	1	24.6442	21.2305	47.4655
DATA	621	4	129	0	0	Col_1_18691142	Col_1_18691142	14020.6	456.228	2.325155124e-002	7.784296699e-002	7.651703590e-001	6.846375e+002	7.222910e+002	8.837828e+001	8.988947e+001	108.5	168.5	21	47	6.407725e+000	1.723728e+001	0	0	0	0	0	0	0	0	1	0	0	68.2885	96.8688	1	1	1	1	25.1049	21.1392	47.5892
DATA	622	4	130	0	0	Col_5_1192509	Col_5_1192509	14040.8	456.439	5.442877839e-002	6.197641745e-002	3.798256637e-001	4.753458e+003	5.388135e+003	4.786297e+002	5.414707e+002	525	723	21	47	6.625805e+000	1.756096e+001	0	0	0	0	0	0	0	0	1	0	0	473.424	721.68	1	1	1	1	21.6755	21.3716	47.7761
DATA	623	4	131	0	0	NC_5_17967249	NC_5_17967249	14062.5	456.571	-4.964416737e-001	2.313664875e-001	3.189740135e-002	2.590135e+002	8.258111e+001	6.175869e+001	5.428648e+001	66	70	21	47	6.527038e+000	1.732079e+001	0	0	0	0	0	0	0	0	1	0	0	25.7535	11.0449	1	1	0	0	26.2212	21.5038	48.0463
DATA	624	4	132	0	-1	NC2_00075021	NC2_00075021	14084.2	456.5	0.000000000e+000	6.186296828e-001	1.000000000e+000	5.580738e+001	5.339357e+001	5.621053e+001	5.373487e+001	45	61	21	47	6.542554e+000	1.683803e+001	0	0	0	0	0	0	0	0	1	0	0	2.27614	0.267108	0	0	0	0	26.6546	21.5631	47.3803
DATA	625	4	133	0	0	Col_1_20179776	Col_1_20179776	14105.3	456.439	-3.568423880e-002	7.522396389e-002	6.352337410e-001	8.132142e+002	7.490671e+002	9.888794e+001	9.223323e+001	121	164	21	47	6.505861e+000	1.700051e+001	0	0	0	0	0	0	0	0	1	0	0	80.5706	99.8879	1	1	1	1	25.3321	21.6625	47.9739
DATA	626	4	134	0	0	NC_1_26696142	NC_1_26696142	14126	455.538	1.396765266e-001	1.155759641e-001	2.268451055e-001	2.958189e+002	4.080397e+002	6.366175e+001	6.759969e+001	70	107	21	47	6.863603e+000	1.750560e+001	0	0	0	0	0	0	0	0	0	0	0	29.253	54.3295	1	1	1	1	17.2609	21.9001	48.021
DATA	627	4	135	0	0	NC_5_17147414	NC_5_17147414	14147.8	456.298	0.000000000e+000	6.194435174e-001	1.000000000e+000	5.611855e+001	5.363573e+001	5.662606e+001	5.401827e+001	42	67	21	47	6.479265e+000	1.711741e+001	0	0	0	0	0	0	0	0	1	0	0	4.05437	2.76548	0	0	0	0	23.4529	21.5812	47.6348
DATA	628	4	136	0	0	Col_1_7851338	Col_1_7851338	14168.6	456.517	3.086768892e-002	6.353309361e-002	6.270720103e-001	2.048481e+003	2.199377e+003	2.125197e+002	2.264842e+002	235.5	357.5	21	47	6.444502e+000	1.769173e+001	0	0	0	0	0	0	0	0	1	0	0	201.806	291.952	1	1	1	1	25.5572	21.5771	47.7237
DATA	629	4	137	0	0	Col_1_12902649	Col_1_12902649	14190	456.873	1.076300919e-001	7.208130765e-002	1.353910836e-001	8.236690e+002	1.055317e+003	9.999525e+001	1.186112e+002	122	204	21	47	6.468448e+000	1.737702e+001	0	0	0	0	0	0	0	0	1	0	0	80.9809	139.866	1	1	1	1	25.1049	21.3427	47.91
DATA	630	4	138	0	0	NC_1_25657376	NC_1_25657376	14210.8	456.804	1.005751154e-001	2.272077854e-001	6.580138535e-001	1.386984e+002	1.748424e+002	5.848488e+001	5.697900e+001	57.5	85.5	21	47	6.487059e+000	1.731950e+001	0	0	0	0	0	0	0	0	1	0	0	13.6082	23.1363	1	1	0	0	22.7082	21.4155	47.8873
DATA	631	4	139	0	0	Col_5_6263014	Col_5_6263014	14232.2	456.174	-3.765872435e-002	1.987143209e-001	8.496916457e-001	1.888404e+002	1.731555e+002	5.999566e+001	5.701367e+001	58	86.5	21	47	6.511976e+000	1.759826e+001	0	0	0	0	0	0	0	0	1	0	0	18.4856	22.8749	1	1	0	0	22.1978	21.2592	47.6962
DATA	632	4	140	0	0	NC_2_16603684	NC_2_16603684	14253.4	456.818	1.409351746e-001	1.193987444e-001	2.378515097e-001	2.853686e+002	3.947674e+002	6.380622e+001	6.722076e+001	66.5	110	21	46	6.551455e+000	1.738442e+001	0	0	0	0	0	0	0	0	1	0	0	27.8746	52.0676	1	1	1	1	25.1049	21.3345	46.8975
DATA	633	4	141	0	0	Col_5_18424909	Col_5_18424909	14273.5	456.519	-5.835018965e-002	8.120010528e-002	4.723889792e-001	6.938068e+002	6.065804e+002	8.991741e+001	8.154137e+001	108.5	135	21	45	6.612820e+000	1.730949e+001	0	0	0	0	0	0	0	0	1	0	0	67.6193	79.8781	1	1	1	1	24.4106	21.5133	46.4165
DATA	634	4	142	0	0	Col_5_14091533	Col_5_14091533	14295	456.278	9.062644346e-002	7.641486498e-002	2.356305147e-001	6.916172e+002	8.521033e+002	8.983790e+001	1.011954e+002	108	172	21	45	6.495185e+000	1.692560e+001	0	0	0	0	0	0	0	0	1	0	0	67.2412	112.019	1	1	1	1	24.8756	21.4783	45.8667
DATA	635	4	143	0	0	Col_2_2838281	Col_2_2838281	14316.7	456.143	3.346097765e-001	4.055872209e-001	4.093711445e-001	5.711654e+001	1.234161e+002	5.758424e+001	5.605590e+001	45.5	80.5	21	45	6.418534e+000	1.724213e+001	0	0	0	0	0	0	0	0	1	0	0	3.33856	16.1968	0	1	0	0	23.9365	21.4767	46.3822
DATA	636	4	144	0	0	NC_4_4651085	NC_4_4651085	14337.7	456.429	1.111228296e-001	1.712072838e-001	5.163032578e-001	1.899669e+002	2.453584e+002	6.067356e+001	6.001608e+001	60.5	97.5	21	45	6.426816e+000	1.791044e+001	0	0	0	0	0	0	0	0	1	0	0	18.3775	32.1465	1	1	0	0	25.3321	21.4008	47.3371
DATA	637	4	145	0	0	NC_5_11675695	NC_5_11675695	14358.8	456.719	-2.599275006e-002	6.657022500e-002	6.961993155e-001	1.394139e+003	1.313147e+003	1.509087e+002	1.423148e+002	178	222.5	21	46	6.414307e+000	1.774378e+001	0	0	0	0	0	0	0	0	1	0	0	134.53	171.76	1	1	1	1	25.3321	21.3088	47.7454
DATA	638	4	146	0	0	NC_1_16988558	NC_1_16988558	14380.4	456.586	1.697665763e-001	1.241074640e-001	1.713434574e-001	2.655534e+002	3.925712e+002	6.372347e+001	6.753939e+001	67	116	21	47	6.673929e+000	1.744457e+001	0	0	0	0	0	0	0	0	1	0	0	25.555	51.2591	1	1	0	1	27.501	21.4095	48.0209
DATA	639	4	147	0	0	Col_5_10526004	Col_5_10526004	14401.5	456.676	7.264704827e-002	6.912058212e-002	2.932498444e-001	1.029758e+003	1.217256e+003	1.182273e+002	1.335957e+002	135	202.5	21	46	6.588529e+000	1.764486e+001	0	0	0	0	0	0	0	0	1	0	0	98.8291	158.672	1	1	1	1	27.0811	21.2831	48.0146
DATA	640	4	148	0	0	NC_5_2057083	NC_5_2057083	14422.4	456.208	1.213198426e-001	8.080765490e-002	1.332674048e-001	5.882650e+002	7.778446e+002	8.278610e+001	9.534917e+001	100	154	21	47	6.780242e+000	1.753476e+001	0	0	0	0	0	0	0	0	1	0	0	56.297	101.221	1	1	1	1	24.8756	21.3965	48.0566
DATA	641	4	149	0	0	Col_3_21482638	Col_3_21482638	14443.7	456.846	-4.868528766e-003	6.523733029e-002	9.405107286e-001	1.596810e+003	1.579009e+003	1.700292e+002	1.672843e+002	204	265	21	47	6.768754e+000	1.753947e+001	0	0	0	0	0	0	0	0	1	0	0	152.39	205.129	1	1	1	1	24.4106	21.4578	47.6386
DATA	642	4	150	0	0	NC_2_10759982	NC_2_10759982	14464.9	456.964	1.199548423e-001	6.301973855e-002	5.698200394e-002	3.413232e+003	4.499048e+003	3.463141e+002	4.532947e+002	354	644	21	47	6.500424e+000	1.774321e+001	0	0	0	0	0	0	0	0	1	0	0	324.787	583.479	1	1	1	1	24.6442	21.3058	47.6183
DATA	643	4	151	0	0	NC_2_11688186	NC_2_11688186	14485.9	456.473	-5.006575409e-002	6.979070610e-002	4.731458696e-001	1.131478e+003	1.008278e+003	1.274975e+002	1.150583e+002	143.5	188.5	21	47	6.539478e+000	1.748748e+001	0	0	0	0	0	0	0	0	1	0	0	107.334	130.541	1	1	1	1	25.3321	21.546	47.4489
DATA	644	4	152	0	0	NC_5_21719787	NC_5_21719787	14506.8	456.478	3.724986242e-002	8.843303404e-002	6.735936172e-001	5.301067e+002	5.775814e+002	7.927475e+001	8.011505e+001	90	142	21	47	6.469371e+000	1.761072e+001	0	0	0	0	0	0	0	0	1	0	0	50.1336	74.6544	1	1	1	1	22.9591	21.5732	47.7801
DATA	645	4	153	0	0	NC_4_5292677	NC_4_5292677	14528.5	456.46	6.344635921e-002	1.114116816e-001	5.690326637e-001	3.529395e+002	4.084573e+002	6.886726e+001	6.900308e+001	73.5	112	21	47	6.748144e+000	1.751322e+001	0	0	0	0	0	0	0	0	0	0	0	33.27	52.7037	1	1	1	1	26.2212	21.9052	47.7392
DATA	646	4	154	0	0	Col_1_26819018	Col_1_26819018	14549.1	456.222	2.712094142e-002	7.708103025e-002	7.249509449e-001	7.364287e+002	7.838837e+002	9.456651e+001	9.616598e+001	108.5	167.5	22	47	6.498370e+000	1.691444e+001	0	0	0	0	0	0	0	0	0	0	0	69.1974	100.981	1	1	1	1	24.4106	21.7577	47.3982
DATA	647	4	155	0	0	NC_1_24647141	NC_1_24647141	14570.1	456.638	1.218540778e-001	1.608441392e-001	4.486958539e-001	2.070433e+002	2.741039e+002	6.301495e+001	6.216586e+001	61.5	88.5	21	46	6.418237e+000	1.703455e+001	0	0	0	0	0	0	0	0	1	0	0	19.3922	35.2529	1	1	0	0	22.9591	21.6252	47.3014
DATA	648	4	156	0	0	NC_1_24375571	NC_1_24375571	14591.4	456.389	5.813860248e-002	8.528134944e-002	4.954115630e-001	5.633727e+002	6.440719e+002	8.210197e+001	8.527512e+001	94.5	141.5	21	47	6.448733e+000	1.708191e+001	0	0	0	0	0	0	0	0	1	0	0	52.5844	82.6985	1	1	1	1	24.4106	21.617	47.4951
DATA	649	4	157	0	0	NC_5_8360992	NC_5_8360992	14613.5	456.194	0.000000000e+000	6.192629594e-001	1.000000000e+000	5.956197e+001	5.562804e+001	5.994228e+001	5.609100e+001	39	68	22	47	6.649286e+000	1.708199e+001	0	0	0	0	0	0	0	0	0	0	0	-1.55812	4.45465	0	0	0	0	20.3108	22.2055	47.7702
DATA	650	4	158	0	0	NC_3_23379946	NC_3_23379946	14634.3	456.545	-2.247923353e-001	1.393001007e-001	1.065866569e-001	3.709386e+002	2.210598e+002	7.066585e+001	6.027070e+001	74	91	22	47	6.742885e+000	1.684710e+001	0	0	0	0	0	0	0	0	0	0	0	34.3786	28.2921	1	1	1	0	25.1049	22.1482	47.4652
DATA	651	4	159	0	0	Col_5_8166684	Col_5_8166684	14655.7	456.691	-8.300583497e-001	9.886427883e-002	4.621897208e-017	9.125743e+003	1.349615e+003	9.145688e+002	1.461796e+002	886	232	22	47	6.853141e+000	1.740329e+001	0	0	0	0	0	0	0	0	0	0	0	842.689	172.455	1	1	1	1	24.8756	22.0747	47.999
DATA	652	4	160	0	0	Col_5_5864526	Col_5_5864526	14677.4	456.5	-1.587061526e-002	1.263582562e-001	9.000484484e-001	3.311800e+002	3.192960e+002	6.905903e+001	6.467886e+001	73.5	98	21	47	6.951241e+000	1.718608e+001	0	0	0	0	0	0	0	0	0	0	0	30.4646	40.7355	1	1	1	1	24.4106	21.9597	47.5538
DATA	653	4	161	0	0	NC_4_8828273	NC_4_8828273	14697.5	456.408	1.997388075e-002	8.532212205e-002	8.149076009e-001	5.942861e+002	6.222565e+002	8.503360e+001	8.393419e+001	93	141	21	46	6.606425e+000	1.702779e+001	0	0	0	0	0	0	0	0	1	0	0	54.4702	79.2735	1	1	1	1	24.4106	21.6739	47.0463
DATA	654	4	162	0	0	Col_1_3858758	Col_1_3858758	14718.3	456.604	9.484245258e-002	1.306830686e-001	4.679957270e-001	2.808109e+002	3.493465e+002	6.719682e+001	6.635171e+001	64	100.5	21.5	46	6.813479e+000	1.722400e+001	0	0	0	0	0	0	0	0	0	0	0	25.6416	44.4412	1	1	0	1	24.8756	22.0843	47.2745
DATA	655	4	163	66	1	DarkCorner	DarkCorner	14740	456.309	0.000000000e+000	6.189647667e-001	1.000000000e+000	6.091114e+001	5.613549e+001	6.130007e+001	5.649393e+001	36.5	60	21	47	6.708637e+000	1.732533e+001	0	0	0	0	0	0	0	0	0	0	0	-4.53762	-2.49886	0	0	0	0	26.8687	21.8996	47.6034
DATA	656	4	164	66	1	DarkCorner	DarkCorner	14760.9	456.48	0.000000000e+000	6.190192124e-001	1.000000000e+000	6.115093e+001	5.621280e+001	6.154139e+001	5.657174e+001	40	58.5	21	47	6.532789e+000	1.734223e+001	0	0	0	0	0	0	0	0	1	0	0	-1.23719	-4.95771	0	0	0	0	24.1747	21.6076	47.7211
DATA	657	5	1	66	1	DarkCorner	DarkCorner	11302.5	461.938	0.000000000e+000	6.181775694e-001	1.000000000e+000	5.171976e+001	5.052189e+001	5.205000e+001	5.084449e+001	40.5	61	22	46	6.879320e+000	1.704430e+001	0	0	0	0	0	0	0	0	0	0	0	-0.157852	-1.64387	0	0	0	0	25.7804	22.2256	47.4794
DATA	658	5	2	0	0	NC_1_4069419	NC_1_4069419	11323.4	462.213	1.836515866e-001	2.133018213e-001	3.892413534e-001	1.252280e+002	1.911407e+002	5.370519e+001	5.455536e+001	55	87	22	47	6.865105e+000	1.731274e+001	0	0	0	0	0	0	0	0	0	0	0	13.3668	26.8437	1	1	0	0	23.696	22.2583	48.0067
DATA	659	5	3	0	0	NC_3_17873654	NC_3_17873654	11344.7	462.673	2.245519180e-001	1.565296204e-001	1.514110926e-001	1.707312e+002	2.863286e+002	5.510961e+001	5.878850e+001	58	103	22	47	7.142364e+000	1.755782e+001	0	0	0	0	0	0	0	0	0	0	0	18.1635	40.0184	1	1	0	1	24.8756	22.7771	48.0552
DATA	660	5	4	1028	1	SM_12	SM_12	11365.7	462.5	0.000000000e+000	6.185884694e-001	1.000000000e+000	5.222497e+001	5.124783e+001	5.256262e+001	5.164488e+001	40	64	22	47	6.943542e+000	1.756867e+001	0	0	0	0	0	0	0	0	0	0	0	0.702791	3.73529	0	0	0	0	27.0811	22.5554	47.8522
DATA	661	5	5	0	0	Col_1_21372968	Col_1_21372968	11386.5	462.618	1.378026237e-001	6.305609012e-002	2.885970749e-002	4.046140e+003	5.557040e+003	4.080335e+002	5.581126e+002	470.5	832.5	22	47	6.835353e+000	1.762824e+001	0	0	0	0	0	0	0	0	0	0	0	427.873	769.918	1	1	1	1	24.4106	22.3664	47.9345
DATA	662	5	6	0	0	Col_5_19364941	Col_5_19364941	11407.9	463.189	1.855302489e-001	7.930981648e-002	1.931939130e-002	5.466895e+002	8.380520e+002	7.605427e+001	9.863369e+001	98	173	21	46	6.856938e+000	1.765481e+001	0	0	0	0	0	0	0	0	0	0	0	57.6381	115.625	1	1	1	1	21.1402	22.1692	47.5999
DATA	663	5	7	0	0	NC_3_4310999	NC_3_4310999	11427.9	462.5	2.416169848e-001	6.550132371e-002	2.253723499e-004	4.393818e+003	7.664063e+003	4.425675e+002	7.681821e+002	490.5	919	21	46	6.468819e+000	1.735935e+001	0	0	0	1	0	0	0	0	0	0	0	462.084	1053.57	1	1	1	1	17.9125	21.7384	47.4808
DATA	664	5	8	0	0	Col_3_20860990	Col_3_20860990	11449.9	462.364	-1.131483360e-001	9.255577452e-002	2.215230906e-001	5.378157e+002	4.144624e+002	7.561510e+001	6.681217e+001	95	123	21	46	6.527858e+000	1.728523e+001	0	0	0	0	0	0	0	0	1	0	0	56.4044	56.7567	1	1	1	1	25.3321	21.6303	48.0689
DATA	665	5	9	0	0	Col_1_11540721	Col_1_11540721	11471.4	462.586	2.326495271e-001	1.767341584e-001	1.880461310e-001	1.495673e+002	2.555560e+002	5.535203e+001	5.847096e+001	57.5	96.5	21	46	6.495839e+000	1.718654e+001	0	0	0	0	0	0	0	0	1	0	0	15.6448	34.8712	1	1	0	0	27.501	21.6638	48.0906
DATA	666	5	10	0	0	Col_3_17106819	Col_3_17106819	11492.7	462.5	-5.385033210e-004	6.282248869e-002	9.931607577e-001	2.470713e+003	2.467651e+003	2.527813e+002	2.523435e+002	307	405	22	46	6.650250e+000	1.749941e+001	0	0	0	0	0	0	0	0	0	0	0	257.801	335.599	1	1	1	1	27.0811	22.0858	47.8399
DATA	667	5	11	0	0	Col_1_21178922	Col_1_21178922	11514.1	463.255	3.178609285e-002	7.297291287e-002	6.631360004e-001	8.021064e+002	8.630144e+002	9.644826e+001	1.012426e+002	120	175	22	46	6.688044e+000	1.763641e+001	0	0	0	0	0	0	0	0	0	0	0	83.4845	116.994	1	1	1	1	24.1747	22.1936	47.4407
DATA	668	5	12	0	0	NC_2_18395786	NC_2_18395786	11535	462.5	2.149310321e-001	2.789301262e-001	4.409706878e-001	9.337271e+001	1.531620e+002	5.447802e+001	5.525159e+001	53.5	79.5	22	46	6.574976e+000	1.751141e+001	0	0	0	0	0	0	0	0	0	0	0	9.69787	20.7041	1	1	0	0	30	22.204	47.1787
DATA	669	5	13	0	0	Col_4_18116062	Col_4_18116062	11555.5	462.5	-1.638330569e-002	6.331641069e-002	7.958258910e-001	2.186807e+003	2.105849e+003	2.251978e+002	2.172079e+002	270	337	21	47	6.692883e+000	1.710751e+001	0	0	0	0	0	0	0	0	0	0	0	226.65	283.903	1	1	1	1	24.4106	21.9752	47.4145
DATA	670	5	14	0	0	NC_2_2393980	NC_2_2393980	11577.2	462.5	7.538503321e-002	6.774372799e-002	2.657955284e-001	1.087370e+003	1.293488e+003	1.213624e+002	1.399267e+002	149	220	21	48	6.386774e+000	1.727575e+001	0	0	0	0	0	0	0	0	0	0	0	112.461	173.921	1	1	1	1	26.6546	21.726	47.7859
DATA	671	5	15	0	0	Col_5_8817021	Col_5_8817021	11597.4	462.724	-5.255182350e-002	2.814851092e-001	8.518998851e-001	1.276108e+002	1.130669e+002	5.549010e+001	5.467665e+001	57	70	21	47	6.341782e+000	1.718678e+001	0	0	0	0	0	0	0	0	0	0	0	13.1727	15.1674	1	1	0	0	18.2295	21.7003	47.2635
DATA	672	5	16	0	0	NC_5_5431515	NC_5_5431515	11618.6	462.361	3.180683955e-001	4.220857263e-001	4.511113752e-001	5.375918e+001	1.118204e+002	5.419270e+001	5.476933e+001	44.5	74.5	21	47	6.672831e+000	1.759761e+001	0	0	0	0	0	0	0	0	0	0	0	3.2213	14.9664	0	1	0	0	19.1492	21.9161	48.0516
DATA	673	5	17	0	0	NC_2_17351522	NC_2_17351522	11640.7	462.5	-5.384183533e-001	3.227919094e-001	9.531484602e-002	1.844619e+002	5.339350e+001	5.725832e+001	5.381435e+001	59.5	66.5	21	47	6.433378e+000	1.722683e+001	0	0	0	0	0	0	0	0	1	0	0	18.9699	3.91532	1	0	0	0	27.0811	21.6108	47.7638
DATA	674	5	18	0	0	Col_1_9669866	Col_1_9669866	11661.8	462.5	2.189349070e-001	1.386418577e-001	1.143039717e-001	2.081816e+002	3.446492e+002	5.815262e+001	6.392576e+001	63.5	111.5	21	46	6.855063e+000	1.697500e+001	0	0	0	0	0	0	0	0	0	0	0	21.3726	45.9373	1	1	0	1	26.6546	21.9217	47.5464
DATA	675	5	19	0	0	NC_3_6188683	NC_3_6188683	11683	462.5	0.000000000e+000	6.186928044e-001	1.000000000e+000	5.404193e+001	5.359423e+001	5.438700e+001	5.403794e+001	40.5	66.5	21	47	6.990827e+000	1.711035e+001	0	0	0	0	0	0	0	0	0	0	0	-2.77423	4.40451	0	0	0	0	26.2212	21.786	48.303
DATA	676	5	20	0	0	NC_1_11396812	NC_1_11396812	11704.1	462.776	2.861379874e-001	1.539686545e-001	6.310979059e-002	1.696678e+002	3.278971e+002	5.705405e+001	6.319796e+001	57	103.5	21	47	6.932044e+000	1.700593e+001	0	0	0	0	0	0	0	0	0	0	0	17.3629	43.5534	1	1	0	1	23.696	21.8979	48.2286
DATA	677	5	21	0	0	NC_2_13126249	NC_2_13126249	11724.9	462.293	-1.452134159e+000	1.507225168e-001	5.717676287e-022	2.101068e+004	7.418325e+002	2.101776e+003	9.181849e+001	2191	159.5	21	48	6.872818e+000	1.664346e+001	0	0	0	0	0	0	0	0	0	0	0	2147.17	98.3891	1	1	1	1	25.7804	21.9619	47.643
DATA	678	5	22	0	0	NC_1_23835070	NC_1_23835070	11746.2	462.431	-5.433040154e-001	8.109470858e-002	2.089572052e-011	3.336609e+003	9.549956e+002	3.381028e+002	1.097992e+002	388.5	177	21	48	6.770492e+000	1.722167e+001	0	0	0	0	0	0	0	0	1	0	0	340.499	126.484	1	1	1	1	25.7804	21.5089	48.3807
DATA	679	5	23	0	0	NC_3_19771889	NC_3_19771889	11766.8	462.481	7.193757154e-002	7.240078801e-002	3.204166455e-001	8.144668e+002	9.611938e+002	9.810776e+001	1.103713e+002	123	189	21	47	6.556304e+000	1.744966e+001	0	0	0	0	0	0	0	0	1	0	0	83.0093	127.149	1	1	1	1	25.3321	21.3815	47.8145
DATA	680	5	24	0	0	NC_5_1122251	NC_5_1122251	11787.9	462.561	2.366812997e-001	6.523366209e-002	2.853952043e-004	6.502861e+003	1.121465e+004	6.525879e+002	1.122779e+003	681	1412	21	47	6.483933e+000	1.770613e+001	0	0	0	1	0	0	0	0	1	0	0	661.941	1481.83	1	1	1	1	21.6755	21.5023	47.8113
DATA	681	5	25	0	0	Col_3_3931595	Col_3_3931595	11810.4	462.218	-5.224112552e-002	1.500142633e-001	7.276591573e-001	2.602012e+002	2.307109e+002	6.068936e+001	5.906011e+001	69	91	21	46	6.669271e+000	1.760924e+001	0	0	0	0	0	0	0	0	1	0	0	26.455	30.4521	1	1	0	0	25.1049	21.4654	47.5124
DATA	682	5	26	0	0	NC_3_1898495	NC_3_1898495	11830.2	462.333	0.000000000e+000	6.181164842e-001	1.000000000e+000	5.453689e+001	5.406750e+001	5.488512e+001	5.441274e+001	36	55	21	46	6.570826e+000	1.715568e+001	0	0	0	0	0	0	0	0	1	0	0	-8.50025	-5.07551	0	0	0	0	19.4461	21.6089	47.0335
DATA	683	5	27	0	0	NC_2_1591994	NC_2_1591994	11852	462.481	2.546259376e-002	1.065631595e-001	8.111492526e-001	3.747284e+002	3.973555e+002	6.650572e+001	6.741198e+001	81	105	21	46	6.471242e+000	1.710346e+001	0	0	0	0	0	0	0	0	1	0	0	38.0192	52.3626	1	1	1	1	25.3321	21.5549	47.1351
DATA	684	5	28	0	0	NC_4_8011714	NC_4_8011714	11873.7	462.537	2.414296636e-001	1.210045353e-001	4.601979183e-002	2.467197e+002	4.301635e+002	6.027800e+001	6.942547e+001	64	119	21	46	6.576188e+000	1.764488e+001	0	0	0	0	0	0	0	0	1	0	0	25.0071	56.6475	1	1	0	1	25.1049	21.5438	47.3054
DATA	685	5	29	0	0	Col_5_19587785	Col_5_19587785	11894	462.283	3.101932436e-003	7.451463059e-002	9.667948518e-001	7.946359e+002	8.003318e+002	9.666506e+001	9.683990e+001	118	160	21	47	6.581014e+000	1.768052e+001	0	0	0	0	0	0	0	0	1	0	0	80.4773	105.338	1	1	1	1	24.8756	21.2676	47.7337
DATA	686	5	30	0	0	Col_1_17386958	Col_1_17386958	11914.7	462.744	1.229262917e-001	6.762522874e-002	6.910113500e-002	1.121218e+003	1.488046e+003	1.249246e+002	1.584869e+002	151	249	21	46	6.348086e+000	1.727882e+001	0	0	0	0	0	0	0	0	1	0	0	113.455	195.767	1	1	1	1	22.1978	21.1793	47.2643
DATA	687	5	31	0	0	NC_5_7973203	NC_5_7973203	11936.4	462.342	3.038065402e-001	1.265586786e-001	1.637182936e-002	2.172322e+002	4.372509e+002	5.925535e+001	6.992407e+001	66	115	21	47	6.509045e+000	1.731675e+001	0	0	0	0	0	0	0	0	1	0	0	21.9655	57.5034	1	1	0	1	20.591	21.5393	47.7508
DATA	688	5	32	0	0	NC_1_24411333	NC_1_24411333	11956.6	461.733	7.673025548e-002	1.335710510e-001	5.656614766e-001	2.602277e+002	3.105158e+002	6.099311e+001	6.279540e+001	66	102	21	47	6.535461e+000	1.689048e+001	0	0	0	0	0	0	0	0	1	0	0	26.2971	40.8256	1	1	0	1	18.5412	21.535	47.8662
DATA	689	5	33	0	0	Col_2_1689010	Col_2_1689010	11978.6	462.632	1.108045061e-001	6.279919839e-002	7.766035853e-002	3.560071e+003	4.594764e+003	3.602619e+002	4.627079e+002	393	617	21	47	6.649787e+000	1.768600e+001	0	0	0	0	0	0	0	0	0	0	0	359.488	604.005	1	1	1	1	24.8756	21.7092	48.1943
DATA	690	5	34	0	0	Col_1_27374550	Col_1_27374550	11999.7	462.418	-4.093756046e-002	6.765402541e-002	5.451114773e-001	1.256764e+003	1.143710e+003	1.372789e+002	1.267332e+002	166	214	22	46.5	6.930653e+000	1.769205e+001	0	0	0	0	0	0	0	0	0	0	0	126.835	150.333	1	1	1	1	24.8756	22.0951	47.7546
DATA	691	5	35	0	0	NC_2_9903557	NC_2_9903557	12020.4	462.225	0.000000000e+000	6.194564529e-001	1.000000000e+000	5.491197e+001	5.424851e+001	5.526260e+001	5.483257e+001	34	64.5	21	47	6.923467e+000	1.755066e+001	0	0	0	0	0	0	0	0	0	0	0	-7.97735	6.70327	0	0	0	0	21.1402	22.1052	48.0304
DATA	692	5	36	0	0	NC_2_17683812	NC_2_17683812	12042	462.611	7.764393451e-002	6.715354000e-002	2.475932104e-001	1.175676e+003	1.405826e+003	1.299202e+002	1.508096e+002	164.5	247	21	47	6.889513e+000	1.713668e+001	0	0	0	0	0	0	0	0	0	0	0	118.532	184.802	1	1	1	1	25.1049	21.7863	48.1349
DATA	693	5	37	0	0	NC_3_16087568	NC_3_16087568	12063.8	462.5	1.497029861e-001	1.394498925e-001	2.830355010e-001	2.271304e+002	3.206108e+002	5.979585e+001	6.330117e+001	64	97	21	46.5	6.506723e+000	1.699993e+001	0	0	0	0	0	0	0	0	1	0	0	22.8898	42.1524	1	1	0	1	30	21.2913	47.7259
DATA	694	5	38	0	0	NC_5_8795649	NC_5_8795649	12085	462.5	0.000000000e+000	6.190373191e-001	1.000000000e+000	5.498320e+001	5.422262e+001	5.533428e+001	5.473085e+001	38	63.5	21	47	6.613084e+000	1.713907e+001	0	0	0	0	0	0	0	0	1	0	0	-4.1238	5.53375	0	0	0	0	26.2212	21.5555	47.7497
DATA	695	5	39	0	0	NC_3_22789305	NC_3_22789305	12105.9	462.393	-3.042837898e-001	7.275431842e-002	2.885154384e-005	1.719157e+003	8.531625e+002	1.806066e+002	1.012664e+002	207	169	21	47	6.532373e+000	1.699795e+001	0	0	0	0	0	0	0	0	0	0	0	173.139	112.228	1	1	1	1	25.7804	21.7114	47.6301
DATA	696	5	40	0	0	Col_4_13327071	Col_4_13327071	12126.9	462.583	-9.902299127e-004	7.280827845e-002	9.891486955e-001	8.641649e+002	8.621967e+002	1.026317e+002	1.020180e+002	129	170	21	46	6.494063e+000	1.697674e+001	0	0	0	0	0	0	0	0	0	0	0	87.0066	113.458	1	1	1	1	22.9591	21.6947	47.2273
DATA	697	5	41	0	0	NC_1_24038385	NC_1_24038385	12148.4	462.586	-1.928169389e-002	2.469440332e-001	9.377634378e-001	1.442510e+002	1.379867e+002	5.722686e+001	5.622878e+001	56.5	73.5	21	46	6.403863e+000	1.730713e+001	0	0	0	0	0	0	0	0	1	0	0	14.5203	18.1658	1	1	0	0	27.501	21.4705	47.3297
DATA	698	5	42	0	0	NC_5_15312045	NC_5_15312045	12169.3	462.192	1.382737264e-001	5.231252277e-001	7.915314855e-001	5.503543e+001	7.566866e+001	5.538684e+001	5.500724e+001	40	66	21	47	6.458264e+000	1.734856e+001	0	0	0	0	0	0	0	0	1	0	0	-0.0398997	9.96627	0	1	0	0	17.2609	21.2143	47.5423
DATA	699	5	43	0	0	Col_3_800538	Col_3_800538	12190.7	462.5	1.699257341e-001	6.677623178e-002	1.093704481e-002	1.554515e+003	2.298902e+003	1.650268e+002	2.415298e+002	185	278	21	46	6.576337e+000	1.722762e+001	0	0	0	1	0	0	0	0	1	0	0	156.43	302.957	1	1	1	1	27.0811	21.2787	47.4399
DATA	700	5	44	0	0	NC_5_6809570	NC_5_6809570	12211.6	462.653	7.415527905e-002	8.438701939e-002	3.795356499e-001	5.381641e+002	6.383664e+002	7.723690e+001	8.388578e+001	94	146	21	46	6.522651e+000	1.708051e+001	0	0	0	0	0	0	0	0	1	0	0	54.1497	84.1757	1	1	1	1	23.9365	21.2145	47.3741
DATA	701	5	45	0	0	NC_2_9062152	NC_2_9062152	12233	462.781	0.000000000e+000	6.181731229e-001	1.000000000e+000	5.505359e+001	5.404092e+001	5.540512e+001	5.438990e+001	38	61	21	46	6.588392e+000	1.755884e+001	0	0	0	0	0	0	0	0	1	0	0	-4.64565	0.861852	0	0	0	0	21.6755	21.3016	47.9634
DATA	702	5	46	0	0	NC_5_5935235	NC_5_5935235	12254.1	462.255	-2.759982217e-001	7.106162033e-002	1.027823267e-004	1.799972e+003	9.533834e+002	1.883311e+002	1.097422e+002	227	184	21	46	6.449451e+000	1.757430e+001	0	0	0	0	0	0	0	0	1	0	0	181.104	125.879	1	1	1	1	25.1049	21.3968	47.7976
DATA	703	5	47	0	0	NC_5_18448479	NC_5_18448479	12275.3	462.5	-2.818374554e-001	8.783149961e-002	1.332704373e-003	8.000312e+002	4.180897e+002	9.731433e+001	6.853862e+001	125	121	21	46	6.497361e+000	1.817422e+001	0	0	0	0	0	0	0	0	1	0	0	80.4953	55.2433	1	1	1	1	27.0811	21.5129	47.851
DATA	704	5	48	0	0	NC_4_3355228	NC_4_3355228	12296.3	462.475	1.577386774e-001	8.164545015e-002	5.335999949e-002	5.389643e+002	7.749946e+002	7.729208e+001	9.461097e+001	94	166	21	45.5	6.486305e+000	1.827584e+001	0	0	0	0	0	0	0	0	1	0	0	54.231	102.48	1	1	1	1	25.7804	21.6613	47.9388
DATA	705	5	49	0	0	Col_3_291089	Col_3_291089	12317.7	462.5	-1.048530661e-002	7.547584776e-002	8.895112533e-001	7.769183e+002	7.583856e+002	9.541872e+001	9.322949e+001	118	159	21	46	6.415684e+000	1.837019e+001	0	0	0	0	0	0	0	0	1	0	0	78.1808	100.366	1	1	1	1	27.0811	21.6372	47.8922
DATA	706	5	50	0	0	NC_1_24607844	NC_1_24607844	12338.8	462.5	2.933554161e-001	2.617213648e-001	2.623435500e-001	9.310393e+001	1.829462e+002	5.616646e+001	5.718402e+001	52.5	82	21	46	6.396595e+000	1.822393e+001	0	0	0	0	0	0	0	0	0	0	0	9.3701	24.2317	1	1	0	0	26.6546	21.6854	47.8846
DATA	707	5	51	0	0	Col_3_15773845	Col_3_15773845	12359.6	462.577	-1.222336829e-002	6.616372090e-002	8.534296217e-001	1.387675e+003	1.349163e+003	1.494107e+002	1.453709e+002	175.5	236	21	47	6.466958e+000	1.793573e+001	0	0	0	0	0	0	0	0	1	0	0	139.677	178.854	1	1	1	1	24.4106	21.512	47.8816
DATA	708	5	52	0	0	NC_5_17508043	NC_5_17508043	12380.2	462.205	2.877829097e-001	8.458086064e-002	6.678237421e-004	4.570626e+002	8.866630e+002	7.179837e+001	1.038606e+002	87.5	165	21	47	6.659143e+000	1.772424e+001	0	0	0	0	0	0	0	0	1	0	0	46.0147	117.642	1	1	1	1	22.1978	21.4365	47.9607
DATA	709	5	53	0	0	Col_4_17361162	Col_4_17361162	12402.3	462.5	9.403398456e-002	9.105837644e-002	3.017546010e-001	4.512920e+002	5.603916e+002	7.142412e+001	7.784560e+001	84	139	21	46	6.380241e+000	1.821543e+001	0	0	0	0	0	0	0	0	1	0	0	45.4425	74.4255	1	1	1	1	27.0811	20.8894	47.7925
DATA	710	5	54	0	0	NC_1_9074875	NC_1_9074875	12423.4	462.586	3.247059785e-001	3.941500965e-001	4.100458131e-001	5.815194e+001	1.228203e+002	5.565264e+001	5.536111e+001	51	80.5	20	46	6.375055e+000	1.775077e+001	0	0	0	0	0	0	0	0	1	0	0	5.85687	16.3273	1	1	0	0	27.501	20.9563	48.0146
DATA	711	5	55	0	0	NC_5_17811895	NC_5_17811895	12444.6	462.586	0.000000000e+000	6.182785608e-001	1.000000000e+000	5.498297e+001	5.358707e+001	5.533405e+001	5.394473e+001	42	61	20	46	6.428273e+000	1.744385e+001	0	0	0	0	0	0	0	0	1	0	0	-1.76968	1.7205	0	0	0	0	30	20.7751	47.4108
DATA	712	5	56	0	0	NC_3_990303	NC_3_990303	12465.7	462.941	5.997601029e-002	6.498767736e-002	3.560682838e-001	1.523848e+003	1.749515e+003	1.621155e+002	1.830589e+002	204.5	303	21	46	6.526810e+000	1.730686e+001	0	0	0	0	0	0	0	0	1	0	0	153.554	233.034	1	1	1	1	24.1747	21.1727	46.841
DATA	713	5	57	0	0	Col_2_10299594	Col_2_10299594	12487	462.5	4.760195503e-002	6.209987312e-002	4.433558490e-001	3.925008e+003	4.379681e+003	3.963776e+002	4.412628e+002	428	639.5	21	46	6.547076e+000	1.743906e+001	0	0	0	0	0	0	0	0	1	0	0	395.64	583.938	1	1	1	1	26.2212	21.4222	47.252
DATA	714	5	58	0	0	NC_1_12520389	NC_1_12520389	12508	462.364	2.525384421e-001	1.143067908e-001	2.715350471e-002	2.638245e+002	4.719039e+002	6.125716e+001	7.154048e+001	68.5	123	21	47	6.530771e+000	1.702675e+001	0	0	0	0	0	0	0	0	1	0	0	26.6019	62.981	1	1	0	1	25.3321	21.3492	47.5873
DATA	715	5	59	0	0	Col_2_2937035	Col_2_2937035	12529.2	462.51	7.442481892e-002	6.461565937e-002	2.494000816e-001	1.624497e+003	1.928163e+003	1.715935e+002	2.001580e+002	208	329	21	47	6.531450e+000	1.723124e+001	0	0	0	0	0	0	0	0	1	0	0	163.854	257.602	1	1	1	1	23.9365	21.3995	47.9853
DATA	716	5	60	0	0	NC_5_19729522	NC_5_19729522	12550.4	462.586	3.077947352e-001	8.026436567e-002	1.256859621e-004	5.281861e+003	1.072955e+004	5.310677e+002	1.317609e+003	493	1030	21	46	6.630318e+000	1.711120e+001	0	0	0	1	0	0	0	0	1	0	0	532.935	1434.95	1	1	1	1	27.501	21.2456	46.9886
DATA	717	5	61	0	0	Col_1_13163339	Col_1_13163339	12571.6	462.586	4.043981938e-002	6.321514373e-002	5.223564240e-001	2.199276e+003	2.413901e+003	2.267559e+002	2.472699e+002	249	379.5	21	46	6.426927e+000	1.710303e+001	0	0	0	0	0	0	0	0	1	0	0	221.985	323.165	1	1	1	1	27.501	21.0102	47.7354
DATA	718	5	62	0	0	Col_1_27634939	Col_1_27634939	12591.8	462.936	1.453247158e-001	7.619934507e-002	5.649922684e-002	6.524932e+002	9.118024e+002	8.547222e+001	1.057412e+002	103.5	179.5	21	46	6.620223e+000	1.685405e+001	0	0	0	0	0	0	0	0	1	0	0	65.8824	122.193	1	1	1	1	22.9591	21.0587	47.7302
DATA	719	5	63	0	0	NC_5_12550249	NC_5_12550249	12613.4	462.192	5.556689660e-002	8.427180331e-002	5.096536494e-001	5.443603e+002	6.186618e+002	7.751592e+001	8.178674e+001	93	144	21	47	6.678057e+000	1.721283e+001	0	0	0	0	0	0	0	0	1	0	0	54.9876	82.9915	1	1	1	1	24.6442	21.2632	47.5218
DATA	720	5	64	0	0	NC_3_10447175	NC_3_10447175	12634.4	462.037	1.017829107e-001	5.423183472e-001	8.511266373e-001	5.481348e+001	6.928996e+001	5.518776e+001	5.388755e+001	43	72	21	46	6.550493e+000	1.717148e+001	0	0	0	0	0	0	0	0	1	0	0	1.65424	9.30444	0	1	0	0	24.6442	21.1885	47.0881
DATA	721	5	65	0	0	NC_5_17640918	NC_5_17640918	12656	462.196	1.121674421e-001	8.659036594e-002	1.951891249e-001	4.854719e+002	6.285380e+002	7.346672e+001	8.246436e+001	90	132	21	46	6.474565e+000	1.701513e+001	0	0	0	0	0	0	0	0	1	0	0	49.0786	84.4918	1	1	1	1	23.9365	21.2698	47.461
DATA	722	5	66	0	0	NC_1_25500489	NC_1_25500489	12676.5	461.689	2.172869691e-001	8.841153475e-002	1.398389883e-002	4.248669e+002	7.007126e+002	6.959245e+001	8.805875e+001	86	156	21	46	6.375507e+000	1.699731e+001	0	0	0	0	0	0	0	0	1	0	0	42.9698	94.2835	1	1	1	1	22.9591	21.452	47.0659
DATA	723	5	67	0	0	Col_3_16675402	Col_3_16675402	12697.8	461.583	-4.539298289e-002	6.161919010e-002	4.613233135e-001	1.278515e+004	1.151629e+004	1.279701e+003	1.152861e+003	1338	1569.5	21	46	6.442560e+000	1.707282e+001	0	0	0	0	0	0	0	0	1	0	0	1293.6	1551.14	1	1	1	1	22.9591	21.4943	47.296
DATA	724	5	68	0	0	Col_4_14753508	Col_4_14753508	12719.4	461.5	2.054005390e-001	6.687667166e-002	2.131052182e-003	1.394679e+003	2.238075e+003	1.499469e+002	2.300492e+002	179	292.5	21	46	6.657886e+000	1.722024e+001	0	0	0	0	0	0	0	0	1	0	0	141.175	301.754	1	1	1	1	19.1492	21.4257	47.8
DATA	725	5	69	0	0	Col_2_18687518	Col_2_18687518	12741	462.891	-8.583209768e-001	1.007894600e-001	1.651880372e-017	1.207901e+004	1.673826e+003	1.209154e+003	1.756226e+002	1271.5	292.5	21	47	6.635199e+000	1.718516e+001	0	0	0	0	0	0	0	0	1	0	0	1223.16	225.935	1	1	1	1	25.3321	21.4178	48.1522
DATA	726	5	70	0	0	NC_1_17936313	NC_1_17936313	12761.9	462.574	1.361299103e-001	5.197046850e-001	7.933699774e-001	5.467606e+001	7.480440e+001	5.502720e+001	5.363800e+001	42	70	21	47	6.644246e+000	1.688145e+001	0	0	0	0	0	0	0	0	1	0	0	0.477527	10.1067	0	1	0	0	24.8756	21.3169	47.4401
DATA	727	5	71	0	0	Col_3_1568024	Col_3_1568024	12783	462.878	2.843865082e-002	7.339409608e-002	6.984018317e-001	8.009663e+002	8.551709e+002	9.716316e+001	1.006412e+002	117	168	21	46	6.659099e+000	1.705844e+001	0	0	0	0	0	0	0	0	1	0	0	81.1782	115.655	1	1	1	1	22.9591	21.3203	46.9264
DATA	728	5	72	0	0	Col_3_12433747	Col_3_12433747	12804.5	462.962	9.363818783e-002	7.548840230e-002	2.148158595e-001	6.903971e+002	8.565193e+002	8.825566e+001	1.007288e+002	112	171	21	47	6.889087e+000	1.741254e+001	0	0	0	0	0	0	0	0	1	0	0	70.0024	115.95	1	1	1	1	24.8756	21.2396	48.0496
DATA	729	5	73	0	0	Col_3_8043292	Col_3_8043292	12825	462.544	-1.719934302e-001	8.182355098e-002	3.555292306e-002	7.760017e+002	5.222389e+002	9.508840e+001	7.438099e+001	120	129	21	47	6.861262e+000	1.719175e+001	0	0	0	0	0	0	0	0	1	0	0	78.7156	70.758	1	1	1	1	25.7804	21.3554	48.4289
DATA	730	5	74	0	0	Col_1_5740181	Col_1_5740181	12845.8	462.357	6.466764794e-002	7.544925935e-002	3.913889797e-001	7.074781e+002	8.210709e+002	8.956961e+001	9.768237e+001	111	178	21	46	6.487579e+000	1.681795e+001	0	0	0	0	0	0	0	0	1	0	0	71.7952	111.344	1	1	1	1	25.5572	21.3067	47.544
DATA	731	5	75	0	0	Col_5_26587636	Col_5_26587636	12867	462.796	3.457793623e-002	8.870546575e-002	6.966798946e-001	4.975051e+002	5.387354e+002	7.409515e+001	7.548144e+001	92	133	21	46	6.608608e+000	1.649419e+001	0	0	0	0	0	0	0	0	1	0	0	50.5078	73.125	1	1	1	1	24.8756	21.4008	46.5272
DATA	732	5	76	0	0	NC_4_1280285	NC_4_1280285	12888.5	462.184	1.346262312e-001	1.071158996e-001	2.088160318e-001	3.247666e+002	4.427898e+002	6.377391e+001	6.892862e+001	76	121	21	45	6.569046e+000	1.677398e+001	0	0	0	0	0	0	0	0	0	0	0	32.9852	60.151	1	1	1	1	23.696	21.7137	46.3761
DATA	733	5	77	0	0	Col_4_8296909	Col_4_8296909	12909.7	463.595	9.361365424e-002	6.945401377e-002	1.777063597e-001	9.470584e+002	1.174872e+003	1.094498e+002	1.287959e+002	137	223	21	46	6.493084e+000	1.681627e+001	0	0	0	0	0	0	0	0	1	0	0	96.226	159.755	1	1	1	1	21.1402	21.623	46.763
DATA	734	5	78	0	0	NC_3_5568975	NC_3_5568975	12931.1	462.905	-6.530133771e-002	1.019546892e-001	5.218516738e-001	4.384955e+002	3.772800e+002	7.021635e+001	6.484083e+001	88	109	21	46	6.683978e+000	1.691823e+001	0	0	0	0	0	0	0	0	1	0	0	44.5719	51.3401	1	1	1	1	21.9382	21.3422	46.9643
DATA	735	5	79	0	0	NC_1_24773008	NC_1_24773008	12951.5	463.366	-9.749398643e-003	7.303679070e-002	8.938089316e-001	8.451493e+002	8.263881e+002	1.007378e+002	9.800863e+001	132	164	21	46	6.682297e+000	1.737182e+001	0	0	0	0	0	0	0	0	1	0	0	85.9391	112.544	1	1	1	1	21.6755	21.4181	46.8823
DATA	736	5	80	0	0	NC_1_24461605	NC_1_24461605	12973.5	462.676	9.451634948e-002	7.795946520e-002	2.253676760e-001	6.254851e+002	7.775589e+002	8.315789e+001	9.390707e+001	106.5	156	21	46	6.964221e+000	1.722072e+001	0	0	0	0	0	0	0	0	0	0	0	63.628	105.97	1	1	1	1	27.0811	21.8845	46.6484
DATA	737	5	81	0	0	NC_1_24190879	NC_1_24190879	12994.6	462.586	7.312056397e-002	1.013860021e-001	4.707805323e-001	3.767740e+002	4.458631e+002	6.648541e+001	6.896797e+001	83	118	21	46	6.983412e+000	1.694979e+001	0	0	0	0	0	0	0	0	0	0	0	38.3417	60.8074	1	1	1	1	27.501	21.8689	46.9028
DATA	738	5	82	0	0	Col_1_11631076	Col_1_11631076	13015.8	462.5	-1.848580738e-003	7.548182773e-002	9.804614349e-001	7.530222e+002	7.498238e+002	9.310758e+001	9.158187e+001	120	153	21	46	6.944370e+000	1.695792e+001	0	0	0	0	0	0	0	0	0	0	0	76.657	102.331	1	1	1	1	30	21.8681	47.1482
DATA	739	5	83	0	0	Col_4_7130292	Col_4_7130292	13037	462.5	1.481513979e-001	6.304397235e-002	1.877495824e-002	6.312507e+003	8.878779e+003	6.336198e+002	8.894316e+002	602.5	1173	21	47	6.821861e+000	1.713429e+001	0	0	0	1	0	0	0	0	0	0	0	642.824	1212.51	1	1	1	1	26.2212	21.8849	47.8293
DATA	740	5	84	0	0	Col_1_5273967	Col_1_5273967	13057.3	462.5	1.235223402e-002	6.358409411e-002	8.459675279e-001	1.978368e+003	2.035444e+003	2.052660e+002	2.102103e+002	234	346.5	22	47	6.707359e+000	1.749586e+001	0	0	0	0	0	0	0	0	0	0	0	201.526	278.13	1	1	1	1	24.4106	22.0821	48.3533
DATA	741	5	85	0	0	NC_2_3809693	NC_2_3809693	13079.3	462.5	-1.165330096e+000	1.763398168e-001	3.884058084e-011	7.631384e+002	5.215227e+001	9.389690e+001	5.252123e+001	123.5	59.5	22	47	6.633662e+000	1.745722e+001	0	0	0	0	0	0	0	0	0	0	0	77.7617	2.65671	1	0	1	0	27.0811	22.0203	48.0686
DATA	742	5	86	0	0	Col_5_17360586	Col_5_17360586	13100	462.618	-9.366767170e-002	1.389763440e-001	5.003222212e-001	2.941773e+002	2.371054e+002	6.210112e+001	5.756652e+001	74.5	89.5	21	47	6.267153e+000	1.731490e+001	0	0	0	0	0	0	0	0	1	0	0	29.9843	32.436	1	1	1	0	25.3321	21.4834	47.5692
DATA	743	5	87	0	0	NC_1_4143161	NC_1_4143161	13121.1	462.291	1.347591194e-001	1.777365464e-001	4.483337246e-001	1.686910e+002	2.300653e+002	5.721997e+001	5.725746e+001	61	91	21	47	6.419762e+000	1.684286e+001	0	0	0	0	0	0	0	0	1	0	0	17.1985	31.4878	1	1	0	0	25.1049	21.4485	47.2278
DATA	744	5	88	0	0	NC_4_15444954	NC_4_15444954	13142.4	461.963	1.953464662e-001	1.137492397e-001	8.591652975e-002	2.768808e+002	4.341496e+002	6.127581e+001	6.805571e+001	67.5	117	21	47	6.581776e+000	1.696763e+001	0	0	0	0	0	0	0	0	1	0	0	28.2357	59.4457	1	1	1	1	24.6442	21.3668	47.1604
DATA	745	5	89	0	0	Col_2_11675576	Col_2_11675576	13164	462.5	2.074694426e-002	6.970635960e-002	7.659829421e-001	9.752825e+002	1.023004e+003	1.117965e+002	1.149323e+002	147	202	21	46	6.977933e+000	1.695814e+001	0	0	0	0	0	0	0	0	1	0	0	99.4804	140.142	1	1	1	1	26.2212	21.5803	46.9515
DATA	746	5	90	0	0	NC_5_1761061	NC_5_1761061	13185	462.5	0.000000000e+000	6.190710037e-001	1.000000000e+000	5.429316e+001	5.203164e+001	5.463983e+001	5.249311e+001	39	65.5	21	46	6.758414e+000	1.662165e+001	0	0	0	0	0	0	0	0	1	0	0	-5.17832	5.04487	0	0	0	0	30	21.33	46.9384
DATA	747	5	91	0	0	Col_1_21980704	Col_1_21980704	13205.8	462.556	7.176931218e-002	6.518736704e-002	2.709098741e-001	1.450175e+003	1.710762e+003	1.549662e+002	1.789055e+002	190.5	282	21	46	6.692856e+000	1.702721e+001	0	0	0	0	0	0	0	0	1	0	0	147.976	234.528	1	1	1	1	25.1049	21.3831	47.2999
DATA	748	5	92	0	0	NC_3_5963886	NC_3_5963886	13226.2	463.465	1.218644523e-001	8.403736482e-002	1.470244371e-001	5.057279e+002	6.695474e+002	7.443867e+001	8.497639e+001	93	153	21	47	6.489565e+000	1.668951e+001	0	0	0	0	0	0	0	0	1	0	0	51.6127	91.8224	1	1	1	1	21.6755	21.5479	47.6924
DATA	749	5	93	0	0	Col_1_27041088	Col_1_27041088	13248	462.556	2.280164940e-002	7.440488718e-002	7.592592638e-001	7.626579e+002	8.037693e+002	9.380446e+001	9.590370e+001	113.5	174	22	46	6.511547e+000	1.675931e+001	0	0	0	0	0	0	0	0	0	0	0	77.8431	110.249	1	1	1	1	25.3321	21.7539	47.2097
DATA	750	5	94	0	0	Col_2_14937131	Col_2_14937131	13269.8	462.314	5.292637819e-002	7.836527724e-002	4.994340679e-001	6.376201e+002	7.202585e+002	8.395130e+001	8.901529e+001	103.5	161.5	22	47	6.888808e+000	1.682812e+001	0	0	0	0	0	0	0	0	0	0	0	65.0871	98.814	1	1	1	1	24.4106	22.0641	47.5333
DATA	751	5	95	0	0	NC_5_17733155	NC_5_17733155	13290.3	462.25	4.720888108e-003	6.976426949e-002	9.460490158e-001	9.871212e+002	9.979100e+002	1.128092e+002	1.126649e+002	138	194	21	47	6.478984e+000	1.666431e+001	0	0	0	0	0	0	0	0	1	0	0	100.77	136.927	1	1	1	1	26.0017	21.5757	47.2545
DATA	752	5	96	0	0	Col_3_10805232	Col_3_10805232	13311.3	462.75	-2.414350953e-002	1.245675350e-001	8.463178956e-001	3.115322e+002	2.946860e+002	6.286533e+001	6.002181e+001	72	101	21	47.5	6.647472e+000	1.614198e+001	0	0	0	0	0	0	0	0	1	0	0	31.8044	40.4418	1	1	1	1	22.1978	21.607	47.6777
DATA	753	5	97	0	0	Col_1_11008010	Col_1_11008010	13333	462.5	3.803763727e-001	7.061893740e-002	7.191387226e-008	6.270963e+004	1.505604e+005	6.271201e+003	1.505613e+004	6684	21224	21	47	6.575292e+000	1.654759e+001	0	0	0	0	0	0	0	0	1	0	0	6402.06	20663.6	1	1	1	1	26.2212	21.429	47.2565
DATA	754	5	98	0	0	Col_5_19604346	Col_5_19604346	13353.5	462.6	-2.356899367e-002	6.930538913e-002	7.338004456e-001	1.052889e+003	9.972723e+002	1.186059e+002	1.126021e+002	151	200	21	47	6.584092e+000	1.712483e+001	0	0	0	0	0	0	0	0	1	0	0	107.488	136.876	1	1	1	1	24.4106	21.6063	47.8102
DATA	755	5	99	0	0	Col_1_4847244	Col_1_4847244	13374.9	462.556	3.193692620e-002	6.473582889e-002	6.217707072e-001	1.562666e+003	1.681912e+003	1.655331e+002	1.761309e+002	201.5	286.5	21	47	6.651859e+000	1.730750e+001	0	0	0	0	0	0	0	0	1	0	0	159.522	230.838	1	1	1	1	25.3321	21.6694	47.916
DATA	756	5	100	0	0	Col_3_16213145	Col_3_16213145	13396	462.62	1.390796211e-001	8.131828693e-002	8.720825883e-002	5.382275e+002	7.413879e+002	7.667688e+001	9.072307e+001	96.5	162.5	21	46	6.595662e+000	1.718149e+001	0	0	0	0	0	0	0	0	1	0	0	54.9391	101.748	1	1	1	1	23.696	21.5944	47.4563
DATA	757	5	101	0	0	NC_5_7186123	NC_5_7186123	13417	462.667	-6.814027537e-002	1.276888989e-001	5.935886172e-001	3.174559e+002	2.713583e+002	6.317402e+001	5.891551e+001	74.5	93	22	46	6.762384e+000	1.760521e+001	0	0	0	0	0	0	0	0	0	0	0	32.4002	37.2372	1	1	1	1	25.7804	22.134	47.441
DATA	758	5	102	0	0	Col_1_23109972	Col_1_23109972	13438.2	462.306	2.469134617e-002	7.973698193e-002	7.568195971e-001	6.283603e+002	6.651202e+002	8.326203e+001	8.461424e+001	103	146.5	22	46	6.784863e+000	1.813705e+001	0	0	0	0	0	0	0	0	0	0	0	64.1207	91.2541	1	1	1	1	23.9365	22.186	48.0351
DATA	759	5	103	0	0	NC_5_2943184	NC_5_2943184	13460	462.5	1.188350769e-001	7.122849345e-002	9.524343712e-002	8.302502e+002	1.091551e+003	9.939074e+001	1.210439e+002	128	194	22	47	6.722475e+000	1.754603e+001	0	0	0	0	0	0	0	0	0	0	0	84.7058	149.731	1	1	1	1	26.2212	21.9828	48.146
DATA	760	5	104	0	0	Col_1_6989145	Col_1_6989145	13480.6	462.691	7.728648023e-002	7.653551935e-002	3.125854061e-001	6.654151e+002	7.950220e+002	8.610725e+001	9.517686e+001	109	166	22	47	6.768268e+000	1.745757e+001	0	0	0	0	0	0	0	0	0	0	0	67.8736	109.03	1	1	1	1	24.8756	22.0293	48.0305
DATA	761	5	105	0	0	Col_1_7529332	Col_1_7529332	13502.9	463.229	-5.886198268e-001	9.524430524e-002	6.405889704e-010	1.234950e+003	3.184414e+002	1.350529e+002	6.126627e+001	173	105	22	47	6.771281e+000	1.694281e+001	0	0	0	0	0	0	0	0	0	0	0	125.934	43.6598	1	1	1	1	22.9591	22.1395	47.5466
DATA	762	5	106	0	0	NC_2_1094519	NC_2_1094519	13523.9	462.719	6.165469815e-002	1.108881080e-001	5.782052468e-001	3.320710e+002	3.827240e+002	6.397636e+001	6.485705e+001	78	110	22	47	6.772386e+000	1.719259e+001	0	0	0	0	0	0	0	0	0	0	0	33.8516	52.4526	1	1	1	1	25.5572	22.1001	47.6621
DATA	763	5	107	0	0	Col_2_10550212	Col_2_10550212	13544.7	462.5	5.644540089e-003	6.476383536e-002	9.305477187e-001	1.591088e+003	1.611903e+003	1.682499e+002	1.694881e+002	198	254.5	21	47	6.643658e+000	1.734764e+001	0	0	0	0	0	0	0	0	0	0	0	162.139	220.822	1	1	1	1	20.8674	21.7688	47.7761
DATA	764	5	108	0	0	NC_1_21462946	NC_1_21462946	13566.5	462.604	0.000000000e+000	6.199818737e-001	1.000000000e+000	5.437784e+001	5.207341e+001	5.476966e+001	5.264856e+001	46	70	21	46	6.565825e+000	1.710413e+001	0	0	0	0	0	0	0	0	1	0	0	2.25114	6.91358	0	0	0	0	24.1747	21.5718	46.824
DATA	765	5	109	0	0	Col_2_11537823	Col_2_11537823	13585.7	462.906	1.175832539e-001	6.271743337e-002	6.081888945e-002	4.228951e+003	5.543906e+003	4.264239e+002	5.568641e+002	447	814	21	46.5	6.476219e+000	1.740889e+001	0	0	0	0	0	0	0	0	1	0	0	430.609	758.824	1	1	1	1	19.4461	21.6648	47.4055
DATA	766	5	110	0	0	Col_3_10128175	Col_3_10128175	13608.3	462.709	1.927235793e-001	7.253700665e-002	7.886280600e-003	7.620403e+002	1.187686e+003	9.384734e+001	1.298380e+002	118	228	21	46	6.910335e+000	1.779468e+001	0	0	0	0	0	0	0	0	0	0	0	77.5534	162.469	1	1	1	1	24.8756	22.0079	47.6472
DATA	767	5	111	0	0	NC_5_7349436	NC_5_7349436	13629.5	462.583	1.295793224e-001	1.184964304e-001	2.741614615e-001	2.810365e+002	3.787407e+002	6.158981e+001	6.472785e+001	69	112	21	47	6.822405e+000	1.770603e+001	0	0	0	0	0	0	0	0	0	0	0	28.586	51.7785	1	1	1	1	24.4106	21.8726	48.1724
DATA	768	5	112	0	0	NC_3_15251839	NC_3_15251839	13650.7	462.636	4.805587426e-001	3.394094254e-001	1.568143327e-001	5.448754e+001	1.647616e+002	5.509801e+001	5.504720e+001	48.5	84.5	21	47	6.752104e+000	1.768203e+001	0	0	0	0	0	0	0	0	0	0	0	5.4616	22.5107	0	1	0	0	24.8756	21.9341	48.3063
DATA	769	5	113	0	0	NC_5_12105241	NC_5_12105241	13671.9	462.5	3.583158789e-002	9.655308700e-002	7.105573636e-001	4.253238e+002	4.619035e+002	6.942428e+001	6.997229e+001	86.5	121.5	21	47	6.525240e+000	1.777245e+001	0	0	0	0	0	0	0	0	1	0	0	43.2103	63.0641	1	1	1	1	25.3321	21.5232	48.4934
DATA	770	5	114	0	0	Col_2_2283403	Col_2_2283403	13692.4	462.519	1.276838457e-001	1.258836815e-001	3.104395207e-001	2.599612e+002	3.488128e+002	6.074874e+001	6.311225e+001	69	103.5	21	48	6.523603e+000	1.761580e+001	0	0	0	0	0	0	0	0	1	0	0	26.3934	47.5903	1	1	0	1	24.4106	21.2888	48.881
DATA	771	5	115	0	0	Col_4_12698343	Col_4_12698343	13713.8	462.642	1.896189061e-001	1.510858476e-001	2.094639451e-001	1.924444e+002	2.977996e+002	5.821761e+001	6.047796e+001	62	99	21	47	6.751152e+000	1.743862e+001	0	0	0	0	0	0	0	0	0	0	0	19.5245	40.5989	1	1	0	1	24.6442	21.7385	48.3706
DATA	772	5	116	0	0	NC_3_7505138	NC_3_7505138	13734.9	462.964	-2.414950286e-001	6.600806861e-002	2.536281297e-004	4.369647e+003	2.505828e+003	4.404106e+002	2.560603e+002	481	402	21	47	6.399589e+000	1.698234e+001	0	0	0	0	0	0	0	0	1	0	0	442.997	341.349	1	1	1	1	24.6442	21.4176	47.8339
DATA	773	5	117	0	0	NC_1_12963589	NC_1_12963589	13756.2	462.522	1.093984115e-001	6.374280907e-002	8.611684395e-002	2.105375e+003	2.708493e+003	2.176111e+002	2.759339e+002	250	455.5	21	47	6.717430e+000	1.624012e+001	0	0	0	0	0	0	0	0	0	0	0	213.262	368.623	1	1	1	1	27.0811	21.7861	47.2649
DATA	774	5	118	0	0	NC_1_18330465	NC_1_18330465	13777.5	462.676	-1.358127870e-001	6.853274607e-002	4.751046220e-002	1.389687e+003	1.016492e+003	1.494860e+002	1.145326e+002	184	192	21	46	6.284065e+000	1.719658e+001	0	0	0	0	0	0	0	0	1	0	0	140.646	138.219	1	1	1	1	27.0811	21.3765	47.3448
DATA	775	5	119	0	0	Col_1_21435320	Col_1_21435320	13798.5	462.676	-5.029607144e-001	1.112356222e-001	6.137988435e-006	6.962403e+002	2.186747e+002	8.880772e+001	5.717173e+001	112	88	21	47	6.286740e+000	1.715999e+001	0	0	0	0	0	0	0	0	1	0	0	70.4004	29.7065	1	1	1	0	27.0811	21.4936	48.1594
DATA	776	5	120	0	0	NC_3_21835456	NC_3_21835456	13819.7	462.609	1.437540191e-001	9.993140089e-002	1.502845844e-001	3.602480e+002	5.015977e+002	6.590166e+001	7.288355e+001	77	135	21	47	6.288099e+000	1.741477e+001	0	0	0	0	0	0	0	0	0	0	0	36.391	68.0729	1	1	1	1	27.2919	21.776	48.1233
DATA	777	5	121	0	0	Col_4_5658439	Col_4_5658439	13839.7	462.56	-2.869297529e-002	7.467471881e-002	7.008009576e-001	8.098956e+002	7.581167e+002	9.803304e+001	9.246041e+001	120	175	21	47	6.303553e+000	1.738454e+001	0	0	0	0	0	0	0	0	0	0	0	81.7333	102.784	1	1	1	1	24.1747	21.7963	48.2229
DATA	778	5	122	0	0	Col_5_22241888	Col_5_22241888	13861	461.837	5.849897614e-002	7.707151612e-002	4.478394027e-001	6.718134e+002	7.686836e+002	8.701438e+001	9.336303e+001	109.5	158	22	47	6.589671e+000	1.767154e+001	0	0	0	0	0	0	0	0	0	0	0	67.7206	104.098	1	1	1	1	22.7082	22.0263	48.1003
DATA	779	5	123	0	0	NC_1_28006942	NC_1_28006942	13882.5	462.34	3.861051261e-002	1.111668935e-001	7.283507443e-001	3.438834e+002	3.758563e+002	6.517285e+001	6.501348e+001	76	109	21	46	6.277010e+000	1.779810e+001	0	0	0	0	0	0	0	0	0	0	0	34.6261	50.8443	1	1	1	1	24.4106	21.7356	47.3584
DATA	780	5	124	0	0	Col_2_6733701	Col_2_6733701	13903	462.5	-2.347310550e-002	6.475404770e-002	7.169811556e-001	1.678514e+003	1.590200e+003	1.767653e+002	1.676535e+002	210	279.5	21	46	6.451465e+000	1.763633e+001	0	0	0	0	0	0	0	0	1	0	0	168.82	214.877	1	1	1	1	23.4529	21.6589	47.0733
DATA	781	5	125	0	0	NC_3_16150225	NC_3_16150225	13925.5	462.691	4.534526698e-001	7.593404760e-002	2.348448444e-009	1.168860e+003	3.320589e+003	1.293919e+002	3.362893e+002	165	516	21	47	6.448871e+000	1.737895e+001	0	0	0	0	0	0	0	0	1	0	0	117.407	448.135	1	1	1	1	25.1049	21.4705	47.7558
DATA	782	5	126	0	0	Col_5_18055254	Col_5_18055254	13946.6	462.586	4.904718143e-002	6.359754251e-002	4.405813495e-001	1.987318e+003	2.224921e+003	2.063549e+002	2.287732e+002	224	318	21	47	6.400401e+000	1.711760e+001	0	0	0	0	0	0	0	0	1	0	0	199.357	299.895	1	1	1	1	27.501	21.4726	47.5682
DATA	783	5	127	0	0	Col_2_7505563	Col_2_7505563	13967.8	462.983	-6.052077392e-002	7.373969610e-002	4.117970418e-001	8.866942e+002	7.713529e+002	1.046827e+002	9.376233e+001	126	167	21	47	6.307904e+000	1.751109e+001	0	0	0	0	0	0	0	0	1	0	0	88.8305	103.84	1	1	1	1	25.3321	21.5669	47.7907
DATA	784	5	128	0	0	Col_1_27909008	Col_1_27909008	13988.7	462.667	1.788410649e-002	7.073527468e-002	8.003984152e-001	9.365223e+002	9.758930e+002	1.089763e+002	1.112325e+002	126.5	188.5	21	46	6.377942e+000	1.732910e+001	0	0	0	0	0	0	0	0	1	0	0	93.6878	131.203	1	1	1	1	24.8756	21.537	47.6382
DATA	785	5	129	0	0	NC_2_18597084	NC_2_18597084	14009.3	462.213	4.556173980e-002	8.064879336e-002	5.721144901e-001	6.108930e+002	6.784642e+002	8.274195e+001	8.636982e+001	99	156	21	47	6.408339e+000	1.706588e+001	0	0	0	0	0	0	0	0	1	0	0	61.022	91.094	1	1	1	1	23.2073	21.3316	47.8478
DATA	786	5	130	0	0	NC_2_10268074	NC_2_10268074	14031.3	462.609	6.261330307e-001	2.828388448e-001	2.684633385e-002	5.553893e+001	2.348175e+002	5.605709e+001	5.844708e+001	45	87	21	47	6.556814e+000	1.737962e+001	0	0	0	0	0	0	0	0	1	0	0	4.26736	31.4834	0	1	0	0	27.2919	21.3822	48.2175
DATA	787	5	131	0	0	NC_5_17685069	NC_5_17685069	14052.5	462.676	2.207023867e-001	1.212905682e-001	6.881732911e-002	2.754215e+002	4.578258e+002	6.239103e+001	7.846059e+001	62	106	21	47	6.859434e+000	1.730498e+001	0	0	0	0	0	0	0	0	0	0	0	27.425	61.2973	1	1	0	1	27.0811	21.832	48.2321
DATA	788	5	132	0	0	NC_2_339420	NC_2_339420	14073.2	462.357	5.439980927e-002	1.075220360e-001	6.128980510e-001	3.591297e+002	4.070531e+002	6.659034e+001	6.736376e+001	76	120	21	47	6.813820e+000	1.768642e+001	0	0	0	0	0	0	0	0	0	0	0	35.7007	54.4216	1	1	1	1	22.1978	21.9716	48.533
DATA	789	5	133	0	0	Col_1_1131272	Col_1_1131272	14094.4	462.305	5.083406821e-002	1.147207786e-001	6.576852648e-001	3.288594e+002	3.696957e+002	6.509159e+001	6.523940e+001	72	109	21	47	6.804767e+000	1.741115e+001	0	0	0	0	0	0	0	0	0	0	0	32.635	49.3545	1	1	1	1	25.5572	21.93	47.6322
DATA	790	5	134	0	0	Col_2_16872199	Col_2_16872199	14115.5	462.364	2.421455599e-002	6.285307579e-002	7.000473868e-001	2.497558e+003	2.640768e+003	2.560169e+002	2.695080e+002	279	409	22	47	6.704152e+000	1.713556e+001	0	0	0	0	0	0	0	0	0	0	0	247.41	352.019	1	1	1	1	24.4106	22.1221	48.176
DATA	791	5	135	0	0	NC_5_17235421	NC_5_17235421	14137	462.5	4.514031957e-001	2.073903285e-001	2.951135442e-002	9.947330e+001	2.812611e+002	5.724920e+001	6.081169e+001	51	100	22	47	6.483806e+000	1.755044e+001	0	0	0	0	0	0	0	0	0	0	0	9.83551	37.4349	1	1	0	1	26.2212	21.9615	48.2797
DATA	792	5	136	0	0	NC_2_6460632	NC_2_6460632	14158.4	462.443	-1.275787860e-001	6.786988124e-002	6.014138600e-002	1.482171e+003	1.104891e+003	1.586166e+002	1.229796e+002	193	200	21	47	6.652261e+000	1.758123e+001	0	0	0	0	0	0	0	0	0	0	0	146.265	146.826	1	1	1	1	26.2212	21.9246	48.2098
DATA	793	5	137	0	0	NC_5_2082892	NC_5_2082892	14179.2	462.463	-2.940703024e-002	1.280590115e-001	8.183741990e-001	3.130100e+002	2.925170e+002	6.467710e+001	6.148816e+001	68.5	100	21	47	6.812182e+000	1.727605e+001	0	0	0	0	0	0	0	0	0	0	0	30.8289	38.812	1	1	1	1	21.6755	21.9224	47.7462
DATA	794	5	138	0	0	Col_3_22194176	Col_3_22194176	14200.1	462.528	-8.141543691e-002	2.970306590e-001	7.840094988e-001	1.285718e+002	1.065934e+002	5.815166e+001	5.520825e+001	54	76	21	47	6.535083e+000	1.743436e+001	0	0	0	0	0	0	0	0	1	0	0	12.6378	14.121	1	1	0	0	24.8756	21.5678	48.0226
DATA	795	5	139	0	0	NC_4_16881536	NC_4_16881536	14221.8	462.609	1.569009658e-001	1.659898370e-001	3.445341167e-001	1.845188e+002	2.648144e+002	5.975522e+001	6.037625e+001	60	103	21	47	6.448040e+000	1.715811e+001	0	0	0	0	0	0	0	0	1	0	0	18.0979	35.0235	1	1	0	0	23.2073	21.3921	47.9685
DATA	796	5	140	0	0	NC_5_23869198	NC_5_23869198	14242.9	462.397	3.645576820e-001	3.917476556e-001	3.520640675e-001	5.659951e+001	1.310299e+002	5.719840e+001	5.590535e+001	46	81	21	47	6.557145e+000	1.741063e+001	0	0	0	0	0	0	0	0	1	0	0	5.09567	17.3011	0	1	0	0	26.0017	21.4655	47.5531
DATA	797	5	141	0	0	NC_5_18549151	NC_5_18549151	14264	462.707	-1.436064921e+000	1.496390896e-001	8.241947549e-022	9.911924e+003	3.631559e+002	9.928349e+002	6.543816e+001	1003	109.5	21	46	6.571086e+000	1.708810e+001	0	0	0	0	0	0	0	0	1	0	0	967.9	47.873	1	1	1	1	25.7804	21.5773	46.4767
DATA	798	5	142	0	0	NC_3_22939809	NC_3_22939809	14285	462.635	8.607111005e-002	7.003051680e-002	2.190525088e-001	9.486964e+002	1.156640e+003	1.107888e+002	1.278723e+002	135	211	21	45	6.878162e+000	1.714918e+001	0	0	0	0	0	0	0	0	0	0	0	92.4266	152.222	1	1	1	1	24.6442	21.8495	45.9642
DATA	799	5	143	0	0	Col_1_8848230	Col_1_8848230	14306.4	462.586	2.584078678e-002	9.185454353e-002	7.784627459e-001	4.890722e+002	5.190555e+002	7.537730e+001	7.534890e+001	88	126	21	44	6.821090e+000	1.689245e+001	0	0	0	0	0	0	0	0	0	0	0	47.5324	68.1955	1	1	1	1	27.501	21.9268	45.648
DATA	800	5	144	0	0	NC_1_27614739	NC_1_27614739	14327.5	462.676	1.025622859e-001	1.987698406e-001	6.058647826e-001	1.618491e+002	2.049617e+002	5.973145e+001	5.842430e+001	59	91	21	46	6.441442e+000	1.759412e+001	0	0	0	0	0	0	0	0	1	0	0	15.6917	26.8835	1	1	0	0	27.0811	21.5377	47.1422
DATA	801	5	145	0	0	NC_4_12096145	NC_4_12096145	14348.5	462.676	5.155259630e-001	3.080492074e-001	9.422533246e-002	6.039231e+001	1.979282e+002	5.795681e+001	5.826802e+001	47	88	21	46	6.380828e+000	1.820411e+001	0	0	0	0	0	0	0	0	1	0	0	5.84051	25.9172	1	1	0	0	27.0811	21.6243	48.2707
DATA	802	5	146	0	0	Col_1_22494197	Col_1_22494197	14369	462.627	2.060567423e-002	7.226273771e-002	7.755297067e-001	8.888205e+002	9.320083e+002	1.060157e+002	1.081653e+002	128	173	21	47	6.308456e+000	1.768488e+001	0	0	0	0	0	0	0	0	1	0	0	85.7411	121.838	1	1	1	1	26.0017	21.3102	47.9744
DATA	803	5	147	0	0	Col_5_3198697	Col_5_3198697	14390.8	462.429	-9.242777277e-002	8.094476190e-002	2.535112658e-001	7.400903e+002	5.982145e+002	9.399624e+001	8.125664e+001	110	137	21	47	6.409985e+000	1.733084e+001	0	0	0	0	0	0	0	0	1	0	0	71.1951	78.0642	1	1	1	1	23.696	21.1349	48.0826
DATA	804	5	148	0	0	NC_3_3279457	NC_3_3279457	14412	462.5	3.768895820e-002	2.449722510e-001	8.777280816e-001	1.403736e+002	1.530997e+002	5.977812e+001	5.717347e+001	57	84	21	47	6.583080e+000	1.786604e+001	0	0	0	0	0	0	0	0	1	0	0	13.4668	19.9446	1	1	0	0	26.2212	21.5604	47.9508
DATA	805	5	149	0	0	Col_5_26142482	Col_5_26142482	14433.5	462.691	-9.254624139e-003	6.348694502e-002	8.841013160e-001	2.194570e+003	2.148300e+003	2.270614e+002	2.218036e+002	248	352	21	47	6.887897e+000	1.786933e+001	0	0	0	0	0	0	0	0	0	0	0	209.943	279.38	1	1	1	1	25.1049	21.9159	48.0639
DATA	806	5	150	0	0	Col_5_17064143	Col_5_17064143	14454.5	462.676	6.437399181e-002	3.300304769e-001	8.453501347e-001	9.996206e+001	1.159336e+002	5.928722e+001	5.647760e+001	49	77	21	47	6.551645e+000	1.775317e+001	0	0	0	0	0	0	0	0	0	0	0	9.53542	15.0511	1	1	0	0	27.0811	21.6966	47.8361
DATA	807	5	151	0	0	Col_1_24304027	Col_1_24304027	14475.2	462.635	-2.477154769e-002	7.613630988e-002	7.449102368e-001	8.016343e+002	7.571898e+002	9.930336e+001	9.380266e+001	116	160	22	47	6.717613e+000	1.744608e+001	0	0	0	0	0	0	0	0	0	0	0	76.246	98.1379	1	1	1	1	24.6442	21.8063	47.5193
DATA	808	5	152	0	0	Col_2_17431021	Col_2_17431021	14496.6	462.812	-2.746578353e-001	1.004664020e-001	6.260278590e-003	6.278512e+002	3.335791e+002	8.601033e+001	6.472106e+001	101	99	21	47	6.733589e+000	1.749932e+001	0	0	0	0	0	0	0	0	0	0	0	59.5367	43.1608	1	1	1	1	23.696	21.8093	47.7284
DATA	809	5	153	0	0	NC_2_12703309	NC_2_12703309	14517.7	462.351	-4.679355486e-002	1.532381173e-001	7.600881898e-001	2.645059e+002	2.374880e+002	6.463433e+001	6.042025e+001	70	89	22	47	6.637721e+000	1.715207e+001	0	0	0	0	0	0	0	0	0	0	0	25.0021	30.6754	1	1	0	0	25.1049	22.0881	47.7239
DATA	810	5	154	0	0	NC_3_15881103	NC_3_15881103	14538.5	462.067	1.089625962e-001	1.149880199e-001	3.433333602e-001	3.209299e+002	4.124515e+002	6.730627e+001	6.926789e+001	72	109	22	47	6.704604e+000	1.694633e+001	0	0	0	0	0	0	0	0	0	0	0	30.2391	53.1862	1	1	1	1	22.4545	22.2167	47.8137
DATA	811	5	155	0	0	Col_5_16495415	Col_5_16495415	14560.2	462.522	4.150601505e-002	6.451239033e-002	5.199772227e-001	1.739691e+003	1.914160e+003	1.838159e+002	1.993677e+002	211	292	22	46	6.620995e+000	1.689859e+001	0	0	0	0	0	0	0	0	0	0	0	163.387	246.415	1	1	1	1	27.0811	22.069	47.1484
DATA	812	5	156	0	0	NC_5_23126916	NC_5_23126916	14581.5	462.676	3.812862584e-002	1.478833832e-001	7.965388769e-001	2.522287e+002	2.753741e+002	6.467377e+001	6.225780e+001	66	97	21	47	6.404453e+000	1.727091e+001	0	0	0	0	0	0	0	0	0	0	0	23.6101	35.391	1	1	0	0	27.0811	21.7092	47.3891
DATA	813	5	157	0	0	Col_2_8606488	Col_2_8606488	14603.1	462.875	-6.396757553e-001	8.604772900e-002	1.053903341e-013	5.473142e+003	1.254761e+003	5.505668e+002	1.373766e+002	545	215	22	47.5	6.567038e+000	1.699298e+001	0	0	0	0	0	0	0	0	0	0	0	510.56	160.994	1	1	1	1	25.1049	22.1934	48.0589
DATA	814	5	158	0	0	Col_1_23405545	Col_1_23405545	14623.8	462.377	1.022781492e-001	7.132288843e-002	1.515677566e-001	9.021516e+002	1.141715e+003	1.083283e+002	1.271740e+002	119	205	22	47	6.593010e+000	1.728236e+001	0	0	0	0	0	0	0	0	0	0	0	83.8605	146.256	1	1	1	1	24.8756	22.3664	48.0971
DATA	815	5	159	0	0	Col_2_9759081	Col_2_9759081	14645.4	462.617	3.456857380e-001	2.036941372e-001	8.968109541e-002	1.220132e+002	2.704536e+002	6.140815e+001	6.228708e+001	54	94	22	47	6.741044e+000	1.724460e+001	0	0	0	0	0	0	0	0	0	0	0	11.3014	34.5898	1	1	0	0	25.7804	22.2974	47.9344
DATA	816	5	160	0	0	NC_3_1646071	NC_3_1646071	14666.2	462.939	8.310614512e-002	7.318561344e-002	2.561436835e-001	8.321013e+002	1.007587e+003	1.028181e+002	1.153698e+002	120	186	22	47	6.939553e+000	1.737298e+001	0	0	0	0	0	0	0	0	0	0	0	76.8021	128.669	1	1	1	1	23.696	22.3227	47.7842
DATA	817	5	161	0	0	NC_1_4616112	NC_1_4616112	14686.4	462.615	2.674281466e-001	1.161535234e-001	2.131443081e-002	2.721295e+002	5.037370e+002	6.644333e+001	7.552948e+001	69	130	22	47	6.970957e+000	1.715084e+001	0	0	0	0	0	0	0	0	0	0	0	25.0264	64.2325	1	1	0	1	24.4106	22.2682	47.4454
DATA	818	5	162	0	0	NC_2_11910217	NC_2_11910217	14708.3	462.609	-7.907217218e-002	1.291144777e-001	5.402605084e-001	3.476445e+002	2.897765e+002	7.008390e+001	6.337793e+001	77	98	22	46	6.881486e+000	1.737860e+001	0	0	0	0	0	0	0	0	0	0	0	31.8457	36.8926	1	1	1	1	27.2919	22.4171	47.4144
DATA	819	5	163	0	0	Col_2_8304497	Col_2_8304497	14729.1	462.583	-2.431482926e-002	7.173673051e-002	7.346509212e-001	1.003836e+003	9.491782e+002	1.175087e+002	1.104336e+002	132	166	22	46	6.807957e+000	1.735432e+001	0	0	0	0	0	0	0	0	0	0	0	91.6067	120.67	1	1	1	1	26.2212	22.2181	47.1978
DATA	820	5	164	66	1	DarkCorner	DarkCorner	14750.4	461.803	0.000000000e+000	6.190174874e-001	1.000000000e+000	6.095189e+001	5.616980e+001	6.134207e+001	5.653764e+001	43	65.5	21	47	6.460219e+000	1.710396e+001	0	0	0	0	0	0	0	0	1	0	0	0.315291	1.29317	0	0	0	0	26.4388	21.5507	47.8109
DATA	821	6	1	0	0	NC_2_16525467	NC_2_16525467	11312.2	468.642	3.636561540e-001	3.715522563e-001	3.277043513e-001	5.550103e+001	1.282204e+002	5.248783e+001	5.258587e+001	49	74	22	47	6.854568e+000	1.721411e+001	0	0	0	0	0	0	0	0	0	0	0	5.92771	18.0421	1	1	0	0	27.0811	22.2664	47.9332
DATA	822	6	2	0	0	Col_3_9995799	Col_3_9995799	11333.9	468.729	5.142872696e-002	7.529626788e-002	4.945952961e-001	6.922286e+002	7.792526e+002	8.680058e+001	9.326954e+001	117	172	22	47	7.098007e+000	1.764757e+001	0	0	0	0	0	0	0	0	0	0	0	73.6845	109.106	1	1	1	1	26.0017	22.5081	48.7447
DATA	823	6	3	0	0	Col_1_12920374	Col_1_12920374	11354.9	468.855	1.494052040e-001	9.053772620e-002	9.890238752e-002	4.111113e+002	5.799154e+002	6.670748e+001	7.755006e+001	84	139	23	47	7.046732e+000	1.797547e+001	0	0	0	0	0	0	0	0	0	0	0	43.6241	80.8255	1	1	1	1	24.6442	23.0342	48.1942
DATA	824	6	4	0	0	NC_5_16277427	NC_5_16277427	11376.6	468.58	4.801650901e-001	7.737594270e-002	5.448440003e-010	1.065404e+003	3.218691e+003	1.188597e+002	3.259979e+002	156.5	513	22	48	6.669147e+000	1.790296e+001	0	0	0	0	0	0	0	0	0	0	0	112.706	446.592	1	1	1	1	24.4106	22.4429	48.5187
DATA	825	6	5	0	0	Col_1_24607844	Col_1_24607844	11397.2	468.816	5.687544018e-002	7.084682644e-002	4.220935419e-001	8.622134e+002	9.828567e+002	1.011282e+002	1.111617e+002	133	197	22	46	6.581189e+000	1.748213e+001	0	0	0	0	0	0	0	0	0	0	0	90.9491	135.816	1	1	1	1	23.696	22.3093	47.5155
DATA	826	6	6	0	0	NC_2_12759619	NC_2_12759619	11418.5	468.676	2.200894113e-001	2.507578827e-001	3.801082398e-001	1.023330e+002	1.698656e+002	5.397433e+001	5.483589e+001	51.5	82	21	46	6.904410e+000	1.774573e+001	0	0	0	0	0	0	0	0	0	0	0	10.7642	23.3794	1	1	0	0	27.0811	22.1573	47.5058
DATA	827	6	7	0	0	Col_2_15838068	Col_2_15838068	11439.1	468.683	2.194392449e-002	8.721669988e-002	8.013484612e-001	5.102103e+002	5.366524e+002	7.366495e+001	7.495643e+001	96	132	22	46	6.803566e+000	1.737224e+001	0	0	0	0	0	0	0	0	0	0	0	53.5263	73.5909	1	1	1	1	26.0017	22.1742	48.1761
DATA	828	6	8	0	0	NC_2_19017688	NC_2_19017688	11461	468.915	0.000000000e+000	6.183152191e-001	1.000000000e+000	5.294234e+001	5.219182e+001	5.328039e+001	5.255647e+001	38	64	21	47	6.587129e+000	1.675233e+001	0	0	0	0	0	0	0	0	0	0	0	-5.003	2.48139	0	0	0	0	22.7082	21.7144	48.6128
DATA	829	6	9	0	0	NC_1_28634252	NC_1_28634252	11482.4	468.92	2.628753466e-002	1.244266528e-001	8.326771197e-001	2.922118e+002	3.104455e+002	6.088551e+001	6.116815e+001	73	99	22	47	6.611338e+000	1.731181e+001	0	0	0	0	0	0	0	0	0	0	0	30.4956	42.2693	1	1	1	1	23.9365	22.0306	48.6689
DATA	830	6	10	0	0	Col_3_6750615	Col_3_6750615	11503.2	469.275	9.791712926e-002	7.329238161e-002	1.815559410e-001	7.473695e+002	9.363808e+002	9.193761e+001	1.075333e+002	118	182	22	46	6.760100e+000	1.780640e+001	0	0	0	0	0	0	0	0	0	0	0	77.8092	127.094	1	1	1	1	23.696	22.3446	47.4947
DATA	831	6	11	0	0	Col_5_15747374	Col_5_15747374	11525	468.577	-2.597356684e-001	6.586043041e-002	8.022441756e-005	3.988819e+004	2.193354e+004	3.989180e+003	2.193995e+003	4175	3018	22	47	6.517648e+000	1.768111e+001	0	0	0	1	0	0	0	0	0	0	0	4143.44	2967.96	1	1	1	1	24.8756	22.4632	47.8643
DATA	832	6	12	0	0	NC_4_9160843	NC_4_9160843	11545.5	468.676	0.000000000e+000	6.181231785e-001	1.000000000e+000	5.343831e+001	5.284016e+001	5.377953e+001	5.317756e+001	37.5	50.5	22	47	6.639103e+000	1.707295e+001	0	0	0	0	0	0	0	0	0	0	0	-4.25596	-5.51942	0	0	0	0	30	22.128	47.247
DATA	833	6	13	0	0	Col_2_15230018	Col_2_15230018	11566	468.35	-3.668464035e-002	7.465174581e-002	6.231362477e-001	8.115703e+002	7.458328e+002	9.741782e+001	9.167876e+001	125	155	21	47	6.567836e+000	1.683841e+001	0	0	0	0	0	0	0	0	0	0	0	83.9553	100.39	1	1	1	1	26.2212	22.0246	47.2778
DATA	834	6	14	0	0	Col_5_5901094	Col_5_5901094	11587.5	468.373	2.819249565e-004	7.844868390e-002	9.971326085e-001	6.758591e+002	6.762979e+002	8.650754e+001	8.620059e+001	111.5	150	21	47	6.476255e+000	1.731533e+001	0	0	0	0	0	0	0	0	0	0	0	69.7731	90.8008	1	1	1	1	25.3321	21.8035	47.2597
DATA	835	6	15	0	0	Col_4_16028697	Col_4_16028697	11608.6	468.448	1.046081303e-001	7.411220702e-002	1.581022077e-001	7.245248e+002	9.218524e+002	9.042303e+001	1.066216e+002	116	191	22	47	6.607196e+000	1.775695e+001	0	0	0	0	0	0	0	0	0	0	0	74.6531	123.482	1	1	1	1	25.3321	22.1193	47.6921
DATA	836	6	16	0	0	Col_1_24353942	Col_1_24353942	11629.8	468.554	9.531638068e-002	1.801654697e-001	5.967713867e-001	1.751690e+002	2.181592e+002	5.696179e+001	5.795218e+001	59	93	21.5	47	6.631838e+000	1.720977e+001	0	0	0	0	0	0	0	0	0	0	0	18.0156	29.1592	1	1	0	0	25.7804	21.9437	48.2175
DATA	837	6	17	0	0	NC_3_22560532	NC_3_22560532	11651.3	468.609	4.250262647e-001	7.274512534e-002	5.136858442e-009	3.370244e+004	8.967836e+004	3.370682e+003	8.967997e+003	3559.5	13021.5	21	47	6.600893e+000	1.743534e+001	0	0	1	1	0	0	0	0	0	0	0	3460.04	11962	1	1	1	1	27.2919	21.9682	48.2245
DATA	838	6	18	0	0	Col_3_14773854	Col_3_14773854	11672.5	468.676	1.403232840e-001	7.199921227e-002	5.130069325e-002	7.976247e+002	1.101849e+003	9.654091e+001	1.226611e+002	121	200.5	21	47	6.846446e+000	1.757038e+001	0	0	0	0	0	0	0	0	0	0	0	81.7515	146.701	1	1	1	1	27.0811	21.9217	48.1702
DATA	839	6	19	0	0	Col_3_20243333	Col_3_20243333	11692.8	468.904	6.496391533e-002	6.755950044e-002	3.362602512e-001	1.122389e+003	1.303488e+003	1.247589e+002	1.410867e+002	154	238.5	21	47	6.983011e+000	1.713630e+001	0	0	0	0	0	0	0	0	0	0	0	114.86	173.262	1	1	1	1	24.1747	22.0296	48.0305
DATA	840	6	20	0	0	Col_3_15676898	Col_3_15676898	11714.7	468.609	8.519967240e-002	1.713464917e-001	6.190225219e-001	1.889828e+002	2.299439e+002	5.773466e+001	5.876037e+001	62.5	88.5	22	48	6.971575e+000	1.705767e+001	0	0	0	0	0	0	0	0	0	0	0	19.3107	30.5154	1	1	0	0	27.2919	22.3177	48.6336
DATA	841	6	21	0	0	NC_3_20946122	NC_3_20946122	11735.3	467.657	2.097758019e-001	7.009466841e-002	2.764763286e-003	2.742053e+003	4.444794e+003	2.795929e+002	4.955180e+002	288.5	537.5	21	48	6.798496e+000	1.666766e+001	0	0	0	1	0	0	0	0	0	0	0	279.838	589.047	1	1	1	1	19.7386	22.0255	47.96
DATA	842	6	22	0	0	NC_2_12106278	NC_2_12106278	11757	468.246	3.036761182e-001	2.234114278e-001	1.740615351e-001	1.084844e+002	2.182949e+002	5.576679e+001	5.845095e+001	50.5	94.5	21	48	6.634803e+000	1.755268e+001	0	0	0	0	0	0	0	0	1	0	0	11.0553	28.8908	1	1	0	0	25.5572	21.4218	48.6336
DATA	843	6	23	0	0	Col_3_17492446	Col_3_17492446	11778.2	468.522	1.354389928e-001	8.642095938e-002	1.170677992e-001	4.794528e+002	6.549148e+002	7.279254e+001	8.506491e+001	90	144	22	48	6.380363e+000	1.768180e+001	0	0	0	0	0	0	0	0	0	0	0	48.7964	86.5745	1	1	1	1	27.0811	21.7463	48.5249
DATA	844	6	24	0	0	Col_1_8930659	Col_1_8930659	11799.1	468.603	8.066846363e-002	6.591748166e-002	2.210354167e-001	1.339740e+003	1.613203e+003	1.447623e+002	1.702270e+002	172	271	21	46	6.714798e+000	1.741801e+001	0	0	0	0	0	0	0	0	0	0	0	136.192	213.033	1	1	1	1	25.7804	22.0239	47.8201
DATA	845	6	25	0	0	NC_3_10526420	NC_3_10526420	11820.6	468.208	1.184259637e-001	1.130100890e-001	2.946737101e-001	3.097652e+002	4.068727e+002	6.303269e+001	6.792626e+001	74	118	21	46	6.674913e+000	1.733885e+001	0	0	0	0	0	0	0	0	0	0	0	31.4554	53.6796	1	1	1	1	23.696	21.937	47.6506
DATA	846	6	26	0	0	Col_1_7604416	Col_1_7604416	11841.5	468.365	-2.244315769e-001	1.577652961e-001	1.548619530e-001	2.990138e+002	1.783445e+002	6.256178e+001	5.728284e+001	74.5	82.5	21	46	6.583602e+000	1.715881e+001	0	0	0	0	0	0	0	0	0	0	0	30.3319	23.5106	1	1	1	0	24.4106	21.8834	46.7715
DATA	847	6	27	0	0	Col_5_17287573	Col_5_17287573	11863.3	468.458	-1.076630261e-001	7.159422536e-002	1.326342129e-001	1.070783e+003	8.356769e+002	1.203816e+002	9.975491e+001	154	160	21	47	6.434672e+000	1.725128e+001	0	0	0	0	0	0	0	0	1	0	0	108.511	110.086	1	1	1	1	25.7804	21.6134	47.7303
DATA	848	6	28	0	0	Col_4_10192403	Col_4_10192403	11883.9	468.849	-1.255830361e-002	1.045773293e-001	9.044147920e-001	4.033366e+002	3.918405e+002	6.825210e+001	6.712865e+001	77.5	109.5	21	47	6.728459e+000	1.807611e+001	0	0	0	0	0	0	0	0	0	0	0	40.8356	51.5889	1	1	1	1	24.6442	21.7535	48.2218
DATA	849	6	29	0	0	NC_1_12326949	NC_1_12326949	11904.8	468.7	7.318107752e-002	6.668878501e-002	2.724875130e-001	1.231048e+003	1.456988e+003	1.348750e+002	1.555695e+002	165	251.5	21	47	6.292580e+000	1.766177e+001	0	0	0	0	0	0	0	0	1	0	0	124.536	191.732	1	1	1	1	26.2212	21.2349	47.5669
DATA	850	6	30	0	0	NC_4_7634401	NC_4_7634401	11925.6	468.353	-9.311798211e-003	6.909551247e-002	8.927960604e-001	1.076092e+003	1.053265e+003	1.209158e+002	1.186157e+002	152	208.5	21	46	6.344546e+000	1.794663e+001	0	0	0	0	0	0	0	0	1	0	0	108.781	138.551	1	1	1	1	24.4106	21.4702	47.7044
DATA	851	6	31	0	0	NC_4_6836913	NC_4_6836913	11947.2	467.887	-2.785634806e-001	7.174608094e-002	1.033327728e-004	1.694639e+003	8.923057e+002	1.782218e+002	1.045940e+002	222.5	169	21	47	6.803973e+000	1.734141e+001	0	0	0	0	0	0	0	0	0	0	0	171.193	117.342	1	1	1	1	23.696	22.0288	47.7203
DATA	852	6	32	0	0	NC_5_21028166	NC_5_21028166	11968.5	468.676	1.327857285e-001	9.198271503e-002	1.488531173e-001	4.277610e+002	5.807469e+002	6.985181e+001	7.969676e+001	86	137	21	47	6.712221e+000	1.750158e+001	0	0	0	0	0	0	0	0	0	0	0	43.1809	76.3566	1	1	1	1	27.0811	22.0775	48.4553
DATA	853	6	33	0	0	NC_2_2350037	NC_2_2350037	11989.7	468.609	-1.232556023e-001	1.216950844e-001	3.111446280e-001	3.709203e+002	2.792704e+002	6.654978e+001	6.131452e+001	79.5	91.5	22	47	6.909305e+000	1.798786e+001	0	0	0	0	0	0	0	0	0	0	0	37.4211	36.7145	1	1	1	1	27.2919	22.2738	48.2947
DATA	854	6	34	0	0	Col_3_10578994	Col_3_10578994	12011	468.5	1.075392076e-001	8.337984844e-002	1.971372785e-001	5.354953e+002	6.859538e+002	7.696649e+001	8.766429e+001	95	149	22	47	6.961285e+000	1.774246e+001	0	0	0	0	0	0	0	0	0	0	0	53.996	90.1772	1	1	1	1	26.2212	22.3724	47.9702
DATA	855	6	35	0	0	Col_5_1911246	Col_5_1911246	12032.3	468.074	2.317605079e-001	1.770258827e-001	1.904700206e-001	1.550969e+002	2.644622e+002	5.744166e+001	6.065331e+001	61	89	21	47.5	6.919804e+000	1.746241e+001	0	0	0	0	0	0	0	0	0	0	0	15.6321	34.7685	1	1	0	0	24.6442	22.123	48.3352
DATA	856	6	36	0	0	NC_4_701440	NC_4_701440	12052.8	468.719	1.254633766e-001	8.747042310e-002	1.514718409e-001	4.755577e+002	6.348434e+002	7.296201e+001	8.371851e+001	90	130	21	47	6.495799e+000	1.702715e+001	0	0	0	0	0	0	0	0	1	0	0	47.9083	83.4745	1	1	1	1	25.3321	21.473	48.2297
DATA	857	6	37	0	0	Col_1_443677	Col_1_443677	12074.5	468.676	4.084595361e-001	7.193481003e-002	1.361272730e-008	4.837239e+004	1.238959e+005	4.837555e+003	1.238971e+004	4790.5	16528.5	21	47	6.564187e+000	1.712086e+001	0	0	0	0	0	0	0	0	1	0	0	4871.24	16294.4	1	1	1	1	27.0811	21.5381	48.1109
DATA	858	6	38	0	0	Col_5_17637196	Col_5_17637196	12095.3	468.683	2.328720506e-002	1.048671658e-001	8.242641901e-001	3.867167e+002	4.080187e+002	6.754040e+001	6.812053e+001	80	114	22	47	6.808935e+000	1.698157e+001	0	0	0	0	0	0	0	0	0	0	0	38.931	53.676	1	1	1	1	26.0017	22.35	48.1917
DATA	859	6	39	0	0	NC_4_8548200	NC_4_8548200	12116.1	468.365	6.519104888e-002	6.882448902e-002	3.435332330e-001	1.026374e+003	1.192606e+003	1.166283e+002	1.311364e+002	144	211	22	48	6.865539e+000	1.727399e+001	0	0	0	0	0	0	0	0	0	0	0	103.3	156.942	1	1	1	1	24.4106	22.3438	48.3643
DATA	860	6	40	0	0	Col_1_17879752	Col_1_17879752	12138.1	468.473	-1.740096565e-001	6.521471951e-002	7.624581966e-003	2.713043e+003	1.817386e+003	2.769030e+002	1.897367e+002	312	287	22	47	6.765857e+000	1.713810e+001	0	0	0	0	0	0	0	0	0	0	0	272.988	239.263	1	1	1	1	25.3321	21.9627	47.3343
DATA	861	6	41	0	0	Col_5_26017637	Col_5_26017637	12158.4	468.611	2.392173568e-002	1.310129492e-001	8.551192445e-001	2.837243e+002	2.997908e+002	6.225286e+001	6.218633e+001	66.5	93	21	46	6.608172e+000	1.758060e+001	0	0	0	0	0	0	0	0	0	0	0	28.5431	39.4862	1	1	1	1	24.4106	21.8275	47.4451
DATA	862	6	42	0	0	Col_4_12616647	Col_4_12616647	12179.8	468.822	-7.202196855e-002	9.351880900e-002	4.412207066e-001	5.215042e+002	4.418103e+002	7.609917e+001	7.012244e+001	94.5	117	21	47	6.632396e+000	1.721993e+001	0	0	0	0	0	0	0	0	1	0	0	52.4556	58.2234	1	1	1	1	22.4545	21.4811	47.3406
DATA	863	6	43	0	0	NC_2_18076754	NC_2_18076754	12200.8	467.698	4.367701671e-001	3.619374876e-001	2.275261993e-001	5.506948e+001	1.505501e+002	5.542111e+001	5.646906e+001	39.5	74.5	21	47	6.505899e+000	1.731658e+001	0	0	0	0	0	0	0	0	1	0	0	-1.56465	19.8504	0	1	0	0	21.9382	21.1833	47.9553
DATA	864	6	44	0	0	Col_1_22051947	Col_1_22051947	12222.2	468.636	3.843964101e-004	6.605386246e-002	9.953567858e-001	1.386808e+003	1.388036e+003	1.493476e+002	1.490789e+002	185	240	21	46	6.856776e+000	1.718570e+001	0	0	0	0	0	0	0	0	0	0	0	139.471	183.141	1	1	1	1	25.1049	21.7716	47.9245
DATA	865	6	45	0	0	NC_5_14708468	NC_5_14708468	12243.5	468.676	9.047915151e-002	1.057067697e-001	3.920283578e-001	3.541107e+002	4.361322e+002	6.577569e+001	6.968596e+001	75.5	117	21	46	6.557991e+000	1.822958e+001	0	0	0	0	0	0	0	0	1	0	0	35.612	57.5837	1	1	1	1	27.0811	21.6653	48.1192
DATA	866	6	46	0	0	Col_5_4858191	Col_5_4858191	12264.1	468.69	5.779980522e-003	6.842873177e-002	9.326850133e-001	1.109830e+003	1.124699e+003	1.240550e+002	1.248974e+002	150	202.5	21	46	6.598146e+000	1.809333e+001	0	0	0	0	0	0	0	0	0	0	0	111.614	148.601	1	1	1	1	18.2295	21.713	48.1114
DATA	867	6	47	0	0	NC_5_12974888	NC_5_12974888	12286	468.5	1.870126742e-001	8.629667584e-002	3.022797766e-002	4.634308e+002	7.128490e+002	7.224759e+001	8.959254e+001	87	145.5	22	45	6.670660e+000	1.843481e+001	0	0	0	0	0	0	0	0	0	0	0	46.6096	94.2588	1	1	1	1	26.2212	22.0786	48.4229
DATA	868	6	48	0	0	NC_3_18658615	NC_3_18658615	12306.8	468.411	2.519598935e-001	1.424584701e-001	7.695143433e-002	1.964733e+002	3.509647e+002	5.880066e+001	6.459445e+001	63	103.5	22	46	6.333376e+000	1.845790e+001	0	0	0	0	0	0	0	0	0	0	0	19.762	46.4438	1	1	0	1	25.7804	21.8215	48.4146
DATA	869	6	49	0	0	NC_2_14640270	NC_2_14640270	12328.3	468.609	3.067009215e-001	6.752908391e-002	5.578641362e-006	4.818127e+004	9.762907e+004	4.818445e+003	9.763057e+003	4914	11860	22	47	6.459815e+000	1.888069e+001	0	0	0	1	0	0	0	0	0	0	0	4846.75	12930.5	1	1	1	1	27.2919	22.1219	48.6834
DATA	870	6	50	0	0	NC_3_7440842	NC_3_7440842	12349.5	468.676	4.042250968e-001	2.326194020e-001	8.226188255e-002	9.209832e+001	2.336021e+002	5.616784e+001	5.895942e+001	50	94.5	21.5	46	6.662622e+000	1.791547e+001	0	0	0	0	0	0	0	0	0	0	0	9.26585	30.9666	1	1	0	0	27.0811	21.9883	47.7709
DATA	871	6	51	0	0	Col_4_12076037	Col_4_12076037	12370.5	468.676	-7.799518366e-002	7.840982503e-002	3.198764205e-001	7.617978e+002	6.365676e+002	9.419291e+001	8.353135e+001	111	138	21	47	6.469591e+000	1.750897e+001	0	0	0	0	0	0	0	0	1	0	0	76.6564	84.4592	1	1	1	1	27.0811	21.6333	47.6412
DATA	872	6	52	0	0	Col_1_19640176	Col_1_19640176	12391.7	468.609	1.935714250e-001	9.305849485e-002	3.751591371e-002	9.258861e+002	1.445869e+003	1.281401e+002	2.146386e+002	104.5	191.5	21	47	6.671516e+000	1.770226e+001	0	0	0	1	0	0	0	0	1	0	0	93.187	192.013	1	1	1	1	27.2919	21.3746	47.5837
DATA	873	6	53	0	0	Col_3_21838840	Col_3_21838840	12413	468.5	8.360365841e-002	6.926605241e-002	2.274347412e-001	9.792855e+002	1.187170e+003	1.125000e+002	1.304153e+002	136.5	202.5	21	47	6.386993e+000	1.840718e+001	0	0	0	0	0	0	0	0	1	0	0	98.5846	157.807	1	1	1	1	26.2212	20.9071	48.5576
DATA	874	6	54	0	0	NC_1_22927968	NC_1_22927968	12434.2	468.872	4.998877053e-002	8.148120446e-002	5.395453644e-001	5.936568e+002	6.660766e+002	8.117335e+001	8.570410e+001	100	152	21	47	6.580315e+000	1.789466e+001	0	0	0	0	0	0	0	0	1	0	0	59.7772	88.6277	1	1	1	1	22.9591	21.1118	48.3118
DATA	875	6	55	0	0	NC_1_2829159	NC_1_2829159	12455.3	468.609	5.387168541e-002	9.991000033e-002	5.897473896e-001	4.006115e+002	4.535186e+002	6.832244e+001	7.042578e+001	83	120	21	46	6.404893e+000	1.785615e+001	0	0	0	0	0	0	0	0	1	0	0	40.3505	60.4032	1	1	1	1	27.2919	21.095	47.0574
DATA	876	6	56	0	0	NC_3_1671716	NC_3_1671716	12476.5	468.676	7.389320549e-002	6.910454991e-002	2.849364018e-001	9.937280e+002	1.178042e+003	1.137375e+002	1.295183e+002	141	215	21	46	6.428291e+000	1.685089e+001	0	0	0	0	0	0	0	0	1	0	0	100.12	157.059	1	1	1	1	27.0811	21.3813	47.2059
DATA	877	6	57	0	0	Col_1_2752247	Col_1_2752247	12497.5	468.676	9.822218684e-002	6.711824965e-002	1.433525038e-001	1.169083e+003	1.465776e+003	1.293325e+002	1.561291e+002	164	251	21	46	6.876759e+000	1.697467e+001	0	0	0	0	0	0	0	0	1	0	0	117.824	195.617	1	1	1	1	27.0811	21.6101	47.2212
DATA	878	6	58	0	0	NC_5_8981938	NC_5_8981938	12518.5	468.676	2.467674547e-001	9.472114637e-002	9.182084990e-003	3.630328e+002	6.407865e+002	6.614576e+001	8.361535e+001	79.5	129.5	21	47	6.844257e+000	1.696158e+001	0	0	0	0	0	0	0	0	0	0	0	36.5997	85.6041	1	1	1	1	27.0811	21.8328	48.1642
DATA	879	6	59	0	0	NC_1_21676158	NC_1_21676158	12539.7	468.609	2.299014175e-001	2.052418612e-001	2.626503786e-001	1.303452e+002	2.213076e+002	5.678971e+001	5.804562e+001	53	89.5	21	46	6.855374e+000	1.741686e+001	0	0	0	0	0	0	0	0	0	0	0	13.1456	29.5954	1	1	0	0	27.2919	21.7074	47.5054
DATA	880	6	60	0	0	NC_1_29373177	NC_1_29373177	12561	468.5	2.139794398e-001	4.744109219e-001	6.519589921e-001	5.490240e+001	8.986091e+001	5.525297e+001	5.435341e+001	39	68	21	46	6.526451e+000	1.757255e+001	0	0	0	0	0	0	0	0	1	0	0	-4.28879	12.0296	0	1	0	0	30	21.1683	47.4814
DATA	881	6	61	0	0	NC_3_19546098	NC_3_19546098	12582	468.5	2.949991200e-001	1.279497467e-001	2.113378569e-002	1.861474e+003	3.671606e+003	2.801713e+002	7.334150e+002	157	290	21	46	6.390579e+000	1.665629e+001	0	0	1	1	0	0	0	0	1	0	0	187.875	492.022	1	1	1	1	26.2212	21.2366	47.5905
DATA	882	6	62	0	0	Col_5_16529919	Col_5_16529919	12602.4	468.679	-9.846081678e-004	6.919769561e-002	9.886473510e-001	1.048599e+003	1.046225e+003	1.185071e+002	1.175058e+002	146	195	21	46	6.400396e+000	1.736794e+001	0	0	0	0	0	0	0	0	1	0	0	105.872	140.345	1	1	1	1	24.6442	21.2649	47.6425
DATA	883	6	63	0	0	NC_4_10173746	NC_4_10173746	12624.1	468.393	-7.383164588e-001	1.026636245e-001	6.403303958e-013	1.511680e+003	2.761490e+002	1.609271e+002	6.015273e+001	194	98	21	47	6.404806e+000	1.764188e+001	0	0	0	0	0	0	0	0	1	0	0	152.692	37.0826	1	1	1	1	25.7804	21.3477	47.4401
DATA	884	6	64	0	0	Col_4_2604509	Col_4_2604509	12644.7	468.712	6.196896770e-002	7.015121735e-002	3.770403473e-001	9.280928e+002	1.070435e+003	1.079673e+002	1.196168e+002	137	207	21	46	6.412134e+000	1.707430e+001	0	0	0	0	0	0	0	0	1	0	0	93.7813	143.892	1	1	1	1	24.8756	21.4638	46.7865
DATA	885	6	65	0	0	NC_3_21290330	NC_3_21290330	12666.1	468.393	5.103392093e-002	7.022791404e-002	4.674159001e-001	9.306942e+002	1.046745e+003	1.081787e+002	1.174768e+002	135	191	21	46	6.617916e+000	1.730894e+001	0	0	0	0	0	0	0	0	0	0	0	94.0853	140.851	1	1	1	1	25.5572	21.916	47.0792
DATA	886	6	66	0	0	NC_5_25307002	NC_5_25307002	12687.5	468.355	2.646825507e-001	1.191857620e-001	2.636745814e-002	2.435783e+002	4.480446e+002	6.026100e+001	6.961031e+001	67	122	21	46	6.375099e+000	1.732494e+001	0	0	0	0	0	0	0	0	0	0	0	24.6344	60.3519	1	1	0	1	19.1492	21.6949	47.1193
DATA	887	6	67	0	0	NC_5_12092361	NC_5_12092361	12708.6	468.157	-4.066700414e-001	7.571303302e-002	7.821326592e-008	2.145483e+003	8.411144e+002	2.215093e+002	9.953498e+001	254	167	22	46	6.695454e+000	1.790581e+001	0	0	0	0	0	0	0	0	0	0	0	217.08	113.412	1	1	1	1	24.1747	21.9972	48.091
DATA	888	6	68	0	0	NC_5_18785158	NC_5_18785158	12730.3	468.609	-6.842296156e-001	1.911375053e-001	3.438877470e-004	3.893249e+002	8.055316e+001	6.744274e+001	5.377091e+001	87.5	69	21	47	6.757240e+000	1.721443e+001	0	0	0	0	0	0	0	0	0	0	0	39.4089	10.8731	1	1	1	0	27.2919	21.9334	48.1853
DATA	889	6	69	0	0	Col_3_12698157	Col_3_12698157	12751.6	468.887	-2.987580814e-002	6.167770754e-002	6.281120667e-001	6.949472e+003	6.487480e+003	6.971239e+002	6.509183e+002	738	930	21	47	6.598650e+000	1.705166e+001	0	0	0	0	0	0	0	0	1	0	0	703.757	876.575	1	1	1	1	24.6442	21.5857	48.1224
DATA	890	6	70	0	0	Col_1_4968880	Col_1_4968880	12773	468.764	1.026482388e-001	9.865527357e-002	2.981197783e-001	3.839986e+002	4.863824e+002	6.709672e+001	7.197788e+001	81.5	134	21	46	6.797010e+000	1.679875e+001	0	0	0	0	0	0	0	0	1	0	0	38.9042	65.7834	1	1	1	1	24.8756	21.4233	46.869
DATA	891	6	71	0	0	Col_2_10729409	Col_2_10729409	12793.8	468.857	-9.378680171e-002	7.399519663e-002	2.049867576e-001	9.136556e+002	7.361999e+002	1.066418e+002	9.071760e+001	131.5	156	21	47	6.949572e+000	1.725650e+001	0	0	0	0	0	0	0	0	1	0	0	92.6055	99.6661	1	1	1	1	25.1049	21.6663	47.7672
DATA	892	6	72	0	0	NC_2_17155762	NC_2_17155762	12814.9	469	1.894515901e-002	7.513391852e-002	8.009236686e-001	7.500295e+002	7.834721e+002	9.299255e+001	9.456598e+001	117	163	21	47.5	6.938902e+000	1.710647e+001	0	0	0	0	0	0	0	0	1	0	0	76.054	106.167	1	1	1	1	23.4529	21.5371	48.6044
DATA	893	6	73	0	0	Col_2_5001470	Col_2_5001470	12835.1	468.706	1.357085439e-001	7.672979257e-002	7.695141615e-002	6.372238e+002	8.709647e+002	8.414357e+001	1.019090e+002	106.5	168	21	47	6.624205e+000	1.695109e+001	0	0	0	0	0	0	0	0	1	0	0	64.6428	118.124	1	1	1	1	24.1747	21.4216	47.9411
DATA	894	6	74	0	0	NC_4_10857102	NC_4_10857102	12857	468.5	0.000000000e+000	6.187272225e-001	1.000000000e+000	5.457747e+001	5.252794e+001	5.492596e+001	5.294007e+001	31.5	62.5	21	46	6.903363e+000	1.646822e+001	0	0	0	0	0	0	0	0	0	0	0	-8.74092	3.86787	0	0	0	0	30	21.6868	47.1877
DATA	895	6	75	0	0	NC_2_15023482	NC_2_15023482	12878	468.912	-1.129398988e-002	7.347363411e-002	8.778345621e-001	8.314536e+002	8.101101e+002	9.963678e+001	9.670699e+001	123	165	22	45	6.911746e+000	1.626946e+001	0	0	0	0	0	0	0	0	0	0	0	84.42	110.071	1	1	1	1	25.3321	22.1106	46.2328
DATA	896	6	76	0	0	Col_3_16636079	Col_3_16636079	12898.7	468.618	-2.554743769e-001	7.064184102e-002	2.986433670e-004	1.686921e+003	9.367428e+002	1.773946e+002	1.075167e+002	202	184	22	45	6.806886e+000	1.643924e+001	0	0	0	0	0	0	0	0	0	0	0	171.35	127.379	1	1	1	1	24.8756	22.1605	46.1375
DATA	897	6	77	0	0	Col_5_16986597	Col_5_16986597	12920.3	469.174	-7.694109209e-002	1.916252810e-001	6.880384331e-001	1.987976e+002	1.665214e+002	5.834823e+001	5.529275e+001	62	82	22	46	6.725401e+000	1.687908e+001	0	0	0	0	0	0	0	0	0	0	0	20.2014	22.664	1	1	0	0	22.7082	22.1062	47.0655
DATA	898	6	78	0	0	NC_4_16079742	NC_4_16079742	12941	469.085	-4.509672012e-002	6.453277925e-002	4.846652721e-001	1.794789e+003	1.617770e+003	1.876689e+002	1.701397e+002	218	267.5	21	46	6.499572e+000	1.689600e+001	0	0	0	0	0	0	0	0	1	0	0	182.455	220.352	1	1	1	1	22.7082	21.3408	46.9521
DATA	899	6	79	0	0	Col_4_18112314	Col_4_18112314	12962.5	468.731	-2.528604192e-001	6.917127968e-002	2.566116858e-004	1.991941e+003	1.112797e+003	2.065980e+002	1.231046e+002	248	207	22	47	6.884711e+000	1.731443e+001	0	0	0	0	0	0	0	0	0	0	0	202.579	151.684	1	1	1	1	24.4106	21.9299	47.6436
DATA	900	6	80	0	0	NC_3_10288890	NC_3_10288890	12983.4	468.723	9.359738843e-002	8.364028780e-002	2.631202205e-001	5.266706e+002	6.533358e+002	7.600007e+001	8.388104e+001	95	140	22	46	6.940543e+000	1.687401e+001	0	0	0	0	0	0	0	0	0	0	0	53.5825	89.1203	1	1	1	1	23.696	22.0171	47.0105
DATA	901	6	81	0	0	NC_1_25794166	NC_1_25794166	13004.9	468.682	1.368318444e-001	6.267747909e-002	2.902769075e-002	1.212012e+005	1.660882e+005	1.212025e+004	1.660891e+004	12001	22306	22	46	6.901132e+000	1.703834e+001	0	0	0	0	0	0	0	0	0	0	0	12335.4	22671.9	1	1	1	1	26.8687	22.0944	47.3746
DATA	902	6	82	0	0	NC_1_6723944	NC_1_6723944	13026.5	468.676	1.134434720e-001	7.343878424e-002	1.224103558e-001	7.411888e+002	9.624370e+002	9.214853e+001	1.096481e+002	119	183.5	21	47	6.890035e+000	1.708115e+001	0	0	0	0	0	0	0	0	0	0	0	75.4631	131.467	1	1	1	1	27.0811	22.0847	47.5332
DATA	903	6	83	0	0	NC_2_13895635	NC_2_13895635	13047.5	468.676	0.000000000e+000	6.197761587e-001	1.000000000e+000	5.438582e+001	5.216813e+001	5.473512e+001	5.275504e+001	39.5	63	22	48	6.396397e+000	1.742410e+001	0	0	0	0	0	0	0	0	0	0	0	0.480885	7.06466	0	0	0	0	30	22.1379	48.5133
DATA	904	6	84	0	0	Col_1_2297400	Col_1_2297400	13068	469.323	1.968717059e-001	6.462261163e-002	2.315353463e-003	2.905702e+003	4.572174e+003	2.956770e+002	4.602180e+002	346	574	22	48	6.453754e+000	1.774085e+001	0	0	0	1	0	0	0	0	0	0	0	296.033	625.345	1	1	1	1	19.1492	22.2984	48.8218
DATA	905	6	85	0	0	NC_5_25197332	NC_5_25197332	13089.7	468.66	7.137811703e-002	8.531080739e-002	4.027706808e-001	5.145121e+002	6.064203e+002	7.509435e+001	8.017154e+001	95	132	22	47	6.738281e+000	1.755872e+001	0	0	0	0	0	0	0	0	0	0	0	52.4352	82.9839	1	1	1	1	23.9365	22.287	48.5447
DATA	906	6	86	0	0	Col_2_14201988	Col_2_14201988	13110.7	468.778	-5.002759092e-002	8.120103099e-002	5.378314830e-001	6.581024e+002	5.864971e+002	8.556403e+001	7.865677e+001	106	139	21	47	6.354843e+000	1.730451e+001	0	0	0	0	0	0	0	0	1	0	0	67.0881	80.3002	1	1	1	1	24.8756	21.6589	48.2093
DATA	907	6	87	0	0	Col_5_8977879	Col_5_8977879	13131.9	468.579	1.071184552e-001	1.123064179e-001	3.401822198e-001	3.100600e+002	3.967932e+002	6.284888e+001	6.571897e+001	73	118	21	46	6.480106e+000	1.655163e+001	0	0	0	0	0	0	0	0	1	0	0	31.6165	54.3523	1	1	1	1	25.7804	21.4813	46.7628
DATA	908	6	88	0	0	NC_1_8522870	NC_1_8522870	13153.4	468.701	2.109972783e-001	1.291993207e-001	1.024449331e-001	2.279144e+002	3.704837e+002	5.921610e+001	6.414490e+001	65	108.5	21	46	6.970746e+000	1.694631e+001	0	0	0	0	0	0	0	0	1	0	0	23.2461	50.772	1	1	0	1	26.8687	21.5083	46.7907
DATA	909	6	89	0	0	NC_1_19205946	NC_1_19205946	13173.6	468.577	7.734287650e-002	1.023236507e-001	4.497300849e-001	3.682215e+002	4.399994e+002	6.589151e+001	6.838081e+001	83	119	21	46	7.030670e+000	1.703092e+001	0	0	0	0	0	0	0	0	0	0	0	37.5647	60.3212	1	1	1	1	24.4106	21.9329	47.4626
DATA	910	6	90	0	0	Col_4_12124873	Col_4_12124873	13194.9	468.816	-6.450323886e-002	7.196669375e-002	3.700963362e-001	9.543390e+002	8.226203e+002	1.099646e+002	9.749283e+001	134	171	21	46	6.943397e+000	1.681714e+001	0	0	0	0	0	0	0	0	0	0	0	97.3786	112.82	1	1	1	1	21.1402	21.9951	47.525
DATA	911	6	91	0	0	Col_5_24635421	Col_5_24635421	13216	468.444	-5.862905774e-002	1.959546744e-001	7.647897110e-001	1.887723e+002	1.649336e+002	5.779189e+001	5.484781e+001	59	84	22	47	6.770263e+000	1.703474e+001	0	0	0	0	0	0	0	0	0	0	0	19.2652	22.6266	1	1	0	0	22.4545	22.1489	47.8483
DATA	912	6	92	0	0	NC_2_16144871	NC_2_16144871	13238	468.5	1.570273898e-001	1.103970752e-001	1.549138723e-001	3.008444e+002	4.318862e+002	6.235127e+001	6.782258e+001	76	115	22	47	6.860096e+000	1.670966e+001	0	0	0	0	0	0	0	0	0	0	0	30.7077	59.2662	1	1	1	1	26.2212	22.363	47.726
DATA	913	6	93	0	0	NC_5_967208	NC_5_967208	13259	468.5	4.087789923e-003	8.843825371e-002	9.631333352e-001	5.135531e+002	5.184097e+002	7.496158e+001	7.362656e+001	93	123	22	47	6.600218e+000	1.679554e+001	0	0	0	0	0	0	0	0	0	0	0	52.4257	71.1559	1	1	1	1	26.2212	22.4352	48.0317
DATA	914	6	94	0	0	Col_1_16248122	Col_1_16248122	13279.7	468.481	8.077587312e-002	7.729398038e-002	2.960010652e-001	6.445236e+002	7.762734e+002	8.447138e+001	9.358627e+001	106	162	22	47	7.076799e+000	1.667350e+001	0	0	0	0	0	0	0	0	0	0	0	65.8019	106.569	1	1	1	1	24.6442	22.6466	47.5824
DATA	915	6	95	0	0	NC_2_1540582	NC_2_1540582	13301.3	468.655	2.070042087e-001	1.480909485e-001	1.621676988e-001	1.920292e+002	3.092940e+002	5.787594e+001	6.072994e+001	61.5	98.5	22	48	6.811076e+000	1.671148e+001	0	0	0	0	0	0	0	0	0	0	0	19.6064	42.4677	1	1	0	1	25.3321	22.1807	48.0884
DATA	916	6	96	0	0	NC_3_5670579	NC_3_5670579	13322.5	468.676	-1.114914368e-002	6.906209224e-002	8.717496069e-001	1.053247e+003	1.026552e+003	1.186336e+002	1.151913e+002	151	210	22	48	7.011080e+000	1.625647e+001	0	0	0	0	0	0	0	0	0	0	0	107.542	140.965	1	1	1	1	27.0811	22.2628	48.0425
DATA	917	6	97	0	0	NC_1_7831018	NC_1_7831018	13343.6	468.701	-5.690555648e-003	9.454981695e-002	9.520076613e-001	4.595856e+002	4.536030e+002	7.136378e+001	6.919697e+001	90.5	122	22	47	6.583173e+000	1.689467e+001	0	0	0	0	0	0	0	0	0	0	0	46.9265	62.2917	1	1	1	1	26.8687	21.8745	48.1474
DATA	918	6	98	0	0	NC_1_7778705	NC_1_7778705	13365	468.5	1.591554920e-003	6.056736368e-001	9.979033665e-001	5.425018e+001	5.444935e+001	5.463318e+001	5.253940e+001	41.5	69	22	47	6.927899e+000	1.690134e+001	0	0	0	0	0	0	0	0	0	0	0	2.04159	7.47723	0	1	0	0	26.2212	22.2346	47.7869
DATA	919	6	99	0	0	NC_2_14218414	NC_2_14218414	13385.6	468.611	-5.408329091e-001	7.992240990e-002	1.315032505e-011	4.812205e+003	1.385196e+003	4.843080e+002	1.480493e+002	532	252	22	48	6.999636e+000	1.762885e+001	0	0	0	0	0	0	0	0	0	0	0	491.313	190.215	1	1	1	1	24.4106	22.2963	48.5039
DATA	920	6	100	0	0	Col_3_14095993	Col_3_14095993	13407	468.396	2.357810252e-001	1.467600209e-001	1.081475679e-001	1.879187e+002	3.234082e+002	5.774812e+001	6.146087e+001	62	102	22	46	6.864453e+000	1.776228e+001	0	0	0	0	0	0	0	0	0	0	0	19.184	44.4056	1	1	0	1	22.9591	22.2665	47.6167
DATA	921	6	101	0	0	Col_1_1237311	Col_1_1237311	13427.6	468.536	4.485130051e-002	6.688452077e-002	5.024892846e-001	1.191129e+003	1.320718e+003	1.310356e+002	1.420392e+002	164	239	22	46	6.636894e+000	1.855302e+001	0	0	0	0	0	0	0	0	0	0	0	121.584	181.32	1	1	1	1	25.1049	22.4892	47.7515
DATA	922	6	102	0	0	NC_1_6527057	NC_1_6527057	13448.9	468.431	-4.232742241e-002	1.117366096e-001	7.048257886e-001	3.695216e+002	3.352064e+002	6.594615e+001	6.210358e+001	75	108	22	46	6.874514e+000	1.798196e+001	0	0	0	0	0	0	0	0	0	0	0	37.7125	46.0111	1	1	1	1	24.1747	22.4089	48.1369
DATA	923	6	103	0	0	NC_1_11220637	NC_1_11220637	13470.6	468.701	2.949148371e-001	4.268774000e-001	4.896501160e-001	5.428494e+001	1.070519e+002	5.463156e+001	5.337593e+001	36.5	71.5	22	47	6.534979e+000	1.766579e+001	0	0	0	0	0	0	0	0	0	0	0	-5.68203	14.691	0	1	0	0	26.8687	22.4528	48.2558
DATA	924	6	104	0	0	Col_2_6101052	Col_2_6101052	13490.9	468.585	8.541971473e-003	6.432297491e-002	8.943530248e-001	1.703598e+003	1.737438e+003	1.789092e+002	1.814464e+002	217	306	22	47	6.578769e+000	1.734401e+001	0	0	0	0	0	0	0	0	0	0	0	173.79	238.367	1	1	1	1	24.6442	22.3762	48.012
DATA	925	6	105	0	0	Col_3_16401601	Col_3_16401601	13513.4	468.562	1.434317778e-002	7.993409705e-002	8.575941566e-001	6.320134e+002	6.532351e+002	8.355957e+001	8.369587e+001	108	149	22	47	6.690698e+000	1.712942e+001	0	0	0	0	0	0	0	0	0	0	0	64.4546	89.5888	1	1	1	1	24.1747	22.4502	48.0019
DATA	926	6	106	0	0	NC_2_10811853	NC_2_10811853	13535.2	468.488	0.000000000e+000	6.183518495e-001	1.000000000e+000	5.433213e+001	5.201303e+001	5.467905e+001	5.234515e+001	38	59	22	47	6.865241e+000	1.738417e+001	0	0	0	0	0	0	0	0	0	0	0	-3.86359	-0.571644	0	0	0	0	21.9382	22.4535	47.6122
DATA	927	6	107	0	0	Col_1_9097278	Col_1_9097278	13555.7	468.818	6.549907725e-002	7.405851023e-002	3.764677136e-001	7.440900e+002	8.652160e+002	9.234990e+001	1.011341e+002	119	175	22	46	6.874651e+000	1.724603e+001	0	0	0	0	0	0	0	0	0	0	0	75.8336	118.569	1	1	1	1	25.1049	22.3539	47.2941
DATA	928	6	108	0	0	Col_1_17150144	Col_1_17150144	13576.5	468.676	-2.355270236e-002	7.630201581e-002	7.575669920e-001	7.474165e+002	7.079620e+002	9.263120e+001	8.807294e+001	116	157.5	21	46	6.536114e+000	1.708412e+001	0	0	0	0	0	0	0	0	0	0	0	76.1419	96.9722	1	1	1	1	27.0811	21.7473	46.8087
DATA	929	6	109	0	0	NC_1_17486688	NC_1_17486688	13597.5	468.676	2.630267162e-001	2.648756265e-001	3.207003529e-001	9.335511e+001	1.710664e+002	5.553408e+001	5.513815e+001	54	81	21	47	6.911818e+000	1.781422e+001	0	0	0	0	0	0	0	0	0	0	0	9.50619	23.4195	1	1	0	0	27.0811	22.0962	48.0308
DATA	930	6	110	0	0	NC_5_12213611	NC_5_12213611	13618.3	469.558	-2.041333855e+000	2.063143908e-001	4.407384631e-023	1.405784e+004	1.278158e+002	1.406850e+003	5.397774e+001	1478	79	22	47	7.070584e+000	1.799822e+001	0	0	0	0	0	0	0	0	0	0	0	1430.87	17.4899	1	1	1	0	21.6755	22.6546	48.4729
DATA	931	6	111	0	0	Col_1_27288017	Col_1_27288017	13639.1	469.333	-5.610963688e-002	6.497691256e-002	3.878450886e-001	1.706757e+003	1.499899e+003	1.792565e+002	1.589045e+002	212.5	269	22	48	6.733373e+000	1.778786e+001	0	0	0	0	0	0	0	0	0	0	0	173.628	205.114	1	1	1	1	21.9382	22.2056	48.509
DATA	932	6	112	0	0	NC_5_22232354	NC_5_22232354	13660.9	469	3.606709573e-001	3.944164003e-001	3.604845976e-001	5.448285e+001	1.250060e+002	5.508064e+001	5.398003e+001	48	71	22	47	6.858773e+000	1.760019e+001	0	0	0	0	0	0	0	0	0	0	0	5.32837	17.0826	0	1	0	0	21.6755	22.28	48.1658
DATA	933	6	113	0	0	Col_3_10922312	Col_3_10922312	13682	468.579	-9.060462752e-002	6.947767564e-002	1.922054297e-001	1.163913e+003	9.447477e+002	1.286750e+002	1.081072e+002	151	197	21	48	6.594912e+000	1.753353e+001	0	0	0	0	0	0	0	0	1	0	0	118.254	129.008	1	1	1	1	25.5572	21.4528	48.7613
DATA	934	6	114	0	0	Col_3_10489785	Col_3_10489785	13703.5	468.676	3.156839200e-002	7.902120171e-002	6.895302130e-001	6.413223e+002	6.896754e+002	8.442381e+001	8.673175e+001	109	161	22	47	6.891936e+000	1.766847e+001	0	0	0	0	0	0	0	0	0	0	0	65.1143	94.1058	1	1	1	1	27.0811	22.0413	48.9637
DATA	935	6	115	0	0	NC_5_22090344	NC_5_22090344	13724.5	468.676	1.023081463e-001	6.737687976e-002	1.289020430e-001	1.123653e+003	1.422133e+003	1.250789e+002	1.516407e+002	149	260	21	47	6.638641e+000	1.713635e+001	0	0	0	0	0	0	0	0	0	0	0	114.004	193.895	1	1	1	1	27.0811	21.721	47.9155
DATA	936	6	116	0	0	NC_4_14893352	NC_4_14893352	13745.2	468.36	4.640100163e-002	8.158915304e-002	5.695493465e-001	5.852628e+002	6.512563e+002	8.030452e+001	8.376373e+001	101	137	22	47	6.659346e+000	1.706928e+001	0	0	0	0	0	0	0	0	0	0	0	59.3335	88.7171	1	1	1	1	23.696	21.9443	47.9549
DATA	937	6	117	0	0	Col_2_10910967	Col_2_10910967	13766.5	468.887	-2.721584143e-002	7.467512954e-002	7.155171005e-001	8.052748e+002	7.563595e+002	9.753433e+001	9.219840e+001	120.5	151	22	47	6.619382e+000	1.726566e+001	0	0	0	0	0	0	0	0	0	0	0	81.5737	102.947	1	1	1	1	24.6442	21.9235	47.6415
DATA	938	6	118	0	0	NC_1_17002162	NC_1_17002162	13787.5	468.816	9.935179875e-002	2.084837747e-001	6.336865038e-001	1.481359e+002	1.862139e+002	5.703517e+001	5.596164e+001	57	86	21	47	6.604670e+000	1.717909e+001	0	0	0	0	0	0	0	0	0	0	0	14.9929	25.3216	1	1	0	0	20.3108	22.031	48.184
DATA	939	6	119	0	0	Col_1_27392912	Col_1_27392912	13809.3	468.609	4.573031438e-001	7.438733563e-002	7.866704341e-010	1.343843e+005	3.851692e+005	1.343854e+004	3.851696e+004	13670	51351	21	47	6.626456e+000	1.743429e+001	0	0	0	0	0	0	0	0	0	0	0	13587.9	52322.1	1	1	1	1	27.2919	22.146	48.7186
DATA	940	6	120	0	0	NC_4_7948914	NC_4_7948914	13830	468.354	-4.625948757e-002	1.098625752e-001	6.737062736e-001	3.845695e+002	3.457127e+002	6.726352e+001	6.317865e+001	79.5	113	22	48	6.428345e+000	1.798422e+001	0	0	0	0	0	0	0	0	0	0	0	38.8466	46.9144	1	1	1	1	23.2073	22.1202	48.614
DATA	941	6	121	0	0	Col_4_6643037	Col_4_6643037	13851.5	468.676	2.046679900e-001	9.620991637e-002	3.339461391e-002	1.929604e+003	3.091264e+003	2.769896e+002	4.706063e+002	143.5	267.5	22	48	6.580097e+000	1.759231e+001	0	0	1	1	0	0	0	0	0	0	0	194.716	419.053	1	1	1	1	27.0811	22.2528	48.7708
DATA	942	6	122	0	0	NC_1_25804732	NC_1_25804732	13871.9	468.125	0.000000000e+000	6.191253861e-001	1.000000000e+000	5.495174e+001	5.265882e+001	5.530896e+001	5.312883e+001	42	62.5	22	47	6.651383e+000	1.781810e+001	0	0	0	0	0	0	0	0	0	0	0	0.844657	5.10206	0	0	0	0	15.8777	22.1843	48.2498
DATA	943	6	123	0	0	NC_2_1945019	NC_2_1945019	13893.6	468.701	0.000000000e+000	6.184639563e-001	1.000000000e+000	5.501347e+001	5.271841e+001	5.537950e+001	5.306173e+001	44.5	63	22	46	6.736469e+000	1.778489e+001	0	0	0	0	0	0	0	0	0	0	0	1.28719	1.14039	0	0	0	0	30	22.1808	47.75
DATA	944	6	124	0	0	NC_4_10616165	NC_4_10616165	13914.3	468.66	-1.664967516e-002	8.549280123e-002	8.455891054e-001	5.716365e+002	5.501363e+002	7.962512e+001	7.647144e+001	94.5	139	21	47	6.824383e+000	1.720737e+001	0	0	0	0	0	0	0	0	0	0	0	57.4882	74.3237	1	1	1	1	23.9365	21.9452	47.4159
DATA	945	6	125	0	0	NC_2_10866691	NC_2_10866691	13936	468.5	0.000000000e+000	6.192665517e-001	1.000000000e+000	5.515021e+001	5.284663e+001	5.551351e+001	5.333859e+001	44	69	22	48	6.765192e+000	1.748818e+001	0	0	0	0	0	0	0	0	0	0	0	1.11765	5.4742	0	0	0	0	26.2212	21.915	48.0812
DATA	946	6	126	0	0	Col_1_4069419	Col_1_4069419	13957.2	468.667	5.059193636e-002	7.688641404e-002	5.105324828e-001	6.848549e+002	7.694679e+002	8.819753e+001	9.357587e+001	108	164.5	21	47	6.416533e+000	1.790153e+001	0	0	0	0	0	0	0	0	1	0	0	68.695	103.694	1	1	1	1	26.0017	21.6557	48.1151
DATA	947	6	127	0	0	Col_1_4275677	Col_1_4275677	13978.1	469.13	-2.696649899e-002	6.654485285e-002	6.853026205e-001	1.354057e+003	1.272537e+003	1.463945e+002	1.379719e+002	183	221	22	47	6.572920e+000	1.776509e+001	0	0	0	0	0	0	0	0	0	0	0	135.642	171.274	1	1	1	1	24.1747	21.9979	47.9138
DATA	948	6	128	0	0	Col_1_8471966	Col_1_8471966	13999.3	469.08	7.745696405e-002	6.223932732e-002	2.133148860e-001	4.266825e+003	5.099902e+003	4.303064e+002	5.127771e+002	470	707	22	47	6.811110e+000	1.730675e+001	0	0	0	0	0	0	0	0	0	0	0	426.812	685.487	1	1	1	1	23.696	22.0443	47.6443
DATA	949	6	129	0	0	NC_3_19880367	NC_3_19880367	14020.6	468.02	8.104289711e-003	6.759803506e-002	9.045707399e-001	1.178192e+003	1.200384e+003	1.303725e+002	1.314072e+002	162	231	21	48	6.634138e+000	1.651508e+001	0	0	0	0	0	0	0	0	1	0	0	117.665	161.113	1	1	1	1	23.696	21.6565	48.1107
DATA	950	6	130	0	0	NC_3_15653208	NC_3_15653208	14041.6	468.804	6.444760267e-002	2.522041855e-001	7.983080587e-001	1.275146e+002	1.479134e+002	5.733500e+001	5.554330e+001	54	76	21	48	6.478846e+000	1.736990e+001	0	0	0	0	0	0	0	0	1	0	0	12.7162	19.8261	1	1	0	0	25.1049	21.6165	48.7829
DATA	951	6	131	0	0	Col_2_3734180	Col_2_3734180	14062.9	468.5	1.216170090e-001	1.026482206e-001	2.360988709e-001	3.579853e+002	4.736769e+002	6.645749e+001	7.154257e+001	73	118	21	47	6.688584e+000	1.731080e+001	0	0	0	0	0	0	0	0	0	0	0	35.6406	63.3984	1	1	1	1	25.3321	22.0096	48.824
DATA	952	6	132	0	0	Col_3_10179727	Col_3_10179727	14084.2	468.85	-1.991777678e-001	9.957927725e-002	4.547942345e-002	5.514347e+002	3.485912e+002	7.865263e+001	6.401688e+001	95.5	103.5	22	47	6.934918e+000	1.793744e+001	0	0	0	0	0	0	0	0	0	0	0	54.8096	46.5888	1	1	1	1	26.6546	22.1782	48.0198
DATA	953	6	133	0	0	Col_1_2739245	Col_1_2739245	14105.8	469.266	-1.895028904e-001	1.027520625e-001	6.514330311e-002	5.175026e+002	3.345104e+002	7.638308e+001	6.332927e+001	95	98	22	47	6.559726e+000	1.760179e+001	0	0	0	0	0	0	0	0	0	0	0	51.3485	44.6403	1	1	1	1	27.0811	22.06	47.9176
DATA	954	6	134	0	0	NC_3_18609790	NC_3_18609790	14125.7	468.836	8.113670610e-002	1.143322369e-001	4.779166817e-001	3.199918e+002	3.857230e+002	6.474021e+001	6.624115e+001	73	112	22	47	6.272196e+000	1.740171e+001	0	0	0	0	0	0	0	0	0	0	0	31.6952	51.3996	1	1	1	1	26.6546	22.2633	48.4004
DATA	955	6	135	0	0	Col_1_27114553	Col_1_27114553	14147.5	468.094	-2.273149356e-001	7.105789051e-002	1.379001587e-003	1.497287e+003	8.871356e+002	1.599961e+002	1.038250e+002	188	186	22	48	6.375762e+000	1.778687e+001	0	0	0	0	0	0	0	0	0	0	0	148.009	118.023	1	1	1	1	24.8756	22.0478	49.0249
DATA	956	6	136	0	0	Col_3_22034753	Col_3_22034753	14167.7	468.682	2.627484718e-002	9.404600121e-002	7.799509713e-001	4.626173e+002	4.914696e+002	7.301744e+001	7.303086e+001	88	126	21	48	6.852422e+000	1.753016e+001	0	0	0	0	0	0	0	0	0	0	0	45.6493	65.2884	1	1	1	1	22.1978	22.0886	48.6171
DATA	957	6	137	0	0	Col_5_9539055	Col_5_9539055	14189.6	469.64	-2.534121453e-002	7.752782248e-002	7.437691864e-001	7.408355e+002	6.988446e+002	9.323167e+001	8.838104e+001	113.5	148	21	48	6.899829e+000	1.720834e+001	0	0	0	0	0	0	0	0	0	0	0	72.9616	92.6894	1	1	1	1	24.4106	22.1833	48.4188
DATA	958	6	138	0	0	NC_2_14213311	NC_2_14213311	14210.7	469.732	1.363249395e-001	1.222934167e-001	2.649633457e-001	2.761542e+002	3.779867e+002	6.308336e+001	6.607220e+001	70.5	112	21	48	6.822308e+000	1.702528e+001	0	0	0	0	0	0	0	0	0	0	0	27.1416	50.0527	1	1	0	1	24.8756	21.9698	48.2664
DATA	959	6	139	0	0	NC_4_12830927	NC_4_12830927	14232	469.661	4.424969814e-002	1.001562911e-001	6.586292511e-001	4.103738e+002	4.543905e+002	7.010552e+001	7.078964e+001	81	118	21	47	6.843170e+000	1.724067e+001	0	0	0	0	0	0	0	0	0	0	0	40.247	60.0713	1	1	1	1	25.7804	21.9315	48.3385
DATA	960	6	140	0	0	NC_4_2235365	NC_4_2235365	14254.4	469.508	3.429314866e-001	4.016594387e-001	3.932231863e-001	5.661117e+001	1.246906e+002	5.697265e+001	5.578796e+001	42	76	21	47	6.867379e+000	1.704395e+001	0	0	0	0	0	0	0	0	0	0	0	-0.628716	16.4554	0	1	0	0	26.6546	22.1129	47.1358
DATA	961	6	141	0	0	Col_2_10339998	Col_2_10339998	14274.5	468.463	1.473510076e-002	7.580048398e-002	8.458679921e-001	7.588097e+002	7.849969e+002	9.496739e+001	9.554442e+001	109	160	21	46	6.779176e+000	1.694761e+001	0	0	0	0	0	0	0	0	0	0	0	74.0744	103.426	1	1	1	1	24.4106	22.0446	46.3482
DATA	962	6	142	0	0	NC_1_24127207	NC_1_24127207	14295.3	469.245	2.553490089e-001	4.478896908e-001	5.685991301e-001	5.686557e+001	1.023761e+002	5.737056e+001	5.550609e+001	47	76	22	44.5	6.896752e+000	1.703851e+001	0	0	0	0	0	0	0	0	0	0	0	3.92796	13.4667	0	1	0	0	24.8756	22.0647	45.6468
DATA	963	6	143	0	0	Col_3_14614783	Col_3_14614783	14316.7	468.643	1.504646210e-001	6.297329402e-002	1.687866441e-002	1.355380e+004	1.916575e+004	1.356594e+003	1.917354e+003	1361	2492	21	45	6.474810e+000	1.715298e+001	0	0	0	0	0	0	0	0	1	0	0	1316.91	2516.71	1	1	1	1	25.1049	21.6178	46.0129
DATA	964	6	144	0	0	NC_4_2124934	NC_4_2124934	14337.9	468.855	2.620219452e-002	6.162192852e-002	6.706843723e-001	7.613474e+003	8.086956e+003	7.635166e+002	8.105462e+002	788.5	1076.5	22	47	6.713202e+000	1.766184e+001	0	0	0	0	0	0	0	0	0	0	0	737.942	1060.13	1	1	1	1	27.2919	22.1733	47.9475
DATA	965	6	145	0	0	Col_1_21429668	Col_1_21429668	14359.3	468.831	-5.826938967e-002	7.483923925e-002	4.362188664e-001	8.703158e+002	7.610400e+002	1.043998e+002	9.380215e+001	126	155	22	47	6.266134e+000	1.818843e+001	0	0	0	0	0	0	0	0	0	0	0	84.1386	99.5926	1	1	1	1	27.2919	21.6997	48.5926
DATA	966	6	146	0	0	Col_5_17248665	Col_5_17248665	14380	468.932	1.579997957e-002	6.338903649e-002	8.031642055e-001	2.177619e+003	2.258301e+003	2.253042e+002	2.324142e+002	255.5	360.5	21	47	6.125828e+000	1.781030e+001	0	0	0	0	0	0	0	0	1	0	0	209.991	295.036	1	1	1	1	26.4388	21.2611	48.612
DATA	967	6	147	0	0	Col_2_16777645	Col_2_16777645	14401.2	468.965	-2.445490836e-001	8.621066969e-002	4.559023980e-003	8.074925e+002	4.598216e+002	9.939870e+001	7.170672e+001	115	122	21	47	6.347364e+000	1.777649e+001	0	0	0	0	0	0	0	0	1	0	0	77.6594	59.9702	1	1	1	1	25.5572	21.4563	47.5661
DATA	968	6	148	0	0	NC_5_14213339	NC_5_14213339	14421.8	468.405	2.175576223e-001	1.268728787e-001	8.638768836e-002	2.453637e+002	4.049187e+002	6.309066e+001	6.839168e+001	63	112	22	47	6.992224e+000	1.805365e+001	0	0	0	0	0	0	0	0	0	0	0	23.5319	52.7199	1	1	0	1	21.9382	22.3069	48.3571
DATA	969	6	149	0	0	NC_3_7941369	NC_3_7941369	14443.5	468.58	1.947823863e-001	7.532734051e-002	9.714972339e-003	6.940304e+002	1.086828e+003	9.063455e+001	1.219036e+002	102	202.5	22	47	6.874356e+000	1.784730e+001	0	0	0	0	0	0	0	0	0	0	0	66.3713	141.255	1	1	1	1	24.4106	22.3662	48.0605
DATA	970	6	150	0	0	Col_3_2557898	Col_3_2557898	14465	469.286	-8.158571211e-001	1.057104066e-001	1.183077851e-014	1.888379e+003	2.885573e+002	1.976786e+002	6.238350e+001	218	106	22	47	6.747276e+000	1.759150e+001	0	0	0	0	0	0	0	0	0	0	0	180.08	37.4392	1	1	1	1	25.3321	22.18	47.677
DATA	971	6	151	0	0	Col_2_15007064	Col_2_15007064	14485.8	469.019	4.366586216e-002	7.011368473e-002	5.334247764e-001	9.916014e+002	1.096486e+003	1.151961e+002	1.228505e+002	138	209	22	47	6.653490e+000	1.768411e+001	0	0	0	0	0	0	0	0	0	0	0	94.281	142.024	1	1	1	1	24.8756	21.9482	48.0884
DATA	972	6	152	0	0	NC_3_7513304	NC_3_7513304	14507.4	469.323	2.342425726e-001	1.422415603e-001	9.960036699e-002	2.094419e+002	3.591750e+002	6.242634e+001	6.610692e+001	63	107	22	47	6.508178e+000	1.737639e+001	0	0	0	0	0	0	0	0	0	0	0	19.8532	46.4424	1	1	0	1	26.6546	22.342	48.1601
DATA	973	6	153	0	0	NC_5_20768857	NC_5_20768857	14528.4	468.957	8.082112225e-002	7.584464787e-002	2.865981485e-001	7.299049e+002	8.791994e+002	9.385119e+001	1.040216e+002	106	170	22	48	6.442158e+000	1.696300e+001	0	0	0	0	0	0	0	0	0	0	0	68.9688	113.49	1	1	1	1	28.7238	22.4489	48.3287
DATA	974	6	154	0	0	Col_1_20799155	Col_1_20799155	14549.5	469.015	4.187373749e-004	7.239434021e-002	9.953849676e-001	9.204386e+002	9.213265e+002	1.094286e+002	1.076540e+002	127	172	22	47	6.746959e+000	1.692183e+001	0	0	0	0	0	0	0	0	0	0	0	86.6973	118.728	1	1	1	1	27.9146	22.2762	47.8485
DATA	975	6	155	0	0	NC_3_5041056	NC_3_5041056	14570.6	469	1.118107202e-001	8.573727423e-002	1.921965500e-001	5.262854e+002	6.808196e+002	7.934284e+001	8.801407e+001	88.5	150	22	47	6.597628e+000	1.691643e+001	0	0	0	0	0	0	0	0	0	0	0	49.4098	87.5886	1	1	1	1	29.1201	22.1142	47.6872
DATA	976	6	156	0	0	Col_1_5987156	Col_1_5987156	14591.4	468.982	5.912189919e-003	6.253551705e-002	9.246791660e-001	2.997073e+003	3.038152e+003	3.055704e+002	3.089096e+002	309	438	22	47	6.533356e+000	1.696159e+001	0	0	0	0	0	0	0	0	0	0	0	280.452	390.228	1	1	1	1	25.5572	22.0616	47.8601
DATA	977	6	157	0	0	NC_5_20274716	NC_5_20274716	14613	469.071	1.482993025e-001	1.003272894e-001	1.393662549e-001	3.817014e+002	5.370603e+002	7.092590e+001	7.756423e+001	76	119	22	48	6.741604e+000	1.712334e+001	0	0	0	0	0	0	0	0	0	0	0	35.5941	68.8667	1	1	1	1	22.1978	22.8091	48.5561
DATA	978	6	158	0	0	NC_3_8175699	NC_3_8175699	14634.5	468.986	-2.377129773e-001	1.825317345e-001	1.928103027e-001	2.715538e+002	1.570880e+002	6.585226e+001	5.821435e+001	66	79	22	48	6.752134e+000	1.769320e+001	0	0	0	0	0	0	0	0	0	0	0	25.2326	20.1103	1	1	0	0	28.5237	23.1021	48.2763
DATA	979	6	159	0	0	Col_1_21493068	Col_1_21493068	14655.5	469.386	6.647802490e-003	9.028313054e-002	9.413025467e-001	5.361506e+002	5.444207e+002	8.061449e+001	7.820444e+001	90	131	22	48	6.892080e+000	1.732862e+001	0	0	0	0	0	0	0	0	0	0	0	49.6465	69.5873	1	1	1	1	25.1049	22.7665	48.0124
DATA	980	6	160	0	0	Col_2_7788831	Col_2_7788831	14676.8	468.19	2.232378644e-002	6.567650078e-002	7.339278946e-001	1.507692e+003	1.587217e+003	1.624321e+002	1.683885e+002	179.5	259.5	22	47	6.915446e+000	1.739438e+001	0	0	0	0	0	0	0	0	0	0	0	139.059	202.552	1	1	1	1	21.9382	22.6121	47.923
DATA	981	6	161	0	0	Col_5_16213876	Col_5_16213876	14697.2	468.797	-8.923833872e-002	9.538830148e-002	3.495167417e-001	5.482323e+002	4.464021e+002	8.175444e+001	7.186149e+001	87	116	22	47	6.822860e+000	1.745240e+001	0	0	0	0	0	0	0	0	0	0	0	50.3906	56.8845	1	1	1	1	26.2212	22.7472	48.179
DATA	982	6	162	0	0	Col_3_22094329	Col_3_22094329	14718.5	468.772	4.165385024e-002	6.210264479e-002	5.023951823e-001	4.103325e+003	4.516373e+003	4.148246e+002	4.551452e+002	413	646.5	22	46	6.612364e+000	1.761846e+001	0	0	0	0	0	0	0	0	0	0	0	375.707	574.648	1	1	1	1	25.5572	22.6848	47.2286
DATA	983	6	163	0	0	Col_4_4745961	Col_4_4745961	14739.7	468.759	6.041578324e-002	6.550568050e-002	3.563729609e-001	1.524414e+003	1.751938e+003	1.642377e+002	1.840736e+002	175	278	22	47	6.688950e+000	1.754612e+001	0	0	0	0	0	0	0	0	0	0	0	139.035	222.585	1	1	1	1	24.8756	22.0835	47.9087
DATA	984	6	164	66	1	DarkCorner	DarkCorner	14761.2	469.295	0.000000000e+000	6.189593665e-001	1.000000000e+000	6.096869e+001	5.620380e+001	6.135804e+001	5.656267e+001	42	57	21	47	6.475141e+000	1.716116e+001	0	0	0	0	0	0	0	0	0	0	0	0.074195	-3.51197	0	0	0	0	29.3162	21.7682	47.6827
DATA	985	7	1	0	0	NC_1_16779823	NC_1_16779823	11302	474.537	5.500507736e-002	8.931455481e-002	5.379882862e-001	4.592810e+002	5.212950e+002	6.950176e+001	7.286322e+001	94	135	22	46	6.809495e+000	1.718912e+001	0	0	0	0	0	0	0	0	0	0	0	49.0805	73.4836	1	1	1	1	25.3321	22.1343	47.6335
DATA	986	7	2	0	0	NC_3_16026703	NC_3_16026703	11322.9	474.466	2.860371509e-001	1.839623135e-001	1.199774841e-001	1.310040e+002	2.531173e+002	5.394839e+001	5.707440e+001	56	95	22	47	6.833041e+000	1.745397e+001	0	0	0	0	0	0	0	0	0	0	0	13.9543	35.5078	1	1	0	0	25.7804	22.3225	48.3098
DATA	987	7	3	0	0	NC_4_13834056	NC_4_13834056	11344.1	474.789	3.732883881e-002	7.158780553e-002	6.020593842e-001	8.344781e+002	9.093766e+002	9.859138e+001	1.044580e+002	131.5	177	23	46	7.054643e+000	1.791078e+001	0	0	0	0	0	0	0	0	0	0	0	88.5975	126.964	1	1	1	1	25.5572	23.2312	47.5552
DATA	988	7	4	0	0	Col_3_17247072	Col_3_17247072	11365.4	474.643	7.230951465e-002	7.742564666e-002	3.503441353e-001	6.306330e+002	7.448798e+002	8.216217e+001	9.063135e+001	104	173	23	47	6.717918e+000	1.763164e+001	0	0	0	0	0	0	0	0	0	0	0	66.7505	103.533	1	1	1	1	24.8756	23.2054	48.5967
DATA	989	7	5	0	0	NC_5_25356316	NC_5_25356316	11386.8	474.522	-7.149598452e-002	2.987092308e-001	8.108343789e-001	1.192947e+002	1.011871e+002	5.415234e+001	5.282942e+001	54	67	22	47	6.619233e+000	1.756710e+001	0	0	0	0	0	0	0	0	0	0	0	12.5895	14.004	1	1	0	0	27.0811	22.6349	47.62
DATA	990	7	6	0	0	NC_5_18897267	NC_5_18897267	11407.4	474.509	4.081148785e-002	1.235150363e-001	7.410847755e-001	2.872315e+002	3.155321e+002	6.025520e+001	6.087221e+001	73	101	22	46	6.647384e+000	1.752070e+001	0	0	0	0	0	0	0	0	0	0	0	30.2285	43.4972	1	1	1	1	25.3321	22.4456	46.9642
DATA	991	7	7	0	0	Col_3_13200445	Col_3_13200445	11428.4	475.235	1.079737091e-001	6.426999010e-002	9.295694694e-002	1.763825e+003	2.261669e+003	1.842077e+002	2.321259e+002	225	360	22	46	6.836773e+000	1.782574e+001	0	0	0	0	0	0	0	0	0	0	0	185.099	310.57	1	1	1	1	23.4529	22.3239	47.8073
DATA	992	7	8	0	0	NC_2_9503613	NC_2_9503613	11449.6	474.902	-2.650586719e-001	3.652408943e-001	4.680170721e-001	1.207317e+002	6.557868e+001	5.460817e+001	5.285608e+001	52	67	22	47	6.728682e+000	1.686861e+001	0	0	0	0	0	0	0	0	0	0	0	12.6371	8.97273	1	1	0	0	21.9382	22.3692	48.4484
DATA	993	7	9	0	0	Col_4_1115257	Col_4_1115257	11471.7	475.12	1.057038294e-001	6.418364083e-002	9.957927789e-002	1.804173e+003	2.301347e+003	1.881540e+002	2.360777e+002	215	373	21	48	6.750639e+000	1.670314e+001	0	0	0	0	0	0	0	0	0	0	0	188.34	313.744	1	1	1	1	23.696	22.009	48.8817
DATA	994	7	10	0	0	NC_5_26729673	NC_5_26729673	11492.8	474.849	1.510892340e-001	9.840362640e-002	1.246848567e-001	3.609932e+002	5.111969e+002	6.456210e+001	7.349720e+001	77.5	130	21	47	6.619218e+000	1.735614e+001	0	0	0	0	0	0	0	0	0	0	0	37.5951	69.4675	1	1	1	1	24.4106	21.9347	48.6328
DATA	995	7	11	0	0	Col_1_16895094	Col_1_16895094	11513.9	474.839	3.540853293e-003	7.195391325e-002	9.607519285e-001	8.699765e+002	8.770986e+002	1.022109e+002	1.024637e+002	133	177	22	47	6.634429e+000	1.788034e+001	0	0	0	0	0	0	0	0	0	0	0	90.3918	118.825	1	1	1	1	25.3321	22.8726	47.8828
DATA	996	7	12	0	0	Col_2_18796279	Col_2_18796279	11535	474.5	1.343682825e-001	7.645154979e-002	7.882217605e-002	6.388775e+002	8.705343e+002	8.350230e+001	1.019811e+002	97	167	22	48	6.764786e+000	1.731696e+001	0	0	0	0	0	0	0	0	0	0	0	66.2365	117.6	1	1	1	1	26.2212	22.7791	48.461
DATA	997	7	13	0	0	Col_5_17221993	Col_5_17221993	11555.7	474.273	8.996093890e-002	1.243189144e-001	4.692927090e-001	2.747596e+002	3.379977e+002	6.047996e+001	6.308098e+001	71	107	22	48	6.759200e+000	1.671695e+001	0	0	0	0	0	0	0	0	0	0	0	28.4276	45.5395	1	1	1	1	24.8756	22.4381	47.3505
DATA	998	7	14	0	0	Col_1_4735503	Col_1_4735503	11577.1	474.481	6.473757765e-002	8.268656994e-002	4.336697719e-001	5.555953e+002	6.449056e+002	7.747231e+001	8.372885e+001	104	146	22	46	6.458506e+000	1.689971e+001	0	0	0	0	0	0	0	0	0	0	0	57.3634	86.6659	1	1	1	1	25.3321	22.262	46.5349
DATA	999	7	15	0	0	Col_1_15735214	Col_1_15735214	11598.5	474.676	2.595332224e-001	1.252278373e-001	3.821992519e-002	1.209484e+003	2.198535e+003	1.763278e+002	4.434589e+002	122	203	22	46	6.591951e+000	1.731862e+001	0	0	1	1	0	0	0	0	0	0	0	124.626	294.74	1	1	1	1	27.0811	22.2669	47.6028
DATA	1000	7	16	0	0	Col_3_16537924	Col_3_16537924	11619	474.746	-9.444235109e-002	1.243496882e-001	4.475594681e-001	3.418924e+002	2.750725e+002	6.408015e+001	6.028448e+001	80	96	22	47	6.551610e+000	1.743775e+001	0	0	0	0	0	0	0	0	0	0	0	35.1653	36.7978	1	1	1	1	26.0017	22.4755	48.2171
DATA	1001	7	17	0	0	NC_4_8410886	NC_4_8410886	11640.6	474.701	2.764959836e-002	6.747084631e-002	6.819521711e-001	1.155356e+003	1.231304e+003	1.276575e+002	1.343532e+002	155	224	22	47	6.570198e+000	1.692232e+001	0	0	0	0	0	0	0	0	0	0	0	118.62	164.372	1	1	1	1	26.8687	22.5802	48.542
DATA	1002	7	18	0	0	Col_3_19764430	Col_3_19764430	11661.5	474.811	-5.115138729e-002	7.697903616e-002	5.063801759e-001	7.631952e+002	6.783975e+002	9.371529e+001	8.661891e+001	123	155	21	48	6.686167e+000	1.745567e+001	0	0	0	0	0	0	0	0	0	0	0	78.2254	90.3916	1	1	1	1	24.8756	22.236	48.6868
DATA	1003	7	19	0	0	NC_5_1484823	NC_5_1484823	11682.3	474.714	6.046086570e-002	6.385353658e-002	3.437060901e-001	1.872757e+003	2.152496e+003	1.950367e+002	2.219077e+002	228	334	21	48	6.633629e+000	1.821544e+001	0	0	0	0	0	0	0	0	0	0	0	191.653	286.31	1	1	1	1	24.8756	22.0625	49.1324
DATA	1004	7	20	0	0	NC_5_5882936	NC_5_5882936	11704.2	474.522	4.618141481e-001	2.265319342e-001	4.148724801e-002	8.744275e+001	2.532433e+002	5.525213e+001	5.967991e+001	51	86.5	22	47	6.889662e+000	1.684733e+001	0	0	0	0	0	0	0	0	0	0	0	8.93482	33.6285	1	1	0	0	27.0811	22.1495	48.0406
DATA	1005	7	21	0	0	Col_1_27915877	Col_1_27915877	11724.8	474.6	1.081294110e-001	6.317119914e-002	8.695411882e-002	2.675189e+003	3.431500e+003	2.730405e+002	3.473912e+002	307	510.5	22	48	6.893768e+000	1.697614e+001	0	0	0	0	0	0	0	0	0	0	0	272.965	455.02	1	1	1	1	25.7804	22.2441	48.2781
DATA	1006	7	22	0	0	Col_1_430076	Col_1_430076	11745.7	474.393	8.278165876e-002	7.972611616e-002	2.991185462e-001	6.038645e+002	7.306698e+002	8.148088e+001	9.096888e+001	102	161.5	21	48	6.746960e+000	1.695631e+001	0	0	0	0	0	0	0	0	0	0	0	61.5343	96.7588	1	1	1	1	25.1049	21.9394	48.7179
DATA	1007	7	23	0	0	NC_3_7513783	NC_3_7513783	11767	474.607	1.701214262e-001	9.624982833e-002	7.714475897e-002	3.774913e+002	5.585067e+002	6.652418e+001	7.786539e+001	84	130	21	48	6.776669e+000	1.706723e+001	0	0	0	0	0	0	0	0	0	0	0	38.4163	73.87	1	1	1	1	25.5572	21.9688	48.6543
DATA	1008	7	24	0	0	NC_5_14952566	NC_5_14952566	11788.3	474.341	1.593669607e-001	3.167741468e-001	6.148986560e-001	8.938332e+001	1.290100e+002	5.556518e+001	5.582660e+001	53	76	22	47	6.646445e+000	1.740091e+001	0	0	0	0	0	0	0	0	0	0	0	9.08552	17.0446	1	1	0	0	23.2073	22.2369	48.4433
DATA	1009	7	25	0	0	Col_3_15292889	Col_3_15292889	11810.4	474.611	1.889328512e-001	7.247190412e-002	9.134451524e-003	7.791629e+002	1.203819e+003	9.531970e+001	1.320905e+002	120	216	21	46	6.548064e+000	1.732811e+001	0	0	0	0	0	0	0	0	0	0	0	79.1034	158.887	1	1	1	1	24.4106	22.1176	47.4325
DATA	1010	7	26	0	0	NC_3_20249915	NC_3_20249915	11831.7	474.269	-7.848612528e-001	9.827834034e-002	1.392678397e-015	2.952964e+003	4.846151e+002	3.003682e+002	7.286730e+001	342.5	121.5	21	45	6.779950e+000	1.770168e+001	0	0	0	0	0	0	0	0	0	0	0	299.488	63.9082	1	1	1	1	24.4106	22.0126	47.2232
DATA	1011	7	27	0	0	Col_4_9480280	Col_4_9480280	11852.3	474.609	1.498869385e-001	6.607153253e-002	2.329536839e-002	1.397490e+003	1.973493e+003	1.501896e+002	2.047244e+002	187.5	303	21	46	6.651087e+000	1.738635e+001	0	0	0	0	0	0	0	0	0	0	0	141.591	260.068	1	1	1	1	27.2919	22.0496	47.5117
DATA	1012	7	28	0	0	Col_4_4845253	Col_4_4845253	11873.6	474.429	1.036918820e-001	1.136002854e-001	3.613591261e-001	3.132450e+002	3.977187e+002	6.335510e+001	6.745991e+001	74	115	21	48	6.681184e+000	1.790510e+001	0	0	0	0	0	0	0	0	0	0	0	31.7086	52.3789	1	1	1	1	26.6546	22.1333	48.6536
DATA	1013	7	29	0	0	NC_4_2364764	NC_4_2364764	11894.5	474.218	8.757841674e-002	6.659561000e-002	1.884837224e-001	1.241781e+003	1.519230e+003	1.358596e+002	1.614083e+002	170	254	21	48	6.340372e+000	1.753225e+001	0	0	0	0	0	0	0	0	1	0	0	125.598	199.978	1	1	1	1	25.3321	21.5204	47.9359
DATA	1014	7	30	0	0	NC_4_13256410	NC_4_13256410	11915.4	473.433	2.642199529e-001	2.397514077e-001	2.704364688e-001	1.061743e+002	1.950920e+002	5.616594e+001	5.792395e+001	51	83	21	46.5	6.287946e+000	1.824832e+001	0	0	0	0	0	0	0	0	1	0	0	10.7313	25.6694	1	1	0	0	19.1492	21.3199	47.8546
DATA	1015	7	31	0	0	Col_3_6820571	Col_3_6820571	11936.5	473.843	8.290889940e-003	1.006988742e-001	9.343815222e-001	4.183666e+002	4.264302e+002	6.925961e+001	6.924504e+001	83	119	22	47	6.674828e+000	1.828532e+001	0	0	0	0	0	0	0	0	0	0	0	42.2526	56.0902	1	1	1	1	23.696	22.1166	48.4452
DATA	1016	7	32	0	0	Col_4_14681656	Col_4_14681656	11957.8	474.263	6.124454448e-002	8.559782963e-002	4.743052132e-001	5.289664e+002	6.090776e+002	7.647883e+001	8.177723e+001	97	141	22	48	6.809151e+000	1.764643e+001	0	0	0	0	0	0	0	0	0	0	0	53.3843	80.0969	1	1	1	1	25.3321	22.4861	49.2343
DATA	1017	7	33	0	0	Col_1_11020685	Col_1_11020685	11979.3	474.609	1.319712932e-001	9.483177308e-002	1.640327281e-001	4.052014e+002	5.490883e+002	6.853343e+001	7.741776e+001	83.5	131.5	22	48	6.804783e+000	1.757236e+001	0	0	0	0	0	0	0	0	0	0	0	40.8669	72.1987	1	1	1	1	27.2919	22.3088	48.1676
DATA	1018	7	34	0	-1	NC2_00122731	NC2_00122731	12000.3	474.333	0.000000000e+000	6.181290673e-001	1.000000000e+000	5.494938e+001	5.423252e+001	5.530024e+001	5.457881e+001	42	54	23	48	6.909739e+000	1.825848e+001	0	0	0	0	0	0	0	0	0	0	0	-0.140815	-0.138006	0	0	0	0	17.9125	22.9128	49.3179
DATA	1019	7	35	0	0	Col_5_6794712	Col_5_6794712	12021.5	474.676	5.907431498e-003	1.404396487e-001	9.664478028e-001	2.654318e+002	2.690669e+002	6.136692e+001	6.084862e+001	69	93	22	47	6.913492e+000	1.762048e+001	0	0	0	0	0	0	0	0	0	0	0	26.7423	35.3788	1	1	0	0	27.0811	22.4775	48.2743
DATA	1020	7	36	0	0	NC_2_13650530	NC_2_13650530	12042.5	474.814	2.737019951e-001	2.245692187e-001	2.229251321e-001	1.129350e+002	2.120950e+002	5.649475e+001	5.854682e+001	54	89.5	21	48	6.823101e+000	1.707568e+001	0	0	0	0	0	0	0	0	0	0	0	11.3731	27.891	1	1	0	0	22.1978	22.1233	48.5691
DATA	1021	7	37	0	0	Col_5_1794491	Col_5_1794491	12063.7	474.609	7.849416233e-002	6.814699575e-002	2.493884853e-001	1.075379e+003	1.288415e+003	1.209578e+002	1.399176e+002	146	239	22	48	6.861085e+000	1.755318e+001	0	0	0	0	0	0	0	0	0	0	0	108.256	169.461	1	1	1	1	27.2919	22.271	49.5507
DATA	1022	7	38	0	0	Col_1_10430357	Col_1_10430357	12085	474.544	-2.996571339e-001	7.667104471e-002	9.292933599e-005	1.270002e+003	6.370115e+002	1.385550e+002	8.386348e+001	172	143	22	48	7.074029e+000	1.673143e+001	0	0	0	0	0	0	0	0	0	0	0	127.805	83.8058	1	1	1	1	25.7804	22.4947	49.2338
DATA	1023	7	39	0	0	NC_4_1581054	NC_4_1581054	12106	474.367	1.738490241e-001	6.741403285e-002	9.913685291e-003	1.203762e+003	1.796345e+003	1.325162e+002	1.877283e+002	166	289	22	48	6.620463e+000	1.670856e+001	0	0	0	0	0	0	0	0	0	0	0	121.106	236.404	1	1	1	1	26.2212	22.3482	48.9585
DATA	1024	7	40	0	0	Col_5_4244399	Col_5_4244399	12126.6	474.4	3.651003400e-002	1.407835083e-001	7.953770899e-001	2.555398e+002	2.779512e+002	6.102943e+001	6.118531e+001	66	90	22	49	6.714441e+000	1.670924e+001	0	0	0	0	0	0	0	0	0	0	0	25.7028	36.5932	1	1	0	1	19.1492	22.3349	48.7997
DATA	1025	7	41	0	0	NC_3_23202656	NC_3_23202656	12148.4	474.745	1.270117044e-001	1.174237327e-001	2.794068550e-001	2.923354e+002	3.916455e+002	6.267066e+001	6.709744e+001	70	112	22	48	6.744815e+000	1.721547e+001	0	0	0	0	0	0	0	0	0	0	0	29.397	51.5863	1	1	1	1	25.1049	22.273	48.2917
DATA	1026	7	42	0	0	Col_1_24483717	Col_1_24483717	12169.6	474.611	-1.580156927e-001	7.611800706e-002	3.790037427e-002	9.454562e+002	6.570913e+002	1.096027e+002	8.533980e+001	137	152	21	47	6.678199e+000	1.754111e+001	0	0	0	0	0	0	0	0	0	0	0	95.0607	86.5939	1	1	1	1	24.4106	22.1608	47.2557
DATA	1027	7	43	0	0	NC_4_9469051	NC_4_9469051	12190.4	474.62	3.046746639e-002	8.655140856e-002	7.248263874e-001	5.346823e+002	5.735395e+002	7.702861e+001	7.906549e+001	96	134	21	48	6.706414e+000	1.746039e+001	0	0	0	0	0	0	0	0	0	0	0	53.7536	75.6254	1	1	1	1	24.4106	21.7949	48.8824
DATA	1028	7	44	0	0	NC_4_9090884	NC_4_9090884	12211.9	474.333	0.000000000e+000	6.181549832e-001	1.000000000e+000	5.509955e+001	5.404463e+001	5.545137e+001	5.438972e+001	36.5	50.5	21	48	6.852057e+000	1.744599e+001	0	0	0	0	0	0	0	0	0	0	0	-6.70878	-4.7181	0	0	0	0	25.1049	21.7219	48.6967
DATA	1029	7	45	0	0	NC_3_1407634	NC_3_1407634	12231.6	473.654	-2.565132931e-002	7.488374421e-002	7.319380006e-001	8.118568e+002	7.652936e+002	9.831502e+001	9.386976e+001	128	150	21	47	6.890443e+000	1.786022e+001	0	0	0	0	0	0	0	0	0	0	0	81.6167	101.031	1	1	1	1	17.5897	21.9659	48.3594
DATA	1030	7	46	0	0	NC_5_23383576	NC_5_23383576	12254	474.5	-1.176722079e+000	1.263867911e-001	1.272522601e-020	2.952119e+004	1.965223e+003	2.952640e+003	2.038899e+002	3010	319	21	46	6.891937e+000	1.854854e+001	0	0	0	0	0	0	0	0	0	0	0	2967.62	259.646	1	1	1	1	26.2212	22.0589	48.2961
DATA	1031	7	47	0	0	NC_1_10770519	NC_1_10770519	12275	474.632	5.978673167e-002	6.183419694e-002	3.336001264e-001	6.787968e+003	7.789804e+003	6.810580e+002	7.808688e+002	688	998	22	46	6.731174e+000	1.859036e+001	0	0	0	0	0	0	0	0	0	0	0	682.384	1029.97	1	1	1	1	25.5572	22.1847	48.7102
DATA	1032	7	48	0	0	NC_5_22920189	NC_5_22920189	12296.3	474.745	1.128737576e-001	6.370208277e-002	7.641103974e-002	2.201656e+003	2.855113e+003	2.270404e+002	2.906159e+002	272	439	22	45	6.605535e+000	1.859623e+001	0	0	0	0	0	0	0	0	0	0	0	221.345	377.807	1	1	1	1	24.8756	22.4535	48.6315
DATA	1033	7	49	0	0	NC_2_3556342	NC_2_3556342	12317.6	474.701	1.748721760e-001	1.929783498e-001	3.648431817e-001	1.500347e+002	2.244213e+002	5.743564e+001	5.864864e+001	58	89	23	46	6.566948e+000	1.911800e+001	0	0	0	0	0	0	0	0	0	0	0	15.0855	29.7217	1	1	0	0	26.8687	22.7602	48.8467
DATA	1034	7	50	0	0	Col_1_13157951	Col_1_13157951	12338.7	474.609	1.304292239e-001	6.728855998e-002	5.257972401e-002	1.164669e+003	1.572648e+003	1.289860e+002	1.663227e+002	159	232	22	48	6.395285e+000	1.930002e+001	0	0	0	0	0	0	0	0	0	0	0	117.121	208.455	1	1	1	1	27.2919	22.3308	49.5969
DATA	1035	7	51	0	0	NC_1_28607852	NC_1_28607852	12360	474.5	3.654991595e-001	2.692394894e-001	1.746146812e-001	8.247371e+001	1.913439e+002	5.603361e+001	5.737502e+001	49	83.5	21.5	46	6.728607e+000	1.813227e+001	0	0	0	0	0	0	0	0	0	0	0	8.29518	25.3853	1	1	0	0	26.2212	22.0708	47.7714
DATA	1036	7	52	0	0	NC_2_5717111	NC_2_5717111	12381	474.5	0.000000000e+000	6.181877317e-001	1.000000000e+000	5.506084e+001	5.369812e+001	5.541241e+001	5.404099e+001	39	60	21	47	6.573290e+000	1.764657e+001	0	0	0	0	0	0	0	0	1	0	0	-2.24278	-3.16518	0	0	0	0	26.2212	21.6316	47.9152
DATA	1037	7	53	0	0	Col_2_8362209	Col_2_8362209	12403.1	474.893	4.701960986e-002	7.839997484e-002	5.486794499e-001	6.553468e+002	7.302824e+002	8.581391e+001	9.081655e+001	101	155	21	47	6.646647e+000	1.760608e+001	0	0	0	0	0	0	0	0	1	0	0	65.9416	97.0723	1	1	1	1	25.3321	21.2485	48.4424
DATA	1038	7	54	0	0	Col_5_2466265	Col_5_2466265	12423.7	474.489	8.258143591e-002	1.188911689e-001	4.873079644e-001	3.002809e+002	3.631693e+002	6.300218e+001	6.502396e+001	73	107	21	48	6.555758e+000	1.850191e+001	0	0	0	0	0	0	0	0	1	0	0	30.2226	48.3182	1	1	1	1	23.4529	21.171	49.013
DATA	1039	7	55	0	0	Col_5_16297923	Col_5_16297923	12445	474.774	-1.421835508e+000	1.479213084e-001	7.107904604e-022	3.441140e+004	1.302767e+003	3.441585e+003	1.409798e+002	3546	235	21	46	6.451226e+000	1.771574e+001	0	0	0	0	0	0	0	0	1	0	0	3464.34	173.504	1	1	1	1	24.4106	21.5024	47.8885
DATA	1040	7	56	0	0	NC_4_1121477	NC_4_1121477	12465.9	474.691	1.057531765e-001	1.048434415e-001	3.131295280e-001	3.508161e+002	4.475409e+002	6.553540e+001	7.000372e+001	74.5	120.5	21	46	6.540487e+000	1.732801e+001	0	0	0	0	0	0	0	0	1	0	0	35.3286	59.6626	1	1	1	1	25.1049	21.3969	47.6733
DATA	1041	7	57	0	0	Col_5_8947649	Col_5_8947649	12487.2	474.393	-1.463017816e+000	1.516433750e-001	5.024460714e-022	3.617292e+004	1.245563e+003	3.617716e+003	1.356689e+002	3700.5	240	21	46	6.300471e+000	1.715539e+001	0	0	0	0	0	0	0	0	0	0	0	3643.98	166.216	1	1	1	1	25.1049	21.744	47.3929
DATA	1042	7	58	0	0	NC_4_15742570	NC_4_15742570	12508.5	474.352	6.828835560e-002	3.113533529e-001	8.263949338e-001	1.013341e+002	1.185889e+002	5.623812e+001	5.501319e+001	52.5	78	22	48	6.747521e+000	1.755300e+001	0	0	0	0	0	0	0	0	0	0	0	10.2116	15.8416	1	1	0	0	24.4106	22.1652	48.693
DATA	1043	7	59	0	0	Col_4_15232584	Col_4_15232584	12529.3	474.609	7.307731006e-002	6.926448391e-002	2.914036726e-001	9.811870e+002	1.160992e+003	1.126289e+002	1.279017e+002	125	190	22	47	6.835928e+000	1.713816e+001	0	0	0	0	0	0	0	0	0	0	0	98.9092	155.251	1	1	1	1	27.2919	22.173	48.0819
DATA	1044	7	60	0	0	Col_5_2272146	Col_5_2272146	12550.5	474.796	-1.151882301e-001	9.380505563e-002	2.194644916e-001	5.429833e+002	4.164840e+002	7.748606e+001	6.788444e+001	97.5	112	21	46	6.585180e+000	1.747388e+001	0	0	0	0	0	0	0	0	1	0	0	54.7556	55.7526	1	1	1	1	25.1049	21.3062	47.4984
DATA	1045	7	61	0	0	NC_3_483956	NC_3_483956	12571.1	474.453	1.263352385e-001	1.285700999e-001	3.257957076e-001	2.562628e+002	3.427842e+002	6.091075e+001	6.358483e+001	67	102	21	46	6.515584e+000	1.739254e+001	0	0	0	0	0	0	0	0	1	0	0	25.8521	45.9323	1	1	0	1	26.2212	21.412	48.0586
DATA	1046	7	62	0	0	NC_3_19880653	NC_3_19880653	12591.9	474.484	1.423765253e-001	7.966838891e-002	7.391898139e-002	5.753591e+002	7.985747e+002	7.975849e+001	9.612120e+001	100	167	22	48	6.492470e+000	1.755082e+001	0	0	0	0	0	0	0	0	0	0	0	58.0655	107.118	1	1	1	1	26.2212	21.8498	48.2595
DATA	1047	7	63	0	0	NC_5_19157683	NC_5_19157683	12614	474.5	2.444857044e-001	7.728122358e-002	1.558389397e-003	8.097074e+002	1.421719e+003	9.800358e+001	1.667938e+002	113	230	22	47	6.685535e+000	1.797222e+001	0	0	0	0	0	0	0	0	0	0	0	81.7508	190.914	1	1	1	1	26.2212	22.018	47.7856
DATA	1048	7	64	0	0	Col_3_10727799	Col_3_10727799	12634.4	474.211	1.766744203e-001	2.053029448e-001	3.894833292e-001	1.384143e+002	2.079005e+002	5.689899e+001	5.729209e+001	55.5	87	21	46	6.772591e+000	1.780429e+001	0	0	0	0	0	0	0	0	0	0	0	13.9806	27.9453	1	1	0	0	20.591	21.9472	46.5587
DATA	1049	7	65	0	0	Col_1_9394737	Col_1_9394737	12655.9	474.385	2.974248977e-002	7.902968411e-002	7.066598336e-001	6.483125e+002	6.942675e+002	8.512579e+001	8.754497e+001	105.5	153.5	22	46	6.644809e+000	1.781924e+001	0	0	0	0	0	0	0	0	0	0	0	65.511	93.4214	1	1	1	1	24.4106	22.246	46.8214
DATA	1050	7	66	0	0	Col_5_2394034	Col_5_2394034	12676.8	473.981	7.264309440e-003	7.111031299e-002	9.186332503e-001	9.215437e+002	9.370877e+002	1.073919e+002	1.077949e+002	130	189	22	46	6.349987e+000	1.779909e+001	0	0	0	0	0	0	0	0	0	0	0	93.1621	126.221	1	1	1	1	23.696	22.0788	47.0931
DATA	1051	7	67	0	0	NC_5_22741423	NC_5_22741423	12699.3	473.742	2.184499228e-002	5.940886286e-001	9.706679201e-001	5.476575e+001	5.759092e+001	5.511544e+001	5.353038e+001	39	63	22	45	6.605567e+000	1.804112e+001	0	0	0	0	0	0	0	0	0	0	0	-4.6608	7.76551	0	1	0	0	18.5412	22.249	47.5887
DATA	1052	7	68	0	0	NC_4_8547234	NC_4_8547234	12719.2	473.965	-2.010888432e-001	8.960737114e-002	2.482528960e-002	6.635320e+002	4.176121e+002	8.624363e+001	6.760784e+001	106	111	22	46	6.856858e+000	1.757855e+001	0	0	0	0	0	0	0	0	0	0	0	67.1383	56.3653	1	1	1	1	24.8756	22.4832	48.2751
DATA	1053	7	69	0	-1	NC2_00083254	NC2_00083254	12740.7	474.609	0.000000000e+000	6.195508798e-001	1.000000000e+000	5.471932e+001	5.277365e+001	5.513676e+001	5.326735e+001	44	67	21	47	6.786720e+000	1.685457e+001	0	0	0	0	0	0	0	0	0	0	0	2.77198	5.51698	0	0	0	0	27.2919	22.0921	47.9773
DATA	1054	7	70	0	0	NC_4_7461525	NC_4_7461525	12762	474.5	2.020887771e-001	1.171441838e-001	8.450432792e-002	2.659925e+002	4.236022e+002	6.113348e+001	6.789367e+001	68	117	22	46	6.664662e+000	1.690185e+001	0	0	0	0	0	0	0	0	1	0	0	26.9381	57.2921	1	1	0	1	26.2212	21.6486	47.479
DATA	1055	7	71	0	0	Col_4_6584842	Col_4_6584842	12783.2	475	6.989395351e-004	7.890182711e-002	9.929321564e-001	6.693315e+002	6.704096e+002	8.664391e+001	8.546302e+001	107	148	21	47	6.905686e+000	1.778036e+001	0	0	0	0	0	0	0	0	1	0	0	67.8156	90.7651	1	1	1	1	23.696	21.4324	48.3704
DATA	1056	7	72	0	0	Col_5_26954978	Col_5_26954978	12804.3	475.022	-2.661575521e-002	6.274014881e-002	6.714038737e-001	2.717765e+003	2.556208e+003	2.772848e+002	2.610480e+002	309	428	21	46	6.942553e+000	1.741664e+001	0	0	0	0	0	0	0	0	1	0	0	275.484	346.411	1	1	1	1	22.7082	21.6383	47.7395
DATA	1057	7	73	0	-1	NC2_00089003	NC2_00089003	12825.5	474.676	0.000000000e+000	6.184803400e-001	1.000000000e+000	5.462035e+001	5.256968e+001	5.500078e+001	5.290535e+001	44.5	56	21	46	7.116428e+000	1.667703e+001	0	0	0	0	0	0	0	0	0	0	0	1.89245	-4.87244	0	0	0	0	27.0811	22.1553	47.8295
DATA	1058	7	74	0	0	NC_4_5113847	NC_4_5113847	12846.5	474.676	7.317409982e-002	7.395413342e-002	3.224418153e-001	7.478708e+002	8.851169e+002	9.280102e+001	1.030933e+002	115	180.5	21	46	7.030723e+000	1.606311e+001	0	0	0	0	0	0	0	0	0	0	0	75.8759	120.167	1	1	1	1	27.0811	22.1005	47.1607
DATA	1059	7	75	0	0	Col_5_17089471	Col_5_17089471	12867.6	474.701	1.106059894e-001	1.185669227e-001	3.508937870e-001	2.879123e+002	3.714208e+002	6.200968e+001	6.456364e+001	69	112	22	46	6.855573e+000	1.608787e+001	0	0	0	0	0	0	0	0	0	0	0	29.2233	50.4703	1	1	1	1	26.8687	22.2953	46.7003
DATA	1060	7	76	0	0	Col_5_23908540	Col_5_23908540	12887.9	474.857	-6.277883193e-002	6.341079446e-002	3.221575827e-001	2.417479e+003	2.092107e+003	2.479028e+002	2.157622e+002	290	346	22	45	7.079916e+000	1.659125e+001	0	0	0	0	0	0	0	0	0	0	0	245.478	284.525	1	1	1	1	23.2073	22.3607	46.2463
DATA	1061	7	77	0	0	NC_3_18179568	NC_3_18179568	12910	474.5	1.552797447e-001	1.019143093e-001	1.276010669e-001	7.538596e+002	1.077879e+003	1.120005e+002	1.807801e+002	99.5	147.5	22	46	6.855433e+000	1.647442e+001	0	0	0	1	0	0	0	0	0	0	0	76.5839	146.715	1	1	1	1	26.2212	22.5102	47.0439
DATA	1062	7	78	0	0	Col_4_10872615	Col_4_10872615	12930.7	475.348	-6.528454935e-002	6.557969383e-002	3.194934108e-001	1.602168e+003	1.378553e+003	1.693459e+002	1.475762e+002	190	239	22	46	6.847303e+000	1.660341e+001	0	0	0	0	0	0	0	0	0	0	0	162.828	187.805	1	1	1	1	22.9591	22.4124	46.8853
DATA	1063	7	79	0	0	Col_1_3480566	Col_1_3480566	12951.9	475.2	5.892704744e-002	7.258214234e-002	4.168679422e-001	8.046456e+002	9.215772e+002	9.736857e+001	1.061292e+002	117	185	22	47	6.901555e+000	1.693477e+001	0	0	0	0	0	0	0	0	0	0	0	81.81	125.647	1	1	1	1	22.1978	22.2587	47.174
DATA	1064	7	80	0	0	NC_1_27903186	NC_1_27903186	12973.1	474.636	-7.796738118e-001	2.431901179e-001	1.345818815e-003	3.171087e+002	5.266649e+001	6.331839e+001	5.286026e+001	75.5	68	22	47	6.948178e+000	1.730396e+001	0	0	0	0	0	0	0	0	0	0	0	32.2543	7.18554	1	1	1	0	25.3321	22.4587	47.7365
DATA	1065	7	81	0	0	NC_5_13908400	NC_5_13908400	12994.6	474.701	2.686550546e-001	4.415989326e-001	5.429428369e-001	5.443631e+001	1.010517e+002	5.483308e+001	5.352112e+001	45	74	22	47	6.998919e+000	1.650867e+001	0	0	0	0	0	0	0	0	0	0	0	2.3625	13.7971	0	1	0	0	26.8687	22.3363	47.8392
DATA	1066	7	82	0	0	Col_4_5918254	Col_4_5918254	13015.7	474.609	6.679523302e-002	7.227099386e-002	3.553650539e-001	8.107893e+002	9.455907e+002	9.784078e+001	1.081669e+002	120	181	22	47	6.889716e+000	1.756589e+001	0	0	0	0	0	0	0	0	0	0	0	82.5317	129.194	1	1	1	1	27.2919	22.3534	47.7126
DATA	1067	7	83	0	0	Col_5_4173728	Col_5_4173728	13036.5	474.5	-1.060697832e-002	6.427957542e-002	8.689335939e-001	1.760466e+003	1.717990e+003	1.843618e+002	1.796387e+002	214	299.5	22	47	6.806326e+000	1.708627e+001	0	0	0	0	0	0	0	0	0	0	0	179.265	234.874	1	1	1	1	24.4106	22.4185	48.3436
DATA	1068	7	84	0	0	Col_2_9770486	Col_2_9770486	13057.4	474.298	8.712225179e-002	7.378459494e-002	2.376961901e-001	7.412668e+002	9.059345e+002	9.213907e+001	1.046856e+002	120	183	22	49	6.765083e+000	1.762515e+001	0	0	0	0	0	0	0	0	0	0	0	75.5076	123.928	1	1	1	1	23.696	22.8791	49.2072
DATA	1069	7	85	0	0	NC_3_1831563	NC_3_1831563	13079.4	474.701	8.003772397e-002	1.051576145e-001	4.465844897e-001	3.523768e+002	4.236869e+002	6.507303e+001	6.740526e+001	74	109	22	49	6.501340e+000	1.830271e+001	0	0	0	0	0	0	0	0	0	0	0	35.9063	57.9957	1	1	1	1	26.8687	22.4685	49.4159
DATA	1070	7	86	0	0	Col_5_26409568	Col_5_26409568	13099.8	474.897	-1.175921636e-002	6.365097033e-002	8.534288288e-001	1.999410e+003	1.945999e+003	2.072858e+002	2.015304e+002	247	319	22	47	6.751802e+000	1.695111e+001	0	0	0	0	0	0	0	0	0	0	0	203.796	266.519	1	1	1	1	25.3321	22.2304	48.4255
DATA	1071	7	87	0	0	Col_3_15322203	Col_3_15322203	13121.7	474.816	7.965077011e-002	7.011273122e-002	2.559404111e-001	9.070843e+002	1.089679e+003	1.059115e+002	1.208990e+002	140	209	21	47	6.489631e+000	1.729531e+001	0	0	0	0	0	0	0	0	1	0	0	92.4851	149.317	1	1	1	1	23.9365	21.6702	47.8275
DATA	1072	7	88	66	-1	(-)3xSLv1	NegativeControl	13142	474.489	0.000000000e+000	6.183473269e-001	1.000000000e+000	5.431284e+001	5.201561e+001	5.465964e+001	5.234774e+001	37.5	54	22	46	6.954163e+000	1.722061e+001	0	0	0	0	0	0	0	0	0	0	0	-3.91152	-2.08126	0	0	0	0	22.4545	21.9941	47.1091
DATA	1073	7	89	0	0	NC_4_1371031	NC_4_1371031	13164	474.5	2.770830431e-001	1.326452104e-001	3.671640728e-002	2.045459e+002	3.871452e+002	5.834828e+001	6.508973e+001	63	108	21	47	7.060474e+000	1.676621e+001	0	0	0	0	0	0	0	0	0	0	0	20.866	53.0953	1	1	0	1	26.2212	21.8608	47.711
DATA	1074	7	90	0	0	Col_5_16282429	Col_5_16282429	13184.3	475.467	-5.741132789e-001	8.146297929e-002	1.821137246e-012	6.958157e+003	1.855158e+003	6.979572e+002	1.927472e+002	744.5	312	22	46	7.042349e+000	1.734930e+001	0	0	0	0	0	0	0	0	0	0	0	709.971	254.544	1	1	1	1	22.7082	22.4545	47.6802
DATA	1075	7	91	0	0	NC_1_27345181	NC_1_27345181	13205.2	475.051	1.050469938e-001	6.561616238e-002	1.093920536e-001	1.381858e+003	1.759991e+003	1.485898e+002	1.836012e+002	171	307	22	48	7.030032e+000	1.738743e+001	0	0	0	0	0	0	0	0	0	0	0	141.025	241.558	1	1	1	1	21.4095	22.7662	48.54
DATA	1076	7	92	0	0	NC_1_13658095	NC_1_13658095	13227.5	474.676	1.629082527e-001	8.460142596e-002	5.415470323e-002	4.810459e+002	6.999948e+002	7.277754e+001	8.736200e+001	89	147.5	22	48	6.510787e+000	1.717375e+001	0	0	0	0	0	0	0	0	0	0	0	49.1019	96.1009	1	1	1	1	27.0811	22.3853	48.2813
DATA	1077	7	93	0	0	NC_5_8877028	NC_5_8877028	13248.1	474.397	-8.631233838e-001	1.009805636e-001	1.258694516e-017	3.323776e+004	4.555209e+003	3.324224e+003	4.585087e+002	3460	668	23	48	7.135784e+000	1.629080e+001	0	0	0	0	0	0	0	0	0	0	0	3393.16	625.513	1	1	1	1	25.7804	22.8882	48.4003
DATA	1078	7	94	0	0	Col_3_14303111	Col_3_14303111	13269.6	474.701	1.234720130e-001	6.281641490e-002	4.934470295e-002	4.160071e+003	5.528060e+003	4.195745e+002	5.552694e+002	451.5	787.5	23	47	7.295436e+000	1.678032e+001	0	0	0	0	0	0	0	0	0	0	0	424.747	759.287	1	1	1	1	26.8687	23.2576	48.1424
DATA	1079	7	95	0	0	NC_4_14263080	NC_4_14263080	13290.7	474.545	1.594013218e-001	1.061864129e-001	1.333177824e-001	3.180782e+002	4.591296e+002	6.318295e+001	6.954750e+001	74	123	23	48	7.323433e+000	1.732400e+001	0	0	0	0	0	0	0	0	0	0	0	32.4791	63.0715	1	1	1	1	25.1049	23.4496	48.5401
DATA	1080	7	96	0	0	Col_1_23196735	Col_1_23196735	13312	474.5	9.248745499e-002	7.933679461e-002	2.437125596e-001	5.947267e+002	7.358765e+002	8.072770e+001	9.024062e+001	105	161.5	22	48	6.565770e+000	1.692130e+001	0	0	0	0	0	0	0	0	0	0	0	60.7317	101.1	1	1	1	1	26.2212	22.4735	48.5929
DATA	1081	7	97	0	0	NC_1_16716022	NC_1_16716022	13333.3	474.184	1.398308382e-001	1.809832913e-001	4.397488558e-001	1.638267e+002	2.260557e+002	5.699292e+001	5.691225e+001	57	94	22	48	6.787694e+000	1.680052e+001	0	0	0	0	0	0	0	0	0	0	0	16.7299	31.0586	1	1	0	0	23.696	22.3825	48.5401
DATA	1082	7	98	0	0	NC_2_5623064	NC_2_5623064	13354.4	474.701	0.000000000e+000	6.183584240e-001	1.000000000e+000	5.424037e+001	5.189500e+001	5.458671e+001	5.222637e+001	36	58	22	47	6.679000e+000	1.704009e+001	0	0	0	0	0	0	0	0	0	0	0	-6.04935	-0.800517	0	0	0	0	26.8687	22.1843	49.0077
DATA	1083	7	99	0	0	NC_1_25786572	NC_1_25786572	13375.5	474.676	2.496450091e-002	1.370104279e-001	8.554188944e-001	2.603182e+002	2.757204e+002	6.047762e+001	5.905879e+001	68	100	22	48	6.718022e+000	1.759250e+001	0	0	0	0	0	0	0	0	0	0	0	26.5832	37.8841	1	1	0	1	27.0811	22.4491	48.7778
DATA	1084	7	100	0	0	NC_5_10037273	NC_5_10037273	13396.1	474.385	2.365373645e-002	7.952871374e-002	7.661429354e-001	6.325184e+002	6.679238e+002	8.355297e+001	8.479064e+001	107	159	23	47	6.775411e+000	1.819672e+001	0	0	0	0	0	0	0	0	0	0	0	64.5871	91.7645	1	1	1	1	24.4106	22.7572	48.4465
DATA	1085	7	101	0	0	Col_1_29590256	Col_1_29590256	13416.8	474.426	4.619092388e-001	1.033909917e-001	7.910330867e-006	2.571645e+002	7.449383e+002	6.035063e+001	9.098435e+001	66	170	23	46	6.960598e+000	1.843017e+001	0	0	0	0	0	0	0	0	0	0	0	26.2569	102.334	1	1	0	1	23.696	22.9621	48.2003
DATA	1086	7	102	0	0	Col_5_1980770	Col_5_1980770	13438.2	474.5	5.770481866e-002	8.735193061e-002	5.088678908e-001	4.958614e+002	5.663242e+002	7.375927e+001	7.705133e+001	92	135	23	46.5	6.774257e+000	1.845689e+001	0	0	0	0	0	0	0	0	0	0	0	50.6215	77.7853	1	1	1	1	23.9365	22.929	48.4094
DATA	1087	7	103	0	-1	NC2_00091486	NC2_00091486	13459.9	473.947	0.000000000e+000	6.196593735e-001	1.000000000e+000	5.426856e+001	5.192865e+001	5.476799e+001	5.233069e+001	46	65.5	23	47	6.899450e+000	1.777114e+001	0	0	0	0	0	0	0	0	0	0	0	4.17423	3.72779	0	0	0	0	25.3321	22.8738	48.6189
DATA	1088	7	104	0	0	Col_5_18634552	Col_5_18634552	13481.4	474.701	-2.712832287e-001	6.824431061e-002	7.032686803e-005	2.689884e+003	1.440291e+003	2.744789e+002	1.532208e+002	321	257	23	47	6.829597e+000	1.731469e+001	0	0	0	0	0	0	0	0	0	0	0	274.501	197.734	1	1	1	1	26.8687	23.1711	48.4214
DATA	1089	7	105	0	0	NC_5_14158060	NC_5_14158060	13503	474.8	8.814613501e-002	6.757722114e-002	1.921052718e-001	1.096661e+003	1.343440e+003	1.225236e+002	1.441603e+002	155	252.5	23	48	6.758266e+000	1.693046e+001	0	0	0	0	0	0	0	0	0	0	0	111.886	184.381	1	1	1	1	23.4529	23.0462	47.9264
DATA	1090	7	106	0	0	NC_3_10961767	NC_3_10961767	13524.1	474.84	3.013390039e-001	1.390319173e-001	3.020369028e-002	1.871343e+002	3.745350e+002	5.776914e+001	6.433179e+001	62.5	109	22	47	6.960512e+000	1.693455e+001	0	0	0	0	0	0	0	0	0	0	0	19.0868	51.3851	1	1	0	1	23.696	22.8961	48.3564
DATA	1091	7	107	0	0	Col_3_11295598	Col_3_11295598	13545.1	475.182	-4.624822541e-004	6.685455233e-002	9.944804880e-001	1.245268e+003	1.243943e+003	1.359995e+002	1.349511e+002	163	221	23	47	7.000684e+000	1.782599e+001	0	0	0	0	0	0	0	0	0	0	0	126.972	170.602	1	1	1	1	24.1747	22.8891	48.2922
DATA	1092	7	108	0	0	Col_1_1884303	Col_1_1884303	13565.9	474.911	-7.197853199e-002	1.259187262e-001	5.675747626e-001	3.251618e+002	2.754996e+002	6.362761e+001	5.915598e+001	72	101	22	47	6.540071e+000	1.700172e+001	0	0	0	0	0	0	0	0	0	0	0	33.1422	37.7659	1	1	1	1	22.7082	22.3465	47.6567
DATA	1093	7	109	0	0	Col_4_12876674	Col_4_12876674	13587	474.5	9.613511116e-003	6.873943749e-002	8.887750498e-001	1.054321e+003	1.077919e+003	1.187841e+002	1.198435e+002	145	197	22	47	6.880225e+000	1.764959e+001	0	0	0	0	0	0	0	0	0	0	0	107.416	147.684	1	1	1	1	26.2212	22.3926	47.7426
DATA	1094	7	110	0	0	Col_5_21909903	Col_5_21909903	13608.4	474.701	7.783105370e-002	7.682815113e-002	3.110344448e-001	6.589224e+002	7.882524e+002	8.566349e+001	9.465593e+001	109.5	163	22	47.5	6.936988e+000	1.773122e+001	0	0	0	0	0	0	0	0	0	0	0	67.1018	107.939	1	1	1	1	26.8687	22.534	48.6065
DATA	1095	7	111	0	0	NC_2_4514543	NC_2_4514543	13628.9	474.973	1.088792906e-001	8.065692430e-002	1.770460532e-001	5.644740e+002	7.253093e+002	7.864829e+001	8.949917e+001	99	158.5	22	47.5	6.929946e+000	1.804875e+001	0	0	0	0	0	0	0	0	0	0	0	57.4568	99.2648	1	1	1	1	20.591	22.926	48.6479
DATA	1096	7	112	0	0	Col_4_12795702	Col_4_12795702	13649.7	475.379	1.810092700e-002	6.593504693e-002	7.836799327e-001	1.348494e+003	1.405885e+003	1.455564e+002	1.500593e+002	175	254	23	48	6.472765e+000	1.755823e+001	0	0	0	0	0	0	0	0	0	0	0	137.191	192.292	1	1	1	1	25.3321	22.5459	48.4348
DATA	1097	7	113	0	0	NC_5_26060131	NC_5_26060131	13671.3	475.125	6.322763731e-002	6.507861343e-002	3.312705729e-001	1.477511e+003	1.709064e+003	1.575957e+002	1.787894e+002	187.5	291.5	23	48	6.873356e+000	1.790932e+001	0	0	0	0	0	0	0	0	0	0	0	150.224	233.59	1	1	1	1	25.3321	22.8114	49.4281
DATA	1098	7	114	0	0	NC_5_10939977	NC_5_10939977	13692.5	474.593	1.046940156e-001	1.738028299e-001	5.469263242e-001	1.797519e+002	2.287534e+002	5.773345e+001	5.730850e+001	61.5	95.5	22	48	6.998308e+000	1.729426e+001	0	0	0	0	0	0	0	0	0	0	0	18.2638	31.2409	1	1	0	0	25.3321	22.3855	49.5271
DATA	1099	7	115	0	0	Col_3_3993580	Col_3_3993580	13714	474.797	3.467012827e-001	6.913875323e-002	5.315154008e-007	1.338313e+005	2.973439e+005	1.338324e+004	2.973443e+004	14033	41333	22	48	6.770133e+000	1.734937e+001	0	0	0	1	0	0	0	0	0	0	0	13588.7	40576.7	1	1	1	1	28.1191	22.1563	49.0625
DATA	1100	7	116	0	0	NC_2_11769533	NC_2_11769533	13735	475	4.565962090e-002	7.690819107e-002	5.527194994e-001	6.797059e+002	7.550586e+002	8.739835e+001	9.203743e+001	109	156	22	46	6.650114e+000	1.668229e+001	0	0	0	0	0	0	0	0	0	0	0	68.9653	102.955	1	1	1	1	26.4388	22.2665	46.8197
DATA	1101	7	117	0	0	NC_2_18171946	NC_2_18171946	13756.8	475.136	6.122837665e-002	5.661043091e-001	9.138708275e-001	5.463565e+001	6.290780e+001	5.509354e+001	5.304973e+001	48	69	22	47	6.653906e+000	1.766015e+001	0	0	0	0	0	0	0	0	0	0	0	3.51233	8.57007	0	1	0	0	26.4388	22.7099	47.7115
DATA	1102	7	118	0	0	Col_1_25776152	Col_1_25776152	13776.9	475.018	7.246416676e-002	6.502372288e-002	2.650962202e-001	1.498169e+003	1.770211e+003	1.596033e+002	1.847053e+002	187	309	22	49	6.803415e+000	1.719457e+001	0	0	0	0	0	0	0	0	0	0	0	151.767	240.948	1	1	1	1	25.5572	22.7461	48.7523
DATA	1103	7	119	0	0	Col_5_22082060	Col_5_22082060	13798.6	474.973	1.066713657e-001	8.090060420e-002	1.873201285e-001	5.647864e+002	7.220305e+002	7.888908e+001	8.943373e+001	94	151	22	48	6.863995e+000	1.759306e+001	0	0	0	0	0	0	0	0	0	0	0	57.1616	98.1799	1	1	1	1	29.1201	22.7699	48.911
DATA	1104	7	120	0	0	Col_1_30275866	Col_1_30275866	13819.6	475	2.344006170e-002	8.001969714e-002	7.695766910e-001	6.297530e+002	6.646765e+002	8.369705e+001	8.490369e+001	107	149	22	48	6.911748e+000	1.867536e+001	0	0	0	0	0	0	0	0	0	0	0	63.6775	90.2906	1	1	1	1	29.1201	22.713	49.432
DATA	1105	7	121	0	0	NC_4_16274034	NC_4_16274034	13841	474.797	2.996563859e-001	4.246156004e-001	4.803671688e-001	5.483589e+001	1.093254e+002	5.518603e+001	5.400204e+001	39	73.5	22	48	6.485345e+000	1.835505e+001	0	0	0	0	0	0	0	0	0	0	0	-2.94457	14.835	0	1	0	0	28.1191	22.3687	49.6224
DATA	1106	7	122	0	0	NC_2_14763240	NC_2_14763240	13861.1	474.4	7.817105454e-002	6.877551075e-002	2.557006281e-001	1.007104e+003	1.205717e+003	1.148665e+002	1.316821e+002	142	227	22	48	6.551244e+000	1.747443e+001	0	0	0	0	0	0	0	0	0	0	0	101.626	163.436	1	1	1	1	24.1747	22.4674	48.7932
DATA	1107	7	123	0	0	Col_4_14802367	Col_4_14802367	13882.8	475.161	-1.028157160e-001	1.134071100e-001	3.646144931e-001	3.937771e+002	3.107669e+002	6.788854e+001	6.143803e+001	82.5	105.5	22	46.5	6.722450e+000	1.761360e+001	0	0	0	0	0	0	0	0	0	0	0	39.6933	42.0782	1	1	1	1	27.0811	22.7794	48.6074
DATA	1108	7	124	0	0	NC_4_1409108	NC_4_1409108	13904.4	475	4.263931502e-001	3.625319429e-001	2.395336262e-001	5.501595e+001	1.468526e+002	5.536723e+001	5.505729e+001	43	78	22	47	6.866251e+000	1.756010e+001	0	0	0	0	0	0	0	0	0	0	0	-0.378579	19.8601	0	1	0	0	29.1201	22.8392	48
DATA	1109	7	125	0	0	NC_2_2835228	NC_2_2835228	13925.3	474.907	1.383126459e-001	7.960815924e-002	8.231340660e-002	5.773432e+002	7.938651e+002	8.003865e+001	9.552308e+001	102	161	22	48	6.647493e+000	1.782527e+001	0	0	0	0	0	0	0	0	0	0	0	58.0578	107.232	1	1	1	1	24.8756	22.3149	48.3701
DATA	1110	7	126	0	0	Col_1_7508020	Col_1_7508020	13947.2	474.953	-2.814343449e-001	4.537538588e-001	5.351026174e-001	1.010513e+002	5.285760e+001	5.641885e+001	5.342793e+001	50	71	22	47	6.650729e+000	1.804481e+001	0	0	0	0	0	0	0	0	0	0	0	10.1485	6.72131	1	0	0	0	30.4662	22.5489	48.123
DATA	1111	7	127	0	0	NC_3_14750528	NC_3_14750528	13967.3	474.966	1.682046946e-001	6.831002832e-002	1.380214557e-002	1.067211e+003	1.572009e+003	1.203252e+002	1.659782e+002	151.5	262.5	22	48	6.679255e+000	1.790668e+001	0	0	0	0	0	0	0	0	0	0	0	107.044	211.807	1	1	1	1	25.7804	22.291	48.3103
DATA	1112	7	128	0	0	Col_3_19226555	Col_3_19226555	13988.8	475.033	3.015029055e-002	7.148651357e-002	6.731987898e-001	8.862699e+002	9.499840e+002	1.046525e+002	1.089447e+002	134	186	22	47	6.690696e+000	1.832535e+001	0	0	0	0	0	0	0	0	0	0	0	88.7709	127.826	1	1	1	1	26.6546	22.5895	48.023
DATA	1113	7	129	0	0	NC_1_19769894	NC_1_19769894	14009.1	474.106	1.887381273e-001	6.966399943e-002	6.743276794e-003	9.562597e+002	1.476774e+003	1.106839e+002	1.570371e+002	142	238	22	48	6.750250e+000	1.753268e+001	0	0	0	0	0	0	0	0	0	0	0	95.6393	198.438	1	1	1	1	22.7082	22.4165	49.0074
DATA	1114	7	130	0	0	NC_2_11136978	NC_2_11136978	14031	474.187	3.418272443e-001	6.894504527e-002	7.123473843e-007	1.754837e+004	3.855352e+004	1.755725e+003	3.855723e+003	1775	5067.5	22	48	6.569035e+000	1.700066e+001	0	0	1	1	0	0	0	0	0	0	0	1752.37	5173.14	1	1	1	1	19.4461	22.2385	48.6415
DATA	1115	7	131	0	0	Col_1_7724864	Col_1_7724864	14051.8	475.17	-8.801340214e-002	7.129753956e-002	2.170344631e-001	1.052011e+003	8.590268e+002	1.191320e+002	1.012281e+002	142	183	22	47.5	6.721273e+000	1.703563e+001	0	0	0	0	0	0	0	0	0	0	0	104.903	115.111	1	1	1	1	26.2212	22.3127	48.781
DATA	1116	7	132	0	0	NC_1_5255154	NC_1_5255154	14073.4	474.667	5.309409711e-002	9.468800580e-002	5.749838360e-001	4.402962e+002	4.975526e+002	7.123565e+001	7.315849e+001	86	127	22	47	6.564032e+000	1.740383e+001	0	0	0	0	0	0	0	0	0	0	0	43.8295	66.5716	1	1	1	1	25.7804	22.3421	48.3267
DATA	1117	7	133	0	0	Col_1_17595157	Col_1_17595157	14094.3	474.983	-9.590311182e-002	8.313776552e-002	2.486869752e-001	6.791673e+002	5.445950e+002	8.808404e+001	7.648995e+001	106.5	131.5	22	47	6.765013e+000	1.764632e+001	0	0	0	0	0	0	0	0	0	0	0	67.4982	72.7609	1	1	1	1	26.0017	22.6176	48.5728
DATA	1118	7	134	0	0	Col_2_5105804	Col_2_5105804	14115.3	474.638	5.182889829e-002	6.833810046e-002	4.482003277e-001	1.074992e+003	1.211250e+003	1.212988e+002	1.325329e+002	144	217	22	47	6.335002e+000	1.662839e+001	0	0	0	0	0	0	0	0	0	0	0	106.647	161.583	1	1	1	1	23.696	22.4113	47.9297
DATA	1119	7	135	0	-1	NC2_00147876	NC2_00147876	14137	474.797	-2.288107177e-001	4.833957837e-001	6.359703969e-001	9.066782e+001	5.353557e+001	5.701926e+001	5.387741e+001	52	60	22	48	6.132907e+000	1.773787e+001	0	0	0	0	0	0	0	0	0	0	0	8.97834	-1.184	1	0	0	0	28.1191	22.4915	49.8841
DATA	1120	7	136	0	0	Col_4_17031622	Col_4_17031622	14158.1	474.925	7.569328249e-002	7.314190309e-002	3.007237452e-001	7.933767e+002	9.444364e+002	9.734088e+001	1.087722e+002	116	181	22	48.5	6.704384e+000	1.776975e+001	0	0	0	0	0	0	0	0	0	0	0	78.418	125.597	1	1	1	1	24.6442	22.4775	49.4952
DATA	1121	7	137	0	0	Col_5_12658744	Col_5_12658744	14178.9	475.033	2.731081555e-002	6.821412391e-002	6.888848078e-001	1.112437e+003	1.184639e+003	1.247718e+002	1.302096e+002	156	213	22	48.5	6.738411e+000	1.753606e+001	0	0	0	0	0	0	0	0	0	0	0	109.746	157.297	1	1	1	1	27.0811	22.4668	49.1693
DATA	1122	7	138	0	0	NC_3_19656109	NC_3_19656109	14199.5	475.781	1.193372996e-001	6.718376879e-002	7.568647570e-002	1.184449e+003	1.559028e+003	1.312781e+002	1.650317e+002	155	263	22	49	7.027801e+000	1.697176e+001	0	0	0	0	0	0	0	0	0	0	0	116.634	206.692	1	1	1	1	19.1492	23.0705	48.5352
DATA	1123	7	139	0	0	Col_1_22726664	Col_1_22726664	14221.1	475.623	-6.144501640e-002	6.857675307e-002	3.702508526e-001	1.218903e+003	1.058094e+003	1.344458e+002	1.188917e+002	164	214	22	49	6.907506e+000	1.690565e+001	0	0	0	0	0	0	0	0	0	0	0	119.771	140.045	1	1	1	1	26.2212	22.1296	48.8106
DATA	1124	7	140	0	0	NC_2_232004	NC_2_232004	14242.6	475.186	4.392109449e-002	7.804801165e-002	5.736088351e-001	6.761705e+002	7.481304e+002	8.834543e+001	9.244796e+001	107	163	22	47	7.170434e+000	1.679262e+001	0	0	0	0	0	0	0	0	0	0	0	66.2928	98.851	1	1	1	1	25.7804	22.4935	47.4381
DATA	1125	7	141	0	0	Col_1_11379524	Col_1_11379524	14263.6	474.812	-6.003145885e-002	7.748596937e-002	4.384934770e-001	7.807317e+002	6.799396e+002	9.665812e+001	8.707865e+001	120	141	22	46	6.671127e+000	1.717337e+001	0	0	0	0	0	0	0	0	0	0	0	76.3728	89.6909	1	1	1	1	27.0811	22.2839	46.9298
DATA	1126	7	142	0	0	NC_5_13917609	NC_5_13917609	14284.6	475.088	1.729876428e-002	6.886313550e-002	8.016556154e-001	1.080409e+003	1.124313e+003	1.222076e+002	1.249405e+002	134	215	22	45	6.533345e+000	1.685263e+001	0	0	0	0	0	0	0	0	0	0	0	105.453	148.062	1	1	1	1	25.7804	22.3902	46.2065
DATA	1127	7	143	0	0	NC_1_6251158	NC_1_6251158	14306.4	475	1.702914929e-001	9.104091951e-002	6.141524285e-002	4.291709e+002	6.352165e+002	7.155105e+001	8.375396e+001	81	143.5	22	45	6.744890e+000	1.678239e+001	0	0	0	0	0	0	0	0	0	0	0	41.7879	83.5068	1	1	1	1	29.1201	22.3148	45.7443
DATA	1128	7	144	0	0	NC_2_6769255	NC_2_6769255	14327.6	474.781	3.287981243e-002	7.169128467e-002	6.464995036e-001	8.991635e+002	9.698810e+002	1.066712e+002	1.113404e+002	128	191.5	22	47	6.750837e+000	1.747104e+001	0	0	0	0	0	0	0	0	0	0	0	87.3359	127.283	1	1	1	1	27.0811	22.1972	47.573
DATA	1129	7	145	0	0	NC_3_8299053	NC_3_8299053	14348.4	474.738	2.169202343e-002	8.045510279e-002	7.874553032e-001	6.478630e+002	6.810440e+002	8.664455e+001	8.739763e+001	105	152	22	48	6.033729e+000	1.812381e+001	0	0	0	0	0	0	0	0	0	0	0	62.7728	89.2263	1	1	1	1	27.501	21.7783	48.6053
DATA	1130	7	146	0	0	NC_3_12338622	NC_3_12338622	14369.6	475	1.268397172e-001	8.782694880e-002	1.486826085e-001	1.730199e+003	2.317051e+003	2.149375e+002	3.448526e+002	154	278	22	47	6.087922e+000	1.812016e+001	0	0	1	1	0	0	0	0	0	0	0	167.221	303.047	1	1	1	1	29.1201	21.844	49.1002
DATA	1131	7	147	0	0	Col_4_16553387	Col_4_16553387	14390.9	475.032	-4.023615600e-001	7.345046786e-002	4.301635402e-008	3.280602e+003	1.298949e+003	3.331183e+002	1.410446e+002	358.5	227	22	47	6.258457e+000	1.821154e+001	0	0	0	0	0	0	0	0	0	0	0	316.231	169.594	1	1	1	1	27.0811	21.7718	48.5194
DATA	1132	7	148	0	0	NC_2_14370926	NC_2_14370926	14411.8	475.236	0.000000000e+000	6.184519489e-001	1.000000000e+000	5.761398e+001	5.470701e+001	5.798186e+001	5.505632e+001	39	60	22	48	6.948762e+000	1.770985e+001	0	0	0	0	0	0	0	0	0	0	0	-0.431982	-0.76675	0	0	0	0	24.6442	22.386	49.3684
DATA	1133	7	149	0	0	Col_5_5036770	Col_5_5036770	14433.1	474.909	-2.001583240e-001	2.064557807e-001	3.322971306e-001	2.213419e+002	1.396064e+002	6.221685e+001	5.689244e+001	62	78	22	48	6.938600e+000	1.759903e+001	0	0	0	0	0	0	0	0	0	0	0	21.2199	18.1645	1	1	0	0	22.7082	22.8957	49.128
DATA	1134	7	150	0	0	Col_5_7991482	Col_5_7991482	14454.2	475.123	-2.271506404e-001	7.526624167e-002	2.544809887e-003	1.171818e+003	6.945598e+002	1.308877e+002	8.874949e+001	150.5	147.5	22	47	6.836460e+000	1.774769e+001	0	0	0	0	0	0	0	0	0	0	0	112.027	90.2155	1	1	1	1	25.5572	22.8022	48.0128
DATA	1135	7	151	0	0	Col_1_30204978	Col_1_30204978	14475.2	474.691	2.249248153e-002	7.461636939e-002	7.630777382e-001	8.050381e+002	8.478302e+002	9.950425e+001	1.012476e+002	118	178	22	47	6.848514e+000	1.748534e+001	0	0	0	0	0	0	0	0	0	0	0	76.7347	109.933	1	1	1	1	24.8756	22.431	48.2094
DATA	1136	7	152	0	0	NC_4_9389223	NC_4_9389223	14496.7	475.226	1.080531647e-001	2.134993753e-001	6.127827332e-001	1.511567e+002	1.938566e+002	6.057129e+001	5.873111e+001	56	88	22	47	6.413387e+000	1.750863e+001	0	0	0	0	0	0	0	0	0	0	0	14.3657	25.0928	1	1	0	0	26.8687	22.4042	48.3446
DATA	1137	7	153	0	0	Col_2_5167828	Col_2_5167828	14517.8	475	1.190536349e-001	7.393841349e-002	1.073601048e-001	7.692028e+002	1.011800e+003	9.684248e+001	1.154187e+002	114.5	189	23	48	6.565807e+000	1.756292e+001	0	0	0	0	0	0	0	0	0	0	0	72.8781	130.743	1	1	1	1	28.1191	22.8341	48.7002
DATA	1138	7	154	0	0	Col_4_11431960	Col_4_11431960	14538.5	474.545	1.797207726e-001	7.930319087e-002	2.343614348e-002	5.998775e+002	9.073677e+002	8.415527e+001	1.064313e+002	97	179.5	22	48	6.600003e+000	1.687425e+001	0	0	0	0	0	0	0	0	0	0	0	56.6569	117.052	1	1	1	1	24.4106	22.5667	48.3212
DATA	1139	7	155	0	0	Col_3_10190924	Col_3_10190924	14559.9	474.969	-1.290861986e+000	1.363326523e-001	2.839653358e-021	2.070507e+004	1.059778e+003	2.071354e+003	1.197342e+002	2005	196	22	48	6.866031e+000	1.652702e+001	0	0	0	0	0	0	0	0	0	0	0	1949.35	136.481	1	1	1	1	27.501	22.3748	48.6928
DATA	1140	7	156	0	0	Col_2_17084458	Col_2_17084458	14581.4	474.625	-3.513358655e-002	7.472844778e-002	6.382477888e-001	8.682248e+002	8.007531e+002	1.052035e+002	9.760970e+001	123.5	165	22	48	6.524984e+000	1.689912e+001	0	0	0	0	0	0	0	0	0	0	0	81.4648	102.948	1	1	1	1	28.5237	22.0882	47.9985
DATA	1141	7	157	0	0	NC_1_10301346	NC_1_10301346	14603	474.794	3.470603045e-002	8.558670296e-002	6.851046741e-001	5.728249e+002	6.204802e+002	8.267375e+001	8.352272e+001	91	151.5	22	48	6.744616e+000	1.763446e+001	0	0	0	0	0	0	0	0	0	0	0	53.5657	79.6371	1	1	1	1	27.2919	22.8488	48.7605
DATA	1142	7	158	0	0	NC_3_22636698	NC_3_22636698	14623.4	474.925	1.101449179e-001	1.477172938e-001	4.558808471e-001	2.333548e+002	3.007195e+002	6.420089e+001	6.356329e+001	62.5	94.5	23	49	6.792036e+000	1.788777e+001	0	0	0	0	0	0	0	0	0	0	0	21.7494	38.5357	1	1	0	1	27.501	23.2349	49.1476
DATA	1143	7	159	0	0	NC_4_12514103	NC_4_12514103	14645.1	474.914	-9.977589595e-002	6.637624332e-002	1.327908788e-001	1.701944e+003	1.352600e+003	1.804694e+002	1.464295e+002	194	233	23	47.5	6.919577e+000	1.689505e+001	0	0	0	0	0	0	0	0	0	0	0	158.056	173.043	1	1	1	1	26.2212	23.7245	48.0263
DATA	1144	7	160	0	0	Col_1_1157177	Col_1_1157177	14666.2	474.385	1.361795813e-001	7.769448745e-002	7.964365910e-002	6.631873e+002	9.074355e+002	8.959872e+001	1.067274e+002	101	176	22	48	6.870504e+000	1.762784e+001	0	0	0	0	0	0	0	0	0	0	0	61.3621	115.908	1	1	1	1	24.6442	23.0485	48.2103
DATA	1145	7	161	66	-1	(-)3xSLv1	NegativeControl	14687.2	475	0.000000000e+000	6.187713591e-001	1.000000000e+000	6.007517e+001	5.591006e+001	6.045876e+001	5.626706e+001	39	56	22	48	6.809788e+000	1.746377e+001	0	0	0	0	0	0	0	0	0	0	0	-2.92218	-3.28721	0	0	0	0	28.1191	22.9417	49.0729
DATA	1146	7	162	0	0	Col_3_6704617	Col_3_6704617	14708	475.092	2.570150972e-002	7.997708132e-002	7.479368831e-001	6.822142e+002	7.238061e+002	9.130316e+001	9.173007e+001	105	148	23	46	6.793101e+000	1.747506e+001	0	0	0	0	0	0	0	0	0	0	0	62.6723	92.1738	1	1	1	1	27.9146	22.9528	47.702
DATA	1147	7	163	0	0	Col_1_16493594	Col_1_16493594	14729.3	474.661	9.593870346e-002	1.000421042e-001	3.375671846e-001	4.106489e+002	5.121644e+002	7.346859e+001	7.621127e+001	78	127	22	46	6.667539e+000	1.735782e+001	0	0	0	0	0	0	0	0	0	0	0	37.576	65.1239	1	1	1	1	26.6546	22.3736	47.6154
DATA	1148	7	164	0	0	NC_5_11476187	NC_5_11476187	14750.1	475.492	9.159299794e-002	1.330986644e-001	4.913528778e-001	2.757674e+002	3.405147e+002	6.707433e+001	6.598143e+001	67	109	21	47	6.473062e+000	1.713048e+001	0	0	0	0	0	0	0	0	0	0	0	25.1419	43.2368	1	1	0	1	26.8687	21.8264	47.7808
DATA	1149	8	1	0	0	Col_3_9987998	Col_3_9987998	11311.9	481.371	1.528187315e-002	2.256347187e-001	9.460018601e-001	1.436648e+002	1.488101e+002	5.424500e+001	5.318594e+001	58	83	22	47	6.769677e+000	1.733790e+001	0	0	0	0	0	0	0	0	0	0	0	15.3104	20.9134	1	1	0	0	27.9146	22.1972	47.9322
DATA	1150	8	2	0	0	NC_1_4326096	NC_1_4326096	11334	480.797	0.000000000e+000	6.190482560e-001	1.000000000e+000	5.214660e+001	5.098904e+001	5.250275e+001	5.143971e+001	43	66	22	46	6.869612e+000	1.705650e+001	0	0	0	0	0	0	0	0	0	0	0	1.65736	5.01372	0	0	0	0	28.1191	22.7302	47.5159
DATA	1151	8	3	0	0	NC_1_17666204	NC_1_17666204	11354.3	480.704	4.576071681e-003	1.104374104e-001	9.669484064e-001	3.467394e+002	3.504122e+002	6.302989e+001	6.232266e+001	78	113	23	46	7.200019e+000	1.806564e+001	0	0	0	0	0	0	0	0	0	0	0	36.7222	48.7904	1	1	1	1	24.8756	23.8862	47.0488
DATA	1152	8	4	0	0	Col_2_11431397	Col_2_11431397	11375.7	480.236	3.352472920e-002	6.395600920e-002	6.001504338e-001	1.757718e+003	1.898777e+003	1.835284e+002	1.968071e+002	224	322	23	50	6.948367e+000	1.785403e+001	0	0	0	0	0	0	0	0	0	0	0	185.604	263.23	1	1	1	1	24.8756	23.97	49.575
DATA	1153	8	5	0	0	Col_3_14934827	Col_3_14934827	11397.4	480.973	1.900927594e-001	9.750384036e-002	5.122469642e-002	7.068482e+002	1.095012e+003	8.832062e+001	1.784384e+002	105	177	23	46	6.925836e+000	1.695667e+001	0	0	0	1	0	0	0	0	0	0	0	74.409	151.153	1	1	1	1	29.1201	23.2267	46.8427
DATA	1154	8	6	0	0	NC_3_17290102	NC_3_17290102	11418.6	480.973	0.000000000e+000	6.203788222e-001	1.000000000e+000	5.276461e+001	5.185854e+001	5.332574e+001	5.234529e+001	49	63.5	23	46	6.961027e+000	1.670759e+001	0	0	0	0	0	0	0	0	0	0	0	5.12807	5.54568	0	0	0	0	30	23.4237	46.9026
DATA	1155	8	7	0	0	Col_5_9122375	Col_5_9122375	11439.6	481	-3.902386405e-002	1.497818265e-001	7.944487737e-001	2.483614e+002	2.270180e+002	5.875079e+001	5.709053e+001	71	83	23	46	7.069230e+000	1.681157e+001	0	0	0	0	0	0	0	0	0	0	0	26.0031	31.0999	1	1	0	0	29.1201	23.0204	47.4796
DATA	1156	8	8	0	0	NC_1_23209995	NC_1_23209995	11460.3	481.755	5.086116762e-002	6.421313080e-002	4.283210140e-001	1.689474e+003	1.899384e+003	1.771806e+002	1.970780e+002	214	331	23	47	6.555592e+000	1.670042e+001	0	0	0	0	0	0	0	0	0	0	0	176.421	259.297	1	1	1	1	23.696	22.7597	48.3411
DATA	1157	8	9	0	0	NC_1_27909008	NC_1_27909008	11482	480.797	1.701539540e-001	5.040365456e-001	7.356777772e-001	5.317054e+001	7.867288e+001	5.351005e+001	5.332514e+001	38.5	67	22	48	6.727731e+000	1.678031e+001	0	0	0	0	0	0	0	0	0	0	0	-4.05055	10.7043	0	1	0	0	28.1191	22.4484	49.1223
DATA	1158	8	10	0	0	NC_4_1562000	NC_4_1562000	11504.2	481.483	2.114425269e-001	4.802777638e-001	6.597556859e-001	5.330781e+001	8.674279e+001	5.377944e+001	5.362338e+001	45	74	22	48	6.664049e+000	1.754903e+001	0	0	0	0	0	0	0	0	0	0	0	3.90168	11.7632	0	1	0	0	25.7804	22.8783	48.4656
DATA	1159	8	11	0	0	Col_2_1583000	Col_2_1583000	11524.1	481.768	1.340854165e-001	8.939010220e-002	1.336136498e-001	4.390259e+002	5.978271e+002	6.941220e+001	7.993632e+001	85	140	23	49	6.644454e+000	1.708780e+001	0	0	0	0	0	0	0	0	0	0	0	45.5196	80.8462	1	1	1	1	25.1049	23.0663	48.8444
DATA	1160	8	12	0	0	NC_2_1694733	NC_2_1694733	11545.1	481.388	0.000000000e+000	6.182498811e-001	1.000000000e+000	5.353516e+001	5.287180e+001	5.387699e+001	5.323084e+001	39	60.5	23	49	6.817722e+000	1.698439e+001	0	0	0	0	0	0	0	0	0	0	0	-2.32895	2.0374	0	0	0	0	23.4529	23.3662	47.9521
DATA	1161	8	13	0	0	NC_2_4655863	NC_2_4655863	11566.5	480.423	-1.701248047e-001	5.117219163e-001	7.395452791e-001	7.842856e+001	5.300898e+001	5.454966e+001	5.357686e+001	50	68	23	49	6.839608e+000	1.613259e+001	0	0	0	0	0	0	0	0	0	0	0	8.09881	6.6621	1	0	0	0	29.1201	22.9019	47.6658
DATA	1162	8	14	0	0	Col_5_14954078	Col_5_14954078	11587.6	480.574	1.976614146e-002	7.206295006e-002	7.838618234e-001	8.575567e+002	8.974887e+002	1.013894e+002	1.044732e+002	133	178	23	47	6.811962e+000	1.598544e+001	0	0	0	0	0	0	0	0	0	0	0	88.3783	120.434	1	1	1	1	26.2212	22.8218	47.234
DATA	1163	8	15	0	0	Col_2_6442423	Col_2_6442423	11608.1	481.019	2.898846599e-001	1.024255615e-001	4.651914645e-003	3.000851e+002	5.849639e+002	6.194687e+001	7.933716e+001	74	133	23	48	6.445252e+000	1.648172e+001	0	0	0	0	0	0	0	0	0	0	0	30.8676	78.3218	1	1	1	1	23.9365	22.8807	47.7813
DATA	1164	8	16	0	0	NC_3_20220404	NC_3_20220404	11629.5	480.472	2.180792028e-001	1.090931554e-001	4.560637491e-002	2.903748e+002	4.797755e+002	6.156596e+001	7.201808e+001	72	124	23	48	6.600195e+000	1.655008e+001	0	0	0	0	0	0	0	0	0	0	0	29.8166	64.102	1	1	1	1	24.4106	22.7589	48.6574
DATA	1165	8	17	0	0	Col_4_14303187	Col_4_14303187	11651.2	481.288	1.171515189e-001	8.641567016e-002	1.752027769e-001	4.837744e+002	6.335697e+002	7.279120e+001	8.312998e+001	93	145	23	49	6.472123e+000	1.765423e+001	0	0	0	0	0	0	0	0	0	0	0	49.5831	84.4786	1	1	1	1	26.2212	22.8989	49.5601
DATA	1166	8	18	0	0	NC_1_29245885	NC_1_29245885	11672	481.549	-3.533975738e-002	7.539684614e-002	6.392721822e-001	7.947248e+002	7.326171e+002	9.635214e+001	9.096213e+001	123	155	22	49	6.756323e+000	1.833025e+001	0	0	0	0	0	0	0	0	0	0	0	81.3202	97.5114	1	1	1	1	24.4106	22.3823	50.1801
DATA	1167	8	19	0	0	Col_4_7141716	Col_4_7141716	11693.7	481.577	4.546949585e-001	3.558678352e-001	2.013526277e-001	5.421804e+001	1.544681e+002	5.477946e+001	5.617225e+001	48	85	22	48.5	6.878675e+000	1.782062e+001	0	0	0	0	0	0	0	0	0	0	0	4.9561	20.5248	0	1	0	0	24.4106	22.5829	49.3717
DATA	1168	8	20	0	0	NC_1_18645117	NC_1_18645117	11714.1	481.4	8.634047685e-002	7.771619231e-002	2.665806105e-001	6.426496e+002	7.839976e+002	8.435340e+001	9.524581e+001	100	166	23	48	6.942436e+000	1.755945e+001	0	0	0	0	0	0	0	0	0	0	0	65.5644	104.021	1	1	1	1	25.3321	22.8182	48.9706
DATA	1169	8	21	0	0	Col_5_17693071	Col_5_17693071	11735.5	480.607	1.234138552e-001	7.646601051e-002	1.065339151e-001	6.550159e+002	8.702935e+002	8.534493e+001	1.025061e+002	110	161	22	49	6.825447e+000	1.768542e+001	0	0	0	0	0	0	0	0	0	0	0	66.739	115.311	1	1	1	1	24.6442	22.2676	49.1606
DATA	1170	8	22	0	0	Col_3_1210390	Col_3_1210390	11757	480.6	1.999746861e-001	1.151459042e-001	8.243890329e-002	2.755304e+002	4.366607e+002	6.132213e+001	6.962461e+001	69.5	119.5	22	49	6.737160e+000	1.632371e+001	0	0	0	0	0	0	0	0	0	0	0	28.0364	57.7823	1	1	1	1	27.0811	22.7113	48.5644
DATA	1171	8	23	0	0	Col_1_9004147	Col_1_9004147	11778	481.121	-1.375907547e-002	8.475800865e-002	8.710431306e-001	5.831140e+002	5.649297e+002	8.005718e+001	7.835126e+001	103.5	129	22	47	6.874254e+000	1.690179e+001	0	0	0	0	0	0	0	0	0	0	0	59.2584	74.6721	1	1	1	1	26.0017	22.4779	48.6675
DATA	1172	8	24	0	0	NC_5_20995844	NC_5_20995844	11798.9	480.473	0.000000000e+000	6.181207884e-001	1.000000000e+000	5.456380e+001	5.399932e+001	5.491221e+001	5.434412e+001	41	61.5	21	46	6.695107e+000	1.750256e+001	0	0	0	0	0	0	0	0	0	0	0	-2.26651	-0.506229	0	0	0	0	25.7804	22.1746	48.7257
DATA	1173	8	25	0	0	Col_5_17176006	Col_5_17176006	11820.5	480.273	-1.012709323e-001	7.090732474e-002	1.532298765e-001	1.100759e+003	8.718087e+002	1.230389e+002	1.027575e+002	156	167	21	46	6.984127e+000	1.666781e+001	0	0	0	0	0	0	0	0	0	0	0	111.624	115.018	1	1	1	1	25.1049	21.9977	47.1795
DATA	1174	8	26	0	0	Col_4_14570188	Col_4_14570188	11842.1	480.442	1.386349756e-002	7.298096711e-002	8.493401202e-001	8.396565e+002	8.668923e+002	1.003916e+002	1.023634e+002	124	171	22	45.5	6.727160e+000	1.845469e+001	0	0	0	0	0	0	0	0	0	0	0	85.0569	114.28	1	1	1	1	24.6442	22.2857	47.9571
DATA	1175	8	27	0	0	NC_4_18298466	NC_4_18298466	11863	480.34	3.223641291e-002	6.603920599e-002	6.254503063e-001	1.345412e+003	1.449077e+003	1.453793e+002	1.548074e+002	176	251	22	47	6.624241e+000	1.744330e+001	0	0	0	0	0	0	0	0	0	0	0	136.164	190.904	1	1	1	1	22.9591	22.4478	48.8804
DATA	1176	8	28	0	0	Col_5_10483806	Col_5_10483806	11884.5	480.592	-1.363405970e-002	8.310910121e-002	8.696916724e-001	6.109530e+002	5.920709e+002	8.229219e+001	8.047269e+001	101	139	22	49	6.441530e+000	1.807540e+001	0	0	0	0	0	0	0	0	0	0	0	61.7759	77.9572	1	1	1	1	24.4106	22.634	49.3103
DATA	1177	8	29	0	0	NC_5_18260853	NC_5_18260853	11905.2	481.212	-1.560556545e-002	1.679984199e-001	9.259900412e-001	2.193510e+002	2.116090e+002	5.937791e+001	5.848677e+001	68	84	22	48	6.631748e+000	1.839775e+001	0	0	0	0	0	0	0	0	0	0	0	22.1604	27.8503	1	1	0	0	24.4106	22.6741	49.0195
DATA	1178	8	30	0	0	NC_3_6810841	NC_3_6810841	11925.6	480.449	2.741956618e-003	7.664636072e-002	9.714624638e-001	7.327918e+002	7.374329e+002	9.175138e+001	9.172261e+001	120.5	158.5	22	47	6.877880e+000	1.872408e+001	0	0	0	0	0	0	0	0	0	0	0	73.9847	97.0219	1	1	1	1	24.4106	23.087	49.0332
DATA	1179	8	31	0	0	Col_4_17281034	Col_4_17281034	11947.5	480.556	-3.349190855e-002	1.004074126e-001	7.387115167e-001	4.414559e+002	4.086913e+002	7.072285e+001	6.816746e+001	88	111	22	49	6.649722e+000	1.885694e+001	0	0	0	0	0	0	0	0	0	0	0	44.5384	53.7563	1	1	1	1	24.4106	22.7979	50.1839
DATA	1180	8	32	0	0	NC_5_9457189	NC_5_9457189	11968.4	480.346	6.442592652e-002	6.559916585e-002	3.260431944e-001	1.404599e+003	1.629214e+003	1.509487e+002	1.718164e+002	188	270.5	23	49	6.747015e+000	1.710536e+001	0	0	0	0	0	0	0	0	0	0	0	141.625	214.26	1	1	1	1	24.4106	22.9773	49.8413
DATA	1181	8	33	0	0	NC_1_13881867	NC_1_13881867	11989.6	481.554	8.422126711e-002	7.424282008e-002	2.566256093e-001	7.459691e+002	9.056118e+002	9.287310e+001	1.057312e+002	115	169	23	49	6.694155e+000	1.767973e+001	0	0	0	0	0	0	0	0	0	0	0	75.1644	119.093	1	1	1	1	24.8756	23.0622	49.1865
DATA	1182	8	34	0	0	NC_1_29318716	NC_1_29318716	12011.2	480.977	8.904833593e-002	4.170445144e-001	8.309195374e-001	7.374440e+001	9.052684e+001	5.583853e+001	5.531467e+001	51	71	23	50	6.988963e+000	1.817624e+001	0	0	0	0	0	0	0	0	0	0	0	7.42709	11.9048	1	1	0	0	22.4545	23.314	50.0501
DATA	1183	8	35	0	-1	NC2_00147876	NC2_00147876	12032.4	481.143	0.000000000e+000	6.183925680e-001	1.000000000e+000	5.502419e+001	5.421727e+001	5.537553e+001	5.460961e+001	43	61	22	48	6.992250e+000	1.716221e+001	0	0	0	0	0	0	0	0	0	0	0	-0.304097	2.95208	0	0	0	0	21.9382	22.8098	48.5553
DATA	1184	8	36	0	0	NC_4_4163087	NC_4_4163087	12053.5	480.981	1.385652973e-001	2.224828044e-001	5.334070767e-001	1.342882e+002	1.847580e+002	5.700128e+001	5.759811e+001	54	83	23	49	7.002703e+000	1.804111e+001	0	0	0	0	0	0	0	0	0	0	0	13.5131	24.3031	1	1	0	0	25.3321	23.0563	50.2634
DATA	1185	8	37	0	0	NC_3_15285536	NC_3_15285536	12075	480.536	-8.030800906e-001	1.086331482e-001	1.439983046e-013	1.484175e+003	2.335635e+002	1.584251e+002	5.933236e+001	190	95	23	50	6.826815e+000	1.669687e+001	0	0	0	0	0	0	0	0	0	0	0	149.302	30.7301	1	1	1	0	25.3321	23.1228	50.711
DATA	1186	8	38	0	0	Col_3_20740722	Col_3_20740722	12095.5	481	-2.369647229e-001	2.883154400e-001	4.111372432e-001	1.559985e+002	9.039738e+001	5.758591e+001	5.526869e+001	57	67	22.5	50	6.506683e+000	1.655817e+001	0	0	0	0	0	0	0	0	0	0	0	15.6876	11.8974	1	1	0	0	29.1201	22.5533	50.5237
DATA	1187	8	39	0	0	NC_2_18978930	NC_2_18978930	12116.7	480.189	6.167149213e-002	6.350488257e-002	3.314835906e-001	2.076909e+003	2.393806e+003	2.149638e+002	2.455075e+002	258	378.5	23	49	6.365897e+000	1.630465e+001	0	0	0	0	0	0	0	0	0	0	0	208.821	315.164	1	1	1	1	24.4106	22.4448	49.9061
DATA	1188	8	40	0	0	Col_3_978513	Col_3_978513	12137.7	480.204	2.853765317e-002	1.013607984e-001	7.782922127e-001	4.053135e+002	4.328414e+002	6.868759e+001	6.958295e+001	80	119	23	48	7.000466e+000	1.710214e+001	0	0	0	0	0	0	0	0	0	0	0	40.7435	57.0118	1	1	1	1	24.6442	22.8805	49.0364
DATA	1189	8	41	0	0	Col_5_19352954	Col_5_19352954	12159	480.797	1.110363621e-001	9.734827152e-002	2.540324755e-001	3.958253e+002	5.111401e+002	6.814158e+001	7.468455e+001	80	127	22	48	6.772733e+000	1.752688e+001	0	0	0	0	0	0	0	0	0	0	0	39.7812	67.3605	1	1	1	1	28.1191	22.7653	49.0613
DATA	1190	8	42	0	0	NC_3_6676088	NC_3_6676088	12180.9	481.219	2.510613352e-002	5.964129045e-001	9.664227892e-001	5.512282e+001	5.840333e+001	5.547479e+001	5.473314e+001	40.5	65	22	49	6.858567e+000	1.804061e+001	0	0	0	0	0	0	0	0	0	0	0	-0.940051	7.70126	0	1	0	0	27.2919	22.516	49.3557
DATA	1191	8	43	0	0	Col_5_8224502	Col_5_8224502	12201.3	480.982	7.614333804e-003	6.595827138e-002	9.080950422e-001	1.391445e+003	1.416056e+003	1.497965e+002	1.516916e+002	183	237.5	21	49	6.735548e+000	1.770742e+001	0	0	0	0	0	0	0	0	0	0	0	139.814	186.833	1	1	1	1	24.8756	22.2466	49.5178
DATA	1192	8	44	0	0	NC_2_6770075	NC_2_6770075	12221.9	481.021	2.558851357e-001	9.805809888e-002	9.066780883e-003	3.403027e+002	6.134095e+002	6.508529e+001	8.195809e+001	73	139	21.5	48	6.785629e+000	1.770796e+001	0	0	0	0	0	0	0	0	0	0	0	34.1926	80.9847	1	1	1	1	22.7082	22.5263	49.0556
DATA	1193	8	45	0	0	NC_1_11089576	NC_1_11089576	12244.2	480.714	-6.291438054e-002	1.036315740e-001	5.437867791e-001	4.349595e+002	3.763002e+002	7.049675e+001	6.607685e+001	87	105.5	22	47	6.578877e+000	1.862857e+001	0	0	0	0	0	0	0	0	0	0	0	43.7044	49.7166	1	1	1	1	28.1191	22.7356	49.3796
DATA	1194	8	46	0	0	NC_4_5662040	NC_4_5662040	12264.6	481	5.153735342e-001	1.555720238e-001	9.237860863e-004	1.303011e+002	4.268955e+002	5.698753e+001	6.905201e+001	58	119	22	48	6.837314e+000	1.884937e+001	0	0	0	0	0	0	0	0	0	0	0	13.0928	56.4429	1	1	0	1	29.1201	22.6125	50.1165
DATA	1195	8	47	0	0	NC_1_13142438	NC_1_13142438	12285.8	481	1.857878492e-001	2.163732368e-001	3.905362736e-001	1.305642e+002	2.002682e+002	5.698964e+001	5.781188e+001	53	83	22	46	6.552949e+000	1.960799e+001	0	0	0	0	0	0	0	0	0	0	0	13.1201	26.4998	1	1	0	0	28.1191	22.8095	49.7171
DATA	1196	8	48	0	0	Col_1_22706432	Col_1_22706432	12306.5	481.241	2.280619110e-002	6.741512969e-002	7.351410057e-001	1.183411e+003	1.247216e+003	1.306959e+002	1.359846e+002	159	230	23	47	6.305097e+000	1.948792e+001	0	0	0	0	0	0	0	0	0	0	0	118.929	165.169	1	1	1	1	25.1049	23.0117	49.6968
DATA	1197	8	49	0	0	NC_1_9626955	NC_1_9626955	12327.8	481.132	1.058071807e-002	6.232184210e-002	8.651867438e-001	3.158358e+003	3.236250e+003	3.206683e+002	3.281226e+002	351	478	23	48.5	6.373363e+000	1.946413e+001	0	0	0	0	0	0	0	0	0	0	0	317.451	428.944	1	1	1	1	24.4106	23.309	50.3652
DATA	1198	8	50	0	0	Col_2_14141517	Col_2_14141517	12349	481.597	-2.842223812e-002	7.135513376e-002	6.903936872e-001	9.593210e+002	8.985489e+002	1.108063e+002	1.048799e+002	134	181	23	49	6.848903e+000	1.905133e+001	0	0	0	0	0	0	0	0	0	0	0	96.4362	119.207	1	1	1	1	25.7804	23.1017	50.274
DATA	1199	8	51	0	0	NC_3_17433516	NC_3_17433516	12370.5	481	0.000000000e+000	6.190646306e-001	1.000000000e+000	5.508833e+001	5.370033e+001	5.544008e+001	5.419990e+001	38	64	21	46	6.845264e+000	1.804747e+001	0	0	0	0	0	0	0	0	0	0	0	-4.38407	5.46836	0	0	0	0	29.1201	22.1584	47.6545
DATA	1200	8	52	0	0	Col_5_22027492	Col_5_22027492	12391.3	481.698	-4.961736076e-001	8.217098717e-002	1.557400158e-009	1.876400e+003	5.986208e+002	1.956560e+002	8.061293e+001	236	141.5	21	45	6.675591e+000	1.729942e+001	0	0	0	0	0	0	0	0	0	0	0	188.705	79.5651	1	1	1	1	24.8756	21.7721	46.5871
DATA	1201	8	53	0	0	NC_1_7645684	NC_1_7645684	12413.2	481.151	-3.518776940e-002	7.282006008e-002	6.289428516e-001	8.967296e+002	8.269395e+002	1.054133e+002	9.873023e+001	135	175	21	46	6.642819e+000	1.779889e+001	0	0	0	0	0	0	0	0	1	0	0	90.208	110.018	1	1	1	1	24.4106	21.6332	47.3536
DATA	1202	8	54	0	0	NC_3_6640408	NC_3_6640408	12434.6	480.551	1.358646657e-001	8.623831581e-002	1.151512721e-001	4.824578e+002	6.596659e+002	7.346061e+001	8.517863e+001	90.5	138.5	21	48	7.194280e+000	1.844566e+001	0	0	0	0	0	0	0	0	0	0	0	48.5487	87.8472	1	1	1	1	24.4106	21.8683	48.9171
DATA	1203	8	55	0	0	NC_4_9013063	NC_4_9013063	12455.4	481	2.194821239e-001	1.441397706e-001	1.278329317e-001	2.000617e+002	3.316240e+002	5.888473e+001	6.322688e+001	59	106	22	48	6.615022e+000	1.775921e+001	0	0	0	0	0	0	0	0	0	0	0	20.1372	44.2072	1	1	0	1	29.1201	21.9972	48.2125
DATA	1204	8	56	0	0	Col_4_4192341	Col_4_4192341	12476.8	480.489	-3.690262264e-002	7.748816601e-002	6.339065455e-001	7.419358e+002	6.814966e+002	9.257274e+001	8.681303e+001	120	151	22	46	6.449295e+000	1.722047e+001	0	0	0	0	0	0	0	0	0	0	0	74.7055	90.9376	1	1	1	1	23.4529	22.3795	47.0897
DATA	1205	8	57	0	0	NC_5_10921629	NC_5_10921629	12497.5	481	1.207920920e-001	9.400511271e-002	1.988089352e-001	4.132594e+002	5.457765e+002	6.907238e+001	7.658196e+001	82	129	21	48	6.052945e+000	1.733314e+001	0	0	0	0	0	0	0	0	0	0	0	41.6237	72.9036	1	1	1	1	29.1201	21.8184	48.7507
DATA	1206	8	58	0	0	NC_1_29256027	NC_1_29256027	12518	480.983	1.653100527e-001	1.856153056e-001	3.731407322e-001	1.576300e+002	2.306476e+002	5.752843e+001	5.841450e+001	58	90	21	47	6.552923e+000	1.776485e+001	0	0	0	0	0	0	0	0	0	0	0	15.8821	30.8404	1	1	0	0	26.4388	22.0317	48.2718
DATA	1207	8	59	0	0	Col_2_8862824	Col_2_8862824	12539.5	480.254	7.102611239e-002	7.572637288e-002	3.482798778e-001	7.026678e+002	8.275156e+002	8.942003e+001	9.860153e+001	115	178.5	21	48	6.671594e+000	1.793109e+001	0	0	0	0	0	0	0	0	0	0	0	70.8268	110.761	1	1	1	1	25.3321	21.9342	48.7263
DATA	1208	8	60	0	0	Col_1_16271383	Col_1_16271383	12560.5	480.269	3.570329478e-003	7.177549281e-002	9.603271772e-001	8.963671e+002	9.037665e+002	1.053135e+002	1.050541e+002	133	174	21	47	6.842667e+000	1.781217e+001	0	0	0	0	0	0	0	0	0	0	0	90.3856	121.094	1	1	1	1	24.4106	21.9437	48.3244
DATA	1209	8	61	0	0	NC_1_10701219	NC_1_10701219	12581.6	480.5	-1.208662205e-001	6.801427467e-002	7.555647683e-002	1.414540e+003	1.070900e+003	1.518651e+002	1.197102e+002	186	202	22	48	6.799603e+000	1.801373e+001	0	0	0	0	0	0	0	0	0	0	0	142.691	143.642	1	1	1	1	23.9365	22.1093	49.5519
DATA	1210	8	62	0	0	NC_3_2937666	NC_3_2937666	12603.1	481.359	1.398480998e-001	7.864789240e-002	7.537847147e-002	5.964499e+002	8.230421e+002	8.129558e+001	9.813114e+001	102.5	162.5	23	49	6.872345e+000	1.927828e+001	0	0	0	0	0	0	0	0	0	0	0	60.19	110.523	1	1	1	1	24.6442	22.8012	48.7349
DATA	1211	8	63	0	0	Col_5_9508153	Col_5_9508153	12624.5	481	2.166855668e-002	9.710767657e-002	8.234269505e-001	4.326222e+002	4.547549e+002	7.014523e+001	7.012721e+001	85	119.5	22.5	48	6.863770e+000	1.918880e+001	0	0	0	0	0	0	0	0	0	0	0	43.6769	61.1305	1	1	1	1	29.1201	22.4341	48.261
DATA	1212	8	64	0	0	NC_1_8329521	NC_1_8329521	12645.6	481	7.201745443e-002	1.245732066e-001	5.631874828e-001	2.832587e+002	3.343495e+002	6.203580e+001	6.294216e+001	73	111	22	47	6.612098e+000	1.871629e+001	0	0	0	0	0	0	0	0	0	0	0	28.6098	44.9923	1	1	1	1	29.1201	22.6459	47.4919
DATA	1213	8	65	0	0	NC_1_3372978	NC_1_3372978	12667.1	480.321	-5.506206566e-001	9.437944928e-002	5.407648666e-009	1.159071e+003	3.262041e+002	1.283653e+002	6.246760e+001	158	95	22	47	6.662885e+000	1.891653e+001	0	0	0	0	0	0	0	0	0	0	0	117.125	43.9403	1	1	1	1	25.5572	22.8098	48.7415
DATA	1214	8	66	0	0	NC_4_6047408	NC_4_6047408	12687.7	480.877	1.298733876e-001	2.289455141e-001	5.705323443e-001	1.296482e+002	1.748396e+002	5.664571e+001	5.601598e+001	55	81	22	46.5	6.795187e+000	1.904763e+001	0	0	0	0	0	0	0	0	0	0	0	13.1065	23.5762	1	1	0	0	25.5572	22.9729	48.0493
DATA	1215	8	67	0	0	NC_5_12090751	NC_5_12090751	12708.7	480.193	2.229469002e-001	1.206931722e-001	6.471518166e-002	2.497931e+002	4.173758e+002	6.051225e+001	6.759195e+001	67	110	22	46	6.923821e+000	1.866579e+001	0	0	0	0	0	0	0	0	0	0	0	25.2642	56.3352	1	1	0	1	25.1049	22.9427	48.7112
DATA	1216	8	68	0	0	Col_2_2766002	Col_2_2766002	12729.7	480.478	9.879472659e-002	1.172428078e-001	3.994238635e-001	2.975762e+002	3.735880e+002	6.261444e+001	6.493445e+001	77	110	22	47	6.883995e+000	1.731255e+001	0	0	0	0	0	0	0	0	0	0	0	30.1105	50.4771	1	1	1	1	23.4529	23.0292	48.618
DATA	1217	8	69	0	0	NC_2_17867801	NC_2_17867801	12751.3	481.246	4.280294506e-002	7.127583459e-002	5.481561760e-001	8.788561e+002	9.698860e+002	1.037122e+002	1.105507e+002	123	187	22	47	7.017363e+000	1.663343e+001	0	0	0	0	0	0	0	0	0	0	0	88.9677	131.188	1	1	1	1	25.3321	22.4592	48.1127
DATA	1218	8	70	0	0	Col_5_16696916	Col_5_16696916	12772.7	481.367	-3.516422365e-002	8.730989846e-002	6.871307817e-001	5.574493e+002	5.140924e+002	7.833900e+001	7.383699e+001	97	119	22	48	6.703401e+000	1.706219e+001	0	0	0	0	0	0	0	0	0	0	0	56.4577	69.6072	1	1	1	1	26.0017	22.2692	48.9093
DATA	1219	8	71	0	0	NC_1_19312031	NC_1_19312031	12794.3	481.327	2.906173111e-001	4.302933053e-001	4.994257808e-001	5.466571e+001	1.067413e+002	5.502391e+001	5.401293e+001	43	76	22	46	6.440363e+000	1.753889e+001	0	0	0	0	0	0	0	0	0	0	0	1.01672	14.4668	0	1	0	0	24.8756	21.8121	47.7455
DATA	1220	8	72	0	0	Col_2_14047850	Col_2_14047850	12814.3	480.815	1.925960469e-002	1.036220853e-001	8.525514942e-001	3.884208e+002	4.060337e+002	6.732462e+001	6.668811e+001	83	123	22	48	6.575368e+000	1.656695e+001	0	0	0	0	0	0	0	0	0	0	0	39.3751	55.0775	1	1	1	1	24.6442	21.8499	48.2225
DATA	1221	8	73	0	0	NC_3_13455538	NC_3_13455538	12835.9	480.574	1.767936877e-001	6.374114790e-002	5.543648183e-003	4.914840e+003	7.384194e+003	4.945479e+002	7.403085e+002	554.5	996	22	47	7.357147e+000	1.572047e+001	0	0	0	0	0	0	0	0	0	0	0	498.465	1002.58	1	1	1	1	24.8756	23.0986	47.6548
DATA	1222	8	74	0	0	NC_5_8777236	NC_5_8777236	12856.4	481.404	3.902102135e-002	6.962664813e-002	5.751846198e-001	9.701379e+002	1.061340e+003	1.114905e+002	1.185436e+002	143	204.5	22	46	6.953370e+000	1.489117e+001	0	0	0	0	0	0	0	0	0	0	0	98.4338	144.239	1	1	1	1	24.8756	22.9915	46.9235
DATA	1223	8	75	0	0	Col_2_4652064	Col_2_4652064	12877.6	481	2.091103104e-002	6.860432340e-002	7.605136714e-001	1.058200e+003	1.110398e+003	1.192205e+002	1.229360e+002	149.5	211	23	45	7.103833e+000	1.582340e+001	0	0	0	0	0	0	0	0	0	0	0	107.418	151.035	1	1	1	1	25.3321	23.3033	45.9357
DATA	1224	8	76	0	0	Col_5_14751314	Col_5_14751314	12898.5	481.109	-4.828425226e-002	6.359436518e-002	4.477008584e-001	2.197387e+003	1.966176e+003	2.264909e+002	2.035611e+002	259	334	22	45	7.128501e+000	1.554865e+001	0	0	0	0	0	0	0	0	0	0	0	223.156	267.666	1	1	1	1	25.7804	23.1283	45.733
DATA	1225	8	77	0	0	Col_4_4594032	Col_4_4594032	12920.1	481.684	6.723607591e-002	6.481429542e-002	2.995658255e-001	1.544443e+003	1.803051e+003	1.639007e+002	1.878393e+002	195	307	23	46.5	7.168051e+000	1.725181e+001	0	0	0	0	0	0	0	0	0	0	0	156.915	245.68	1	1	1	1	25.5572	23.2784	47.1563
DATA	1226	8	78	0	0	Col_4_10485736	Col_4_10485736	12941.4	481.922	-8.759666373e-003	6.308981144e-002	8.895731157e-001	2.314968e+003	2.268743e+003	2.379045e+002	2.328970e+002	284.5	367	23	47	6.958112e+000	1.769392e+001	0	0	0	0	0	0	0	0	0	0	0	235.301	309.391	1	1	1	1	24.4106	23.2881	47.9605
DATA	1227	8	79	0	0	Col_2_8113336	Col_2_8113336	12962.5	481.231	-2.966302756e-001	1.538141178e-001	5.379315757e-002	3.290104e+002	1.661802e+002	6.393529e+001	5.514816e+001	75	81	22	47	6.698198e+000	1.739435e+001	0	0	0	0	0	0	0	0	0	0	0	33.4559	22.6781	1	1	1	0	24.4106	22.6068	48.0911
DATA	1228	8	80	0	0	Col_5_10087582	Col_5_10087582	12984.2	481	-6.869982538e-001	9.115486493e-002	4.823628526e-014	2.894542e+003	5.950885e+002	2.945954e+002	7.938761e+001	331	137	23	47	7.508231e+000	1.663656e+001	0	0	0	0	0	0	0	0	0	0	0	294.459	81.2698	1	1	1	1	28.1191	23.7755	48.7023
DATA	1229	8	81	0	0	Col_3_14669038	Col_3_14669038	13004.5	480.468	2.756521099e-002	6.419658977e-002	6.676412740e-001	1.724449e+003	1.837450e+003	1.809355e+002	1.911017e+002	215	302	22	47	6.788012e+000	1.744487e+001	0	0	0	0	0	0	0	0	0	0	0	175.494	251.094	1	1	1	1	24.4106	22.5024	48.3053
DATA	1230	8	82	0	0	NC_5_26681810	NC_5_26681810	13026.1	480.625	9.170644867e-002	7.770214435e-002	2.379085257e-001	6.313702e+002	7.798131e+002	8.357266e+001	9.399378e+001	109	166.5	23	48	6.962479e+000	1.785702e+001	0	0	0	0	0	0	0	0	0	0	0	64.2782	106.639	1	1	1	1	16.5837	23.0839	49.1942
DATA	1231	8	83	0	0	NC_4_18134567	NC_4_18134567	13047.4	480.79	-1.677810175e-001	1.021337499e-001	1.004330553e-001	4.951703e+002	3.364911e+002	7.380953e+001	6.230886e+001	94.5	101	23	49	7.005898e+000	1.794456e+001	0	0	0	0	0	0	0	0	0	0	0	50.4305	46.0453	1	1	1	1	26.2212	23.3509	49.7594
DATA	1232	8	84	0	0	NC_5_18424369	NC_5_18424369	13067.3	480.792	1.688710499e-001	1.874122577e-001	3.675525608e-001	1.526289e+002	2.251686e+002	5.680581e+001	5.704408e+001	59	87	23.5	50	6.944407e+000	1.811511e+001	0	0	0	0	0	0	0	0	0	0	0	15.5496	30.8294	1	1	0	0	16.2346	23.4701	49.8134
DATA	1233	8	85	0	0	NC_1_5625329	NC_1_5625329	13089.5	481	4.991289164e-002	6.160399920e-002	4.178128179e-001	2.164938e+004	2.428613e+004	2.165628e+003	2.429177e+003	2226	3365	23	50	6.992545e+000	1.763134e+001	0	0	0	0	0	0	0	0	0	0	0	2206.37	3327.22	1	1	1	1	25.3321	23.0788	49.7799
DATA	1234	8	86	0	0	NC_5_22710624	NC_5_22710624	13111	481.203	-4.901258487e-002	3.695930789e-001	8.945000116e-001	9.540032e+001	8.521916e+001	5.550650e+001	5.304015e+001	51	69.5	22	48	6.727329e+000	1.641987e+001	0	0	0	0	0	0	0	0	0	0	0	9.72569	11.6815	1	1	0	0	28.1191	22.2466	48.9322
DATA	1235	8	87	0	0	Col_5_22239852	Col_5_22239852	13132.2	481.115	-1.333219041e+000	1.402106643e-001	1.930878294e-021	1.272079e+004	5.906021e+002	1.273253e+003	7.890581e+001	1332	136	22	46	7.214434e+000	1.746678e+001	0	0	0	0	0	0	0	0	0	0	0	1297.21	80.9962	1	1	1	1	26.8687	22.5512	46.9224
DATA	1236	8	88	0	0	Col_4_7194966	Col_4_7194966	13153.1	481.524	3.558630012e-002	6.629505605e-002	5.914150056e-001	1.274031e+003	1.382822e+003	1.386294e+002	1.478423e+002	175	232	22	47.5	7.249225e+000	1.721413e+001	0	0	0	0	0	0	0	0	0	0	0	129.956	189.733	1	1	1	1	26.2212	22.5943	48.3029
DATA	1237	8	89	0	0	Col_1_8215705	Col_1_8215705	13174.5	481	8.437450175e-002	1.693689913e-001	6.183644285e-001	1.887367e+002	2.292086e+002	5.780410e+001	5.708597e+001	63	94	22	47	6.971159e+000	1.711604e+001	0	0	0	0	0	0	0	0	0	0	0	19.2566	31.4604	1	1	0	0	30	22.8672	48.2288
DATA	1238	8	90	0	0	NC_5_5480220	NC_5_5480220	13195.1	481.527	-9.740709611e-001	1.109481170e-001	1.641771053e-018	4.755498e+003	5.048066e+002	4.786766e+002	7.266051e+001	526	125	23	48	7.106246e+000	1.753172e+001	0	0	0	0	0	0	0	0	0	0	0	485.308	69.3158	1	1	1	1	25.3321	23.7742	49.2258
DATA	1239	8	91	0	0	NC_1_27339927	NC_1_27339927	13216.6	481	1.011452815e-001	1.403297854e-001	4.710519937e-001	2.316479e+002	2.923975e+002	5.932253e+001	5.987247e+001	68.5	96.5	23	49	7.133951e+000	1.753662e+001	0	0	0	0	0	0	0	0	0	0	0	23.6449	40.1606	1	1	0	1	30	23.5077	49.3846
DATA	1240	8	92	0	0	Col_5_10641137	Col_5_10641137	13237.4	481.694	-4.364463328e-001	7.339814858e-002	2.742958802e-009	1.485405e+004	5.437492e+003	1.486409e+003	5.462519e+002	1557.5	793	23	49	6.979481e+000	1.706001e+001	0	0	0	0	0	0	0	0	0	0	0	1516.47	747.086	1	1	1	1	23.9365	23.6023	49.3352
DATA	1241	8	93	0	0	NC_4_9599791	NC_4_9599791	13259.2	481	-1.424175153e-001	1.141454771e-001	2.121467101e-001	4.036888e+002	2.908233e+002	6.789879e+001	5.977260e+001	79	98	23	49	7.258355e+000	1.692503e+001	0	0	0	0	0	0	0	0	0	0	0	41.219	39.9647	1	1	1	1	28.1191	23.7389	49.5056
DATA	1242	8	94	0	0	NC_4_8007074	NC_4_8007074	13279.2	480.606	1.218775975e-001	1.031100734e-001	2.371999798e-001	3.462634e+002	4.584418e+002	6.464468e+001	6.948317e+001	78	119	23	49	7.360245e+000	1.712090e+001	0	0	0	0	0	0	0	0	0	0	0	35.3594	63.0074	1	1	1	1	19.4461	24.0864	50.2074
DATA	1243	8	95	0	0	Col_1_9113459	Col_1_9113459	13301.6	481.345	-1.822786445e-004	8.284827321e-002	9.982445355e-001	5.900450e+002	5.897974e+002	8.037913e+001	7.876323e+001	104	137	23	48	7.144810e+000	1.738797e+001	0	0	0	0	0	0	0	0	0	0	0	60.2606	81.0783	1	1	1	1	25.3321	23.679	49.0822
DATA	1244	8	96	0	0	Col_5_26678742	Col_5_26678742	13321.9	480.672	-2.674300367e-001	6.981083186e-002	1.277369488e-004	1.958469e+003	1.058002e+003	2.033101e+002	1.179770e+002	237	209	23	49	7.084022e+000	1.694114e+001	0	0	0	0	0	0	0	0	0	0	0	200.025	145.446	1	1	1	1	26.0017	23.6777	49.1142
DATA	1245	8	97	0	0	Col_1_27545223	Col_1_27545223	13343.2	480.889	-4.575414163e-002	7.374969616e-002	5.349959887e-001	8.508802e+002	7.657981e+002	1.010878e+002	9.267676e+001	125.5	170.5	23	48	6.544368e+000	1.666600e+001	0	0	0	0	0	0	0	0	0	0	0	86.9066	105.283	1	1	1	1	24.6442	22.9761	48.8165
DATA	1246	8	98	0	0	Col_2_13926531	Col_2_13926531	13364.6	481.241	-1.283541711e-002	7.431802526e-002	8.628799018e-001	7.957467e+002	7.725728e+002	9.649268e+001	9.323637e+001	129	167	22	48	6.521761e+000	1.831834e+001	0	0	0	0	0	0	0	0	0	0	0	81.2763	106.218	1	1	1	1	24.8756	22.5473	49.5237
DATA	1247	8	99	0	0	Col_2_12998246	Col_2_12998246	13385.6	481.07	-6.387185408e-001	8.552848607e-002	8.148212411e-014	7.205571e+003	1.655579e+003	7.226213e+002	1.735917e+002	776	287	23	49	6.404733e+000	1.763865e+001	0	0	0	0	0	0	0	0	0	0	0	735.939	227.605	1	1	1	1	25.7804	22.8174	49.6886
DATA	1248	8	100	0	0	NC_2_10068129	NC_2_10068129	13406.9	481.403	-6.023171822e-001	8.815207014e-002	8.332759625e-012	1.997873e+003	4.991727e+002	2.071093e+002	7.222713e+001	244	134	23	48	7.217916e+000	1.892562e+001	0	0	0	0	0	0	0	0	0	0	0	204.041	68.6205	1	1	1	1	26.4388	23.9186	49.7558
DATA	1249	8	101	0	0	NC_2_12474892	NC_2_12474892	13427.2	481.102	1.388726989e-001	6.962235228e-002	4.608031870e-002	9.207598e+002	1.267707e+003	1.070415e+002	1.371012e+002	142	227.5	23	47	6.813728e+000	1.839583e+001	0	0	0	0	0	0	0	0	0	0	0	94.0263	174.241	1	1	1	1	23.4529	23.6062	48.745
DATA	1250	8	102	0	0	NC_1_8681324	NC_1_8681324	13449.8	481.049	4.261914119e-001	2.594927211e-001	1.005066897e-001	7.750169e+001	2.067772e+002	5.514381e+001	5.616597e+001	48.5	93	24	48	7.119988e+000	1.776027e+001	0	0	0	0	0	0	0	0	0	0	0	7.91315	28.4148	1	1	0	0	26.8687	23.8165	48.7778
DATA	1251	8	103	0	0	Col_5_19501292	Col_5_19501292	13469.8	480.804	1.577644693e-002	6.490049834e-002	8.079382466e-001	1.540199e+003	1.597178e+003	1.634134e+002	1.680422e+002	199.5	252.5	23	49	6.918205e+000	1.818578e+001	0	0	0	0	0	0	0	0	0	0	0	157.232	219.426	1	1	1	1	25.1049	23.4455	49.3132
DATA	1252	8	104	0	0	Col_3_21845531	Col_3_21845531	13490.8	480.279	1.500651663e-001	6.312205359e-002	1.743606942e-002	5.577914e+003	7.880195e+003	5.604591e+002	7.897499e+002	601	1079	23	48	6.986626e+000	1.772579e+001	0	0	0	0	0	0	0	0	0	0	0	569.291	1082.25	1	1	1	1	21.9382	23.4678	48.4378
DATA	1253	8	105	0	0	NC_3_18515173	NC_3_18515173	13513.3	481.212	8.768957360e-002	1.749521932e-001	6.162161587e-001	1.810998e+002	2.216193e+002	5.755461e+001	5.677012e+001	62	88	23	48	7.180102e+000	1.783485e+001	0	0	0	0	0	0	0	0	0	0	0	18.4791	30.4284	1	1	0	0	24.4106	23.3911	48.9975
DATA	1254	8	106	0	0	NC_5_26751557	NC_5_26751557	13534.2	481	1.544658128e-001	7.175143331e-002	3.133513173e-002	7.972442e+002	1.137777e+003	9.665570e+001	1.252168e+002	132	219	23	47	7.177850e+000	1.832007e+001	0	0	0	0	0	0	0	0	0	0	0	81.3251	156.155	1	1	1	1	28.1191	23.6777	49.509
DATA	1255	8	107	0	0	NC_1_2163519	NC_1_2163519	13555.4	481	2.564766586e-001	7.859137078e-002	1.100762185e-003	3.593425e+003	6.486124e+003	3.634768e+002	8.084501e+002	372	767	24	47	6.887523e+000	1.665359e+001	0	0	0	1	0	0	0	0	0	0	0	366.435	889.806	1	1	1	1	29.1201	23.8319	47.2661
DATA	1256	8	108	0	0	NC_1_6749136	NC_1_6749136	13576.4	481.027	4.945333672e-001	3.325777385e-001	1.370225465e-001	5.433907e+001	1.696858e+002	5.468604e+001	5.501633e+001	44	79.5	23	46.5	7.133179e+000	1.706577e+001	0	0	0	0	0	0	0	0	0	0	0	-0.473792	23.2674	0	1	0	0	30	23.6872	46.8687
DATA	1257	8	109	0	0	Col_1_13730619	Col_1_13730619	13597.7	481.54	1.982152320e-002	9.271923221e-002	8.307185738e-001	4.629110e+002	4.845281e+002	7.166436e+001	7.133869e+001	92	130.5	22.5	49	6.971268e+000	1.858687e+001	0	0	0	0	0	0	0	0	0	0	0	47.1686	66.4064	1	1	1	1	24.4106	23.1798	49.0365
DATA	1258	8	110	0	0	NC_3_4880932	NC_3_4880932	13618.2	481.83	7.159200650e-002	7.896275823e-002	3.645890896e-001	6.152179e+002	7.254725e+002	8.234331e+001	8.948502e+001	104	154	23	49	7.442153e+000	1.854910e+001	0	0	0	0	0	0	0	0	0	0	0	62.6611	99.3757	1	1	1	1	24.4106	23.7737	48.9693
DATA	1259	8	111	0	0	NC_5_702758	NC_5_702758	13640	481.203	7.666338455e-002	9.401368619e-002	4.148152361e-001	4.249885e+002	5.070380e+002	6.931791e+001	7.293270e+001	89.5	113.5	23	47	7.124010e+000	1.864814e+001	0	0	0	0	0	0	0	0	0	0	0	43.2618	69.4059	1	1	1	1	28.1191	22.937	47.9288
DATA	1260	8	112	0	0	NC_5_802226	NC_5_802226	13661	481.526	3.387142618e-001	1.784054901e-001	5.762179794e-002	1.321333e+002	2.882217e+002	5.636119e+001	5.985435e+001	53.5	97.5	23	49	6.731840e+000	1.893563e+001	0	0	0	0	0	0	0	0	0	0	0	13.4435	39.428	1	1	0	1	25.5572	23.0459	50.4162
DATA	1261	8	113	0	0	Col_1_12381317	Col_1_12381317	13682.3	481.295	1.047206867e-002	1.064173916e-001	9.216102177e-001	3.747939e+002	3.839411e+002	6.641077e+001	6.503866e+001	82.5	119.5	23	48	7.146023e+000	1.839427e+001	0	0	0	0	0	0	0	0	0	0	0	38.1087	52.4831	1	1	1	1	26.6546	23.812	49.6948
DATA	1262	8	114	0	0	Col_1_22760390	Col_1_22760390	13703.4	481	-2.854417671e-002	7.467608853e-002	7.022834675e-001	8.039523e+002	7.528113e+002	9.732967e+001	9.180153e+001	123.5	163.5	22	47	6.626610e+000	1.790848e+001	0	0	0	0	0	0	0	0	0	0	0	81.6909	102.825	1	1	1	1	29.1201	22.6649	49.1144
DATA	1263	8	115	0	0	Col_5_1903375	Col_5_1903375	13724.5	481	-3.530009393e-002	7.224499643e-002	6.251132628e-001	9.068595e+002	8.360648e+002	1.060084e+002	9.876638e+001	131.5	176	23	47	7.059192e+000	1.691489e+001	0	0	0	0	0	0	0	0	0	0	0	92.0836	114.104	1	1	1	1	29.1201	23.0142	48.0057
DATA	1264	8	116	0	0	Col_2_6706130	Col_2_6706130	13745.8	481.176	-7.337455050e-002	1.351001976e-001	5.870526318e-001	2.988838e+002	2.524224e+002	6.254285e+001	5.836634e+001	73	101	23	47	6.512549e+000	1.775304e+001	0	0	0	0	0	0	0	0	0	0	0	30.3267	34.4206	1	1	1	0	24.4106	23.0313	48.7009
DATA	1265	8	117	0	0	Col_3_7125921	Col_3_7125921	13766.5	480.74	6.963481236e-003	6.720357956e-002	9.174727302e-001	1.202910e+003	1.222353e+003	1.322614e+002	1.331015e+002	168	239	24	49	7.030115e+000	1.871714e+001	0	0	0	0	0	0	0	0	0	0	0	121.956	166.528	1	1	1	1	23.9365	23.8064	50.4324
DATA	1266	8	118	0	0	NC_4_5995762	NC_4_5995762	13788	481.203	1.858935227e-001	1.768444426e-001	2.931806506e-001	1.607477e+002	2.466256e+002	5.732844e+001	5.820596e+001	59	95	23.5	50	7.036234e+000	1.748823e+001	0	0	0	0	0	0	0	0	0	0	0	16.2839	33.5682	1	1	0	0	28.1191	23.8103	50.3563
DATA	1267	8	119	0	0	NC_3_21407097	NC_3_21407097	13808.4	481.387	2.107644206e-001	2.239784249e-001	3.467032109e-001	1.199654e+002	1.949038e+002	5.636674e+001	5.625657e+001	56	90.5	23	49	7.220493e+000	1.878558e+001	0	0	0	0	0	0	0	0	0	0	0	12.1423	26.5034	1	1	0	0	26.6546	24.1456	50.3315
DATA	1268	8	120	0	0	NC_5_12022708	NC_5_12022708	13830.5	481.3	8.479082142e-002	8.018264975e-002	2.902967159e-001	5.892538e+002	7.162971e+002	8.069410e+001	8.900450e+001	95	138	23	49	7.297636e+000	1.929000e+001	0	0	0	0	0	0	0	0	0	0	0	59.5821	97.2977	1	1	1	1	24.1747	23.4453	50.8464
DATA	1269	8	121	0	0	NC_2_17287029	NC_2_17287029	13851.5	481	3.077561508e-001	9.286064454e-002	9.191493716e-004	8.144632e+003	1.654351e+004	1.175071e+003	2.245336e+003	627	2072.5	23	49	7.137620e+000	1.850202e+001	0	0	1	1	0	0	0	0	0	0	0	822.702	2244.72	1	1	1	1	29.1201	23.5012	50.7257
DATA	1270	8	122	0	0	NC_5_18403208	NC_5_18403208	13871.4	480.909	4.788019286e-002	8.397848394e-002	5.685770938e-001	5.504232e+002	6.145778e+002	7.798265e+001	8.111770e+001	98	150	22	48.5	7.114709e+000	1.723952e+001	0	0	0	0	0	0	0	0	0	0	0	55.5435	83.3013	1	1	1	1	25.5572	23.1915	49.7488
DATA	1271	8	123	0	0	Col_1_21906580	Col_1_21906580	13892.3	480.085	9.586767865e-002	8.100244618e-002	2.366047860e-001	5.708821e+002	7.118920e+002	7.948477e+001	8.875631e+001	101.5	154	23	48	7.022398e+000	1.758698e+001	0	0	0	0	0	0	0	0	0	0	0	57.5409	96.3754	1	1	1	1	22.9591	23.4667	49.3376
DATA	1272	8	124	0	0	Col_3_10546378	Col_3_10546378	13914.2	481.125	9.644973615e-002	7.667424016e-002	2.084222218e-001	6.603412e+002	8.245522e+002	8.617467e+001	9.805695e+001	107	173	23	47	6.833932e+000	1.824723e+001	0	0	0	0	0	0	0	0	0	0	0	66.4838	111.498	1	1	1	1	25.3321	23.5305	48.6091
DATA	1273	8	125	0	0	NC_3_2306644	NC_3_2306644	13935.7	480.706	-1.217952877e-002	8.154676041e-002	8.812724309e-001	6.305941e+002	6.131551e+002	8.396376e+001	8.113662e+001	106	134	23	48	6.759856e+000	1.845410e+001	0	0	0	0	0	0	0	0	0	0	0	63.4077	82.8056	1	1	1	1	24.1747	23.3519	49.4633
DATA	1274	8	126	0	0	NC_1_17010114	NC_1_17010114	13957	481.66	3.398047978e-002	6.438959197e-002	5.976850200e-001	1.682188e+003	1.819094e+003	1.771394e+002	1.895296e+002	217	309	24	48	6.428218e+000	1.857576e+001	0	0	0	0	0	0	0	0	0	0	0	168.945	245.367	1	1	1	1	24.8756	24.1155	49.1064
DATA	1275	8	127	0	0	NC_5_17768039	NC_5_17768039	13977.9	481.255	-1.647002669e-001	8.098533753e-002	4.198136422e-002	7.940297e+002	5.434211e+002	9.692279e+001	7.609875e+001	122	139	24	48	7.099532e+000	1.849534e+001	0	0	0	0	0	0	0	0	0	0	0	79.6374	73.2018	1	1	1	1	25.1049	23.4543	48.84
DATA	1276	8	128	0	0	NC_5_2215921	NC_5_2215921	13999.3	481.1	0.000000000e+000	6.184098898e-001	1.000000000e+000	5.530658e+001	5.300705e+001	5.565972e+001	5.335827e+001	38	63	24	48	6.868791e+000	1.785674e+001	0	0	0	0	0	0	0	0	0	0	0	-2.97439	1.56984	0	0	0	0	26.2212	23.7349	48.6265
DATA	1277	8	129	0	0	NC_1_4968366	NC_1_4968366	14020.6	481	0.000000000e+000	6.183399116e-001	1.000000000e+000	5.538840e+001	5.308132e+001	5.574206e+001	5.342025e+001	35.5	56.5	23	49	7.144767e+000	1.741212e+001	0	0	0	0	0	0	0	0	0	0	0	-7.02687	-2.0127	0	0	0	0	29.1201	23.5549	50.0607
DATA	1278	8	130	0	0	Col_3_19733864	Col_3_19733864	14041.7	480.719	2.572326860e-003	9.694678408e-002	9.788319014e-001	4.463587e+002	4.490103e+002	7.147813e+001	6.984257e+001	85	123.5	22	48	6.857041e+000	1.693688e+001	0	0	0	0	0	0	0	0	0	0	0	44.5692	60.2308	1	1	1	1	25.1049	23.1168	48.9076
DATA	1279	8	131	0	0	NC_1_20740890	NC_1_20740890	14062.7	480.935	-3.151274641e-002	2.148497129e-001	8.833897839e-001	1.693599e+002	1.575063e+002	5.842264e+001	5.583997e+001	58	82	22	47	6.441841e+000	1.717328e+001	0	0	0	0	0	0	0	0	0	0	0	16.8847	21.0981	1	1	0	0	26.8687	23.1274	48.4444
DATA	1280	8	132	0	0	NC_1_22715949	NC_1_22715949	14084.4	481.164	4.931336781e-002	1.259822431e-001	6.954786090e-001	2.894075e+002	3.242076e+002	6.304207e+001	6.268769e+001	73	105	23	47	6.839108e+000	1.753543e+001	0	0	0	0	0	0	0	0	0	0	0	28.8054	43.3628	1	1	1	1	25.3321	23.8739	48.7815
DATA	1281	8	133	0	0	NC_3_9311948	NC_3_9311948	14105.5	480.477	-4.156647601e-002	2.288323295e-001	8.558605511e-001	1.605239e+002	1.458724e+002	5.835748e+001	5.568080e+001	56	84	23	47	6.575211e+000	1.715399e+001	0	0	0	0	0	0	0	0	0	0	0	15.9489	19.4803	1	1	0	0	27.0811	23.1183	49.4602
DATA	1282	8	134	0	0	Col_1_25300901	Col_1_25300901	14125.9	480.597	-9.437091969e-002	6.334700830e-002	1.362911784e-001	2.914982e+003	2.345659e+003	2.968665e+002	2.406600e+002	326	353	23	48	6.388139e+000	1.734182e+001	0	0	0	0	0	0	0	0	0	0	0	289.131	312.787	1	1	1	1	25.7804	22.9262	49.7506
DATA	1283	8	135	0	0	Col_4_16853732	Col_4_16853732	14147.5	481.262	-2.461208042e-001	1.334122967e-001	6.506466482e-002	3.813527e+002	2.163745e+002	6.800105e+001	5.807968e+001	79.5	93.5	22	49	6.704223e+000	1.760925e+001	0	0	0	0	0	0	0	0	0	0	0	37.7582	28.8082	1	1	1	0	25.7804	22.7027	49.6865
DATA	1284	8	136	0	0	NC_5_15889260	NC_5_15889260	14168.6	480.133	1.482517165e-001	8.903194197e-002	9.588244366e-002	4.515096e+002	6.352121e+002	7.225861e+001	8.336411e+001	83	144	23	49.5	7.230737e+000	1.775479e+001	0	0	0	0	0	0	0	0	0	0	0	44.6141	84.4335	1	1	1	1	25.3321	23.3719	49.8448
DATA	1285	8	137	0	0	NC_1_24418496	NC_1_24418496	14190	481.203	4.122742261e-001	3.694654547e-001	2.644791703e-001	5.616112e+001	1.451142e+002	5.674831e+001	5.598540e+001	49.5	82	23	47	6.521991e+000	1.665023e+001	0	0	0	0	0	0	0	0	0	0	0	5.01865	19.2586	0	1	0	0	28.1191	23.4913	48.7529
DATA	1286	8	138	0	0	Col_5_2201264	Col_5_2201264	14210.8	481.344	5.909180250e-002	6.176723862e-002	3.387261821e-001	8.535118e+003	9.779155e+003	8.553885e+002	9.794140e+002	866	1295	23	50	7.372933e+000	1.700400e+001	0	0	0	0	0	0	0	0	0	0	0	840.154	1295.76	1	1	1	1	26.2212	23.6173	48.9358
DATA	1287	8	139	0	0	Col_4_13588707	Col_4_13588707	14232.4	481.731	-6.266403290e-002	6.820705778e-002	3.582355699e-001	1.257900e+003	1.088885e+003	1.379985e+002	1.216536e+002	159.5	197.5	22	48	7.198890e+000	1.660576e+001	0	0	0	0	0	0	0	0	0	0	0	123.563	144.039	1	1	1	1	24.4106	23.0855	48.0118
DATA	1288	8	140	0	0	Col_1_28550041	Col_1_28550041	14253.2	481.284	4.055363470e-002	6.914629271e-002	5.575460321e-001	1.033063e+003	1.134176e+003	1.179266e+002	1.257627e+002	136	206	22.5	47	7.239363e+000	1.715599e+001	0	0	0	0	0	0	0	0	0	0	0	101.257	149.782	1	1	1	1	27.501	23.2515	47.4941
DATA	1289	8	141	0	0	NC_5_8028366	NC_5_8028366	14274.5	481.095	-2.339053126e-001	4.694790633e-001	6.183268057e-001	9.521464e+001	5.556463e+001	5.779098e+001	5.471409e+001	53	65	23	47	7.018966e+000	1.683372e+001	0	0	0	0	0	0	0	0	0	0	0	9.31156	7.32552	1	1	0	0	26.4388	23.3277	46.507
DATA	1290	8	142	0	0	NC_1_932929	NC_1_932929	14295.6	481.298	2.854628806e-001	4.318155902e-001	5.085636396e-001	5.676729e+001	1.095371e+002	5.726393e+001	5.561225e+001	47	75	22	46.5	6.366934e+000	1.731702e+001	0	0	0	0	0	0	0	0	0	0	0	3.82265	14.4169	0	1	0	0	26.8687	22.2784	47.6527
DATA	1291	8	143	0	0	NC_5_18126979	NC_5_18126979	14316.2	482	4.712869358e-001	3.298682541e-001	1.530868543e-001	5.923425e+001	1.753315e+002	5.756115e+001	5.735768e+001	50	81.5	22	48	6.352229e+000	1.771510e+001	0	0	0	0	0	0	0	0	0	0	0	5.76711	23.0387	1	1	0	0	23.696	22.3084	48.8896
DATA	1292	8	144	0	0	NC_5_23159716	NC_5_23159716	14338	481.5	1.755269634e-001	4.933713184e-001	7.220124397e-001	5.703848e+001	8.544662e+001	5.753043e+001	5.537339e+001	46	76	22	49	6.497746e+000	1.743854e+001	0	0	0	0	0	0	0	0	0	0	0	3.72115	11.2077	0	1	0	0	26.2212	22.4655	49.181
DATA	1293	8	145	0	0	Col_3_7029751	Col_3_7029751	14358.6	480.578	2.338171144e-002	7.802970094e-002	7.644430506e-001	6.986648e+002	7.373108e+002	9.051730e+001	9.186845e+001	104	165	22	49	6.635500e+000	1.819252e+001	0	0	0	0	0	0	0	0	0	0	0	67.6742	96.5433	1	1	1	1	22.9591	22.6201	49.8364
DATA	1294	8	146	0	0	NC_5_17562005	NC_5_17562005	14380.6	481.328	3.185051165e-002	8.973017470e-002	7.226204868e-001	5.101042e+002	5.489205e+002	7.701323e+001	7.763579e+001	87	132.5	23	48	6.603927e+000	1.875202e+001	0	0	0	0	0	0	0	0	0	0	0	49.2841	71.7485	1	1	1	1	25.3321	22.9534	49.2741
DATA	1295	8	147	0	0	NC_1_27311590	NC_1_27311590	14401.2	481.418	2.162972590e-002	1.472047120e-001	8.831822451e-001	2.527346e+002	2.656406e+002	6.312492e+001	6.107395e+001	67	95	22	49	6.674887e+000	1.817315e+001	0	0	0	0	0	0	0	0	0	0	0	24.3559	34.6629	1	1	0	0	25.1049	22.6576	50.4242
DATA	1296	8	148	0	0	Col_4_10138710	Col_4_10138710	14422.2	480.809	1.441087598e-001	1.151691746e-001	2.108327387e-001	3.034924e+002	4.229183e+002	6.546596e+001	6.945214e+001	70	120	23	49	6.411874e+000	1.774676e+001	0	0	0	0	0	0	0	0	0	0	0	29.166	55.089	1	1	1	1	22.9591	22.8867	49.9008
DATA	1297	8	149	0	0	Col_2_12967589	Col_2_12967589	14443.8	481.474	-1.099916651e-002	6.997211073e-002	8.750922887e-001	1.052386e+003	1.026068e+003	1.202427e+002	1.165067e+002	145	197	22.5	48	6.680190e+000	1.759281e+001	0	0	0	0	0	0	0	0	0	0	0	100.86	133.421	1	1	1	1	25.7804	23.1042	49.3542
DATA	1298	8	150	0	0	Col_1_26280966	Col_1_26280966	14464.9	481.521	5.298732286e-002	1.522316355e-001	7.277873308e-001	2.357370e+002	2.663269e+002	6.291352e+001	6.136401e+001	66	95	23	49	6.724422e+000	1.758146e+001	0	0	0	0	0	0	0	0	0	0	0	22.5288	34.5708	1	1	0	0	22.9591	23.4041	49.3864
DATA	1299	8	151	0	0	Col_2_12978279	Col_2_12978279	14485.9	481.375	-5.038379096e-002	1.208502931e-001	6.767436622e-001	3.563573e+002	3.173232e+002	6.850005e+001	6.382587e+001	74	105	23	48	6.712653e+000	1.723031e+001	0	0	0	0	0	0	0	0	0	0	0	33.9568	41.1194	1	1	1	1	23.4529	23.24	48.9571
DATA	1300	8	152	0	0	NC_1_2656873	NC_1_2656873	14507.5	481.46	2.456639302e-001	8.489205659e-002	3.805634319e-003	4.818403e+002	8.483343e+002	7.592734e+001	1.013624e+002	87.5	179.5	23	49	6.297679e+000	1.758794e+001	0	0	0	0	0	0	0	0	0	0	0	45.7742	109.736	1	1	1	1	24.4106	23.2971	49.3441
DATA	1301	8	153	0	0	Col_1_11468192	Col_1_11468192	14528.2	481	3.035458172e-001	8.191312794e-002	2.108042592e-004	7.063685e+003	1.420945e+004	7.507843e+002	1.776152e+003	717	1702	23	47	6.588405e+000	1.742579e+001	0	0	1	1	0	0	0	0	0	0	0	668.969	1834.94	1	1	1	1	16.5837	23.2292	48.5788
DATA	1302	8	154	0	0	NC_1_10779368	NC_1_10779368	14549.5	481.324	4.823339122e-002	6.761558352e-002	4.756309020e-001	1.192893e+003	1.333014e+003	1.331019e+002	1.444572e+002	155	233	23	48	7.493995e+000	1.673247e+001	0	0	0	0	0	0	0	0	0	0	0	112.623	171.846	1	1	1	1	27.0811	24.302	48.7407
DATA	1303	8	155	0	0	Col_1_177232	Col_1_177232	14570.4	481.597	9.442540747e-002	7.243913805e-002	1.923994558e-001	8.449918e+002	1.050214e+003	1.031902e+002	1.189053e+002	125	200	22	48	6.955442e+000	1.657630e+001	0	0	0	0	0	0	0	0	0	0	0	79.5278	135.163	1	1	1	1	24.8756	22.9316	48.7066
DATA	1304	8	156	0	0	NC_1_8701817	NC_1_8701817	14591.5	481.735	0.000000000e+000	6.186859570e-001	1.000000000e+000	5.904508e+001	5.549647e+001	5.942452e+001	5.586452e+001	42.5	68.5	23	48	7.031974e+000	1.674098e+001	0	0	0	0	0	0	0	0	0	0	0	0.503492	1.58942	0	0	0	0	23.9365	23.7339	48.5406
DATA	1305	8	157	1028	1	SM_06	SM_06	14613	481.5	2.719566989e-001	2.667586065e-001	3.079722365e-001	9.885770e+001	1.849129e+002	6.044267e+001	5.892193e+001	54	87	23	49	7.110567e+000	1.647045e+001	0	0	0	0	0	0	0	0	0	0	0	9.24183	23.7188	1	1	0	0	26.2212	23.6685	48.4945
DATA	1306	8	158	0	0	Col_3_3837470	Col_3_3837470	14634.7	481.302	-1.456146255e-001	1.277132226e-001	2.542160118e-001	3.769280e+002	2.695528e+002	7.072418e+001	6.218519e+001	80	99	23	48	6.825314e+000	1.745859e+001	0	0	0	0	0	0	0	0	0	0	0	35.1115	34.5174	1	1	1	0	26.4388	24.0804	48.4531
DATA	1307	8	159	0	0	Col_3_19639423	Col_3_19639423	14655.9	481.436	-4.749915085e-002	7.450453928e-002	5.237772991e-001	8.983455e+002	8.052750e+002	1.080579e+002	9.815883e+001	124	159.5	24	48	7.130057e+000	1.801001e+001	0	0	0	0	0	0	0	0	0	0	0	83.3908	102.954	1	1	1	1	25.7804	24.6919	48.6134
DATA	1308	8	160	0	0	NC_3_14689623	NC_3_14689623	14677	481.632	9.207343656e-002	8.835731621e-002	2.973848522e-001	5.103581e+002	6.308825e+002	7.897268e+001	8.450170e+001	87.5	140	24	48	7.331531e+000	1.710272e+001	0	0	0	0	0	0	0	0	0	0	0	47.2067	80.5313	1	1	1	1	25.5572	24.0294	48.9147
DATA	1309	8	161	0	0	NC_5_19287447	NC_5_19287447	14697	481.368	1.151464447e-001	6.274003904e-002	6.646206348e-002	4.283955e+003	5.584591e+003	4.326436e+002	5.612898e+002	439	770	24	47	6.960530e+000	1.729899e+001	0	0	0	0	0	0	0	0	0	0	0	394.857	711.819	1	1	1	1	25.5572	23.6231	48.1854
DATA	1310	8	162	0	0	NC_5_17651910	NC_5_17651910	14718.6	481.696	-2.596241407e-001	3.776509360e-001	4.917858470e-001	1.285519e+002	7.070571e+001	6.205353e+001	5.682857e+001	55	70.5	23	46	7.032962e+000	1.674719e+001	0	0	0	0	0	0	0	0	0	0	0	11.8043	8.99837	1	1	0	0	24.8756	23.6419	47.2066
DATA	1311	8	163	0	0	Col_5_9276766	Col_5_9276766	14740	481.5	7.835854037e-002	7.513246881e-002	2.969768031e-001	7.714979e+002	9.240454e+002	9.831793e+001	1.082941e+002	109	170	21	47	6.482477e+000	1.712986e+001	0	0	0	0	0	0	0	0	0	0	0	70.5664	117.423	1	1	1	1	26.2212	21.8126	48.1249
DATA	1312	8	164	0	0	Col_1_29388506	Col_1_29388506	14761.3	481.391	-2.019285236e-001	1.173632782e-001	8.533387141e-002	4.603336e+002	2.891639e+002	7.657015e+001	6.351729e+001	83	102	21	47	6.455424e+000	1.705713e+001	0	0	0	0	0	0	0	0	1	0	0	41.9385	36.6922	1	1	1	1	27.2919	21.6395	47.6585
DATA	1313	9	1	0	0	Col_5_17204735	Col_5_17204735	11301.9	487.569	-4.093612613e-001	7.320814659e-002	2.247992709e-008	3.662983e+003	1.427163e+003	3.700108e+002	1.515469e+002	446	251	22	47	6.713059e+000	1.716356e+001	0	0	0	0	0	0	0	0	0	0	0	390.552	200.909	1	1	1	1	25.7804	22.141	47.8566
DATA	1314	9	2	0	0	NC_3_15325594	NC_3_15325594	11323.3	486.236	-1.221017346e+000	1.323214975e-001	2.766171207e-020	3.985273e+003	2.395746e+002	4.019631e+002	5.654563e+001	482	94	22	47	6.756262e+000	1.734441e+001	0	0	0	0	0	0	0	0	0	0	0	423.612	33.5655	1	1	1	0	24.8756	22.3546	48.0877
DATA	1315	9	3	0	0	NC_2_14006497	NC_2_14006497	11344.4	487.115	-7.567201234e-001	9.567630948e-002	2.591121741e-015	3.079275e+003	5.391732e+002	3.123905e+002	7.453409e+001	353.5	132.5	23	47	7.440406e+000	1.792380e+001	0	0	0	0	0	0	0	0	0	0	0	326.234	75.1859	1	1	1	1	26.2212	24.1272	48.1025
DATA	1316	9	4	0	0	NC_1_7923060	NC_1_7923060	11365.9	486.852	0.000000000e+000	6.188051783e-001	1.000000000e+000	5.244208e+001	5.136348e+001	5.278307e+001	5.179490e+001	45	65	24	47.5	7.352505e+000	1.820899e+001	0	0	0	0	0	0	0	0	0	0	0	0.850102	4.54243	0	0	0	0	26.8687	24.5076	47.9389
DATA	1317	9	5	0	0	NC_1_20847520	NC_1_20847520	11386.2	487.433	-1.872392466e-002	8.324624535e-002	8.220398359e-001	5.856430e+002	5.609304e+002	7.893925e+001	7.642209e+001	98	131.5	24	47	7.242028e+000	1.903562e+001	0	0	0	0	0	0	0	0	0	0	0	61.6781	77.5543	1	1	1	1	25.7804	24.6115	48.1769
DATA	1318	9	6	0	0	Col_4_11150276	Col_4_11150276	11407.6	487.792	-3.108926167e-001	7.195972032e-002	1.557678003e-005	1.852301e+003	9.053550e+002	1.926865e+002	1.044629e+002	235	185	24	47	7.163414e+000	1.808864e+001	0	0	0	0	0	0	0	0	0	0	0	194.514	124.668	1	1	1	1	24.6442	24.2563	47.1913
DATA	1319	9	7	0	0	Col_5_17937039	Col_5_17937039	11429.2	487	2.224434537e-001	1.001879586e-001	2.640102783e-002	3.243959e+002	5.414007e+002	6.233077e+001	7.528393e+001	68	133	23	47	6.816065e+000	1.695795e+001	0	0	0	0	0	0	0	0	0	0	0	33.9759	74.269	1	1	1	1	28.1191	23.4199	47.331
DATA	1320	9	8	0	0	NC_3_12809083	NC_3_12809083	11450.4	487	4.247827054e-002	5.863331532e-001	9.422459211e-001	5.302429e+001	5.847269e+001	5.352932e+001	5.282440e+001	47.5	67.5	23	46	6.759803e+000	1.696847e+001	0	0	0	0	0	0	0	0	0	0	0	4.40648	7.99252	0	1	0	0	29.1201	23.3691	47.5738
DATA	1321	9	9	0	0	Col_5_12739298	Col_5_12739298	11471.4	487.98	3.287596651e-002	7.401594471e-002	6.569167077e-001	7.619733e+002	8.218939e+002	9.310545e+001	9.762307e+001	121	170	23	47	6.986960e+000	1.628552e+001	0	0	0	0	0	0	0	0	0	0	0	79.3895	111.959	1	1	1	1	24.1747	23.2847	47.5382
DATA	1322	9	10	0	0	NC_3_5396103	NC_3_5396103	11492.4	487.774	9.955595546e-002	1.041676863e-001	3.392097717e-001	3.478384e+002	4.374551e+002	6.392173e+001	6.860359e+001	77.5	116.5	23	49	6.746994e+000	1.731113e+001	0	0	0	0	0	0	0	0	0	0	0	36.156	59.4023	1	1	1	1	24.8756	23.1183	49.1828
DATA	1323	9	11	0	0	Col_3_11607384	Col_3_11607384	11513.9	487.964	-2.450560275e-002	6.354724901e-002	6.997721442e-001	2.087237e+003	1.972724e+003	2.155349e+002	2.042703e+002	254	330	23	50	7.088039e+000	1.749138e+001	0	0	0	0	0	0	0	0	0	0	0	216.446	267.056	1	1	1	1	25.3321	23.3969	49.3541
DATA	1324	9	12	0	0	Col_4_5307182	Col_4_5307182	11535	488.118	2.453619287e-001	1.029771795e-001	1.718700620e-002	3.073948e+002	5.408272e+002	6.202718e+001	7.583420e+001	74	137	23	50	6.864539e+000	1.732268e+001	0	0	0	0	0	0	0	0	0	0	0	31.8066	73.0078	1	1	1	1	23.2073	23.7984	48.996
DATA	1325	9	13	0	0	Col_2_10218921	Col_2_10218921	11556.2	487	1.266588537e-001	7.780849519e-002	1.035613495e-001	6.121911e+002	8.194942e+002	8.161829e+001	9.775657e+001	105	168	23	48	6.921467e+000	1.681587e+001	0	0	0	0	0	0	0	0	0	0	0	63.2212	110.338	1	1	1	1	28.1191	23.9004	47.2075
DATA	1326	9	14	0	0	Col_1_29340825	Col_1_29340825	11576.9	486.852	8.049372069e-002	8.943962056e-002	3.681317836e-001	4.651894e+002	5.599169e+002	7.133815e+001	7.739209e+001	91	134	23	48	6.874684e+000	1.541853e+001	0	0	0	0	0	0	0	0	0	0	0	47.947	75.2054	1	1	1	1	26.8687	23.8511	47.1107
DATA	1327	9	15	0	0	Col_5_15441801	Col_5_15441801	11598.4	487	1.235162646e-001	9.673115529e-002	2.016366373e-001	3.872204e+002	5.146056e+002	6.660378e+001	7.427120e+001	81	129.5	23	49	6.513364e+000	1.513560e+001	0	0	0	0	0	0	0	0	0	0	0	39.8322	68.9559	1	1	1	1	30	23.4098	48.0226
DATA	1328	9	16	0	0	Col_1_22218513	Col_1_22218513	11619.1	487.149	2.055140114e-002	2.095008474e-001	9.218552829e-001	1.616442e+002	1.694773e+002	5.664472e+001	5.628039e+001	59.5	84.5	23	48	6.232378e+000	1.552215e+001	0	0	0	0	0	0	0	0	0	0	0	16.5977	22.6613	1	1	0	0	28.5237	23.2615	48.5346
DATA	1329	9	17	0	0	Col_3_8301926	Col_3_8301926	11640.2	487.049	-2.782895609e-001	1.024577139e-001	6.604785029e-003	5.770544e+002	3.040375e+002	7.929313e+001	6.177508e+001	102.5	100.5	23	49	6.377727e+000	1.691518e+001	0	0	0	0	0	0	0	0	0	0	0	59.1505	40.5726	1	1	1	1	27.0811	23.2023	49.916
DATA	1330	9	18	0	0	NC_2_6810166	NC_2_6810166	11661.8	487	3.796789971e-001	1.119196208e-001	6.927671645e-004	8.139604e+002	1.951112e+003	9.794276e+001	3.205751e+002	118	205	22	49	6.583690e+000	1.842795e+001	0	0	0	1	0	0	0	0	0	0	0	83.2939	259.875	1	1	1	1	28.1191	22.7963	50.9037
DATA	1331	9	19	0	0	NC_1_28924100	NC_1_28924100	11682.5	486.887	7.252631556e-002	5.681805412e-001	8.984286495e-001	5.421112e+001	6.406409e+001	5.481524e+001	5.434616e+001	48	64	24	49	6.814796e+000	1.893624e+001	0	0	0	0	0	0	0	0	0	0	0	5.42742	8.51869	0	1	0	0	26.2212	23.2868	50.1765
DATA	1332	9	20	0	0	NC_4_17030495	NC_4_17030495	11703.4	486.88	-2.446136771e-001	1.022492630e-001	1.674191499e-002	5.552145e+002	3.161165e+002	7.789683e+001	6.261653e+001	100.5	99	23	49	6.498353e+000	1.814857e+001	0	0	0	0	0	0	0	0	0	0	0	56.6462	41.9691	1	1	1	1	17.2609	23.078	49.261
DATA	1333	9	21	0	0	Col_1_3314589	Col_1_3314589	11724.8	487.109	1.908952088e-001	8.128817885e-002	1.885547335e-002	5.290317e+002	8.210638e+002	7.610969e+001	9.834358e+001	93.5	170.5	24	49	6.513531e+000	1.784104e+001	0	0	0	0	0	0	0	0	0	0	0	53.8968	108.851	1	1	1	1	25.1049	23.4982	49.4182
DATA	1334	9	22	0	0	Col_4_6204359	Col_4_6204359	11745.8	486.966	4.280909562e-002	6.726308960e-002	5.244879827e-001	1.173256e+003	1.294797e+003	1.294876e+002	1.403658e+002	162	215	23.5	48	7.472810e+000	1.659369e+001	0	0	0	0	0	0	0	0	0	0	0	119.373	171.434	1	1	1	1	25.7804	23.7344	49.3516
DATA	1335	9	23	0	0	NC_4_18143069	NC_4_18143069	11767.4	487.093	2.140930639e-001	8.190868863e-002	8.954099924e-003	5.130431e+002	8.399374e+002	7.511098e+001	9.999758e+001	91	176	23	49	7.189299e+000	1.689961e+001	0	0	0	0	0	0	0	0	0	0	0	52.1324	111.077	1	1	1	1	25.3321	23.2148	50.4148
DATA	1336	9	24	0	0	NC_2_17601078	NC_2_17601078	11788.6	486.792	3.156114994e-001	1.437538118e-001	2.812774428e-002	1.800919e+002	3.724824e+002	5.779940e+001	6.586464e+001	61	110	22	47	6.982915e+000	1.715621e+001	0	0	0	0	0	0	0	0	0	0	0	18.2789	49.2073	1	1	0	1	23.696	22.8229	48.8044
DATA	1337	9	25	0	0	NC_5_4228314	NC_5_4228314	11811	485.913	6.840443619e-002	6.842988752e-002	3.174905359e-001	1.050380e+003	1.229564e+003	1.185574e+002	1.344422e+002	151	208	22	46	6.958186e+000	1.669838e+001	0	0	0	0	0	0	0	0	0	0	0	106.498	162.276	1	1	1	1	22.7082	22.7902	47.5836
DATA	1338	9	26	0	0	Col_3_14040655	Col_3_14040655	11831.2	487	-3.581979274e-001	3.097680380e-001	2.475411279e-001	1.635299e+002	7.168021e+001	5.741934e+001	5.488478e+001	55	73	22	45	6.754639e+000	1.750686e+001	0	0	0	0	0	0	0	0	0	0	0	16.5619	9.45303	1	1	0	0	30	22.8447	47.8608
DATA	1339	9	27	0	0	NC_1_1758748	NC_1_1758748	11850.9	485.931	3.756163468e-001	3.078294359e-001	2.223855365e-001	7.061932e+001	1.677026e+002	5.553544e+001	5.697420e+001	49	77.5	22	46	6.876969e+000	1.728739e+001	0	0	0	0	0	0	0	0	0	0	0	7.14655	22.1019	1	1	0	0	17.5897	22.8852	48.0689
DATA	1340	9	28	0	0	NC_1_13584191	NC_1_13584191	11873.6	486.629	0.000000000e+000	6.181663524e-001	1.000000000e+000	5.479198e+001	5.413849e+001	5.514184e+001	5.449148e+001	38	60	22	48.5	6.322919e+000	1.833715e+001	0	0	0	0	0	0	0	0	0	0	0	-2.59851	1.17529	0	0	0	0	28.3221	23.0278	49.8333
DATA	1341	9	29	0	0	NC_3_5150951	NC_3_5150951	11894.6	486.547	-6.434506827e-002	8.266168283e-002	4.363245880e-001	6.588658e+002	5.681354e+002	8.594540e+001	7.873448e+001	108	132	22	50	6.548730e+000	1.856376e+001	0	0	0	0	0	0	0	0	0	0	0	66.5527	74.7935	1	1	1	1	24.4106	23.2963	50.5444
DATA	1342	9	30	0	0	NC_4_6132040	NC_4_6132040	11915.2	486.25	1.011131181e-001	9.627557303e-002	2.936046327e-001	4.069229e+002	5.136003e+002	6.859880e+001	7.490932e+001	80	124	22	49	6.350382e+000	1.917794e+001	0	0	0	0	0	0	0	0	0	0	0	41.0743	67.5889	1	1	1	1	26.0017	22.7778	50.2605
DATA	1343	9	31	0	0	Col_5_4233682	Col_5_4233682	11937	486.754	-1.400028121e-001	1.254373279e-001	2.643717956e-001	3.631979e+002	2.631119e+002	6.613466e+001	6.055998e+001	81	99	22	50	6.348548e+000	1.886056e+001	0	0	0	0	0	0	0	0	0	0	0	36.6323	34.6153	1	1	1	0	27.2919	23.0967	50.7286
DATA	1344	9	32	0	0	Col_2_13784732	Col_2_13784732	11957.8	486.486	7.252217923e-002	8.835612978e-002	4.117636300e-001	4.907055e+002	5.798866e+002	7.393426e+001	7.961810e+001	93	137	23	50	6.603438e+000	1.847151e+001	0	0	0	0	0	0	0	0	0	0	0	49.4629	76.2761	1	1	1	1	20.0267	23.083	50.9206
DATA	1345	9	33	0	0	NC_3_9801317	NC_3_9801317	11979.7	486.367	3.841651938e-002	5.889057745e-001	9.479879069e-001	5.498406e+001	6.006940e+001	5.535374e+001	5.489137e+001	44	67	23	50	6.642232e+000	1.754861e+001	0	0	0	0	0	0	0	0	0	0	0	1.44526	7.90048	0	1	0	0	23.9365	22.8805	50.5973
DATA	1346	9	34	0	0	Col_1_1407440	Col_1_1407440	11999.7	487.246	5.090355441e-002	6.225139985e-002	4.135231460e-001	3.526635e+003	3.965191e+003	3.569833e+002	4.002553e+002	378	546	23	50	6.824238e+000	1.741234e+001	0	0	0	0	0	0	0	0	0	0	0	355.067	521.517	1	1	1	1	25.3321	23.4653	50.5451
DATA	1347	9	35	0	0	Col_5_22710624	Col_5_22710624	12020.9	487.17	1.151383526e-001	9.684555810e-002	2.344844480e-001	3.977452e+002	5.184935e+002	6.819384e+001	7.526543e+001	80.5	124	23	49.5	7.126023e+000	1.719074e+001	0	0	0	0	0	0	0	0	0	0	0	40.027	68.1987	1	1	1	1	26.4388	23.32	49.4167
DATA	1348	9	36	0	0	NC_3_13086089	NC_3_13086089	12043.1	487.12	-2.950993063e-001	4.392512089e-001	5.016960355e-001	1.069359e+002	5.420313e+001	5.643920e+001	5.454923e+001	52.5	53.5	23	49	6.901829e+000	1.742316e+001	0	0	0	0	0	0	0	0	0	0	0	10.7568	-4.63953	1	0	0	0	23.4529	23.2367	49.9329
DATA	1349	9	37	0	0	NC_3_16530689	NC_3_16530689	12063.6	486.288	9.069251716e-002	8.895567811e-002	3.079539014e-001	4.758913e+002	5.864085e+002	7.305798e+001	8.008278e+001	92	138	23	50	6.919747e+000	1.786488e+001	0	0	0	0	0	0	0	0	0	0	0	47.8572	77.1581	1	1	1	1	24.4106	23.3206	50.993
DATA	1350	9	38	0	0	NC_4_7861305	NC_4_7861305	12084.8	486.204	1.586009935e-001	6.335168575e-002	1.229714093e-002	5.000932e+003	7.205298e+003	5.031579e+002	7.225898e+002	528	982	23	50	6.769696e+000	1.632245e+001	0	0	0	0	0	0	0	0	0	0	0	502.755	948.327	1	1	1	1	23.696	23.4733	50.7977
DATA	1351	9	39	0	0	NC_4_1822080	NC_4_1822080	12105.8	486.096	6.976679433e-002	8.227615403e-002	3.964608798e-001	5.725424e+002	6.723176e+002	7.971361e+001	8.654949e+001	97	153	23	50	6.700777e+000	1.626709e+001	0	0	0	0	0	0	0	0	0	0	0	57.5443	88.5183	1	1	1	1	24.1747	23.3149	50.7447
DATA	1352	9	40	0	0	NC_3_18571271	NC_3_18571271	12127.1	486.586	1.874372318e-001	4.927713460e-001	7.036680772e-001	5.512608e+001	8.487784e+001	5.547807e+001	5.513724e+001	41	66.5	23	48	6.344367e+000	1.630317e+001	0	0	0	0	0	0	0	0	0	0	0	-0.270899	11.1801	0	1	0	0	17.9125	22.8333	48.8929
DATA	1353	9	41	0	0	NC_3_6027300	NC_3_6027300	12148.3	486.731	1.536084192e-001	8.438173569e-002	6.869826597e-002	5.013593e+002	7.140975e+002	7.478348e+001	8.980260e+001	92.5	146.5	23	50	6.808406e+000	1.701217e+001	0	0	0	0	0	0	0	0	0	0	0	50.3675	94.107	1	1	1	1	24.6442	23.2319	49.7072
DATA	1354	9	42	0	0	NC_2_17346966	NC_2_17346966	12169.6	487	0.000000000e+000	6.181574410e-001	1.000000000e+000	5.514459e+001	5.407762e+001	5.549670e+001	5.442317e+001	40	61.5	23	50	6.907840e+000	1.746674e+001	0	0	0	0	0	0	0	0	0	0	0	-1.26541	0.219867	0	0	0	0	29.1201	23.1888	50.6867
DATA	1355	9	43	0	0	Col_3_5620213	Col_3_5620213	12190.6	487.07	3.111246782e-002	6.745554519e-002	6.446341673e-001	1.173218e+003	1.260350e+003	1.297877e+002	1.372704e+002	159.5	233.5	22	50	7.108084e+000	1.790935e+001	0	0	0	0	0	0	0	0	0	0	0	117.835	166.286	1	1	1	1	25.7804	22.9846	50.5154
DATA	1356	9	44	0	0	Col_2_16394806	Col_2_16394806	12211.5	486.969	-1.196001457e-002	8.255485676e-002	8.848107159e-001	6.201949e+002	6.033484e+002	8.322915e+001	8.120895e+001	107	137	22	49	6.731543e+000	1.742461e+001	0	0	0	0	0	0	0	0	0	0	0	62.2886	79.6539	1	1	1	1	26.6546	22.9612	50.0388
DATA	1357	9	45	0	0	NC_5_13995683	NC_5_13995683	12232.6	487.158	3.515960814e-002	8.044632937e-002	6.620702205e-001	6.244368e+002	6.770926e+002	8.354649e+001	8.680439e+001	107	141	22	49	6.663938e+000	1.708658e+001	0	0	0	0	0	0	0	0	0	0	0	62.7133	89.4523	1	1	1	1	25.7804	23.2008	50.168
DATA	1358	9	46	0	0	NC_2_11957648	NC_2_11957648	12253.8	486.321	1.287261441e-001	6.270414705e-002	4.008103247e-002	6.265897e+003	8.427706e+003	6.290429e+002	8.445169e+002	654	1122	22	49	6.777675e+000	1.821294e+001	0	0	0	0	0	0	0	0	0	0	0	629.351	1114.18	1	1	1	1	24.4106	23.0792	50.4038
DATA	1359	9	47	0	0	Col_5_12372901	Col_5_12372901	12275.1	486.288	6.472560718e-002	6.841253572e-002	3.440938093e-001	1.057641e+003	1.227620e+003	1.194399e+002	1.342098e+002	148	223	22.5	47	6.545201e+000	1.968836e+001	0	0	0	0	0	0	0	0	0	0	0	106.237	162.423	1	1	1	1	24.1747	23.0889	50.763
DATA	1360	9	48	0	0	NC_3_14797851	NC_3_14797851	12296.8	486.983	2.082079908e-001	1.331191458e-001	1.178005752e-001	2.252343e+002	3.637831e+002	5.988989e+001	6.526856e+001	63	111.5	23	49.5	6.517359e+000	1.990871e+001	0	0	0	0	0	0	0	0	0	0	0	22.6255	48.1735	1	1	0	1	26.4388	23.6836	51.9102
DATA	1361	9	49	0	0	Col_5_26442186	Col_5_26442186	12317.6	487	1.880012979e-001	1.971781673e-001	3.403575677e-001	1.442064e+002	2.223237e+002	5.732928e+001	5.853162e+001	55	89	24	52	6.586265e+000	1.960608e+001	0	0	0	0	0	0	0	0	0	0	0	14.4879	29.4657	1	1	0	0	29.1201	23.6996	51.8669
DATA	1362	9	50	0	0	NC_2_11171207	NC_2_11171207	12338.7	486.793	-4.512085011e-001	1.107499722e-001	4.618897741e-005	6.571532e+002	2.325188e+002	8.600062e+001	5.888314e+001	105	93	23	49	6.248489e+000	1.888594e+001	0	0	0	0	0	0	0	0	0	0	0	66.0334	30.8437	1	1	1	0	25.7804	23.4345	50.4757
DATA	1363	9	51	0	0	Col_5_10576176	Col_5_10576176	12359.7	487.455	5.612992999e-003	6.693173302e-002	9.331665803e-001	1.256454e+003	1.272798e+003	1.373442e+002	1.382793e+002	175.5	220.5	23	49	7.104113e+000	1.872438e+001	0	0	0	0	0	0	0	0	0	0	0	126.273	168.997	1	1	1	1	25.1049	23.5	49.8636
DATA	1364	9	52	0	0	Col_1_5139161	Col_1_5139161	12380.7	487.217	-9.542168594e-002	6.968626908e-002	1.709042911e-001	1.179319e+003	9.466937e+002	1.303194e+002	1.089860e+002	160	179.5	21	47	6.989370e+000	1.775305e+001	0	0	0	0	0	0	0	0	0	0	0	118.548	125.814	1	1	1	1	26.2212	22.3895	47.8175
DATA	1365	9	53	0	0	NC_2_6098966	NC_2_6098966	12402.9	487.105	7.742581128e-002	6.980174194e-002	2.673332954e-001	9.470186e+002	1.131838e+003	1.097362e+002	1.253809e+002	130.5	208.5	21	45	7.273806e+000	1.783977e+001	0	0	0	0	0	0	0	0	0	0	0	95.2224	150.571	1	1	1	1	26.0017	22.0931	46.6448
DATA	1366	9	54	0	0	NC_3_15547849	NC_3_15547849	12423.3	486.855	6.826028294e-002	5.658160501e-001	9.039758563e-001	5.507289e+001	6.444633e+001	5.559650e+001	5.427615e+001	46	69	21	45	6.758848e+000	1.750094e+001	0	0	0	0	0	0	0	0	0	0	0	4.39447	8.58145	0	1	0	0	25.1049	21.9762	46.3741
DATA	1367	9	55	0	0	Col_1_21496660	Col_1_21496660	12445.1	486.917	4.151294398e-002	1.164366967e-001	7.214451788e-001	3.234612e+002	3.559059e+002	6.415836e+001	6.453694e+001	71.5	105.5	22	46	6.967203e+000	1.825015e+001	0	0	0	0	0	0	0	0	0	0	0	32.5428	47.4405	1	1	1	1	26.8687	22.5153	47.5534
DATA	1368	9	56	0	0	NC_1_20247334	NC_1_20247334	12465.4	487.183	2.653274994e-001	4.457301059e-001	5.516663958e-001	5.504020e+001	1.013929e+002	5.539165e+001	5.472978e+001	38	68	22	48	6.816618e+000	1.679775e+001	0	0	0	0	0	0	0	0	0	0	0	-2.97752	13.5287	0	1	0	0	25.7804	22.6024	48.8072
DATA	1369	9	57	0	0	Col_3_5931764	Col_3_5931764	12487	486.77	-2.914005661e-002	6.634229478e-002	6.604890964e-001	1.389102e+003	1.298955e+003	1.495393e+002	1.405682e+002	182	227	22	49	6.373971e+000	1.760257e+001	0	0	0	0	0	0	0	0	0	0	0	139.847	173.496	1	1	1	1	26.8687	22.2667	49.2296
DATA	1370	9	58	0	0	Col_5_15274523	Col_5_15274523	12508.2	487	1.377441927e-001	6.379306074e-002	3.083195508e-002	2.413009e+003	3.313624e+003	2.475682e+002	3.356806e+002	257	434	22	49	6.564839e+000	1.788717e+001	0	0	0	0	0	0	0	0	0	0	0	243.012	443.057	1	1	1	1	28.1191	22.2563	49.3213
DATA	1371	9	59	0	0	NC_4_6728804	NC_4_6728804	12529.9	486.408	3.653870692e-001	8.783754320e-002	3.185191284e-005	4.015531e+002	9.313868e+002	6.836499e+001	1.074677e+002	81	167.5	22	48	6.499280e+000	1.846785e+001	0	0	0	0	0	0	0	0	0	0	0	40.4568	124.663	1	1	1	1	23.696	22.25	48.8433
DATA	1372	9	60	0	0	NC_1_18408382	NC_1_18408382	12550.2	486.741	7.330020539e-002	6.327936296e-002	2.467176659e-001	2.243058e+003	2.655465e+003	2.310242e+002	2.708938e+002	272	422	22	48	6.579266e+000	1.868240e+001	0	0	0	0	0	0	0	0	0	0	0	226.071	355.796	1	1	1	1	26.0017	22.1057	49.8862
DATA	1373	9	61	0	0	NC_4_1964684	NC_4_1964684	12570.6	486.623	5.556403967e-002	7.434248773e-002	4.548183802e-001	7.532981e+002	8.561127e+002	9.344132e+001	1.009553e+002	116	168	23	48	7.268174e+000	1.877776e+001	0	0	0	0	0	0	0	0	0	0	0	75.9527	114.824	1	1	1	1	24.4106	23.1705	49.9811
DATA	1374	9	62	0	0	NC_4_16548695	NC_4_16548695	12591.9	486.764	1.298107320e-003	7.154971735e-002	9.855249886e-001	9.083455e+002	9.110646e+002	1.063254e+002	1.056261e+002	134.5	181.5	23	51	7.296756e+000	1.861641e+001	0	0	0	0	0	0	0	0	0	0	0	91.6236	122.327	1	1	1	1	24.6442	23.3451	50.9098
DATA	1375	9	63	0	0	Col_1_63915	Col_1_63915	12613.8	487	-1.106673887e-002	8.213329628e-002	8.928164976e-001	6.197548e+002	6.041617e+002	8.302083e+001	8.062375e+001	105.5	138	24	48	7.308090e+000	1.929543e+001	0	0	0	0	0	0	0	0	0	0	0	62.5412	81.2107	1	1	1	1	28.1191	24.0667	48.737
DATA	1376	9	64	0	0	Col_5_3645071	Col_5_3645071	12634.6	486.588	-1.592312102e+000	1.634704239e-001	2.022087639e-022	7.829390e+004	2.001778e+003	7.829585e+003	2.071605e+002	7976	332	24	48	6.510313e+000	1.975736e+001	0	0	0	0	0	0	0	0	0	0	0	7904.4	269.348	1	1	1	1	24.4106	23.4908	48.7601
DATA	1377	9	65	0	0	NC_5_19533449	NC_5_19533449	12656.8	486.933	3.979498317e-001	3.774033573e-001	2.916807484e-001	5.484002e+001	1.371032e+002	5.532300e+001	5.500758e+001	45	76	23	48	6.198160e+000	1.965796e+001	0	0	0	0	0	0	0	0	0	0	0	3.8696	18.4689	0	1	0	0	26.8687	23.3167	48.726
DATA	1378	9	66	0	0	Col_4_11434676	Col_4_11434676	12676.4	486.327	-1.813695969e-002	6.442354648e-002	7.783063184e-001	1.754289e+003	1.682535e+003	1.838982e+002	1.764707e+002	208.5	299	23	47	6.230107e+000	1.967510e+001	0	0	0	0	0	0	0	0	0	0	0	177.27	226.859	1	1	1	1	24.4106	23.2172	49.1586
DATA	1379	9	67	0	0	Col_5_20562209	Col_5_20562209	12698.3	486.49	1.421931474e-001	1.403227456e-001	3.109029052e-001	2.240360e+002	3.108214e+002	5.951716e+001	6.158389e+001	64	100	22	47	7.004743e+000	1.966411e+001	0	0	0	0	0	0	0	0	0	0	0	22.6494	41.9543	1	1	0	1	23.9365	23.1351	49.4696
DATA	1380	9	68	0	0	Col_2_12313241	Col_2_12313241	12719.3	487.081	7.537742823e-002	7.636886269e-002	3.236339156e-001	6.784981e+002	8.070976e+002	8.741426e+001	9.661514e+001	110	166	23	47	6.915019e+000	1.779436e+001	0	0	0	0	0	0	0	0	0	0	0	68.625	109.058	1	1	1	1	26.8687	23.6345	49.1207
DATA	1381	9	69	0	0	Col_5_14139994	Col_5_14139994	12740.8	487.735	1.275007483e-001	6.480234738e-002	4.912180457e-002	1.673726e+003	2.244838e+003	1.762057e+002	2.306670e+002	208	349	23	48	7.095702e+000	1.709608e+001	0	0	0	0	0	0	0	0	0	0	0	169.363	303.661	1	1	1	1	24.1747	23.2135	49.8427
DATA	1382	9	70	0	0	Col_4_4864805	Col_4_4864805	12762	487.63	-2.632516276e-002	7.338283853e-002	7.197916085e-001	8.532931e+002	8.031064e+002	1.015531e+002	9.622105e+001	127	174	23	48	7.016899e+000	1.642759e+001	0	0	0	0	0	0	0	0	0	0	0	86.3855	108.745	1	1	1	1	25.1049	23.3664	49.0115
DATA	1383	9	71	0	0	NC_3_765985	NC_3_765985	12783.1	487.109	-3.403226217e-001	1.397834502e-001	1.490653942e-002	3.933143e+002	1.796458e+002	6.764578e+001	5.591222e+001	81	81	22	48	6.168989e+000	1.646229e+001	0	0	0	0	0	0	0	0	0	0	0	39.8377	24.3477	1	1	1	0	24.8756	22.7358	48.8537
DATA	1384	9	72	0	0	Col_1_9478442	Col_1_9478442	12804.2	487.566	1.880966355e-001	8.638095738e-002	2.944146474e-002	4.545686e+002	7.009645e+002	7.136187e+001	8.781429e+001	86	145	23	47.5	6.491045e+000	1.602989e+001	0	0	0	0	0	0	0	0	0	0	0	46.0632	95.0983	1	1	1	1	24.8756	22.692	48.344
DATA	1385	9	73	0	0	NC_5_19687590	NC_5_19687590	12825.3	486.894	-3.141030069e-001	7.418758453e-002	2.296704454e-005	1.546543e+003	7.503418e+002	1.641378e+002	9.177711e+001	204.5	167.5	23	47	7.279503e+000	1.490910e+001	0	0	0	0	0	0	0	0	0	0	0	156.794	101.887	1	1	1	1	27.501	23.3909	47.7284
DATA	1386	9	74	0	0	NC_3_18099153	NC_3_18099153	12846.5	486.754	2.803635120e-001	4.353701213e-001	5.195975471e-001	5.460932e+001	1.041431e+002	5.495802e+001	5.381703e+001	40.5	76.5	24	45	7.365122e+000	1.466156e+001	0	0	0	0	0	0	0	0	0	0	0	-1.7834	14.1542	0	1	0	0	28.3221	24.0954	46.3237
DATA	1387	9	75	0	0	NC_5_17588534	NC_5_17588534	12867.6	487	1.319895367e-001	1.066174042e-001	2.157258349e-001	3.279251e+002	4.443900e+002	6.397624e+001	6.897477e+001	74	113	24	46	7.136498e+000	1.554663e+001	0	0	0	0	0	0	0	0	0	0	0	33.2772	60.4532	1	1	1	1	29.1201	24.1241	46.8139
DATA	1388	9	76	0	0	NC_2_4817710	NC_2_4817710	12888.8	487	2.939697286e-002	9.150207588e-002	7.480049532e-001	4.713947e+002	5.044076e+002	7.236687e+001	7.295272e+001	86	124	23	46	7.375839e+000	1.512808e+001	0	0	0	0	0	0	0	0	0	0	0	47.8582	68.6779	1	1	1	1	28.1191	23.8007	45.6868
DATA	1389	9	77	0	0	Col_5_3654411	Col_5_3654411	12909.5	487.745	-9.522583130e-002	7.507882920e-002	2.046749028e-001	8.697179e+002	6.984778e+002	1.028413e+002	8.747326e+001	132	156	23	47	7.357618e+000	1.621627e+001	0	0	0	0	0	0	0	0	0	0	0	88.3359	95.1868	1	1	1	1	23.9365	23.9222	46.856
DATA	1390	9	78	0	0	NC_5_21413714	NC_5_21413714	12931.4	487	8.373816142e-002	8.246696990e-002	3.099082595e-001	5.492163e+002	6.660113e+002	7.762597e+001	8.487791e+001	96	148	23	48	7.325806e+000	1.731280e+001	0	0	0	0	0	0	0	0	0	0	0	55.8092	90.833	1	1	1	1	29.1201	23.8602	47.828
DATA	1391	9	79	0	0	NC_5_2201264	NC_5_2201264	12952	487.898	1.596728057e-001	8.193172541e-002	5.131309609e-002	5.226519e+002	7.548929e+002	7.575332e+001	9.199169e+001	93	155	23	47	7.282537e+000	1.748154e+001	0	0	0	0	0	0	0	0	0	0	0	53.1319	103.043	1	1	1	1	25.7804	23.7828	48.588
DATA	1392	9	80	0	0	NC_4_6798140	NC_4_6798140	12973	487.768	-6.044106411e-001	8.698229973e-002	3.687656667e-012	2.317171e+003	5.761659e+002	2.381117e+002	7.797060e+001	278	135.5	24	48	7.538259e+000	1.721593e+001	0	0	0	0	0	0	0	0	0	0	0	235.659	78.7048	1	1	1	1	25.3321	24.5741	49.437
DATA	1393	9	81	0	0	NC_5_13067132	NC_5_13067132	12994.2	486.544	0.000000000e+000	6.194083183e-001	1.000000000e+000	5.444135e+001	5.216802e+001	5.478897e+001	5.269024e+001	38	68	24	47	7.754628e+000	1.751067e+001	0	0	0	0	0	0	0	0	0	0	0	-3.76682	6.09644	0	0	0	0	29.5109	24.5836	49.1741
DATA	1394	9	82	0	0	Col_5_21571142	Col_5_21571142	13015.3	486.712	7.156182750e-002	7.360014450e-002	3.308985830e-001	7.569718e+002	8.925684e+002	9.343188e+001	1.035339e+002	125	182	24	48	7.424947e+000	1.840931e+001	0	0	0	0	0	0	0	0	0	0	0	77.0481	122.086	1	1	1	1	26.0017	23.8861	49.1068
[truncated: 17,528,307 more chars]
