# Supplementary material for: Cryptic Genetic Variation for Arabidopsis thaliana Seed Germination Speed in a Novel Salt Stress Environment
Source: G3 (Bethesda). 2016 Aug 18;6(10):3129–38. doi: 10.1534/g3.116.033944 (PMC5068935; doi:10.1534/g3.116.033944)
Supplement: Supplemental Material [file supp_g3.116.033944_FileS1.zip › SaltLate_Rep2-Cy3.txt]

TYPE	text	text	text	integer	text	float	float	text	integer	text	text	integer	integer	integer	integer	float	float	float	float	float	float	text	text	text	text	text	text	text	text	text	text	text	integer	integer	integer
FEPARAMS	Protocol_Name	Protocol_date	Scan_ScannerName	Scan_NumChannels	Scan_Date	Scan_MicronsPerPixelX	Scan_MicronsPerPixelY	Scan_OriginalGUID	Scan_NumScanPass	Grid_Name	Grid_Date	Grid_NumSubGridRows	Grid_NumSubGridCols	Grid_NumRows	Grid_NumCols	Grid_RowSpacing	Grid_ColSpacing	Grid_OffsetX	Grid_OffsetY	Grid_NomSpotWidth	Grid_NomSpotHeight	Grid_GenomicBuild	FeatureExtractor_Barcode	FeatureExtractor_Sample	FeatureExtractor_ScanFileName	FeatureExtractor_ArrayName	FeatureExtractor_ScanFileGUID	FeatureExtractor_DesignFileName	FeatureExtractor_ExtractionTime	FeatureExtractor_UserName	FeatureExtractor_ComputerName	FeatureExtractor_Version	FeatureExtractor_IsXDRExtraction	FeatureExtractor_ColorMode	FeatureExtractor_QCReportType
DATA	Wei_temp (Editable)	09-Jul-2012 13:40	Agilent Technologies Scanner G2505C US93503718	2	05-06-2012 19:00:19	3	3	30cff0c4-ab37-4540-a89e-c3fa5fb47c6c	1	036067_D_F_20110818	18-Aug-2011 00:00	1	1	384	164	36.6617	31.745	0	18.3309	30	30	ath1:Jan2004	253606710007_1_3		D:\ScanData\Wei Yuan\salt250-rep1&2-ranknormed\\salt250-rep2-cy3.tif	salt250-rep2-cy3	cfa4a935-f351-41eb-af8e-d2a519229a93	036067_D_F_20110818.xml	09-Jul-2012 14:23:56	Administrator	SCANNER1	10.7.3.1	0	1	4
*
TYPE	float	float	float	integer	integer	float	float	float	integer	integer	float	float	integer	float	float	float	integer	float	float	integer	integer	float	float	float	integer	float	float	integer	integer	integer	integer	integer	float	float	float	integer	integer	integer	integer	integer	float	float	float	integer	float	float	float	float	float	float	float	integer	integer	float	float	integer	integer	float	float	float	float	float	float	float	float	float	float	float	float	integer	float	float	float	float	integer	float	float	float	float	integer	float	float	float	float	integer	float	float	float	float	float	float	float	integer	float	float	float	integer	float	float	float	float	float	integer	integer	integer	integer	float	float	float	float	integer	float	float	float	float	float	float	float	float	float	float	float	float	float	float	float	float	float	float	float	float	float	float	float	integer	integer	integer	integer	float	float	integer	text	integer	integer	float	float	float	float	boolean	float	float	float	boolean	float	boolean	float	boolean	float	boolean	float	boolean	float	boolean	float	boolean	float	boolean	float	boolean	float	boolean	float	boolean
STATS	gDarkOffsetAverage	gDarkOffsetMedian	gDarkOffsetStdDev	gDarkOffsetNumPts	gSaturationValue	rDarkOffsetAverage	rDarkOffsetMedian	rDarkOffsetStdDev	rDarkOffsetNumPts	rSaturationValue	gAvgSig2BkgNegCtrl	rAvgSig2BkgNegCtrl	gNumSatFeat	gLocalBGInlierNetAve	gLocalBGInlierAve	gLocalBGInlierSDev	gLocalBGInlierNum	gGlobalBGInlierAve	gGlobalBGInlierSDev	gGlobalBGInlierNum	rNumSatFeat	rLocalBGInlierNetAve	rLocalBGInlierAve	rLocalBGInlierSDev	rLocalBGInlierNum	rGlobalBGInlierAve	rGlobalBGInlierSDev	rGlobalBGInlierNum	gNumFeatureNonUnifOL	gNumPopnOL	gNumNonUnifBGOL	gNumPopnBGOL	gOffsetUsed	gGlobalFeatInlierAve	gGlobalFeatInlierSDev	gGlobalFeatInlierNum	rNumFeatureNonUnifOL	rNumPopnOL	rNumNonUnifBGOL	rNumPopnBGOL	rOffsetUsed	rGlobalFeatInlierAve	rGlobalFeatInlierSDev	rGlobalFeatInlierNum	AllColorPrcntSat	AnyColorPrcntSat	AnyColorPrcntFeatNonUnifOL	AnyColorPrcntBGNonUnifOL	AnyColorPrcntFeatPopnOL	AnyColorPrcntBGPopnOL	TotalPrcntFeatOL	gNumNegBGSubFeat	gNonCtrlNumNegFeatBGSubSig	gLinearDyeNormFactor	gRMSLowessDNF	rNumNegBGSubFeat	rNonCtrlNumNegFeatBGSubSig	rLinearDyeNormFactor	rRMSLowessDNF	gSpatialDetrendRMSFit	gSpatialDetrendRMSFilteredMinusFit	gSpatialDetrendSurfaceArea	gSpatialDetrendVolume	gSpatialDetrendAveFit	rSpatialDetrendRMSFit	rSpatialDetrendRMSFilteredMinusFit	rSpatialDetrendSurfaceArea	rSpatialDetrendVolume	rSpatialDetrendAveFit	gNonCtrlNumSatFeat	gNonCtrl99PrcntNetSig	gNonCtrl50PrcntNetSig	gNonCtrl1PrcntNetSig	gNonCtrlMedPrcntCVBGSubSig	rNonCtrlNumSatFeat	rNonCtrl99PrcntNetSig	rNonCtrl50PrcntNetSig	rNonCtrl1PrcntNetSig	rNonCtrlMedPrcntCVBGSubSig	gNegCtrlNumInliers	gNegCtrlAveNetSig	gNegCtrlSDevNetSig	gNegCtrlAveBGSubSig	gNegCtrlSDevBGSubSig	rNegCtrlNumInliers	rNegCtrlAveNetSig	rNegCtrlSDevNetSig	rNegCtrlAveBGSubSig	rNegCtrlSDevBGSubSig	gAveNumPixOLLo	gAveNumPixOLHi	gPixCVofHighSignalFeat	gNumHighSignalFeat	rAveNumPixOLLo	rAveNumPixOLHi	rPixCVofHighSignalFeat	rNumHighSignalFeat	NonCtrlAbsAveLogRatio	NonCtrlSDevLogRatio	NonCtrlSNRLogRatio	AddErrorEstimateGreen	AddErrorEstimateRed	TotalNumFeatures	NonCtrlNumUpReg	NonCtrlNumDownReg	NumIsNorm	ROIHeight	ROIWidth	CentroidDiffX	CentroidDiffY	NumFoundFeat	MaxNonUnifEdges	MaxSpotNotFoundEdges	gMultDetrendRMSFit	rMultDetrendRMSFit	gMultDetrendSurfaceAverage	rMultDetrendSurfaceAverage	DerivativeOfLogRatioSD	gNonCtrl50PrcntBGSubSig	rNonCtrl50PrcntBGSubSig	gMedPrcntCVProcSignal	rMedPrcntCVProcSignal	geQCMedPrcntCVProcSignal	reQCMedPrcntCVProcSignal	gOutlierFlagger_Auto_FeatB_Term	rOutlierFlagger_Auto_FeatB_Term	gOutlierFlagger_Auto_FeatC_Term	rOutlierFlagger_Auto_FeatC_Term	gOutlierFlagger_Auto_BgndB_Term	rOutlierFlagger_Auto_BgndB_Term	gOutlierFlagger_Auto_BgndC_Term	rOutlierFlagger_Auto_BgndC_Term	OutlierFlagger_FeatChiSq	OutlierFlagger_BgndChiSq	GriddingStatus	IsGoodGrid	NumGeneNonUnifOL	TotalNumberOfReplicatedGenes	gPercentileIntensityProcessedSignal	rPercentileIntensityProcessedSignal	ExtractionStatus	QCMetricResults	gNonCtrlNumWellAboveBG	rNonCtrlNumWellAboveBG	UpRandomnessRatio	DownRandomnessRatio	UpRandomnessSDRatio	DownRandomnessSDRatio	GridHasBeenOptimized	gNegCtrlSpread	rNegCtrlSpread	Metric_IsGoodGrid	Metric_IsGoodGrid_IsInRange	Metric_AnyColorPrcntFeatNonUnifOL	Metric_AnyColorPrcntFeatNonUnifOL_IsInRange	Metric_DerivativeLR_Spread	Metric_DerivativeLR_Spread_IsInRange	Metric_gRepro	Metric_gRepro_IsInRange	Metric_g_BGNoise	Metric_g_BGNoise_IsInRange	Metric_g_Signal2Noise	Metric_g_Signal2Noise_IsInRange	Metric_g_SignalIntensity	Metric_g_SignalIntensity_IsInRange	Metric_rRepro	Metric_rRepro_IsInRange	Metric_r_BGNoise	Metric_r_BGNoise_IsInRange	Metric_r_Signal2Noise	Metric_r_Signal2Noise_IsInRange	Metric_r_SignalIntensity	Metric_r_SignalIntensity_IsInRange
DATA	8.39582	8.39582	3.1101	0	65526	8.28072	8.28072	2.95898	0	65526	2.19034	1.29689	36	18.6808	27.0766	1.48558	62431	27.0766	1.48558	62431	78	50.6754	58.9561	2.29663	62765	58.9561	2.29663	62765	1898	40	0	545	8.39582	494.196	3060.1	61039	1832	26	0	211	8.28072	491.056	3434.99	61119	0.0492251	0.131796	3.42035	0	0.101626	1.20046	3.51571	1551	1175	5.80078	0	1337	924	8.05177	0	0.858041	3.28961	1.00012	2.29419	37.9461	0.864878	4.62325	1.00102	2.16997	63.6199	36	10228	129.263	27.2358	9.41915	78	10197	128.828	53.9011	9.81414	596	30.6006	5.27964	1.03299	5.14624	600	56.5996	7.75144	0.974009	6.84712	0.100276	1.27431	0.164307	1062	0.0896691	1.20127	0.15153	613	0.0999764	0.0742653	1.89656	29.8522	55.1314	62976	3602	1653	1365	3.63922	6.34699	0.757781	0.75627	59997	0.0365854	0.0518293	0.0325375	0.0200431	152.972	160.285	0.392033	99.7708	73.573	9.1749	9.59648	0	0	179.643	302.738	81.9919	347.461	77.8025	172.459	59.8624	357.124	2.33206	1.28864	0	1	2061	60778	1201.81	1200.96	1	ExtractionEvaluate	53774	47985	1.00101	1.30012	0.35199	0.594361	0	20.4507	26.7435	1	1	3.42035	1	0.392033	0	0.0941915	1	5.14624	1	19.3871	0	99.7708	1	0.0981414	1	6.84712	1	10.7451	0	73.573	1
*
TYPE	integer	integer	integer	integer	integer	text	text	float	float	float	float	float	float	float	float	float	float	float	float	float	float	float	boolean	boolean	boolean	boolean	boolean	boolean	boolean	boolean	boolean	boolean	boolean	float	float	boolean	boolean	boolean	boolean	float	float	float
FEATURES	FeatureNum	Row	Col	SubTypeMask	ControlType	ProbeName	SystematicName	PositionX	PositionY	LogRatio	LogRatioError	PValueLogRatio	gProcessedSignal	rProcessedSignal	gProcessedSigError	rProcessedSigError	gMedianSignal	rMedianSignal	gBGMedianSignal	rBGMedianSignal	gBGPixSDev	rBGPixSDev	gIsSaturated	rIsSaturated	gIsFeatNonUnifOL	rIsFeatNonUnifOL	gIsBGNonUnifOL	rIsBGNonUnifOL	gIsFeatPopnOL	rIsFeatPopnOL	gIsBGPopnOL	rIsBGPopnOL	IsManualFlag	gBGSubSignal	rBGSubSignal	gIsPosAndSignif	rIsPosAndSignif	gIsWellAboveBG	rIsWellAboveBG	SpotExtentX	gBGMeanSignal	rBGMeanSignal
DATA	1	1	1	66	1	DarkCorner	DarkCorner	11300.8	437.882	0.000000000e+000	6.538984478e-001	1.000000000e+000	3.204145e+001	5.448625e+001	3.224605e+001	5.487998e+001	37	64	23	54	7.468689e+000	1.872450e+001	0	0	0	0	0	0	0	0	0	0	0	-1.4895	2.73703	0	0	0	0	26.8687	23.4013	54.8337
DATA	2	1	2	66	1	DarkCorner	DarkCorner	11322.1	437.737	0.000000000e+000	6.537391864e-001	1.000000000e+000	3.209323e+001	5.467015e+001	3.229815e+001	5.502126e+001	37	55	23	54	7.407654e+000	1.880905e+001	0	0	0	0	0	0	0	0	0	0	0	-0.530039	-7.87587	0	0	0	0	21.4095	23.4215	54.7499
DATA	3	1	3	66	1	DarkCorner	DarkCorner	11343.1	437.591	0.000000000e+000	6.539816399e-001	1.000000000e+000	3.214117e+001	5.484372e+001	3.235091e+001	5.519595e+001	35.5	59	23	53	7.359013e+000	1.887592e+001	0	0	0	0	0	0	0	0	0	0	0	0.860001	-4.51579	0	0	0	0	26.6546	23.4312	54.8217
DATA	4	1	4	0	0	NC_3_8920405	NC_3_8920405	11364.4	437.456	-3.757318448e-002	7.678138220e-002	6.245919456e-001	6.328579e+002	5.804075e+002	7.109374e+001	8.021170e+001	137	133	23	53	7.347822e+000	1.869802e+001	0	0	0	0	0	0	0	0	0	0	0	100.545	71.7815	1	1	1	1	25.1049	23.4812	54.9356
DATA	5	1	5	0	0	Col_1_6376497	Col_1_6376497	11385.1	437.719	-8.699088829e-003	1.339756925e-001	9.482294544e-001	2.368869e+002	2.321892e+002	4.016056e+001	6.018056e+001	77.5	96	23	54	7.376942e+000	1.890820e+001	0	0	0	0	0	0	0	0	0	0	0	37.5908	28.6347	1	1	1	0	25.5572	23.3993	55.228
DATA	6	1	6	0	0	Col_5_14562608	Col_5_14562608	11406.9	436.982	-9.485256619e-002	6.217633565e-002	1.271241618e-001	7.215067e+003	5.799463e+003	7.222371e+002	5.826127e+002	1136	773	23	53	7.363728e+000	1.867390e+001	0	0	0	0	0	0	0	0	0	0	0	1143.37	713.226	1	1	1	1	24.8756	23.422	54.7737
DATA	7	1	7	0	0	Col_4_9264603	Col_4_9264603	11428.2	437.114	-1.883716848e-001	6.413166594e-002	3.311212154e-003	5.189964e+003	3.363510e+003	5.200136e+002	3.409515e+002	822	465.5	22	53	7.099009e+000	1.867384e+001	0	0	0	0	0	0	0	0	0	0	0	821.587	412.576	1	1	1	1	22.1978	23.028	54.3966
DATA	8	1	8	0	0	NC_4_10666687	NC_4_10666687	11448.9	437.848	-6.728308521e-002	9.428081482e-002	4.754463775e-001	4.257815e+002	3.646731e+002	5.358555e+001	6.678948e+001	109	106	22	54	7.129019e+000	1.861020e+001	0	0	0	0	0	0	0	0	0	0	0	67.3486	44.6244	1	1	1	1	22.7082	22.9869	54.8148
DATA	9	1	9	0	0	Col_3_1593400	Col_3_1593400	11469.9	437.306	4.133511675e-003	6.284857771e-002	9.475614386e-001	2.103595e+003	2.123712e+003	2.128656e+002	2.196514e+002	362	303	23	53	7.011551e+000	1.849079e+001	0	0	0	0	0	0	0	0	0	0	0	332.403	259.286	1	1	1	1	23.696	23.0514	54.6184
DATA	10	1	10	0	0	Col_2_11834384	Col_2_11834384	11491.3	438.706	-6.609656585e-002	1.369053519e-001	6.292446915e-001	2.488973e+002	2.137586e+002	4.100270e+001	6.013382e+001	75	90	22	54	6.933594e+000	1.838752e+001	0	0	0	0	0	0	0	0	1	0	0	39.3102	26.0403	1	1	1	0	24.1747	22.8396	54.747
DATA	11	1	11	0	0	NC_3_3371939	NC_3_3371939	11511.9	437.981	-1.922474311e-002	1.079291506e-001	8.586258046e-001	3.256202e+002	3.115205e+002	4.608526e+001	6.435812e+001	90.5	99	22	54	6.977707e+000	1.859218e+001	0	0	0	0	0	0	0	0	1	0	0	51.3829	37.8757	1	1	1	1	24.8756	22.6349	54.8262
DATA	12	1	12	0	0	Col_2_5781099	Col_2_5781099	11532.9	437.919	-5.302688646e-002	6.321648904e-002	4.015736016e-001	2.122847e+003	1.878849e+003	2.147784e+002	1.961739e+002	379	289	22	54	7.010308e+000	1.883593e+001	0	0	0	0	0	0	0	0	1	0	0	334.766	228.007	1	1	1	1	27.0811	22.6041	54.8975
DATA	13	1	13	0	0	NC_5_21487777	NC_5_21487777	11554	438.741	-9.427222137e-002	7.347449807e-002	1.994709093e-001	8.004517e+002	6.442626e+002	8.644648e+001	8.570654e+001	159	145	22	54	7.096026e+000	1.882588e+001	0	0	0	0	0	0	0	0	1	0	0	126.181	78.0449	1	1	1	1	25.7804	22.5543	54.8852
DATA	14	1	14	0	0	NC_3_15212414	NC_3_15212414	11575.8	438	-3.381986407e-001	1.698762334e-001	4.649702523e-002	2.630716e+002	1.207467e+002	4.194360e+001	5.789185e+001	78	77	22	54	7.132350e+000	1.840064e+001	0	0	0	0	0	0	0	0	1	0	0	41.442	14.6024	1	1	1	0	28.1191	22.6821	55.0947
DATA	15	1	15	0	0	NC_5_694888	NC_5_694888	11596.6	438.115	7.967559367e-002	8.403281657e-002	3.430538385e-001	4.551963e+002	5.468576e+002	5.603609e+001	7.877710e+001	107	129	22	54	7.173104e+000	1.826201e+001	0	0	0	0	0	0	0	0	0	0	0	71.6806	66.0346	1	1	1	1	24.6442	22.9759	54.8259
DATA	16	1	16	0	0	NC_3_20678165	NC_3_20678165	11617.3	438.289	-3.318024135e-002	6.299583907e-002	5.983982664e-001	2.160942e+003	2.001995e+003	2.185529e+002	2.080962e+002	346	264.5	23	53	7.248186e+000	1.822234e+001	0	0	0	0	0	0	0	0	0	0	0	340.187	241.412	1	1	1	1	23.2073	23.0787	54.2868
DATA	17	1	17	0	0	Col_2_15227541	Col_2_15227541	11639.2	437.917	3.229966489e-002	8.373664493e-002	6.996972717e-001	4.827492e+002	5.200214e+002	5.830856e+001	7.705239e+001	112	121	23	53	7.283160e+000	1.803590e+001	0	0	0	0	0	0	0	0	0	0	0	75.9691	62.6234	1	1	1	1	26.8687	23.0275	53.9276
DATA	18	1	18	0	0	Col_1_27085104	Col_1_27085104	11659.5	438	-3.475162193e-002	6.304960918e-002	5.815109614e-001	2.135785e+003	1.971541e+003	2.160685e+002	2.052072e+002	367	298.5	23	53	7.241523e+000	1.815866e+001	0	0	0	0	0	0	0	0	0	0	0	336.044	237.151	1	1	1	1	25.3321	22.9839	53.922
DATA	19	1	19	0	0	Col_1_18964698	Col_1_18964698	11680.6	438.389	-6.942671560e-002	8.327363863e-002	4.044400205e-001	5.526024e+002	4.709622e+002	6.421525e+001	7.392784e+001	129	121.5	22	53	7.292380e+000	1.860821e+001	0	0	0	0	0	0	0	0	1	0	0	86.9421	56.5893	1	1	1	1	24.4106	22.7939	54.3245
DATA	20	1	20	0	0	NC_5_3820111	NC_5_3820111	11701.7	438.321	-1.903508296e-001	6.798104731e-002	5.109353037e-003	1.508541e+003	9.732091e+002	1.543601e+002	1.128051e+002	259	170.5	22	53	7.227949e+000	1.868808e+001	0	0	0	0	0	0	0	0	1	0	0	237.32	116.823	1	1	1	1	24.8756	22.7468	54.2866
DATA	21	1	21	0	0	Col_3_3191507	Col_3_3191507	11723.9	438.031	-1.525872762e-001	6.609902236e-002	2.097328888e-002	1.689107e+003	1.188693e+003	1.720497e+002	1.318694e+002	288	207	22	54	7.231274e+000	1.889963e+001	0	0	0	0	0	0	0	0	1	0	0	265.704	142.559	1	1	1	1	27.501	22.7459	54.8103
DATA	22	1	22	0	0	Col_5_17316191	Col_5_17316191	11744.8	437.966	8.250706264e-002	7.191731189e-002	2.512787432e-001	7.084478e+002	8.566727e+002	7.803337e+001	1.029733e+002	153	157	22	53.5	7.038454e+000	1.841334e+001	0	0	0	0	0	0	0	0	1	0	0	111.445	102.661	1	1	1	1	25.7804	22.6508	54.1721
DATA	23	1	23	0	0	NC_2_6044749	NC_2_6044749	11766.2	438.42	3.012359600e-002	3.213881582e-001	9.253239255e-001	8.757751e+001	9.386770e+001	3.385960e+001	5.794199e+001	50.5	74	22	53	7.118124e+000	1.854422e+001	0	0	0	0	0	0	0	0	1	0	0	13.7796	11.241	1	1	0	0	23.9365	22.6885	54.0807
DATA	24	1	24	0	0	Col_3_12130389	Col_3_12130389	11787.5	438.61	2.474441398e-003	9.252443005e-002	9.786641942e-001	4.123942e+002	4.147505e+002	5.263109e+001	7.066287e+001	101	114	22	53	7.170943e+000	1.844754e+001	0	0	0	0	0	0	0	0	1	0	0	64.8999	49.6384	1	1	1	1	25.5572	22.7674	54.0418
DATA	25	1	25	0	0	Col_4_6933923	Col_4_6933923	11808.1	438.25	-8.018159692e-002	1.520983831e-001	5.980760326e-001	2.256324e+002	1.875944e+002	3.972651e+001	6.023436e+001	71.5	83	22	53	7.195927e+000	1.859107e+001	0	0	0	0	0	0	0	0	0	0	0	35.5127	22.4408	1	1	1	0	26.4388	22.9576	53.9925
DATA	26	1	26	0	0	Col_1_13605351	Col_1_13605351	11829.6	437.772	-1.203588919e-001	6.545787256e-002	6.595593664e-002	1.656692e+003	1.255691e+003	1.688640e+002	1.380097e+002	300.5	210.5	22	53	7.171897e+000	1.905083e+001	0	0	0	0	0	0	0	0	1	0	0	260.788	150.147	1	1	1	1	25.5572	22.8475	53.8316
DATA	27	1	27	0	0	NC_5_14917947	NC_5_14917947	11851	438.34	0.000000000e+000	6.575595176e-001	1.000000000e+000	3.247034e+001	5.691706e+001	3.267767e+001	5.728260e+001	36	64	22	52	7.100105e+000	1.890542e+001	0	0	0	0	0	0	0	0	1	0	0	-3.31112	-2.45475	0	0	0	0	24.8756	22.6643	53.4943
DATA	28	1	28	0	0	NC_5_15082596	NC_5_15082596	11872	438.203	2.530595944e-001	2.941473919e-001	3.896150887e-001	7.360432e+001	1.318144e+002	3.348629e+001	5.879390e+001	51	74	22	53	6.698084e+000	1.934130e+001	0	0	0	0	0	0	0	0	1	0	0	11.5952	15.7521	1	1	0	0	28.1191	22.355	53.8563
DATA	29	1	29	0	0	Col_1_9386982	Col_1_9386982	11892.2	438.167	2.538575163e-002	7.623986293e-002	7.391553008e-001	6.166317e+002	6.537498e+002	6.977620e+001	8.693678e+001	124	138	22	53	6.590789e+000	1.898750e+001	0	0	0	0	0	0	0	0	1	0	0	97.1765	78.1106	1	1	1	1	23.2073	22.323	53.6762
DATA	30	1	30	0	0	NC_2_16383520	NC_2_16383520	11914	437.492	1.144369929e+000	1.242500666e-001	3.254698928e-020	4.576577e+002	6.381322e+003	5.621625e+001	6.407009e+002	102	812	22	53	6.739165e+000	1.874359e+001	0	0	0	0	0	0	0	0	1	0	0	72.1441	762.358	1	1	1	1	26.2212	22.3652	53.6069
DATA	31	1	31	0	0	Col_3_11858154	Col_3_11858154	11935.1	438.071	2.698928005e-002	7.586864165e-002	7.220375630e-001	6.242482e+002	6.642729e+002	7.043657e+001	8.773651e+001	132	138	22	53	6.789453e+000	1.883259e+001	0	0	0	0	0	0	0	0	1	0	0	98.4655	79.356	1	1	1	1	22.1978	22.3937	54.0584
DATA	32	1	32	0	0	Col_1_26132086	Col_1_26132086	11956.4	437.524	-1.148905879e-001	6.238824048e-002	6.554210774e-002	1.031582e+004	7.917959e+003	1.032098e+003	7.938675e+002	1651	1015	22	53	7.080557e+000	1.877417e+001	0	0	0	0	0	0	0	0	1	0	0	1627.79	945.928	1	1	1	1	26.6546	22.6751	54.161
DATA	33	1	33	0	0	Col_1_21422549	Col_1_21422549	11977.5	438.647	-3.957231994e-002	6.629815213e-002	5.505846924e-001	1.212692e+003	1.107078e+003	1.255711e+002	1.246614e+002	226	195.5	22	53	7.166505e+000	1.862974e+001	0	0	0	0	0	0	0	0	1	0	0	191.514	132.272	1	1	1	1	24.4106	22.7057	53.8917
DATA	34	1	34	0	0	NC_1_9375461	NC_1_9375461	11998.5	438.633	-3.607190363e-002	3.016948872e-001	9.048283915e-001	1.009915e+002	9.294223e+001	3.409775e+001	5.804830e+001	54	74	22	54	7.117239e+000	1.839996e+001	0	0	0	0	0	0	0	0	1	0	0	15.9583	11.1063	1	1	0	0	24.4106	22.7406	54.1112
DATA	35	1	35	0	0	NC_4_6481906	NC_4_6481906	12019.4	437.914	0.000000000e+000	6.604261356e-001	1.000000000e+000	3.234718e+001	5.692187e+001	3.255373e+001	5.755605e+001	34.5	69.5	22	54	7.107077e+000	1.871185e+001	0	0	0	0	0	0	0	0	1	0	0	-3.6484	6.63837	0	0	0	0	25.7804	22.6096	54.5743
DATA	36	1	36	0	0	Col_3_11712043	Col_3_11712043	12040.4	438.863	-1.526691436e-001	6.388871136e-002	1.686624165e-002	3.162700e+003	2.225302e+003	3.179381e+002	2.297818e+002	528	330	22	54	7.047490e+000	1.883854e+001	0	0	0	0	0	0	0	0	1	0	0	500.411	266.048	1	1	1	1	24.1747	22.2351	55.0663
DATA	37	1	37	0	0	NC_2_17420970	NC_2_17420970	12062.5	438.324	1.579142568e-002	1.366422222e-001	9.079951727e-001	7.580343e+002	7.861045e+002	1.704346e+002	1.730533e+002	78	83	22	54	7.027782e+000	1.886139e+001	0	0	1	1	0	0	0	0	1	0	0	120.007	94.0152	1	1	1	1	27.0811	22.0017	54.8497
DATA	38	1	38	0	0	Col_2_10562847	Col_2_10562847	12083.5	438.324	3.021285129e-001	7.938389597e-002	1.412798038e-004	4.708259e+002	9.440366e+002	5.720123e+001	1.103963e+002	115.5	173	22	54	7.195202e+000	1.867042e+001	0	0	0	0	0	0	0	0	1	0	0	74.59	112.946	1	1	1	1	27.0811	22.1592	54.4758
DATA	39	1	39	0	0	Col_4_15892311	Col_4_15892311	12104.6	437.83	-1.773674623e-003	8.356918370e-002	9.830669477e-001	5.051027e+002	5.030441e+002	6.004356e+001	7.617774e+001	120	117.5	22	53	7.171522e+000	1.854332e+001	0	0	0	0	0	0	0	0	1	0	0	80.0685	60.2106	1	1	1	1	24.1747	22.1679	54.0327
DATA	40	1	40	0	0	Col_4_8446036	Col_4_8446036	12125.9	438.271	1.938342497e-001	6.447356564e-002	2.643485447e-003	2.690227e+003	4.203617e+003	2.709711e+002	4.242326e+002	469	566	22	53	7.212423e+000	1.853392e+001	0	0	0	0	0	0	0	0	1	0	0	426.822	503.388	1	1	1	1	26.0017	22.3189	53.9192
DATA	41	1	41	0	0	Col_4_2254157	Col_4_2254157	12146.7	438.25	5.690677324e-004	7.167859129e-002	9.936655342e-001	7.716255e+002	7.726372e+002	8.369345e+001	9.610229e+001	162.5	155	22	53	7.166441e+000	1.833078e+001	0	0	0	0	0	0	0	0	1	0	0	122.516	92.5716	1	1	1	1	23.696	22.4068	53.6654
DATA	42	1	42	0	0	NC_4_15666867	NC_4_15666867	12168.4	438.298	9.205211269e-002	1.121855089e-001	4.119113069e-001	2.737851e+002	3.384246e+002	4.240734e+001	6.638884e+001	81	101.5	22	53	7.241961e+000	1.830935e+001	0	0	0	0	0	0	0	0	1	0	0	43.5064	40.5711	1	1	1	1	26.8687	22.6489	53.7548
DATA	43	1	43	0	0	NC_2_4627379	NC_2_4627379	12189.2	438.217	-8.583614346e-002	6.570949248e-002	1.914514261e-001	1.427403e+003	1.171414e+003	1.463625e+002	1.303089e+002	262	181.5	22	53	7.253452e+000	1.805035e+001	0	0	0	0	0	0	0	0	1	0	0	227.001	140.515	1	1	1	1	26.0017	22.7224	53.6785
DATA	44	1	44	0	0	NC_3_20501853	NC_3_20501853	12210.4	438.345	4.766407118e-001	4.925538130e-001	3.331978913e-001	3.212712e+001	9.627476e+001	3.236488e+001	5.785138e+001	42	74	22	53	7.247056e+000	1.805607e+001	0	0	0	0	0	0	0	0	1	0	0	2.31257	11.5559	0	1	0	0	25.3321	22.7806	54.0258
DATA	45	1	45	0	0	Col_5_19575067	Col_5_19575067	12231.6	438.638	-6.726312109e-002	8.853225479e-002	4.473990396e-001	4.839750e+002	4.145336e+002	5.818746e+001	7.048432e+001	113	113	22	53	7.182098e+000	1.794939e+001	0	0	0	0	0	0	0	0	1	0	0	77.1035	49.7908	1	1	1	1	25.3321	22.748	54.54
DATA	46	1	46	0	0	NC_1_27549240	NC_1_27549240	12253	438.5	2.460186427e-001	1.417187236e-001	8.257013335e-002	1.681265e+002	2.962475e+002	3.639225e+001	6.420771e+001	65	95	22	55	7.092605e+000	1.827001e+001	0	0	0	0	0	0	0	0	1	0	0	26.807	35.6086	1	1	1	1	26.2212	22.6939	55.2593
DATA	47	1	47	0	0	Col_1_5266188	Col_1_5266188	12273.9	438.158	-1.487695158e-001	6.298319178e-002	1.817413580e-002	1.061363e+004	7.535197e+003	1.061853e+003	7.556667e+002	1675	960	22	54	7.042134e+000	1.853805e+001	0	0	0	0	0	0	0	0	1	0	0	1693.6	906.378	1	1	1	1	25.1049	22.4791	55.1837
DATA	48	1	48	0	0	NC_5_8838406	NC_5_8838406	12295.2	438.478	-2.289385240e-001	2.757857326e-001	4.064642347e-001	1.362750e+002	8.044103e+001	3.498333e+001	5.744527e+001	61	70	22	54	7.136258e+000	1.902047e+001	0	0	0	0	0	0	0	0	1	0	0	21.7661	9.68348	1	1	0	0	27.0811	22.5806	55.4032
DATA	49	1	49	0	0	Col_1_23605883	Col_1_23605883	12316.5	438.324	1.370509090e-001	9.446242333e-002	1.468213372e-001	3.282175e+003	4.500002e+003	4.142695e+002	7.300359e+002	470.5	368.5	22	54	7.296744e+000	1.908008e+001	0	0	1	1	0	0	0	0	1	0	0	524.683	542.141	1	1	1	1	27.0811	22.5132	55.2062
DATA	50	1	50	0	0	Col_4_9084613	Col_4_9084613	12337.5	438.324	-8.312045621e-002	9.524568881e-002	3.828292319e-001	4.301410e+002	3.552143e+002	5.370975e+001	6.698238e+001	109.5	105.5	22	53	7.133621e+000	1.877033e+001	0	0	0	0	0	0	0	0	1	0	0	68.8225	42.8294	1	1	1	1	27.0811	22.2482	54.5751
DATA	51	1	51	0	0	NC_1_13805998	NC_1_13805998	12357.7	438.397	-1.709711391e-001	1.060203449e-001	1.068258437e-001	4.030822e+002	2.719083e+002	5.155058e+001	6.292081e+001	104.5	93.5	22	53	7.042614e+000	1.833136e+001	0	0	0	0	0	0	0	0	1	0	0	64.5497	32.8113	1	1	1	0	26.4388	22.3181	53.846
DATA	52	1	52	0	0	Col_1_17892276	Col_1_17892276	12379.6	438.129	-7.331664311e-003	7.901436294e-002	9.260711841e-001	5.740921e+002	5.644817e+002	6.577802e+001	8.000265e+001	129	139	22	53	7.032182e+000	1.822444e+001	0	0	0	0	0	0	0	0	1	0	0	92.0146	68.1762	1	1	1	1	25.5572	22.3483	54.0121
DATA	53	1	53	0	0	NC_3_4110748	NC_3_4110748	12400.9	438.621	-6.594749814e-002	7.211233688e-002	3.604486019e-001	8.167719e+002	7.017030e+002	8.774939e+001	9.017850e+001	169.5	143	22	52	7.037586e+000	1.837723e+001	0	0	0	0	0	0	0	0	1	0	0	131.047	84.8251	1	1	1	1	25.7804	22.3073	53.5668
DATA	54	1	54	0	0	Col_4_6551024	Col_4_6551024	12422	438.5	4.761991157e-002	9.297316527e-002	6.085181470e-001	3.836255e+002	4.280824e+002	4.998682e+001	7.095885e+001	96	110	22	52	7.089430e+000	1.831266e+001	0	0	0	0	0	0	0	0	1	0	0	61.6045	51.7944	1	1	1	1	26.2212	22.5946	53.5082
DATA	55	1	55	0	0	Col_4_9018820	Col_4_9018820	12443.3	438.391	-3.512328452e-001	9.309485675e-002	1.613939174e-004	6.623730e+002	2.950324e+002	7.357009e+001	6.377488e+001	142	103	23	52	7.159958e+000	1.830551e+001	0	0	0	0	0	0	0	0	1	0	0	106.462	35.729	1	1	1	1	27.2919	22.8015	53.5307
DATA	56	1	56	0	0	Col_1_8266222	Col_1_8266222	12464.5	438.324	-4.948275994e-002	6.808400314e-002	4.673547268e-001	1.027530e+003	9.168781e+002	1.076175e+002	1.076922e+002	206	164	22	52	7.056627e+000	1.851220e+001	0	0	0	0	0	0	0	0	1	0	0	165.299	111.137	1	1	1	1	27.0811	22.8598	53.7121
DATA	57	1	57	0	0	Col_2_10163285	Col_2_10163285	12485.2	438.542	-1.376941472e-001	7.793481924e-002	7.726405191e-002	7.099422e+002	5.170456e+002	7.785640e+001	7.654096e+001	151	129.5	22	53	7.184873e+000	1.872631e+001	0	0	0	0	0	0	0	0	1	0	0	114.316	62.7294	1	1	1	1	25.7804	22.8543	53.8588
DATA	58	1	58	0	0	Col_3_17039089	Col_3_17039089	12506.3	438.218	-7.070006606e-002	7.977207878e-002	3.754689073e-001	6.039328e+002	5.132023e+002	6.831640e+001	7.624344e+001	135	126	22	52	7.246459e+000	1.893207e+001	0	0	0	0	0	0	0	0	1	0	0	97.3251	62.3205	1	1	1	1	24.8756	22.6541	53.5671
DATA	59	1	59	0	0	NC_5_9180253	NC_5_9180253	12527.8	438.312	-1.011194191e-002	2.856688758e-001	9.717628399e-001	1.019555e+002	9.960899e+001	3.349368e+001	5.720520e+001	55	75	22	52	7.003870e+000	1.882228e+001	0	0	0	0	0	0	0	0	1	0	0	16.4457	12.1076	1	1	0	0	23.696	22.417	53.6238
DATA	60	1	60	0	0	Col_3_16643950	Col_3_16643950	12548.8	438.308	1.547183487e-001	9.602267409e-002	1.071211302e-001	3.227616e+002	4.608930e+002	4.536341e+001	7.274281e+001	90	120.5	22	53	7.124477e+000	1.884680e+001	0	0	0	0	0	0	0	0	1	0	0	52.1082	56.0743	1	1	1	1	24.4106	22.5305	53.7499
DATA	61	1	61	0	0	NC_5_1810996	NC_5_1810996	12569.7	437.731	2.081930272e-001	9.535952963e-002	2.901791410e-002	5.766303e+003	9.313019e+003	7.708360e+002	1.429989e+003	743	766	22	53	7.040574e+000	1.887932e+001	0	0	1	1	0	0	0	0	1	0	0	931.608	1134.1	1	1	1	1	17.5897	22.3829	53.7098
DATA	62	1	62	0	0	NC_5_18060942	NC_5_18060942	12591.4	438.414	2.687463246e-001	6.615543516e-002	4.858181693e-005	4.971547e+004	9.230768e+004	4.971648e+003	9.230939e+003	7989	11019.5	22	52	7.042745e+000	1.888986e+001	0	0	1	1	0	0	0	0	1	0	0	8040.68	11251.9	1	1	1	1	27.501	22.6656	53.5519
DATA	63	1	63	0	0	NC_1_19652627	NC_1_19652627	12611.9	438.096	-2.465877712e-002	6.387257401e-002	6.994507119e-001	1.657046e+003	1.565582e+003	1.687275e+002	1.663131e+002	314	248	22	53	7.046564e+000	1.875719e+001	0	0	0	0	0	0	0	0	1	0	0	268.202	191.011	1	1	1	1	24.1747	22.715	53.6863
DATA	64	1	64	0	0	NC_5_3548384	NC_5_3548384	12633.4	438.288	-8.291966149e-002	8.308928416e-002	3.182994596e-001	5.544658e+002	4.580946e+002	6.390161e+001	7.240196e+001	130	116	22	53	7.071257e+000	1.832151e+001	0	0	0	0	0	0	0	0	1	0	0	89.8254	55.944	1	1	1	1	24.4106	22.718	53.5576
DATA	65	1	65	0	0	NC_1_21932077	NC_1_21932077	12654.1	438.542	-1.781248405e-001	7.029084695e-002	1.127328638e-002	1.133850e+003	7.523689e+002	1.177432e+002	9.379958e+001	209	156	22	53	7.129888e+000	1.797789e+001	0	0	0	0	0	0	0	0	1	0	0	183.85	91.9662	1	1	1	1	22.9591	22.682	53.3926
DATA	66	1	66	0	0	Col_3_16861661	Col_3_16861661	12675.8	438.433	-1.027872914e-001	6.775597492e-002	1.292611916e-001	1.160673e+003	9.160571e+002	1.203216e+002	1.073473e+002	228	184	22	53	7.170992e+000	1.777388e+001	0	0	0	0	0	0	0	0	1	0	0	188.353	112.081	1	1	1	1	25.7804	22.8111	53.5993
DATA	67	1	67	0	0	NC_5_15282588	NC_5_15282588	12697	438.3	-3.066948434e-002	6.331376270e-002	6.280986827e-001	1.912114e+003	1.781739e+003	1.938192e+002	1.867406e+002	344	288	22	53	7.134598e+000	1.800683e+001	0	0	0	0	0	0	0	0	1	0	0	310.538	218.199	1	1	1	1	26.2212	22.7916	53.7246
DATA	68	1	68	0	0	NC_3_2806469	NC_3_2806469	12718.2	438.448	7.347013137e-002	6.229509798e-002	2.382434684e-001	3.213007e+003	3.805237e+003	3.228569e+002	3.846020e+002	562	512	22	53	7.091553e+000	1.827701e+001	0	0	0	0	0	0	0	0	1	0	0	522.246	466.429	1	1	1	1	25.7804	22.7982	53.9845
DATA	69	1	69	0	0	NC_5_17277576	NC_5_17277576	12739.7	438.848	0.000000000e+000	6.600341989e-001	1.000000000e+000	3.143212e+001	5.545277e+001	3.163283e+001	5.598696e+001	35	74.5	22	53	7.181264e+000	1.845488e+001	0	0	0	0	0	0	0	0	1	0	0	-2.03694	5.47383	0	0	0	0	22.7082	22.8032	54.5064
DATA	70	1	70	0	0	Col_4_1635992	Col_4_1635992	12759.7	438.31	-1.473529332e-001	8.743287511e-002	9.192562644e-002	5.403411e+002	3.848709e+002	6.260321e+001	6.775526e+001	123.5	113	22	53	7.202934e+000	1.857149e+001	0	0	0	0	0	0	0	0	1	0	0	87.9573	47.2581	1	1	1	1	25.3321	22.855	54.4158
DATA	71	1	71	0	0	Col_5_4404652	Col_5_4404652	12781.3	438.857	1.698964204e-001	1.207999712e-001	1.595971752e-001	2.209597e+002	3.267455e+002	3.854746e+001	6.458735e+001	75	101	23	54	7.164409e+000	1.859486e+001	0	0	0	0	0	0	0	0	0	0	0	36.0005	40.1572	1	1	1	1	24.1747	22.9469	54.7289
DATA	72	1	72	0	0	NC_4_9792380	NC_4_9792380	12802.8	438.895	1.003722840e-001	1.628287166e-001	5.376116573e-001	1.641127e+002	2.067828e+002	3.557413e+001	5.938097e+001	65	82.5	23	53	7.178698e+000	1.849453e+001	0	0	0	0	0	0	0	0	0	0	0	26.7585	25.4358	1	1	1	0	21.1402	23.0303	54.5628
DATA	73	1	73	0	0	NC_5_16089096	NC_5_16089096	12823.8	438.574	1.905426737e-001	1.406532506e-001	1.755138185e-001	1.765028e+002	2.737122e+002	3.614553e+001	6.198879e+001	68.5	101.5	22	53	7.109996e+000	1.827355e+001	0	0	0	0	0	0	0	0	0	0	0	28.7963	33.6963	1	1	1	0	25.1049	22.9609	54.4678
DATA	74	1	74	0	0	NC_1_1482896	NC_1_1482896	12845.3	438.5	-5.433066819e-003	8.039827689e-002	9.461224395e-001	5.381968e+002	5.315058e+002	6.237135e+001	7.689787e+001	125.5	134.5	22	53	7.100125e+000	1.815926e+001	0	0	0	0	0	0	0	0	0	0	0	87.8657	65.4872	1	1	1	1	27.0811	22.9805	54.1491
DATA	75	1	75	0	0	Col_1_17712643	Col_1_17712643	12866.3	438.278	2.805474679e-002	9.247709042e-002	7.616081375e-001	3.884967e+002	4.144213e+002	5.001740e+001	6.928856e+001	101	115	22	53	7.116410e+000	1.827155e+001	0	0	0	0	0	0	0	0	0	0	0	63.4636	51.1012	1	1	1	1	24.8756	22.9535	54.2045
DATA	76	1	76	0	0	NC_2_10898894	NC_2_10898894	12887.6	438.414	-2.237291089e-001	3.887857014e-001	5.649828631e-001	9.228388e+001	5.513111e+001	3.280643e+001	5.560602e+001	53.5	74.5	22	53	7.110298e+000	1.848582e+001	0	0	0	0	0	0	0	0	1	0	0	15.0854	4.52128	1	0	0	0	27.501	22.8748	54.0177
DATA	77	1	77	0	0	NC_4_517605	NC_4_517605	12908.4	438.561	9.878804715e-002	9.155529061e-002	2.805882732e-001	3.663810e+002	4.599609e+002	4.829262e+001	7.203929e+001	106	119.5	22	53	7.209501e+000	1.891888e+001	0	0	0	0	0	0	0	0	0	0	0	59.9298	56.8036	1	1	1	1	25.1049	23.0876	54.2941
DATA	78	1	78	0	0	NC_1_22569402	NC_1_22569402	12930	438.5	0.000000000e+000	6.582654784e-001	1.000000000e+000	3.124360e+001	5.504904e+001	3.144310e+001	5.540259e+001	39	60	23	53	7.237490e+000	1.899921e+001	0	0	0	0	0	0	0	0	0	0	0	-2.26424	-4.45041	0	0	0	0	26.2212	23.2381	54.4027
DATA	79	1	79	0	0	NC_2_13833769	NC_2_13833769	12950.7	438.433	6.899999840e-002	1.674577549e-001	6.803070190e-001	1.638813e+002	1.921009e+002	3.544270e+001	5.860256e+001	68	92	23	53	7.291430e+000	1.850003e+001	0	0	0	0	0	0	0	0	0	0	0	26.8365	23.7578	1	1	1	0	25.7804	23.1812	54.0496
DATA	80	1	80	0	0	Col_1_17772747	Col_1_17772747	12971.8	438.327	9.508695567e-002	7.718304545e-002	2.179614588e-001	5.381175e+002	6.698292e+002	6.230820e+001	8.687810e+001	127.5	139.5	22	53	7.230534e+000	1.847639e+001	0	0	0	0	0	0	0	0	0	0	0	88.1647	82.896	1	1	1	1	23.9365	23.2039	54.2184
DATA	81	1	81	0	0	NC_3_9003917	NC_3_9003917	12993.7	438.441	9.567650070e-002	5.622947787e-001	8.648893137e-001	4.416580e+001	5.505067e+001	3.170191e+001	5.556308e+001	47	68	23	53	7.225002e+000	1.861090e+001	0	0	0	0	0	0	0	0	0	0	0	7.24013	6.81752	1	1	0	0	27.0811	23.279	53.9992
DATA	82	1	82	0	0	Col_3_19786306	Col_3_19786306	13014.5	438.5	3.097998528e-002	1.029845116e-001	7.635503905e-001	3.222560e+002	3.460836e+002	4.497805e+001	6.519915e+001	93	112	23	53	7.187029e+000	1.832881e+001	0	0	0	0	0	0	0	0	0	0	0	52.8537	42.8856	1	1	1	1	27.9146	23.1013	54.2157
DATA	83	1	83	0	0	NC_3_2055493	NC_3_2055493	13035.7	438.5	1.628596981e-001	7.930621102e-002	4.001873632e-002	4.744172e+002	6.902718e+002	5.687136e+001	8.839859e+001	115	145	23	54	7.154913e+000	1.862653e+001	0	0	0	0	0	0	0	0	0	0	0	77.8455	85.5873	1	1	1	1	27.0811	23.2176	54.6711
DATA	84	1	84	0	0	Col_1_23208151	Col_1_23208151	13056.8	438.5	-4.573498114e-002	6.275089893e-002	4.661032871e-001	2.387272e+003	2.148657e+003	2.407768e+002	2.218409e+002	387	293	23	54	7.105887e+000	1.896204e+001	0	0	0	0	0	0	0	0	0	0	0	391.887	266.564	1	1	1	1	26.6546	23.0676	54.8405
DATA	85	1	85	0	0	NC_5_26371181	NC_5_26371181	13077.6	438.131	1.767597078e-002	1.736822367e-001	9.189377324e-001	1.661831e+002	1.730864e+002	3.547372e+001	5.781533e+001	69	87	23	53	7.100015e+000	1.872438e+001	0	0	0	0	0	0	0	0	0	0	0	27.2881	21.4842	1	1	1	0	25.5572	23.096	54.7263
DATA	86	1	86	0	0	NC_1_16184588	NC_1_16184588	13099.2	438.618	-7.565958018e-002	1.348980977e-001	5.748897834e-001	2.502606e+002	2.102485e+002	4.009398e+001	5.900739e+001	80	93	23	54	6.998001e+000	1.862186e+001	0	0	0	0	0	0	0	0	0	0	0	41.1148	26.1106	1	1	1	0	25.1049	23.1988	54.7934
DATA	87	1	87	0	0	Col_5_2904105	Col_5_2904105	13120.7	438.328	-2.482285266e-002	6.595131927e-002	7.066333405e-001	1.183994e+003	1.118218e+003	1.224709e+002	1.246641e+002	231	208	23	53	6.974362e+000	1.859333e+001	0	0	0	0	0	0	0	0	0	0	0	194.568	138.935	1	1	1	1	25.3321	23.3099	54.6491
DATA	88	1	88	0	0	Col_5_14778682	Col_5_14778682	13141.7	438.586	4.227209184e-002	7.465979984e-002	5.712604444e-001	6.197636e+002	6.831219e+002	6.943369e+001	8.775488e+001	139	139	23	53	7.043810e+000	1.850553e+001	0	0	0	0	0	0	0	0	0	0	0	101.885	84.9126	1	1	1	1	25.3321	23.3478	54.7455
DATA	89	1	89	0	0	NC_3_19639423	NC_3_19639423	13162.6	438.586	2.565602454e-001	6.513781577e-001	6.936748322e-001	3.109731e+001	5.614138e+001	3.129587e+001	5.534898e+001	40	69.5	23	54	7.246472e+000	1.852314e+001	0	0	0	0	0	0	0	0	0	0	0	-1.56785	6.98115	0	1	0	0	27.501	23.5079	55.292
DATA	90	1	90	0	0	Col_5_16050106	Col_5_16050106	13183.1	438.3	-1.339654070e-002	8.644352403e-002	8.768414316e-001	4.591538e+002	4.452066e+002	5.556380e+001	7.079563e+001	114	119	23	55	7.216722e+000	1.849502e+001	0	0	0	0	0	0	0	0	0	0	0	75.5147	55.38	1	1	1	1	26.2212	23.254	55.5011
DATA	91	1	91	0	0	Col_3_1303722	Col_3_1303722	13204.4	438.468	-1.671086827e-001	6.475947189e-002	9.867117612e-003	2.412065e+003	1.641649e+003	2.432266e+002	1.731417e+002	451	258	23	54	7.194433e+000	1.847549e+001	0	0	0	0	0	0	0	0	0	0	0	396.803	204.275	1	1	1	1	24.1747	23.0978	55.3407
DATA	92	1	92	0	0	NC_2_18805193	NC_2_18805193	13225.4	438.204	1.085527976e-001	8.729934064e-002	2.137002332e-001	3.950076e+002	5.071754e+002	5.038555e+001	7.482333e+001	108	128.5	23	54	7.251872e+000	1.840172e+001	0	0	0	0	0	0	0	0	0	0	0	64.9888	63.1267	1	1	1	1	25.1049	23.1593	55.2782
DATA	93	1	93	0	0	Col_5_17412122	Col_5_17412122	13246.3	439.069	1.120024861e-002	6.454671384e-002	8.622414567e-001	1.368130e+003	1.403873e+003	1.403405e+002	1.507752e+002	258	239	23	54	7.267230e+000	1.884560e+001	0	0	0	0	0	0	0	0	0	0	0	225.177	174.785	1	1	1	1	18.2295	23.2349	55.5507
DATA	94	1	94	0	0	Col_5_490033	Col_5_490033	13268.1	438.603	6.335940044e-001	8.476688521e-002	7.747069385e-014	8.113817e+003	3.489950e+004	8.119840e+002	3.490383e+003	1338	4395	23	54	7.172385e+000	1.904641e+001	0	0	0	0	0	0	0	0	0	0	0	1335.43	4345.91	1	1	1	1	25.7804	23.235	55.6115
DATA	95	1	95	0	0	Col_4_15609530	Col_4_15609530	13288.9	438.679	4.626480566e-002	1.411094561e-001	7.430139859e-001	2.050032e+002	2.280475e+002	3.738629e+001	5.951820e+001	72	98	23	55	7.394042e+000	1.955329e+001	0	0	0	0	0	0	0	0	0	0	0	33.7441	28.4027	1	1	1	0	24.6442	23.5847	56.0384
DATA	96	1	96	0	0	NC_4_10138710	NC_4_10138710	13310.2	438.878	-1.189874349e-001	7.439689377e-002	1.097405824e-001	7.742062e+002	5.886663e+002	8.349388e+001	8.054074e+001	177	140	23	54	7.306578e+000	1.944647e+001	0	0	0	0	0	0	0	0	0	0	0	127.449	73.327	1	1	1	1	23.4529	23.7529	55.8238
DATA	97	1	97	0	0	NC_5_17185953	NC_5_17185953	13331.7	438.782	-9.652821184e-002	7.917223520e-002	2.227614753e-001	6.227826e+002	4.986643e+002	6.968418e+001	7.421373e+001	140	124	23	54	7.416064e+000	1.895769e+001	0	0	0	0	0	0	0	0	0	0	0	102.521	62.1212	1	1	1	1	25.1049	23.8986	55.5138
DATA	98	1	98	0	0	Col_2_4431859	Col_2_4431859	13353	438.5	3.103713151e-002	7.927167663e-002	6.954065254e-001	5.294404e+002	5.686619e+002	6.148632e+001	7.908587e+001	125	139	24	54	7.243988e+000	1.865524e+001	0	0	0	0	0	0	0	0	0	0	0	87.1464	70.8436	1	1	1	1	26.2212	24.0992	55.419
DATA	99	1	99	0	0	NC_1_9046154	NC_1_9046154	13374.2	438.522	-1.022196517e-001	1.128614511e-001	3.650898079e-001	3.270908e+002	2.584930e+002	4.524913e+001	6.073692e+001	92	95	24	55	7.491997e+000	1.868802e+001	0	0	0	0	0	0	0	0	0	0	0	53.8366	32.203	1	1	1	0	27.0811	24.3488	55.8137
DATA	100	1	100	0	0	NC_3_21315495	NC_3_21315495	13395.4	438.586	4.953147951e-002	2.454320909e-001	8.400626221e-001	1.091280e+002	1.223116e+002	3.311855e+001	5.630822e+001	59	82	24	55	7.474358e+000	1.835329e+001	0	0	0	0	0	0	0	0	0	0	0	17.9603	15.237	1	1	0	0	30	24.4785	55.9749
DATA	101	1	101	0	0	Col_5_7457801	Col_5_7457801	13415.7	438.638	-1.306409765e-001	6.662550041e-002	4.989938220e-002	1.388831e+003	1.028036e+003	1.423604e+002	1.165764e+002	253	184	24	55	7.521115e+000	1.871156e+001	0	0	0	0	0	0	0	0	0	0	0	228.548	128.058	1	1	1	1	25.5572	24.5663	56.1412
DATA	102	1	102	0	0	Col_1_5878011	Col_1_5878011	13437.5	438.891	-1.438315695e-002	6.886979135e-002	8.345687265e-001	8.970633e+002	8.678405e+002	9.500203e+001	1.027310e+002	185	177	24	55	7.531243e+000	1.895034e+001	0	0	0	0	0	0	0	0	0	0	0	147.607	108.09	1	1	1	1	25.3321	24.6132	56.649
DATA	103	1	103	0	0	NC_4_10644148	NC_4_10644148	13457.9	438.611	2.662704521e-002	8.567259850e-002	7.559526557e-001	4.463874e+002	4.746123e+002	5.450963e+001	7.263484e+001	114	124	25	55	7.500459e+000	1.886683e+001	0	0	0	0	0	0	0	0	0	0	0	73.4313	59.103	1	1	1	1	24.8756	24.7487	56.6831
DATA	104	1	104	0	0	Col_2_15211730	Col_2_15211730	13479.7	438.618	1.115120665e-001	7.193965500e-002	1.211228494e-001	6.686504e+002	8.643929e+002	7.382469e+001	1.024516e+002	145	167	25	55	7.556624e+000	1.920958e+001	0	0	0	0	0	0	0	0	0	0	0	109.967	107.618	1	1	1	1	24.8756	24.7708	56.7719
DATA	105	1	105	0	0	Col_3_15748518	Col_3_15748518	13500.4	439.404	5.235960386e-002	8.027126913e-002	5.142184676e-001	5.025281e+002	5.669176e+002	5.919968e+001	7.899278e+001	124	134	25	56	7.608928e+000	1.924960e+001	0	0	0	0	0	0	0	0	0	0	0	82.6422	70.5668	1	1	1	1	23.2073	24.883	57.0653
DATA	106	1	106	0	0	Col_1_2963260	Col_1_2963260	13521.5	439.622	2.936325509e-002	1.515500953e-001	8.463694479e-001	1.918391e+002	2.052581e+002	3.671192e+001	5.872803e+001	67.5	88.5	25	56	7.545786e+000	1.922398e+001	0	0	0	0	0	0	0	0	0	0	0	31.5407	25.5419	1	1	1	0	19.1492	24.8761	57.2592
DATA	107	1	107	0	0	Col_3_2928563	Col_3_2928563	13543.2	439.212	-8.717465167e-002	6.414797942e-002	1.741587189e-001	1.816155e+003	1.485861e+003	1.842955e+002	1.584543e+002	354	233.5	25	56	7.522094e+000	1.941186e+001	0	0	0	0	0	0	0	0	0	0	0	298.46	184.828	1	1	1	1	23.696	24.9499	57.5691
DATA	108	1	108	0	0	NC_1_23259236	NC_1_23259236	13564.4	438.93	4.899016830e-001	7.750990695e-002	2.607114485e-010	1.021838e+003	3.157067e+003	1.068788e+002	3.204733e+002	212	451.5	24	56	7.548752e+000	1.923670e+001	0	0	0	0	0	0	0	0	0	0	0	167.848	392.552	1	1	1	1	25.3321	24.9085	57.5697
DATA	109	1	109	0	0	NC_1_19983943	NC_1_19983943	13585.6	437.267	0.000000000e+000	6.578806254e-001	1.000000000e+000	3.115773e+001	5.474437e+001	3.135668e+001	5.509596e+001	38	60	25	56	7.472729e+000	1.919899e+001	0	0	0	0	0	0	0	0	0	0	0	-3.10552	-2.36005	0	0	0	0	18.5412	24.9291	57.5852
DATA	110	1	110	0	0	NC_3_10182835	NC_3_10182835	13606.4	438.536	-1.384882841e-002	1.252243959e-001	9.119398155e-001	2.564370e+002	2.483887e+002	4.050978e+001	6.045732e+001	83	94	25	57	7.559017e+000	1.929706e+001	0	0	0	0	0	0	0	0	0	0	0	42.082	30.8558	1	1	1	0	24.4106	25.1106	57.8587
DATA	111	1	111	0	0	Col_5_1926129	Col_5_1926129	13627	438.5	-1.221343039e-001	7.312110531e-002	9.485970438e-002	8.301310e+002	6.266316e+002	8.874438e+001	8.347413e+001	176	136	25	57	7.360208e+000	1.897186e+001	0	0	0	0	0	0	0	0	0	0	0	136.161	77.8025	1	1	1	1	23.4529	24.8944	57.9598
DATA	112	1	112	0	0	NC_2_4328789	NC_2_4328789	13649.3	438.609	-7.192914828e-003	8.387426493e-002	9.316585518e-001	4.867333e+002	4.787383e+002	5.791817e+001	7.305375e+001	117	122	25	57	7.759212e+000	1.909610e+001	0	0	0	0	0	0	0	0	0	0	0	79.7939	59.4041	1	1	1	1	30	24.9852	58.3749
DATA	113	1	113	0	0	NC_1_6792936	NC_1_6792936	13670.1	438.759	-2.287578673e-001	1.049038232e-001	2.920977157e-002	4.305022e+002	2.542245e+002	5.328927e+001	6.078605e+001	111.5	95	25	57	7.793972e+000	1.922040e+001	0	0	0	0	0	0	0	0	0	0	0	70.5396	31.5262	1	1	1	0	24.6442	25.3448	58.4785
DATA	114	1	114	0	0	Col_2_6112062	Col_2_6112062	13691.5	438.811	-1.727163823e-003	7.122264579e-002	9.806530314e-001	7.670384e+002	7.639940e+002	8.289187e+001	9.428482e+001	163	159	25	57	7.850839e+000	1.920674e+001	0	0	0	0	0	0	0	0	0	0	0	125.609	94.6785	1	1	1	1	25.1049	25.3826	58.563
DATA	115	1	115	0	0	NC_5_17864875	NC_5_17864875	13712	438.651	-1.522428003e-001	6.509823100e-002	1.935289761e-002	1.985093e+003	1.398100e+003	2.009847e+002	1.503459e+002	363	238	24	57	7.807589e+000	1.949107e+001	0	0	0	0	0	0	0	0	0	0	0	324.863	173.139	1	1	1	1	26.2212	25.1747	58.4928
DATA	116	1	116	0	0	NC_1_26366146	NC_1_26366146	13733.4	438.286	-6.786481690e-002	9.757015508e-002	4.867113602e-001	3.952144e+002	3.380399e+002	5.052073e+001	6.484281e+001	94	100	25	57	7.802487e+000	1.941766e+001	0	0	0	0	0	0	0	0	0	0	0	64.6275	41.8294	1	1	1	1	21.9382	25.3457	58.1995
DATA	117	1	117	0	0	Col_3_23201470	Col_3_23201470	13754.4	438.898	1.808677595e-002	6.720037110e-002	7.878165903e-001	9.953631e+002	1.037692e+003	1.043980e+002	1.176209e+002	196.5	190.5	25	57	7.801189e+000	1.938997e+001	0	0	0	0	0	0	0	0	0	0	0	162.68	128.306	1	1	1	1	23.696	25.331	58.2561
DATA	118	1	118	0	0	Col_4_17093413	Col_4_17093413	13776.4	438.783	-1.704634918e-001	6.927396235e-002	1.386603791e-002	1.195573e+003	8.074444e+002	1.236405e+002	9.793762e+001	233	150.5	25	57	7.893942e+000	1.945169e+001	0	0	0	0	0	0	0	0	0	0	0	195.247	99.7475	1	1	1	1	25.3321	25.3637	58.4212
DATA	119	1	119	0	0	NC_3_11822873	NC_3_11822873	13797.4	439	-1.480417746e-001	6.304039016e-002	1.885608779e-002	7.501103e+003	5.334372e+003	7.507728e+002	5.363141e+002	1233.5	717	25	57	7.879277e+000	1.932853e+001	0	0	0	0	0	0	0	0	0	0	0	1224.13	658.399	1	1	1	1	29.1201	25.3753	58.5161
DATA	120	1	120	0	0	Col_3_18027238	Col_3_18027238	13818.3	439.108	-9.676328383e-002	6.518344540e-002	1.376825980e-001	1.549883e+003	1.240326e+003	1.581687e+002	1.358947e+002	287.5	216	25	58	7.888366e+000	1.960230e+001	0	0	0	0	0	0	0	0	0	0	0	252.736	152.945	1	1	1	1	27.2919	25.4847	58.9351
DATA	121	1	121	0	0	NC_5_20522256	NC_5_20522256	13839.6	438.973	-2.079438572e-001	9.886327481e-002	3.543536925e-002	4.652295e+002	2.882195e+002	5.623254e+001	6.261138e+001	110	101.5	25	58	7.732477e+000	1.977626e+001	0	0	0	0	0	0	0	0	0	0	0	75.7974	35.5049	1	1	1	1	29.1201	25.3114	59.1273
DATA	122	1	122	0	0	NC_5_15044549	NC_5_15044549	13860.2	438.82	-9.029734635e-002	7.418367528e-002	2.235231235e-001	7.548260e+002	6.131257e+002	8.183593e+001	8.279514e+001	159.5	135.5	25	58	7.695394e+000	1.977680e+001	0	0	0	0	0	0	0	0	0	0	0	122.87	75.452	1	1	1	1	24.1747	25.3957	58.9323
DATA	123	1	123	0	0	NC_1_1147965	NC_1_1147965	13882	438.797	-1.129709441e-001	6.349414269e-002	7.520136894e-002	2.555796e+003	1.970404e+003	2.575312e+002	2.047624e+002	375	266	25	58	7.631556e+000	1.958298e+001	0	0	1	0	0	0	0	0	0	0	0	415.641	242.21	1	1	1	1	28.1191	25.475	58.9808
DATA	124	1	124	0	0	NC_5_9219665	NC_5_9219665	13902.6	439.167	-1.185817837e-001	7.075976062e-002	9.377024999e-002	9.520548e+002	7.245697e+002	1.003349e+002	9.142980e+001	202	158	25	57	7.583894e+000	1.950324e+001	0	0	0	0	0	0	0	0	0	0	0	154.704	88.9713	1	1	1	1	25.1049	25.5522	58.4907
DATA	125	1	125	0	0	Col_3_7437590	Col_3_7437590	13924.4	439.051	3.345595180e-002	1.795825777e-001	8.522107407e-001	1.589730e+002	1.717036e+002	3.546546e+001	5.841040e+001	64	85	25	57	7.572739e+000	1.941848e+001	0	0	0	0	0	0	0	0	0	0	0	25.8056	21.0582	1	1	1	0	26.0017	25.5472	58.1798
DATA	126	1	126	0	0	NC_2_8518626	NC_2_8518626	13945.5	439	-1.989329358e-001	6.405779955e-002	1.899431838e-003	4.172094e+004	2.638889e+004	4.172215e+003	2.639481e+003	6694	3249	25	57	7.709301e+000	1.918348e+001	0	0	0	0	0	0	0	0	0	0	0	6765.56	3232.47	1	1	1	1	25.3321	25.5606	57.6592
DATA	127	1	127	0	0	Col_3_13179746	Col_3_13179746	13966.8	438.51	1.901374789e-001	1.033858180e-001	6.589958505e-002	2.739147e+002	4.243780e+002	4.194969e+001	7.023984e+001	86	117	25	56	7.697464e+000	1.900679e+001	0	0	0	0	0	0	0	0	0	0	0	44.3666	51.9163	1	1	1	1	23.9365	25.4344	57.5651
DATA	128	1	128	0	0	NC_5_22710122	NC_5_22710122	13987.6	439	5.225547754e-002	3.528206067e-001	8.822577080e-001	7.580296e+001	8.549518e+001	3.269253e+001	5.668894e+001	51.5	75.5	24	56	7.746452e+000	1.922076e+001	0	0	0	0	0	0	0	0	0	0	0	12.2667	10.4459	1	1	0	0	29.1201	25.0919	57.5684
DATA	129	1	129	0	0	Col_1_5852327	Col_1_5852327	14008.6	439.415	1.719025349e-002	7.671385209e-002	8.226928889e-001	5.979191e+002	6.220606e+002	6.773765e+001	8.377569e+001	137.5	138.5	24	57	7.638484e+000	1.943394e+001	0	0	0	0	0	0	0	0	0	0	0	96.6629	75.9049	1	1	1	1	24.4106	24.8739	58.0075
DATA	130	1	130	0	0	NC_1_11326107	NC_1_11326107	14029.3	439.22	5.663940001e-004	1.248595749e-001	9.963806101e-001	2.579062e+002	2.582428e+002	4.099771e+001	6.184083e+001	80	98.5	24	57	7.604708e+000	1.942817e+001	0	0	0	0	0	0	0	0	0	0	0	41.6465	31.4682	1	1	1	0	24.1747	24.9307	58.1234
DATA	131	1	131	0	0	Col_1_30370577	Col_1_30370577	14050.8	439.35	3.954674353e-003	6.553317431e-002	9.518799515e-001	1.223760e+003	1.234954e+003	1.264668e+002	1.357116e+002	247	215	25	57	7.755520e+000	1.955437e+001	0	0	0	0	0	0	0	0	0	0	0	197.386	150.268	1	1	1	1	26.0017	25.2938	58.353
DATA	132	1	132	0	0	Col_2_8706116	Col_2_8706116	14071.9	439.267	2.257033969e-002	6.330425685e-002	7.214380958e-001	1.803539e+003	1.899747e+003	1.831610e+002	1.981572e+002	327.5	302.5	25	57	7.707880e+000	1.940553e+001	0	0	0	0	0	0	0	0	0	0	0	290.551	230.819	1	1	1	1	26.4388	25.3409	58.4722
DATA	133	1	133	0	0	Col_2_3931415	Col_2_3931415	14093.3	438.889	-9.628790486e-002	1.191317617e-001	4.189483299e-001	3.088900e+002	2.474662e+002	4.446660e+001	6.162916e+001	93	99	25	57	7.698120e+000	1.926245e+001	0	0	0	0	0	0	0	0	0	0	0	49.6963	30.0205	1	1	1	0	22.4545	25.2406	58.1576
DATA	134	1	134	0	0	NC_1_13710994	NC_1_13710994	14114.3	438.891	-8.513903235e-002	6.598132845e-002	1.969290373e-001	1.361486e+003	1.119114e+003	1.398646e+002	1.253784e+002	265	185.5	24	57	7.463715e+000	1.912096e+001	0	0	0	0	0	0	0	0	0	0	0	218.776	135.552	1	1	1	1	27.0811	24.8824	58.3201
DATA	135	1	135	0	0	Col_1_27913533	Col_1_27913533	14135.2	438.639	9.264215917e-002	7.758549558e-002	2.324523708e-001	5.435248e+002	6.727621e+002	6.310760e+001	8.793076e+001	124.5	138	25	57	7.715350e+000	1.936311e+001	0	0	0	0	0	0	0	0	0	0	0	87.2234	81.3591	1	1	1	1	26.2212	25.2668	58.281
DATA	136	1	136	0	0	Col_5_23430433	Col_5_23430433	14155.9	437.977	2.188695562e-002	6.490752925e-002	7.359645496e-001	1.320518e+003	1.388773e+003	1.359008e+002	1.500105e+002	246	227	24	57	7.550737e+000	1.955075e+001	0	0	0	0	0	0	0	0	0	0	0	211.608	167.674	1	1	1	1	22.4545	24.8303	58.1336
DATA	137	1	137	0	0	NC_2_4140707	NC_2_4140707	14178.2	439	8.904247543e-002	6.231321117e-002	1.530185517e-001	3.222739e+004	3.956103e+004	3.222899e+003	3.994031e+003	4189	3797	25	57	7.788825e+000	1.936082e+001	0	0	1	1	0	0	0	0	0	0	0	5158.55	4768.36	1	1	1	1	28.1191	25.2809	57.6035
DATA	138	1	138	0	0	NC_2_16268643	NC_2_16268643	14198.8	439.172	-4.965808848e-002	7.997104329e-002	5.346319530e-001	5.889727e+002	5.253359e+002	6.712054e+001	7.744394e+001	125	124	25	56	7.689630e+000	1.923309e+001	0	0	0	0	0	0	0	0	0	0	0	94.1557	63.2151	1	1	1	1	27.2919	25.2063	57.5999
DATA	139	1	139	0	0	Col_3_10715295	Col_3_10715295	14220.2	439.259	1.105460616e+000	1.204185927e-001	4.304955895e-020	1.290329e+003	1.644982e+004	1.329985e+002	1.645970e+003	242	2060	25	56	7.733384e+000	1.910911e+001	0	0	0	0	0	0	0	0	0	0	0	205.997	1975.99	1	1	1	1	26.0017	25.2422	57.4346
DATA	140	1	140	0	0	NC_5_16373118	NC_5_16373118	14241.6	439.873	1.481699927e-001	3.505318847e-001	6.725138122e-001	6.931363e+001	9.749641e+001	3.301108e+001	5.792737e+001	51	76	25	56	7.709855e+000	1.888491e+001	0	0	0	0	0	0	0	0	0	0	0	11.052	11.691	1	1	0	0	30	25.5117	56.9955
DATA	141	1	141	0	0	Col_2_1192159	Col_2_1192159	14262.6	438.694	8.215920929e-002	6.345798113e-002	1.954228699e-001	1.840446e+003	2.223731e+003	1.868628e+002	2.296142e+002	338	323	25	57	7.709239e+000	1.905528e+001	0	0	0	0	0	0	0	0	0	0	0	292.952	266.15	1	1	1	1	26.6546	25.6322	58.0784
DATA	142	1	142	0	0	NC_3_13038465	NC_3_13038465	14284	438.984	2.341963290e-002	7.162071692e-002	7.436714923e-001	7.565150e+002	7.984306e+002	8.228798e+001	9.828462e+001	160	159	25	57	7.794845e+000	1.915475e+001	0	0	0	0	0	0	0	0	0	0	0	120.252	95.3851	1	1	1	1	27.501	25.4102	58.2152
DATA	143	1	143	0	0	Col_3_18805359	Col_3_18805359	14305.2	438.929	-7.249203263e-002	7.015819596e-002	3.014797412e-001	9.349697e+002	7.912350e+002	9.895929e+001	9.776440e+001	189	159	25	58	7.880191e+000	1.950396e+001	0	0	0	0	0	0	0	0	0	0	0	148.4	94.3476	1	1	1	1	25.3321	25.4621	58.6539
DATA	144	1	144	0	0	Col_3_18983780	Col_3_18983780	14326.5	439.357	-5.329492169e-003	8.048231769e-002	9.472031380e-001	5.550221e+002	5.482527e+002	6.430124e+001	7.947108e+001	121.5	131.5	25	57	7.828056e+000	1.980139e+001	0	0	0	0	0	0	0	0	0	0	0	87.9727	65.2507	1	1	1	1	28.1191	25.2602	58.5952
DATA	145	1	145	0	0	NC_3_19906268	NC_3_19906268	14346.6	439.194	1.665671339e-001	8.742776007e-002	5.675441538e-002	3.908451e+002	5.735507e+002	5.084126e+001	8.131231e+001	99.5	132.5	25	57	7.874885e+000	1.945533e+001	0	0	0	0	0	0	0	0	0	0	0	61.8599	68.1356	1	1	1	1	27.9146	25.3711	58.1787
DATA	146	1	146	0	0	NC_3_22827275	NC_3_22827275	14368.2	439.357	9.702878147e-002	1.237982938e-001	4.331779589e-001	2.398871e+002	2.999409e+002	4.044610e+001	6.507742e+001	77	103	25	57	7.814501e+000	1.957153e+001	0	0	0	0	0	0	0	0	0	0	0	37.9102	35.5605	1	1	1	1	25.1049	25.4724	58.3243
DATA	147	1	147	0	0	NC_3_8396659	NC_3_8396659	14389.6	439	-1.126781371e-001	1.214624689e-001	3.535742996e-001	3.140942e+002	2.423158e+002	4.528214e+001	6.273987e+001	91	97	25	57	7.702727e+000	1.929137e+001	0	0	0	0	0	0	0	0	0	0	0	49.5559	28.6698	1	1	1	0	29.1201	25.624	57.9192
DATA	148	1	148	0	0	Col_3_10187103	Col_3_10187103	14410.6	439.123	-7.381871805e-002	1.548197374e-001	6.335014769e-001	2.214118e+002	1.868022e+002	3.946325e+001	6.092173e+001	75	85	25	57	7.761376e+000	1.945968e+001	0	0	0	0	0	0	0	0	0	0	0	34.8807	22.0576	1	1	1	0	26.8687	25.6997	58.3449
DATA	149	1	149	0	0	NC_3_5667804	NC_3_5667804	14432.1	439.19	-1.454655515e-001	2.020786508e-001	4.716196900e-001	1.774549e+002	1.269470e+002	3.722079e+001	5.947874e+001	69	74	25	57	7.823966e+000	1.968740e+001	0	0	0	0	0	0	0	0	0	0	0	27.9118	14.9587	1	1	1	0	27.0811	25.4814	58.1689
DATA	150	1	150	0	0	NC_4_5641267	NC_4_5641267	14453.2	439.78	1.278207130e-001	1.069939220e-001	2.322222574e-001	2.874045e+002	3.857575e+002	4.358361e+001	6.984478e+001	87	116	25	57	7.753235e+000	1.933442e+001	0	0	0	0	0	0	0	0	0	0	0	45.1418	45.3638	1	1	1	1	25.7804	25.4033	57.8386
DATA	151	1	151	0	0	NC_2_7928470	NC_2_7928470	14474.2	439.632	1.255840939e-001	6.355288464e-002	4.814836718e-002	2.156274e+003	2.879307e+003	2.181104e+002	2.937831e+002	371	416.5	25	57	7.720744e+000	1.948923e+001	0	0	0	0	0	0	0	0	0	0	0	338.133	337.888	1	1	1	1	25.7804	25.3784	58.1277
DATA	152	1	152	0	0	NC_1_25003357	NC_1_25003357	14495.6	439.895	1.996658673e-001	6.230623846e-001	7.486205054e-001	3.702372e+001	5.863351e+001	3.307630e+001	5.876470e+001	43.5	71.5	25	56	7.708070e+000	1.943944e+001	0	0	0	0	0	0	0	0	0	0	0	5.79683	6.8661	1	1	0	0	21.1402	25.1954	57.4679
DATA	153	1	153	0	0	NC_3_1720150	NC_3_1720150	14517.3	439.36	1.626489168e-001	2.962302736e-001	5.829626024e-001	8.315880e+001	1.209364e+002	3.396142e+001	5.983808e+001	52	77	25	57	7.587660e+000	1.952430e+001	0	0	0	0	0	0	0	0	0	0	0	12.9969	14.13	1	1	0	0	17.5897	25.2611	57.9849
DATA	154	1	154	0	0	Col_4_9176873	Col_4_9176873	14537.8	439.474	-1.804500168e-001	1.480264127e-001	2.228292727e-001	2.674264e+002	1.765039e+002	4.245870e+001	6.132079e+001	80	86	25	57	7.666286e+000	1.948329e+001	0	0	0	0	0	0	0	0	0	0	0	41.7316	20.5795	1	1	1	0	25.5572	25.3809	58.0827
DATA	155	1	155	0	0	NC_3_15539085	NC_3_15539085	14559.1	439.309	-3.069005524e-001	3.501407862e-001	3.807549364e-001	1.185528e+002	5.848054e+001	3.509700e+001	5.886759e+001	59	63	25	57	7.721098e+000	1.949282e+001	0	0	0	0	0	0	0	0	0	0	0	18.4688	1.35182	1	0	0	0	26.8687	25.2997	58.4753
DATA	156	1	156	0	0	Col_5_10581863	Col_5_10581863	14580	439.5	5.365818096e-002	8.629027081e-002	5.340513573e-001	4.567499e+002	5.168168e+002	5.639930e+001	7.842192e+001	106	124	25	57	7.729597e+000	1.961847e+001	0	0	0	0	0	0	0	0	0	0	0	71.0437	59.9953	1	1	1	1	26.2212	25.2873	58.1478
DATA	157	1	157	0	0	Col_1_1517038	Col_1_1517038	14601	439.19	-6.603122764e-002	7.647010411e-002	3.878677037e-001	7.026014e+002	6.035007e+002	7.768471e+001	8.447880e+001	144	138	25	57	7.750886e+000	1.950621e+001	0	0	0	0	0	0	0	0	0	0	0	109.097	69.9022	1	1	1	1	25.5572	25.1485	58.1018
DATA	158	1	158	0	0	Col_3_11748343	Col_3_11748343	14621.6	439.02	-1.414000776e-001	8.398327251e-002	9.224556394e-002	6.192103e+002	4.471344e+002	7.025859e+001	7.422372e+001	138.5	116.5	25	57	7.803923e+000	1.956658e+001	0	0	0	0	0	0	0	0	0	0	0	95.9901	51.6774	1	1	1	1	23.2073	25.1476	58.0912
DATA	159	1	159	0	0	Col_3_16709942	Col_3_16709942	14643.4	439	-1.315968293e-001	7.140962682e-002	6.535172488e-002	9.962745e+002	7.358379e+002	1.050308e+002	9.455563e+001	198.5	153	25	56	7.576436e+000	1.937455e+001	0	0	0	0	0	0	0	0	0	0	0	154.179	84.8471	1	1	1	1	21.9382	25.0072	57.4294
DATA	160	1	160	0	0	NC_4_3327266	NC_4_3327266	14664.7	439.391	-2.324192394e-002	7.354776352e-002	7.519939357e-001	7.528467e+002	7.136161e+002	8.232298e+001	9.292166e+001	144	131.5	25	57	7.681332e+000	1.968381e+001	0	0	0	0	0	0	0	0	0	0	0	116.325	82.1015	1	1	1	1	27.2919	24.9638	58.0423
DATA	161	1	161	0	0	NC_3_550512	NC_3_550512	14685.7	439.32	1.339633073e-001	9.195677750e-002	1.451695780e-001	3.763064e+002	5.122771e+002	5.028975e+001	7.862765e+001	98.5	126	24	56	7.703914e+000	1.969962e+001	0	0	0	0	0	0	0	0	0	0	0	58.0477	58.8042	1	1	1	1	23.9365	24.8626	57.6373
DATA	162	1	162	66	1	DarkCorner	DarkCorner	14707	439.5	0.000000000e+000	6.603975169e-001	1.000000000e+000	3.320356e+001	5.940326e+001	3.341557e+001	5.978477e+001	39	59	24	56	7.678513e+000	1.953377e+001	0	0	0	0	0	0	0	0	0	0	0	-0.447379	-4.9454	0	0	0	0	26.2212	24.8067	57.3227
DATA	163	1	163	66	1	DarkCorner	DarkCorner	14727.9	439.615	0.000000000e+000	6.604877307e-001	1.000000000e+000	3.325680e+001	5.953652e+001	3.346915e+001	5.991888e+001	34	61	24	56	7.681221e+000	1.967012e+001	0	0	0	0	0	0	0	0	0	0	0	-3.52199	-4.45442	0	0	0	0	30	24.8194	57.163
DATA	164	1	164	66	1	DarkCorner	DarkCorner	14749.5	439.324	0.000000000e+000	6.605737779e-001	1.000000000e+000	3.331543e+001	5.967779e+001	3.352815e+001	6.006106e+001	39	58	24	56	7.546821e+000	1.916421e+001	0	0	0	0	0	0	0	0	0	0	0	-0.907289	-9.74104	0	0	0	0	27.0811	24.519	56.4271
DATA	165	2	1	66	1	DarkCorner	DarkCorner	11311.2	444.394	0.000000000e+000	6.538357598e-001	1.000000000e+000	3.202134e+001	5.458807e+001	3.222581e+001	5.493865e+001	35	57	23	54	7.419563e+000	1.883030e+001	0	0	0	0	0	0	0	0	0	0	0	-0.215335	-8.68424	0	0	0	0	28.1191	23.3512	54.8528
DATA	166	2	2	66	1	DarkCorner	DarkCorner	11332.5	444	0.000000000e+000	6.540532313e-001	1.000000000e+000	3.207298e+001	5.476707e+001	3.227777e+001	5.511881e+001	33	62	23	54	7.415396e+000	1.893506e+001	0	0	0	0	0	0	0	0	0	0	0	-3.15904	-3.50342	0	0	0	0	29.1201	23.5209	54.8979
DATA	167	2	3	0	0	Col_4_15182583	Col_4_15182583	11354.1	444.131	1.406255716e-001	9.923233863e-002	1.564436077e-001	3.064045e+002	4.235656e+002	4.453802e+001	6.965245e+001	88	116.5	23	54	7.316812e+000	1.877237e+001	0	0	0	0	0	0	0	0	0	0	0	48.783	52.451	1	1	1	1	27.0811	23.623	55.0917
DATA	168	2	4	0	0	Col_5_2157408	Col_5_2157408	11373.6	443.205	1.122345244e-001	8.952545319e-002	2.099654343e-001	3.798625e+002	4.918820e+002	4.990705e+001	7.411756e+001	102.5	121	23	54	7.327142e+000	1.874360e+001	0	0	0	0	0	0	0	0	0	0	0	60.3929	60.7465	1	1	1	1	21.1402	23.5083	55.1423
DATA	169	2	5	0	0	Col_5_2285311	Col_5_2285311	11396.1	443.625	-1.482906702e-001	8.467651782e-002	7.990097502e-002	5.819815e+002	4.136362e+002	6.661310e+001	6.930586e+001	120.5	106.5	23	53	7.419714e+000	1.883755e+001	0	0	0	0	0	0	0	0	0	0	0	92.4159	50.931	1	1	1	1	23.4529	23.4151	54.9971
DATA	170	2	6	0	0	Col_4_8300133	Col_4_8300133	11418	444.225	-4.749635360e-002	6.478098735e-002	4.634464964e-001	1.468721e+003	1.316567e+003	1.504122e+002	1.429785e+002	265	224	23	53	7.113021e+000	1.877655e+001	0	0	0	0	0	0	0	0	0	0	0	232.988	161.664	1	1	1	1	28.1191	23.0638	54.5679
DATA	171	2	7	0	0	NC_3_15118031	NC_3_15118031	11437.8	444.187	-1.673495269e-001	6.797279113e-002	1.381617379e-002	1.364818e+003	9.283790e+002	1.402917e+002	1.083641e+002	243.5	170	22	53	7.079474e+000	1.865605e+001	0	0	0	0	0	0	0	0	0	0	0	216.296	113.732	1	1	1	1	28.9226	22.9789	54.5823
DATA	172	2	8	0	0	NC_5_2484148	NC_5_2484148	11459.6	443.726	-2.777498197e-001	6.815668071e-002	4.598144235e-005	2.523892e+003	1.331438e+003	2.544740e+002	1.444520e+002	455	219	23	54	7.046453e+000	1.862184e+001	0	0	0	0	0	0	0	0	0	0	0	399.559	162.714	1	1	1	1	26.6546	23.0214	54.6793
DATA	173	2	9	0	0	NC_4_2536851	NC_4_2536851	11479.9	444.357	-4.860370489e-002	7.300726134e-002	5.055786094e-001	7.595215e+002	6.791041e+002	8.262487e+001	8.811585e+001	154	147	23	54	6.997958e+000	1.849635e+001	0	0	0	0	0	0	0	0	0	0	0	120.16	82.8154	1	1	1	1	25.5572	23.0092	54.6559
DATA	174	2	10	0	0	NC_4_4318032	NC_4_4318032	11501.1	444.536	-2.176853113e-002	7.799117203e-002	7.801563247e-001	6.026821e+002	5.732180e+002	6.849766e+001	8.032162e+001	128	132	22	54	6.908471e+000	1.840188e+001	0	0	0	0	0	0	0	0	1	0	0	95.278	69.757	1	1	1	1	25.7804	22.6052	54.9169
DATA	175	2	11	0	0	Col_4_16689198	Col_4_16689198	11523	444.203	1.585832621e-001	1.078947673e-001	1.416171082e-001	2.677127e+002	3.857023e+002	4.216662e+001	6.830992e+001	79	111	22	54	7.029798e+000	1.873725e+001	0	0	0	0	0	0	0	0	1	0	0	42.2898	46.8429	1	1	1	1	28.1191	22.5497	54.8717
DATA	176	2	12	0	0	NC_2_6063046	NC_2_6063046	11544.2	444	0.000000000e+000	6.560639812e-001	1.000000000e+000	3.239210e+001	5.612126e+001	3.261583e+001	5.648169e+001	39.5	55.5	22	54	7.011624e+000	1.876477e+001	0	0	0	0	0	0	0	0	1	0	0	1.6573	-3.48248	0	0	0	0	28.1191	22.6164	54.792
DATA	177	2	13	0	0	Col_3_7532007	Col_3_7532007	11564.8	444.137	-5.907215217e-002	8.456408572e-002	4.848339664e-001	5.240972e+002	4.574458e+002	6.172910e+001	7.275542e+001	114.5	115.5	22	54	7.103267e+000	1.864675e+001	0	0	0	0	0	0	0	0	1	0	0	82.6973	55.363	1	1	1	1	24.1747	22.6786	55.1703
DATA	178	2	14	0	0	Col_5_1971000	Col_5_1971000	11585.4	444.389	6.070639466e-002	6.170572357e-002	3.252114494e-001	1.227505e+004	1.411658e+004	1.227938e+003	1.412795e+003	1961	1827	22	54	7.178254e+000	1.834974e+001	0	0	0	0	0	0	0	0	0	0	0	1936.15	1705.84	1	1	1	1	24.4106	22.9766	54.7591
DATA	179	2	15	0	0	Col_1_24728856	Col_1_24728856	11607.3	444.157	-1.712583211e-001	1.285281695e-001	1.827099146e-001	3.076963e+002	2.074264e+002	4.485768e+001	6.042049e+001	85	85	23	54	7.320679e+000	1.839873e+001	0	0	0	0	0	0	0	0	0	0	0	48.5118	25.0276	1	1	1	0	24.1747	23.1416	54.9082
DATA	180	2	16	0	0	NC_5_8638567	NC_5_8638567	11628.1	444.648	5.820629641e-002	1.255286738e-001	6.428704015e-001	2.432296e+002	2.781139e+002	4.071167e+001	6.326474e+001	75.5	100.5	23	53	7.328760e+000	1.810537e+001	0	0	0	0	0	0	0	0	0	0	0	38.3408	33.5119	1	1	1	0	25.3321	23.1364	53.8898
DATA	181	2	17	0	0	NC_3_21066331	NC_3_21066331	11650	444	5.200063673e-001	9.868192294e-002	1.367809622e-007	2.432379e+002	8.054482e+002	4.072235e+001	9.861368e+001	73.5	151.5	23	53	7.275907e+000	1.807581e+001	0	0	0	0	0	0	0	0	0	0	0	38.3272	96.9307	1	1	1	1	22.9591	23.1785	54.0236
DATA	182	2	18	0	0	NC_1_13468108	NC_1_13468108	11670.5	444.381	1.088389305e-001	1.528618419e-001	4.764595155e-001	1.797019e+002	2.308828e+002	3.727930e+001	6.146005e+001	63	88	22	53	7.240540e+000	1.825845e+001	0	0	0	0	0	0	0	0	1	0	0	28.3137	27.755	1	1	1	0	22.4545	22.9414	53.9929
DATA	183	2	19	0	0	NC_5_20389249	NC_5_20389249	11692.4	444.298	3.906351700e-002	2.725151102e-001	8.860181859e-001	1.027370e+002	1.124063e+002	3.424371e+001	5.811616e+001	54	78	22	53	7.074353e+000	1.871339e+001	0	0	0	0	0	0	0	0	1	0	0	16.1852	13.4984	1	1	0	0	26.8687	22.6778	54.1409
DATA	184	2	20	0	0	NC_4_7719162	NC_4_7719162	11713.3	444.152	-1.254566179e-002	1.791149509e-001	9.441598199e-001	1.722023e+002	1.672990e+002	3.692931e+001	5.947200e+001	66	77	22	53	7.207512e+000	1.891793e+001	0	0	0	0	0	0	0	0	1	0	0	27.1268	20.072	1	1	1	0	19.4461	22.7459	54.5139
DATA	185	2	21	0	0	Col_5_25576250	Col_5_25576250	11734.1	444.196	1.133597964e-001	6.965237410e-002	1.036292558e-001	8.021264e+002	1.041364e+003	8.660970e+001	1.187716e+002	167	185	22	53	7.108107e+000	1.845500e+001	0	0	0	0	0	0	0	0	1	0	0	126.362	124.839	1	1	1	1	25.1049	22.7803	54.1963
DATA	186	2	22	0	0	NC_1_4549878	NC_1_4549878	11755.6	444.298	-1.940036955e-001	1.344058932e-001	1.489031589e-001	2.998459e+002	1.918202e+002	4.433995e+001	6.029123e+001	87.5	85	22	53	7.072691e+000	1.865481e+001	0	0	0	0	0	0	0	0	1	0	0	47.2405	22.9785	1	1	1	0	30	22.7092	54.1626
DATA	187	2	23	0	0	NC_3_9393524	NC_3_9393524	11777	443.755	1.509283766e-001	2.167511175e-001	4.862277633e-001	1.153353e+002	1.632641e+002	3.464046e+001	5.947947e+001	56	79.5	22	53	7.139393e+000	1.855064e+001	0	0	0	0	0	0	0	0	1	0	0	18.1712	19.5453	1	1	0	0	24.1747	22.7682	54.0211
DATA	188	2	24	0	0	Col_5_24812453	Col_5_24812453	11797.4	444.283	2.534821565e-002	6.453795695e-002	6.944934582e-001	1.411474e+003	1.496308e+003	1.448754e+002	1.602001e+002	248.5	232.5	22	53	7.177938e+000	1.857150e+001	0	0	0	0	0	0	0	0	1	0	0	222.446	179.038	1	1	1	1	24.8756	22.7983	54.0203
DATA	189	2	25	0	0	NC_1_7390329	NC_1_7390329	11819.2	443.75	3.184956257e-001	1.134853852e-001	5.008442843e-003	2.134882e+002	4.444977e+002	3.901041e+001	7.248139e+001	71	116	22	53	7.177851e+000	1.884120e+001	0	0	0	0	0	0	0	0	0	0	0	33.6494	53.1604	1	1	1	1	22.9591	22.9751	53.8591
DATA	190	2	26	0	0	NC_1_22707823	NC_1_22707823	11840.4	444.298	1.504629320e-001	2.704666142e-001	5.779998396e-001	9.106902e+001	1.287756e+002	3.388347e+001	5.870293e+001	48	76	22	52	7.151747e+000	1.890392e+001	0	0	0	0	0	0	0	0	1	0	0	14.36	15.3954	1	1	0	0	26.8687	22.8629	53.6404
DATA	191	2	27	0	0	Col_4_7791589	Col_4_7791589	11861	444.407	3.892915219e-002	8.282437689e-002	6.383403963e-001	4.935363e+002	5.398192e+002	5.916243e+001	7.871534e+001	117.5	129.5	22	52	6.980103e+000	1.897563e+001	0	0	0	0	0	0	0	0	1	0	0	77.8492	64.5183	1	1	1	1	26.2212	22.7559	53.2289
DATA	192	2	28	0	0	Col_5_20803023	Col_5_20803023	11882	444.3	-9.083553600e-002	6.262112504e-002	1.469031513e-001	3.539420e+003	2.871419e+003	3.554414e+002	2.928036e+002	606.5	384	22	53	6.594508e+000	1.953103e+001	0	0	0	0	0	0	0	0	1	0	0	558.494	343.114	1	1	1	1	26.2212	22.3325	54.1154
DATA	193	2	29	0	0	Col_1_24658350	Col_1_24658350	11903.7	443.942	-9.311914881e-003	1.277248751e-001	9.418808873e-001	2.584540e+002	2.529714e+002	4.160431e+001	6.264469e+001	78	96	22	53	6.923681e+000	1.896393e+001	0	0	0	0	0	0	0	0	1	0	0	40.7962	30.2239	1	1	1	0	23.9365	22.595	53.6582
DATA	194	2	30	0	0	Col_1_15893579	Col_1_15893579	11924.8	443.532	-1.768863062e-002	8.521021929e-002	8.355505684e-001	4.949200e+002	4.751671e+002	5.925897e+001	7.444931e+001	117	119.5	22	53	6.764906e+000	1.882539e+001	0	0	0	0	0	0	0	0	1	0	0	78.1499	56.767	1	1	1	1	22.7082	22.4231	54.1374
DATA	195	2	31	0	0	Col_4_17258333	Col_4_17258333	11945.9	444.077	-1.320448048e-001	7.632194611e-002	8.361195108e-002	7.602305e+002	5.609194e+002	8.270633e+001	8.019435e+001	155	125	22	53	7.069441e+000	1.890377e+001	0	0	0	0	0	0	0	0	1	0	0	120.119	67.0119	1	1	1	1	23.9365	22.7118	54.0427
DATA	196	2	32	0	0	Col_5_19323057	Col_5_19323057	11967	444.276	4.483560752e-002	7.731525824e-002	5.619777882e-001	5.808014e+002	6.439665e+002	6.658004e+001	8.620497e+001	134	139	22	53	7.066650e+000	1.864464e+001	0	0	0	0	0	0	0	0	1	0	0	91.822	76.9388	1	1	1	1	25.7804	22.8384	53.8763
DATA	197	2	33	0	0	NC_3_22060384	NC_3_22060384	11988	444.435	1.994998561e+000	2.057786379e-001	3.170197739e-022	3.232533e+001	3.195520e+003	3.253174e+001	3.246490e+002	35.5	438.5	22	54	7.113078e+000	1.845800e+001	0	0	0	0	0	0	0	0	1	0	0	-0.842893	381.84	0	1	0	1	26.2212	22.7948	54.3797
DATA	198	2	34	0	0	Col_1_367914	Col_1_367914	12009	444.929	1.262292141e-001	7.334979392e-002	8.526514740e-002	6.418471e+002	8.583428e+002	7.194770e+001	1.031975e+002	136	161	22	54	7.121638e+000	1.882000e+001	0	0	0	0	0	0	0	0	1	0	0	101.608	102.585	1	1	1	1	25.3321	22.7712	54.6077
DATA	199	2	35	0	0	Col_3_14273897	Col_3_14273897	12030.3	444.468	-5.358588636e-002	7.093833119e-002	4.500168734e-001	8.646400e+002	7.642746e+002	9.236719e+001	9.550773e+001	166.5	146.5	22	54	7.011156e+000	1.879031e+001	0	0	0	0	0	0	0	0	1	0	0	136.949	91.3656	1	1	1	1	23.696	22.392	55.02
DATA	200	2	36	0	0	NC_5_13776843	NC_5_13776843	12050.8	444.909	-9.177924123e-002	6.670499816e-002	1.688533845e-001	1.287110e+003	1.041925e+003	1.327426e+002	1.188893e+002	233	182	22	54	7.092805e+000	1.874035e+001	0	0	0	0	0	0	0	0	1	0	0	204.017	124.595	1	1	1	1	22.1978	22.1419	54.9903
DATA	201	2	37	0	0	Col_3_19652883	Col_3_19652883	12073.1	444.016	2.481766133e-001	6.547658321e-002	1.504587828e-004	1.206829e+005	2.137088e+005	1.206833e+004	2.137095e+004	19459	25530	22	54	7.150577e+000	1.863733e+001	0	0	0	0	0	0	0	0	1	0	0	19139	25565.1	1	1	1	1	26.4388	22.1473	54.8354
DATA	202	2	38	0	0	NC_5_2424130	NC_5_2424130	12094.3	444.056	-1.809463564e-001	9.026316978e-002	4.500012041e-002	5.452786e+002	3.594778e+002	6.344103e+001	6.756996e+001	123	109.5	22	54	7.375814e+000	1.826609e+001	0	0	0	0	0	0	0	0	1	0	0	86.5384	43.0206	1	1	1	1	24.4106	22.3239	54.2595
DATA	203	2	39	0	0	NC_5_20260964	NC_5_20260964	12115.2	443.918	6.038166650e-002	1.032368144e-001	5.586250302e-001	3.213663e+002	3.693023e+002	4.563738e+001	6.807598e+001	95	109	22	54	7.297455e+000	1.845149e+001	0	0	0	0	0	0	0	0	1	0	0	51.0381	44.2164	1	1	1	1	23.2073	22.2514	54.1882
DATA	204	2	40	0	0	NC_2_11345416	NC_2_11345416	12136.4	444.2	9.869066102e-003	8.827291976e-002	9.109806072e-001	4.449274e+002	4.551539e+002	5.502597e+001	7.306716e+001	107.5	117.5	22	53	7.266070e+000	1.878104e+001	0	0	0	0	0	0	0	0	1	0	0	70.7206	54.5232	1	1	1	1	25.3321	22.4468	53.9066
DATA	205	2	41	0	0	Col_2_14771214	Col_2_14771214	12157.6	444.414	6.765964245e-002	9.916703867e-002	4.950622030e-001	3.394876e+002	3.967195e+002	4.689361e+001	6.955149e+001	85	106	22	52	7.293898e+000	1.826226e+001	0	0	0	0	0	0	0	0	1	0	0	54.0065	47.5496	1	1	1	1	27.501	22.6867	53.6124
DATA	206	2	42	0	0	Col_1_21892049	Col_1_21892049	12178	444.3	-7.558912794e-002	6.703413465e-002	2.594798317e-001	1.196104e+003	1.005032e+003	1.239015e+002	1.155887e+002	220	175	22	52	7.237802e+000	1.834313e+001	0	0	0	0	0	0	0	0	1	0	0	190.421	120.528	1	1	1	1	26.2212	22.8511	53.7094
DATA	207	2	43	0	0	Col_5_20113290	Col_5_20113290	12199.1	444.922	-9.060046923e-003	7.977231108e-002	9.095756335e-001	5.652787e+002	5.536083e+002	6.510225e+001	7.950187e+001	130	128	22	52	7.203433e+000	1.797364e+001	0	0	0	0	0	0	0	0	1	0	0	90.0805	66.4334	1	1	1	1	23.2073	22.7506	53.7841
DATA	208	2	44	0	0	NC_4_18432724	NC_4_18432724	12220.3	444.468	2.818038756e-001	9.296311809e-002	2.434617376e-003	3.117161e+002	5.964349e+002	4.486710e+001	8.251544e+001	84.5	126	22	53	7.207848e+000	1.793857e+001	0	0	0	0	0	0	0	0	1	0	0	49.7099	71.6197	1	1	1	1	23.4529	22.859	54.5825
DATA	209	2	45	0	0	Col_2_1760075	Col_2_1760075	12241.8	444.286	-1.647333892e-001	7.112700631e-002	2.055577847e-002	1.049251e+003	7.180355e+002	1.097677e+002	9.166577e+001	204	149	22	54	7.145815e+000	1.800517e+001	0	0	0	0	0	0	0	0	1	0	0	167.463	86.2823	1	1	1	1	25.1049	22.801	55.2812
DATA	210	2	46	0	0	NC_1_16406166	NC_1_16406166	12263.1	444.036	-8.155059448e-002	6.410530258e-002	2.033251874e-001	1.856386e+003	1.538571e+003	1.884136e+002	1.640553e+002	323	244	22	55	7.033574e+000	1.825308e+001	0	0	0	0	0	0	0	0	1	0	0	296.523	185.016	1	1	1	1	24.6442	22.7157	55.5163
DATA	211	2	47	0	0	NC_4_7599175	NC_4_7599175	12284.3	443.902	-1.271035445e-001	6.401143651e-002	4.707352229e-002	2.372707e+003	1.770682e+003	2.394444e+002	1.859848e+002	417	270	22	54	7.069613e+000	1.861818e+001	0	0	0	0	0	0	0	0	1	0	0	379.317	213.09	1	1	1	1	25.3321	22.6219	55.2666
DATA	212	2	48	0	0	Col_2_17490035	Col_2_17490035	12305.2	443.926	9.126925147e-003	1.143195247e-001	9.363669156e-001	2.911439e+002	2.973272e+002	4.338294e+001	6.415804e+001	80	91	22	54	7.290093e+000	1.921880e+001	0	0	0	0	0	0	0	0	1	0	0	46.5851	35.809	1	1	1	1	23.9365	22.5944	55.4733
DATA	213	2	49	0	0	Col_5_17317565	Col_5_17317565	12326.5	444.182	-6.821679869e-002	1.004163279e-001	4.969226446e-001	3.867251e+002	3.305107e+002	5.027932e+001	6.572146e+001	94	99	22	54	7.324265e+000	1.905638e+001	0	0	0	0	0	0	0	0	1	0	0	61.9382	39.8381	1	1	1	1	25.3321	22.5131	54.773
DATA	214	2	50	0	0	Col_3_13427253	Col_3_13427253	12347.5	444.208	3.142752835e-002	6.710388181e-002	6.395404416e-001	1.015953e+003	1.092197e+003	1.065467e+002	1.230876e+002	187	190	22	53	7.227877e+000	1.868528e+001	0	0	0	0	0	0	0	0	1	0	0	162.862	131.757	1	1	1	1	23.4529	22.4272	54.4697
DATA	215	2	51	0	-1	NC1_00000067	NC1_00000067	12369.2	444.478	0.000000000e+000	6.589768352e-001	1.000000000e+000	3.186740e+001	5.634733e+001	3.211542e+001	5.670921e+001	42	62	22	53	7.027840e+000	1.833063e+001	0	0	0	0	0	0	0	0	1	0	0	2.71307	-0.311536	0	0	0	0	27.0811	22.3393	54.1106
DATA	216	2	52	0	0	Col_3_16066198	Col_3_16066198	12389.8	444.467	-2.129539982e-002	7.646007809e-002	7.806158357e-001	6.366926e+002	6.062258e+002	7.127766e+001	8.297940e+001	132	137	22	52	7.016705e+000	1.831991e+001	0	0	0	0	0	0	0	0	1	0	0	102.257	73.2584	1	1	1	1	25.7804	22.3874	53.6809
DATA	217	2	53	0	0	NC_4_5754942	NC_4_5754942	12411.2	444.315	-4.762328727e-002	6.399438889e-002	4.567681289e-001	1.709984e+003	1.532388e+003	1.739695e+002	1.633613e+002	309	246	22	52	7.146177e+000	1.836251e+001	0	0	0	0	0	0	0	0	1	0	0	274.875	185.344	1	1	1	1	24.6442	22.5244	53.4352
DATA	218	2	54	0	0	NC_1_7851338	NC_1_7851338	12432.7	444.5	-1.326324449e-001	6.260363267e-002	3.412375743e-002	6.549939e+004	4.826195e+004	6.550017e+003	4.826526e+003	10375	5105	22	52	7.116424e+000	1.860632e+001	0	0	1	1	0	0	0	0	1	0	0	10539.1	5842.71	1	1	1	1	27.0811	22.8217	53.699
DATA	219	2	55	0	0	Col_5_14550911	Col_5_14550911	12453.8	444.5	9.954945207e-001	1.113188000e-001	3.796556219e-019	3.834555e+003	3.794980e+004	3.847846e+002	3.795401e+003	659.5	4608	23	52	7.057736e+000	1.851626e+001	0	0	0	0	0	0	0	0	1	0	0	617.552	4598.48	1	1	1	1	25.7804	22.8633	53.6921
DATA	220	2	56	0	0	NC_1_10365177	NC_1_10365177	12474.6	444.827	1.690308950e-002	6.975036210e-002	8.085190906e-001	8.364590e+002	8.696565e+002	8.953065e+001	1.036834e+002	172	168	23	52	7.153690e+000	1.831927e+001	0	0	0	0	0	0	0	0	1	0	0	134.842	105.475	1	1	1	1	24.1747	22.8827	53.4734
DATA	221	2	57	0	0	Col_3_17968225	Col_3_17968225	12495.8	444.474	1.317409000e-001	7.491177226e-002	7.864306119e-002	5.851329e+002	7.924930e+002	6.664264e+001	9.727167e+001	134	163	22	52	7.221196e+000	1.879516e+001	0	0	0	0	0	0	0	0	1	0	0	94.4041	96.2053	1	1	1	1	25.7804	22.8367	53.6573
DATA	222	2	58	0	0	Col_3_18279546	Col_3_18279546	12517.3	444.5	1.981303447e-002	1.140805216e-001	8.621201980e-001	2.858781e+002	2.992223e+002	4.281154e+001	6.380127e+001	81.5	96	22	52	7.177006e+000	1.892846e+001	0	0	0	0	0	0	0	0	1	0	0	46.1654	36.359	1	1	1	1	27.0811	22.7494	53.6647
DATA	223	2	59	0	0	Col_5_3359201	Col_5_3359201	12537.9	444.481	2.724359007e-001	9.733575642e-002	5.127236059e-003	2.833000e+002	5.304965e+002	4.261923e+001	7.735444e+001	82	121	22	52	6.948051e+000	1.881305e+001	0	0	0	0	0	0	0	0	1	0	0	45.7887	64.5207	1	1	1	1	25.3321	22.402	53.7151
DATA	224	2	60	0	0	Col_4_1123843	Col_4_1123843	12559.3	444.31	-4.473348994e-002	6.277318320e-002	4.760803020e-001	2.398939e+003	2.164142e+003	2.419942e+002	2.236035e+002	435	321	22	53	7.161944e+000	1.878678e+001	0	0	0	0	0	0	0	0	1	0	0	388.062	263.461	1	1	1	1	25.3321	22.5885	53.7537
DATA	225	2	61	0	0	NC_1_12181859	NC_1_12181859	12580.7	443.842	-2.861253950e-002	7.163974355e-002	6.896023408e-001	7.875786e+002	7.373630e+002	8.493132e+001	9.270644e+001	159	152	22	53	7.023374e+000	1.884611e+001	0	0	0	0	0	0	0	0	1	0	0	127.5	89.8507	1	1	1	1	21.1402	22.6855	53.8465
DATA	226	2	62	0	0	Col_2_16029136	Col_2_16029136	12601.6	444.792	-1.052211078e-001	6.792828712e-002	1.213810638e-001	1.151912e+003	9.040623e+002	1.194878e+002	1.064175e+002	237	170	22	53	7.068039e+000	1.876825e+001	0	0	0	0	0	0	0	0	1	0	0	186.687	110.269	1	1	1	1	24.6442	22.8115	53.7616
DATA	227	2	63	0	0	NC_2_19052335	NC_2_19052335	12622.5	444.843	5.740113879e-001	8.247269390e-002	3.402306167e-012	8.701760e+002	3.263011e+003	9.262089e+001	3.310859e+002	182.5	463	22	53	7.068391e+000	1.877554e+001	0	0	0	0	0	0	0	0	1	0	0	141.148	398.365	1	1	1	1	24.1747	22.7356	53.8102
DATA	228	2	64	0	0	Col_1_25748487	Col_1_25748487	12643.7	444.232	4.139172970e-002	7.134255484e-002	5.617912902e-001	7.381869e+002	8.120038e+002	8.033912e+001	9.865698e+001	155	158	22	53	7.093087e+000	1.833512e+001	0	0	0	0	0	0	0	0	1	0	0	119.822	99.2252	1	1	1	1	24.8756	22.8475	53.6682
DATA	229	2	65	0	0	NC_4_15388966	NC_4_15388966	12665.1	444.359	-1.600325651e-002	1.074809119e-001	8.816373227e-001	3.226167e+002	3.109450e+002	4.521325e+001	6.403629e+001	95	98.5	22	53	7.165325e+000	1.783358e+001	0	0	0	0	0	0	0	0	1	0	0	52.4125	38.0327	1	1	1	1	26.4388	22.7814	53.689
DATA	230	2	66	0	0	NC_2_9374070	NC_2_9374070	12686.1	443.489	1.272905527e-001	1.422186335e-001	3.707687641e-001	1.880345e+002	2.520740e+002	3.682125e+001	6.134794e+001	71	95	22	53	7.136989e+000	1.790359e+001	0	0	0	0	0	0	0	0	1	0	0	30.5663	30.8597	1	1	1	0	22.1978	22.8102	53.6644
DATA	231	2	67	0	0	NC_4_17093806	NC_4_17093806	12707.7	444.5	3.694107039e-002	1.279906573e-001	7.728697558e-001	2.380112e+002	2.591424e+002	3.957984e+001	6.159297e+001	73	93.5	22	53	7.140852e+000	1.845497e+001	0	0	0	0	0	0	0	0	1	0	0	38.7322	31.7556	1	1	1	0	27.0811	22.7933	53.8604
DATA	232	2	68	0	0	Col_4_7102999	Col_4_7102999	12728.2	445.175	-3.415196867e-002	6.955387675e-002	6.234161250e-001	8.915208e+002	8.240992e+002	9.458482e+001	9.953866e+001	166	156	22	53	7.156599e+000	1.829811e+001	0	0	0	0	0	0	0	0	1	0	0	145.216	101.077	1	1	1	1	21.4095	22.9448	53.9521
DATA	233	2	69	0	0	NC_1_4473876	NC_1_4473876	12750.2	444.3	1.171562020e+000	1.270792982e-001	2.994886286e-020	3.144517e+002	4.667840e+003	4.456282e+001	4.701044e+002	93	632	22	53	7.193397e+000	1.851388e+001	0	0	0	0	0	0	0	0	1	0	0	51.2491	573.032	1	1	1	1	26.2212	22.8289	54.4697
DATA	234	2	70	0	0	NC_5_16995148	NC_5_16995148	12771.2	444.283	-4.935447588e-002	8.099846957e-002	5.423083572e-001	5.592114e+002	4.991391e+002	6.420854e+001	7.481242e+001	129	116	23	54	7.220979e+000	1.869530e+001	0	0	0	0	0	0	0	0	0	0	0	91.2077	61.3287	1	1	1	1	26.0017	22.9866	54.9335
DATA	235	2	71	0	0	Col_5_17678408	Col_5_17678408	12792.2	444.5	-6.035071769e-002	6.362822387e-002	3.428801984e-001	1.897841e+003	1.651616e+003	1.923850e+002	1.742943e+002	360	257.5	23	54	7.228417e+000	1.852159e+001	0	0	0	0	0	0	0	0	0	0	0	309.782	203.108	1	1	1	1	25.7804	23.0561	54.8636
DATA	236	2	72	0	0	Col_3_21901574	Col_3_21901574	12813.4	444.644	9.329544581e-002	1.136096557e-001	4.115363846e-001	2.614586e+002	3.241145e+002	4.094033e+001	6.438448e+001	79.5	108	23	53	7.213387e+000	1.835834e+001	0	0	0	0	0	0	0	0	0	0	0	42.7097	39.892	1	1	1	1	25.3321	23.1328	54.4421
DATA	237	2	73	0	0	NC_3_20864992	NC_3_20864992	12834.4	444.537	-9.599982796e-002	1.704346051e-001	5.732545298e-001	1.948010e+002	1.561678e+002	3.702248e+001	5.773785e+001	75	77.5	23	53	7.139685e+000	1.805379e+001	0	0	0	0	0	0	0	0	0	0	0	31.8422	19.2369	1	1	1	0	24.4106	23.1319	54.0689
DATA	238	2	74	0	0	Col_1_5394000	Col_1_5394000	12855.7	444.268	1.179094053e-002	7.904739560e-002	8.814250763e-001	5.497071e+002	5.648359e+002	6.333851e+001	7.921609e+001	132	134	22	53	7.139971e+000	1.821334e+001	0	0	0	0	0	0	0	0	0	0	0	89.9097	69.6333	1	1	1	1	25.1049	22.9633	54.0367
DATA	239	2	75	0	0	NC_3_16781987	NC_3_16781987	12876.9	444.589	-8.271775181e-002	1.020063508e-001	4.174185854e-001	3.751589e+002	3.100970e+002	4.894865e+001	6.357231e+001	101	103.5	22	53	7.103312e+000	1.829446e+001	0	0	0	0	0	0	0	0	0	0	0	61.406	38.2597	1	1	1	1	25.5572	22.9977	54.1084
DATA	240	2	76	0	0	Col_3_18459744	Col_3_18459744	12898.2	444.576	-9.946822146e-004	8.473383040e-002	9.906339257e-001	4.747318e+002	4.736458e+002	5.692970e+001	7.292795e+001	117.5	124	22	53	7.107414e+000	1.874707e+001	0	0	0	0	0	0	0	0	0	0	0	77.7529	58.4835	1	1	1	1	25.7804	22.9763	54.1241
DATA	241	2	77	0	0	Col_5_15545974	Col_5_15545974	12919.4	444.586	-3.621191101e-002	1.585987262e-001	8.193942922e-001	1.972145e+002	1.814375e+002	3.708136e+001	5.830691e+001	72	84	23	53	7.233638e+000	1.916636e+001	0	0	0	0	0	0	0	0	0	0	0	32.3199	22.4197	1	1	1	0	27.501	23.2943	54.3905
DATA	242	2	78	0	0	NC_2_4630892	NC_2_4630892	12939.9	444.818	-1.778435383e-002	9.146845515e-002	8.458379852e-001	4.163381e+002	3.996335e+002	5.213673e+001	6.828784e+001	109	115	23	53	7.384670e+000	1.906885e+001	0	0	0	0	0	0	0	0	0	0	0	68.2728	49.4165	1	1	1	1	25.1049	23.3711	54.422
DATA	243	2	79	0	0	Col_1_11163918	Col_1_11163918	12961.1	444.944	-3.074755212e-002	6.849605647e-002	6.535072469e-001	9.476685e+002	8.828946e+002	9.982216e+001	1.041965e+002	192.5	173	23	53	7.404106e+000	1.888523e+001	0	0	0	0	0	0	0	0	0	0	0	155.494	109.25	1	1	1	1	24.6442	23.3941	54.4876
DATA	244	2	80	0	0	Col_2_6917292	Col_2_6917292	12982.1	444.385	-5.883341067e-002	7.324231688e-002	4.218182618e-001	7.465852e+002	6.519975e+002	8.097446e+001	8.549231e+001	163	149	23	53	7.198393e+000	1.850774e+001	0	0	0	0	0	0	0	0	0	0	0	122.546	80.731	1	1	1	1	24.4106	23.3052	54.1201
DATA	245	2	81	0	0	Col_3_21283394	Col_3_21283394	13003.6	444.473	9.303204533e-003	8.109599046e-002	9.086683070e-001	5.155063e+002	5.266683e+002	6.032739e+001	7.633956e+001	124	120	23	53	7.266856e+000	1.841532e+001	0	0	0	0	0	0	0	0	0	0	0	84.6612	65.2552	1	1	1	1	24.4106	23.3642	53.8779
DATA	246	2	82	0	0	Col_3_6782603	Col_3_6782603	13024.7	444.475	3.228879878e-003	6.173337540e-002	9.582867577e-001	4.416650e+003	4.449610e+003	4.427742e+002	4.483754e+002	749.5	611	23	53	7.198621e+000	1.833905e+001	0	0	0	0	0	0	0	0	0	0	0	725.687	551.653	1	1	1	1	25.7804	23.2825	54.2729
DATA	247	2	83	0	0	NC_3_2606872	NC_3_2606872	13046.5	444.184	-1.595443725e-001	6.907820630e-002	2.090922760e-002	1.173733e+003	8.128774e+002	1.214774e+002	9.825636e+001	238	165	23	54	7.357903e+000	1.879664e+001	0	0	0	0	0	0	0	0	0	0	0	192.926	100.838	1	1	1	1	23.696	23.428	54.9345
DATA	248	2	84	0	0	Col_3_9154819	Col_3_9154819	13067.1	444.483	-1.006826098e-002	6.385186637e-002	8.747077430e-001	1.598226e+003	1.561600e+003	1.628575e+002	1.656178e+002	307.5	249.5	23	54	7.145538e+000	1.858398e+001	0	0	0	0	0	0	0	0	0	0	0	262.826	193.823	1	1	1	1	25.7804	23.0986	54.6981
DATA	249	2	85	0	0	NC_3_6776084	NC_3_6776084	13088.2	444.323	-3.240223120e-001	1.441604318e-001	2.459846224e-002	3.076068e+002	1.458726e+002	4.387314e+001	5.703471e+001	89	87	23	54	7.016073e+000	1.858489e+001	0	0	0	0	0	0	0	0	0	0	0	50.603	18.1148	1	1	1	0	26.2212	23.1732	54.9578
DATA	250	2	86	0	0	Col_1_24702093	Col_1_24702093	13109.4	444.456	3.551952379e-002	9.564502905e-002	7.103632958e-001	3.605420e+002	3.912690e+002	4.772604e+001	6.758780e+001	93	109	23	54	7.182043e+000	1.849123e+001	0	0	0	0	0	0	0	0	0	0	0	59.3342	48.6124	1	1	1	1	25.1049	23.4807	54.9048
DATA	251	2	87	0	0	NC_4_1843031	NC_4_1843031	13130.9	444.5	-1.537483912e-001	6.448150866e-002	1.710794509e-002	2.379659e+003	1.670192e+003	2.400104e+002	1.758687e+002	426	271	23	53	7.199581e+000	1.872040e+001	0	0	0	0	0	0	0	0	0	0	0	391.753	207.605	1	1	1	1	25.3321	23.5587	54.7579
DATA	252	2	88	0	0	Col_3_14712406	Col_3_14712406	13152	444.643	-1.189802304e-001	6.430367300e-002	6.427223010e-002	2.009610e+003	1.528029e+003	2.033762e+002	1.624210e+002	356.5	253.5	23	54	7.152786e+000	1.852951e+001	0	0	0	0	0	0	0	0	0	0	0	330.943	190.014	1	1	1	1	25.5572	23.5333	55.2471
DATA	253	2	89	0	0	Col_3_14785184	Col_3_14785184	13173.3	444.609	-3.019213867e-001	1.089206315e-001	5.572341235e-003	4.455205e+002	2.223035e+002	5.441453e+001	5.936091e+001	118.5	90	23	55	7.354713e+000	1.856444e+001	0	0	0	0	0	0	0	0	0	0	0	73.3872	27.6546	1	1	1	0	27.2919	23.6124	55.5225
DATA	254	2	90	0	0	Col_4_12060675	Col_4_12060675	13194.1	444.268	1.366201040e-002	7.056076586e-002	8.464730493e-001	7.791982e+002	8.040998e+002	8.394814e+001	9.743370e+001	162	169	23	55	7.211252e+000	1.885550e+001	0	0	0	0	0	0	0	0	0	0	0	128.369	100.063	1	1	1	1	25.3321	23.1834	55.9773
DATA	255	2	91	0	0	Col_1_22569402	Col_1_22569402	13214.9	444.603	-9.707444132e-002	6.281872444e-002	1.222711693e-001	3.138658e+003	2.509976e+003	3.154155e+002	2.569542e+002	564.5	384.5	23	54	7.305890e+000	1.836818e+001	0	0	0	0	0	0	0	0	0	0	0	517.224	312.441	1	1	1	1	25.7804	23.3039	55.3342
DATA	256	2	92	0	0	Col_5_808132	Col_5_808132	13236.7	444.5	1.249235153e-001	1.096232708e-001	2.544650239e-001	2.631230e+002	3.508184e+002	4.083254e+001	6.522831e+001	82.5	108.5	23	54	7.303844e+000	1.876060e+001	0	0	0	0	0	0	0	0	0	0	0	43.3666	43.6817	1	1	1	1	25.7804	23.2337	55.6083
DATA	257	2	93	0	0	NC_4_2158688	NC_4_2158688	13257.7	444.609	-1.617967629e-001	9.587513894e-002	9.149230301e-002	4.560326e+002	3.141949e+002	5.526578e+001	6.332279e+001	122	104	23	54	7.233070e+000	1.886252e+001	0	0	0	0	0	0	0	0	0	0	0	75.173	39.1307	1	1	1	1	27.2919	23.3046	55.6596
DATA	258	2	94	0	0	Col_1_22805032	Col_1_22805032	13278.5	444.783	1.755925590e-001	1.155161594e-001	1.284935913e-001	2.308115e+002	3.458199e+002	3.882152e+001	6.494092e+001	80	112	23	54	7.398158e+000	1.945408e+001	0	0	0	0	0	0	0	0	0	0	0	38.0527	43.0778	1	1	1	1	23.4529	23.5654	56.0132
DATA	259	2	95	0	0	Col_2_10918123	Col_2_10918123	13299.6	444.292	-3.161348249e-002	6.846888652e-002	6.442818316e-001	9.448312e+002	8.784979e+002	9.950657e+001	1.036253e+002	192	171	23	55	7.421485e+000	1.971437e+001	0	0	0	0	0	0	0	0	0	0	0	155.759	109.446	1	1	1	1	23.696	23.8043	56.1714
DATA	260	2	96	0	0	Col_3_9137150	Col_3_9137150	13321.1	444.389	5.945369447e-001	1.162238986e-001	3.130023799e-007	1.561518e+002	6.138806e+002	3.490305e+001	8.239178e+001	62	140	23	54	7.346954e+000	1.901986e+001	0	0	0	0	0	0	0	0	0	0	0	25.7437	76.4883	1	1	1	1	25.1049	23.8908	55.5916
DATA	261	2	97	0	0	Col_1_25003932	Col_1_25003932	13342.5	444.593	-1.560470081e-001	7.979448328e-002	5.051093178e-002	6.680463e+002	4.664011e+002	7.373705e+001	7.207456e+001	147.5	119	24	54	7.330989e+000	1.882350e+001	0	0	0	0	0	0	0	0	0	0	0	110.142	58.1171	1	1	1	1	24.4106	23.9709	55.6968
DATA	262	2	98	0	0	NC_5_25618804	NC_5_25618804	13363	444.5	-9.623500652e-002	6.207754648e-002	1.210842870e-001	1.497787e+004	1.200093e+004	1.498112e+003	1.201350e+003	2555	1576	24	54	7.456143e+000	1.881117e+001	0	0	0	0	0	0	0	0	0	0	0	2469.26	1495.44	1	1	1	1	25.3321	24.3706	55.6069
DATA	263	2	99	0	0	Col_3_21534932	Col_3_21534932	13384.6	444.701	2.262131949e-003	6.147604019e-002	9.706468907e-001	1.032674e+004	1.038067e+004	1.033146e+003	1.039520e+003	1626	1334	24	55	7.446024e+000	1.833011e+001	0	0	0	0	0	0	0	0	0	0	0	1702.44	1293.53	1	1	1	1	26.8687	24.4646	55.7843
DATA	264	2	100	0	0	Col_3_5436019	Col_3_5436019	13405.5	444.5	-7.170111358e-002	6.202266124e-002	2.476619294e-001	5.286740e+003	4.482154e+003	5.295951e+002	4.515715e+002	922.5	604.5	24	55	7.470901e+000	1.853279e+001	0	0	0	0	0	0	0	0	0	0	0	871.415	558.483	1	1	1	1	24.4106	24.6799	56.0506
DATA	265	2	101	1028	1	SM_08	SM_08	13427	444.797	0.000000000e+000	6.581185029e-001	1.000000000e+000	3.102547e+001	5.460641e+001	3.122358e+001	5.495712e+001	35	61	24	55	7.550112e+000	1.899112e+001	0	0	0	0	0	0	0	0	0	0	0	-5.08759	-2.77792	0	0	0	0	28.1191	24.716	56.6117
DATA	266	2	102	0	0	Col_2_1571380	Col_2_1571380	13447.8	444.309	-4.337788549e-002	6.315479955e-002	4.921771450e-001	2.036894e+003	1.843277e+003	2.060701e+002	1.923486e+002	384	290	25	55	7.517281e+000	1.880933e+001	0	0	0	0	0	0	0	0	0	0	0	335.616	229.617	1	1	1	1	24.8756	24.7506	56.5594
DATA	267	2	103	0	0	NC_2_13618106	NC_2_13618106	13469.3	445.3	1.251583445e-001	2.065072873e-001	5.444667509e-001	1.203677e+002	1.605715e+002	3.347108e+001	5.727133e+001	58.5	88.5	25	55	7.475288e+000	1.911876e+001	0	0	0	0	0	0	0	0	0	0	0	19.8336	19.9994	1	1	0	0	28.3221	24.8578	56.7681
DATA	268	2	104	0	0	NC_2_17986644	NC_2_17986644	13490.5	444.767	-6.451556174e-002	1.184386124e-001	5.859479632e-001	2.923659e+002	2.520061e+002	4.278992e+001	6.048797e+001	88	92	25	56	7.525492e+000	1.937006e+001	0	0	0	0	0	0	0	0	0	0	0	48.1557	31.3796	1	1	1	0	25.7804	24.8835	57.0237
DATA	269	2	105	0	0	NC_4_6586630	NC_4_6586630	13511.6	445	1.188963305e-001	3.220533122e-001	7.119919684e-001	7.559482e+001	9.940045e+001	3.215259e+001	5.589410e+001	51	75.5	25	56	7.573773e+000	1.938304e+001	0	0	0	0	0	0	0	0	0	0	0	12.4484	12.374	1	1	0	0	29.1201	24.9536	57.4115
DATA	270	2	106	0	0	NC_2_8761594	NC_2_8761594	13532.1	444.915	-7.968680693e-002	6.423213104e-002	2.147511082e-001	1.735014e+003	1.444163e+003	1.762953e+002	1.545423e+002	326	245	25	56	7.430312e+000	1.926000e+001	0	0	0	0	0	0	0	0	0	0	0	285.613	179.721	1	1	1	1	22.9591	24.8907	57.1144
DATA	271	2	107	0	0	NC_5_21798279	NC_5_21798279	13553.6	445.491	5.326404609e-001	7.869581272e-002	1.302632641e-011	2.916033e+003	9.941064e+003	2.932749e+002	9.956289e+002	522	1305	25	56	7.464180e+000	1.955854e+001	0	0	0	0	0	0	0	0	0	0	0	479.928	1236.7	1	1	1	1	25.1049	24.9955	57.6212
DATA	272	2	108	0	0	Col_3_20208243	Col_3_20208243	13574.6	445.25	9.592445460e-002	9.553062279e-002	3.153195380e-001	3.383304e+002	4.219544e+002	4.607917e+001	6.937127e+001	95.5	121	25	56	7.668452e+000	1.974339e+001	0	0	0	0	0	0	0	0	0	0	0	55.6577	52.4704	1	1	1	1	25.1049	25.1732	57.7984
DATA	273	2	109	0	0	Col_3_7305271	Col_3_7305271	13595.9	444.673	1.406314678e-001	1.108291271e-001	2.044754861e-001	2.550705e+002	3.526076e+002	4.037792e+001	6.540793e+001	81	107	25	56	7.570720e+000	1.913707e+001	0	0	0	0	0	0	0	0	0	0	0	41.9362	43.8257	1	1	1	1	25.3321	25.0984	57.3438
DATA	274	2	110	0	0	Col_3_23278447	Col_3_23278447	13617.5	445	8.284083310e-002	1.094138279e-001	4.489701170e-001	2.769308e+002	3.351290e+002	4.180242e+001	6.450607e+001	83	107	25	57	7.563874e+000	1.904113e+001	0	0	0	0	0	0	0	0	0	0	0	45.5124	41.6324	1	1	1	1	29.1201	25.1542	57.9544
DATA	275	2	111	0	0	Col_1_18371899	Col_1_18371899	13638.6	445	-1.204475771e-001	8.665595976e-002	1.645436444e-001	5.245235e+002	3.974819e+002	6.109644e+001	6.797931e+001	127	121	25	57	7.628168e+000	1.898192e+001	0	0	0	0	0	0	0	0	0	0	0	86.1596	49.3512	1	1	1	1	29.1201	25.1094	58.3769
DATA	276	2	112	0	0	Col_2_17124882	Col_2_17124882	13659.6	445	2.006196077e-001	6.410109586e-002	1.749625304e-003	2.787883e+004	4.424805e+004	2.788059e+003	4.425149e+003	4339.5	5472	25	57	7.778047e+000	1.914860e+001	0	0	1	1	0	0	0	0	0	0	0	4576.99	5490.57	1	1	1	1	29.1201	25.3251	58.7101
DATA	277	2	113	0	0	Col_3_6471900	Col_3_6471900	13680.8	445	1.223871454e-001	9.145198588e-002	1.808095315e-001	3.572472e+002	4.735392e+002	4.753919e+001	7.274066e+001	99.5	122.5	25	57	7.832026e+000	1.911984e+001	0	0	0	0	0	0	0	0	0	0	0	58.617	58.7217	1	1	1	1	28.1191	25.4998	58.6888
DATA	278	2	114	0	0	Col_3_7785681	Col_3_7785681	13702.5	445.686	3.606023361e-002	6.154287396e-002	5.579179976e-001	1.253973e+004	1.362537e+004	1.254365e+003	1.363657e+003	1992.5	1764	25	57	7.832280e+000	1.960557e+001	0	0	0	0	0	0	0	0	0	0	0	2056.6	1688.49	1	1	1	1	24.4106	25.4763	58.7458
DATA	279	2	115	0	0	Col_1_25679407	Col_1_25679407	13723	445.375	-1.554606482e-001	9.854485579e-002	1.146662307e-001	4.337303e+002	3.032209e+002	5.354639e+001	6.306183e+001	110	104.5	25	57	7.789839e+000	1.937011e+001	0	0	0	0	0	0	0	0	0	0	0	71.084	37.5486	1	1	1	1	25.5572	25.3753	58.1068
DATA	280	2	116	0	0	NC_1_11485320	NC_1_11485320	13744.6	445.288	-1.273329415e-001	8.622070906e-002	1.397224272e-001	5.369482e+002	4.004971e+002	6.221375e+001	6.830997e+001	127	119	25	57	7.848097e+000	1.932213e+001	0	0	0	0	0	0	0	0	0	0	0	87.9371	49.5548	1	1	1	1	27.7085	25.4169	58.0477
DATA	281	2	117	0	0	Col_5_6820989	Col_5_6820989	13765.4	444.59	4.978803735e-002	7.300011622e-002	4.952219911e-001	6.660775e+002	7.469866e+002	7.365987e+001	9.299132e+001	145	144	25	57	7.886052e+000	1.942326e+001	0	0	0	0	0	0	0	0	0	0	0	108.987	92.3483	1	1	1	1	25.7804	25.3218	58.257
DATA	282	2	118	0	0	NC_2_3544138	NC_2_3544138	13786.4	444.357	-1.102780654e-002	6.156368106e-002	8.578368463e-001	6.832532e+003	6.661222e+003	6.839779e+002	6.684247e+002	1108	882	25	57	7.927298e+000	1.924295e+001	0	0	0	0	0	0	0	0	0	0	0	1117.08	822.79	1	1	1	1	24.8756	25.4633	58.3902
DATA	283	2	119	0	0	NC_1_27783753	NC_1_27783753	13807.8	445	-1.065741124e-001	9.258879952e-002	2.497126766e-001	4.555004e+002	3.563811e+002	5.537900e+001	6.594307e+001	113.5	107	25	58	7.907316e+000	1.940050e+001	0	0	0	0	0	0	0	0	0	0	0	74.4247	43.9804	1	1	1	1	28.1191	25.4559	58.9586
DATA	284	2	120	0	0	NC_4_2326680	NC_4_2326680	13829.1	444.672	-1.004643955e-001	6.259178399e-002	1.084776990e-001	3.966493e+003	3.147330e+003	3.979001e+002	3.195957e+002	670	443	25	58	7.829335e+000	1.972699e+001	0	0	0	0	0	0	0	0	0	0	0	647.497	388.023	1	1	1	1	25.7804	25.3977	58.9801
DATA	285	2	121	0	0	NC_1_26305348	NC_1_26305348	13849.3	444.286	-6.571368387e-002	1.523809007e-001	6.662893670e-001	2.147131e+002	1.845631e+002	3.816660e+001	5.857671e+001	80	86	25	58	7.674728e+000	1.967861e+001	0	0	0	0	0	0	0	0	0	0	0	35.0179	22.7317	1	1	1	0	20.0267	25.4176	58.9053
DATA	286	2	122	0	0	Col_3_607305	Col_3_607305	13871.2	445.39	1.163332358e-001	6.859060793e-002	8.987605275e-002	8.464329e+002	1.106435e+003	9.034049e+001	1.238505e+002	180.5	200.5	25	58	7.675155e+000	1.956097e+001	0	0	0	0	0	0	0	0	0	0	0	137.96	136.134	1	1	1	1	25.7804	25.4739	59.2358
DATA	287	2	123	0	0	Col_3_18609790	Col_3_18609790	13891.6	445.745	-4.411902138e-002	6.687978830e-002	5.094614826e-001	1.118096e+003	1.010090e+003	1.161890e+002	1.153526e+002	220.5	182.5	25	58	7.588958e+000	1.958369e+001	0	0	0	0	0	0	0	0	0	0	0	182.094	124.151	1	1	1	1	25.1049	25.4589	58.8842
DATA	288	2	124	0	0	Col_2_2441608	Col_2_2441608	13913.1	445	-9.567196900e-002	7.520081805e-002	2.032950422e-001	7.300003e+002	5.856674e+002	7.956034e+001	8.087628e+001	159	129	25	57	7.551598e+000	1.954895e+001	0	0	0	0	0	0	0	0	0	0	0	118.749	71.8978	1	1	1	1	26.0017	25.5334	58.23
DATA	289	2	125	0	0	NC_3_2616994	NC_3_2616994	13934.6	445	0.000000000e+000	6.583749520e-001	1.000000000e+000	3.146692e+001	5.548653e+001	3.166785e+001	5.584289e+001	31.5	60.5	25	57	7.586940e+000	1.918779e+001	0	0	0	0	0	0	0	0	0	0	0	-6.64724	-2.12075	0	0	0	0	29.1201	25.6295	57.6451
DATA	290	2	126	0	0	NC_1_4271217	NC_1_4271217	13956	445.203	-3.250345314e-001	3.435204707e-001	3.440533289e-001	1.174242e+002	5.555501e+001	3.380380e+001	5.597222e+001	57	65	25	56	7.706832e+000	1.875567e+001	0	0	0	0	0	0	0	0	0	0	0	19.0636	3.18382	1	0	0	0	28.1191	25.6121	57.0685
DATA	291	2	127	0	0	Col_1_22523812	Col_1_22523812	13977.2	445.268	-2.379304143e-002	7.909608253e-002	7.635579475e-001	5.767927e+002	5.460429e+002	6.583156e+001	7.820313e+001	136	142	25	57	7.759587e+000	1.911905e+001	0	0	0	0	0	0	0	0	0	0	0	93.5444	66.7849	1	1	1	1	25.3321	25.4577	57.6028
DATA	292	2	128	0	0	NC_2_421707	NC_2_421707	13998.8	444.967	-5.754052663e-002	7.110765979e-002	4.183984305e-001	8.429240e+002	7.383255e+002	9.008050e+001	9.270347e+001	175	156	24	57	7.886524e+000	1.919476e+001	0	0	0	0	0	0	0	0	0	0	0	136.543	90.179	1	1	1	1	27.0811	25.039	57.7214
DATA	293	2	129	0	0	Col_5_8923386	Col_5_8923386	14019.7	445.081	9.633123368e-002	6.700568328e-002	1.505312168e-001	9.891545e+002	1.234796e+003	1.039024e+002	1.356404e+002	198	214	24	57	7.749721e+000	1.944729e+001	0	0	0	0	0	0	0	0	0	0	0	160.06	150.616	1	1	1	1	26.8687	24.9475	58.1383
DATA	294	2	130	0	0	Col_2_18304785	Col_2_18304785	14040.6	445.027	-5.963717676e-003	1.349701305e-001	9.647565698e-001	2.350548e+002	2.318491e+002	3.957607e+001	6.080624e+001	68.5	85.5	25	58	7.719285e+000	1.979462e+001	0	0	0	0	0	0	0	0	0	0	0	37.992	28.241	1	1	1	0	29.1201	25.2191	58.6483
DATA	295	2	131	0	0	NC_4_3557490	NC_4_3557490	14061.6	444.778	1.073047758e-001	7.307073067e-002	1.419669478e-001	6.457611e+002	8.267547e+002	7.201617e+001	1.000214e+002	146.5	166.5	25	57	7.785888e+000	1.956191e+001	0	0	0	0	0	0	0	0	0	0	0	104.246	100.559	1	1	1	1	26.4388	25.3952	58.1936
DATA	296	2	132	0	0	NC_5_20922657	NC_5_20922657	14082.5	445.321	-7.642616770e-002	7.442013338e-002	3.044414046e-001	7.403584e+002	6.208917e+002	8.062062e+001	8.386422e+001	164	145	25	57	7.755295e+000	1.926985e+001	0	0	0	0	0	0	0	0	0	0	0	119.393	75.4114	1	1	1	1	25.3321	25.4484	58.0478
DATA	297	2	133	0	0	Col_4_14184094	Col_4_14184094	14103.6	444.981	-4.599028844e-002	6.326654433e-002	4.672694279e-001	2.035575e+003	1.831035e+003	2.060502e+002	1.916112e+002	361	276	25	57	7.694791e+000	1.912740e+001	0	0	0	0	0	0	0	0	0	0	0	327.832	222.049	1	1	1	1	24.4106	25.3506	58.3555
DATA	298	2	134	0	0	Col_3_18879086	Col_3_18879086	14124.5	445.298	2.625754135e-001	6.827273214e-002	1.200726240e-004	1.162305e+003	2.127627e+003	1.205527e+002	2.201492e+002	220	314	25	58	7.710288e+000	1.908739e+001	0	0	0	0	0	0	0	0	0	0	0	186.975	257.623	1	1	1	1	25.3321	25.1554	58.5294
DATA	299	2	135	0	0	NC_3_10257014	NC_3_10257014	14146	445.158	-3.016357051e-001	6.945946291e-002	1.407967449e-005	2.299629e+003	1.148212e+003	2.321833e+002	1.280316e+002	401	200	24	57	7.768645e+000	1.960681e+001	0	0	0	0	0	0	0	0	0	0	0	369.436	138.804	1	1	1	1	25.3321	25.09	58.246
DATA	300	2	136	0	0	NC_1_11824678	NC_1_11824678	14167.5	445.324	1.075890261e-002	9.244488047e-002	9.073499502e-001	4.046483e+002	4.147980e+002	5.163538e+001	7.028081e+001	111.5	112	24	57	7.827645e+000	1.961126e+001	0	0	0	0	0	0	0	0	0	0	0	64.9232	50.0606	1	1	1	1	27.0811	25.1354	57.9727
DATA	301	2	137	0	0	Col_3_9637959	Col_3_9637959	14188.6	445.298	-3.998242286e-002	6.532882881e-002	5.405258110e-001	1.351227e+003	1.232383e+003	1.388873e+002	1.357103e+002	250	218	25	57	7.811123e+000	1.948629e+001	0	0	0	0	0	0	0	0	0	0	0	216.506	148.484	1	1	1	1	26.8687	25.4751	57.7895
DATA	302	2	138	0	0	NC_4_2992483	NC_4_2992483	14210	445.5	3.471767265e-001	5.840174071e-001	5.522024978e-001	3.195639e+001	7.107787e+001	3.224366e+001	5.736964e+001	42	66	25	56	7.712867e+000	1.936696e+001	0	0	0	0	0	0	0	0	0	0	0	3.70454	8.54908	0	1	0	0	26.2212	25.2358	57.6702
DATA	303	2	139	0	0	Col_3_11427598	Col_3_11427598	14231	445.5	-2.562031921e-001	6.774418061e-002	1.556222659e-004	2.299296e+003	1.274652e+003	2.321740e+002	1.396403e+002	413.5	221.5	25	56	7.734708e+000	1.914876e+001	0	0	0	0	0	0	0	0	0	0	0	367.423	153.046	1	1	1	1	26.2212	25.4127	57.6037
DATA	304	2	140	0	0	Col_3_2167717	Col_3_2167717	14252.1	445.19	1.481533967e-003	6.179626094e-002	9.808729553e-001	4.169966e+003	4.184215e+003	4.182420e+002	4.223036e+002	705	551	25	56	7.680355e+000	1.910366e+001	0	0	0	0	0	0	0	0	0	0	0	665.367	501.49	1	1	1	1	25.5572	25.6609	57.5825
DATA	305	2	141	0	0	Col_4_7673035	Col_4_7673035	14273.3	445.286	-2.509378911e-002	6.547937776e-002	7.015477963e-001	1.300584e+003	1.227566e+003	1.340087e+002	1.354431e+002	239.5	209	25	57	7.748602e+000	1.913745e+001	0	0	0	0	0	0	0	0	0	0	0	207.232	146.86	1	1	1	1	26.4388	25.5777	58.2198
DATA	306	2	142	0	0	Col_4_15030031	Col_4_15030031	14294.2	445.768	3.688325058e-002	8.974270464e-002	6.810807139e-001	4.191766e+002	4.563313e+002	5.294294e+001	7.327885e+001	103	127	25	58	8.053437e+000	1.948486e+001	0	0	0	0	0	0	0	0	0	0	0	66.7036	54.4956	1	1	1	1	25.1049	25.7296	58.7755
DATA	307	2	143	0	0	NC_5_22578738	NC_5_22578738	14315.5	445.324	-2.060115127e-001	2.527155855e-001	4.149628947e-001	1.471674e+002	9.157991e+001	3.557802e+001	5.817233e+001	62.5	73	25	58	7.817832e+000	1.973144e+001	0	0	0	0	0	0	0	0	0	0	0	23.3814	10.9154	1	1	0	0	27.0811	25.4088	58.7076
DATA	308	2	144	0	0	Col_2_3154250	Col_2_3154250	14336.8	445.368	4.557123066e-002	6.182540509e-002	4.610642513e-001	4.749074e+003	5.274487e+003	4.760141e+002	5.305799e+002	743.5	674.5	25	58	7.906607e+000	1.982450e+001	0	0	0	0	0	0	0	0	0	0	0	753.393	627.459	1	1	1	1	25.7804	25.4786	58.7159
DATA	309	2	145	0	0	NC_4_10636017	NC_4_10636017	14358.4	445.7	0.000000000e+000	6.595458469e-001	1.000000000e+000	3.228087e+001	5.730272e+001	3.248699e+001	5.769902e+001	34.5	68	25	57	7.822640e+000	1.941716e+001	0	0	0	0	0	0	0	0	0	0	0	-4.66572	2.14454	0	0	0	0	30	25.4553	58.0318
DATA	310	2	146	0	0	NC_3_14352387	NC_3_14352387	14379	445.5	-8.909010712e-002	2.280932234e-001	6.961029925e-001	1.451107e+002	1.181978e+002	3.562612e+001	5.897900e+001	58	82	25	58	7.770871e+000	1.939026e+001	0	0	0	0	0	0	0	0	0	0	0	22.9516	14.0062	1	1	0	0	26.2212	25.7602	58.5929
DATA	311	2	147	0	0	Col_5_14632308	Col_5_14632308	14400	445.158	3.899202171e-002	6.279334376e-002	5.346273361e-001	2.193374e+003	2.399412e+003	2.217453e+002	2.468280e+002	392.5	340	25	57	7.751659e+000	1.940568e+001	0	0	0	0	0	0	0	0	0	0	0	346.356	283.753	1	1	1	1	25.3321	25.6983	58.2569
DATA	312	2	148	0	0	Col_1_4640897	Col_1_4640897	14421.2	445.054	-1.658196685e-002	6.893048009e-002	8.098955866e-001	9.427579e+002	9.074407e+002	9.976663e+001	1.077055e+002	189	172.5	25	57	7.799104e+000	1.954671e+001	0	0	0	0	0	0	0	0	0	0	0	148.635	107.095	1	1	1	1	24.8756	25.8089	58.4691
DATA	313	2	149	0	0	NC_5_14149118	NC_5_14149118	14443.1	445.357	9.444410566e-001	1.985483725e-001	1.967537635e-006	4.833829e+001	4.253362e+002	3.304746e+001	7.203700e+001	45	113	25	57	7.866440e+000	1.968675e+001	0	0	0	0	0	0	0	0	0	0	0	7.60921	50.0919	1	1	0	1	25.7804	25.5265	58.4458
DATA	314	2	150	0	0	NC_1_26267745	NC_1_26267745	14463.7	445.81	-1.302972363e-001	7.070097867e-002	6.533863930e-002	1.019916e+003	7.555567e+002	1.071172e+002	9.540587e+001	198	157	25	57	7.805623e+000	1.956325e+001	0	0	0	0	0	0	0	0	0	0	0	160.323	88.8062	1	1	1	1	25.3321	25.6019	58.1086
DATA	315	2	151	0	0	Col_3_19582717	Col_3_19582717	14484.7	445.4	7.169920664e-002	7.511329879e-002	3.398066177e-001	6.257403e+002	7.380629e+002	7.064679e+001	9.410362e+001	134	158	25	57	7.775189e+000	1.937642e+001	0	0	0	0	0	0	0	0	0	0	0	98.1945	86.5653	1	1	1	1	25.1049	25.4266	57.6582
DATA	316	2	152	0	0	NC_3_1744221	NC_3_1744221	14505.6	445.771	5.039814496e-001	4.784446973e-001	2.921693830e-001	3.263462e+001	1.041502e+002	3.284301e+001	5.941920e+001	39	74	25	57	7.662033e+000	1.923287e+001	0	0	0	0	0	0	0	0	0	0	0	0.0441201	12.1904	0	1	0	0	23.696	25.2895	57.5866
DATA	317	2	153	0	0	Col_5_25071448	Col_5_25071448	14527	445.6	-4.493186821e-002	6.324603660e-002	4.774376599e-001	2.115728e+003	1.907779e+003	2.141153e+002	1.995831e+002	371	295	25	56	7.620396e+000	1.945819e+001	0	0	0	0	0	0	0	0	0	0	0	330.959	222.809	1	1	1	1	25.3321	25.2372	57.9044
DATA	318	2	154	0	0	NC_4_6875499	NC_4_6875499	14547.7	445.468	-1.665405201e-001	1.224705986e-001	1.738803154e-001	3.359012e+002	2.289133e+002	4.705462e+001	6.305473e+001	91	95	25	57	7.695090e+000	1.944696e+001	0	0	0	0	0	0	0	0	0	0	0	52.4588	26.6778	1	1	1	0	23.4529	25.3742	58.1538
DATA	319	2	155	0	0	Col_2_14662026	Col_2_14662026	14569.2	445.774	1.017675397e-001	8.643234732e-002	2.390262395e-001	4.328528e+002	5.471518e+002	5.443246e+001	8.037874e+001	102	132	25	57	7.651745e+000	1.950130e+001	0	0	0	0	0	0	0	0	0	0	0	67.4934	63.6267	1	1	1	1	26.4388	25.2975	58.1826
DATA	320	2	156	0	0	NC_4_2294185	NC_4_2294185	14590.2	445.433	-1.427368309e-002	8.639678959e-002	8.687780616e-001	4.915611e+002	4.756678e+002	5.923984e+001	7.579587e+001	111.5	125.5	25	56	7.773613e+000	1.918642e+001	0	0	0	0	0	0	0	0	0	0	0	76.5157	55.1914	1	1	1	1	25.7804	25.2976	57.679
DATA	321	2	157	0	0	Col_4_2440170	Col_4_2440170	14612.1	445.356	5.113553824e-002	1.466351243e-001	7.272947273e-001	2.084680e+002	2.345173e+002	3.913318e+001	6.362748e+001	72	91	25	56	7.762409e+000	1.926451e+001	0	0	0	0	0	0	0	0	0	0	0	32.3938	27.1484	1	1	1	0	25.7804	25.254	57.5228
DATA	322	2	158	0	0	Col_5_23089709	Col_5_23089709	14633	445.5	6.311533051e-002	1.059252743e-001	5.512769782e-001	3.183027e+002	3.680914e+002	4.597263e+001	6.977603e+001	83	106	25	56	7.508516e+000	1.924879e+001	0	0	0	0	0	0	0	0	0	0	0	49.3823	42.5183	1	1	1	1	26.2212	24.9964	57.6805
DATA	323	2	159	0	0	Col_5_8762121	Col_5_8762121	14654.1	445.19	1.306293986e-002	6.854118817e-002	8.488505428e-001	9.578895e+002	9.871391e+002	1.013886e+002	1.152135e+002	181.5	168.5	25	56	7.524524e+000	1.945849e+001	0	0	0	0	0	0	0	0	0	0	0	148.353	113.767	1	1	1	1	25.5572	24.9732	57.4853
DATA	324	2	160	0	0	Col_3_645720	Col_3_645720	14675.1	445.632	-1.984954968e-001	1.647276569e-001	2.282064199e-001	2.431796e+002	1.539684e+002	4.121741e+001	6.150007e+001	77	80	24.5	56	7.917447e+000	1.967240e+001	0	0	0	0	0	0	0	0	0	0	0	37.6048	17.706	1	1	1	0	21.1402	25.1053	57.8734
DATA	325	2	161	0	0	NC_2_16896608	NC_2_16896608	14696.4	445.414	1.581299542e-001	1.163461052e-001	1.741041279e-001	3.090468e+003	4.447891e+003	4.990233e+002	8.651360e+002	320.5	278	24	56	7.744940e+000	1.951044e+001	0	0	1	1	0	0	0	0	0	0	0	477.078	510.319	1	1	1	1	27.501	25.0317	57.3065
DATA	326	2	162	66	1	DarkCorner	DarkCorner	14717.6	445.414	0.000000000e+000	6.605668160e-001	1.000000000e+000	3.318038e+001	5.943295e+001	3.339224e+001	5.981465e+001	34	60	24	56	7.697491e+000	1.956853e+001	0	0	0	0	0	0	0	0	0	0	0	-3.83003	-7.71986	0	0	0	0	27.501	24.8852	57.0211
DATA	327	2	163	66	1	DarkCorner	DarkCorner	14738.8	444.687	0.000000000e+000	6.606396238e-001	1.000000000e+000	3.324153e+001	5.957314e+001	3.345379e+001	5.995574e+001	37	63	24	56	7.604306e+000	1.954694e+001	0	0	0	0	0	0	0	0	0	0	0	-2.24922	-0.973241	0	0	0	0	22.9591	24.6089	56.8783
DATA	328	2	164	66	1	DarkCorner	DarkCorner	14760.1	445.579	0.000000000e+000	6.607477031e-001	1.000000000e+000	3.328929e+001	5.970427e+001	3.350185e+001	6.008772e+001	31.5	52	24	55	7.558536e+000	1.898849e+001	0	0	0	0	0	0	0	0	0	0	0	-6.18701	-11.0425	0	0	0	0	30	24.3656	56.256
DATA	329	3	1	66	1	DarkCorner	DarkCorner	11300.6	449.888	0.000000000e+000	6.538936380e-001	1.000000000e+000	3.195816e+001	5.450450e+001	3.216222e+001	5.485455e+001	33.5	55.5	23	54	7.445127e+000	1.858284e+001	0	0	0	0	0	0	0	0	0	0	0	-0.102674	-6.33108	0	0	0	0	30.4662	23.5201	54.7476
DATA	330	3	2	66	1	DarkCorner	DarkCorner	11322.6	449.96	0.000000000e+000	6.541376534e-001	1.000000000e+000	3.200973e+001	5.469430e+001	3.221412e+001	5.504557e+001	36	67	23	54	7.441102e+000	1.892111e+001	0	0	0	0	0	0	0	0	0	0	0	-1.87079	-0.128797	0	0	0	0	23.9365	23.5667	54.9616
DATA	331	3	3	0	0	Col_4_6792843	Col_4_6792843	11342.9	450.035	-2.284934522e-003	1.034626411e-001	9.823804441e-001	3.344290e+002	3.326741e+002	4.646552e+001	6.446094e+001	94	102	23	53	7.308664e+000	1.857773e+001	0	0	0	0	0	0	0	0	0	0	0	53.3517	41.2557	1	1	1	1	26.0017	23.5481	54.9398
DATA	332	3	4	0	0	NC_1_5390149	NC_1_5390149	11364.4	450	8.576509423e-002	1.074728199e-001	4.248608578e-001	2.867036e+002	3.492997e+002	4.319130e+001	6.547737e+001	78	109	23	53	7.312556e+000	1.865640e+001	0	0	0	0	0	0	0	0	0	0	0	45.6748	43.1853	1	1	1	1	23.4529	23.5534	54.9806
DATA	333	3	5	0	0	NC_5_10643669	NC_5_10643669	11385.2	449.625	-2.096304875e-001	1.359146288e-001	1.229840088e-001	2.939196e+002	1.813836e+002	4.370519e+001	5.842487e+001	83	86	23	54	7.311225e+000	1.901632e+001	0	0	0	0	0	0	0	0	0	0	0	46.7627	22.3623	1	1	1	0	25.1049	23.5158	55.4394
DATA	334	3	6	0	0	Col_4_13331099	Col_4_13331099	11407.3	449.45	-1.275644015e-002	7.871732399e-002	8.712635008e-001	5.768350e+002	5.601382e+002	6.615329e+001	7.899036e+001	132	137	23	53	7.417399e+000	1.873117e+001	0	0	0	0	0	0	0	0	0	0	0	91.6601	68.8632	1	1	1	1	25.7804	23.4103	54.5996
DATA	335	3	7	0	0	NC_5_1452901	NC_5_1452901	11428	449.034	-2.010736153e-001	6.418779628e-002	1.732752776e-003	1.096779e+004	6.903123e+003	1.097258e+003	6.925666e+002	1730	869	22	53	7.032730e+000	1.863399e+001	0	0	0	0	0	0	0	0	0	0	0	1740.83	846.549	1	1	1	1	25.7804	22.9913	54.3193
DATA	336	3	8	0	0	Col_4_7586796	Col_4_7586796	11449	450.203	-9.630842131e-002	6.584070548e-002	1.435360987e-001	1.421837e+003	1.139046e+003	1.458388e+002	1.269128e+002	269.5	198	23	53.5	7.047926e+000	1.852949e+001	0	0	0	0	0	0	0	0	0	0	0	225.516	139.347	1	1	1	1	28.1191	23.0065	54.6413
DATA	337	3	9	0	0	Col_1_27740394	Col_1_27740394	11470	450.203	-6.112763811e-003	6.864157903e-002	9.290394969e-001	9.250653e+002	9.121361e+002	9.804108e+001	1.070827e+002	181	173	22	54	7.015527e+000	1.833216e+001	0	0	0	0	0	0	0	0	0	0	0	146.595	111.336	1	1	1	1	28.1191	22.9724	54.5752
DATA	338	3	10	0	0	NC_5_24456137	NC_5_24456137	11491.4	450	1.071605298e-001	4.196282897e-001	7.984372410e-001	5.991736e+001	7.668550e+001	3.304985e+001	5.673813e+001	43	67.5	22	54	6.939794e+000	1.849983e+001	0	0	0	0	0	0	0	0	1	0	0	9.48703	9.34006	1	1	0	0	29.1201	22.8307	54.9162
DATA	339	3	11	0	0	NC_3_16083971	NC_3_16083971	11512.4	450.027	3.787016035e-001	5.517425807e-001	4.924774781e-001	3.231873e+001	7.729579e+001	3.257562e+001	5.685788e+001	39	75	22	54	6.974085e+000	1.860953e+001	0	0	0	0	0	0	0	0	1	0	0	2.86974	9.39559	0	1	0	0	30	22.5223	55.0639
DATA	340	3	12	0	0	Col_5_7828815	Col_5_7828815	11533.5	450.324	-1.654558758e-001	6.337302873e-002	9.032414265e-003	8.656747e+003	5.914239e+003	8.662862e+002	5.941104e+002	1397	751	22	54	7.014326e+000	1.884037e+001	0	0	0	0	0	0	0	0	1	0	0	1368.93	717.551	1	1	1	1	27.0811	22.4731	54.6928
DATA	341	3	13	0	0	NC_2_6893966	NC_2_6893966	11554.6	450.298	5.142006695e-001	3.228181000e-001	1.111939469e-001	4.721244e+001	1.542614e+002	3.290207e+001	5.860110e+001	46	83	22	54	7.055169e+000	1.887885e+001	0	0	0	0	0	0	0	0	1	0	0	7.46176	18.6833	1	1	0	0	26.8687	22.6716	54.8077
DATA	342	3	14	0	0	NC_5_23707859	NC_5_23707859	11575.9	450.409	-1.182704512e-001	9.065080318e-002	1.920012354e-001	4.926129e+002	3.751763e+002	5.905842e+001	6.792800e+001	116	107.5	22	54	7.139076e+000	1.859060e+001	0	0	0	0	0	0	0	0	1	0	0	77.8202	45.3647	1	1	1	1	30	22.9003	54.9724
DATA	343	3	15	0	0	NC_4_6351369	NC_4_6351369	11596.2	450.674	2.355529151e-001	1.873978558e-001	2.087655994e-001	1.217478e+002	2.094180e+002	3.478715e+001	6.045295e+001	55	87	23	54	7.299922e+000	1.834064e+001	0	0	0	0	0	0	0	0	0	0	0	19.2267	25.2851	1	1	0	0	22.1978	23.22	54.7638
DATA	344	3	16	0	0	NC_4_4914754	NC_4_4914754	11618.3	450.391	3.287750311e-001	5.905983516e-001	5.777452294e-001	3.239362e+001	6.906127e+001	3.264303e+001	5.721070e+001	41.5	70	23	54	7.496164e+000	1.816545e+001	0	0	0	0	0	0	0	0	0	0	0	2.6307	8.32631	0	1	0	0	30	23.471	54.3205
DATA	345	3	17	0	0	NC_4_8009104	NC_4_8009104	11638.5	450.269	-4.676418217e-003	6.399852012e-002	9.417498380e-001	1.591544e+003	1.574498e+003	1.624607e+002	1.674028e+002	282	246	23	53	7.292797e+000	1.825782e+001	0	0	0	0	0	0	0	0	0	0	0	251.168	189.596	1	1	1	1	24.4106	23.189	53.8394
DATA	346	3	18	0	0	Col_3_18401779	Col_3_18401779	11660.2	450.367	1.948577929e-002	7.521605025e-002	7.955857740e-001	6.421937e+002	6.716636e+002	7.202697e+001	8.804760e+001	140.5	150	23	53	7.175129e+000	1.821008e+001	0	0	0	0	0	0	0	0	0	0	0	101.329	80.7823	1	1	1	1	25.7804	23.2485	53.7254
DATA	347	3	19	66	-1	(-)3xSLv1	NegativeControl	11681.5	450.324	0.000000000e+000	6.576701553e-001	1.000000000e+000	3.241286e+001	5.662772e+001	3.262251e+001	5.705481e+001	37	69	22	53	7.187742e+000	1.861457e+001	0	0	0	0	0	0	0	0	1	0	0	0.659642	3.23068	0	0	0	0	30	22.859	54.0845
DATA	348	3	20	0	0	NC_5_4425576	NC_5_4425576	11701.9	450.508	2.876368346e-001	1.330659342e-001	3.064814009e-002	1.748766e+002	3.391319e+002	3.701241e+001	6.636391e+001	63	99	22	53	7.065701e+000	1.877649e+001	0	0	0	0	0	0	0	0	1	0	0	27.5887	40.7065	1	1	1	1	25.7804	22.7196	54.1843
DATA	349	3	21	0	0	NC_5_6302487	NC_5_6302487	11723.8	450.603	-1.231625157e-001	7.530153920e-002	1.019252331e-001	7.792411e+002	5.868260e+002	8.447623e+001	8.187515e+001	150	133	22	53	7.133721e+000	1.848209e+001	0	0	0	0	0	0	0	0	1	0	0	122.936	70.3745	1	1	1	1	25.7804	22.889	54.1683
DATA	350	3	22	0	0	NC_2_18903954	NC_2_18903954	11745	450.5	-6.284034878e-002	8.729007768e-002	4.715850053e-001	4.969361e+002	4.299919e+002	5.944289e+001	7.151100e+001	115	114	22	53	7.199336e+000	1.818916e+001	0	0	0	0	0	0	0	0	1	0	0	78.4006	51.5269	1	1	1	1	30	22.7704	53.9549
DATA	351	3	23	0	0	NC_4_3002968	NC_4_3002968	11766.1	450.045	1.075503471e-001	1.177984769e-001	3.612410372e-001	2.518476e+002	3.226177e+002	4.121000e+001	6.565125e+001	76	103	22	53	7.108505e+000	1.849294e+001	0	0	0	0	0	0	0	0	0	0	0	39.7337	38.6341	1	1	1	1	22.7082	22.9562	54.0024
DATA	352	3	24	0	0	NC_5_10964726	NC_5_10964726	11787.1	449.942	-1.019438489e-002	9.378588812e-002	9.134416356e-001	4.083045e+002	3.988318e+002	5.225728e+001	6.974019e+001	97.5	112	22	53	7.163570e+000	1.839852e+001	0	0	0	0	0	0	0	0	1	0	0	64.4266	47.7335	1	1	1	1	23.696	22.7971	54.0594
DATA	353	3	25	0	0	NC_3_1563859	NC_3_1563859	11808.4	450.286	1.729686866e-001	5.538092470e-001	7.547932496e-001	4.233036e+001	6.304064e+001	3.287834e+001	5.758494e+001	46	68	22	52	7.124049e+000	1.863367e+001	0	0	0	0	0	0	0	0	0	0	0	6.68131	7.54115	1	1	0	0	25.1049	22.9948	53.6528
DATA	354	3	26	66	-1	(-)3xSLv1	NegativeControl	11829.7	450.391	0.000000000e+000	6.578570208e-001	1.000000000e+000	3.238839e+001	5.689684e+001	3.259519e+001	5.726226e+001	34	55.5	22	52	7.201679e+000	1.921271e+001	0	0	0	0	0	0	0	0	0	0	0	-3.16846	-6.20969	0	0	0	0	30	23.028	53.6453
DATA	355	3	27	0	0	Col_1_24216823	Col_1_24216823	11850.5	450.5	-1.712356755e-001	6.814972721e-002	1.198318163e-002	1.382599e+003	9.320960e+002	1.420477e+002	1.094034e+002	257	182	22	52	7.102082e+000	1.896836e+001	0	0	0	0	0	0	0	0	1	0	0	218.362	111.419	1	1	1	1	24.4106	22.7789	53.4512
DATA	356	3	28	0	0	NC_1_6369009	NC_1_6369009	11872.2	450.053	-3.715553562e-002	1.718990234e-001	8.288728138e-001	1.860590e+002	1.708028e+002	3.751473e+001	5.978690e+001	66	79.5	22	53	6.949725e+000	1.939114e+001	0	0	0	0	0	0	0	0	1	0	0	29.3932	20.412	1	1	1	0	21.4095	22.629	53.7161
DATA	357	3	29	0	0	NC_1_12654759	NC_1_12654759	11893.1	450.125	-4.916154203e-002	2.081385297e-001	8.132803824e-001	1.522738e+002	1.359765e+002	3.594676e+001	5.889593e+001	62	82	22	53	6.675084e+000	1.899196e+001	0	0	0	0	0	0	0	0	1	0	0	24.0659	16.2473	1	1	0	0	26.8687	22.4206	54.121
DATA	358	3	30	0	0	NC_4_2368089	NC_4_2368089	11914.5	450.324	2.613636528e-001	6.478891026e-001	6.866480961e-001	3.233951e+001	5.903330e+001	3.254600e+001	5.761353e+001	34	70	22	53	6.715747e+000	1.889451e+001	0	0	0	0	0	0	0	0	1	0	0	-3.51169	7.05297	0	1	0	0	30	22.5205	53.8747
DATA	359	3	31	0	0	NC_1_22522	NC_1_22522	11934.7	450.491	-4.595479707e-002	1.124598847e-001	6.828091595e-001	3.204732e+002	2.882948e+002	4.566409e+001	6.415428e+001	87	99	22	53	7.006407e+000	1.898832e+001	0	0	0	0	0	0	0	0	1	0	0	50.6993	34.443	1	1	1	1	25.3321	22.7675	54.1659
DATA	360	3	32	0	0	NC_3_22002411	NC_3_22002411	11956.4	450.83	-1.523342986e-001	3.748328623e-001	6.844443623e-001	9.181490e+001	6.465154e+001	3.378130e+001	5.767272e+001	52	71	23	53	7.102617e+000	1.899871e+001	0	0	0	0	0	0	0	0	1	0	0	14.5342	7.72436	1	1	0	0	24.8756	22.9428	54.2091
DATA	361	3	33	0	0	NC_1_13202988	NC_1_13202988	11976.9	450.717	-1.493969585e-001	8.411473170e-002	7.571488025e-002	6.056266e+002	4.293466e+002	6.872868e+001	7.160353e+001	129	113	22	53	7.097393e+000	1.861815e+001	0	0	0	0	0	0	0	0	1	0	0	95.9191	51.3021	1	1	1	1	24.4106	22.9195	54.0091
DATA	362	3	34	0	0	Col_4_14725221	Col_4_14725221	11998.8	450.467	-1.050600518e-001	8.011275054e-002	1.897218628e-001	6.371875e+002	5.002731e+002	7.151715e+001	7.606106e+001	142.5	125.5	22	54	7.097801e+000	1.848712e+001	0	0	0	0	0	0	0	0	1	0	0	100.974	59.7873	1	1	1	1	25.7804	22.8363	54.2798
DATA	363	3	35	0	0	NC_3_16147323	NC_3_16147323	12020.1	450.347	2.306490481e-002	1.059033358e-001	8.275911376e-001	3.227849e+002	3.403910e+002	4.577403e+001	6.663118e+001	91	103	22	54	7.086388e+000	1.883989e+001	0	0	0	0	0	0	0	0	1	0	0	51.1817	40.6892	1	1	1	1	23.9365	22.7153	54.6963
DATA	364	3	36	0	0	NC_1_17014755	NC_1_17014755	12041.4	450.414	3.403452773e-001	3.684689403e-001	3.556559394e-001	5.202055e+001	1.138991e+002	3.284813e+001	5.838570e+001	44	77	22	54	7.175645e+000	1.851810e+001	0	0	0	0	0	0	0	0	1	0	0	8.2541	13.619	1	1	0	0	30	22.4883	54.9941
DATA	365	3	37	0	0	NC_5_15392061	NC_5_15392061	12062.5	450.324	-5.458266675e-002	7.525463069e-002	4.682640708e-001	7.037682e+002	6.206503e+002	7.748192e+001	8.443347e+001	152.5	136	22	54	7.123690e+000	1.875795e+001	0	0	0	0	0	0	0	0	1	0	0	111.741	74.237	1	1	1	1	30	22.0586	55.3121
DATA	366	3	38	0	0	Col_1_16868905	Col_1_16868905	12083.6	450.414	-1.543012615e-001	6.570708141e-002	1.885830290e-002	1.822615e+003	1.277597e+003	1.851170e+002	1.399890e+002	323.5	210.5	22	54	7.228950e+000	1.865936e+001	0	0	0	0	0	0	0	0	1	0	0	289.597	152.875	1	1	1	1	27.501	22.0814	54.4322
DATA	367	3	39	0	0	Col_1_21694732	Col_1_21694732	12104.8	449.912	-1.673788413e-001	6.996028729e-002	1.673477334e-002	1.153957e+003	7.848934e+002	1.198495e+002	9.711901e+001	218	160	22	54	7.295546e+000	1.854376e+001	0	0	0	0	0	0	0	0	1	0	0	183.466	93.9601	1	1	1	1	24.8756	22.1568	54.0899
DATA	368	3	40	0	0	Col_3_15304665	Col_3_15304665	12126	450.5	-8.855602493e-002	1.119823522e-001	4.290587253e-001	3.380150e+002	2.756639e+002	4.678016e+001	6.346797e+001	90	98	22	53	7.264592e+000	1.845659e+001	0	0	0	0	0	0	0	0	1	0	0	53.7889	33.0163	1	1	1	0	26.2212	22.3378	53.5446
DATA	369	3	41	0	0	Col_1_24983939	Col_1_24983939	12146.6	450.308	8.423644792e-002	8.462950248e-002	3.195633531e-001	4.476265e+002	5.434407e+002	5.520916e+001	7.885556e+001	100	124	22	52	7.364968e+000	1.844877e+001	0	0	0	0	0	0	0	0	1	0	0	71.2822	65.1214	1	1	1	1	24.4106	22.7272	53.2893
DATA	370	3	42	0	0	Col_3_21780540	Col_3_21780540	12167.5	450.731	-5.524960271e-002	6.227544162e-002	3.749813400e-001	3.380571e+003	2.976737e+003	3.395954e+002	3.031019e+002	599	407	22	52	7.326202e+000	1.810673e+001	0	0	0	0	0	0	0	0	0	0	0	538.819	356.912	1	1	1	1	24.4106	22.9776	53.7069
DATA	371	3	43	0	0	Col_2_11147130	Col_2_11147130	12188.9	450.5	4.646929297e-002	9.633131703e-002	6.295287106e-001	3.640934e+002	4.052118e+002	4.864701e+001	6.999384e+001	95	114.5	22	52	7.271694e+000	1.798955e+001	0	0	0	0	0	0	0	0	1	0	0	58.0765	48.6149	1	1	1	1	25.7804	22.9146	53.5419
DATA	372	3	44	0	0	Col_1_6490997	Col_1_6490997	12209.5	450.673	-1.098891086e-001	6.831710781e-002	1.077223869e-001	1.142657e+003	8.872106e+002	1.187256e+002	1.054725e+002	212	168	22	53	7.222690e+000	1.796291e+001	0	0	0	0	0	0	0	0	1	0	0	182.421	106.51	1	1	1	1	24.8756	22.8197	54.5602
DATA	373	3	45	0	0	NC_5_24109464	NC_5_24109464	12231.7	450.5	-1.155800098e-001	4.409834339e-001	7.932474031e-001	7.389814e+001	5.663091e+001	3.304488e+001	5.699461e+001	51	57.5	22	54	7.129031e+000	1.803800e+001	0	0	0	0	0	0	0	0	1	0	0	11.8075	-3.81987	1	0	0	0	27.0811	22.9107	55.1588
DATA	374	3	46	0	0	NC_3_10135984	NC_3_10135984	12252.3	450.269	6.545254444e-003	6.873103041e-002	9.241321600e-001	9.141914e+002	9.280735e+002	9.691850e+001	1.088903e+002	188	168	22	55	7.123383e+000	1.813864e+001	0	0	0	0	0	0	0	0	1	0	0	146.185	111.573	1	1	1	1	24.4106	22.9029	55.6667
DATA	375	3	47	0	0	Col_5_6713890	Col_5_6713890	12273.7	450.603	1.030123106e-001	8.271092013e-002	2.129664082e-001	4.607597e+002	5.840994e+002	5.618479e+001	8.155159e+001	106	133	22	55	7.101926e+000	1.869556e+001	0	0	0	0	0	0	0	0	1	0	0	73.7496	70.2738	1	1	1	1	25.5572	22.7985	55.6232
DATA	376	3	48	0	0	Col_2_10351618	Col_2_10351618	12294.7	450.475	5.414114060e-002	6.675011879e-002	4.173072205e-001	1.037593e+003	1.175353e+003	1.086185e+002	1.305700e+002	199.5	208.5	22	55	7.215792e+000	1.917874e+001	0	0	0	0	0	0	0	0	1	0	0	166.218	141.517	1	1	1	1	25.7804	22.6264	55.6452
DATA	377	3	49	0	0	NC_1_28145517	NC_1_28145517	12315.6	450.509	4.329166620e-002	6.827526802e-002	5.260316326e-001	9.118896e+002	1.007474e+003	9.667255e+001	1.156672e+002	181.5	184	22	54	7.321140e+000	1.936517e+001	0	0	0	0	0	0	0	0	1	0	0	146.211	121.4	1	1	1	1	25.3321	22.5182	55.1059
DATA	378	3	50	0	0	Col_5_4824682	Col_5_4824682	12337.1	450.872	2.823961566e-001	1.567365560e-001	7.158868170e-002	1.416927e+002	2.714837e+002	3.505523e+001	6.293225e+001	59.5	90	22	53	7.278463e+000	1.900910e+001	0	0	0	0	0	0	0	0	1	0	0	22.7415	32.741	1	1	0	0	21.1402	22.3845	54.5395
DATA	379	3	51	0	0	NC_2_8869485	NC_2_8869485	12358.7	450.5	-1.591038697e-001	6.714064702e-002	1.780203508e-002	1.475644e+003	1.023005e+003	1.510021e+002	1.169756e+002	271	175	22	53	7.247815e+000	1.852957e+001	0	0	0	0	0	0	0	0	1	0	0	237.037	123.481	1	1	1	1	27.0811	22.5497	54.033
DATA	380	3	52	0	0	Col_5_24738542	Col_5_24738542	12379.8	450.5	-3.943372572e-002	6.663744950e-002	5.540078086e-001	1.155144e+003	1.054878e+003	1.198670e+002	1.197499e+002	225.5	190	22	53	7.221892e+000	1.813724e+001	0	0	0	0	0	0	0	0	1	0	0	185.722	127.438	1	1	1	1	26.6546	22.4904	53.6789
DATA	381	3	53	0	0	Col_5_9171730	Col_5_9171730	12400.9	450.655	-1.748963929e-001	1.732631748e-001	3.127702663e-001	2.128193e+002	1.422704e+002	3.841242e+001	5.838756e+001	72	73	22	52	7.086526e+000	1.834354e+001	0	0	0	0	0	0	0	0	1	0	0	34.2491	17.2026	1	1	1	0	25.7804	22.5364	53.8375
DATA	382	3	54	0	0	NC_3_757361	NC_3_757361	12422	450.5	0.000000000e+000	6.590200072e-001	1.000000000e+000	3.174743e+001	5.621617e+001	3.195927e+001	5.657941e+001	38	63	22	52	7.175275e+000	1.832352e+001	0	0	0	0	0	0	0	0	1	0	0	1.23029	0.60322	0	0	0	0	30	22.7239	53.2251
DATA	383	3	55	0	0	NC_4_3505779	NC_4_3505779	12443.3	450.5	-9.415515277e-002	7.488064756e-002	2.086077378e-001	7.472854e+002	6.016326e+002	8.126065e+001	8.255143e+001	157	136.5	23	52	7.083238e+000	1.828140e+001	0	0	0	0	0	0	0	0	1	0	0	120.477	72.8779	1	1	1	1	27.0811	22.8799	53.2799
DATA	384	3	56	0	0	NC_1_16080980	NC_1_16080980	12464.4	450.586	7.882464062e-002	1.308043275e-001	5.467648861e-001	2.228602e+002	2.672127e+002	3.890645e+001	6.247612e+001	73	91	23	52	7.098602e+000	1.825518e+001	0	0	0	0	0	0	0	0	0	0	0	35.9627	32.3982	1	1	1	0	27.501	23.0004	53.3808
DATA	385	3	57	0	0	Col_1_12103833	Col_1_12103833	12485.6	450.586	-9.259238332e-002	6.434134669e-002	1.501276942e-001	1.815880e+003	1.467219e+003	1.843622e+002	1.571961e+002	325.5	228	22	53	7.242660e+000	1.868391e+001	0	0	0	0	0	0	0	0	1	0	0	293.293	178.059	1	1	1	1	27.501	22.7949	53.7817
DATA	386	3	58	0	0	NC_4_9558911	NC_4_9558911	12506.3	449.909	-4.001088097e-002	1.221724982e-001	7.432935326e-001	2.788411e+002	2.542997e+002	4.232332e+001	6.184036e+001	83	93	22	52	7.218708e+000	1.883273e+001	0	0	0	0	0	0	0	0	1	0	0	45.0696	30.8893	1	1	1	0	24.6442	22.7413	53.7874
DATA	387	3	59	0	0	NC_1_27616924	NC_1_27616924	12527.9	450.473	5.919235069e-002	7.805788162e-002	4.482632917e-001	5.476769e+002	6.276489e+002	6.333322e+001	8.432547e+001	127	137	22	53	7.108664e+000	1.876149e+001	0	0	0	0	0	0	0	0	1	0	0	88.6157	76.3137	1	1	1	1	25.3321	22.7362	53.8571
DATA	388	3	60	0	0	NC_1_16566906	NC_1_16566906	12548.7	449.82	0.000000000e+000	6.613925389e-001	1.000000000e+000	3.158127e+001	5.590420e+001	3.181059e+001	5.652702e+001	41	71.5	22	53	7.096429e+000	1.909707e+001	0	0	0	0	0	0	0	0	1	0	0	2.14793	6.63803	0	0	0	0	23.696	22.6922	54.0324
DATA	389	3	61	0	0	Col_4_13461466	Col_4_13461466	12570.2	450.522	3.680951106e-002	9.421156636e-002	6.960107435e-001	3.764628e+002	4.097619e+002	4.924659e+001	6.955859e+001	101	108	22	53	7.056821e+000	1.899153e+001	0	0	0	0	0	0	0	0	1	0	0	61.0218	49.9161	1	1	1	1	27.0811	22.841	53.9373
DATA	390	3	62	0	0	NC_2_15898149	NC_2_15898149	12591	450.095	5.485827020e-002	7.463773474e-002	4.623432901e-001	6.240241e+002	7.080430e+002	7.000379e+001	9.037030e+001	133	147.5	22	53	7.094439e+000	1.874402e+001	0	0	0	0	0	0	0	0	1	0	0	101.226	86.3313	1	1	1	1	21.9382	22.8519	53.7704
DATA	391	3	63	0	0	NC_1_24458883	NC_1_24458883	12611.9	450.396	-1.886213054e-001	7.143012559e-002	8.274938915e-003	1.073439e+003	6.952742e+002	1.119255e+002	8.934012e+001	217	151	23	53	7.123292e+000	1.870137e+001	0	0	0	0	0	0	0	0	1	0	0	174.29	84.8544	1	1	1	1	23.2073	22.8613	53.8024
DATA	392	3	64	0	0	NC_4_8530177	NC_4_8530177	12633.7	450.5	0.000000000e+000	6.597872755e-001	1.000000000e+000	3.146570e+001	5.569106e+001	3.166661e+001	5.614944e+001	33	67.5	22	53	7.052292e+000	1.855432e+001	0	0	0	0	0	0	0	0	1	0	0	-6.48826	4.10641	0	0	0	0	30	22.7563	53.8223
DATA	393	3	65	0	0	NC_1_2228125	NC_1_2228125	12654.3	450.44	4.468590530e-003	1.042123168e-001	9.657974489e-001	3.300876e+002	3.335015e+002	4.572459e+001	6.517640e+001	90	103	22	53	7.087994e+000	1.803567e+001	0	0	0	0	0	0	0	0	1	0	0	53.6868	40.779	1	1	1	1	24.1747	22.8165	53.5176
DATA	394	3	66	0	0	NC_5_19692464	NC_5_19692464	12675.6	450.28	0.000000000e+000	6.604563152e-001	1.000000000e+000	3.141542e+001	5.558837e+001	3.161602e+001	5.612466e+001	38	70	22	53	7.158247e+000	1.767049e+001	0	0	0	0	0	0	0	0	1	0	0	-0.399726	5.48598	0	0	0	0	23.9365	22.9122	53.3777
DATA	395	3	67	0	0	Col_3_10166896	Col_3_10166896	12697.2	450.5	5.211506060e-002	9.826777223e-002	5.958781220e-001	3.427653e+002	3.864665e+002	4.661206e+001	6.795240e+001	96	111	22	53	7.206573e+000	1.780580e+001	0	0	0	0	0	0	0	0	1	0	0	55.8424	47.3442	1	1	1	1	26.6546	22.9005	53.258
DATA	396	3	68	0	0	Col_4_7813348	Col_4_7813348	12718.4	450.586	1.190138927e+000	1.275397440e-001	1.043690791e-020	1.484528e+003	2.299997e+004	1.517708e+002	2.300675e+003	284.5	2878	22	53	7.139610e+000	1.855309e+001	0	0	0	0	0	0	0	0	1	0	0	242.055	2820.21	1	1	1	1	27.501	22.8617	53.8831
DATA	397	3	69	0	0	Col_3_17395513	Col_3_17395513	12739	450.759	-2.752062272e-002	6.282902138e-002	6.613688460e-001	2.209950e+003	2.074254e+003	2.232338e+002	2.147976e+002	401.5	323.5	23	53	7.241428e+000	1.830854e+001	0	0	0	0	0	0	0	0	1	0	0	360.627	254.566	1	1	1	1	25.7804	22.9224	54.1963
DATA	398	3	70	0	0	NC_5_12634917	NC_5_12634917	12760.6	450.586	-1.903408206e-001	4.047385275e-001	6.381543037e-001	8.584965e+001	5.538571e+001	3.266178e+001	5.594122e+001	50	74	23	54	7.207184e+000	1.859287e+001	0	0	0	0	0	0	0	0	0	0	0	14.0195	5.80261	1	0	0	0	27.501	23.01	54.9336
DATA	399	3	71	0	0	Col_2_12958510	Col_2_12958510	12781.3	450.565	6.960206410e-002	7.546702821e-002	3.563802442e-001	5.904429e+002	6.930746e+002	6.691697e+001	8.891190e+001	134	149	23	54	7.230479e+000	1.841256e+001	0	0	0	0	0	0	0	0	0	0	0	96.4913	85.2081	1	1	1	1	26.0017	23.3073	54.9609
DATA	400	3	72	0	0	Col_1_23112784	Col_1_23112784	12802.7	450.283	3.031632756e-002	8.881233330e-002	7.328380980e-001	4.182432e+002	4.484822e+002	5.234130e+001	7.146912e+001	104.5	114	23	53	7.276442e+000	1.838716e+001	0	0	0	0	0	0	0	0	0	0	0	68.3954	55.1848	1	1	1	1	24.8756	23.2149	54.7388
DATA	401	3	73	0	0	NC_1_4415895	NC_1_4415895	12824	450.5	-5.233087370e-002	6.985555891e-002	4.537790413e-001	8.940339e+002	7.925435e+002	9.477227e+001	9.681133e+001	185	158.5	23	53	7.395340e+000	1.826041e+001	0	0	0	0	0	0	0	0	0	0	0	146.314	97.6043	1	1	1	1	26.2212	23.3781	54.3313
DATA	402	3	74	0	0	Col_1_12276300	Col_1_12276300	12845.1	450.603	1.513811940e-002	7.642738489e-002	8.429887886e-001	5.991105e+002	6.203618e+002	6.765166e+001	8.327412e+001	139	136.5	23	53	7.408998e+000	1.801738e+001	0	0	0	0	0	0	0	0	0	0	0	98.1177	76.4625	1	1	1	1	25.7804	23.3309	54.0562
DATA	403	3	75	0	0	Col_3_2234435	Col_3_2234435	12866.5	450.676	-1.174667648e-002	9.140951333e-002	8.977485022e-001	4.147110e+002	4.036443e+002	5.201829e+001	6.863205e+001	107	112.5	23	53	7.394321e+000	1.824997e+001	0	0	0	0	0	0	0	0	0	0	0	67.9651	49.7916	1	1	1	1	27.0811	23.2891	54.0973
DATA	404	3	76	0	0	Col_3_8583961	Col_3_8583961	12887.1	450.453	7.548966138e-002	8.442687363e-002	3.712456199e-001	4.405907e+002	5.242337e+002	5.409376e+001	7.631929e+001	112	130	22	53	7.052413e+000	1.860828e+001	0	0	0	0	0	0	0	0	0	0	0	72.2473	64.7157	1	1	1	1	24.6442	23.0615	54.3015
DATA	405	3	77	0	0	NC_1_12148448	NC_1_12148448	12908.1	450.355	-8.175051820e-002	4.589139926e-001	8.586137484e-001	6.647641e+001	5.507025e+001	3.206194e+001	5.542394e+001	50.5	60.5	23	53	7.087665e+000	1.877005e+001	0	0	0	0	0	0	0	0	0	0	0	10.9071	-3.58883	1	0	0	0	18.5412	23.2096	54.245
DATA	406	3	78	0	0	Col_4_13466224	Col_4_13466224	12929.6	450.38	-8.174216235e-002	6.789071232e-002	2.285796473e-001	1.084792e+003	8.986780e+002	1.129172e+002	1.055625e+002	209	173.5	23	53	7.389522e+000	1.915585e+001	0	0	0	0	0	0	0	0	0	0	0	178.095	111.107	1	1	1	1	24.4106	23.5606	54.4714
DATA	407	3	79	0	0	Col_2_10550775	Col_2_10550775	12950.7	450.98	-7.908672784e-002	6.542549827e-002	2.267374288e-001	1.414454e+003	1.178968e+003	1.448722e+002	1.302399e+002	273.5	209	23	53	7.246297e+000	1.914036e+001	0	0	0	0	0	0	0	0	0	0	0	232.385	145.866	1	1	1	1	23.4529	23.4194	54.6164
DATA	408	3	80	0	0	Col_4_13607293	Col_4_13607293	12972.2	450.522	2.488380821e-002	6.620390173e-002	7.070163781e-001	1.089771e+003	1.154035e+003	1.133857e+002	1.279709e+002	199	188	23	53	7.349591e+000	1.894884e+001	0	0	0	0	0	0	0	0	0	0	0	179.119	142.878	1	1	1	1	27.0811	23.562	54.4357
DATA	409	3	81	0	0	Col_5_1018176	Col_5_1018176	12993.5	450.676	1.612567091e-001	7.531291876e-002	3.226145607e-002	7.237924e+002	1.049230e+003	7.885415e+001	1.299364e+002	142	154	23	53	7.388773e+000	1.844503e+001	0	0	0	0	0	0	0	0	0	0	0	119.032	129.989	1	1	1	1	27.0811	23.595	54.172
DATA	410	3	82	0	0	Col_5_1757431	Col_5_1757431	13014.8	450.351	4.110468022e-002	7.029839430e-002	5.587378875e-001	7.731847e+002	8.499393e+002	8.340608e+001	1.013642e+002	166	170	23	53	7.346438e+000	1.847807e+001	0	0	0	0	0	0	0	0	0	0	0	127.206	105.364	1	1	1	1	25.1049	23.569	54.2665
DATA	411	3	83	0	0	Col_2_13722714	Col_2_13722714	13035.5	450.676	9.689809184e-003	7.819652430e-002	9.013816965e-001	5.630166e+002	5.757196e+002	6.439922e+001	7.975978e+001	131	126	23	53	7.320807e+000	1.847236e+001	0	0	0	0	0	0	0	0	0	0	0	92.6785	71.4128	1	1	1	1	27.0811	23.6006	54.7682
DATA	412	3	84	0	0	Col_2_13558412	Col_2_13558412	13056.7	450.339	8.760020793e-002	8.288444549e-002	2.905592269e-001	4.512338e+002	5.520798e+002	5.488922e+001	7.804874e+001	111	136	23	54	7.417137e+000	1.857673e+001	0	0	0	0	0	0	0	0	0	0	0	74.3035	68.5188	1	1	1	1	25.1049	23.362	54.9117
DATA	413	3	85	0	0	NC_1_6715702	NC_1_6715702	13078	450.5	-6.523001670e-003	9.518987063e-002	9.453667515e-001	3.813140e+002	3.756296e+002	4.929343e+001	6.671843e+001	102	107	23	54	7.333476e+000	1.841267e+001	0	0	0	0	0	0	0	0	0	0	0	62.818	46.6449	1	1	1	1	26.2212	23.4437	55.093
DATA	414	3	86	0	0	Col_5_5799300	Col_5_5799300	13099.1	450.69	1.876468611e-002	7.043800995e-002	7.899311624e-001	7.815548e+002	8.160638e+002	8.416234e+001	9.847275e+001	164	165	23	54	7.255418e+000	1.842891e+001	0	0	0	0	0	0	0	0	0	0	0	128.808	101.389	1	1	1	1	26.0017	23.5949	54.93
DATA	415	3	87	0	0	NC_2_12338870	NC_2_12338870	13120.4	450.701	5.205428112e-001	4.649599290e-001	2.629084004e-001	3.101640e+001	1.028334e+002	3.122317e+001	5.603695e+001	41	79.5	23	53	7.106122e+000	1.863647e+001	0	0	0	0	0	0	0	0	0	0	0	1.21672	12.7822	0	1	0	0	30	23.5595	54.7119
DATA	416	3	88	0	0	NC_5_26831865	NC_5_26831865	13141.5	450.676	0.000000000e+000	6.599864381e-001	1.000000000e+000	3.100701e+001	5.471008e+001	3.120500e+001	5.522980e+001	37.5	72.5	23	53	7.056042e+000	1.854919e+001	0	0	0	0	0	0	0	0	0	0	0	-1.19398	5.35832	0	0	0	0	30	23.5891	54.8405
DATA	417	3	89	0	0	Col_3_8435609	Col_3_8435609	13162.5	450.676	6.286391828e-002	8.138341592e-002	4.398530584e-001	4.810222e+002	5.559414e+002	5.733268e+001	7.823080e+001	119	134	23	54	7.286587e+000	1.854966e+001	0	0	0	0	0	0	0	0	0	0	0	79.3508	69.1612	1	1	1	1	27.0811	23.613	55.2726
DATA	418	3	90	0	0	Col_3_13576782	Col_3_13576782	13183	450.933	-5.605506374e-002	6.623821261e-002	3.974050745e-001	1.206260e+003	1.060195e+003	1.245923e+002	1.194457e+002	238	195.5	23	55	7.448037e+000	1.866412e+001	0	0	0	0	0	0	0	0	0	0	0	199.049	131.94	1	1	1	1	22.7082	23.5742	56.0008
DATA	419	3	91	0	0	Col_3_4144884	Col_3_4144884	13204.9	450.593	2.323501132e-001	6.893877938e-002	7.506367933e-004	9.027007e+002	1.541324e+003	9.550413e+001	1.636519e+002	187	256	23	55	7.408746e+000	1.874832e+001	0	0	0	0	0	0	0	0	0	0	0	148.978	191.879	1	1	1	1	24.8756	23.4538	55.9639
DATA	420	3	92	0	0	Col_4_17264221	Col_4_17264221	13225.6	450.611	-3.776265000e-002	6.235932679e-002	5.448033913e-001	2.802933e+003	2.569508e+003	2.820218e+002	2.627682e+002	500	399	23	54	7.511913e+000	1.859834e+001	0	0	0	0	0	0	0	0	0	0	0	462.669	319.969	1	1	1	1	24.4106	23.4798	55.5729
DATA	421	3	93	0	0	Col_2_700017	Col_2_700017	13246.7	450.9	-5.046881909e-002	6.504925908e-002	4.378343741e-001	1.389110e+003	1.236710e+003	1.423651e+002	1.353379e+002	277	218	23	54	7.279842e+000	1.877571e+001	0	0	0	0	0	0	0	0	0	0	0	229.346	154.042	1	1	1	1	24.1747	23.2824	55.5369
DATA	422	3	94	0	0	NC_4_15878790	NC_4_15878790	13267.9	450.725	-1.051484073e-001	7.036179906e-002	1.350720956e-001	9.373612e+002	7.357979e+002	9.878199e+001	9.183991e+001	199.5	157	23	54	7.441509e+000	1.877556e+001	0	0	0	0	0	0	0	0	0	0	0	154.772	91.6687	1	1	1	1	24.1747	23.5321	55.6419
DATA	423	3	95	0	0	Col_1_25862962	Col_1_25862962	13288.9	451.233	2.079665348e-002	7.217350634e-002	7.732334304e-001	7.074633e+002	7.421651e+002	7.730490e+001	9.234450e+001	160	155	23	54	7.342849e+000	1.939836e+001	0	0	0	0	0	0	0	0	0	0	0	116.838	92.4798	1	1	1	1	26.8687	23.5289	56.1183
DATA	424	3	96	0	0	NC_3_18029723	NC_3_18029723	13310.2	451.123	-8.585347067e-002	6.255584807e-002	1.699298934e-001	3.389539e+003	2.781552e+003	3.403832e+002	2.835294e+002	613	408	23	54	7.384328e+000	1.954497e+001	0	0	0	0	0	0	0	0	0	0	0	559.795	346.65	1	1	1	1	25.5572	23.8734	56.1491
DATA	425	3	97	0	0	Col_1_19519098	Col_1_19519098	13331.7	450.804	2.911081714e-002	8.925837932e-002	7.443176778e-001	4.098276e+002	4.382400e+002	5.148482e+001	7.027569e+001	105	117	24	54	7.345739e+000	1.862111e+001	0	0	0	0	0	0	0	0	0	0	0	67.6798	54.6199	1	1	1	1	25.3321	24.0101	55.3499
DATA	426	3	98	0	0	NC_5_21021567	NC_5_21021567	13353	450.797	0.000000000e+000	6.583442387e-001	1.000000000e+000	3.096550e+001	5.458414e+001	3.116620e+001	5.493470e+001	41	59.5	24	54	7.421420e+000	1.863876e+001	0	0	0	0	0	0	0	0	0	0	0	0.712159	-5.63877	0	0	0	0	28.1191	24.462	55.5396
DATA	427	3	99	0	0	Col_4_16244940	Col_4_16244940	13374.2	450.773	-1.724236194e-003	9.706124125e-002	9.858267928e-001	3.656866e+002	3.642377e+002	4.804723e+001	6.591255e+001	95.5	112	24	54	7.470777e+000	1.842323e+001	0	0	0	0	0	0	0	0	0	0	0	60.385	45.3993	1	1	1	1	27.501	24.544	55.421
DATA	428	3	100	0	0	NC_3_14257946	NC_3_14257946	13395.4	451	1.052255347e-001	1.031320804e-001	3.075867882e-001	2.945831e+002	3.753473e+002	4.288502e+001	6.653403e+001	87.5	104	24	55	7.460658e+000	1.806348e+001	0	0	0	0	0	0	0	0	0	0	0	48.6423	46.7829	1	1	1	1	29.1201	24.6881	55.7166
DATA	429	3	101	0	0	Col_5_180764	Col_5_180764	13416.1	450.939	1.218094232e-001	8.722224074e-002	1.625516869e-001	3.900804e+002	5.163730e+002	4.993228e+001	7.539760e+001	104	125	25	55	7.424604e+000	1.846328e+001	0	0	0	0	0	0	0	0	0	0	0	64.402	64.3553	1	1	1	1	28.1191	24.873	55.9337
DATA	430	3	102	0	0	Col_5_18414231	Col_5_18414231	13438.1	451.015	-6.828451237e-002	1.142857451e-001	5.501807342e-001	3.082814e+002	2.634286e+002	4.384372e+001	6.093496e+001	92	101	25	55	7.396883e+000	1.883469e+001	0	0	0	0	0	0	0	0	0	0	0	50.8894	32.8269	1	1	1	0	28.1191	24.7828	56.5521
DATA	431	3	103	0	0	Col_1_12164630	Col_1_12164630	13457.7	451	-6.264272243e-002	7.196143679e-002	3.840250065e-001	7.951070e+002	6.883080e+002	8.540616e+001	8.807792e+001	166	153	25	56	7.492843e+000	1.904298e+001	0	0	0	0	0	0	0	0	0	0	0	131.227	85.7599	1	1	1	1	25.7804	24.8492	56.8715
DATA	432	3	104	0	0	Col_1_16359715	Col_1_16359715	13479.6	451.127	2.098068213e-002	6.633902076e-002	7.518016984e-001	1.071585e+003	1.124624e+003	1.116048e+002	1.251763e+002	216.5	204.5	25	56	7.520555e+000	1.918473e+001	0	0	0	0	0	0	0	0	0	0	0	176.821	140.094	1	1	1	1	25.3321	25.029	57.2402
DATA	433	3	105	0	0	NC_2_18735639	NC_2_18735639	13500.5	451.291	-5.609943151e-002	6.672536016e-002	4.004872907e-001	1.144489e+003	1.005801e+003	1.186240e+002	1.146260e+002	225.5	184	25	56	7.565016e+000	1.925731e+001	0	0	0	0	0	0	0	0	0	0	0	188.809	125.262	1	1	1	1	25.1049	24.9206	57.3579
DATA	434	3	106	0	0	NC_1_19106989	NC_1_19106989	13523.5	452.03	-2.256622698e-002	6.196744826e-002	7.157365944e-001	3.536646e+003	3.357573e+003	3.550381e+002	3.402315e+002	587	408	25	56	7.608840e+000	1.930585e+001	0	0	1	1	0	0	0	0	0	0	0	583.366	418.028	1	1	1	1	19.4461	24.9642	57.5521
DATA	435	3	107	0	0	Col_5_25347707	Col_5_25347707	13543.5	451	2.768639975e-003	9.080209033e-002	9.756755286e-001	4.094622e+002	4.120809e+002	5.148911e+001	6.873769e+001	108	120	25	56	7.446339e+000	1.922724e+001	0	0	0	0	0	0	0	0	0	0	0	67.5002	51.2863	1	1	1	1	29.1201	24.9325	57.1017
DATA	436	3	108	0	0	Col_1_2051838	Col_1_2051838	13563.5	451.607	8.453696049e-002	7.237806601e-002	2.428102362e-001	6.636682e+002	8.062838e+002	7.334492e+001	9.762043e+001	144	156	25	56	7.688667e+000	1.947129e+001	0	0	0	0	0	0	0	0	0	0	0	109.384	100.314	1	1	1	1	24.6442	25.3222	57.0395
DATA	437	3	109	0	0	Col_1_10290940	Col_1_10290940	13585.6	451	7.176825997e-002	7.981847221e-002	3.685762364e-001	5.001425e+002	5.900136e+002	5.897036e+001	8.070240e+001	117.5	127	25	56	7.570099e+000	1.974165e+001	0	0	0	0	0	0	0	0	0	0	0	82.3837	73.3712	1	1	1	1	29.1201	25.3628	57.7215
DATA	438	3	110	0	0	NC_2_14471139	NC_2_14471139	13606.8	451	-1.128833360e-001	1.166350317e-001	3.331273462e-001	3.167469e+002	2.442469e+002	4.449997e+001	6.025939e+001	93	97	25	56	7.592641e+000	1.913082e+001	0	0	0	0	0	0	0	0	0	0	0	52.1511	30.3588	1	1	1	0	30	25.2149	57.4617
DATA	439	3	111	0	0	NC_2_9438025	NC_2_9438025	13628	450.569	2.761302675e-001	6.640933294e-002	3.210404917e-005	1.008113e+005	1.903880e+005	1.008118e+004	1.903888e+004	15772	23159	25	57	7.583386e+000	1.909264e+001	0	0	0	0	0	0	0	0	0	0	0	16588.2	23651.4	1	1	1	1	26.8687	25.1745	58.5649
DATA	440	3	112	0	0	Col_1_7295841	Col_1_7295841	13649.4	451	-3.904280278e-002	6.316500530e-002	5.365040692e-001	2.011581e+003	1.838632e+003	2.035769e+002	1.919557e+002	365	293	25	57	7.593452e+000	1.904749e+001	0	0	0	0	0	0	0	0	0	0	0	330.862	228.282	1	1	1	1	29.1201	25.3188	58.6108
DATA	441	3	113	0	0	NC_2_10552929	NC_2_10552929	13670.2	451.298	-2.237614213e-001	6.491181591e-002	5.665127582e-004	7.356267e+003	4.394364e+003	7.362924e+002	4.428875e+002	1234	616	25	58	7.784153e+000	1.915740e+001	0	0	0	0	0	0	0	0	0	0	0	1209.38	545.274	1	1	1	1	27.501	25.4017	58.8559
DATA	442	3	114	0	0	Col_4_13587885	Col_4_13587885	13691.4	450.968	-3.152825789e-002	6.298876483e-002	6.166964463e-001	2.089887e+003	1.943545e+003	2.113232e+002	2.020463e+002	375	319	25	58	7.894954e+000	1.917244e+001	0	0	0	0	0	0	0	0	0	0	0	343.346	241.001	1	1	1	1	26.4388	25.4735	58.8015
DATA	443	3	115	0	0	NC_3_2940259	NC_3_2940259	13712.6	451	2.288551442e-001	3.629200689e-001	5.283061562e-001	5.868863e+001	9.940520e+001	3.188860e+001	5.614467e+001	52.5	79	25	57	7.804431e+000	1.965058e+001	0	0	0	0	0	0	0	0	0	0	0	9.63587	12.3176	1	1	0	0	29.1201	25.3971	58.3148
DATA	444	3	116	0	0	Col_5_3908213	Col_5_3908213	13733.4	450.889	1.419312621e-002	7.307148426e-002	8.459909521e-001	6.864714e+002	7.092765e+002	7.547325e+001	8.993720e+001	154.5	159.5	25	57	7.855894e+000	1.920275e+001	0	0	0	0	0	0	0	0	0	0	0	112.632	87.8228	1	1	1	1	26.8687	25.4884	58.1951
DATA	445	3	117	0	0	Col_5_19498734	Col_5_19498734	13755	451.203	-6.857284219e-002	8.297557359e-002	4.085647300e-001	5.387869e+002	4.600914e+002	6.235336e+001	7.197025e+001	124	125	25	56	7.827850e+000	1.923601e+001	0	0	0	0	0	0	0	0	0	0	0	88.3451	56.9229	1	1	1	1	28.1191	25.5567	57.8933
DATA	446	3	118	0	0	Col_4_9352980	Col_4_9352980	13776.4	451	4.196955172e-002	6.349300463e-002	5.086054898e-001	1.684696e+003	1.855629e+003	1.713727e+002	1.936538e+002	317	306	25	57	7.927132e+000	1.926082e+001	0	0	0	0	0	0	0	0	0	0	0	276.02	229.381	1	1	1	1	29.1201	25.3616	58.1582
DATA	447	3	119	0	0	NC_5_492982	NC_5_492982	13797.4	451	-5.454772442e-002	4.754982269e-001	9.086694483e-001	6.245874e+001	5.508654e+001	3.204875e+001	5.570251e+001	48	71	25	57	7.987869e+000	1.943319e+001	0	0	0	0	0	0	0	0	0	0	0	10.2254	6.66697	1	0	0	0	30	25.4879	58.5757
DATA	448	3	120	0	0	Col_1_26486746	Col_1_26486746	13818.6	451.152	1.128401763e+000	1.238763976e-001	8.307269851e-020	2.890073e+002	3.884280e+003	4.271867e+001	3.923719e+002	82.5	548	25	58	7.925542e+000	1.968085e+001	0	0	0	0	0	0	0	0	0	0	0	47.2783	479.277	1	1	1	1	22.7082	25.582	59.2253
DATA	449	3	121	0	0	Col_1_25508650	Col_1_25508650	13839.4	451.187	1.207807179e-001	6.482916000e-002	6.245359304e-002	2.887730e+003	3.813619e+003	2.904843e+002	4.032367e+002	491	470	25	58	7.757056e+000	1.992605e+001	0	0	0	1	0	0	0	0	0	0	0	472.015	470.105	1	1	1	1	18.8476	25.4706	59.1019
DATA	450	3	122	0	0	NC_1_20713472	NC_1_20713472	13861.2	451.196	2.284886214e-001	2.763668809e-001	4.083740525e-001	7.851522e+001	1.328748e+002	3.247575e+001	5.717007e+001	52	76	25	58	7.651771e+000	1.957256e+001	0	0	0	0	0	0	0	0	0	0	0	12.8222	16.3622	1	1	0	0	24.4106	25.4712	58.893
DATA	451	3	123	0	0	Col_5_8736807	Col_5_8736807	13881.6	451.13	1.271863761e-001	6.263260238e-002	4.228810234e-002	6.037333e+003	8.091546e+003	6.045566e+002	8.110668e+002	1004	1068.5	25	58	7.599364e+000	1.967721e+001	0	0	0	0	0	0	0	0	0	0	0	985.072	995.358	1	1	1	1	25.1049	25.5398	59.1795
DATA	452	3	124	0	0	NC_1_24833719	NC_1_24833719	13903	451	1.431615627e-001	3.147334430e-001	6.492055980e-001	7.614115e+001	1.058720e+002	3.247663e+001	5.672231e+001	53	75	25	57	7.581673e+000	1.947663e+001	0	0	0	0	0	0	0	0	0	0	0	12.4112	13.0087	1	1	0	0	24.1747	25.5594	58.7633
DATA	453	3	125	0	0	NC_3_8793953	NC_3_8793953	13924.6	451.453	-1.101032495e-001	9.748674979e-002	2.587217250e-001	4.201300e+002	3.260471e+002	5.256994e+001	6.461915e+001	107	109	25	57	7.551765e+000	1.943184e+001	0	0	0	0	0	0	0	0	0	0	0	68.4224	40.0156	1	1	1	1	24.4106	25.7589	58.3657
DATA	454	3	126	0	0	Col_4_5938166	Col_4_5938166	13945.3	451.042	-4.410517801e-002	7.148098462e-002	5.372217107e-001	8.066268e+002	7.287314e+002	8.664382e+001	9.181804e+001	164	143.5	25	55	7.664915e+000	1.900830e+001	0	0	0	0	0	0	0	0	0	0	0	131.224	89.3293	1	1	1	1	23.4529	25.5904	57.1456
DATA	455	3	127	0	0	NC_5_9417838	NC_5_9417838	13966.2	451.549	-2.448284495e-001	1.478312261e-001	9.769451614e-002	2.753725e+002	1.567083e+002	4.196146e+001	5.807872e+001	82.5	82.5	25	56	7.735975e+000	1.864680e+001	0	0	0	0	0	0	0	0	0	0	0	44.7585	19.1866	1	1	1	0	24.1747	25.6362	56.8717
DATA	456	3	128	0	0	Col_1_22287975	Col_1_22287975	13987.5	451.123	-8.954741844e-002	8.703057227e-002	3.035176916e-001	5.060206e+002	4.117379e+002	5.971111e+001	6.950654e+001	121	111	25	57	7.745547e+000	1.919069e+001	0	0	0	0	0	0	0	0	0	0	0	82.1501	50.3442	1	1	1	1	25.3321	25.212	57.7235
DATA	457	3	129	0	0	NC_1_30300968	NC_1_30300968	14008.5	451.362	1.536566525e-001	1.283301199e-001	2.311683935e-001	2.086059e+002	2.971551e+002	3.797474e+001	6.345961e+001	71.5	101	24	57	7.625633e+000	1.917729e+001	0	0	0	0	0	0	0	0	0	0	0	33.8314	36.2863	1	1	1	1	25.3321	24.9678	57.7188
DATA	458	3	130	0	0	Col_5_23817747	Col_5_23817747	14029.6	451.34	2.484623387e-002	6.251811702e-002	6.910544225e-001	2.377328e+003	2.517302e+003	2.398459e+002	2.579164e+002	426	368	25	57	7.761596e+000	1.942391e+001	0	0	0	0	0	0	0	0	0	0	0	385.116	306.971	1	1	1	1	24.6442	25.2471	58.1354
DATA	459	3	131	66	-1	(-)3xSLv1	NegativeControl	14051.3	451.391	0.000000000e+000	6.587342735e-001	1.000000000e+000	3.160340e+001	5.587215e+001	3.180519e+001	5.623098e+001	36	62	25	58	7.794588e+000	2.008664e+001	0	0	0	0	0	0	0	0	0	0	0	-2.88516	-3.11633	0	0	0	0	30	25.4885	58.5505
DATA	460	3	132	0	0	Col_2_14794088	Col_2_14794088	14071.6	451.54	3.634911976e-002	7.065095442e-002	6.069103393e-001	7.748437e+002	8.424870e+002	8.377121e+001	1.013338e+002	163	164.5	25	57	7.808447e+000	1.942389e+001	0	0	0	0	0	0	0	0	0	0	0	125.236	102.446	1	1	1	1	24.4106	25.5446	58.0065
DATA	461	3	133	0	0	Col_1_4508210	Col_1_4508210	14093.6	451.567	2.570669647e-001	8.347860116e-002	2.073932920e-003	4.011232e+002	7.250112e+002	5.123812e+001	9.185319e+001	109	151	25	57	7.717660e+000	1.921798e+001	0	0	0	0	0	0	0	0	0	0	0	64.751	88.0234	1	1	1	1	25.7804	25.4472	58.2692
DATA	462	3	134	0	0	Col_4_4786970	Col_4_4786970	14114.5	451.324	-1.200568213e-001	6.496755349e-002	6.460949795e-002	2.956902e+003	2.242746e+003	2.974082e+002	2.467760e+002	477	277.5	25	58	7.675252e+000	1.915908e+001	0	0	0	0	0	0	0	0	0	0	0	476.7	271.874	1	1	1	1	27.0811	25.2796	58.5714
DATA	463	3	135	0	0	Col_2_9759831	Col_2_9759831	14135.3	451.177	-1.591983185e-001	8.227909448e-002	5.300778299e-002	6.385716e+002	4.425999e+002	7.140962e+001	7.182816e+001	139.5	119	25	58	7.719163e+000	1.923469e+001	0	0	0	0	0	0	0	0	0	0	0	102.816	53.57	1	1	1	1	26.0017	25.2813	58.758
DATA	464	3	136	0	0	NC_1_13035032	NC_1_13035032	14157	451.5	0.000000000e+000	6.607014523e-001	1.000000000e+000	3.179926e+001	5.630253e+001	3.200231e+001	5.686363e+001	36	69	25	57	7.933247e+000	1.957693e+001	0	0	0	0	0	0	0	0	0	0	0	-4.09369	5.75082	0	0	0	0	30	25.2151	58.2621
DATA	465	3	137	0	0	NC_3_2371961	NC_3_2371961	14177.3	451.269	-6.932970237e-002	6.194139468e-002	2.630211372e-001	6.195212e+003	5.281126e+003	6.203495e+002	5.311535e+002	993	700	25	57	7.818161e+000	1.964096e+001	0	0	0	0	0	0	0	0	0	0	0	994.916	637.132	1	1	1	1	24.6442	25.5167	58.1743
DATA	466	3	138	0	0	Col_1_4960684	Col_1_4960684	14199.3	451.391	-5.508517369e-002	6.361916914e-002	3.865679778e-001	1.909799e+003	1.682296e+003	1.936569e+002	1.775771e+002	332.5	269	25	56	7.745650e+000	1.936837e+001	0	0	0	0	0	0	0	0	0	0	0	306.284	202.603	1	1	1	1	27.2919	25.3429	57.7552
DATA	467	3	139	66	-1	(-)3xSLv1	NegativeControl	14220.5	451.324	0.000000000e+000	6.591695862e-001	1.000000000e+000	3.192958e+001	5.658949e+001	3.215157e+001	5.695293e+001	39	60	25	56	7.793685e+000	1.912529e+001	0	0	0	0	0	0	1	0	0	0	0	1.72784	-4.81364	0	0	0	0	27.0811	25.3454	57.7711
DATA	468	3	140	0	0	NC_3_5433066	NC_3_5433066	14241.3	451.085	7.614641213e-002	9.347928748e-002	4.153124314e-001	3.711271e+002	4.422512e+002	4.912098e+001	7.218612e+001	96	111	25	56	7.726203e+000	1.884472e+001	0	0	0	0	0	0	0	0	0	0	0	59.3518	53.0766	1	1	1	1	23.2073	25.6304	57.1538
DATA	469	3	141	0	0	NC_4_8787208	NC_4_8787208	14262.7	451.391	2.992852596e-002	1.334980372e-001	8.226117898e-001	2.322768e+002	2.488482e+002	3.972220e+001	6.233721e+001	73	100	25	57	7.730013e+000	1.917333e+001	0	0	0	0	0	0	0	0	0	0	0	37.0961	29.8119	1	1	1	0	27.2919	25.7396	58.1953
DATA	470	3	142	0	0	Col_5_15015270	Col_5_15015270	14284	451.5	1.241003919e-002	7.746567759e-002	8.727231467e-001	5.962175e+002	6.135003e+002	6.779411e+001	8.391969e+001	126	144	25	58	7.995095e+000	1.923969e+001	0	0	0	0	0	0	0	0	0	0	0	95.0844	73.3623	1	1	1	1	26.2212	25.8768	58.4041
DATA	471	3	143	0	0	Col_3_5263953	Col_3_5263953	14305.2	450.947	-1.808630012e-001	6.673127254e-002	6.721862647e-003	1.731472e+003	1.141701e+003	1.761380e+002	1.277734e+002	299	202.5	25	58	8.037811e+000	1.980308e+001	0	0	0	0	0	0	0	0	0	0	0	275.69	136.264	1	1	1	1	24.8756	25.7458	58.9154
DATA	472	3	144	0	0	NC_3_15309129	NC_3_15309129	14326.2	451.478	1.451300172e-002	8.808787754e-002	8.691360791e-001	4.462216e+002	4.613851e+002	5.512321e+001	7.370286e+001	108	122	25	57	7.839991e+000	1.981742e+001	0	0	0	0	0	0	0	0	0	0	0	70.9542	54.966	1	1	1	1	27.0811	25.3514	58.4643
DATA	473	3	145	0	0	Col_3_21053491	Col_3_21053491	14347.5	451.324	-6.157194539e-002	8.653736312e-002	4.767700752e-001	5.070863e+002	4.400580e+002	6.018341e+001	7.247579e+001	118.5	115	25	58	7.921618e+000	1.981169e+001	0	0	0	0	0	0	0	0	0	0	0	80.5076	52.3233	1	1	1	1	27.0811	25.6361	58.6349
DATA	474	3	146	0	0	NC_2_17053097	NC_2_17053097	14368.5	451.324	2.088390893e-001	1.251522170e-001	9.518068582e-002	2.085557e+002	3.373348e+002	3.858502e+001	6.683603e+001	72.5	101.5	25	57	7.790695e+000	1.960073e+001	0	0	0	0	0	0	0	0	0	0	0	33.0615	40.0318	1	1	1	1	27.0811	25.5705	58.2128
DATA	475	3	147	0	0	NC_5_17836969	NC_5_17836969	14389.8	451.271	1.919143869e+000	1.961986442e-001	1.350093149e-022	5.653907e+001	4.693454e+003	3.300153e+001	4.728927e+002	48	625	25	57	7.785001e+000	1.945165e+001	0	0	0	0	0	0	0	0	0	0	0	8.94898	555.866	1	1	0	1	25.7804	25.7128	58.323
DATA	476	3	148	0	0	Col_5_4458075	Col_5_4458075	14410.8	451.6	5.453286537e-002	7.219186454e-002	4.500162391e-001	7.201339e+002	8.164811e+002	7.903255e+001	1.001099e+002	151	169	26	57	7.728018e+000	1.970647e+001	0	0	0	0	0	0	0	0	0	0	0	113.817	96.5095	1	1	1	1	25.7804	25.8998	58.2478
DATA	477	3	149	0	0	NC_4_9218177	NC_4_9218177	14431.9	451.855	-1.000795069e-001	9.645724804e-002	2.994782112e-001	4.385882e+002	3.483192e+002	5.465334e+001	6.769287e+001	108.5	106	25	58	7.832006e+000	1.978460e+001	0	0	0	0	0	0	0	0	0	0	0	69.215	41.0895	1	1	1	1	24.6442	25.8877	58.8163
DATA	478	3	150	0	0	NC_1_11367500	NC_1_11367500	14453.4	451.548	-1.871767017e-001	6.531110266e-002	4.157931359e-003	2.516654e+003	1.635486e+003	2.537764e+002	1.735844e+002	434	247	25	57	7.871340e+000	1.956960e+001	0	0	0	0	0	0	0	0	0	0	0	396.492	192.521	1	1	1	1	26.6546	25.6934	58.5316
DATA	479	3	151	0	0	NC_5_15517177	NC_5_15517177	14474.4	451.414	9.542166417e-002	7.171777814e-002	1.833482696e-001	7.212230e+002	8.984445e+002	7.919640e+001	1.070958e+002	152	165	25	57	7.791108e+000	1.931864e+001	0	0	0	0	0	0	0	0	0	0	0	113.443	105.541	1	1	1	1	27.501	25.5664	57.7536
DATA	480	3	152	0	0	NC_3_2051390	NC_3_2051390	14495.7	451.807	-2.260858286e-002	8.854199283e-002	7.984581494e-001	4.682802e+002	4.445260e+002	5.715383e+001	7.340109e+001	114	119	25	57	7.725191e+000	1.931373e+001	0	0	0	0	0	0	0	0	0	0	0	73.5453	52.1099	1	1	1	1	25.1049	25.4385	57.6929
DATA	481	3	153	0	0	NC_5_13007101	NC_5_13007101	14516.6	451.414	0.000000000e+000	6.615727084e-001	1.000000000e+000	3.261468e+001	5.816085e+001	3.286066e+001	5.870344e+001	44	72	25	56	7.575510e+000	1.915417e+001	0	0	0	0	0	0	0	0	0	0	0	2.46808	5.20774	0	0	0	0	27.501	25.32	57.5162
DATA	482	3	154	0	0	Col_5_13951047	Col_5_13951047	14537.4	451.636	-4.339092938e-003	6.500699922e-002	9.467822505e-001	1.378112e+003	1.364412e+003	1.416778e+002	1.485153e+002	251	221	25	57	7.661958e+000	1.957299e+001	0	0	0	0	0	0	0	0	0	0	0	215.739	159.271	1	1	1	1	24.8756	25.4476	58.1758
DATA	483	3	155	0	0	NC_2_1599654	NC_2_1599654	14558.8	451.536	0.000000000e+000	6.608297600e-001	1.000000000e+000	3.271987e+001	5.841060e+001	3.308288e+001	5.878574e+001	42	64	25	56	7.724922e+000	1.915949e+001	0	0	0	0	0	0	0	0	0	0	0	4.98438	-0.822404	0	0	0	0	17.9125	25.4148	57.9103
DATA	484	3	156	0	0	Col_5_16685892	Col_5_16685892	14579.7	451.537	2.111484185e-001	7.321679863e-002	3.928091253e-003	6.529401e+002	1.061749e+003	7.315143e+001	1.214239e+002	132	190	25	56	7.746994e+000	1.908818e+001	0	0	0	0	0	0	0	0	0	0	0	101.879	123.402	1	1	1	1	24.6442	25.3313	57.603
DATA	485	3	157	1028	1	SM_04	SM_04	14601.3	451.6	9.861237015e-002	2.689119960e-001	7.138363117e-001	1.000345e+002	1.255342e+002	3.451853e+001	6.036416e+001	53.5	77.5	25	56	7.734023e+000	1.910586e+001	0	0	0	0	0	0	0	0	0	0	0	15.5825	14.5576	1	1	0	0	23.2073	25.2291	57.4098
DATA	486	3	158	0	0	Col_1_7206961	Col_1_7206961	14622.1	451.483	-1.054626417e-001	8.218523877e-002	1.994111823e-001	6.169683e+002	4.839497e+002	7.001134e+001	7.644364e+001	139.5	121.5	25	56	7.461721e+000	1.917608e+001	0	0	0	0	0	0	0	0	0	0	0	95.9463	55.9986	1	1	1	1	25.7804	25.0341	57.5422
DATA	487	3	159	0	0	NC_4_7000934	NC_4_7000934	14643.7	451.519	4.934987061e-002	1.052092164e-001	6.390237905e-001	3.266328e+002	3.659398e+002	4.653672e+001	6.968913e+001	88.5	109	25	56	7.494405e+000	1.935076e+001	0	0	0	0	0	0	0	0	0	0	0	50.7102	42.2477	1	1	1	1	24.4106	24.9667	57.6219
DATA	488	3	160	0	0	NC_4_9783394	NC_4_9783394	14664.7	451.5	3.013972069e-001	6.238717401e-001	6.290193068e-001	3.299185e+001	6.603952e+001	3.320745e+001	5.980555e+001	40	69	25	56	7.593598e+000	1.960256e+001	0	0	0	0	0	0	0	0	0	0	0	0.887914	7.60737	0	1	0	0	30	24.971	57.5815
DATA	489	3	161	0	0	Col_2_11618182	Col_2_11618182	14686.2	451.1	-5.862733096e-002	8.372941158e-002	4.838024357e-001	5.591594e+002	4.885492e+002	6.506111e+001	7.704770e+001	126	122	24	56	7.724972e+000	1.979358e+001	0	0	0	0	0	0	0	0	0	0	0	86.5124	56.1474	1	1	1	1	26.2212	24.9021	57.6698
DATA	490	3	162	0	0	Col_3_4772851	Col_3_4772851	14707.4	451.623	-6.830783223e-002	6.218126715e-002	2.719742184e-001	4.312106e+003	3.684526e+003	4.324955e+002	3.732593e+002	713	478	24	56	7.720271e+000	1.942335e+001	0	0	0	0	0	0	0	0	0	0	0	666.143	422.52	1	1	1	1	25.7804	24.8871	57.1717
DATA	491	3	163	66	1	DarkCorner	DarkCorner	14729.6	451.136	0.000000000e+000	6.607338437e-001	1.000000000e+000	3.316313e+001	5.947219e+001	3.337488e+001	5.985414e+001	35	65.5	24	56	7.689438e+000	1.952272e+001	0	0	0	0	0	0	0	0	0	0	0	-4.62582	-1.35137	0	0	0	0	22.1978	24.6164	57.0236
DATA	492	3	164	66	1	DarkCorner	DarkCorner	14748.9	451.976	0.000000000e+000	6.611433116e-001	1.000000000e+000	3.320621e+001	5.958973e+001	3.341824e+001	6.000974e+001	33	69	24	55	7.661443e+000	1.923309e+001	0	0	0	0	0	0	0	0	0	0	0	-3.88053	2.41517	0	0	0	0	30	24.4537	56.2711
DATA	493	4	1	66	1	DarkCorner	DarkCorner	11312	456.35	0.000000000e+000	6.542225428e-001	1.000000000e+000	3.194176e+001	5.461349e+001	3.214572e+001	5.496424e+001	35	64.5	23	54	7.462033e+000	1.856905e+001	0	0	0	0	0	0	0	0	0	0	0	-2.24556	-1.02075	0	0	0	0	30	23.5632	54.9742
DATA	494	4	2	0	0	Col_1_5622396	Col_1_5622396	11332.5	456.324	-9.486112181e-002	9.016717091e-002	2.927727980e-001	4.716608e+002	3.791130e+002	5.710533e+001	6.691343e+001	108	114	23	54	7.313001e+000	1.848960e+001	0	0	0	0	0	0	0	0	0	0	0	75.3981	47.0793	1	1	1	1	27.0811	23.5753	55.1048
DATA	495	4	3	0	0	NC_3_6230384	NC_3_6230384	11353.7	456.431	5.618669907e-001	8.532115819e-002	4.539116713e-011	4.702475e+002	1.714721e+003	5.701386e+001	1.801714e+002	111	273	23	54	7.254446e+000	1.868126e+001	0	0	0	0	0	0	0	0	0	0	0	75.0682	212.28	1	1	1	1	25.7804	23.5554	55.1453
DATA	496	4	4	0	0	Col_2_11883333	Col_2_11883333	11375	456.5	-5.465542415e-002	7.016795688e-002	4.360251698e-001	8.838413e+002	7.793255e+002	9.409407e+001	9.565860e+001	167.5	157.5	23	54	7.248223e+000	1.856155e+001	0	0	0	0	0	0	0	0	0	0	0	140.91	96.196	1	1	1	1	26.2212	23.5497	55.0779
DATA	497	4	5	0	0	NC_5_1481090	NC_5_1481090	11396	456.5	9.650340445e-003	2.169270437e-001	9.645165557e-001	1.328026e+002	1.357866e+002	3.493987e+001	5.725779e+001	59	81.5	23	54	7.343164e+000	1.886352e+001	0	0	0	0	0	0	0	0	0	0	0	21.1474	16.7147	1	1	0	0	26.2212	23.4799	55.2549
DATA	498	4	6	0	0	NC_4_1837010	NC_4_1837010	11417.2	456.478	-1.903675291e-001	6.500330386e-002	3.405115828e-003	2.818074e+003	1.817962e+003	2.836586e+002	1.901586e+002	477	263	23	53	7.124567e+000	1.887769e+001	0	0	0	0	0	0	0	0	0	0	0	448.248	223.195	1	1	1	1	27.0811	23.1229	54.5159
DATA	499	4	7	0	0	NC_1_26982294	NC_1_26982294	11438.2	456.393	-3.405261934e-001	6.888948200e-002	7.689806568e-007	3.408979e+004	1.556317e+004	3.409133e+003	1.557321e+003	5200	1939	23	54	7.022075e+000	1.851236e+001	0	0	0	0	0	0	0	0	0	0	0	5416.83	1906.02	1	1	1	1	25.1049	23.1705	54.767
DATA	500	4	8	0	0	NC_4_2534825	NC_4_2534825	11458.9	456.074	3.409243834e-002	1.014789640e-001	7.369042589e-001	3.348062e+002	3.621478e+002	4.660370e+001	6.672007e+001	87	108	23	54	7.057722e+000	1.846357e+001	0	0	0	0	0	0	0	0	0	0	0	53.1486	44.2512	1	1	1	1	24.6442	23.0558	54.8072
DATA	501	4	9	0	0	NC_2_18168947	NC_2_18168947	11480.6	456.414	2.452469920e-001	6.538393412e-002	1.762182348e-004	1.226877e+005	2.157983e+005	1.226881e+004	2.157990e+004	18908.5	25989.5	22	54	6.961337e+000	1.832561e+001	0	0	0	0	0	0	0	0	1	0	0	19460.7	26309	1	1	1	1	27.501	22.9085	54.6452
DATA	502	4	10	0	-1	NC2_00119395	NC2_00119395	11501.8	456.478	2.813228963e-002	1.060838768e-001	7.908637781e-001	1.450007e+003	1.547043e+003	2.275783e+002	2.865312e+002	181.5	151	22	54	6.938472e+000	1.882056e+001	0	0	1	1	0	0	0	0	1	0	0	229.83	188.217	1	1	1	1	27.0811	22.6166	54.8766
DATA	503	4	11	0	0	NC_2_4530188	NC_2_4530188	11523	456.5	8.271700618e-002	1.939277794e-001	6.697179720e-001	1.396010e+002	1.688907e+002	3.536166e+001	5.886381e+001	55	87	22	54	6.920915e+000	1.881013e+001	0	0	0	0	0	0	0	0	1	0	0	22.1124	20.5078	1	1	0	0	26.2212	22.6439	54.6638
DATA	504	4	12	0	0	Col_1_21432892	Col_1_21432892	11543.5	456.731	5.222264275e-002	9.873999566e-002	5.968814344e-001	3.451872e+002	3.892937e+002	4.741524e+001	6.860325e+001	93	114.5	22	54	6.975703e+000	1.911206e+001	0	0	0	0	0	0	0	0	1	0	0	54.6483	47.1876	1	1	1	1	24.4106	22.6016	54.966
DATA	505	4	13	0	0	NC_3_15055975	NC_3_15055975	11564.5	456.642	7.709017230e-002	6.261943536e-002	2.182891381e-001	2.597797e+003	3.102383e+003	2.618077e+002	3.153560e+002	434	442	22	54	7.070165e+000	1.852818e+001	0	0	0	0	0	0	0	0	1	0	0	411.053	375.422	1	1	1	1	24.4106	22.8253	54.9482
DATA	506	4	14	0	0	NC_3_20774325	NC_3_20774325	11585.4	456.833	-2.051338839e-001	7.052769247e-002	3.630997920e-003	1.220983e+003	7.613351e+002	1.263590e+002	9.490960e+001	227.5	151	23	54	7.522874e+000	1.846179e+001	0	0	0	0	0	0	0	0	0	0	0	193.123	91.9874	1	1	1	1	24.8756	23.4015	54.7355
DATA	507	4	15	0	0	NC_3_18085934	NC_3_18085934	11606.7	457.105	-2.640843149e-002	7.725653695e-002	7.324804932e-001	6.257152e+002	5.888006e+002	7.052974e+001	8.177872e+001	125.5	135.5	23	54	7.543786e+000	1.845183e+001	0	0	0	0	0	0	0	0	0	0	0	98.939	71.0375	1	1	1	1	21.1402	23.4542	54.863
DATA	508	4	16	0	0	Col_2_12172337	Col_2_12172337	11627.7	456.784	-5.505387230e-002	8.284936562e-002	5.063667289e-001	5.468885e+002	4.817758e+002	6.364659e+001	7.450182e+001	120	119	23	53	7.571611e+000	1.804640e+001	0	0	0	0	0	0	0	0	0	0	0	86.4435	58.0482	1	1	1	1	24.4106	23.5799	54.1877
DATA	509	4	17	0	0	Col_1_7315721	Col_1_7315721	11649.3	456.442	1.088891071e-002	8.715273639e-002	9.005706166e-001	4.547827e+002	4.663295e+002	5.593692e+001	7.356728e+001	111.5	118	23	53	7.509429e+000	1.798775e+001	0	0	0	0	0	0	0	0	0	0	0	71.8629	56.1171	1	1	1	1	24.4106	23.5624	53.8431
DATA	510	4	18	0	0	Col_1_7890249	Col_1_7890249	11670.9	456.559	-1.040492175e-001	6.850995097e-002	1.288264433e-001	1.111654e+003	8.748231e+002	1.158391e+002	1.043936e+002	184	151.5	23	53	7.196475e+000	1.844140e+001	0	0	0	0	0	0	0	0	0	0	0	175.635	105.155	1	1	1	1	19.7386	23.0589	54.0751
DATA	511	4	19	0	0	Col_2_5526045	Col_2_5526045	11691.7	456.4	-1.287348711e-001	6.576484321e-002	5.028836470e-002	1.618590e+003	1.203378e+003	1.651047e+002	1.331633e+002	286	202	22	53	7.159340e+000	1.876051e+001	0	0	0	0	0	0	0	0	1	0	0	255.696	144.505	1	1	1	1	24.8756	22.8085	53.9714
DATA	512	4	20	0	0	NC_4_13868550	NC_4_13868550	11712.9	456.25	2.693088335e-001	7.338972946e-002	2.429577125e-004	6.491109e+002	1.206779e+003	7.262786e+001	1.334929e+002	134	209	22	53	7.215124e+000	1.845550e+001	0	0	0	0	0	0	0	0	1	0	0	102.536	144.782	1	1	1	1	23.4529	22.6828	54.2805
DATA	513	4	21	0	0	NC_1_8649929	NC_1_8649929	11734.8	456.048	-1.151621776e-001	1.046615976e-001	2.711888615e-001	3.866257e+002	2.965709e+002	5.055872e+001	6.435977e+001	98	93	22	53	7.120277e+000	1.814501e+001	0	0	0	0	0	0	0	0	1	0	0	61.0722	35.551	1	1	1	1	21.6755	22.8245	54.0907
DATA	514	4	22	0	0	Col_5_16530847	Col_5_16530847	11755.7	456.5	6.873786575e-001	9.023869151e-002	2.589596331e-014	6.305324e+002	3.069630e+003	7.096972e+001	3.122395e+002	129.5	429.5	22	53	6.969978e+000	1.821677e+001	0	0	0	0	0	0	0	0	1	0	0	99.6189	367.709	1	1	1	1	27.0811	22.8091	53.9579
DATA	515	4	23	0	0	NC_4_2502291	NC_4_2502291	11777	456.5	-3.009290198e-001	9.527185662e-002	1.585098783e-003	5.876385e+002	2.938876e+002	6.718538e+001	6.430395e+001	126	93	22	53	7.030126e+000	1.881380e+001	0	0	0	0	0	0	0	0	1	0	0	92.8553	35.1827	1	1	1	1	26.2212	22.8381	54.0114
DATA	516	4	24	0	0	NC_2_11051445	NC_2_11051445	11797.6	456.268	2.809202650e-001	3.546244858e-001	4.282658563e-001	5.838485e+001	1.114860e+002	3.308301e+001	5.830061e+001	45.5	79.5	23	52	7.199050e+000	1.846718e+001	0	0	0	0	0	0	0	0	0	0	0	9.2269	13.3397	1	1	0	0	25.3321	23.1283	53.6156
DATA	517	4	25	0	0	Col_1_19859496	Col_1_19859496	11817.8	457.774	7.883296326e-002	7.569178338e-002	2.976437333e-001	5.975531e+002	7.164889e+002	6.804316e+001	9.171156e+001	137	143	22	52	7.240797e+000	1.897717e+001	0	0	0	0	0	0	0	0	0	0	0	94.4893	85.6938	1	1	1	1	18.5412	23.0253	53.5968
DATA	518	4	26	0	0	Col_1_1491468	Col_1_1491468	11840.3	456.5	6.363161805e-003	6.271294730e-002	9.191814337e-001	2.242723e+003	2.275825e+003	2.266213e+002	2.346780e+002	376	332.5	22	52	7.180480e+000	1.922254e+001	0	0	0	0	0	0	0	0	1	0	0	354.643	272.089	1	1	1	1	27.0811	22.9393	53.8124
DATA	519	4	27	0	0	NC_1_3347760	NC_1_3347760	11861.5	455.628	0.000000000e+000	6.584502021e-001	1.000000000e+000	3.233323e+001	5.692189e+001	3.253968e+001	5.732182e+001	35.5	64.5	22	52	6.946387e+000	1.905102e+001	0	0	0	0	0	0	0	0	1	0	0	-0.905927	2.37161	0	0	0	0	22.4545	22.7897	53.2055
DATA	520	4	28	0	0	Col_2_8185937	Col_2_8185937	11881.9	456.327	-8.732374820e-002	1.335224586e-001	5.131115153e-001	2.670264e+002	2.183889e+002	4.208011e+001	6.131932e+001	81.5	89	22	53	6.696006e+000	1.917618e+001	0	0	0	0	0	0	0	0	1	0	0	42.2534	26.0973	1	1	1	0	24.1747	22.358	53.711
DATA	521	4	29	0	0	NC_4_90048	NC_4_90048	11903.7	456.448	-6.352950379e-002	9.897775468e-002	5.209664359e-001	3.973767e+002	3.432992e+002	5.134002e+001	6.680218e+001	101	101.5	22	53	6.676595e+000	1.854294e+001	0	0	0	0	0	0	0	0	1	0	0	62.9091	41.0185	1	1	1	1	25.3321	22.4422	53.7782
DATA	522	4	30	0	0	NC_5_23506813	NC_5_23506813	11924.7	456.255	-8.505733439e-003	6.433102585e-002	8.948116937e-001	1.510967e+003	1.481663e+003	1.545511e+002	1.588635e+002	275	245	22	53	6.924240e+000	1.892178e+001	0	0	0	0	0	0	0	0	1	0	0	239.304	177.024	1	1	1	1	24.8756	22.7358	54.0223
DATA	523	4	31	0	0	NC_1_13118740	NC_1_13118740	11946	456.5	4.121458178e-001	4.485324516e-001	3.581603067e-001	3.873621e+001	1.000606e+002	3.270521e+001	5.817548e+001	39	70	23	53	7.104367e+000	1.905021e+001	0	0	0	0	0	0	0	0	1	0	0	6.13844	11.9551	1	1	0	0	26.2212	22.8972	54.0775
DATA	524	4	32	0	0	Col_4_2353425	Col_4_2353425	11967.3	456.5	9.169462724e-004	1.049662784e-001	9.930300666e-001	3.356537e+002	3.363631e+002	4.669158e+001	6.644652e+001	87.5	103.5	23	54	7.153939e+000	1.889915e+001	0	0	0	0	0	0	0	0	0	0	0	53.2194	40.1913	1	1	1	1	27.0811	23.1189	54.244
DATA	525	4	33	0	0	NC_5_26171577	NC_5_26171577	11987.7	456.569	-9.180968116e-002	7.980533858e-002	2.499708147e-001	6.311464e+002	5.108818e+002	7.096278e+001	7.676480e+001	138.5	119.5	23	53	7.133255e+000	1.837721e+001	0	0	0	0	0	0	0	0	0	0	0	100.129	61.0526	1	1	1	1	24.1747	22.9564	53.9466
DATA	526	4	34	0	0	Col_2_9547415	Col_2_9547415	12009	456.836	-1.393503841e-002	8.779077679e-002	8.738815258e-001	4.631383e+002	4.485137e+002	5.653144e+001	7.275386e+001	108	119.5	22	54	7.168673e+000	1.840354e+001	0	0	0	0	0	0	0	0	1	0	0	73.5248	53.6104	1	1	1	1	25.3321	22.8841	54.4834
DATA	527	4	35	0	0	NC_1_18204290	NC_1_18204290	12029.8	456.955	-3.833600909e-002	2.160631223e-001	8.591709017e-001	1.441432e+002	1.319648e+002	3.545725e+001	5.877018e+001	58	82	22	54	7.018390e+000	1.879673e+001	0	0	0	0	0	0	0	0	1	0	0	22.8984	15.7777	1	1	0	0	22.4545	22.6667	54.8045
DATA	528	4	36	0	0	Col_3_20288385	Col_3_20288385	12051.3	456.731	9.637503174e-003	6.367112328e-002	8.796887438e-001	1.685134e+003	1.722947e+003	1.715951e+002	1.815576e+002	318	278	22	55	7.221428e+000	1.878450e+001	0	0	0	0	0	0	0	0	1	0	0	267.867	206.061	1	1	1	1	24.6442	22.39	55.5108
DATA	529	4	37	0	0	Col_4_8284086	Col_4_8284086	12073	456.396	1.600310074e-001	1.149710556e-001	1.639453439e-001	2.457542e+002	3.552482e+002	4.062927e+001	6.735914e+001	70	110.5	22	54	7.113610e+000	1.878750e+001	0	0	0	0	0	0	0	0	1	0	0	39.0896	42.5029	1	1	1	1	24.8756	22.0143	54.8865
DATA	530	4	38	0	0	Col_5_17347019	Col_5_17347019	12094.1	456.361	8.368044185e-002	8.420327490e-002	3.203247156e-001	4.532331e+002	5.495435e+002	5.567306e+001	7.932510e+001	108	133	22	54	7.486792e+000	1.872192e+001	0	0	0	0	0	0	0	0	1	0	0	72.1429	65.7765	1	1	1	1	26.0017	22.3876	54.4968
DATA	531	4	39	0	0	NC_3_4278117	NC_3_4278117	12115.2	455.863	-2.435425817e-001	8.534223848e-002	4.321102841e-003	6.786267e+002	3.873365e+002	7.516195e+001	6.906360e+001	142	104	22	54	7.454747e+000	1.868150e+001	0	0	0	0	0	0	0	0	1	0	0	108.088	46.3828	1	1	1	1	23.4529	22.3786	54.1796
DATA	532	4	40	0	0	Col_2_5883989	Col_2_5883989	12136.6	456.536	-8.976968529e-002	9.665119887e-002	3.529924713e-001	4.253772e+002	3.459430e+002	5.339915e+001	6.680412e+001	100	104.5	22	52	7.253861e+000	1.850444e+001	0	0	0	0	0	0	0	0	1	0	0	67.8153	41.4479	1	1	1	1	24.4106	22.8155	53.2137
DATA	533	4	41	0	0	Col_2_16837953	Col_2_16837953	12157.1	456.525	-4.896535511e-002	6.304422659e-002	4.373460499e-001	2.230778e+003	1.992925e+003	2.253977e+002	2.073162e+002	387	291	22	52	7.338620e+000	1.823446e+001	0	0	0	0	0	0	0	0	0	0	0	355.912	238.904	1	1	1	1	26.0017	22.9568	53.6824
DATA	534	4	42	0	0	Col_4_6752550	Col_4_6752550	12178.2	456.604	-1.397955610e-002	7.825508100e-002	8.582196975e-001	5.967872e+002	5.778831e+002	6.782508e+001	8.122865e+001	134	129	23	52	7.364330e+000	1.843158e+001	0	0	0	0	0	0	0	0	0	0	0	95.2941	69.3158	1	1	1	1	24.8756	23.0651	53.9183
DATA	535	4	43	0	0	Col_3_14809891	Col_3_14809891	12199.1	456.575	-1.130437188e-001	2.032362200e-001	5.780615858e-001	1.670323e+002	1.287528e+002	3.627688e+001	5.848343e+001	66	74	23	53	7.309286e+000	1.826524e+001	0	0	0	0	0	0	0	0	0	0	0	26.693	15.4533	1	1	1	0	21.4095	23.0114	54.4072
DATA	536	4	44	0	0	Col_2_17082242	Col_2_17082242	12221	456.5	-9.448574059e-002	6.482996191e-002	1.449951342e-001	1.676011e+003	1.348314e+003	1.706615e+002	1.463883e+002	312	219.5	22	54	7.219394e+000	1.795733e+001	0	0	0	0	0	0	0	0	1	0	0	268.069	161.941	1	1	1	1	26.2212	22.8954	54.7379
DATA	537	4	45	0	0	NC_3_706567	NC_3_706567	12242.3	456.5	-2.099294654e-001	1.567813376e-001	1.805722330e-001	2.505834e+002	1.545335e+002	4.075991e+001	5.902726e+001	76	80	22	55	7.061960e+000	1.818915e+001	0	0	0	0	0	0	0	0	1	0	0	40.1141	18.5736	1	1	1	0	27.0811	22.917	55.6074
DATA	538	4	46	0	0	Col_4_2127707	Col_4_2127707	12263	456.317	-4.861643427e-002	1.837218157e-001	7.913023482e-001	1.733507e+002	1.549919e+002	3.650052e+001	5.899991e+001	63.5	83.5	23	55	7.089534e+000	1.811436e+001	0	0	0	0	0	0	0	0	0	0	0	27.7729	18.642	1	1	1	0	26.4388	22.9678	55.8537
DATA	539	4	47	0	0	NC_1_2135036	NC_1_2135036	12284.3	456.477	1.055202688e-001	7.871383965e-002	1.800648331e-001	5.190350e+002	6.617850e+002	6.102334e+001	8.726601e+001	116.5	136	22	55	7.132579e+000	1.878336e+001	0	0	0	0	0	0	0	0	1	0	0	83.2327	79.6593	1	1	1	1	27.0811	22.7333	55.8326
DATA	540	4	48	0	0	NC_1_17785608	NC_1_17785608	12305.2	456.212	1.945366094e-001	1.578002958e-001	2.176494365e-001	1.557315e+002	2.437323e+002	3.564708e+001	6.184478e+001	65	90	22	55	7.300737e+000	1.935856e+001	0	0	0	0	0	0	0	0	1	0	0	24.9936	29.361	1	1	0	0	24.4106	22.6421	55.4209
DATA	541	4	49	0	0	Col_1_26565144	Col_1_26565144	12326.6	456.509	-9.951073263e-002	6.431883149e-002	1.218276517e-001	1.886475e+003	1.500169e+003	1.913480e+002	1.604072e+002	348	254	22	53	7.184266e+000	1.933745e+001	0	0	0	0	0	0	0	0	1	0	0	303.06	180.866	1	1	1	1	25.1049	22.5547	54.4813
DATA	542	4	50	0	0	NC_3_20382740	NC_3_20382740	12347.8	455.927	4.676168073e-001	3.339178117e-001	1.613950927e-001	4.838337e+001	1.420080e+002	3.237316e+001	5.849521e+001	44	83	22	53	7.271224e+000	1.890090e+001	0	0	0	0	0	0	0	0	1	0	0	7.77869	17.1353	1	1	0	0	24.6442	22.4377	54.3928
DATA	543	4	51	0	0	NC_5_26831082	NC_5_26831082	12369.3	456.036	1.335661900e+000	1.405057996e-001	1.979485689e-021	4.402324e+002	9.535510e+003	5.441247e+001	9.552351e+002	114	1223	22	53	7.259948e+000	1.828322e+001	0	0	0	0	0	0	0	0	1	0	0	70.8442	1151.6	1	1	1	1	24.8756	22.6542	53.9503
DATA	544	4	52	0	0	Col_1_24833719	Col_1_24833719	12389.9	456.5	-5.363426404e-002	7.068700937e-002	4.479979300e-001	8.665605e+002	7.658869e+002	9.235744e+001	9.526122e+001	172	157	22	53	7.238438e+000	1.810613e+001	0	0	0	0	0	0	0	0	1	0	0	139.59	92.5756	1	1	1	1	25.3321	22.589	53.9623
DATA	545	4	53	0	0	NC_5_17041994	NC_5_17041994	12411.3	456.414	-6.417366358e-002	7.705536792e-002	4.049432377e-001	6.575670e+002	5.672394e+002	7.309394e+001	8.012925e+001	141	127	22	52	7.201398e+000	1.847914e+001	0	0	0	0	0	0	0	0	1	0	0	106.02	68.6261	1	1	1	1	25.5572	22.7031	53.8585
DATA	546	4	54	0	0	Col_1_27688425	Col_1_27688425	12432	456.648	-4.254251959e-002	6.536960004e-002	5.151757599e-001	1.342709e+003	1.217417e+003	1.380055e+002	1.342327e+002	247	213	23	52	7.133229e+000	1.833606e+001	0	0	0	0	0	0	0	0	1	0	0	216.693	147.418	1	1	1	1	25.1049	22.846	53.5416
DATA	547	4	55	0	0	NC_1_9558047	NC_1_9558047	12454	456.359	-2.001004338e-001	1.088922948e-001	6.612142161e-002	3.992788e+002	2.518696e+002	5.108117e+001	6.185220e+001	99	89	23	52	7.172457e+000	1.826382e+001	0	0	0	0	0	0	0	0	0	0	0	64.4945	30.5281	1	1	1	0	24.8756	23.0054	53.7367
DATA	548	4	56	0	0	Col_3_18059995	Col_3_18059995	12474.8	456.687	-3.074349765e-002	6.148319418e-002	6.170533122e-001	1.082716e+005	1.008721e+005	1.082721e+004	1.008737e+004	17016.5	11888	23	52	7.198575e+000	1.842143e+001	0	0	0	0	0	0	0	0	0	0	0	17505.9	12237.6	1	1	1	1	26.4388	23.0657	53.6308
DATA	549	4	57	0	0	Col_3_6684305	Col_3_6684305	12496.1	456.6	-9.008179513e-002	9.654793019e-002	3.508061960e-001	4.204712e+002	3.417074e+002	5.271830e+001	6.593245e+001	106	106	22	53	7.286577e+000	1.874393e+001	0	0	0	0	0	0	0	0	1	0	0	68.0448	41.4941	1	1	1	1	26.2212	22.8493	54.089
DATA	550	4	58	0	0	NC_2_7707127	NC_2_7707127	12517.4	456.586	7.078502042e-002	1.882919869e-001	7.069673032e-001	1.453881e+002	1.711251e+002	3.493995e+001	5.887480e+001	61	84	22	53	7.178273e+000	1.888226e+001	0	0	0	0	0	0	0	0	0	0	0	23.5495	20.7998	1	1	0	0	27.501	22.9703	54.245
DATA	551	4	59	0	0	Col_3_290174	Col_3_290174	12538.5	456.676	-4.309185295e-002	8.327112972e-002	6.048151878e-001	5.255010e+002	4.758627e+002	6.139286e+001	7.370107e+001	120	116	22	53	7.180390e+000	1.902137e+001	0	0	0	0	0	0	0	0	1	0	0	85.1973	57.8947	1	1	1	1	27.0811	22.8642	54.1954
DATA	552	4	60	0	0	NC_3_22983692	NC_3_22983692	12559.5	456.676	0.000000000e+000	6.591402900e-001	1.000000000e+000	3.151296e+001	5.586771e+001	3.171797e+001	5.622651e+001	38	61	22	54	7.027549e+000	1.935396e+001	0	0	0	0	0	0	0	0	1	0	0	0.796002	-0.775747	0	0	0	0	27.0811	22.8738	54.3867
DATA	553	4	61	0	0	Col_5_1951800	Col_5_1951800	12580.8	456.522	-2.416186673e-001	8.779122514e-002	5.919705905e-003	6.220150e+002	3.566007e+002	6.980765e+001	6.653601e+001	136	103	23	53	7.077147e+000	1.877470e+001	0	0	0	0	0	0	0	0	0	0	0	101.02	43.4673	1	1	1	1	27.0811	22.9975	53.7768
DATA	554	4	62	0	0	NC_1_16329998	NC_1_16329998	12601.7	456.568	2.693791102e-001	2.066811634e-001	1.924532976e-001	1.031475e+002	1.917952e+002	3.329743e+001	5.930697e+001	52.5	85	23	53	7.064349e+000	1.905185e+001	0	0	0	0	0	0	0	0	0	0	0	16.7666	23.4006	1	1	0	0	22.9591	22.966	53.9975
DATA	555	4	63	0	0	NC_4_10447031	NC_4_10447031	12623.1	456.164	0.000000000e+000	6.590730984e-001	1.000000000e+000	3.143435e+001	5.570905e+001	3.163506e+001	5.606683e+001	39	65	23	53	7.145403e+000	1.879649e+001	0	0	0	0	0	0	0	0	0	0	0	-0.0942713	-0.418981	0	0	0	0	27.501	23.0054	53.958
DATA	556	4	64	0	0	Col_1_2509045	Col_1_2509045	12643.7	456.736	9.765777640e-002	8.051700558e-002	2.251742296e-001	4.855956e+002	6.080405e+002	5.793845e+001	8.267256e+001	118	139	22	53	7.084697e+000	1.858559e+001	0	0	0	0	0	0	0	0	1	0	0	79.0711	74.3259	1	1	1	1	24.4106	22.7725	53.7745
DATA	557	4	65	0	0	NC_1_24560027	NC_1_24560027	12665.5	455.98	1.494251308e-001	3.400521145e-001	6.603584504e-001	6.996539e+001	9.869801e+001	3.234880e+001	5.682539e+001	47	72	22	53	7.200433e+000	1.789624e+001	0	0	0	0	0	0	0	0	1	0	0	11.4003	12.0761	1	1	0	0	23.9365	22.905	53.2723
DATA	558	4	66	0	0	Col_5_8754964	Col_5_8754964	12686.5	456.676	-6.492832868e-002	8.774102183e-002	4.593001877e-001	4.811993e+002	4.143780e+002	5.754164e+001	6.959090e+001	110	116	22	53	7.289942e+000	1.778320e+001	0	0	0	0	0	0	0	0	0	0	0	78.4859	50.7486	1	1	1	1	27.0811	23.083	53.4172
DATA	559	4	67	0	0	NC_5_23714656	NC_5_23714656	12707.7	456.609	1.202865303e-001	6.239346585e-002	5.387121066e-002	1.143728e+005	1.508722e+005	1.143732e+004	1.508732e+004	18631	18501	23	53	7.182543e+000	1.837571e+001	0	0	0	0	0	0	0	0	0	0	0	18669.5	18494.2	1	1	1	1	27.2919	23.1218	53.8738
DATA	560	4	68	0	0	Col_1_11017892	Col_1_11017892	12728.5	456.582	-1.059764987e-001	6.306088620e-002	9.285182636e-002	2.979841e+003	2.334622e+003	2.996447e+002	2.400398e+002	517	344	23	53	7.220809e+000	1.843056e+001	0	0	0	0	0	0	0	0	0	0	0	486.788	286.439	1	1	1	1	24.4106	22.9851	53.991
DATA	561	4	69	0	0	NC_5_13073866	NC_5_13073866	12750	456.5	-1.014434800e-001	1.090933485e-001	3.524343770e-001	1.551839e+003	1.228579e+003	3.123355e+002	1.526365e+002	160	163.5	23	54	7.426538e+000	1.837360e+001	0	0	1	0	0	0	0	0	0	0	0	253.704	150.874	1	1	1	1	26.2212	23.3717	54.9887
DATA	562	4	70	0	0	Col_3_10966950	Col_3_10966950	12771	456.636	-4.778257603e-002	8.514945433e-002	5.746876049e-001	4.988527e+002	4.468788e+002	5.897333e+001	7.141658e+001	117.5	114	23	54	7.242912e+000	1.861086e+001	0	0	0	0	0	0	0	0	0	0	0	81.6197	54.9268	1	1	1	1	25.3321	23.2189	55.0831
DATA	563	4	71	0	0	NC_4_2635362	NC_4_2635362	12792.1	456.492	-5.581005328e-002	8.035865952e-002	4.873611798e-001	5.736532e+002	5.044747e+002	6.541185e+001	7.511939e+001	138	125	23	54	7.419452e+000	1.819510e+001	0	0	0	0	0	0	0	0	0	0	0	93.924	62.0595	1	1	1	1	25.7804	23.5216	54.9187
DATA	564	4	72	0	0	NC_3_11343813	NC_3_11343813	12813.2	456.224	-1.413329381e-001	9.477326447e-002	1.358894901e-001	4.575995e+002	3.304856e+002	5.550332e+001	6.469132e+001	109.5	106.5	23	54	7.584705e+000	1.824150e+001	0	0	0	0	0	0	0	0	0	0	0	74.9713	40.69	1	1	1	1	25.7804	23.5389	54.7748
DATA	565	4	73	0	0	Col_3_2287270	Col_3_2287270	12834.8	456.39	6.924214785e-002	7.773775829e-002	3.730823607e-001	5.412465e+002	6.348004e+002	6.256707e+001	8.436344e+001	123	137	23	53	7.443824e+000	1.804012e+001	0	0	0	0	0	0	0	0	0	0	0	88.7425	78.2246	1	1	1	1	25.7804	23.3145	54.3035
DATA	566	4	74	0	0	NC_5_19230403	NC_5_19230403	12855.7	456.609	-1.536225565e-002	1.053107372e-001	8.840196788e-001	3.295308e+002	3.180781e+002	4.549331e+001	6.398597e+001	89.5	96.5	23	53	7.442035e+000	1.851806e+001	0	0	0	0	0	0	0	0	0	0	0	54.0688	39.2277	1	1	1	1	27.2919	23.4817	54.2765
DATA	567	4	75	0	0	Col_3_12912741	Col_3_12912741	12877	456.5	-1.260178249e-001	6.532054147e-002	5.370330056e-002	1.675435e+003	1.253458e+003	1.704503e+002	1.370734e+002	303	219	23	53	7.285187e+000	1.837792e+001	0	0	0	0	0	0	0	0	0	0	0	275.076	154.709	1	1	1	1	26.2212	23.4099	54.3521
DATA	568	4	76	0	0	NC_3_11479431	NC_3_11479431	12898.8	456.806	0.000000000e+000	5.857731288e-001	1.000000000e+000	4.035081e+001	5.507739e+001	3.158084e+001	5.548409e+001	44.5	66.5	23	53	6.980808e+000	1.850004e+001	0	0	0	0	0	0	0	0	0	0	0	6.62968	2.99413	1	0	0	0	27.0811	23.1003	54.1722
DATA	569	4	77	0	0	Col_5_15050356	Col_5_15050356	12919.1	456.948	8.516237330e-002	1.511105675e-001	5.730423481e-001	1.814396e+002	2.207469e+002	3.618090e+001	5.962761e+001	66	94	23	52	7.180512e+000	1.876114e+001	0	0	0	0	0	0	0	0	0	0	0	29.8292	27.2875	1	1	1	0	26.2212	23.6561	53.9441
DATA	570	4	78	0	0	Col_2_18735639	Col_2_18735639	12940.3	456.836	1.885079492e-002	7.712617925e-002	8.069094275e-001	5.795548e+002	6.052647e+002	6.586050e+001	8.201939e+001	131	141.5	23	53	7.417460e+000	1.921366e+001	0	0	0	0	0	0	0	0	0	0	0	95.3333	74.8735	1	1	1	1	25.1049	23.6916	54.7266
DATA	571	4	79	0	0	Col_5_6677044	Col_5_6677044	12960.9	456.952	6.372388257e-002	7.065404364e-002	3.671024704e-001	7.439522e+002	8.615270e+002	8.069880e+001	1.023807e+002	161.5	171	23	53	7.256570e+000	1.915033e+001	0	0	0	0	0	0	0	0	0	0	0	122.446	106.647	1	1	1	1	27.501	23.6138	54.6728
DATA	572	4	80	0	0	NC_5_22894545	NC_5_22894545	12982.4	456.789	4.798350036e-002	8.080074899e-002	5.526126459e-001	4.985059e+002	5.567418e+002	5.883669e+001	7.845372e+001	118	128.5	23	53	7.360641e+000	1.921227e+001	0	0	0	0	0	0	0	0	0	0	0	82.089	68.9651	1	1	1	1	25.7804	23.7289	54.4602
DATA	573	4	81	0	0	NC_4_9064696	NC_4_9064696	13003.9	457.375	-1.318603785e-001	1.310707320e-001	3.144037460e-001	2.774658e+002	2.048090e+002	4.177628e+001	5.891275e+001	84	95	23	53	7.134946e+000	1.900972e+001	0	0	0	0	0	0	0	0	0	0	0	45.7205	25.3874	1	1	1	0	25.5572	23.4165	54.7981
DATA	574	4	82	0	0	Col_1_3313453	Col_1_3313453	13024.6	456.964	-1.019649779e-001	6.400913101e-002	1.111656892e-001	2.002146e+003	1.583182e+003	2.026341e+002	1.676672e+002	346	238	23	53	7.295923e+000	1.851564e+001	0	0	0	0	0	0	0	0	0	0	0	330.03	196.361	1	1	1	1	25.5572	23.6985	54.6594
DATA	575	4	83	0	0	NC_5_15643009	NC_5_15643009	13044.9	457.741	-2.994538027e-002	7.647241480e-002	6.953655520e-001	6.263835e+002	5.846486e+002	6.997871e+001	8.038777e+001	142	134	23	54	7.411174e+000	1.834532e+001	0	0	0	0	0	0	0	0	0	0	0	103.317	72.5566	1	1	1	1	25.1049	23.3634	54.8525
DATA	576	4	84	0	0	NC_2_2516097	NC_2_2516097	13068.2	457.018	-2.125568568e-001	6.487355702e-002	1.051100727e-003	4.531691e+003	2.777816e+003	4.542413e+002	2.832015e+002	793.5	417.5	23	54	7.488119e+000	1.847060e+001	0	0	0	0	0	0	0	0	0	0	0	747.672	344.937	1	1	1	1	25.1049	23.4922	54.9697
DATA	577	4	85	0	0	NC_1_3622913	NC_1_3622913	13088.6	456.973	-1.511783557e-001	6.349917322e-002	1.727543769e-002	3.913892e+003	2.763315e+003	3.926292e+002	2.817739e+002	670	393	23	54	7.285213e+000	1.833980e+001	0	0	0	0	0	0	0	0	0	0	0	645.976	343.308	1	1	1	1	29.1201	23.5063	55.0111
DATA	578	4	86	0	0	NC_2_17223122	NC_2_17223122	13109.6	457	-2.406511955e-001	9.152152899e-002	8.552334451e-003	5.578021e+002	3.205007e+002	6.389791e+001	6.373133e+001	127.5	110	23	53	7.121365e+000	1.827347e+001	0	0	0	0	0	0	0	0	0	0	0	92.0971	39.8378	1	1	1	1	29.1201	23.4652	54.3086
DATA	579	4	87	0	0	NC_5_7361139	NC_5_7361139	13130.8	457	-3.896779744e-001	3.173504280e-001	2.194805085e-001	1.341964e+002	5.470952e+001	3.392582e+001	5.513127e+001	64	72	23	53	6.719200e+000	1.842297e+001	0	0	0	0	0	0	0	0	0	0	0	22.1641	3.46329	1	0	0	0	28.1191	23.1752	54.6466
DATA	580	4	88	0	0	NC_3_5494407	NC_3_5494407	13152.3	457.206	-2.959503514e-002	2.300555239e-001	8.976401317e-001	1.281572e+002	1.197149e+002	3.368133e+001	5.632390e+001	60.5	79	23	53	7.206954e+000	1.833401e+001	0	0	0	0	0	0	0	0	0	0	0	21.1741	14.8937	1	1	0	0	27.7085	23.6237	54.9346
DATA	581	4	89	0	0	NC_5_22082747	NC_5_22082747	13173	456.22	5.322077499e-001	7.865014960e-002	1.316859632e-011	3.143570e+003	1.070609e+004	3.158963e+002	1.072022e+003	544	1389	23	54	7.409424e+000	1.845722e+001	0	0	0	0	0	0	0	0	0	0	0	519.383	1332.39	1	1	1	1	25.7804	23.6223	55.14
DATA	582	4	90	0	0	NC_1_4061574	NC_1_4061574	13194.4	457	-5.271675866e-002	6.816255723e-002	4.392871120e-001	9.992711e+002	8.850474e+002	1.046650e+002	1.042007e+002	207	176.5	23	55	7.457945e+000	1.880669e+001	0	0	0	0	0	0	0	0	0	0	0	165.172	110.188	1	1	1	1	29.1201	23.6675	55.8872
DATA	583	4	91	0	0	Col_3_20164489	Col_3_20164489	13215.1	456.855	5.038976894e-003	6.204672296e-002	9.352728639e-001	3.101850e+003	3.138049e+003	3.117431e+002	3.185850e+002	543	447	23	55	7.493648e+000	1.867998e+001	0	0	0	0	0	0	0	0	0	0	0	512.794	390.803	1	1	1	1	27.2919	23.5335	55.8934
DATA	584	4	92	0	0	NC_5_4276520	NC_5_4276520	13237.2	456.45	1.816522749e-001	1.575357833e-001	2.488751788e-001	1.533110e+002	2.329301e+002	3.469774e+001	5.969751e+001	66	91	23	55	7.452977e+000	1.887149e+001	0	0	0	0	0	0	0	0	0	0	0	25.347	29.0163	1	1	0	0	21.4095	23.5248	55.8749
DATA	585	4	93	0	0	Col_1_6369009	Col_1_6369009	13257.1	456.579	2.385179061e-002	7.087106322e-002	7.364547254e-001	7.559504e+002	7.986290e+002	8.175080e+001	9.694301e+001	163.5	167.5	23	54	7.176779e+000	1.895710e+001	0	0	0	0	0	0	0	0	0	0	0	125.001	99.5083	1	1	1	1	25.7804	23.2922	55.7907
DATA	586	4	94	0	0	Col_5_8187262	Col_5_8187262	13278.5	456.962	3.041975563e-002	7.686283779e-002	6.922771068e-001	5.738720e+002	6.155095e+002	6.528006e+001	8.250507e+001	128.5	142.5	23	55	7.426663e+000	1.914465e+001	0	0	0	0	0	0	0	0	0	0	0	94.9125	76.7083	1	1	1	1	25.1049	23.5631	56.3107
DATA	587	4	95	0	0	Col_3_22810355	Col_3_22810355	13299.5	457.296	-6.373209831e-002	6.767567435e-002	3.463317636e-001	1.059631e+003	9.150032e+002	1.104359e+002	1.067233e+002	216	162	23	55	7.462251e+000	1.947621e+001	0	0	0	0	0	0	0	0	0	0	0	175.279	114.052	1	1	1	1	24.6442	23.6274	56.4811
DATA	588	4	96	0	0	Col_2_18900952	Col_2_18900952	13321.4	457	7.089938962e-002	7.633431270e-002	3.529922058e-001	5.625489e+002	6.623075e+002	6.428528e+001	8.604302e+001	134	146	23	54	7.624250e+000	1.957018e+001	0	0	0	0	0	0	0	0	0	0	0	93.0499	82.5635	1	1	1	1	29.1201	23.9016	56.0323
DATA	589	4	97	0	0	NC_4_5811075	NC_4_5811075	13342.5	457	-1.601153028e-001	4.186513203e-001	7.021238797e-001	7.890099e+001	5.457166e+001	3.209744e+001	5.492214e+001	54	65	24	54	7.500374e+000	1.876503e+001	0	0	0	0	0	0	0	0	0	0	0	13.0508	-0.626469	1	0	0	0	29.1201	24.5246	55.6648
DATA	590	4	98	0	0	NC_3_1920371	NC_3_1920371	13363.4	457.14	1.846985470e-001	1.806518600e-001	3.065913981e-001	1.301132e+002	1.990765e+002	3.372373e+001	5.841682e+001	60	95	24	54	7.462000e+000	1.867049e+001	0	0	0	0	0	0	0	0	0	0	0	21.5216	24.8197	1	1	0	0	23.9365	24.6165	55.5762
DATA	591	4	99	0	0	Col_1_4973956	Col_1_4973956	13384.6	456.516	7.226928555e-002	1.450903268e-001	6.184145629e-001	1.919308e+002	2.266804e+002	3.656261e+001	5.941599e+001	71	92	24	55	7.345846e+000	1.846492e+001	0	0	0	0	0	0	0	0	0	0	0	31.7392	28.2603	1	1	1	0	26.8687	24.8251	55.7392
DATA	592	4	100	0	0	NC_5_8468398	NC_5_8468398	13406	457.203	-1.047423464e-001	6.905051589e-002	1.292933401e-001	1.026040e+003	8.061612e+002	1.072189e+002	9.754756e+001	198.5	154	24	55	7.320779e+000	1.834313e+001	0	0	0	0	0	0	0	0	0	0	0	169.685	100.502	1	1	1	1	28.1191	24.7997	56.0659
DATA	593	4	101	0	0	NC_1_26991585	NC_1_26991585	13426.9	456.746	-8.618460650e-002	6.940659728e-002	2.143343258e-001	9.641260e+002	7.905861e+002	1.013125e+002	9.626792e+001	198	164.5	25	56	7.368587e+000	1.863797e+001	0	0	0	0	0	0	0	0	0	0	0	159.405	98.5489	1	1	1	1	26.2212	24.8968	56.683
DATA	594	4	102	0	0	Col_3_15563082	Col_3_15563082	13448	456.952	-1.760248221e-001	6.503945899e-002	6.801066598e-003	2.362849e+003	1.575474e+003	2.383267e+002	1.668508e+002	403	268	25	56	7.424905e+000	1.901326e+001	0	0	0	0	0	0	0	0	0	0	0	390.614	196.362	1	1	1	1	26.8687	24.6849	56.9674
DATA	595	4	103	0	0	Col_1_9055851	Col_1_9055851	13469.4	456.887	-3.112459275e-002	9.584729207e-002	7.453846253e-001	3.865580e+002	3.598240e+002	4.963665e+001	6.568024e+001	104	111	25	56	7.602952e+000	1.921793e+001	0	0	0	0	0	0	0	0	0	0	0	63.8888	44.8389	1	1	1	1	26.6546	25.2223	57.1849
DATA	596	4	104	0	0	NC_1_7508020	NC_1_7508020	13490.5	456.328	-1.062086746e-001	2.827204145e-001	7.071646195e-001	1.121387e+002	8.781057e+001	3.310661e+001	5.565777e+001	60	73	25	56	7.470459e+000	1.932574e+001	0	0	0	0	0	0	0	0	0	0	0	18.5265	10.9396	1	1	0	0	25.3321	24.9299	57.4878
DATA	597	4	105	0	0	NC_2_8796449	NC_2_8796449	13511	457	2.791500243e-001	2.384194995e-001	2.416649009e-001	8.543561e+001	1.624759e+002	3.230312e+001	5.732426e+001	55.5	82.5	25	56	7.543407e+000	1.927689e+001	0	0	0	0	0	0	0	0	0	0	0	14.1134	20.2369	1	1	0	0	28.1191	24.948	57.513
DATA	598	4	106	0	0	NC_1_18217660	NC_1_18217660	13532.5	457.708	-1.158773044e-001	6.490752019e-002	7.421787358e-002	1.724736e+003	1.320825e+003	1.752653e+002	1.430721e+002	322	223	24	56	7.510747e+000	1.923301e+001	0	0	0	0	0	0	0	0	0	0	0	284.873	164.465	1	1	1	1	23.696	24.9168	57.4326
DATA	599	4	107	0	0	NC_3_11240862	NC_3_11240862	13554	457.5	0.000000000e+000	6.608791282e-001	1.000000000e+000	3.097271e+001	5.465908e+001	3.117048e+001	5.527406e+001	37	72	25	55	7.545023e+000	1.933939e+001	0	0	0	0	0	0	0	0	0	0	0	-4.49018	6.7154	0	0	0	0	26.2212	25.1658	56.7184
DATA	600	4	108	0	0	NC_3_10078157	NC_3_10078157	13575.3	457.391	-1.697985534e-001	6.571180578e-002	9.766502743e-003	1.899901e+003	1.285086e+003	1.925322e+002	1.397966e+002	348.5	221.5	25	56	7.742334e+000	1.971469e+001	0	0	0	0	0	0	0	0	0	0	0	313.539	159.888	1	1	1	1	27.2919	25.4014	57.6268
DATA	601	4	109	0	0	Col_5_22508528	Col_5_22508528	13596.4	457.298	-1.872359169e-001	6.497378643e-002	3.955176394e-003	2.702891e+003	1.756276e+003	2.720837e+002	1.840555e+002	463	284	25	56	7.613271e+000	1.939502e+001	0	0	0	0	0	0	0	0	0	0	0	445.852	218.414	1	1	1	1	26.8687	25.2771	57.3291
DATA	602	4	110	0	0	Col_3_7603858	Col_3_7603858	13616.9	456.66	-2.412214278e-002	6.156119415e-002	6.951763844e-001	7.933202e+003	7.504579e+003	7.939341e+002	7.524770e+002	1346.5	1043.5	25	57	7.618122e+000	1.953261e+001	0	0	0	0	0	0	0	0	0	0	0	1307.8	932.806	1	1	1	1	23.696	25.3192	58.4304
DATA	603	4	111	0	0	Col_4_10816941	Col_4_10816941	13638.5	457.324	3.509948545e-002	6.692224046e-002	5.999435978e-001	1.001181e+003	1.085456e+003	1.048753e+002	1.217367e+002	207	196	25	57	7.638875e+000	1.915754e+001	0	0	0	0	0	0	0	0	0	0	0	164.99	134.85	1	1	1	1	27.0811	25.479	58.7125
DATA	604	4	112	0	0	NC_5_23801678	NC_5_23801678	13659.7	457.391	1.675112517e-001	9.220219690e-002	6.925055282e-002	3.364797e+002	4.948460e+002	4.591734e+001	7.409431e+001	98	124	25	57	7.643418e+000	1.926871e+001	0	0	0	0	0	0	0	0	0	0	0	55.4212	61.4402	1	1	1	1	27.2919	25.4448	58.7329
DATA	605	4	113	0	0	NC_3_17497166	NC_3_17497166	13680.6	457.509	1.647890131e-001	6.506146900e-002	1.131489192e-002	1.480081e+003	2.163089e+003	1.512735e+002	2.232366e+002	284	342	25	57.5	7.847648e+000	1.945443e+001	0	0	0	0	0	0	0	0	0	0	0	243.651	268.403	1	1	1	1	25.1049	25.5245	58.7173
DATA	606	4	114	0	0	Col_1_247065	Col_1_247065	13702.1	457.667	1.812405284e-001	2.156911260e-001	4.007524814e-001	1.077627e+002	1.635720e+002	3.308382e+001	5.759138e+001	58	84.5	25	57	7.858803e+000	1.910986e+001	0	0	0	0	0	0	0	0	0	0	0	17.7295	20.2826	1	1	0	0	23.4529	25.3154	58.0491
DATA	607	4	115	0	0	NC_5_18565813	NC_5_18565813	13723.3	457.391	4.138830176e-001	1.572538753e-001	8.489844536e-003	1.180794e+002	3.062366e+002	3.345521e+001	6.317874e+001	55	101	25	57	7.900534e+000	1.928996e+001	0	0	0	0	0	0	0	0	0	0	0	19.4129	37.9445	1	1	0	1	27.2919	25.6044	57.8787
DATA	608	4	116	0	0	Col_4_12003073	Col_4_12003073	13744.5	457.324	-2.256530427e-002	8.122421628e-002	7.811543890e-001	5.333336e+002	5.063300e+002	6.185182e+001	7.498131e+001	132.5	131.5	25	57	8.058962e+000	1.919058e+001	0	0	0	0	0	0	0	0	0	0	0	87.6214	62.6885	1	1	1	1	27.0811	25.9868	58.2107
DATA	609	4	117	0	0	NC_4_7631818	NC_4_7631818	13765.8	457.036	1.876180421e+000	1.901707795e-001	5.858552432e-023	9.749583e+002	7.331054e+004	1.024119e+002	7.331263e+003	198	9126	25	57	7.931007e+000	1.938988e+001	0	0	0	0	0	0	0	0	0	0	0	160.048	9068.91	1	1	1	1	24.8756	25.5487	58.4198
DATA	610	4	118	0	0	NC_5_18401303	NC_5_18401303	13785.9	457.327	-1.487319689e-001	9.530137152e-002	1.186066664e-001	4.560643e+002	3.238129e+002	5.535314e+001	6.416479e+001	116.5	106.5	25	57	7.927797e+000	1.936438e+001	0	0	0	0	0	0	0	0	0	0	0	74.8192	40.0252	1	1	1	1	25.1049	25.4207	58.6583
DATA	611	4	119	0	0	Col_3_4895435	Col_3_4895435	13807.8	457.4	-2.941918422e-002	6.351915170e-002	6.432535907e-001	1.791427e+003	1.674094e+003	1.818728e+002	1.763526e+002	328.5	265.5	25	58	8.193158e+000	1.943956e+001	0	0	0	0	0	0	0	0	0	0	0	293.657	206.734	1	1	1	1	25.7804	25.817	58.8953
DATA	612	4	120	0	0	NC_3_10807618	NC_3_10807618	13828.7	457.164	-5.378872176e-003	6.251992390e-002	9.314389692e-001	2.387504e+003	2.358116e+003	2.408092e+002	2.422547e+002	419	355	25	58	7.890294e+000	1.980176e+001	0	0	0	0	0	0	0	0	0	0	0	391.025	290.925	1	1	1	1	24.8756	25.6565	58.8581
DATA	613	4	121	0	0	NC_2_19016719	NC_2_19016719	13850.3	457.579	0.000000000e+000	6.597494672e-001	1.000000000e+000	3.124622e+001	5.520075e+001	3.144669e+001	5.567892e+001	40	71	25	58	7.763553e+000	1.971761e+001	0	0	0	0	0	0	0	0	0	0	0	0.400466	4.57089	0	0	0	0	20.591	25.6811	58.9929
DATA	614	4	122	0	0	Col_5_16652922	Col_5_16652922	13871.5	457.324	2.482637366e-001	1.105651848e-001	2.474207397e-002	2.309134e+002	4.089902e+002	3.903770e+001	6.903394e+001	76	115	25	58	7.671709e+000	1.941564e+001	0	0	0	0	0	0	0	0	0	0	0	37.7538	50.354	1	1	1	1	27.0811	25.452	59.0445
DATA	615	4	123	0	0	Col_2_7341223	Col_2_7341223	13891.5	457.5	7.543972727e-002	7.963681018e-002	3.434873636e-001	5.064841e+002	6.025672e+002	5.964592e+001	8.203752e+001	124.5	134.5	26	58	7.601017e+000	2.004427e+001	0	0	0	0	0	0	0	0	0	0	0	82.7404	74.111	1	1	1	1	24.4106	25.8833	59.675
DATA	616	4	124	0	0	Col_1_12266842	Col_1_12266842	13913	457.554	6.981654001e-002	1.092815815e-001	5.229086013e-001	2.843164e+002	3.339016e+002	4.245744e+001	6.497160e+001	87	108	26	57	7.502405e+000	1.940770e+001	0	0	0	0	0	0	0	0	0	0	0	46.4022	41.0202	1	1	1	1	25.5572	25.6904	58.4082
DATA	617	4	125	0	0	Col_1_12908256	Col_1_12908256	13935.1	456.882	-8.153520234e-002	6.527174260e-002	2.116045880e-001	1.468147e+003	1.216842e+003	1.501707e+002	1.338706e+002	268.5	206.5	25	55	7.679967e+000	1.923632e+001	0	0	0	0	0	0	0	0	0	0	0	239.322	149.301	1	1	1	1	23.2073	25.7336	57.305
DATA	618	4	126	0	0	NC_1_9038164	NC_1_9038164	13956	457.5	7.650305361e-002	2.316691697e-001	7.412296257e-001	1.141793e+002	1.361728e+002	3.359669e+001	5.750673e+001	59	83	25	56	7.721563e+000	1.852784e+001	0	0	0	0	0	0	0	0	0	0	0	18.5965	16.6882	1	1	0	0	26.2212	25.6551	56.855
DATA	619	4	127	0	0	Col_3_7729940	Col_3_7729940	13977.2	457.393	-4.721376571e-002	7.228177710e-002	5.136335139e-001	7.778709e+002	6.977402e+002	8.397242e+001	8.943148e+001	164.5	147.5	25	56	7.774840e+000	1.855117e+001	0	0	0	0	0	0	0	0	0	0	0	126.555	85.4002	1	1	1	1	25.1049	25.5478	56.9492
DATA	620	4	128	0	0	Col_3_18338573	Col_3_18338573	13998.7	457.154	9.575360675e-002	6.771563471e-002	1.573458661e-001	9.202781e+002	1.147289e+003	9.732411e+001	1.276742e+002	186	206	25	56	7.811352e+000	1.898593e+001	0	0	0	0	0	0	0	0	0	0	0	149.55	140.234	1	1	1	1	24.4106	25.2646	57.3116
DATA	621	4	129	0	0	Col_1_18691142	Col_1_18691142	14019.3	457.574	2.894985933e-002	7.497600007e-002	6.994065521e-001	6.304272e+002	6.738835e+002	7.056354e+001	8.767716e+001	138	146.5	25	57	7.807656e+000	1.923327e+001	0	0	0	0	0	0	0	0	0	0	0	102.348	82.2634	1	1	1	1	26.2212	25.3686	57.6784
DATA	622	4	130	0	0	Col_5_1192509	Col_5_1192509	14040.6	457.414	-2.838280939e-002	6.171507540e-002	6.455874629e-001	5.301861e+003	4.966444e+003	5.311351e+002	4.998106e+002	879.5	649	25	57	7.728798e+000	1.948484e+001	0	0	0	0	0	0	0	0	0	0	0	859.717	605.42	1	1	1	1	27.501	25.5861	57.9956
DATA	623	4	131	0	0	NC_5_17967249	NC_5_17967249	14061.4	458.189	4.482315546e-001	2.138789992e-001	3.610659343e-002	7.984001e+001	2.241053e+002	3.275497e+001	6.054558e+001	53	89	25	57	7.846874e+000	1.971039e+001	0	0	0	0	0	0	0	0	0	0	0	12.934	27.2818	1	1	0	0	20.591	25.5645	58.0342
DATA	624	4	132	0	-1	NC2_00075021	NC2_00075021	14083.1	457.627	0.000000000e+000	6.589596419e-001	1.000000000e+000	3.160902e+001	5.597292e+001	3.181085e+001	5.633240e+001	36	67	25	57	7.826903e+000	1.927833e+001	0	0	0	0	0	0	0	0	0	0	0	-3.72255	-0.969164	0	0	0	0	30	25.5493	57.9258
DATA	625	4	133	0	0	Col_1_20179776	Col_1_20179776	14103.4	457.385	-9.741462425e-002	7.957529229e-002	2.208836568e-001	6.306000e+002	5.038942e+002	7.064708e+001	7.564223e+001	140	132	25	58	7.727538e+000	1.912972e+001	0	0	0	0	0	0	0	0	0	0	0	101.889	61.1579	1	1	1	1	24.4106	25.516	58.5505
DATA	626	4	134	0	0	NC_1_26696142	NC_1_26696142	14125.1	457.934	-7.090195144e-002	1.626048470e-001	6.628088955e-001	2.030279e+002	1.724463e+002	3.780196e+001	5.907588e+001	71	89	25	58	7.676298e+000	1.937170e+001	0	0	0	0	0	0	0	0	0	0	0	32.7666	20.8973	1	1	1	0	26.4388	25.3335	58.4945
DATA	627	4	135	0	0	NC_5_17147414	NC_5_17147414	14146.4	457.414	0.000000000e+000	6.607000290e-001	1.000000000e+000	3.172994e+001	5.623413e+001	3.196377e+001	5.676148e+001	42	69	25	58	7.793119e+000	1.945020e+001	0	0	0	0	0	0	0	0	0	0	0	2.27651	5.25119	0	0	0	0	27.501	25.259	58.52
DATA	628	4	136	0	0	Col_1_7851338	Col_1_7851338	14166.9	457.207	-1.487169319e-001	6.379239000e-002	1.973941768e-002	3.144078e+003	2.232423e+003	3.160295e+002	2.303266e+002	521	321	25	57	7.788449e+000	1.956630e+001	0	0	0	0	0	0	0	0	0	0	0	506.028	269.658	1	1	1	1	25.5572	25.3402	58.2075
DATA	629	4	137	0	0	Col_1_12902649	Col_1_12902649	14188.2	457.036	6.445565769e-002	7.105327549e-002	3.643298734e-001	7.452637e+002	8.645012e+002	8.111360e+001	1.034299e+002	161.5	176	25	56	7.795561e+000	1.957410e+001	0	0	0	0	0	0	0	0	0	0	0	119.781	104.248	1	1	1	1	24.6442	25.4802	57.694
DATA	630	4	138	0	0	NC_1_25657376	NC_1_25657376	14210	457.5	1.992722125e-001	1.814127853e-001	2.720096352e-001	1.316616e+002	2.083202e+002	3.465854e+001	6.057374e+001	59	86.5	25	56	7.658508e+000	1.899615e+001	0	0	0	0	0	0	0	0	0	0	0	21.134	25.0777	1	1	0	0	26.2212	25.3692	57.4205
DATA	631	4	139	0	0	Col_5_6263014	Col_5_6263014	14230.8	457.944	8.512795568e-002	2.131895881e-001	6.896674909e-001	1.260181e+002	1.533066e+002	3.448535e+001	5.900074e+001	61	88	25	57	7.779687e+000	1.862087e+001	0	0	0	0	0	0	0	0	0	0	0	20.2029	18.4243	1	1	0	0	24.6442	25.5578	57.6396
DATA	632	4	140	0	0	NC_2_16603684	NC_2_16603684	14252.3	457.782	8.310198637e-003	1.095638384e-001	9.395400231e-001	3.105849e+002	3.165852e+002	4.470016e+001	6.526947e+001	85	106	25	57	7.989269e+000	1.887119e+001	0	0	0	0	0	0	0	0	0	0	0	49.7188	37.9781	1	1	1	1	24.8756	26.1445	57.7307
DATA	633	4	141	0	0	Col_5_18424909	Col_5_18424909	14273.2	457.632	-1.089038867e-001	8.237090430e-002	1.861295512e-001	5.969027e+002	4.645149e+002	6.781890e+001	7.367001e+001	135.5	114.5	25	57	7.857031e+000	1.920300e+001	0	0	0	0	0	0	0	0	0	0	0	95.4145	55.6244	1	1	1	1	25.7804	25.7499	58.2918
DATA	634	4	142	0	0	Col_5_14091533	Col_5_14091533	14294.5	457.352	1.280096383e-002	7.577525106e-002	8.658490997e-001	6.340703e+002	6.530379e+002	7.113442e+001	8.686979e+001	140	143	25	58	8.032486e+000	1.948297e+001	0	0	0	0	0	0	0	0	0	0	0	101.201	78.0534	1	1	1	1	24.4106	25.9225	59.076
DATA	635	4	143	0	0	Col_2_2838281	Col_2_2838281	14315	457.25	-1.549095019e-001	3.760194549e-001	6.803599170e-001	9.172414e+001	6.420578e+001	3.356809e+001	5.774926e+001	53	76.5	25	58	7.914094e+000	1.966560e+001	0	0	0	0	0	0	0	0	0	0	0	14.6183	7.66014	1	1	0	0	20.0267	25.5511	58.9526
DATA	636	4	144	0	0	NC_4_4651085	NC_4_4651085	14336.8	457.5	-9.910243597e-002	1.678555233e-001	5.549203745e-001	2.054760e+002	1.635530e+002	3.831410e+001	5.978350e+001	62	81	25	58	7.862020e+000	1.986589e+001	0	0	0	0	0	0	0	0	0	0	0	32.6989	19.475	1	1	1	0	26.6546	25.5252	58.8554
DATA	637	4	145	0	0	NC_5_11675695	NC_5_11675695	14357.6	457.491	-1.660985994e-001	6.961936886e-002	1.704154238e-002	1.188667e+003	8.108895e+002	1.231997e+002	9.947118e+001	229	150	25	58	7.844213e+000	1.959029e+001	0	0	0	0	0	0	0	0	0	0	0	188.881	96.3739	1	1	1	1	25.1049	25.784	58.4309
DATA	638	4	146	0	0	NC_1_16988558	NC_1_16988558	14378.5	457.264	-1.565796027e-001	1.151434058e-001	1.738723481e-001	3.555258e+002	2.479085e+002	4.812643e+001	6.282267e+001	94	97	25	57	7.714225e+000	1.925700e+001	0	0	0	0	0	0	0	0	0	0	0	56.4051	29.4063	1	1	1	0	24.6442	25.6314	57.9529
DATA	639	4	147	0	0	Col_5_10526004	Col_5_10526004	14400.3	457.5	4.425822199e-002	6.396774070e-002	4.890105175e-001	1.571442e+003	1.740029e+003	1.604671e+002	1.833647e+002	256	241	26	57	7.739042e+000	1.956008e+001	0	0	0	0	0	0	0	0	0	0	0	248.932	205.98	1	1	1	1	27.0811	25.8811	57.8731
DATA	640	4	148	0	0	NC_5_2057083	NC_5_2057083	14421	457.567	-1.255065007e-001	8.610460165e-002	1.449494471e-001	5.609576e+002	4.201686e+002	6.484840e+001	7.158337e+001	125	114	26	57	7.603266e+000	1.993211e+001	0	0	0	0	0	0	0	0	0	0	0	88.7275	49.6411	1	1	1	1	26.2212	25.966	58.5948
DATA	641	4	149	0	0	Col_3_21482638	Col_3_21482638	14442.4	458.107	-3.657207959e-002	6.327831019e-002	5.632938200e-001	2.029437e+003	1.865535e+003	2.055427e+002	1.953831e+002	354.5	281.5	26	58	8.089714e+000	1.995297e+001	0	0	0	0	0	0	0	0	0	0	0	320.532	219.962	1	1	1	1	24.8756	26.2317	58.8519
DATA	642	4	150	0	0	NC_2_10759982	NC_2_10759982	14463.7	457.82	-1.606876587e-001	6.336679057e-002	1.121799080e-002	6.592562e+003	4.553722e+003	6.600636e+002	4.590756e+002	1061	607	26	57	7.955499e+000	1.972243e+001	0	0	0	0	0	0	0	0	0	0	0	1039.5	535.794	1	1	1	1	26.0017	26.0277	58.1347
DATA	643	4	151	0	0	NC_2_11688186	NC_2_11688186	14484.9	458.058	-8.224331253e-002	6.835527369e-002	2.289088570e-001	1.097083e+003	9.078123e+002	1.144746e+002	1.078970e+002	221	165	25	57	7.906909e+000	1.921970e+001	0	0	0	0	0	0	0	0	0	0	0	172.718	106.593	1	1	1	1	23.696	25.9733	57.8493
DATA	644	4	152	0	0	NC_5_21719787	NC_5_21719787	14506.2	457.742	-1.088150664e-001	7.972647345e-002	1.722986827e-001	6.597209e+002	5.135056e+002	7.365117e+001	7.779520e+001	144	121	25	56	7.624213e+000	1.923523e+001	0	0	0	0	0	0	0	0	0	0	0	103.685	60.165	1	1	1	1	26.4388	25.4837	57.6535
DATA	645	4	153	0	0	NC_4_5292677	NC_4_5292677	14527.3	457.518	2.030021082e-002	8.881719909e-002	8.192095885e-001	4.440201e+002	4.652677e+002	5.520249e+001	7.479707e+001	109	119	25	56	7.584719e+000	1.925443e+001	0	0	0	0	0	0	0	0	0	0	0	69.6677	54.3967	1	1	1	1	25.3321	25.4248	57.6695
DATA	646	4	154	0	0	Col_1_26819018	Col_1_26819018	14548.3	457.677	-1.298486780e-001	7.959634526e-002	1.028186669e-001	6.865628e+002	5.091334e+002	7.611084e+001	7.769512e+001	140	121.5	25	56	7.698073e+000	1.938120e+001	0	0	0	0	0	0	0	0	0	0	0	107.553	59.3998	1	1	1	1	26.2212	25.3638	57.9768
DATA	647	4	155	0	0	NC_1_24647141	NC_1_24647141	14569.6	457.684	-6.464329168e-002	2.023774863e-001	7.494085152e-001	1.634410e+002	1.408373e+002	3.674076e+001	6.047969e+001	61	86	25	56	7.822597e+000	1.865143e+001	0	0	0	0	0	0	0	0	0	0	0	25.5615	16.3954	1	1	0	0	25.1049	25.3284	57.2128
DATA	648	4	156	0	0	NC_1_24375571	NC_1_24375571	14590.6	457.556	-1.985798182e-003	8.226553687e-002	9.807418281e-001	5.371251e+002	5.346747e+002	6.301900e+001	7.958173e+001	118	121	25	56	7.739948e+000	1.882940e+001	0	0	0	0	0	0	0	0	0	0	0	83.8645	62.1087	1	1	1	1	24.4106	25.4428	57.0232
DATA	649	4	157	0	0	NC_5_8360992	NC_5_8360992	14611.8	457.5	0.000000000e+000	6.604481755e-001	1.000000000e+000	3.280575e+001	5.869813e+001	3.301645e+001	5.907852e+001	38	69.5	25	56	7.687893e+000	1.901231e+001	0	0	0	0	0	0	0	0	0	0	0	0.443807	0.735099	0	0	0	0	30	25.2629	57.4727
DATA	650	4	158	0	0	NC_3_23379946	NC_3_23379946	14632.8	457.8	7.904767356e-002	1.543059136e-001	6.084557864e-001	1.899337e+002	2.278503e+002	3.813369e+001	6.343605e+001	68.5	86.5	25	56	7.564227e+000	1.947187e+001	0	0	0	0	0	0	0	0	0	0	0	29.5594	26.3521	1	1	1	0	24.1747	25.3626	57.6334
DATA	651	4	159	0	0	Col_5_8166684	Col_5_8166684	14654	457.5	5.547427654e-001	8.109824445e-002	7.898368428e-012	1.028018e+003	3.687597e+003	1.080067e+002	3.735030e+002	202.5	486	25	56	7.711667e+000	1.953391e+001	0	0	0	0	0	0	0	0	0	0	0	159.713	425.532	1	1	1	1	25.3321	25.1174	57.5878
DATA	652	4	160	0	0	Col_5_5864526	Col_5_5864526	14675.2	457.519	7.867319709e-002	1.586724001e-001	6.200203120e-001	1.846134e+002	2.212770e+002	3.796986e+001	6.345230e+001	63	90	25	57	7.821885e+000	1.988586e+001	0	0	0	0	0	0	0	0	0	0	0	28.6339	25.4773	1	1	1	0	25.1049	25.2616	58.4105
DATA	653	4	161	0	0	NC_4_8828273	NC_4_8828273	14696.5	457.222	5.105902516e-002	8.632809845e-002	5.542168420e-001	4.617690e+002	5.193783e+002	5.689507e+001	7.905878e+001	109	126	24	57	7.891464e+000	1.972781e+001	0	0	0	0	0	0	0	0	0	0	0	71.4964	59.6636	1	1	1	1	25.1049	24.8643	58.0955
DATA	654	4	162	0	0	Col_1_3858758	Col_1_3858758	14717.6	457.586	-6.576147719e-002	1.112167841e-001	5.543254970e-001	3.459041e+002	2.972995e+002	4.800727e+001	6.672529e+001	88.5	99	24	56	7.816665e+000	1.932600e+001	0	0	0	0	0	0	0	0	0	0	0	53.4732	34.0773	1	1	1	0	27.501	24.7908	57.143
DATA	655	4	163	66	1	DarkCorner	DarkCorner	14738.8	457.522	0.000000000e+000	6.608990548e-001	1.000000000e+000	3.313394e+001	5.948911e+001	3.334551e+001	5.987117e+001	37	60	24	56	7.691841e+000	1.937564e+001	0	0	0	0	0	0	0	0	0	0	0	-0.259915	-1.86941	0	0	0	0	30	24.5942	56.6768
DATA	656	4	164	66	1	DarkCorner	DarkCorner	14759.4	458.543	0.000000000e+000	6.610017582e-001	1.000000000e+000	3.317896e+001	5.961304e+001	3.339082e+001	5.999590e+001	34	54	23	55	7.617759e+000	1.882525e+001	0	0	0	0	0	0	0	0	0	0	0	-3.40869	-5.7482	0	0	0	0	19.1492	24.1907	55.7868
DATA	657	5	1	66	1	DarkCorner	DarkCorner	11301.4	462.228	0.000000000e+000	6.542881612e-001	1.000000000e+000	3.187747e+001	5.453081e+001	3.208102e+001	5.488103e+001	37	63	23	54	7.418617e+000	1.841637e+001	0	0	0	0	0	0	0	0	0	0	0	-0.353801	-0.876446	0	0	0	0	25.1049	23.5936	55.2114
DATA	658	5	2	0	0	NC_1_4069419	NC_1_4069419	11322	462.291	-1.859044055e-001	1.943762833e-001	3.388625841e-001	1.853272e+002	1.207910e+002	3.709111e+001	5.636853e+001	66.5	78	23	54	7.400275e+000	1.850331e+001	0	0	0	0	0	0	0	0	0	0	0	29.6844	15.0215	1	1	1	0	25.1049	23.5242	55.0843
DATA	659	5	3	0	0	NC_3_17873654	NC_3_17873654	11343.1	461.945	-1.227397946e-001	1.473591154e-001	4.048843376e-001	2.387482e+002	1.799701e+002	4.006769e+001	5.808969e+001	74	86	23	54	7.269049e+000	1.842421e+001	0	0	0	0	0	0	0	0	0	0	0	38.1833	22.3111	1	1	1	0	24.6442	23.6798	55.2566
DATA	660	5	4	1028	1	SM_12	SM_12	11364.4	462.414	2.946570439e-001	6.044956618e-001	6.259445859e-001	3.237588e+001	6.380850e+001	3.238060e+001	5.576541e+001	42	67	23	54	7.218948e+000	1.852596e+001	0	0	0	0	0	0	0	0	0	0	0	5.1714	7.88648	1	1	0	0	27.501	23.3857	54.9653
DATA	661	5	5	0	0	Col_1_21372968	Col_1_21372968	11386.6	461.382	-3.188420643e-001	6.800850295e-002	2.755275087e-006	3.477088e+004	1.668682e+004	3.477238e+003	1.669607e+003	5547	2074	23	54	7.238042e+000	1.873988e+001	0	0	1	1	0	0	0	0	0	0	0	5545.5	2056.33	1	1	1	1	19.1492	23.6562	55.6242
DATA	662	5	6	0	0	Col_5_19364941	Col_5_19364941	11406.3	462.639	-3.590772754e-002	7.599584391e-002	6.365728408e-001	6.527240e+002	6.009272e+002	7.282407e+001	8.193924e+001	143	144	23	54	7.425303e+000	1.915920e+001	0	0	0	0	0	0	0	0	0	0	0	104.018	73.8662	1	1	1	1	26.2212	23.5627	55.2042
DATA	663	5	7	0	0	NC_3_4310999	NC_3_4310999	11427.4	462.556	6.013982264e-002	6.176134040e-002	3.301829665e-001	7.516483e+003	8.632856e+003	7.523432e+002	8.650900e+002	1088	993.5	23	53	7.365119e+000	1.858109e+001	0	0	1	1	0	0	0	0	0	0	0	1196.54	1058.47	1	1	1	1	17.9125	23.419	54.5147
DATA	664	5	8	0	0	Col_3_20860990	Col_3_20860990	11449	462.5	-3.961899596e-002	8.965853607e-002	6.585705391e-001	4.505349e+002	4.112533e+002	5.547068e+001	6.946442e+001	112	109	23	54	7.161039e+000	1.876621e+001	0	0	0	0	0	0	0	0	0	0	0	71.6486	50.2999	1	1	1	1	26.2212	23.5981	54.5873
DATA	665	5	9	0	0	Col_1_11540721	Col_1_11540721	11470	462.5	8.112520559e-002	1.207779628e-001	5.017818300e-001	2.466920e+002	2.973584e+002	4.071325e+001	6.350062e+001	78.5	93	23	54.5	7.015911e+000	1.813791e+001	0	0	0	0	0	0	0	0	0	0	0	39.1974	36.288	1	1	1	1	30	23.1128	54.847
DATA	666	5	10	0	0	Col_3_17106819	Col_3_17106819	11491.2	462.478	-7.971941692e-002	6.243369026e-002	2.016497872e-001	3.617110e+003	3.010525e+003	3.631604e+002	3.062583e+002	588	421	22	54	6.934942e+000	1.841615e+001	0	0	0	0	0	0	0	0	1	0	0	574.273	366.606	1	1	1	1	27.0811	22.812	54.8248
DATA	667	5	11	0	0	Col_1_21178922	Col_1_21178922	11512.4	462.414	-6.480928657e-002	6.678257383e-002	3.318212173e-001	1.189660e+003	1.024740e+003	1.233090e+002	1.169406e+002	226	195	22	55	6.940496e+000	1.875350e+001	0	0	0	0	0	0	0	0	1	0	0	188.742	124.539	1	1	1	1	27.501	22.7846	55.0584
DATA	668	5	12	0	0	NC_2_18395786	NC_2_18395786	11533.5	462.324	2.782439739e-001	2.211985771e-001	2.084307336e-001	9.565221e+001	1.815261e+002	3.383819e+001	5.929168e+001	53	85.5	22	54	6.700130e+000	1.884321e+001	0	0	0	0	0	0	0	0	1	0	0	15.1657	22.0204	1	1	0	0	27.0811	22.229	54.8764
DATA	669	5	13	0	0	Col_4_18116062	Col_4_18116062	11553.6	462.66	-3.395120598e-002	6.262284187e-002	5.877126237e-001	2.489860e+003	2.302628e+003	2.510946e+002	2.371024e+002	444	354	22	54	7.053318e+000	1.888133e+001	0	0	0	0	0	0	0	0	1	0	0	394.591	278.862	1	1	1	1	24.8756	22.7538	54.9574
DATA	670	5	14	0	0	NC_2_2393980	NC_2_2393980	11576	462.5	8.874592948e-002	6.541492855e-002	1.748887362e-001	1.216722e+003	1.492579e+003	1.259354e+002	1.596416e+002	240	244	23	54	7.434039e+000	1.855939e+001	0	0	0	0	0	0	0	0	0	0	0	192.723	180.452	1	1	1	1	26.2212	23.4981	55.0334
DATA	671	5	15	0	0	Col_5_8817021	Col_5_8817021	11598	463.107	-1.917229839e-001	3.048899129e-001	5.294623765e-001	1.177951e+002	7.575375e+001	3.456768e+001	5.722674e+001	52.5	76.5	23	54	7.658148e+000	1.862577e+001	0	0	0	0	0	0	0	0	0	0	0	18.6531	9.14433	1	1	0	0	17.2609	23.4823	54.9895
DATA	672	5	16	0	0	NC_5_5431515	NC_5_5431515	11618.5	461.667	2.399453669e-002	2.677386916e-001	9.285897987e-001	1.060902e+002	1.121165e+002	3.420581e+001	5.789418e+001	53	76.5	23	54	7.655338e+000	1.826020e+001	0	0	0	0	0	0	0	0	0	0	0	16.7891	13.5158	1	1	0	0	17.9125	23.6592	54.7299
DATA	673	5	17	0	0	NC_2_17351522	NC_2_17351522	11639.3	462.5	5.987145216e-001	4.165325693e-001	1.506107773e-001	3.231474e+001	1.282671e+002	3.252108e+001	5.829776e+001	35	80	23	53	7.685837e+000	1.827460e+001	0	0	0	0	0	0	0	0	0	0	0	-0.726911	15.4435	0	1	0	0	27.0811	23.669	53.9401
DATA	674	5	18	0	0	Col_1_9669866	Col_1_9669866	11660.5	462.324	1.176830435e-001	1.207481810e-001	3.297510539e-001	2.397710e+002	3.143979e+002	4.041032e+001	6.503899e+001	74	95	23	53	7.266242e+000	1.845904e+001	0	0	0	0	0	0	0	0	0	0	0	37.9337	37.81	1	1	1	1	27.0811	23.2642	53.7694
DATA	675	5	19	0	0	NC_3_6188683	NC_3_6188683	11681.7	462.5	3.149322775e-001	4.556650434e-001	4.894721339e-001	4.306647e+001	8.893477e+001	3.281477e+001	5.768488e+001	44	72	23	53	7.178334e+000	1.890648e+001	0	0	0	0	0	0	0	0	0	0	0	6.81291	10.6842	1	1	0	0	30	22.9974	54.2919
DATA	676	5	20	0	0	NC_1_11396812	NC_1_11396812	11702.8	462.5	9.973936383e-002	1.170343008e-001	3.940901405e-001	2.557476e+002	3.217740e+002	4.138174e+001	6.549806e+001	77.5	102	22	54	7.164694e+000	1.871439e+001	0	0	0	0	0	0	0	0	1	0	0	40.4558	38.6197	1	1	1	1	26.6546	22.7795	54.2999
DATA	677	5	21	0	0	NC_2_13126249	NC_2_13126249	11724.1	462.271	9.244515500e-001	1.067686571e-001	4.782038170e-018	5.377384e+002	4.518795e+003	6.284986e+001	4.554725e+002	114	602	22	53	7.207946e+000	1.800146e+001	0	0	0	0	0	0	0	0	1	0	0	85.059	541.891	1	1	1	1	26.0017	22.8818	53.541
DATA	678	5	22	0	0	NC_1_23835070	NC_1_23835070	11744.9	462.328	1.709041435e-001	6.630345033e-002	9.948747243e-003	1.195283e+003	1.771638e+003	1.238763e+002	1.861504e+002	229.5	266.5	22	53	7.088940e+000	1.822824e+001	0	0	0	0	0	0	0	0	1	0	0	189.083	212.297	1	1	1	1	25.7804	22.7629	53.8599
DATA	679	5	23	0	0	NC_3_19771889	NC_3_19771889	11766	462.421	-1.147574615e-001	7.039187697e-002	1.030453629e-001	9.924687e+002	7.620077e+002	1.044412e+002	9.526717e+001	197.5	154.5	22	52	6.958398e+000	1.831963e+001	0	0	0	0	0	0	0	0	1	0	0	157.021	91.2518	1	1	1	1	25.7804	22.8123	53.2871
DATA	680	5	24	0	0	NC_5_1122251	NC_5_1122251	11786.9	462	1.994304443e-001	6.407272851e-002	1.854700235e-003	2.310398e+004	3.656935e+004	2.310627e+003	3.657383e+003	3367	4084	22	52	7.101624e+000	1.854882e+001	0	0	1	1	0	0	0	0	0	0	0	3655.62	4376.79	1	1	1	1	19.4461	22.9493	53.6036
DATA	681	5	25	0	0	Col_3_3931595	Col_3_3931595	11808.3	462.477	-1.706501757e-001	1.737423974e-001	3.260002247e-001	2.137063e+002	1.442671e+002	3.890844e+001	5.902773e+001	68	78	22	53	7.207558e+000	1.883520e+001	0	0	0	0	0	0	0	0	1	0	0	33.8249	17.2581	1	1	1	0	26.8687	22.9062	53.7834
DATA	682	5	26	0	0	NC_3_1898495	NC_3_1898495	11829.7	462.5	0.000000000e+000	6.586630073e-001	1.000000000e+000	3.229861e+001	5.689512e+001	3.250485e+001	5.730981e+001	31	68	23	52	7.186374e+000	1.900605e+001	0	0	0	0	0	0	0	0	0	0	0	-6.34539	2.8413	0	0	0	0	30	23.0247	53.39
DATA	683	5	27	0	0	NC_2_1591994	NC_2_1591994	11850.7	462.947	-1.057530029e-001	1.005357201e-001	2.928478123e-001	4.078467e+002	3.197010e+002	5.214464e+001	6.559641e+001	100.5	99	22	53	7.056802e+000	1.938000e+001	0	0	0	0	0	0	0	0	0	0	0	64.5984	38.2175	1	1	1	1	24.8756	23.0178	53.7073
DATA	684	5	28	0	0	NC_4_8011714	NC_4_8011714	11871.4	462.434	1.015859500e-001	1.005579994e-001	3.123887193e-001	3.210369e+002	4.056402e+002	4.567066e+001	7.019809e+001	86	110	22	53	6.580830e+000	1.886582e+001	0	0	0	0	0	0	0	0	1	0	0	50.8611	48.4794	1	1	1	1	24.4106	22.3674	53.2746
DATA	685	5	29	0	0	Col_5_19587785	Col_5_19587785	11893.2	462.5	2.590143090e-002	7.005410466e-002	7.115802006e-001	8.258569e+002	8.766096e+002	8.873915e+001	1.047275e+002	177	166	22	54	6.702228e+000	1.863769e+001	0	0	0	0	0	0	0	0	1	0	0	130.896	104.749	1	1	1	1	26.6546	22.468	54.2738
DATA	686	5	30	0	0	Col_1_17386958	Col_1_17386958	11913.9	462.59	-5.450270318e-002	6.564126584e-002	4.063626430e-001	1.345283e+003	1.186618e+003	1.383876e+002	1.317748e+002	242	198	22	53	6.817849e+000	1.844064e+001	0	0	0	0	0	0	0	0	1	0	0	213.322	141.782	1	1	1	1	26.0017	22.6676	53.7372
DATA	687	5	31	0	0	NC_5_7973203	NC_5_7973203	11934.6	462.433	1.174634735e-001	1.118241658e-001	2.935203988e-001	2.682921e+002	3.516183e+002	4.209668e+001	6.723421e+001	77	98	23	53	7.018830e+000	1.899241e+001	0	0	0	0	0	0	0	0	0	0	0	42.5621	42.0119	1	1	1	1	25.7804	23.0544	54.0869
DATA	688	5	32	0	0	NC_1_24411333	NC_1_24411333	11956.7	462.5	-1.002827945e-001	1.307977572e-001	4.432592088e-001	2.781690e+002	2.208137e+002	4.271894e+001	6.141108e+001	78	88	23	53	7.173821e+000	1.867169e+001	0	0	0	0	0	0	0	0	0	0	0	44.1541	26.3846	1	1	1	0	27.0811	23.1329	53.9249
DATA	689	5	33	0	0	Col_2_1689010	Col_2_1689010	11977.7	462.5	-1.022080600e-001	6.250858802e-002	1.020271949e-001	4.631411e+003	3.660204e+003	4.642732e+002	3.704779e+002	783	503	23	54	7.059447e+000	1.885034e+001	0	0	0	0	0	0	0	0	0	0	0	735.561	437.401	1	1	1	1	25.3321	23.3372	54.3585
DATA	690	5	34	0	0	Col_1_27374550	Col_1_27374550	11998.3	462.653	-7.943120864e-002	6.510631850e-002	2.224561426e-001	1.536953e+003	1.280057e+003	1.570697e+002	1.402401e+002	273	214	23	54	7.151089e+000	1.858096e+001	0	0	0	0	0	0	0	0	0	0	0	244.251	152.996	1	1	1	1	23.9365	23.2683	54.6461
DATA	691	5	35	0	0	NC_2_9903557	NC_2_9903557	12022	461.718	0.000000000e+000	6.589879811e-001	1.000000000e+000	3.216155e+001	5.690697e+001	3.236691e+001	5.728811e+001	33	63	22	54	7.102577e+000	1.849584e+001	0	0	0	0	0	0	0	0	1	0	0	-3.77973	1.60128	0	0	0	0	21.6755	22.7462	54.673
DATA	692	5	36	0	0	NC_2_17683812	NC_2_17683812	12040.9	462.431	-4.746797295e-002	6.629779971e-002	4.740030084e-001	1.226328e+003	1.099357e+003	1.268260e+002	1.239524e+002	235	184	22	54	7.114173e+000	1.886555e+001	0	0	0	0	0	0	0	0	1	0	0	195.13	131.468	1	1	1	1	25.7804	22.5927	55.3837
DATA	693	5	37	0	0	NC_3_16087568	NC_3_16087568	12062.4	462.586	1.856958415e-001	2.431567487e-001	4.450533204e-001	9.749040e+001	1.495057e+002	3.375694e+001	5.915683e+001	52	80	22	54	7.421881e+000	1.866594e+001	0	0	0	0	0	0	0	0	1	0	0	15.5239	17.8852	1	1	0	0	27.501	22.3782	54.7189
DATA	694	5	38	0	0	NC_5_8795649	NC_5_8795649	12083.6	462.586	0.000000000e+000	6.608444592e-001	1.000000000e+000	3.209040e+001	5.684838e+001	3.232312e+001	5.740707e+001	41	68	22	54	7.382842e+000	1.884011e+001	0	0	0	0	0	0	0	0	1	0	0	2.13613	5.63733	0	0	0	0	27.501	22.3222	54.3855
DATA	695	5	39	0	0	NC_3_22789305	NC_3_22789305	12104.8	462.421	6.867312243e-002	6.677134092e-002	3.037231537e-001	1.034963e+003	1.212266e+003	1.084113e+002	1.340386e+002	207	200	22	54	7.590327e+000	1.902063e+001	0	0	0	0	0	0	0	0	1	0	0	165.037	145.145	1	1	1	1	25.7804	22.617	54.3362
DATA	696	5	40	0	0	Col_4_13327071	Col_4_13327071	12125.6	462.328	-7.443631585e-002	7.137320560e-002	2.969868254e-001	8.683507e+002	7.315749e+002	9.263005e+001	9.284012e+001	176	152.5	22	53	7.465546e+000	1.882296e+001	0	0	0	0	0	0	0	0	1	0	0	138.57	87.6344	1	1	1	1	25.1049	22.6855	53.7089
DATA	697	5	41	0	0	NC_1_24038385	NC_1_24038385	12147.3	462.674	1.725549283e-001	2.348939488e-001	4.625783859e-001	1.025736e+002	1.526126e+002	3.381365e+001	5.913137e+001	54.5	85	22	52	7.346842e+000	1.834283e+001	0	0	0	0	0	0	0	0	0	0	0	16.3831	18.2915	1	1	0	0	23.4529	23.0695	53.4714
DATA	698	5	42	0	0	NC_5_15312045	NC_5_15312045	12168.8	462.129	-1.862799347e-001	3.716844231e-001	6.162460859e-001	9.560153e+001	6.225653e+001	3.358740e+001	5.743314e+001	54	68	23	52	7.311773e+000	1.858816e+001	0	0	0	0	0	0	0	0	0	0	0	15.28	7.46615	1	1	0	0	19.1492	23.0701	53.6226
DATA	699	5	43	0	0	Col_3_800538	Col_3_800538	12187.8	462.606	-5.623531007e-002	6.407094897e-002	3.801045286e-001	1.732488e+003	1.522071e+003	1.762104e+002	1.625519e+002	316.5	224.5	23	53	7.461896e+000	1.817204e+001	0	0	0	0	0	0	0	0	0	0	0	277.141	182.638	1	1	1	1	19.7386	23.1593	53.9719
DATA	700	5	44	0	0	NC_5_6809570	NC_5_6809570	12210.1	462.559	-7.505649323e-002	7.151708065e-002	2.939524497e-001	8.600388e+002	7.235384e+002	9.181402e+001	9.212337e+001	179.5	154	23	53	7.268953e+000	1.828429e+001	0	0	0	0	0	0	0	0	0	0	0	137.698	86.8797	1	1	1	1	25.7804	23.1574	54.7612
DATA	701	5	45	0	0	NC_2_9062152	NC_2_9062152	12231.8	462.522	0.000000000e+000	6.595249104e-001	1.000000000e+000	3.191101e+001	5.661915e+001	3.217354e+001	5.698278e+001	39	62	23	54	7.064158e+000	1.811090e+001	0	0	0	0	0	0	0	0	0	0	0	3.11481	-1.89579	0	0	0	0	27.0811	23.0559	55.3167
DATA	702	5	46	0	0	NC_5_5935235	NC_5_5935235	12252.4	462.397	2.356576643e-001	7.134701655e-002	9.566370878e-004	7.315226e+002	1.258593e+003	7.988074e+001	1.381414e+002	155	209	23	55	7.010647e+000	1.764176e+001	0	0	0	0	0	0	0	0	0	0	0	117.319	151.34	1	1	1	1	25.3321	23.1679	55.7732
DATA	703	5	47	0	0	NC_5_18448479	NC_5_18448479	12274	462.5	3.515178327e-001	1.177979727e-001	2.844382315e-003	1.933992e+002	4.344826e+002	3.744078e+001	7.159065e+001	69	112	23	56	7.204890e+000	1.831027e+001	0	0	0	0	0	0	0	0	0	0	0	31.0452	52.285	1	1	1	1	26.2212	23.0451	56.2611
DATA	704	5	48	0	0	NC_4_3355228	NC_4_3355228	12294.3	462.74	-1.561782903e-001	6.951514355e-002	2.466047602e-002	1.152857e+003	8.046314e+002	1.196524e+002	9.852358e+001	217.5	157	23	55	7.183192e+000	1.935963e+001	0	0	0	0	0	0	0	0	1	0	0	185.23	96.9015	1	1	1	1	23.9365	22.8167	55.7732
DATA	705	5	49	0	0	Col_3_291089	Col_3_291089	12316.4	462.586	7.789938625e-002	7.161534886e-002	2.767067832e-001	7.153986e+002	8.559482e+002	7.837101e+001	1.027309e+002	152	165	22	53	7.193428e+000	1.946885e+001	0	0	0	0	0	0	0	0	1	0	0	115.047	103.168	1	1	1	1	27.501	22.7376	54.7482
DATA	706	5	50	0	0	NC_1_24607844	NC_1_24607844	12337.5	462.676	8.905061534e-002	2.079341644e-001	6.684592815e-001	1.284240e+002	1.576510e+002	3.445431e+001	5.890960e+001	57.5	77.5	22	53	7.128999e+000	1.925283e+001	0	0	0	0	0	0	0	0	1	0	0	20.6716	19.0176	1	1	0	0	27.0811	22.5687	54.0469
DATA	707	5	51	0	0	Col_3_15773845	Col_3_15773845	12358.3	462.386	-5.368525104e-002	6.471074097e-002	4.067543118e-001	1.519366e+003	1.342695e+003	1.552586e+002	1.457557e+002	283	215	22	54	7.390285e+000	1.876793e+001	0	0	0	0	0	0	0	0	1	0	0	244.765	162.105	1	1	1	1	25.1049	22.7133	54.5189
DATA	708	5	52	0	0	NC_5_17508043	NC_5_17508043	12379.5	462.379	-9.265662160e-002	8.169904013e-002	2.567436775e-001	5.894783e+002	4.762239e+002	6.703335e+001	7.401845e+001	128	114	22	53	7.133208e+000	1.838413e+001	0	0	0	0	0	0	0	0	1	0	0	95.0497	57.5453	1	1	1	1	25.3321	22.614	54.0258
DATA	709	5	53	0	0	Col_4_17361162	Col_4_17361162	12400.2	462.5	8.057739528e-002	8.813053274e-002	3.605613251e-001	4.091173e+002	4.925215e+002	5.187008e+001	7.504009e+001	104	122	22	53	7.072171e+000	1.809849e+001	0	0	0	0	0	0	0	0	1	0	0	66.0288	59.5666	1	1	1	1	24.4106	22.4209	53.6878
DATA	710	5	54	0	0	NC_1_9074875	NC_1_9074875	12422.3	462.709	-4.943065289e-002	3.576185413e-001	8.900651831e-001	8.466863e+001	7.555999e+001	3.296022e+001	5.706376e+001	51.5	70.5	23	52	7.216001e+000	1.864111e+001	0	0	0	0	0	0	0	0	0	0	0	13.6787	9.14704	1	1	0	0	24.8756	22.988	53.6943
DATA	711	5	55	0	0	NC_5_17811895	NC_5_17811895	12443.2	462.622	9.482388595e-002	3.186074013e-001	7.659933253e-001	8.064819e+001	1.003272e+002	3.283195e+001	5.739399e+001	52	70	23	52	7.072746e+000	1.849756e+001	0	0	0	0	0	0	0	0	1	0	0	13.0407	12.1562	1	1	0	0	22.4545	22.9409	53.9157
DATA	712	5	56	0	0	NC_3_990303	NC_3_990303	12464.5	462.676	-6.543930932e-002	6.403297681e-002	3.067985895e-001	1.773074e+003	1.525062e+003	1.801358e+002	1.626210e+002	325.5	248.5	23	53	7.280009e+000	1.860099e+001	0	0	0	0	0	0	0	0	0	0	0	286.973	184.959	1	1	1	1	27.0811	23.0689	54.1083
DATA	713	5	57	0	0	Col_2_10299594	Col_2_10299594	12485.5	462.676	-1.544356903e-001	6.344104926e-002	1.491987829e-002	4.566274e+003	3.199826e+003	4.577311e+002	3.249159e+002	806.5	440.5	23	53	7.259697e+000	1.862800e+001	0	0	0	0	0	0	0	0	0	0	0	739.726	388.434	1	1	1	1	27.0811	23.0152	54.2574
DATA	714	5	58	0	0	NC_1_12520389	NC_1_12520389	12506.1	462.875	1.280581169e-001	1.179876448e-001	2.777658214e-001	2.413575e+002	3.241297e+002	3.987247e+001	6.500953e+001	75.5	96.5	22	53	7.206646e+000	1.914221e+001	0	0	0	0	0	0	0	0	0	0	0	39.1359	39.3832	1	1	1	1	21.1402	22.9832	54.8843
DATA	715	5	59	0	0	Col_2_2937035	Col_2_2937035	12527.6	462.389	-1.124730598e-001	6.501811723e-002	8.365306141e-002	1.703509e+003	1.314835e+003	1.732775e+002	1.430298e+002	312	226	22	53	7.124782e+000	1.899743e+001	0	0	0	0	0	0	0	0	1	0	0	276.443	159.91	1	1	1	1	24.4106	22.9415	54.3699
DATA	716	5	60	0	0	NC_5_19729522	NC_5_19729522	12549	462.5	1.185721555e-001	7.766912448e-002	1.268526089e-001	2.373118e+004	3.118110e+004	2.428401e+003	4.232849e+003	3030	3132	22	54	7.207056e+000	1.939108e+001	0	0	1	1	0	0	0	0	0	0	0	3854.67	3795.91	1	1	1	1	26.2212	22.9829	54.6744
DATA	717	5	61	0	0	Col_1_13163339	Col_1_13163339	12569.7	462.796	-8.968757266e-002	6.329120061e-002	1.564647243e-001	2.402650e+003	1.954353e+003	2.423410e+002	2.033531e+002	424	295	23	53	7.265178e+000	1.929617e+001	0	0	0	0	0	0	0	0	0	0	0	390.633	238.143	1	1	1	1	24.6442	23.3665	54.1547
DATA	718	5	62	0	0	Col_1_27634939	Col_1_27634939	12591.5	462.676	1.770859784e-002	8.535661063e-002	8.356459132e-001	4.626928e+002	4.819493e+002	5.604452e+001	7.398720e+001	114	124	23	54	6.952164e+000	1.916262e+001	0	0	0	0	0	0	0	0	1	0	0	75.2925	58.7842	1	1	1	1	27.0811	22.9432	54.5183
DATA	719	5	63	0	0	NC_5_12550249	NC_5_12550249	12612	463	2.679386859e-002	7.906027264e-002	7.346818043e-001	5.450864e+002	5.797747e+002	6.300387e+001	8.066519e+001	128	129	23	53	7.075554e+000	1.928078e+001	0	0	0	0	0	0	0	0	0	0	0	88.7822	70.7821	1	1	1	1	24.8756	23.0448	53.7727
DATA	720	5	64	0	0	NC_3_10447175	NC_3_10447175	12633.7	462.392	3.637485945e-001	4.914015571e-001	4.591624012e-001	3.669390e+001	8.478958e+001	3.178517e+001	5.666883e+001	42	78	23	53	7.110649e+000	1.851210e+001	0	0	0	0	0	0	0	0	0	0	0	5.98099	10.3615	1	1	0	0	24.1747	22.9934	53.4715
DATA	721	5	65	0	0	NC_5_17640918	NC_5_17640918	12654.9	462.825	-1.429243677e-001	9.297922236e-002	1.242530274e-001	4.775473e+002	3.436308e+002	5.723155e+001	6.568337e+001	113	101	22	53	7.045503e+000	1.841698e+001	0	0	0	0	0	0	0	0	1	0	0	77.9128	42.0326	1	1	1	1	25.3321	22.9417	53.9269
DATA	722	5	66	0	0	NC_1_25500489	NC_1_25500489	12676.1	462.574	-6.080648885e-002	8.243847823e-002	4.607585371e-001	5.461082e+002	4.747579e+002	6.305344e+001	7.335930e+001	126	115	23	53	7.418678e+000	1.796727e+001	0	0	0	0	0	0	0	0	0	0	0	89.1677	58.1262	1	1	1	1	25.1049	23.2422	53.8986
DATA	723	5	67	0	0	Col_3_16675402	Col_3_16675402	12697.3	462.609	-1.053256043e-001	6.219566367e-002	9.036876484e-002	1.660958e+004	1.303266e+004	1.661257e+003	1.304463e+003	2730.5	1627.5	23	53	7.423345e+000	1.817739e+001	0	0	0	0	0	0	0	0	0	0	0	2714.24	1597.12	1	1	1	1	27.2919	23.3642	53.7918
DATA	724	5	68	0	0	Col_4_14753508	Col_4_14753508	12718.4	462.701	-2.151937713e-003	6.533894600e-002	9.737264278e-001	1.489367e+003	1.482005e+003	1.522243e+002	1.636716e+002	263	203	23	53	7.565943e+000	1.835323e+001	0	0	0	0	0	0	0	0	0	0	0	243.584	181.783	1	1	1	1	26.8687	23.4143	53.996
DATA	725	5	69	0	0	Col_2_18687518	Col_2_18687518	12739.4	462.415	4.279374862e-001	7.336797868e-002	5.451940648e-009	1.946891e+003	5.215297e+003	1.972119e+002	5.245034e+002	356	711.5	23	54	7.237352e+000	1.867748e+001	0	0	0	0	0	0	0	0	0	0	0	318.637	640.279	1	1	1	1	24.4106	23.1182	54.7682
DATA	726	5	70	0	0	NC_1_17936313	NC_1_17936313	12760.6	463	1.003289772e-001	2.142419564e-001	6.395718408e-001	1.204371e+002	1.517363e+002	3.364448e+001	5.775031e+001	57.5	79	23	55	7.394898e+000	1.893472e+001	0	0	0	0	0	0	0	0	0	0	0	19.7294	18.6456	1	1	0	0	30	23.4385	55.6865
DATA	727	5	71	0	0	Col_3_1568024	Col_3_1568024	12781.6	462.472	-2.553358019e-002	7.161814618e-002	7.214482639e-001	7.774829e+002	7.330900e+002	8.384801e+001	9.205303e+001	171	154	23	54	7.488198e+000	1.846237e+001	0	0	0	0	0	0	0	0	0	0	0	127.441	90.1604	1	1	1	1	24.4106	23.5405	55.2092
DATA	728	5	72	0	0	Col_3_12433747	Col_3_12433747	12802.9	462.867	-3.338493348e-003	7.462805725e-002	9.643184587e-001	6.567613e+002	6.517320e+002	7.278326e+001	8.568340e+001	146	140.5	23	54	7.587277e+000	1.799811e+001	0	0	0	0	0	0	0	0	0	0	0	107.743	80.225	1	1	1	1	26.6546	23.6146	54.9232
DATA	729	5	73	0	0	Col_3_8043292	Col_3_8043292	12823.9	462.6	1.854108532e-001	1.008015929e-001	6.586160776e-002	2.844125e+002	4.358725e+002	4.232840e+001	7.063137e+001	86	123	23	54	7.537457e+000	1.844971e+001	0	0	0	0	0	0	0	0	0	0	0	46.6883	53.6986	1	1	1	1	27.0811	23.7332	54.7558
DATA	730	5	74	0	0	Col_1_5740181	Col_1_5740181	12845	462.935	-4.264185926e-002	7.114826805e-002	5.489475259e-001	8.142604e+002	7.381107e+002	8.724379e+001	9.236814e+001	168.5	157.5	23	54	7.447676e+000	1.907686e+001	0	0	0	0	0	0	0	0	0	0	0	133.77	91.0094	1	1	1	1	27.0811	23.5361	54.9398
DATA	731	5	75	0	0	Col_5_26587636	Col_5_26587636	12866.4	462.873	1.132932435e-002	8.610213259e-002	8.953164529e-001	4.526231e+002	4.645859e+002	5.503325e+001	7.236831e+001	110.5	122	23	53	7.383705e+000	1.840865e+001	0	0	0	0	0	0	0	0	0	0	0	74.4076	57.3304	1	1	1	1	26.8687	23.5261	54.0945
DATA	732	5	76	0	0	NC_4_1280285	NC_4_1280285	12886.9	463.222	4.130620053e-002	1.006664760e-001	6.815658885e-001	3.307807e+002	3.637863e+002	4.552740e+001	6.631300e+001	91	110	23	53	7.035285e+000	1.860797e+001	0	0	0	0	0	0	0	0	0	0	0	54.4165	44.9264	1	1	1	1	27.2919	23.5139	54.476
DATA	733	5	77	0	0	Col_4_8296909	Col_4_8296909	12907.8	463.109	3.543630841e-002	6.824302340e-002	6.035749888e-001	8.966976e+002	9.729316e+002	9.496372e+001	1.119614e+002	187	175	23	53	7.026613e+000	1.870361e+001	0	0	0	0	0	0	0	0	0	0	0	147.601	120.244	1	1	1	1	27.501	23.6829	54.3747
DATA	734	5	78	0	0	NC_3_5568975	NC_3_5568975	12929.3	463.625	-1.107270951e-003	8.726694592e-002	9.898764569e-001	4.458753e+002	4.447399e+002	5.444306e+001	7.101126e+001	116	121	23	53	7.209206e+000	1.883204e+001	0	0	0	0	0	0	0	0	0	0	0	73.4477	55.0076	1	1	1	1	21.1402	23.7953	54.821
DATA	735	5	79	0	0	NC_1_24773008	NC_1_24773008	12950.7	463.596	-4.130839007e-002	6.992348153e-002	5.546774627e-001	8.708584e+002	7.918431e+002	9.251395e+001	9.659397e+001	184	158	23	53	7.369357e+000	1.936705e+001	0	0	0	0	0	0	0	0	0	0	0	143.536	98.0098	1	1	1	1	24.6442	23.7474	54.9796
DATA	736	5	80	0	0	NC_1_24461605	NC_1_24461605	12972	463.647	-4.264390929e-002	7.550752675e-002	5.722345116e-001	6.616110e+002	5.997342e+002	7.315113e+001	8.156477e+001	151	138	23	52	7.289891e+000	1.933650e+001	0	0	0	0	0	0	0	0	0	0	0	109.109	74.2831	1	1	1	1	24.1747	23.8017	54.293
DATA	737	5	81	0	0	NC_1_24190879	NC_1_24190879	12993.4	463	7.493255919e-003	8.716996297e-002	9.314970667e-001	4.416270e+002	4.493129e+002	5.406880e+001	7.120999e+001	112	117.5	23	53	7.281903e+000	1.936173e+001	0	0	0	0	0	0	0	0	0	0	0	72.8566	55.688	1	1	1	1	29.1201	23.6298	55.0173
DATA	738	5	82	0	0	Col_1_11631076	Col_1_11631076	13014.5	463	-8.655503858e-002	7.847224910e-002	2.700263517e-001	6.301302e+002	5.162680e+002	7.030490e+001	7.558779e+001	142	131.5	23	53	7.120607e+000	1.861680e+001	0	0	0	0	0	0	0	0	0	0	0	104.005	64.0269	1	1	1	1	29.1201	23.6399	54.5995
DATA	739	5	83	0	0	Col_4_7130292	Col_4_7130292	13035.7	462.457	9.566242188e-002	6.207296910e-002	1.232855320e-001	1.156974e+004	1.442068e+004	1.157393e+003	1.443124e+003	1833	1873	23	54	7.401402e+000	1.821277e+001	0	0	1	1	0	0	0	0	0	0	0	1910.25	1789.48	1	1	1	1	19.1492	23.5826	55.1619
DATA	740	5	84	0	0	Col_1_5273967	Col_1_5273967	13056.7	462.949	-8.035456573e-002	6.456427416e-002	2.132909556e-001	1.628070e+003	1.353065e+003	1.657606e+002	1.461126e+002	298	233	23	54	7.518640e+000	1.830602e+001	0	0	0	0	0	0	0	0	0	0	0	268.956	168.002	1	1	1	1	26.2212	23.4432	54.9533
DATA	741	5	85	0	0	NC_2_3809693	NC_2_3809693	13077.9	463.104	1.216046574e+000	2.066718801e-001	4.005939951e-009	3.094026e+001	5.088274e+002	3.114033e+001	7.501182e+001	39.5	122.5	24	54	7.467903e+000	1.838653e+001	0	0	0	0	0	0	0	0	0	0	0	0.653747	63.2127	0	1	0	1	28.1191	23.7178	55.1228
DATA	742	5	86	0	0	Col_5_17360586	Col_5_17360586	13099.2	463	7.052310374e-002	1.476399920e-001	6.328855401e-001	1.887231e+002	2.219975e+002	3.640123e+001	5.939246e+001	71	88.5	23	53	7.471810e+000	1.808878e+001	0	0	0	0	0	0	0	0	0	0	0	31.2017	27.5933	1	1	1	0	28.1191	23.7285	54.3001
DATA	743	5	87	0	0	NC_1_4143161	NC_1_4143161	13120.1	463.242	2.956198436e-001	2.578098892e-001	2.515228894e-001	7.701589e+001	1.521249e+002	3.205343e+001	5.712401e+001	54	83	23	53	7.271501e+000	1.828604e+001	0	0	0	0	0	0	0	0	0	0	0	12.7382	18.9175	1	1	0	0	27.501	23.5048	54.3189
DATA	744	5	88	0	0	NC_4_15444954	NC_4_15444954	13141.1	463.562	-4.476912236e-002	1.006718909e-001	6.565341826e-001	3.627122e+002	3.271848e+002	4.778023e+001	6.402736e+001	102.5	108	23	53	7.100410e+000	1.822934e+001	0	0	0	0	0	0	0	0	0	0	0	60.0151	40.7053	1	1	1	1	22.9591	23.5454	54.7242
DATA	745	5	89	0	0	Col_2_11675576	Col_2_11675576	13162.6	462.655	3.716230250e-003	6.665173387e-002	9.555362330e-001	1.055733e+003	1.064805e+003	1.100589e+002	1.198532e+002	223	199	23	54	7.224092e+000	1.871824e+001	0	0	0	0	0	0	0	0	0	0	0	174.694	132.524	1	1	1	1	24.8756	23.7309	55.228
DATA	746	5	90	0	0	NC_5_1761061	NC_5_1761061	13183.6	463	0.000000000e+000	6.589179284e-001	1.000000000e+000	3.089276e+001	5.464355e+001	3.109002e+001	5.500697e+001	37	66	23	55	7.257318e+000	1.894898e+001	0	0	0	0	0	0	0	0	0	0	0	-2.74628	1.45828	0	0	0	0	30	23.8439	55.8209
DATA	747	5	91	0	0	Col_1_21980704	Col_1_21980704	13205	462.863	-2.094911413e-001	6.617535868e-002	1.547118014e-003	2.229923e+003	1.376571e+003	2.251484e+002	1.482291e+002	389.5	232.5	23	55	7.563432e+000	1.869709e+001	0	0	0	0	0	0	0	0	0	0	0	369.181	171.448	1	1	1	1	23.9365	23.6306	55.965
DATA	748	5	92	0	0	NC_3_5963886	NC_3_5963886	13225.6	462.58	-2.171058035e-001	8.951977602e-002	1.529880398e-002	5.617293e+002	3.407385e+002	6.419829e+001	6.466634e+001	125	105	23	56	7.480830e+000	1.909959e+001	0	0	0	0	0	0	0	0	0	0	0	93.0086	42.4497	1	1	1	1	24.4106	23.5718	56.5763
DATA	749	5	93	0	0	Col_1_27041088	Col_1_27041088	13247.2	463.21	-9.054618309e-002	7.506817950e-002	2.277458032e-001	7.169065e+002	5.819911e+002	7.813427e+001	8.003817e+001	155	135	23	54	7.279099e+000	1.956462e+001	0	0	0	0	0	0	0	0	0	0	0	118.74	72.5262	1	1	1	1	27.0811	23.6589	56.2535
DATA	750	5	94	0	0	Col_2_14937131	Col_2_14937131	13268.3	462.776	2.419773886e-003	7.821554213e-002	9.753195818e-001	5.643913e+002	5.675447e+002	6.442653e+001	7.898625e+001	135	139.5	23	54	7.374851e+000	1.932328e+001	0	0	0	0	0	0	0	0	0	0	0	93.4794	70.7401	1	1	1	1	25.5572	23.5573	56.1762
DATA	751	5	95	0	0	NC_5_17733155	NC_5_17733155	13288.8	463.44	2.301692947e-002	6.760181783e-002	7.334966133e-001	9.473541e+002	9.989167e+002	9.969813e+001	1.139952e+002	190	195	23	55	7.543538e+000	1.931720e+001	0	0	0	0	0	0	0	0	0	0	0	156.948	124.532	1	1	1	1	23.696	23.7184	56.4626
DATA	752	5	96	0	0	Col_3_10805232	Col_3_10805232	13310.7	462.966	-1.183025471e-001	1.604280123e-001	4.608680323e-001	2.117744e+002	1.612764e+002	3.759702e+001	5.723542e+001	76.5	81.5	23	55	7.720263e+000	1.965301e+001	0	0	0	0	0	0	0	0	0	0	0	35.0823	20.1084	1	1	1	0	25.7804	23.8705	56.5968
DATA	753	5	97	0	0	Col_1_11008010	Col_1_11008010	13332	463.203	2.430589427e-001	6.531550020e-002	1.981953365e-004	9.768665e+004	1.709599e+005	9.768714e+003	1.709607e+004	15787.5	21497.5	24	54	7.528441e+000	1.932352e+001	0	0	0	0	0	0	0	0	0	0	0	16183.9	21318.1	1	1	1	1	28.1191	24.2061	55.787
DATA	754	5	98	0	0	Col_5_19604346	Col_5_19604346	13352.9	463.145	-5.061887150e-002	7.001545618e-002	4.697000980e-001	8.717573e+002	7.758481e+002	9.254502e+001	9.504851e+001	185	156	24	54	7.555638e+000	1.897448e+001	0	0	0	0	0	0	0	0	0	0	0	144.42	96.7507	1	1	1	1	27.2919	24.6064	55.9864
DATA	755	5	99	0	0	Col_1_4847244	Col_1_4847244	13373.8	463.434	-3.226688993e-002	6.504152474e-002	6.198261430e-001	1.340842e+003	1.244832e+003	1.376354e+002	1.360541e+002	264	224	24	54	7.303710e+000	1.909952e+001	0	0	0	0	0	0	0	0	0	0	0	222.135	155.239	1	1	1	1	24.6442	24.7979	55.9751
DATA	756	5	100	0	0	Col_3_16213145	Col_3_16213145	13394.8	463.172	4.723278186e-002	8.457017363e-002	5.765002636e-001	4.473517e+002	4.987488e+002	5.446534e+001	7.417806e+001	113	123	25	55	7.623854e+000	1.847541e+001	0	0	0	0	0	0	0	0	0	0	0	74.1006	62.1949	1	1	1	1	25.5572	25.065	55.8571
DATA	757	5	101	0	0	NC_5_7186123	NC_5_7186123	13416.2	463.77	2.484643049e-001	1.719270936e-001	1.484094479e-001	1.277316e+002	2.263406e+002	3.359082e+001	5.939241e+001	63	91.5	25	55	7.660648e+000	1.834559e+001	0	0	0	0	0	0	0	0	0	0	0	21.1584	28.2238	1	1	0	0	26.2212	25.2873	56.3028
DATA	758	5	102	0	0	Col_1_23109972	Col_1_23109972	13436.9	463.667	5.833335717e-002	7.246909363e-002	4.208536284e-001	6.721234e+002	7.687452e+002	7.404758e+001	9.447508e+001	146	161	25	56	7.391834e+000	1.858600e+001	0	0	0	0	0	0	0	0	0	0	0	111.315	95.8485	1	1	1	1	24.8756	24.9297	56.9172
DATA	759	5	103	0	0	NC_5_2943184	NC_5_2943184	13458.7	463.391	-4.425171933e-002	6.878491848e-002	5.200069979e-001	9.388864e+002	8.479326e+002	9.889969e+001	1.010286e+002	176.5	161.5	25	56	7.669645e+000	1.959931e+001	0	0	0	0	0	0	0	0	0	0	0	155.453	105.704	1	1	1	1	27.2919	25.2633	57.6603
DATA	760	5	104	0	0	Col_1_6989145	Col_1_6989145	13479.6	463.075	-1.565591401e-002	7.359676320e-002	8.315410148e-001	6.887799e+002	6.643922e+002	7.557017e+001	8.621103e+001	157	147.5	25	57	7.569587e+000	1.945678e+001	0	0	0	0	0	0	0	0	0	0	0	114.007	82.8058	1	1	1	1	24.6442	25.4166	57.8151
DATA	761	5	105	0	0	Col_1_7529332	Col_1_7529332	13500.8	464	3.610267759e-001	9.264018626e-002	9.735704088e-005	2.884346e+002	6.623296e+002	4.241091e+001	8.605939e+001	89	151	24	56	7.642544e+000	1.944611e+001	0	0	0	0	0	0	0	0	0	0	0	47.74	82.5317	1	1	1	1	23.696	24.7921	57.7674
DATA	762	5	106	0	0	NC_2_1094519	NC_2_1094519	13522.4	463.904	-4.874675738e-002	1.001564943e-001	6.264667591e-001	3.670911e+002	3.281158e+002	4.811393e+001	6.401430e+001	101	107.5	25	56	7.577326e+000	1.922482e+001	0	0	0	0	0	0	0	0	0	0	0	60.7383	40.8736	1	1	1	1	24.6442	24.9798	57.168
DATA	763	5	107	0	0	Col_2_10550212	Col_2_10550212	13542.7	463.636	4.355677331e-002	6.508597650e-002	5.033557768e-001	1.232197e+003	1.362188e+003	1.270876e+002	1.468972e+002	246	243	24	55	7.539592e+000	1.929711e+001	0	0	0	0	0	0	0	0	0	0	0	203.797	169.632	1	1	1	1	24.8756	25.0402	56.6693
DATA	764	5	108	0	0	NC_1_21462946	NC_1_21462946	13564.5	463.324	3.365248171e-001	5.913070067e-001	5.692745075e-001	3.093233e+001	6.713322e+001	3.122940e+001	5.541450e+001	45	74	25	55	7.753074e+000	1.932027e+001	0	0	0	0	0	0	0	0	0	0	0	4.11898	8.35666	0	1	0	0	27.0811	25.3655	56.8882
DATA	765	5	109	0	0	Col_2_11537823	Col_2_11537823	13585.3	463.024	7.896470175e-002	6.191816006e-002	2.022003840e-001	8.062661e+003	9.670370e+003	8.068674e+002	9.686015e+002	1251	1095	25	55	7.755686e+000	1.918377e+001	0	0	0	1	0	0	0	0	0	0	0	1332.24	1203.24	1	1	1	1	21.6755	25.4286	57.0768
DATA	766	5	110	0	0	Col_3_10128175	Col_3_10128175	13607	463.5	-1.529314333e-001	7.075924051e-002	3.067272764e-002	1.010936e+003	7.108734e+002	1.057856e+002	8.991397e+001	199	149	25	56	7.693331e+000	1.953559e+001	0	0	0	0	0	0	0	0	0	0	0	166.985	88.4096	1	1	1	1	26.2212	25.5862	57.863
DATA	767	5	111	0	0	NC_5_7349436	NC_5_7349436	13627.2	463.302	-4.702244722e-002	1.093305453e-001	6.671270273e-001	3.210096e+002	2.880684e+002	4.474528e+001	6.216107e+001	92	105	25	57	7.794865e+000	2.000230e+001	0	0	0	0	0	0	0	0	0	0	0	52.9967	35.8083	1	1	1	1	24.6442	25.7332	59.0631
DATA	768	5	112	0	0	NC_3_15251839	NC_3_15251839	13649.2	463.388	2.193203940e-002	1.748314104e-001	9.001698468e-001	1.638249e+002	1.723106e+002	3.522880e+001	5.774599e+001	68	88	25	57	7.585956e+000	1.938816e+001	0	0	0	0	0	0	0	0	0	0	0	27.0324	21.4066	1	1	1	0	23.696	25.6052	58.9821
DATA	769	5	113	0	0	NC_5_12105241	NC_5_12105241	13669.9	463.38	-2.299336480e-001	9.426196086e-002	1.471555167e-002	5.185834e+002	3.054112e+002	6.052303e+001	6.304024e+001	123	104.5	25	57	7.697481e+000	1.938163e+001	0	0	0	0	0	0	0	0	0	0	0	85.5234	37.9195	1	1	1	1	24.1747	25.408	58.6001
DATA	770	5	114	0	0	Col_2_2283403	Col_2_2283403	13691.2	463.644	-1.002267442e-001	1.522822572e-001	5.104325668e-001	2.217629e+002	1.760606e+002	3.829584e+001	5.792418e+001	78	84	25	57	8.029803e+000	1.973804e+001	0	0	0	0	0	0	0	0	0	0	0	36.5531	21.8454	1	1	1	0	25.7804	25.6876	58.3766
DATA	771	5	115	0	0	Col_4_12698343	Col_4_12698343	13712.4	463.566	-9.980707551e-003	1.074207688e-001	9.259732573e-001	3.162840e+002	3.090983e+002	4.445686e+001	6.328475e+001	91	105	25	57	8.161295e+000	1.919547e+001	0	0	0	0	0	0	0	0	0	0	0	52.099	38.3254	1	1	1	1	24.4106	25.7326	58.0862
DATA	772	5	116	0	0	NC_3_7505138	NC_3_7505138	13733.9	463.158	1.241379239e-001	6.310244900e-002	4.915506374e-002	2.644321e+003	3.519266e+003	2.662741e+002	3.562395e+002	473	474	25	57	8.203028e+000	1.878130e+001	0	0	0	0	0	0	0	0	0	0	0	435.24	436.019	1	1	1	1	25.1049	25.9987	58.4069
DATA	773	5	117	0	0	NC_1_12963589	NC_1_12963589	13754.7	463.357	-9.915657170e-002	6.294886455e-002	1.152120738e-001	2.965381e+003	2.360065e+003	2.981840e+002	2.424007e+002	528	359	25	57	8.290274e+000	1.886161e+001	0	0	0	0	0	0	0	0	0	0	0	487.771	292.174	1	1	1	1	25.1049	26.0833	58.294
DATA	774	5	118	0	0	NC_1_18330465	NC_1_18330465	13776.2	463.5	-3.057909930e-002	6.847761010e-002	6.551955480e-001	9.486150e+002	8.841193e+002	9.989457e+001	1.043111e+002	190	176	25	57	7.919096e+000	1.915170e+001	0	0	0	0	0	0	0	0	0	0	0	155.926	109.361	1	1	1	1	26.6546	25.5162	58.5993
DATA	775	5	119	0	0	Col_1_21435320	Col_1_21435320	13797.4	463.414	4.134811860e-001	1.223737410e-001	7.279258305e-004	1.673821e+002	4.337009e+002	3.552396e+001	7.036034e+001	62.5	124.5	25	58	7.861254e+000	1.938022e+001	0	0	0	0	0	0	0	0	0	0	0	27.491	53.599	1	1	1	1	27.501	25.4979	58.693
DATA	776	5	120	0	0	NC_3_21835456	NC_3_21835456	13818.5	463.324	1.483322602e-002	1.084836423e-001	8.912423386e-001	3.041887e+002	3.147577e+002	4.368887e+001	6.376565e+001	91	92	25	58	8.105060e+000	1.956704e+001	0	0	0	0	0	0	0	0	0	0	0	49.919	38.8632	1	1	1	1	27.0811	25.9771	58.7574
DATA	777	5	121	0	0	Col_4_5658439	Col_4_5658439	13839	463.556	-5.287653780e-002	7.232169719e-002	4.646999628e-001	7.764728e+002	6.874636e+002	8.374959e+001	8.835794e+001	159	157.5	25	58	8.139105e+000	1.974622e+001	0	0	0	0	0	0	0	0	0	0	0	127.327	84.8023	1	1	1	1	25.3321	25.9697	58.8519
DATA	778	5	122	0	0	Col_5_22241888	Col_5_22241888	13860.8	463.478	-6.021743815e-002	6.541413419e-002	3.572817726e-001	1.359924e+003	1.183851e+003	1.395730e+002	1.307769e+002	240.5	194	25	58	7.514753e+000	1.956688e+001	0	0	0	0	0	0	0	0	0	0	0	222.798	145.881	1	1	1	1	27.0811	25.6329	59.2146
DATA	779	5	123	0	0	NC_1_28006942	NC_1_28006942	13882	463.5	6.338678437e-002	8.711496169e-002	4.668448596e-001	5.500722e+002	6.365119e+002	7.494193e+001	9.217663e+001	104.5	135	25	58	7.621110e+000	2.016557e+001	0	0	0	0	0	0	0	0	0	0	0	90.0374	78.351	1	1	1	1	26.2212	25.6867	59.9859
DATA	780	5	124	0	0	Col_2_6733701	Col_2_6733701	13902.6	463.611	4.248200765e-002	6.417827653e-002	5.080112809e-001	1.452092e+003	1.601313e+003	1.485798e+002	1.695370e+002	275	267	26	57	7.331399e+000	1.968821e+001	0	0	0	0	0	0	0	0	0	0	0	237.472	196.902	1	1	1	1	24.4106	25.641	58.8642
DATA	781	5	125	0	0	NC_3_16150225	NC_3_16150225	13924.7	463.5	-5.009095698e-001	7.812637876e-002	1.440670225e-010	3.202414e+003	1.010574e+003	3.217870e+002	1.154160e+002	562	185	25	56	7.626347e+000	1.933316e+001	0	0	0	0	0	0	0	0	0	0	0	523.169	124.113	1	1	1	1	24.4106	25.8181	57.6748
DATA	782	5	126	0	0	Col_5_18055254	Col_5_18055254	13946.1	463.036	6.397095148e-002	6.427848242e-002	3.196313939e-001	1.432721e+003	1.660094e+003	1.467020e+002	1.751431e+002	266	252	25	55	7.713834e+000	1.920384e+001	0	0	0	0	0	0	0	0	0	0	0	233.793	203.631	1	1	1	1	17.5897	25.4844	57.0225
DATA	783	5	127	0	0	Col_2_7505563	Col_2_7505563	13966.6	463.755	-8.354834471e-002	7.218306971e-002	2.470882801e-001	8.248439e+002	6.804926e+002	8.831698e+001	8.805624e+001	176	153	25	55	7.876305e+000	1.867267e+001	0	0	0	0	0	0	0	0	0	0	0	134.489	83.3742	1	1	1	1	24.8756	25.3912	56.5946
DATA	784	5	128	0	0	Col_1_27909008	Col_1_27909008	13987.8	463.576	-1.228984525e-001	7.036411578e-002	8.070552903e-002	9.875340e+002	7.441382e+002	1.036855e+002	9.310596e+001	191	147	25	56	7.831342e+000	1.883006e+001	0	0	0	0	0	0	0	0	0	0	0	160.835	91.054	1	1	1	1	25.7804	25.5157	57.0306
DATA	785	5	129	0	0	NC_2_18597084	NC_2_18597084	14008.4	463.6	-1.092951741e-001	9.094133850e-002	2.294330433e-001	4.765743e+002	3.705403e+002	5.719963e+001	6.717403e+001	118	115	25	57	7.809397e+000	1.898421e+001	0	0	0	0	0	0	0	0	0	0	0	77.535	45.2818	1	1	1	1	24.8756	25.3546	57.5981
DATA	786	5	130	0	0	NC_2_10268074	NC_2_10268074	14030	463.5	-2.323022212e-002	2.586558295e-001	9.284371505e-001	1.143732e+002	1.084162e+002	3.367112e+001	5.714630e+001	58	79	25	56	7.669138e+000	1.940080e+001	0	0	0	0	0	0	0	0	0	0	0	18.5857	13.2304	1	1	0	0	26.2212	25.5294	57.5745
DATA	787	5	131	0	0	NC_5_17685069	NC_5_17685069	14051.2	463.5	1.138191390e-001	8.986864704e-002	2.053321528e-001	3.681341e+002	4.784374e+002	4.825426e+001	7.250284e+001	84	117	25	57	7.798020e+000	1.970394e+001	0	0	0	0	0	0	0	0	0	0	0	59.7526	58.3035	1	1	1	1	26.6546	25.5411	57.7642
DATA	788	5	132	0	0	NC_2_339420	NC_2_339420	14073	463.613	5.203173830e-004	1.018763367e-001	9.959249477e-001	3.449999e+002	3.454135e+002	4.688206e+001	6.602683e+001	87	105	25	57	7.915556e+000	1.956535e+001	0	0	0	0	0	0	0	0	0	0	0	55.9304	42.0302	1	1	1	1	19.1492	25.8111	57.8314
DATA	789	5	133	0	0	Col_1_1131272	Col_1_1131272	14093.1	463.891	2.025613399e-001	1.172596524e-001	8.408513449e-002	2.246488e+002	3.581504e+002	3.891702e+001	6.676808e+001	72	107	25	57	7.820097e+000	1.921828e+001	0	0	0	0	0	0	0	0	0	0	0	36.38	43.5195	1	1	1	1	22.7082	25.6359	58.4685
DATA	790	5	134	0	0	Col_2_16872199	Col_2_16872199	14114.1	463.19	-9.674481519e-002	6.332043622e-002	1.265471064e-001	2.487661e+003	1.990886e+003	2.507933e+002	2.069334e+002	450.5	302	25	58	7.758235e+000	1.897119e+001	0	0	0	0	0	0	0	0	0	0	0	402.287	241.539	1	1	1	1	25.5572	25.4074	58.5446
DATA	791	5	135	0	0	NC_5_17235421	NC_5_17235421	14135.6	463.373	1.389083070e-001	2.873595613e-001	6.288149723e-001	8.527464e+001	1.174163e+002	3.298442e+001	5.773323e+001	55	77	25	58	7.765462e+000	1.950995e+001	0	0	0	0	0	0	0	0	0	0	0	13.7728	14.2227	1	1	0	0	25.3321	25.4693	58.9959
DATA	792	5	136	0	0	NC_2_6460632	NC_2_6460632	14156.8	463	-3.737099638e-002	6.571688487e-002	5.695824297e-001	1.273722e+003	1.168702e+003	1.313079e+002	1.298627e+002	237	202	25	58	7.838260e+000	1.891489e+001	0	0	0	0	0	0	0	0	0	0	0	205.434	141.336	1	1	1	1	25.3321	25.3963	58.7229
DATA	793	5	137	0	0	NC_5_2082892	NC_5_2082892	14177.8	463.917	-4.998781593e-002	1.416217104e-001	7.241130453e-001	2.346442e+002	2.091328e+002	3.963432e+001	6.044098e+001	76	89	25	57	7.837282e+000	1.943225e+001	0	0	0	0	0	0	0	0	0	0	0	37.8038	25.2516	1	1	1	0	15.8777	25.3766	58.2323
DATA	794	5	138	0	0	Col_3_22194176	Col_3_22194176	14198.5	463.37	1.999465921e-001	2.003469068e-001	3.182784418e-001	1.174405e+002	1.861078e+002	3.407637e+001	5.977369e+001	58.5	85.5	25	56	7.716762e+000	1.942921e+001	0	0	0	0	0	0	0	0	0	0	0	18.8935	22.4339	1	1	0	0	23.4529	25.4246	57.8304
DATA	795	5	139	0	0	NC_4_16881536	NC_4_16881536	14220	463.569	-1.332935661e-001	1.414526546e-001	3.460291970e-001	2.596370e+002	1.910175e+002	4.123292e+001	6.002150e+001	83	84.5	25	56	7.741390e+000	1.889631e+001	0	0	0	0	0	0	0	0	0	0	0	41.7133	22.986	1	1	1	0	26.4388	25.3766	57.547
DATA	796	5	140	0	0	NC_5_23869198	NC_5_23869198	14242	463.797	2.557012101e-001	2.704362218e-001	3.443965776e-001	7.951770e+001	1.432732e+002	3.304737e+001	5.877590e+001	50	84.5	25	57	8.039089e+000	1.898918e+001	0	0	0	0	0	0	0	0	0	0	0	12.7576	17.2098	1	1	0	0	26.6546	26.1354	58.0755
DATA	797	5	141	0	0	NC_5_18549151	NC_5_18549151	14263	463.312	8.853002136e-001	1.106389702e-001	1.227097725e-015	2.103309e+002	1.615114e+003	3.839864e+001	1.713098e+002	70.5	251	25	58	7.858186e+000	1.939110e+001	0	0	0	0	0	0	0	0	0	0	0	33.693	193.655	1	1	1	1	26.6546	25.8316	58.3868
DATA	798	5	142	0	0	NC_3_22939809	NC_3_22939809	14284.3	463.525	-7.772008420e-002	6.922598245e-002	2.615644819e-001	9.997419e+002	8.359259e+002	1.050228e+002	1.012947e+002	195.5	166.5	26	58	8.045770e+000	1.926366e+001	0	0	0	0	0	0	0	0	0	0	0	159.926	100.048	1	1	1	1	25.7804	26.2537	58.6704
DATA	799	5	143	0	0	Col_1_8848230	Col_1_8848230	14305.1	463.557	-1.773647730e-003	1.023737195e-001	9.861771619e-001	3.493406e+002	3.479168e+002	4.752163e+001	6.704673e+001	93	110	25	58	7.913538e+000	1.935903e+001	0	0	0	0	0	0	0	0	0	0	0	55.803	41.5651	1	1	1	1	26.2212	25.5883	58.9469
DATA	800	5	144	0	0	NC_1_27614739	NC_1_27614739	14326.2	463.522	4.305738025e-002	2.259109520e-001	8.488433158e-001	1.251811e+002	1.382281e+002	3.460807e+001	5.906118e+001	61	80.5	25	58	7.921193e+000	1.948711e+001	0	0	0	0	0	0	0	0	0	0	0	19.9664	16.4829	1	1	0	0	27.0811	25.5744	58.988
DATA	801	5	145	0	0	NC_4_12096145	NC_4_12096145	14347.3	463.5	-2.939387616e-001	1.660088111e-001	7.662365062e-002	2.596992e+002	1.319872e+002	4.145581e+001	5.902470e+001	78	78.5	25	58	7.877898e+000	1.988357e+001	0	0	0	0	0	0	0	0	0	0	0	41.3599	15.7089	1	1	1	0	30	25.6901	58.6264
DATA	802	5	146	0	0	Col_1_22494197	Col_1_22494197	14368	463.696	1.520215784e-001	7.205341310e-002	3.487165171e-002	6.845545e+002	9.714705e+002	7.571861e+001	1.129590e+002	142	184.5	26	57	7.862554e+000	1.950218e+001	0	0	0	0	0	0	0	0	0	0	0	108.866	115.405	1	1	1	1	25.5572	25.7844	58.3284
DATA	803	5	147	0	0	Col_5_3198697	Col_5_3198697	14389.1	463.571	-1.060889529e-001	8.226580947e-002	1.971939520e-001	6.017989e+002	4.713705e+002	6.835245e+001	7.454637e+001	136	117.5	26	57	7.691181e+000	1.959578e+001	0	0	0	0	0	0	0	0	0	0	0	95.5556	55.8863	1	1	1	1	26.2212	25.9715	57.7358
DATA	804	5	148	0	0	NC_3_3279457	NC_3_3279457	14410.9	463.34	1.839941760e-001	2.523686839e-001	4.659594784e-001	9.476961e+001	1.447649e+002	3.381930e+001	5.965459e+001	52	88.5	26	57	7.537724e+000	1.956335e+001	0	0	0	0	0	0	0	0	0	0	0	15.0229	17.128	1	1	0	0	24.4106	26.0612	57.7287
DATA	805	5	149	0	0	Col_5_26142482	Col_5_26142482	14432.3	464.467	-1.098530374e-001	6.355811713e-002	8.391884739e-002	2.530140e+003	1.964679e+003	2.550937e+002	2.048457e+002	441	302	26	58	8.033947e+000	1.986799e+001	0	0	0	0	0	0	0	0	0	0	0	400.555	232.002	1	1	1	1	22.7082	26.2847	59.0174
DATA	806	5	150	0	0	Col_5_17064143	Col_5_17064143	14453.2	463.5	2.929186436e-001	3.718846418e-001	4.308956300e-001	5.538807e+001	1.087264e+002	3.303307e+001	5.911399e+001	48.5	75	26	58	8.019925e+000	2.011022e+001	0	0	0	0	0	0	0	0	0	0	0	8.75286	12.8123	1	1	0	0	26.6546	26.3981	58.9365
DATA	807	5	151	0	0	Col_1_24304027	Col_1_24304027	14474.3	463.5	-3.746749133e-002	7.121043427e-002	5.987828084e-001	8.432869e+002	7.735847e+002	9.041695e+001	9.682220e+001	172	150.5	26	57	8.105352e+000	1.962235e+001	0	0	0	0	0	0	0	0	0	0	0	133.05	90.971	1	1	1	1	27.0811	26.361	58.05
DATA	808	5	152	0	0	Col_2_17431021	Col_2_17431021	14495.4	463.362	1.380065077e-001	9.842885384e-002	1.608871740e-001	3.251583e+002	4.467879e+002	4.609416e+001	7.348898e+001	89	122	25	57	7.693356e+000	1.909017e+001	0	0	0	0	0	0	0	0	0	0	0	51.218	52.4308	1	1	1	1	25.3321	25.8085	57.4793
DATA	809	5	153	0	0	NC_2_12703309	NC_2_12703309	14517	463.333	1.380897122e-001	1.639626209e-001	3.996746738e-001	1.631637e+002	2.242400e+002	3.656729e+001	6.262555e+001	60	98	25	57	7.609005e+000	1.951966e+001	0	0	0	0	0	0	0	0	0	0	0	25.6584	26.2581	1	1	0	0	26.6546	25.332	58.266
DATA	810	5	154	0	0	NC_3_15881103	NC_3_15881103	14537.8	463.583	1.551432908e-001	1.344020521e-001	2.483680525e-001	2.043659e+002	2.921136e+002	3.862521e+001	6.547227e+001	69	103	25	56	7.624955e+000	1.897189e+001	0	0	0	0	0	0	0	0	0	0	0	32.0882	34.1352	1	1	1	0	20.3108	25.471	57.504
DATA	811	5	155	0	0	Col_5_16495415	Col_5_16495415	14559	463.5	-2.314229837e-004	6.492655486e-002	9.971560414e-001	2.013335e+003	2.012263e+003	2.039927e+002	2.212116e+002	329.5	272	25	55	7.784252e+000	1.866547e+001	0	0	0	0	0	0	0	0	0	0	0	315.596	234.639	1	1	1	1	26.2212	25.2122	57.1662
DATA	812	5	156	0	0	NC_5_23126916	NC_5_23126916	14579.4	463.919	-3.916797743e-003	1.138208967e-001	9.725486632e-001	3.068566e+002	3.041016e+002	4.497365e+001	6.623440e+001	88	101	25	55	7.924465e+000	1.837649e+001	0	0	0	0	0	0	0	0	0	0	0	48.0296	35.3875	1	1	1	1	20.8674	25.53	56.6446
DATA	813	5	157	0	0	Col_2_8606488	Col_2_8606488	14601	463.5	3.667958442e-001	7.136610421e-002	2.752702533e-007	1.347653e+003	3.135985e+003	1.387321e+002	3.190955e+002	238.5	409	25	55	7.723311e+000	1.831691e+001	0	0	0	0	0	0	0	0	0	0	0	210.558	364.1	1	1	1	1	25.3321	25.2747	56.532
DATA	814	5	158	0	0	Col_1_23405545	Col_1_23405545	14622.1	463.397	-7.980740690e-002	7.269411881e-002	2.722689856e-001	8.424649e+002	7.010426e+002	9.047665e+001	9.169436e+001	159	142	25	55	7.567453e+000	1.946475e+001	0	0	0	0	0	0	0	0	0	0	0	131.406	81.2153	1	1	1	1	25.7804	25.1655	57.0154
DATA	815	5	159	0	0	Col_2_9759081	Col_2_9759081	14643.8	463.475	2.009455544e-002	2.343373904e-001	9.316647329e-001	1.272801e+002	1.333076e+002	3.541499e+001	6.071814e+001	60.5	82.5	25	56	7.673202e+000	1.962016e+001	0	0	0	0	0	0	0	0	0	0	0	19.8196	15.4089	1	1	0	0	25.7804	25.2757	57.39
DATA	816	5	160	0	0	NC_3_1646071	NC_3_1646071	14664.6	463.196	-1.378399524e-001	7.087217835e-002	5.178589867e-002	1.042525e+003	7.590080e+002	1.093825e+002	9.636099e+001	199	153.5	25	57	7.789268e+000	1.986657e+001	0	0	0	0	0	0	0	0	0	0	0	162.062	87.5397	1	1	1	1	24.1747	25.3255	58.3581
DATA	817	5	161	0	0	NC_1_4616112	NC_1_4616112	14686	463.5	-1.626675113e-001	1.201971088e-001	1.759471671e-001	3.468793e+002	2.385123e+002	4.798685e+001	6.410198e+001	82.5	97	24	58	7.843022e+000	2.004926e+001	0	0	0	0	0	0	0	0	0	0	0	53.8361	27.4477	1	1	1	0	26.2212	24.8725	58.9481
DATA	818	5	162	0	0	NC_2_11910217	NC_2_11910217	14707.2	463.456	-3.219237260e-002	1.201601678e-001	7.887669175e-001	2.979284e+002	2.766429e+002	4.461842e+001	6.573754e+001	83	99	24	57	8.143073e+000	2.000482e+001	0	0	0	0	0	0	0	0	0	0	0	46.1611	31.7643	1	1	1	0	25.3321	25.0202	57.9511
DATA	819	5	163	0	0	Col_2_8304497	Col_2_8304497	14728.2	463.522	-1.375637642e-001	7.154255482e-002	5.450210738e-002	1.005448e+003	7.324804e+002	1.059059e+002	9.453647e+001	189	145	24	56	8.020471e+000	1.944393e+001	0	0	0	0	0	0	0	0	0	0	0	155.531	83.9182	1	1	1	1	27.0811	25.0087	57.0096
DATA	820	5	164	66	1	DarkCorner	DarkCorner	14749.5	463.676	0.000000000e+000	6.612181409e-001	1.000000000e+000	3.311144e+001	5.951672e+001	3.332286e+001	5.991755e+001	35	67	24	55	7.691528e+000	1.924871e+001	0	0	0	0	0	0	0	0	0	0	0	-4.21887	1.70606	0	0	0	0	27.0811	24.4293	56.2145
DATA	821	6	1	0	0	NC_2_16525467	NC_2_16525467	11311.5	467.54	3.624685108e-001	2.285330536e-001	1.127243662e-001	8.130699e+001	1.873253e+002	3.308493e+001	5.808139e+001	49	89	23	54	7.401447e+000	1.847135e+001	0	0	0	0	0	0	0	0	0	0	0	13.0471	23.3302	1	1	0	0	23.4529	23.6445	55.5019
DATA	822	6	2	0	0	Col_3_9995799	Col_3_9995799	11332.5	468.534	-1.997194078e-003	7.386722098e-002	9.784297261e-001	6.769624e+002	6.738564e+002	7.492602e+001	8.707961e+001	144.5	145.5	23	54	7.244140e+000	1.874259e+001	0	0	0	0	0	0	0	0	0	0	0	108.492	83.6553	1	1	1	1	25.3321	23.7062	55.5953
DATA	823	6	3	0	0	Col_1_12920374	Col_1_12920374	11353.6	468.597	-1.977537995e-001	9.687628208e-002	4.122075929e-002	4.758312e+002	3.017860e+002	5.742927e+001	6.301950e+001	113	102	23	54	7.309243e+000	1.855200e+001	0	0	0	0	0	0	0	0	0	0	0	76.1534	37.3505	1	1	1	1	26.8687	23.8134	55.1531
DATA	824	6	4	0	0	NC_5_16277427	NC_5_16277427	11375	467.72	-3.513102162e-001	6.947339838e-002	4.264421071e-007	9.256575e+003	4.122305e+003	9.262175e+002	4.159479e+002	1410	560	23	54	7.191039e+000	1.872610e+001	0	0	0	0	0	0	0	0	0	0	0	1479.25	508.706	1	1	1	1	22.7082	23.5598	55.0275
DATA	825	6	5	0	0	Col_1_24607844	Col_1_24607844	11395.4	468.429	-8.732169742e-002	6.986880472e-002	2.113743696e-001	9.531965e+002	7.795801e+002	1.006229e+002	9.577396e+001	176.5	153.5	23	55	7.868081e+000	1.955266e+001	0	0	0	0	0	0	0	0	0	0	0	152.173	95.9454	1	1	1	1	24.4106	24.0295	56.167
DATA	826	6	6	0	0	NC_2_12759619	NC_2_12759619	11417.2	468.5	1.145507882e-003	4.125611708e-001	9.977846149e-001	6.851507e+001	6.869602e+001	3.299080e+001	5.620529e+001	45	67	23	54	7.553159e+000	1.932812e+001	0	0	0	0	0	0	0	0	0	0	0	10.9259	8.432	1	1	0	0	26.6546	23.5064	55.6386
DATA	827	6	7	0	0	Col_2_15838068	Col_2_15838068	11438.1	468.322	-5.065923473e-002	8.234676796e-002	5.384266327e-001	5.436562e+002	4.837992e+002	6.323939e+001	7.394355e+001	124	118	23	53	7.329086e+000	1.887694e+001	0	0	0	0	0	0	0	0	0	0	0	86.6059	59.2389	1	1	1	1	26.0017	23.5645	54.3734
DATA	828	6	8	0	0	NC_2_19017688	NC_2_19017688	11459.5	468.5	0.000000000e+000	6.566857334e-001	1.000000000e+000	3.212835e+001	5.569397e+001	3.245871e+001	5.605166e+001	43	63	23	54	7.232647e+000	1.834464e+001	0	0	0	0	0	0	0	0	0	0	0	4.5333	-0.916852	0	0	0	0	30	23.4371	54.5874
DATA	829	6	9	0	0	NC_1_28634252	NC_1_28634252	11480.7	468.5	6.441844099e-002	1.179509763e-001	5.849656591e-001	2.598143e+002	3.013571e+002	4.149967e+001	6.374741e+001	77	97	23	55	6.907883e+000	1.831310e+001	0	0	0	0	0	0	0	0	1	0	0	41.3181	36.7325	1	1	1	1	27.0811	22.8999	55.1207
DATA	830	6	10	0	0	Col_3_6750615	Col_3_6750615	11500.9	468.712	-1.383715056e-001	7.716052135e-002	7.292589717e-002	7.323933e+002	5.325653e+002	8.007857e+001	7.748692e+001	153	130	23	54	7.275075e+000	1.842208e+001	0	0	0	0	0	0	0	0	0	0	0	116.395	64.7874	1	1	1	1	26.0017	23.2373	54.7279
DATA	831	6	11	0	0	Col_5_15747374	Col_5_15747374	11523	468.5	1.676632586e-001	6.330060099e-002	8.080595726e-003	6.495120e+004	9.555434e+004	6.495201e+003	9.555601e+003	10596.5	11806	22	55	7.072188e+000	1.835581e+001	0	0	0	0	0	0	0	0	1	0	0	10314.7	11601	1	1	1	1	26.2212	22.7551	55.174
DATA	832	6	12	0	0	NC_4_9160843	NC_4_9160843	11544	468.5	0.000000000e+000	6.567642700e-001	1.000000000e+000	3.221844e+001	5.613754e+001	3.242846e+001	5.649807e+001	35.5	55	22	54	7.061805e+000	1.852164e+001	0	0	0	0	0	0	0	0	1	0	0	0.837382	-3.30478	0	0	0	0	30	22.7073	54.5883
DATA	833	6	13	0	0	Col_2_15230018	Col_2_15230018	11565.3	468.5	1.319140742e-001	7.762677395e-002	8.925565930e-002	5.279902e+002	7.153852e+002	6.196873e+001	9.121692e+001	122.5	146.5	22	55	7.140763e+000	1.843351e+001	0	0	0	0	0	0	0	0	1	0	0	83.7584	86.5536	1	1	1	1	27.0811	22.9242	55.1124
DATA	834	6	14	0	0	Col_5_5901094	Col_5_5901094	11585.7	469.06	-1.269900934e-001	7.560718898e-002	9.303451300e-002	7.689646e+002	5.740058e+002	8.346294e+001	8.066714e+001	150.5	136	23	54	7.565646e+000	1.881931e+001	0	0	0	0	0	0	0	0	0	0	0	121.95	69.3445	1	1	1	1	23.696	23.7514	55.2902
DATA	835	6	15	0	0	Col_4_16028697	Col_4_16028697	11606.2	469	-1.131910633e-001	6.959487118e-002	1.038585946e-001	1.038727e+003	8.004063e+002	1.088269e+002	9.812154e+001	201	154	23	54	7.618409e+000	1.833278e+001	0	0	0	0	0	0	0	0	0	0	0	164.673	96.5607	1	1	1	1	23.696	23.7044	54.6402
DATA	836	6	16	0	0	Col_1_24353942	Col_1_24353942	11627.6	468.75	1.749166135e-001	1.415533884e-001	2.165724868e-001	1.824516e+002	2.729382e+002	3.724725e+001	6.304673e+001	67	90	23	55	7.776282e+000	1.825629e+001	0	0	0	0	0	0	0	0	0	0	0	28.9148	32.8833	1	1	1	0	22.4545	23.8947	55.0949
DATA	837	6	17	0	0	NC_3_22560532	NC_3_22560532	11650	468.5	2.209768828e-001	6.465491418e-002	6.313192540e-004	9.062220e+004	1.507341e+005	9.062278e+003	1.507352e+004	14595	18320	23	53	7.568144e+000	1.810771e+001	0	0	0	0	0	0	0	0	0	0	0	14357.7	18137.1	1	1	1	1	26.2212	23.6551	53.6813
DATA	838	6	18	0	0	Col_3_14773854	Col_3_14773854	11671.8	469.065	-1.734667003e-001	6.460233785e-002	7.249815414e-003	2.300138e+003	1.542720e+003	2.322961e+002	1.600185e+002	369	210	23	53	7.417836e+000	1.892704e+001	0	0	0	0	0	0	0	0	0	0	0	364.412	185.418	1	1	1	1	18.8476	23.4634	54.5034
DATA	839	6	19	0	0	Col_3_20243333	Col_3_20243333	11691.8	468.377	-1.110052156e-001	6.535667093e-002	8.942236389e-002	1.622096e+003	1.256237e+003	1.654315e+002	1.379598e+002	281	208	23	53	7.244566e+000	1.896890e+001	0	0	0	0	0	0	0	0	0	0	0	256.931	150.845	1	1	1	1	26.0017	23.0104	54.4055
DATA	840	6	20	0	0	Col_3_15676898	Col_3_15676898	11713.4	468.586	6.701258241e-002	1.894517405e-001	7.235498698e-001	1.472679e+002	1.718386e+002	3.567113e+001	5.960547e+001	60	88	23	53	7.153191e+000	1.846289e+001	0	0	0	0	0	0	0	0	0	0	0	23.327	20.6151	1	1	0	0	27.501	23.0621	53.9291
DATA	841	6	21	0	0	NC_3_20946122	NC_3_20946122	11734.4	468.077	2.021895712e-001	6.494557307e-002	1.850607684e-003	2.194392e+003	3.495455e+003	2.218316e+002	3.541818e+002	395	441	22	52	7.196384e+000	1.804800e+001	0	0	1	1	0	0	0	0	1	0	0	347.562	419.011	1	1	1	1	21.1402	22.8054	53.2142
DATA	842	6	22	0	0	NC_2_12106278	NC_2_12106278	11755	468.118	7.247739130e-002	1.587595799e-001	6.480139736e-001	1.794003e+002	2.119828e+002	3.711253e+001	6.096286e+001	67.5	86	23	53	6.938900e+000	1.801441e+001	0	0	0	0	0	0	0	0	0	0	0	28.4174	25.3938	1	1	1	0	27.0811	22.9465	53.5832
DATA	843	6	23	0	0	Col_3_17492446	Col_3_17492446	11776.7	468.327	4.751895440e-002	8.462447806e-002	5.744381301e-001	4.656224e+002	5.194609e+002	5.677249e+001	7.726311e+001	107	124	22	53	7.032031e+000	1.799084e+001	0	0	0	0	0	0	0	0	1	0	0	73.7704	62.1882	1	1	1	1	24.8756	22.7455	53.5605
DATA	844	6	24	0	0	Col_1_8930659	Col_1_8930659	11797.7	468.443	-1.055603567e-001	6.560307810e-002	1.075996683e-001	1.536932e+003	1.205298e+003	1.570866e+002	1.334241e+002	278	208	22	53	7.062707e+000	1.871956e+001	0	0	0	0	0	0	0	0	1	0	0	243.558	144.22	1	1	1	1	26.0017	22.8056	53.6103
DATA	845	6	25	0	0	NC_3_10526420	NC_3_10526420	11819.1	469.113	-4.790323774e-003	9.388738632e-002	9.593079768e-001	4.047242e+002	4.002846e+002	5.188215e+001	6.985470e+001	99	111	22	52	7.255663e+000	1.903453e+001	0	0	0	0	0	0	0	0	0	0	0	64.1626	47.8753	1	1	1	1	23.696	23.0273	53.4372
DATA	846	6	26	0	0	Col_1_7604416	Col_1_7604416	11840.4	468.586	3.775527244e-001	1.817342764e-001	3.775554961e-002	1.070982e+002	2.554670e+002	3.417667e+001	6.270847e+001	51	95	23	53	7.161431e+000	1.918451e+001	0	0	0	0	0	0	0	0	0	0	0	16.9819	30.5439	1	1	0	0	27.501	23.2369	54.0059
DATA	847	6	27	0	0	Col_5_17287573	Col_5_17287573	11861.1	468.797	-1.066341217e-001	6.760210439e-002	1.147084350e-001	1.216121e+003	9.513554e+002	1.258651e+002	1.110505e+002	224	176.5	22	53	6.744920e+000	1.912703e+001	0	0	0	0	0	0	0	0	1	0	0	192.908	113.715	1	1	1	1	26.0017	22.4825	53.959
DATA	848	6	28	0	0	Col_4_10192403	Col_4_10192403	11882.3	468.382	-6.269137854e-002	9.444714364e-002	5.068361880e-001	4.293323e+002	3.716227e+002	5.380665e+001	6.829164e+001	101	103	22	53	6.685734e+000	1.864639e+001	0	0	0	0	0	0	0	0	1	0	0	68.1236	44.4113	1	1	1	1	24.8756	22.3956	53.8797
DATA	849	6	29	0	0	NC_1_12326949	NC_1_12326949	11903.7	467.947	-1.344197370e-001	6.317293361e-002	3.335318221e-002	4.035551e+003	2.961305e+003	4.048554e+002	3.016236e+002	616	395	22	53	6.723356e+000	1.894034e+001	0	0	0	0	0	0	0	0	1	0	0	640.555	353.852	1	1	1	1	25.1049	22.5815	54.2097
DATA	850	6	30	0	0	NC_4_7634401	NC_4_7634401	11924.5	468.717	-1.653340808e-002	6.489726232e-002	7.989063109e-001	1.393598e+003	1.341541e+003	1.430768e+002	1.458805e+002	230	228	23	54	6.903054e+000	1.876411e+001	0	0	0	0	0	0	0	0	0	0	0	221.345	160.297	1	1	1	1	23.4529	23.119	54.3839
DATA	851	6	31	0	0	NC_4_6836913	NC_4_6836913	11946.6	467.921	-1.648667238e-002	6.257873814e-002	7.922000153e-001	2.448225e+003	2.357028e+003	2.469557e+002	2.425685e+002	434	349	23	53	7.075753e+000	1.898215e+001	0	0	0	0	0	0	0	0	0	0	0	388.991	281.64	1	1	1	1	20.8674	23.3249	53.7722
DATA	852	6	32	0	0	NC_5_21028166	NC_5_21028166	11967.3	468.609	5.089954268e-002	8.888494760e-002	5.668849177e-001	4.203541e+002	4.726230e+002	5.305262e+001	7.427491e+001	104	119	23	54	7.230064e+000	1.918822e+001	0	0	0	0	0	0	0	0	0	0	0	66.8354	56.4787	1	1	1	1	27.2919	23.419	54.8418
DATA	853	6	33	0	0	NC_2_2350037	NC_2_2350037	11988.5	468.676	2.467264452e-001	1.613524294e-001	1.262359139e-001	1.438779e+002	2.539339e+002	3.540269e+001	6.266459e+001	62	89	23	55	7.385720e+000	1.916166e+001	0	0	0	0	0	0	0	0	0	0	0	22.8901	30.3499	1	1	0	0	27.0811	23.813	55.5157
DATA	854	6	34	0	0	Col_3_10578994	Col_3_10578994	12008.9	468.755	-2.437175372e-002	8.776242055e-002	7.812415275e-001	4.688349e+002	4.432494e+002	5.694837e+001	7.242497e+001	114	111	23	54	7.072531e+000	1.835415e+001	0	0	0	0	0	0	0	0	0	0	0	74.6346	52.9876	1	1	1	1	24.4106	23.3938	54.7293
DATA	855	6	35	0	0	Col_5_1911246	Col_5_1911246	12030.2	468.292	9.785937290e-002	1.283293607e-001	4.457233627e-001	2.266489e+002	2.839311e+002	3.946648e+001	6.391473e+001	75	96	23	55	6.957515e+000	1.867560e+001	0	0	0	0	0	0	0	0	1	0	0	36.1005	33.9512	1	1	1	0	23.696	22.8122	55.529
DATA	856	6	36	0	0	NC_4_701440	NC_4_701440	12051.5	468.891	-1.652409582e-001	8.852683070e-002	6.196254919e-002	5.539696e+002	3.786561e+002	6.411722e+001	6.863335e+001	121	108.5	22	54	7.275686e+000	1.857099e+001	0	0	0	0	0	0	0	0	1	0	0	88.3083	45.2931	1	1	1	1	25.3321	22.77	55.1574
DATA	857	6	37	0	0	Col_1_443677	Col_1_443677	12073	468.5	2.139095200e-001	6.445538970e-002	9.043040665e-004	1.157161e+005	1.893665e+005	1.157165e+004	1.893674e+004	18834	22399.5	22	54	7.400110e+000	1.864175e+001	0	0	0	0	0	0	0	0	1	0	0	18457.9	22659.8	1	1	1	1	26.2212	22.486	54.7319
DATA	858	6	38	0	0	Col_5_17637196	Col_5_17637196	12094.3	468.609	3.128893389e-002	1.248658263e-001	8.021385048e-001	2.530313e+002	2.719338e+002	4.098220e+001	6.333147e+001	73	94	22	54	7.633807e+000	1.897252e+001	0	0	0	0	0	0	0	0	1	0	0	40.392	32.554	1	1	1	0	27.2919	22.583	54.4308
DATA	859	6	39	0	0	NC_4_8548200	NC_4_8548200	12114.9	468.691	9.880847464e-002	7.057616946e-002	1.615055249e-001	7.558811e+002	9.489907e+002	8.216622e+001	1.107889e+002	152	178	22	54	7.613120e+000	1.933392e+001	0	0	0	0	0	0	0	0	0	0	0	120.754	113.659	1	1	1	1	25.3321	23	54.3754
DATA	860	6	40	0	0	Col_1_17879752	Col_1_17879752	12136.4	468.611	1.880283084e-001	6.543653415e-002	4.060212358e-003	1.553886e+003	2.395782e+003	1.586875e+002	2.462978e+002	267	355	22	53	7.444091e+000	1.811614e+001	0	0	0	0	0	0	0	0	0	0	0	248.43	287.092	1	1	1	1	24.4106	22.987	53.6891
DATA	861	6	41	0	0	Col_5_26017637	Col_5_26017637	12157.9	468.75	1.672107681e-001	1.393306076e-001	2.301002116e-001	1.879931e+002	2.762821e+002	3.725302e+001	6.343860e+001	68	99	23	52	7.629686e+000	1.842478e+001	0	0	0	0	0	0	0	0	0	0	0	30.0811	33.1265	1	1	1	0	26.2212	23.793	53.7871
DATA	862	6	42	0	0	Col_4_12616647	Col_4_12616647	12178.7	468.609	-3.002981518e-002	8.434467814e-002	7.218129548e-001	5.098508e+002	4.757878e+002	6.026821e+001	7.430352e+001	115	119	23	52	7.705925e+000	1.864749e+001	0	0	0	0	0	0	0	0	0	0	0	81.645	57.0814	1	1	1	1	27.2919	23.5227	54.0939
DATA	863	6	43	0	0	NC_2_18076754	NC_2_18076754	12200	468.5	0.000000000e+000	6.594931704e-001	1.000000000e+000	3.190689e+001	5.667164e+001	3.213328e+001	5.703561e+001	40	61.5	23	53	7.462858e+000	1.850590e+001	0	0	0	0	0	0	0	0	0	0	0	1.93375	-1.85267	0	0	0	0	30	23.5005	54.3684
DATA	864	6	44	0	0	Col_1_22051947	Col_1_22051947	12220.3	468.962	-8.563524519e-002	6.452930809e-002	1.844838142e-001	1.721173e+003	1.413154e+003	1.750816e+002	1.523772e+002	320.5	234	23	54	7.252056e+000	1.806645e+001	0	0	0	0	0	0	0	0	0	0	0	276.101	169.761	1	1	1	1	24.4106	23.3564	54.8318
DATA	865	6	45	0	0	NC_5_14708468	NC_5_14708468	12242.4	468.701	-4.638101652e-002	9.536887785e-002	6.267312046e-001	4.108748e+002	3.692568e+002	5.211175e+001	6.787839e+001	104	102	23	54.5	7.002451e+000	1.801990e+001	0	0	0	0	0	0	0	0	0	0	0	65.9658	44.3913	1	1	1	1	26.8687	23.2631	55.499
DATA	866	6	46	0	0	Col_5_4858191	Col_5_4858191	12263.5	468.676	-1.310796157e-001	6.855406780e-002	5.586825449e-002	1.173381e+003	8.676794e+002	1.216301e+002	1.037682e+002	223	169	23	56	7.125968e+000	1.821644e+001	0	0	0	0	0	0	0	0	0	0	0	188.549	104.388	1	1	1	1	27.0811	23.3912	56.6634
DATA	867	6	47	0	0	NC_5_12974888	NC_5_12974888	12284.6	468.356	-2.093458288e-001	7.429818073e-002	4.837740305e-003	9.607999e+002	5.933175e+002	1.012688e+002	8.218570e+001	193	126	23	56	7.278786e+000	1.959745e+001	0	0	0	0	0	0	0	0	0	0	0	154.515	71.4347	1	1	1	1	25.5572	23.0928	56.6103
DATA	868	6	48	0	0	NC_3_18658615	NC_3_18658615	12304.9	468.58	-3.300820583e-002	1.193377245e-001	7.820911822e-001	2.875284e+002	2.664848e+002	4.299852e+001	6.276466e+001	82	93	22	54	7.271041e+000	1.967101e+001	0	0	0	0	0	0	0	0	1	0	0	46.2822	32.1092	1	1	1	0	23.9365	22.7692	55.3056
DATA	869	6	49	0	0	NC_2_14640270	NC_2_14640270	12327	468.5	1.405046742e-001	6.274500626e-002	2.513662660e-002	1.818582e+005	2.513261e+005	1.818585e+004	2.513267e+004	29507	29877	22	54	7.203153e+000	1.989717e+001	0	0	0	0	0	0	0	0	1	0	0	29300.1	30308.7	1	1	1	1	26.2212	22.6069	54.6613
DATA	870	6	50	0	0	NC_3_7440842	NC_3_7440842	12347.2	468.213	-9.135856512e-002	2.328957516e-001	6.948569871e-001	1.396343e+002	1.131445e+002	3.483671e+001	5.784958e+001	59	75.5	22	54	7.170469e+000	1.946874e+001	0	0	0	0	0	0	0	0	1	0	0	22.5152	13.6556	1	1	0	0	22.7082	22.6068	54.3561
DATA	871	6	51	0	0	Col_4_12076037	Col_4_12076037	12369.1	468.984	-1.149248077e-001	6.866567563e-002	9.419225805e-002	1.113992e+003	8.549824e+002	1.158710e+002	1.025800e+002	219	165	22	54	7.318624e+000	1.876143e+001	0	0	0	0	0	0	0	0	1	0	0	179.828	103.283	1	1	1	1	27.2919	22.4113	54.4486
DATA	872	6	52	0	0	Col_1_19640176	Col_1_19640176	12390.1	469.077	1.430013782e-001	9.127270916e-002	1.171735194e-001	6.409041e+002	8.908292e+002	6.747427e+001	1.445452e+002	122	127	22	54	7.213282e+000	1.798860e+001	0	0	0	0	0	0	0	0	1	0	0	103.555	107.708	1	1	1	1	16.5837	22.4974	54.1328
DATA	873	6	53	0	0	Col_3_21838840	Col_3_21838840	12410.5	468.233	2.128227383e-002	6.905147951e-002	7.579234548e-001	8.733818e+002	9.172472e+002	9.295694e+001	1.077732e+002	168	172	22	52	6.874500e+000	1.797126e+001	0	0	0	0	0	0	0	0	1	0	0	141.215	110.996	1	1	1	1	22.1978	22.4286	53.4577
DATA	874	6	54	0	0	NC_1_22927968	NC_1_22927968	12432.6	469	3.275441285e-002	7.860157273e-002	6.768872680e-001	5.538702e+002	5.972586e+002	6.386262e+001	8.223495e+001	129	134	23	52	7.324714e+000	1.857423e+001	0	0	0	0	0	0	0	0	1	0	0	89.657	72.3448	1	1	1	1	29.1201	22.8012	53.6494
DATA	875	6	55	0	0	NC_1_2829159	NC_1_2829159	12453.9	468.73	-1.237711084e-001	8.952875972e-002	1.668264845e-001	5.041290e+002	3.791146e+002	5.958553e+001	6.802055e+001	122	98.5	23	52	7.323772e+000	1.846753e+001	0	0	0	0	0	0	0	0	1	0	0	81.6754	45.9638	1	1	1	1	27.0811	22.938	53.7657
DATA	876	6	56	0	0	NC_3_1671716	NC_3_1671716	12474.9	469.619	-1.092771734e-001	7.057768268e-002	1.215441464e-001	9.546600e+002	7.422865e+002	1.006005e+002	9.323809e+001	193	146	23	53	7.286776e+000	1.890903e+001	0	0	0	0	0	0	0	0	0	0	0	154.842	90.0804	1	1	1	1	21.9382	22.9557	54.4629
DATA	877	6	57	0	0	Col_1_2752247	Col_1_2752247	12495.8	468.902	-2.374727544e-001	6.888532114e-002	5.660859751e-004	1.628071e+003	9.423249e+002	1.658656e+002	1.098062e+002	304	171	23	54	7.211835e+000	1.849286e+001	0	0	0	0	0	0	0	0	0	0	0	264.259	114.461	1	1	1	1	26.8687	22.962	55.064
DATA	878	6	58	0	0	NC_5_8981938	NC_5_8981938	12517.6	469.08	-3.748395992e-002	1.026640610e-001	7.150272273e-001	3.563359e+002	3.268704e+002	4.767622e+001	6.511418e+001	91	101	22	54	7.255830e+000	1.915086e+001	0	0	0	0	0	0	0	0	0	0	0	57.8949	39.7427	1	1	1	1	23.9365	22.9585	55.2396
DATA	879	6	59	0	0	NC_1_21676158	NC_1_21676158	12538.5	469	-2.443399230e-001	3.305793902e-001	4.598303088e-001	1.131183e+002	6.444554e+001	3.360763e+001	5.663018e+001	53	70	22	54	7.168464e+000	1.910430e+001	0	0	0	0	0	0	0	0	0	0	0	18.3948	7.84302	1	1	0	0	29.1201	23.0059	55.0059
DATA	880	6	60	0	0	NC_1_29373177	NC_1_29373177	12559.6	469	2.923048637e-002	3.216620122e-001	9.275932713e-001	8.575685e+001	9.172745e+001	3.276074e+001	5.695213e+001	52	76.5	23	54	7.103273e+000	1.912673e+001	0	0	0	0	0	0	0	0	0	0	0	13.9579	11.1739	1	1	0	0	29.1201	23.1317	55.0171
DATA	881	6	61	0	0	NC_3_19546098	NC_3_19546098	12580.6	469	2.053139102e-001	8.768740685e-002	1.921003384e-002	8.059700e+003	1.293102e+004	1.137938e+003	1.741704e+003	955	1287	23	54	7.068094e+000	1.915680e+001	0	0	1	1	0	0	0	0	0	0	0	1312.96	1576.71	1	1	1	1	29.1201	23.2123	54.3354
DATA	882	6	62	0	0	Col_5_16529919	Col_5_16529919	12601.3	468.796	5.417924537e-002	6.699699238e-002	4.186982259e-001	9.979210e+002	1.130513e+003	1.046652e+002	1.262067e+002	203	193.5	23	54	7.164602e+000	1.934193e+001	0	0	0	0	0	0	0	0	0	0	0	162.698	137.974	1	1	1	1	23.696	22.9781	54.4771
DATA	883	6	63	0	0	NC_4_10173746	NC_4_10173746	12623.2	469	9.337307690e-002	9.480892784e-002	3.246951548e-001	3.490585e+002	4.327841e+002	4.704129e+001	7.081203e+001	88	118	23	53	7.138598e+000	1.938922e+001	0	0	0	0	0	0	0	0	0	0	0	56.9631	52.8717	1	1	1	1	28.1191	23.0537	53.8977
DATA	884	6	64	0	0	Col_4_2604509	Col_4_2604509	12644	468.965	-1.745450554e-001	6.834925714e-002	1.065780680e-002	1.334167e+003	8.926167e+002	1.370869e+002	1.053713e+002	270	173	23	53	7.088997e+000	1.886394e+001	0	0	0	0	0	0	0	0	0	0	0	217.905	109.149	1	1	1	1	26.2212	22.9911	53.7453
DATA	885	6	65	0	0	NC_3_21290330	NC_3_21290330	12665.4	469.344	-1.014379818e-001	6.994247714e-002	1.469732613e-001	9.721668e+002	7.696669e+002	1.021862e+002	9.514887e+001	191	159	23	54	7.353066e+000	1.873053e+001	0	0	0	0	0	0	0	0	0	0	0	158.931	94.2058	1	1	1	1	26.4388	23.5106	54.6261
DATA	886	6	66	0	0	NC_5_25307002	NC_5_25307002	12686.6	469	1.543289578e-001	9.579503429e-002	1.071725430e-001	3.214990e+002	4.586787e+002	4.497853e+001	7.230131e+001	87	125	23	53	7.545147e+000	1.837609e+001	0	0	0	0	0	0	0	0	0	0	0	52.5983	56.1937	1	1	1	1	29.1201	23.3236	53.7826
DATA	887	6	67	0	0	NC_5_12092361	NC_5_12092361	12707.6	469	2.625173324e-001	6.927602688e-002	1.509874024e-004	9.934896e+002	1.818363e+003	1.058344e+002	1.902165e+002	170.5	264.5	23	53	7.697667e+000	1.885229e+001	0	0	0	0	0	0	0	0	0	0	0	162.67	222.976	1	1	1	1	29.1201	23.7016	54.418
DATA	888	6	68	0	0	NC_5_18785158	NC_5_18785158	12728.8	469	6.128941207e-001	2.563244278e-001	1.679854963e-002	5.220517e+001	2.140955e+002	3.183601e+001	5.975397e+001	46	89	23	54	7.529674e+000	1.897777e+001	0	0	0	0	0	0	0	0	0	0	0	8.55468	26.2775	1	1	0	0	28.1191	23.4048	54.9831
DATA	889	6	69	0	0	Col_3_12698157	Col_3_12698157	12749.9	468.82	-2.133342608e-001	6.460888283e-002	9.602069207e-004	7.512108e+003	4.596503e+003	7.518660e+002	4.630173e+002	1259	633	23	54	7.472813e+000	1.901547e+001	0	0	0	0	0	0	0	0	0	0	0	1231.89	564.668	1	1	1	1	26.8687	23.4857	55.4916
DATA	890	6	70	0	0	Col_1_4968880	Col_1_4968880	12771.1	468.814	2.529164153e-002	8.828470744e-002	7.745119102e-001	4.253152e+002	4.508193e+002	5.284185e+001	7.164813e+001	110	110	23	55	7.525980e+000	1.853146e+001	0	0	0	0	0	0	0	0	0	0	0	69.7993	55.4312	1	1	1	1	26.6546	23.4798	55.6286
DATA	891	6	71	0	0	Col_2_10729409	Col_2_10729409	12792.5	469.014	-1.157940137e-001	7.804279766e-002	1.378820225e-001	6.725402e+002	5.151388e+002	7.419475e+001	7.582374e+001	151	124.5	23	55	7.563965e+000	1.909205e+001	0	0	0	0	0	0	0	0	0	0	0	110.46	63.3961	1	1	1	1	28.7238	23.7315	56.1267
DATA	892	6	72	0	0	NC_2_17155762	NC_2_17155762	12813	468.85	6.422566040e-002	8.342243702e-002	4.413682787e-001	4.579115e+002	5.308933e+002	5.547335e+001	7.686958e+001	114	134	23	54	7.481410e+000	1.873858e+001	0	0	0	0	0	0	0	0	0	0	0	75.2585	65.3889	1	1	1	1	26.8687	23.7263	55.499
DATA	893	6	73	0	0	Col_2_5001470	Col_2_5001470	12834.6	468.87	-2.574492836e-002	7.492057352e-002	7.311248452e-001	6.656166e+002	6.273057e+002	7.354934e+001	8.378719e+001	149	137	23	54	7.558850e+000	1.905748e+001	0	0	0	0	0	0	0	0	0	0	0	109.474	77.3299	1	1	1	1	25.1049	24.0168	55.17
DATA	894	6	74	0	0	NC_4_10857102	NC_4_10857102	12855.1	469.208	0.000000000e+000	6.592895196e-001	1.000000000e+000	3.106811e+001	5.514530e+001	3.126649e+001	5.549955e+001	38	62	23	53	7.370262e+000	1.866806e+001	0	0	0	0	0	0	0	0	0	0	0	-2.71644	0.122718	0	0	0	0	30	23.6162	54.088
DATA	895	6	75	0	0	NC_2_15023482	NC_2_15023482	12877	469.203	-1.487381302e-001	7.590349703e-002	5.004619575e-002	7.685130e+002	5.456487e+002	8.296016e+001	7.779733e+001	167	127.5	23	54	7.158382e+000	1.867677e+001	0	0	0	0	0	0	0	0	0	0	0	126.578	67.3739	1	1	1	1	28.1191	23.5693	54.6827
DATA	896	6	76	0	0	Col_3_16636079	Col_3_16636079	12898.2	469.182	9.926701414e-002	6.826771592e-002	1.459229401e-001	8.659491e+002	1.088327e+003	9.205276e+001	1.221264e+002	178	196	24	53	7.020006e+000	1.846456e+001	0	0	0	0	0	0	0	0	0	0	0	142.716	134.486	1	1	1	1	27.501	24.0628	54.2931
DATA	897	6	77	0	0	Col_5_16986597	Col_5_16986597	12919.4	469	-3.586911098e-001	2.276681002e-001	1.151410883e-001	1.870964e+002	8.191706e+001	3.638658e+001	5.597167e+001	72	73	23	53	7.013385e+000	1.859778e+001	0	0	0	0	0	0	0	0	0	0	0	30.8525	10.1301	1	1	1	0	29.1201	23.6518	55.1602
DATA	898	6	78	0	0	NC_4_16079742	NC_4_16079742	12939.7	469.093	6.506992163e-003	6.309860407e-002	9.178644099e-001	1.894485e+003	1.923084e+003	1.919988e+002	2.001098e+002	353	291	23	53	7.213348e+000	1.902534e+001	0	0	0	0	0	0	0	0	0	0	0	312.587	237.983	1	1	1	1	24.8756	23.7375	54.8909
DATA	899	6	79	0	0	Col_4_18112314	Col_4_18112314	12961.1	469.083	1.345781761e-002	6.522207006e-002	8.365265847e-001	1.238575e+003	1.277557e+003	1.277199e+002	1.392069e+002	236	223	23	53	7.501934e+000	1.957098e+001	0	0	0	0	0	0	0	0	0	0	0	204.479	158.211	1	1	1	1	26.6546	23.7515	54.8464
DATA	900	6	80	0	0	NC_3_10288890	NC_3_10288890	12982	469.081	-9.382588422e-002	8.214983934e-002	2.533995493e-001	5.685132e+002	4.580519e+002	6.482857e+001	7.177093e+001	131	122.5	23	53	7.310723e+000	1.974995e+001	0	0	0	0	0	0	0	0	0	0	0	93.9062	56.7626	1	1	1	1	27.0811	23.7428	55.0831
DATA	901	6	81	0	0	NC_1_25794166	NC_1_25794166	13003.9	468.889	2.595903966e-002	6.146439228e-002	6.727748683e-001	1.810326e+005	1.921834e+005	1.810329e+004	1.921842e+004	29751	23429	23	54	7.247833e+000	1.922507e+001	0	0	0	0	0	0	0	0	0	0	0	29917	23831.6	1	1	1	1	27.2919	23.6638	55.757
DATA	902	6	82	0	0	NC_1_6723944	NC_1_6723944	13024.7	469.455	-6.178194446e-002	7.016778835e-002	3.785946282e-001	8.822074e+002	7.652243e+002	9.354924e+001	9.434369e+001	178	159	23	53	7.192620e+000	1.847968e+001	0	0	0	0	0	0	0	0	0	0	0	145.88	94.951	1	1	1	1	25.1049	23.7296	54.7306
DATA	903	6	83	0	0	NC_2_13895635	NC_2_13895635	13046.4	469.298	0.000000000e+000	6.597082713e-001	1.000000000e+000	3.091120e+001	5.479687e+001	3.122517e+001	5.514880e+001	42	61	23	54	7.353313e+000	1.833057e+001	0	0	0	0	0	0	0	0	0	0	0	4.45985	-0.442306	0	0	0	0	30	23.6313	55.0808
DATA	904	6	84	0	0	Col_1_2297400	Col_1_2297400	13067.5	469.324	-1.460383589e-002	6.311959056e-002	8.170291389e-001	1.928320e+003	1.864555e+003	1.953231e+002	1.944316e+002	354	276	23	54	7.461488e+000	1.796989e+001	0	0	0	0	0	0	0	0	0	0	0	319.134	231.627	1	1	1	1	27.0811	23.5086	55.1953
DATA	905	6	85	0	0	NC_5_25197332	NC_5_25197332	13088.1	469.235	-2.970398241e-002	8.058952011e-002	7.124380571e-001	5.454448e+002	5.093857e+002	6.277999e+001	7.503086e+001	126.5	128	24	53	7.616179e+000	1.832751e+001	0	0	0	0	0	0	0	0	0	0	0	90.3028	63.3116	1	1	1	1	24.1747	23.7556	54.8205
DATA	906	6	86	0	0	Col_2_14201988	Col_2_14201988	13109.4	469.49	7.620401722e-002	8.054685069e-002	3.441061898e-001	4.863852e+002	5.796747e+002	5.771576e+001	7.995027e+001	120	142	23	53	7.436946e+000	1.793514e+001	0	0	0	0	0	0	0	0	0	0	0	80.5593	72.0843	1	1	1	1	24.4106	23.7464	54.1969
DATA	907	6	87	0	0	Col_5_8977879	Col_5_8977879	13131	468.75	1.031896875e-001	8.883344521e-002	2.453945278e-001	3.830124e+002	4.857385e+002	4.931626e+001	7.340668e+001	102	122	23	53	7.241230e+000	1.799543e+001	0	0	0	0	0	0	0	0	0	0	0	63.4475	60.4299	1	1	1	1	22.7082	23.7108	54.0245
DATA	908	6	88	0	0	NC_1_8522870	NC_1_8522870	13151.8	469.28	1.414305971e-001	1.209311729e-001	2.421969587e-001	2.245363e+002	3.109691e+002	3.832038e+001	6.319401e+001	77	106	23	54	7.162776e+000	1.844499e+001	0	0	0	0	0	0	0	0	0	0	0	37.2112	38.7041	1	1	1	1	24.1747	23.6075	55.0222
DATA	909	6	89	0	0	NC_1_19205946	NC_1_19205946	13173.3	469.391	4.107716104e-002	1.030017279e-001	6.900400623e-001	3.165614e+002	3.479646e+002	4.433757e+001	6.507557e+001	91.5	110.5	23	55	7.207506e+000	1.914840e+001	0	0	0	0	0	0	0	0	0	0	0	52.4777	43.3261	1	1	1	1	27.2919	23.8717	55.9162
DATA	910	6	90	0	0	Col_4_12124873	Col_4_12124873	13193.2	469.634	4.410246146e-002	6.869607585e-002	5.208771459e-001	8.538099e+002	9.450692e+002	9.084645e+001	1.093322e+002	180	179	24	55	7.425320e+000	1.869195e+001	0	0	0	0	0	0	0	0	0	0	0	141.58	117.714	1	1	1	1	21.6755	23.9794	55.7924
DATA	911	6	91	0	0	Col_5_24635421	Col_5_24635421	13214.8	469.615	1.861422323e-001	1.325698871e-001	1.602871585e-001	1.888455e+002	2.899004e+002	3.632356e+001	6.213229e+001	74	100	24	56	7.470556e+000	1.900890e+001	0	0	0	0	0	0	0	0	0	0	0	31.3209	36.1205	1	1	1	1	24.6442	23.7926	56.838
DATA	912	6	92	0	0	NC_2_16144871	NC_2_16144871	13236.5	469.324	-2.092320519e-003	9.367414658e-002	9.821798063e-001	3.883511e+002	3.864846e+002	4.970660e+001	6.717167e+001	104.5	112.5	23	55	7.280994e+000	1.913824e+001	0	0	0	0	0	0	0	0	0	0	0	64.4163	48.1678	1	1	1	1	27.0811	23.3274	56.5615
DATA	913	6	93	0	0	NC_5_967208	NC_5_967208	13257.8	469.478	-8.230433043e-002	8.151537266e-002	3.126492813e-001	5.667057e+002	4.688708e+002	6.460493e+001	7.221655e+001	122	118.5	23	55	7.375967e+000	1.956122e+001	0	0	0	0	0	0	0	0	0	0	0	94.0167	58.4501	1	1	1	1	27.0811	23.6769	56.3103
DATA	914	6	94	0	0	Col_1_16248122	Col_1_16248122	13278.6	469.255	-1.293432798e-001	7.509349003e-002	8.499167423e-002	7.620736e+002	5.657879e+002	8.227831e+001	7.884696e+001	167	137	23	55	7.539328e+000	1.942684e+001	0	0	0	0	0	0	0	0	0	0	0	126.434	70.5454	1	1	1	1	25.1049	23.819	56.4738
DATA	915	6	95	0	0	NC_2_1540582	NC_2_1540582	13299.6	469.623	-8.108775341e-002	1.648257420e-001	6.227472726e-001	1.965132e+002	1.630437e+002	3.671547e+001	5.727525e+001	72	84	23	55	7.729758e+000	1.931363e+001	0	0	0	0	0	0	0	0	0	0	0	32.6083	20.3327	1	1	1	0	26.2212	23.7246	56.7893
DATA	916	6	96	0	0	NC_3_5670579	NC_3_5670579	13321.3	469.391	-3.695940628e-002	6.820927687e-002	5.879197282e-001	9.690914e+002	8.900314e+002	1.017511e+002	1.045729e+002	204	167	24	54	7.695755e+000	1.950581e+001	0	0	0	0	0	0	0	0	0	0	0	160.802	111.006	1	1	1	1	27.2919	24.3139	55.8189
DATA	917	6	97	0	0	NC_1_7831018	NC_1_7831018	13342.5	469.324	-1.565124324e-002	9.815095673e-002	8.733057346e-001	3.642104e+002	3.513185e+002	4.783750e+001	6.517442e+001	100.5	102	24	54	7.719905e+000	1.946360e+001	0	0	0	0	0	0	0	0	0	0	0	60.4323	43.8204	1	1	1	1	27.0811	24.553	55.6801
DATA	918	6	98	0	0	NC_1_7778705	NC_1_7778705	13363.5	469.324	-2.578024740e-001	3.721879466e-001	4.885182750e-001	9.875024e+001	5.454258e+001	3.255029e+001	5.489782e+001	54	63.5	25	54	7.467941e+000	1.940074e+001	0	0	0	0	0	0	0	0	0	0	0	16.3847	0.918681	1	0	0	0	27.0811	24.965	56.0514
DATA	919	6	99	0	0	NC_2_14218414	NC_2_14218414	13384.7	469.255	3.337773307e-001	6.994431118e-002	1.823656472e-006	1.333331e+003	2.875514e+003	1.368938e+002	2.927440e+002	262	428	25	54	7.484309e+000	1.887712e+001	0	0	0	0	0	0	0	0	0	0	0	221.208	358.678	1	1	1	1	24.8756	25.0151	55.7274
DATA	920	6	100	0	0	Col_3_14095993	Col_3_14095993	13406.1	469.597	3.330944078e-002	1.549696466e-001	8.298127652e-001	1.852196e+002	1.999846e+002	3.612873e+001	5.842432e+001	75	92	25	55	7.733884e+000	1.890738e+001	0	0	0	0	0	0	0	0	0	0	0	30.7284	24.9443	1	1	1	0	25.7804	25.28	56.1477
DATA	921	6	101	0	0	Col_1_1237311	Col_1_1237311	13426.8	469.597	5.494261988e-002	6.761096124e-002	4.164308674e-001	9.235173e+002	1.048064e+003	9.742348e+001	1.183147e+002	193	202	25	57	7.523931e+000	1.858712e+001	0	0	0	0	0	0	0	0	0	0	0	153.192	130.715	1	1	1	1	25.7804	25.3447	57.1273
DATA	922	6	102	0	0	NC_1_6527057	NC_1_6527057	13448.3	469.648	1.761261390e-001	1.413737942e-001	2.128309073e-001	1.758354e+002	2.637743e+002	3.566511e+001	6.091434e+001	68	94	25	57	7.405242e+000	1.904385e+001	0	0	0	0	0	0	0	0	0	0	0	29.1624	32.8937	1	1	1	0	24.8756	25.0666	57.8658
DATA	923	6	103	0	0	NC_1_11220637	NC_1_11220637	13469.4	469.414	3.356531946e-001	3.572340799e-001	3.474284510e-001	5.179974e+001	1.121969e+002	3.146709e+001	5.605167e+001	48	72	25	57	7.388666e+000	1.978391e+001	0	0	0	0	0	0	0	0	0	0	0	8.58868	13.9888	1	1	0	0	27.501	25.1992	58.1912
DATA	924	6	104	0	0	Col_2_6101052	Col_2_6101052	13490	469.3	-7.814395253e-002	6.391016908e-002	2.214371833e-001	1.852008e+003	1.547030e+003	1.877850e+002	1.641654e+002	351	256	25	56	7.618859e+000	1.933434e+001	0	0	0	0	0	0	0	0	0	0	0	306.989	192.842	1	1	1	1	26.2212	25.2524	57.4893
DATA	925	6	105	0	0	Col_3_16401601	Col_3_16401601	13511.2	469.75	8.565739584e-002	7.756275091e-002	2.694359126e-001	5.307225e+002	6.464351e+002	6.148880e+001	8.483804e+001	126.5	146	24	56	7.611935e+000	1.943169e+001	0	0	0	0	0	0	0	0	0	0	0	87.9573	80.5605	1	1	1	1	25.3321	24.8161	57.0059
DATA	926	6	106	0	0	NC_2_10811853	NC_2_10811853	13533	469.5	3.494241231e-001	5.817785386e-001	5.480973541e-001	3.086692e+001	6.901085e+001	3.106401e+001	5.539249e+001	36	73	24	56	7.618562e+000	1.947831e+001	0	0	0	0	0	0	0	0	0	0	0	-2.25725	8.59748	0	1	0	0	30	24.9406	56.8688
DATA	927	6	107	0	0	Col_1_9097278	Col_1_9097278	13553.8	469.368	-7.479846362e-002	7.246460209e-002	3.019751961e-001	7.889447e+002	6.641223e+002	8.479421e+001	8.621737e+001	175	146	25	54	7.685745e+000	1.897893e+001	0	0	0	0	0	0	0	0	0	0	0	130.65	82.708	1	1	1	1	25.7804	25.3166	56.2046
DATA	928	6	108	0	0	Col_1_17150144	Col_1_17150144	13575.2	469.5	5.646619248e-003	7.425274991e-002	9.393825590e-001	6.533412e+002	6.618913e+002	7.235314e+001	8.605959e+001	146.5	155.5	25	55	7.651101e+000	1.884928e+001	0	0	0	0	0	0	0	0	0	0	0	108.155	82.3975	1	1	1	1	26.6546	25.6791	56.5378
DATA	929	6	109	0	0	NC_1_17486688	NC_1_17486688	13596.4	469.414	-4.022949375e-002	2.157388193e-001	8.520737453e-001	1.389991e+002	1.267017e+002	3.406639e+001	5.646696e+001	65	82	25	56	7.993845e+000	1.985407e+001	0	0	0	0	0	0	0	0	0	0	0	22.9995	15.7657	1	1	0	0	27.501	25.9132	57.6408
DATA	930	6	110	0	0	NC_5_12213611	NC_5_12213611	13617.5	469.107	1.580149602e+000	1.653284803e-001	1.204759508e-021	8.620528e+001	3.278563e+003	3.229056e+001	3.324466e+002	54	459	26	56	8.119782e+000	2.018255e+001	0	0	0	0	0	0	0	0	0	0	0	14.2562	407.752	1	1	0	1	25.3321	26.129	58.9496
DATA	931	6	111	0	0	Col_1_27288017	Col_1_27288017	13638.5	469.455	-5.046145758e-002	6.456192376e-002	4.344509805e-001	1.503457e+003	1.338534e+003	1.535350e+002	1.447443e+002	281.5	229.5	26	57	8.051708e+000	2.022090e+001	0	0	0	0	0	0	0	0	0	0	0	248.531	166.386	1	1	1	1	24.4106	26.2895	59.254
DATA	932	6	112	0	0	NC_5_22232354	NC_5_22232354	13659.8	469.478	1.928667862e-001	5.340726022e-001	7.180062614e-001	4.118875e+001	6.421631e+001	3.141938e+001	5.548835e+001	47.5	70.5	25	58	7.635488e+000	1.950805e+001	0	0	0	0	0	0	0	0	0	0	0	6.80511	7.97773	1	1	0	0	27.0811	25.663	58.6913
DATA	933	6	113	0	0	Col_3_10922312	Col_3_10922312	13680.5	469.577	-4.401736735e-002	7.029224966e-002	5.311804030e-001	8.520823e+002	7.699529e+002	9.072872e+001	9.470848e+001	167.5	157	25	58	7.995317e+000	1.979717e+001	0	0	0	0	0	0	0	0	0	0	0	140.703	95.5947	1	1	1	1	24.4106	25.6067	58.6815
DATA	934	6	114	0	0	Col_3_10489785	Col_3_10489785	13702	469.5	-1.722369965e-001	7.917775675e-002	2.960610362e-002	7.031532e+002	4.729475e+002	7.692043e+001	7.268018e+001	157	120	25	57	8.263679e+000	1.943482e+001	0	0	0	0	0	0	0	0	0	0	0	116.036	58.6791	1	1	1	1	26.2212	26.0837	58.4686
DATA	935	6	115	0	0	NC_5_22090344	NC_5_22090344	13723.3	469.5	-2.124817182e-001	6.586899611e-002	1.256110394e-003	2.531485e+003	1.552007e+003	2.550646e+002	1.647340e+002	449	260	26	57	8.347201e+000	1.939063e+001	0	0	0	0	0	0	0	0	0	0	0	417.479	192.42	1	1	1	1	30	26.2695	58.5076
DATA	936	6	116	0	0	NC_4_14893352	NC_4_14893352	13744.4	469.414	1.318637111e-001	8.008325164e-002	9.964381944e-002	4.722842e+002	6.398337e+002	5.661868e+001	8.454933e+001	110	137	26	57	8.275929e+000	1.862148e+001	0	0	0	0	0	0	0	0	0	0	0	77.8319	79.2665	1	1	1	1	27.501	26.0805	58.5191
DATA	937	6	117	0	0	Col_2_10910967	Col_2_10910967	13765.6	469.414	1.030260765e-001	7.315846977e-002	1.590543818e-001	6.330549e+002	8.025414e+002	7.059846e+001	9.747005e+001	141.5	169	26	57.5	8.198107e+000	1.900462e+001	0	0	0	0	0	0	0	0	0	0	0	104.251	99.3429	1	1	1	1	27.501	26.0744	59.248
DATA	938	6	118	0	0	NC_1_17002162	NC_1_17002162	13786.7	469.5	-3.221971341e-001	1.997791735e-001	1.067952779e-001	2.082632e+002	9.917802e+001	3.757289e+001	5.624280e+001	74	78	26	58	8.273613e+000	1.936910e+001	0	0	0	0	0	0	0	0	0	0	0	34.2717	12.2664	1	1	1	0	27.0811	26.0293	59.2069
DATA	939	6	119	0	0	Col_1_27392912	Col_1_27392912	13807.9	469.403	3.181791122e-001	6.797296561e-002	2.855268826e-006	2.255009e+005	4.691670e+005	2.255011e+004	4.691673e+004	35416	56609	25	58.5	8.111990e+000	1.976814e+001	0	0	0	0	0	0	0	0	0	0	0	37078.1	57974	1	1	1	1	26.2212	25.8567	59.2352
DATA	940	6	120	0	0	NC_4_7948914	NC_4_7948914	13829	469.696	7.756328464e-002	1.180620304e-001	5.111998121e-001	2.512058e+002	3.003260e+002	4.015084e+001	6.307239e+001	81	103	25	59	8.101031e+000	1.999991e+001	0	0	0	0	0	0	0	0	0	0	0	41.2738	37.0762	1	1	1	1	25.7804	25.9027	59.0665
DATA	941	6	121	0	0	Col_4_6643037	Col_4_6643037	13850.2	469.5	6.151678840e-002	7.799583224e-002	4.302763088e-001	2.582155e+003	2.975083e+003	3.090186e+002	3.907633e+002	355	285	26	58	8.012317e+000	1.925946e+001	0	0	1	1	0	0	0	0	0	0	0	423.871	366.916	1	1	1	1	26.6546	26.1584	58.5578
DATA	942	6	122	0	0	NC_1_25804732	NC_1_25804732	13871.3	469.5	3.747146608e-001	5.638412820e-001	5.063225451e-001	3.117892e+001	7.388830e+001	3.141277e+001	5.606534e+001	42	68	26	58	7.827663e+000	1.991049e+001	0	0	0	0	0	0	0	0	0	0	0	2.4235	9.10319	0	1	0	0	27.0811	26.191	59.8325
DATA	943	6	123	0	0	NC_2_1945019	NC_2_1945019	13892.5	469.5	3.057233336e-001	2.838472624e-001	2.814490561e-001	6.933806e+001	1.401829e+002	3.216338e+001	5.737540e+001	48.5	80	26	58	7.744546e+000	1.927838e+001	0	0	0	0	0	0	0	0	0	0	0	11.3615	17.2521	1	1	0	0	27.9146	25.8517	59.3727
DATA	944	6	124	0	0	NC_4_10616165	NC_4_10616165	13913.3	469.86	-9.752789045e-002	7.445556843e-002	1.902363032e-001	7.538731e+002	6.022411e+002	8.167823e+001	8.203107e+001	156	142	26	57	7.591009e+000	1.942240e+001	0	0	0	0	0	0	0	0	0	0	0	123.421	74.0366	1	1	1	1	24.1747	26.0985	58.4091
DATA	945	6	125	0	0	NC_2_10866691	NC_2_10866691	13934.8	469.5	0.000000000e+000	6.611029098e-001	1.000000000e+000	3.126872e+001	5.540848e+001	3.161634e+001	5.590922e+001	44.5	70.5	25	55	7.683326e+000	1.930651e+001	0	0	0	0	0	0	0	0	0	0	0	4.99638	4.93894	0	0	0	0	26.6546	25.5644	56.9725
DATA	946	6	126	0	0	Col_1_4069419	Col_1_4069419	13956.1	469.745	-1.654192605e-001	7.629398855e-002	3.014482903e-002	7.846932e+002	5.361430e+002	8.455535e+001	7.740572e+001	168	133.5	25	54	7.901916e+000	1.876537e+001	0	0	0	0	0	0	0	0	0	0	0	128.202	65.7521	1	1	1	1	25.1049	25.4615	55.7919
DATA	947	6	127	0	0	Col_1_4275677	Col_1_4275677	13976.9	469.49	-8.229527183e-002	6.683890501e-002	2.182301054e-001	1.210681e+003	1.001693e+003	1.251073e+002	1.147119e+002	230	183	25	55	7.957882e+000	1.838346e+001	0	0	0	0	0	0	0	0	0	0	0	197.582	122.693	1	1	1	1	24.4106	25.6565	56.1011
DATA	948	6	128	0	0	Col_1_8471966	Col_1_8471966	13998.9	469.309	-4.144320431e-002	6.163519390e-002	5.013321821e-001	8.327342e+003	7.569430e+003	8.333324e+002	7.590100e+002	1379	861	25	56	7.818151e+000	1.841138e+001	0	0	0	0	0	0	0	0	0	0	0	1357.42	925.892	1	1	1	1	25.3321	25.6947	56.9933
DATA	949	6	129	0	0	NC_3_19880367	NC_3_19880367	14019.4	469.586	-1.483372084e-001	6.921115224e-002	3.209255564e-002	1.142023e+003	8.115916e+002	1.184942e+002	9.863209e+001	219	167	25	56	7.716052e+000	1.921366e+001	0	0	0	0	0	0	0	0	0	0	0	185.97	99.1467	1	1	1	1	27.501	25.5639	57.4103
DATA	950	6	130	0	0	NC_3_15653208	NC_3_15653208	14040.6	469.586	-1.975139247e-001	1.880499921e-001	2.935679427e-001	1.969533e+002	1.249825e+002	3.726816e+001	5.750116e+001	71	78	25	57	7.854347e+000	1.956067e+001	0	0	0	0	0	0	0	0	0	0	0	32.0357	15.2472	1	1	1	0	30	25.5044	57.4742
DATA	951	6	131	0	0	Col_2_3734180	Col_2_3734180	14061.2	469.558	-1.381929193e-001	8.583635999e-002	1.074070686e-001	5.580403e+002	4.059501e+002	6.416705e+001	6.933165e+001	122.5	112.5	26	57	7.871807e+000	2.000586e+001	0	0	0	0	0	0	0	0	0	0	0	90.6642	49.4551	1	1	1	1	24.4106	25.8815	57.5886
DATA	952	6	132	0	0	Col_3_10179727	Col_3_10179727	14082.8	469.737	1.927348168e-001	1.018587808e-001	5.846742199e-002	2.810032e+002	4.379718e+002	4.237129e+001	7.131950e+001	85.5	121	25.5	57	7.979041e+000	1.939367e+001	0	0	0	0	0	0	0	0	0	0	0	45.6003	53.2773	1	1	1	1	25.5572	25.833	57.8654
DATA	953	6	133	0	0	Col_1_2739245	Col_1_2739245	14104	469.5	2.492578361e-001	1.291844228e-001	5.367217890e-002	1.868373e+002	3.316816e+002	3.684268e+001	6.540663e+001	71.5	103.5	25	58	7.796299e+000	1.896613e+001	0	0	0	0	0	0	0	0	0	0	0	30.2802	40.2865	1	1	1	1	26.2212	25.3159	58.5171
DATA	954	6	134	0	0	NC_3_18609790	NC_3_18609790	14124.8	469.5	-2.189951059e-001	1.313943209e-001	9.557379318e-002	3.131355e+002	1.891199e+002	4.462442e+001	5.954146e+001	87	86	25	58	7.846590e+000	1.917941e+001	0	0	0	0	0	0	0	0	0	0	0	50.6862	22.936	1	1	1	0	25.3321	25.2032	59.2194
DATA	955	6	135	0	0	Col_1_27114553	Col_1_27114553	14146.4	469.383	1.283797532e-001	7.140661766e-002	7.219773341e-002	7.024222e+002	9.440130e+002	7.711998e+001	1.100430e+002	151	175	25	58	7.824425e+000	1.948480e+001	0	0	0	0	0	0	0	0	0	0	0	113.546	114.303	1	1	1	1	25.7804	25.56	59.591
DATA	956	6	136	0	0	Col_3_22034753	Col_3_22034753	14167.2	469.033	-9.820091369e-003	1.113180578e-001	9.297045896e-001	3.075062e+002	3.006310e+002	4.429362e+001	6.412482e+001	91	104	25	58	8.314212e+000	1.942553e+001	0	0	0	0	0	0	0	0	0	0	0	49.6396	36.3422	1	1	1	1	25.7804	25.8641	59.3593
DATA	957	6	137	0	0	Col_5_9539055	Col_5_9539055	14188.8	469.377	7.403876612e-002	7.347485329e-002	3.136105550e-001	6.522217e+002	7.734531e+002	7.261445e+001	9.592276e+001	142	150	24	57	7.793213e+000	1.923492e+001	0	0	0	0	0	0	0	0	0	0	0	105.151	93.3447	1	1	1	1	26.0017	25.296	58.409
DATA	958	6	138	0	0	NC_2_14213311	NC_2_14213311	14209.5	469.816	1.001793682e-001	1.033726688e-001	3.324908915e-001	3.046158e+002	3.836470e+002	4.415116e+001	6.856486e+001	90	107	25	56	7.790063e+000	1.899315e+001	0	0	0	0	0	0	0	0	0	0	0	49.0502	46.226	1	1	1	1	23.696	25.5269	57.4571
DATA	959	6	139	0	0	NC_4_12830927	NC_4_12830927	14230.8	469.603	-3.530845366e-002	9.302029926e-002	7.042587380e-001	4.231635e+002	3.901214e+002	5.305718e+001	6.901143e+001	102	113	25	56	7.457532e+000	1.895711e+001	0	0	0	0	0	0	0	0	0	0	0	68.0402	46.9238	1	1	1	1	25.7804	25.7922	57.5115
DATA	960	6	140	0	0	NC_4_2235365	NC_4_2235365	14252.2	469.5	0.000000000e+000	5.494051460e-001	1.000000000e+000	4.740913e+001	5.666390e+001	3.240117e+001	5.710293e+001	46	65.5	26	57	8.061013e+000	1.915236e+001	0	0	0	0	0	0	0	0	0	0	0	7.61186	3.5156	1	0	0	0	26.6546	26.3031	57.9124
DATA	961	6	141	0	0	Col_2_10339998	Col_2_10339998	14272.9	469.464	7.088345552e-002	7.548257199e-002	3.476945620e-001	6.036726e+002	7.106978e+002	6.837009e+001	9.118394e+001	137	156	26	59	8.100881e+000	2.011070e+001	0	0	0	0	0	0	0	0	0	0	0	96.7871	85.1813	1	1	1	1	25.7804	26.3613	59.4393
DATA	962	6	142	0	0	NC_1_24127207	NC_1_24127207	14294.5	469.676	-4.076101706e-002	4.804719172e-001	9.323922668e-001	6.246424e+001	5.686833e+001	3.274510e+001	5.726036e+001	48.5	65	26	58	8.048019e+000	1.929385e+001	0	0	0	0	0	0	0	0	0	0	0	10.0006	2.09572	1	0	0	0	27.0811	26.0933	59.1092
DATA	963	6	143	0	0	Col_3_14614783	Col_3_14614783	14315.9	469.603	-2.384688278e-002	6.146530705e-002	6.980359760e-001	2.919120e+004	2.763154e+004	2.919297e+003	2.763749e+003	4751.5	3321	25	59	7.973826e+000	1.935823e+001	0	0	0	0	0	0	0	0	0	0	0	4666.47	3299.48	1	1	1	1	25.7804	25.34	59.5135
DATA	964	6	144	0	0	NC_4_2124934	NC_4_2124934	14336.8	469.814	-2.050353349e-001	6.424595160e-002	1.415789702e-003	1.750244e+004	1.091599e+004	1.750541e+003	1.093110e+003	2783.5	1316	25	58	8.024633e+000	1.954302e+001	0	0	0	0	0	0	0	0	0	0	0	2793.93	1301.07	1	1	1	1	26.0017	25.4671	58.4582
DATA	965	6	145	0	0	Col_1_21429668	Col_1_21429668	14357.6	469.538	6.675678443e-003	7.636631665e-002	9.303404303e-001	6.267572e+002	6.364657e+002	7.050380e+001	8.581150e+001	138	135	26	56	7.828687e+000	1.917749e+001	0	0	0	0	0	0	0	0	0	0	0	99.8949	75.7164	1	1	1	1	24.4106	25.7849	57.7224
DATA	966	6	146	0	0	Col_5_17248665	Col_5_17248665	14378.7	469.397	-7.126843935e-002	6.325736808e-002	2.598936688e-001	2.277277e+003	1.932624e+003	2.300124e+002	2.016830e+002	386	284	26	56	7.850434e+000	1.943289e+001	0	0	0	0	0	0	0	0	0	0	0	362.392	229.464	1	1	1	1	25.5572	25.9035	57.6766
DATA	967	6	147	0	0	Col_2_16777645	Col_2_16777645	14400.3	469.609	1.443499589e-001	7.829785666e-002	6.524138922e-002	5.188838e+002	7.234692e+002	6.116712e+001	9.259080e+001	119.5	150	26	57	7.832066e+000	1.968043e+001	0	0	0	0	0	0	0	0	0	0	0	82.446	85.7277	1	1	1	1	27.2919	25.9157	58.098
DATA	968	6	148	0	0	NC_5_14213339	NC_5_14213339	14421.5	469.676	-2.376289418e-001	1.810964464e-001	1.894635018e-001	2.214776e+002	1.281447e+002	3.927835e+001	5.930013e+001	76	83	26	57	7.782648e+000	1.978119e+001	0	0	0	0	0	0	0	0	0	0	0	35.1364	15.1544	1	1	1	0	27.0811	26.0846	58.061
DATA	969	6	149	0	0	NC_3_7941369	NC_3_7941369	14442.7	469.661	-1.489579335e-001	7.839127130e-002	5.740880786e-002	7.293146e+002	5.175555e+002	7.984114e+001	7.774668e+001	148	122	26	58	8.076114e+000	2.000625e+001	0	0	0	0	0	0	0	0	0	0	0	115.519	61.0821	1	1	1	1	24.8756	26.4264	58.7709
DATA	970	6	150	0	0	Col_3_2557898	Col_3_2557898	14463.8	469.458	5.410046330e-001	1.126342773e-001	1.561520437e-006	1.814531e+002	6.306218e+002	3.726034e+001	8.577083e+001	66	136	26	58	8.235618e+000	2.013574e+001	0	0	0	0	0	0	0	0	0	0	0	28.6939	74.2731	1	1	1	1	25.7804	26.6423	58.5512
DATA	971	6	151	0	0	Col_2_15007064	Col_2_15007064	14484.9	470.157	1.146473756e-002	6.805400040e-002	8.662172405e-001	9.766395e+002	1.002765e+003	1.029580e+002	1.159684e+002	191	183	26	57	8.015559e+000	1.964333e+001	0	0	0	0	0	0	0	0	0	0	0	154.22	117.868	1	1	1	1	23.2073	26.1918	57.9638
DATA	972	6	152	0	0	NC_3_7513304	NC_3_7513304	14506	469.745	-1.515183697e-001	1.179955849e-001	1.991062645e-001	3.447898e+002	2.432406e+002	4.748216e+001	6.324072e+001	91.5	96.5	25	57	7.517913e+000	1.919796e+001	0	0	0	0	0	0	0	0	0	0	0	54.352	28.5306	1	1	1	0	25.1049	25.4031	57.8855
DATA	973	6	153	0	0	NC_5_20768857	NC_5_20768857	14527.3	469.609	-1.644048808e-001	7.646455623e-002	3.154891481e-002	8.130666e+002	5.568282e+002	8.763617e+001	8.076432e+001	165	136	25	57	7.534547e+000	1.940829e+001	0	0	0	0	0	0	0	0	0	0	0	127.956	65.1734	1	1	1	1	27.2919	25.2327	58.3099
DATA	974	6	154	0	0	Col_1_20799155	Col_1_20799155	14547.7	469.441	2.136739397e-002	6.595175602e-002	7.459492268e-001	1.187969e+003	1.247879e+003	1.232294e+002	1.378712e+002	213.5	203	25	55	7.693081e+000	1.831785e+001	0	0	0	0	0	0	0	0	0	0	0	186.654	145.756	1	1	1	1	19.1492	25.7055	56.955
DATA	975	6	155	0	0	NC_3_5041056	NC_3_5041056	14568.9	470.255	-6.496101537e-002	8.193444773e-002	4.278702817e-001	5.835925e+002	5.025146e+002	6.694552e+001	7.730400e+001	130	126	25	55	7.933052e+000	1.857857e+001	0	0	0	0	0	0	0	0	0	0	0	91.5617	58.5738	1	1	1	1	23.4529	25.4496	56.9559
DATA	976	6	156	0	0	Col_1_5987156	Col_1_5987156	14590.2	469.632	-1.113955088e-001	6.289756320e-002	7.655030493e-002	3.702476e+003	2.864816e+003	3.717030e+002	2.924685e+002	591.5	382.5	25	55	7.695773e+000	1.832649e+001	0	0	0	0	0	0	0	0	0	0	0	579.841	333.183	1	1	1	1	25.7804	25.3649	55.7167
DATA	977	6	157	0	0	NC_5_20274716	NC_5_20274716	14611.8	469.522	-1.450137077e-001	1.092449327e-001	1.843704051e-001	3.862032e+002	2.765681e+002	5.074499e+001	6.516517e+001	93	95	25	54	7.684087e+000	1.892075e+001	0	0	0	0	0	0	0	0	0	0	0	60.3791	32.0938	1	1	1	0	27.0811	25.03	55.8619
DATA	978	6	158	0	0	NC_3_8175699	NC_3_8175699	14633.1	469.603	1.792845734e-001	1.418152221e-001	2.061537769e-001	1.873550e+002	2.831065e+002	3.792277e+001	6.556231e+001	66	97.5	25	55	7.559675e+000	1.938404e+001	0	0	0	0	0	0	0	0	0	0	0	29.2427	32.7804	1	1	1	0	25.7804	25.1289	56.3061
DATA	979	6	159	0	0	Col_1_21493068	Col_1_21493068	14654.1	469.789	-1.078012006e-002	8.541474042e-002	8.995663847e-001	5.026266e+002	4.903039e+002	6.014110e+001	7.691592e+001	115.5	119.5	25	56	7.808649e+000	2.001439e+001	0	0	0	0	0	0	0	0	0	0	0	78.3248	56.6488	1	1	1	1	25.3321	25.131	58.2111
DATA	980	6	160	0	0	Col_2_7788831	Col_2_7788831	14675.2	469.857	-7.344382422e-002	6.702929055e-002	2.732111933e-001	1.234541e+003	1.042466e+003	1.278090e+002	1.199787e+002	229	182	25	57	7.882334e+000	1.994157e+001	0	0	0	0	0	0	0	0	0	0	0	192.063	120.181	1	1	1	1	25.1049	25.4519	58.5151
DATA	981	6	161	0	0	Col_5_16213876	Col_5_16213876	14697	469.368	-1.333234944e-001	9.314066230e-002	1.523096143e-001	4.983633e+002	3.666254e+002	5.984894e+001	6.991543e+001	114	98	24	57	8.251245e+000	2.029726e+001	0	0	0	0	0	0	0	0	0	0	0	77.3906	42.1679	1	1	1	1	25.7804	25.2162	58.6748
DATA	982	6	162	0	0	Col_3_22094329	Col_3_22094329	14718.6	469.534	-2.735456795e-002	6.170529630e-002	6.575416053e-001	5.674386e+003	5.328001e+003	5.684087e+002	5.361305e+002	867	652	24	55	8.298559e+000	1.994768e+001	0	0	0	0	0	0	0	0	0	0	0	879.714	611.432	1	1	1	1	25.1049	25.1757	57.0923
DATA	983	6	163	0	0	Col_4_4745961	Col_4_4745961	14738.9	469.368	-9.904667127e-002	6.516000670e-002	1.284976397e-001	1.678800e+003	1.336448e+003	1.711408e+002	1.464115e+002	290	214	24	55	7.702118e+000	1.934070e+001	0	0	0	0	0	0	0	0	0	0	0	259.843	153.038	1	1	1	1	25.7804	24.6183	56.4419
DATA	984	6	164	66	1	DarkCorner	DarkCorner	14759.3	470.274	0.000000000e+000	6.612241024e-001	1.000000000e+000	3.308370e+001	5.953487e+001	3.329495e+001	5.991723e+001	32	57	23	54	7.576112e+000	1.896189e+001	0	0	0	0	0	0	0	0	0	0	0	-5.65507	-6.42432	0	0	0	0	28.5237	24.111	55.5199
DATA	985	7	1	0	0	NC_1_16779823	NC_1_16779823	11300	474.3	-7.812991345e-002	7.821770056e-002	3.178539618e-001	6.293447e+002	5.257251e+002	7.060226e+001	7.600327e+001	137	122	23	54	7.382319e+000	1.847570e+001	0	0	0	0	0	0	0	0	0	0	0	101.215	65.5834	1	1	1	1	26.2212	23.3984	55.4802
DATA	986	7	2	0	0	NC_3_16026703	NC_3_16026703	11321.6	473.959	-9.483125820e-002	1.399421062e-001	4.979959484e-001	2.455596e+002	1.973902e+002	4.037694e+001	5.850252e+001	83	88	23	55	7.348137e+000	1.872814e+001	0	0	0	0	0	0	0	0	0	0	0	39.4274	24.5416	1	1	1	0	23.4529	23.5988	56.2181
DATA	987	7	3	0	0	NC_4_13834056	NC_4_13834056	11343.1	474.421	-3.993692503e-002	7.079383880e-002	5.726656968e-001	8.294235e+002	7.565531e+002	8.893567e+001	9.368102e+001	173	147	23	55	6.938169e+000	1.866781e+001	0	0	0	0	0	0	0	0	0	0	0	132.991	93.7618	1	1	1	1	25.7804	23.2908	55.4674
DATA	988	7	4	0	0	Col_3_17247072	Col_3_17247072	11364	474.345	-1.335261998e-001	7.319756076e-002	6.812346108e-002	8.524842e+002	6.268449e+002	9.110526e+001	8.366459e+001	172.5	143.5	23	53	7.286453e+000	1.903377e+001	0	0	0	0	0	0	0	0	0	0	0	136.506	77.4585	1	1	1	1	25.3321	23.7277	55.6717
DATA	989	7	5	0	0	NC_5_25356316	NC_5_25356316	11385.5	474.5	1.492269826e-001	2.462296540e-001	5.444828981e-001	9.817228e+001	1.384254e+002	3.364199e+001	5.726875e+001	55	80	23	55	7.913882e+000	1.881176e+001	0	0	0	0	0	0	0	0	0	0	0	15.7009	17.0561	1	1	0	0	27.9146	23.9604	56.4094
DATA	990	7	6	0	0	NC_5_18897267	NC_5_18897267	11406.4	473.911	2.730524848e-001	1.251866374e-001	2.917134436e-002	1.890950e+002	3.545949e+002	3.735717e+001	6.604352e+001	66	106	23	55	7.844431e+000	1.907200e+001	0	0	0	0	0	0	0	0	0	0	0	30.2046	43.5766	1	1	1	1	24.8756	23.9043	56.8899
DATA	991	7	7	0	0	Col_3_13200445	Col_3_13200445	11427.6	474.262	-9.652601063e-002	6.282658575e-002	1.244432718e-001	3.167628e+003	2.536344e+003	3.184002e+002	2.597125e+002	549	356.5	23	54	7.677552e+000	1.930550e+001	0	0	0	0	0	0	0	0	0	0	0	505.48	310.905	1	1	1	1	26.6546	23.859	55.6564
DATA	992	7	8	0	0	NC_2_9503613	NC_2_9503613	11449	474.5	3.027570644e-001	1.862119643e-001	1.039766127e-001	1.118288e+002	2.245488e+002	3.416110e+001	6.032839e+001	56.5	86	23	54	7.398832e+000	1.861047e+001	0	0	0	0	0	0	0	0	0	0	0	17.8289	27.4587	1	1	0	0	26.2212	23.5053	55.2046
DATA	993	7	9	0	0	Col_4_1115257	Col_4_1115257	11469.6	474.885	-1.335815553e-001	6.316460823e-002	3.444558724e-002	3.941381e+003	2.897790e+003	3.954597e+002	2.951626e+002	622	421	23	55	7.291369e+000	1.818953e+001	0	0	0	0	0	0	0	0	0	0	0	627.897	353.576	1	1	1	1	24.4106	23.4336	55.0417
DATA	994	7	10	0	0	NC_5_26729673	NC_5_26729673	11490.4	475.185	-7.572764340e-002	9.082915388e-002	4.044290979e-001	4.612071e+002	3.874077e+002	5.632144e+001	6.828635e+001	105	109	23	54	7.209157e+000	1.860003e+001	0	0	0	0	0	0	0	0	0	0	0	73.4228	47.1719	1	1	1	1	17.9125	23.3199	54.7076
DATA	995	7	11	0	0	Col_1_16895094	Col_1_16895094	11512.4	474.586	5.206739627e-002	6.838714430e-002	4.464406794e-001	8.943741e+002	1.008293e+003	9.510947e+001	1.155064e+002	186	182.5	22	55	7.400157e+000	1.848956e+001	0	0	0	0	0	0	0	0	0	0	0	142.261	122.521	1	1	1	1	30	23.0556	54.7598
DATA	996	7	12	0	0	Col_2_18796279	Col_2_18796279	11533.6	474.586	-3.428423261e-002	7.390568560e-002	6.427253547e-001	7.171056e+002	6.626724e+002	7.867944e+001	8.705343e+001	148	142	22	55	7.159541e+000	1.800410e+001	0	0	0	0	0	0	0	0	1	0	0	113.994	80.3746	1	1	1	1	27.501	22.5725	55.0278
DATA	997	7	13	0	0	Col_5_17221993	Col_5_17221993	11553.5	474.583	7.707888845e-002	1.193765699e-001	5.184875667e-001	2.532593e+002	3.024435e+002	4.111583e+001	6.412519e+001	77.5	99	22	55	7.263615e+000	1.896515e+001	0	0	0	0	0	0	0	0	1	0	0	40.2388	36.6234	1	1	1	1	24.4106	22.9185	55.083
DATA	998	7	14	0	0	Col_1_4735503	Col_1_4735503	11575.5	474.691	-9.819065189e-002	8.063181349e-002	2.233130472e-001	6.152186e+002	4.907257e+002	6.953417e+001	7.494058e+001	136	125	22.5	55	7.550557e+000	1.911870e+001	0	0	0	0	0	0	0	0	0	0	0	97.7039	59.3241	1	1	1	1	25.1049	23.4694	55.6504
DATA	999	7	15	0	0	Col_1_15735214	Col_1_15735214	11597	474.5	2.300476918e-001	9.504247472e-002	1.550035234e-002	1.286168e+004	2.184466e+004	1.785826e+003	3.253339e+003	1518	1420	23	55	7.735323e+000	1.891070e+001	0	0	1	1	0	0	0	0	0	0	0	2041.7	2636.84	1	1	1	1	26.2212	23.9878	55.1889
DATA	1000	7	16	0	0	Col_3_16537924	Col_3_16537924	11617.3	475.2	1.305565959e-001	9.025299440e-002	1.480195043e-001	3.743094e+002	5.055770e+002	4.952132e+001	7.604082e+001	94.5	121.5	24	55	8.188075e+000	1.849885e+001	0	0	0	0	0	0	0	0	0	0	0	59.4101	60.9473	1	1	1	1	22.4545	24.8138	55.2053
DATA	1001	7	17	0	0	NC_4_8410886	NC_4_8410886	11639.4	474.586	-4.903677708e-002	6.574203195e-002	4.557297087e-001	1.306475e+003	1.166982e+003	1.346138e+002	1.298193e+002	247	204	23	54	7.600990e+000	1.829813e+001	0	0	0	0	0	0	0	0	0	0	0	207.283	140.496	1	1	1	1	27.501	23.9577	54.7362
DATA	1002	7	18	0	0	Col_3_19764430	Col_3_19764430	11660.5	474.676	-6.913521891e-002	7.788920544e-002	3.747507042e-001	6.483422e+002	5.529286e+002	7.249757e+001	7.936793e+001	137	129	23	53	7.589919e+000	1.902349e+001	0	0	0	0	0	0	0	0	0	0	0	102.849	66.4925	1	1	1	1	30	23.4964	54.3777
DATA	1003	7	19	0	0	NC_5_1484823	NC_5_1484823	11680.7	474.642	-7.380378231e-002	6.272862265e-002	2.393724966e-001	2.860296e+003	2.413277e+003	2.878638e+002	2.479667e+002	483	347	23	53	7.491665e+000	1.931690e+001	0	0	0	0	0	0	0	0	0	0	0	453.687	289.922	1	1	1	1	24.8756	23.4263	54.6511
DATA	1004	7	20	0	0	NC_5_5882936	NC_5_5882936	11702.7	474.114	2.143865489e-001	2.861499139e-001	4.537302848e-001	7.907389e+001	1.295447e+002	3.339962e+001	5.850257e+001	51	77	23	53.5	7.282412e+000	1.867156e+001	0	0	0	0	0	0	0	0	0	0	0	12.5403	15.5478	1	1	0	0	20.0267	23.3977	54.7363
DATA	1005	7	21	0	0	Col_1_27915877	Col_1_27915877	11723.7	474.534	-1.198971978e-001	6.291716698e-002	5.669747924e-002	4.003983e+003	3.038051e+003	4.017108e+002	3.091240e+002	676	421	22	53	6.714479e+000	1.821729e+001	0	0	0	0	0	0	0	0	1	0	0	635.055	364.321	1	1	1	1	25.3321	22.4281	53.881
DATA	1006	7	22	0	0	Col_1_430076	Col_1_430076	11744.8	474.678	-1.551278235e-002	8.361636931e-002	8.528186294e-001	5.121292e+002	4.941591e+002	6.062458e+001	7.554402e+001	115	119	23	53	7.073178e+000	1.823668e+001	0	0	0	0	0	0	0	0	0	0	0	81.2349	59.2155	1	1	1	1	26.0017	23.0961	53.542
DATA	1007	7	23	0	0	NC_3_7513783	NC_3_7513783	11766.6	474.5	1.489967920e-002	8.622754564e-002	8.628126545e-001	4.638040e+002	4.799922e+002	5.659967e+001	7.465417e+001	104	120	22	53	6.933610e+000	1.767781e+001	0	0	0	0	0	0	0	0	1	0	0	73.5763	57.4795	1	1	1	1	24.4106	22.7185	53.523
DATA	1008	7	24	0	0	NC_5_14952566	NC_5_14952566	11788.3	473.892	6.046651815e-003	1.383457905e-001	9.651381187e-001	2.288081e+002	2.320161e+002	3.969632e+001	6.173624e+001	73	95	22	54	6.989799e+000	1.894963e+001	0	0	0	0	0	0	0	0	1	0	0	36.2993	27.7683	1	1	1	0	20.8674	22.7731	54.3585
DATA	1009	7	25	0	0	Col_3_15292889	Col_3_15292889	11807.9	474.527	-1.951369845e-002	6.838826601e-002	7.753860159e-001	9.730238e+002	9.302716e+002	1.025635e+002	1.092242e+002	194	168	23	52	7.058573e+000	1.895400e+001	0	0	0	0	0	0	0	0	1	0	0	154.421	111.289	1	1	1	1	25.3321	22.9203	53.2827
DATA	1010	7	26	0	0	NC_3_20249915	NC_3_20249915	11829.5	474.574	4.974290852e-001	8.471543063e-002	4.311801384e-009	4.207610e+002	1.322710e+003	5.311583e+001	1.441321e+002	101.5	218.5	22	53	6.982920e+000	1.941233e+001	0	0	0	0	0	0	0	0	0	0	0	66.7953	158.175	1	1	1	1	26.2212	23.1068	54.1414
DATA	1011	7	27	0	0	Col_4_9480280	Col_4_9480280	11851	474.5	2.508945827e-001	8.077779473e-002	1.896466166e-003	8.349544e+003	1.487844e+004	8.812587e+002	1.908387e+003	1128	1238	23	54	7.063539e+000	1.874478e+001	0	0	1	1	0	0	0	0	0	0	0	1325.9	1778.68	1	1	1	1	26.2212	23.0891	55.0323
DATA	1012	7	28	0	0	Col_4_4845253	Col_4_4845253	11871.2	474.647	-1.401641626e-001	9.232717854e-002	1.289829994e-001	4.937085e+002	3.575250e+002	5.904982e+001	6.752865e+001	113	107	22	53	6.541287e+000	1.854090e+001	0	0	0	0	0	0	0	0	1	0	0	78.4314	42.732	1	1	1	1	24.1747	22.5172	53.3516
DATA	1013	7	29	0	0	NC_4_2364764	NC_4_2364764	11893.1	474.607	-1.680273310e-001	6.657457757e-002	1.160621493e-002	1.673260e+003	1.136413e+003	1.704304e+002	1.272684e+002	318	204	22	53	6.528719e+000	1.875260e+001	0	0	0	0	0	0	0	0	1	0	0	265.93	135.805	1	1	1	1	25.5572	22.243	53.4735
DATA	1014	7	30	0	0	NC_4_13256410	NC_4_13256410	11914.5	474.676	5.262023817e-001	2.346444250e-001	2.492570030e-002	6.635356e+001	2.228777e+002	3.303827e+001	6.148283e+001	47	82	22	54	6.855914e+000	1.895700e+001	0	0	0	0	0	0	0	0	0	0	0	10.5506	26.6326	1	1	0	0	27.0811	23.0861	54.734
DATA	1015	7	31	0	0	Col_3_6820571	Col_3_6820571	11935	474.373	-1.103117657e-002	9.104611801e-002	9.035640545e-001	4.306772e+002	4.198756e+002	5.386514e+001	7.103805e+001	105	109.5	24	55	6.865925e+000	1.862450e+001	0	0	0	0	0	0	0	0	0	0	0	68.5088	50.1722	1	1	1	1	24.1747	23.4923	54.9446
DATA	1016	7	32	0	0	Col_4_14681656	Col_4_14681656	11955.9	474.632	-4.271409482e-002	7.802470739e-002	5.840742910e-001	6.255023e+002	5.669109e+002	7.041254e+001	8.060351e+001	135	130	24	55	7.468854e+000	1.921088e+001	0	0	0	0	0	0	0	0	0	0	0	99.5586	67.7461	1	1	1	1	25.7804	23.8919	54.7012
DATA	1017	7	33	0	0	Col_1_11020685	Col_1_11020685	11976.8	474.731	-6.930311177e-002	8.162028510e-002	3.958302345e-001	5.789573e+002	4.935639e+002	6.630295e+001	7.561938e+001	128	113.5	24	54	7.338220e+000	1.969628e+001	0	0	0	0	0	0	0	0	0	0	0	92.2044	58.9884	1	1	1	1	24.4106	24.0259	55.2691
DATA	1018	7	34	0	-1	NC2_00122731	NC2_00122731	11998.9	473.687	0.000000000e+000	6.592860004e-001	1.000000000e+000	3.209580e+001	5.691480e+001	3.231684e+001	5.728624e+001	38.5	62.5	24	54	7.092256e+000	1.922516e+001	0	0	0	0	0	0	0	0	0	0	0	1.62508	0.98431	0	0	0	0	30	24.013	54.9257
DATA	1019	7	35	0	0	Col_5_6794712	Col_5_6794712	12020.2	474.755	2.456817310e-001	1.715720534e-001	1.521595878e-001	1.338424e+002	2.356543e+002	3.493746e+001	6.192454e+001	56.5	89.5	23	55	6.971526e+000	1.802676e+001	0	0	0	0	0	0	0	0	0	0	0	21.343	28.1768	1	1	0	0	24.4106	23.3586	55.6146
DATA	1020	7	36	0	0	NC_2_13650530	NC_2_13650530	12041.4	474.701	1.404092843e-003	3.608713563e-001	9.968955664e-001	8.011719e+001	8.037663e+001	3.323106e+001	5.780941e+001	51	66	23	55	7.385193e+000	1.905268e+001	0	0	0	0	0	0	0	0	0	0	0	12.7842	9.61342	1	1	0	0	26.8687	23.594	55.6026
DATA	1021	7	37	0	0	Col_5_1794491	Col_5_1794491	12062.5	474.676	-1.581096327e-002	6.534069888e-002	8.087977837e-001	1.305412e+003	1.258741e+003	1.344607e+002	1.382725e+002	248	187	23	55	7.423436e+000	1.869482e+001	0	0	0	0	0	0	0	0	1	0	0	208.447	150.605	1	1	1	1	27.0811	22.8309	56.3179
DATA	1022	7	38	0	0	Col_1_10430357	Col_1_10430357	12083.5	474.676	1.235117760e-001	7.192284617e-002	8.592776255e-002	6.907045e+002	9.179184e+002	7.620969e+001	1.081576e+002	142	162.5	23	55	7.546237e+000	1.890225e+001	0	0	0	0	0	0	0	0	1	0	0	110.371	109.871	1	1	1	1	27.0811	22.8885	55.6254
DATA	1023	7	39	0	0	NC_4_1581054	NC_4_1581054	12104.2	474.603	-9.215393840e-002	6.390371114e-002	1.492812470e-001	2.038673e+003	1.648898e+003	2.063919e+002	1.745224e+002	366	265	23	53	7.729957e+000	1.890363e+001	0	0	0	0	0	0	0	0	0	0	0	326.001	197.454	1	1	1	1	26.4388	23.3088	54.4091
DATA	1024	7	40	0	0	Col_5_4244399	Col_5_4244399	12126	474.5	2.158101224e-002	1.231618906e-001	8.609030329e-001	2.602414e+002	2.735001e+002	4.136865e+001	6.335656e+001	74.5	95	23	54	7.732893e+000	1.880444e+001	0	0	0	0	0	0	0	0	0	0	0	41.6469	32.7684	1	1	1	0	26.2212	23.5789	54.8669
DATA	1025	7	41	0	0	NC_3_23202656	NC_3_23202656	12146.4	474.148	7.895053288e-002	9.175684283e-002	3.895508993e-001	3.828779e+002	4.592095e+002	4.998652e+001	7.328954e+001	97	107	23	52	7.858357e+000	1.844155e+001	0	0	0	0	0	0	0	0	0	0	0	61.3146	55.0472	1	1	1	1	24.8756	23.7789	53.7955
DATA	1026	7	42	0	0	Col_1_24483717	Col_1_24483717	12167.8	474.579	1.563072037e-001	7.886512280e-002	4.748415962e-002	4.989051e+002	7.150315e+002	5.932839e+001	9.149530e+001	116.5	148	24	51.5	7.593578e+000	1.812784e+001	0	0	0	0	0	0	0	0	0	0	0	79.969	85.7653	1	1	1	1	25.7804	24.0725	53.7284
DATA	1027	7	43	0	0	NC_4_9469051	NC_4_9469051	12188.8	474.83	-1.085151195e-001	7.542796800e-002	1.502471860e-001	7.531923e+002	5.866658e+002	8.186555e+001	8.183140e+001	159	124	24	52	7.677985e+000	1.866408e+001	0	0	0	0	0	0	0	0	0	0	0	120.835	70.4124	1	1	1	1	24.4106	24.4334	53.8423
DATA	1028	7	44	0	0	NC_4_9090884	NC_4_9090884	12210.6	474.973	0.000000000e+000	6.598248043e-001	1.000000000e+000	3.184542e+001	5.664623e+001	3.204876e+001	5.703697e+001	30	66	23	53	7.186298e+000	1.845095e+001	0	0	0	0	0	0	0	0	0	0	0	-6.27254	2.10507	0	0	0	0	29.1201	23.3421	54.353
DATA	1029	7	45	0	0	NC_3_1407634	NC_3_1407634	12231.3	474.959	3.457971992e-002	7.162289980e-002	6.292359280e-001	7.427823e+002	8.043429e+002	8.088665e+001	9.856653e+001	151	153	23	53	7.078488e+000	1.752581e+001	0	0	0	0	0	0	0	0	0	0	0	119.373	96.6709	1	1	1	1	23.4529	23.1888	54.3852
DATA	1030	7	46	0	0	NC_5_23383576	NC_5_23383576	12252.7	474.656	9.829319711e-001	1.105255517e-001	5.934415058e-019	1.044347e+003	1.004100e+004	1.092261e+002	1.005712e+003	207	1258	23	55	7.096513e+000	1.812788e+001	0	0	0	0	0	0	0	0	0	0	0	167.974	1207.67	1	1	1	1	26.6546	23.5748	55.7852
DATA	1031	7	47	0	0	NC_1_10770519	NC_1_10770519	12273.5	474.767	-7.458587492e-002	6.191797549e-002	2.283609916e-001	7.903228e+003	6.656082e+003	7.909690e+002	6.680346e+002	1248	852	23	55.5	7.290207e+000	1.863118e+001	0	0	0	0	0	0	0	0	0	0	0	1272.3	801.157	1	1	1	1	25.7804	23.6672	56.5721
DATA	1032	7	48	0	0	NC_5_22920189	NC_5_22920189	12294.6	474.603	-1.845994448e-001	6.466536781e-002	4.307913536e-003	3.110329e+003	2.033326e+003	3.126686e+002	2.111283e+002	528	287	23	57	7.681918e+000	1.979603e+001	0	0	0	0	0	0	0	0	0	0	0	501.146	244.932	1	1	1	1	25.3321	23.3414	56.6405
DATA	1033	7	49	0	0	NC_2_3556342	NC_2_3556342	12316.4	475	1.910139134e-003	2.644516298e-001	9.942369148e-001	1.097466e+002	1.102303e+002	3.374179e+001	5.785372e+001	56	72	22	54	7.435958e+000	1.977702e+001	0	0	0	0	0	0	0	0	1	0	0	17.7008	13.2895	1	1	0	0	29.1201	22.7324	54.8967
DATA	1034	7	50	0	0	Col_1_13157951	Col_1_13157951	12334.8	474.269	3.239513568e-003	6.916367930e-002	9.626420527e-001	9.697784e+002	9.770392e+002	1.028940e+002	1.159480e+002	169.5	157	23	54	7.510800e+000	2.022974e+001	0	0	0	0	0	0	0	0	0	0	0	156.511	117.877	1	1	1	1	17.2609	23.1778	54.6341
DATA	1035	7	51	0	0	NC_1_28607852	NC_1_28607852	12358.7	475.013	2.819984894e-001	4.157807137e-001	4.976204836e-001	4.887443e+001	9.355784e+001	3.222161e+001	5.746432e+001	48	77	23	53	7.285151e+000	1.889768e+001	0	0	0	0	0	0	0	0	1	0	0	7.8973	11.2986	1	1	0	0	29.5109	22.6102	54.1022
DATA	1036	7	52	0	0	NC_2_5717111	NC_2_5717111	12379.6	475	3.167064084e-001	6.093280418e-001	6.032285001e-001	3.161801e+001	6.556031e+001	3.181990e+001	5.702651e+001	31	74	23	54	7.515272e+000	1.879153e+001	0	0	0	0	0	0	0	0	0	0	0	-5.51715	7.92431	0	1	0	0	29.1201	23.0286	54.6254
DATA	1037	7	53	0	0	Col_2_8362209	Col_2_8362209	12400.4	475.13	-9.779274649e-002	8.142818829e-002	2.297631488e-001	5.973084e+002	4.768765e+002	6.766373e+001	7.401007e+001	127	124	22	52	7.200760e+000	1.804861e+001	0	0	0	0	0	0	0	0	0	0	0	96.6935	57.6912	1	1	1	1	25.1049	22.9742	53.723
DATA	1038	7	54	0	0	Col_5_2466265	Col_5_2466265	12421.5	474.862	-2.407078963e-002	1.351357595e-001	8.586263636e-001	2.405870e+002	2.276152e+002	3.984598e+001	6.095674e+001	75	91	23	52	7.269940e+000	1.896192e+001	0	0	0	0	0	0	0	0	1	0	0	38.98	27.561	1	1	1	0	25.7804	22.7873	54.309
DATA	1039	7	55	0	0	Col_5_16297923	Col_5_16297923	12442.8	474.629	1.146469060e+000	1.239038887e-001	2.185031360e-020	1.000893e+003	1.402351e+004	1.049999e+002	1.403489e+003	195	1716	23	53	7.489965e+000	1.923525e+001	0	0	0	0	0	0	0	0	0	0	0	162.308	1699.62	1	1	1	1	26.4388	23.0574	55.1133
DATA	1040	7	56	0	0	NC_4_1121477	NC_4_1121477	12464.6	475	3.374505071e-002	8.532664994e-002	6.924880978e-001	4.570601e+002	4.939903e+002	5.562437e+001	7.500547e+001	114	126	23	53	7.698142e+000	1.920457e+001	0	0	0	0	0	0	0	0	0	0	0	74.1948	59.9285	1	1	1	1	27.501	23.3599	55.4074
DATA	1041	7	57	0	0	Col_5_8947649	Col_5_8947649	12485.2	474.741	8.699680558e-001	1.017853106e-001	1.262324203e-017	1.103809e+003	8.182044e+003	1.148359e+002	8.201452e+002	216.5	1051.5	23	54	7.295188e+000	1.943774e+001	0	0	0	0	0	0	0	0	0	0	0	179.332	993.513	1	1	1	1	26.0017	23.4682	55.8744
DATA	1042	7	58	0	0	NC_4_15742570	NC_4_15742570	12506.3	475.217	2.312370325e-001	2.227083198e-001	2.991325333e-001	9.975663e+001	1.698943e+002	3.317846e+001	5.884129e+001	57.5	80	23	53	7.682358e+000	1.863985e+001	0	0	0	0	0	0	0	0	0	0	0	16.2237	20.6494	1	1	0	0	28.1191	23.2803	54.9252
DATA	1043	7	59	0	0	Col_4_15232584	Col_4_15232584	12526.7	476.357	-5.954439586e-002	6.685162168e-002	3.730928949e-001	1.161262e+003	1.012479e+003	1.203507e+002	1.158394e+002	213	172	23	55	7.796569e+000	1.944604e+001	0	0	0	0	0	0	0	0	0	0	0	189.077	123.176	1	1	1	1	18.2295	23.5969	55.8551
DATA	1044	7	60	0	0	Col_5_2272146	Col_5_2272146	12548.6	474.736	-3.950799733e-002	1.061872048e-001	7.098482760e-001	3.385751e+002	3.091342e+002	4.630585e+001	6.416583e+001	93	98.5	23	54	7.455656e+000	1.915637e+001	0	0	0	0	0	0	0	0	0	0	0	55.1571	37.6444	1	1	1	1	24.8756	23.594	55.1522
DATA	1045	7	61	0	0	NC_3_483956	NC_3_483956	12570.4	475.122	3.365962943e-003	1.041658367e-001	9.742220420e-001	3.313032e+002	3.338809e+002	4.575477e+001	6.534585e+001	90	106	23	54	7.190348e+000	1.808434e+001	0	0	0	0	0	0	0	0	0	0	0	54.0271	40.6985	1	1	1	1	23.9365	23.6926	54.7977
DATA	1046	7	62	0	0	NC_3_19880653	NC_3_19880653	12591.4	475	-1.643957767e-002	7.141013410e-002	8.179258637e-001	7.826519e+002	7.535795e+002	8.437791e+001	9.395830e+001	155	141	23	54	7.149428e+000	1.979005e+001	0	0	0	0	0	0	0	0	0	0	0	127.739	91.9448	1	1	1	1	29.1201	23.7197	55.293
DATA	1047	7	63	0	0	NC_5_19157683	NC_5_19157683	12612.5	475	1.409377019e-001	1.021508216e-001	1.676784104e-001	2.781470e+003	3.847796e+003	4.073846e+002	6.567810e+002	342	295	23	55	7.466229e+000	1.996372e+001	0	0	1	1	0	0	0	0	0	0	0	454.369	469.921	1	1	1	1	29.1201	23.5187	55.3427
DATA	1048	7	64	0	0	Col_3_10727799	Col_3_10727799	12633.6	474.758	-2.486274009e-001	2.272841997e-001	2.739964983e-001	1.683911e+002	9.499302e+001	3.569896e+001	5.681222e+001	64	76	23	54	6.878934e+000	1.904230e+001	0	0	0	0	0	0	0	0	0	0	0	27.5298	11.6122	1	1	1	0	26.2212	23.3725	54.4534
DATA	1049	7	65	0	0	Col_1_9394737	Col_1_9394737	12654.9	475.123	4.231266033e-002	8.142382489e-002	6.033009532e-001	4.978028e+002	5.487443e+002	5.888177e+001	7.837433e+001	131	121	23	53	7.301153e+000	1.824362e+001	0	0	0	0	0	0	0	0	0	0	0	81.4614	67.1449	1	1	1	1	26.0017	23.5752	54.1085
DATA	1050	7	66	0	0	Col_5_2394034	Col_5_2394034	12674.8	474.898	-1.148397438e-001	7.181183607e-002	1.097815701e-001	8.878297e+002	6.815378e+002	9.418042e+001	8.815197e+001	179	133	23	53	7.436864e+000	1.773945e+001	0	0	0	0	0	0	0	0	0	0	0	145.393	83.467	1	1	1	1	23.4529	23.4929	54.292
DATA	1051	7	67	0	0	NC_5_22741423	NC_5_22741423	12698.1	474.99	2.552792329e-001	6.578750599e-001	6.979893633e-001	3.119671e+001	5.615494e+001	3.140140e+001	5.613318e+001	38	68.5	23	54	7.734710e+000	1.876406e+001	0	0	0	0	0	0	0	0	0	0	0	0.962799	6.88431	0	1	0	0	30	23.8489	55.1313
DATA	1052	7	68	0	0	NC_4_8547234	NC_4_8547234	12718.2	475	2.955343610e-001	9.895315644e-002	2.820904896e-003	2.668718e+002	5.270321e+002	4.118732e+001	7.675657e+001	82.5	136.5	23	54.5	7.420863e+000	1.959264e+001	0	0	0	0	0	0	0	0	0	0	0	43.7777	64.668	1	1	1	1	25.5572	23.5957	55.9757
DATA	1053	7	69	0	-1	NC2_00083254	NC2_00083254	12739.5	475	0.000000000e+000	6.298987709e-001	1.000000000e+000	3.456138e+001	5.539574e+001	3.153677e+001	5.575151e+001	44	64	24	54	7.341703e+000	1.951549e+001	0	0	0	0	0	0	0	0	0	0	0	5.67398	-1.38151	1	0	0	0	30	23.9442	55.876
DATA	1054	7	70	0	0	NC_4_7461525	NC_4_7461525	12759.8	474.955	-9.035027982e-002	1.340363931e-001	5.002650653e-001	2.586551e+002	2.100733e+002	4.062276e+001	5.953302e+001	84	93	23	54	7.511871e+000	1.851783e+001	0	0	0	0	0	0	0	0	0	0	0	42.4948	25.8224	1	1	1	0	22.4545	23.6971	55.2581
DATA	1055	7	71	0	0	Col_4_6584842	Col_4_6584842	12781.1	474.714	3.224706731e-001	8.676477276e-002	2.019151236e-004	3.481387e+002	7.315145e+002	4.681680e+001	9.191591e+001	94	153	23	55	7.520921e+000	1.840084e+001	0	0	0	0	0	0	0	0	0	0	0	57.2363	89.9979	1	1	1	1	27.0811	23.5489	56.3188
DATA	1056	7	72	0	0	Col_5_26954978	Col_5_26954978	12802.7	474.667	-3.037310636e-002	6.279418542e-002	6.286037800e-001	2.245695e+003	2.094005e+003	2.267374e+002	2.166576e+002	383	334	24	55	7.845984e+000	1.912276e+001	0	0	0	0	0	0	0	0	0	0	0	369.48	257.853	1	1	1	1	25.1049	24.0783	56.5572
DATA	1057	7	73	0	-1	NC2_00089003	NC2_00089003	12824	475.203	0.000000000e+000	6.594962135e-001	1.000000000e+000	3.105392e+001	5.520208e+001	3.125221e+001	5.555661e+001	40	57.5	23	55	7.268933e+000	1.932615e+001	0	0	0	0	0	0	0	0	0	0	0	-0.699035	-5.45258	0	0	0	0	30	23.7783	56.4701
DATA	1058	7	74	0	0	NC_4_5113847	NC_4_5113847	12845.4	475	-1.100233682e-001	7.123158771e-002	1.224462662e-001	9.036480e+002	7.014164e+002	9.560976e+001	8.944966e+001	187	144	24	55	7.417063e+000	1.873586e+001	0	0	0	0	0	0	0	0	0	0	0	148.899	86.5188	1	1	1	1	29.1201	24.1034	55.6113
DATA	1059	7	75	0	0	Col_5_17089471	Col_5_17089471	12866.2	475.808	2.331855068e-001	1.131269572e-001	3.927702702e-002	2.255283e+002	3.858216e+002	3.850177e+001	6.756396e+001	75.5	108	24	55	7.347373e+000	1.942038e+001	0	0	0	0	0	0	0	0	0	0	0	37.1934	47.6299	1	1	1	1	17.2609	24.2753	55.6982
DATA	1060	7	76	0	0	Col_5_23908540	Col_5_23908540	12887.4	475.281	-3.093669268e-002	6.282705772e-002	6.224292936e-001	2.214042e+003	2.061813e+003	2.235902e+002	2.135000e+002	407	321	24	53	7.221291e+000	1.823390e+001	0	0	0	0	0	0	0	0	0	0	0	365.322	254.729	1	1	1	1	25.1049	24.5473	54.1498
DATA	1061	7	77	0	0	NC_3_18179568	NC_3_18179568	12908.6	475.298	-1.159938427e-002	1.107719969e-001	9.166027140e-001	1.532948e+003	1.492548e+003	2.290132e+002	3.105016e+002	233.5	138.5	24	54	6.955806e+000	1.852093e+001	0	0	1	1	0	0	0	0	0	0	0	253.1	184.541	1	1	1	1	26.8687	24.2879	55.3201
DATA	1062	7	78	0	0	Col_4_10872615	Col_4_10872615	12929.9	475.56	-6.014668998e-002	6.408254626e-002	3.479456794e-001	1.693256e+003	1.474266e+003	1.721667e+002	1.574700e+002	323.5	238.5	23	54	6.986778e+000	1.917515e+001	0	0	0	0	0	0	0	0	0	0	0	279.754	182.419	1	1	1	1	23.9365	23.7063	55.9413
DATA	1063	7	79	0	0	Col_1_3480566	Col_1_3480566	12950.6	475.5	5.440968449e-002	7.020617558e-002	4.383405212e-001	7.688909e+002	8.715140e+002	8.295234e+001	1.032145e+002	168.5	173	23	53	7.388797e+000	1.886695e+001	0	0	0	0	0	0	0	0	0	0	0	127.103	107.913	1	1	1	1	24.4106	23.7907	54.8853
DATA	1064	7	80	0	0	NC_1_27903186	NC_1_27903186	12972.3	475.391	1.717545683e-001	1.164026889e-001	1.400726346e-001	2.299911e+002	3.415589e+002	3.869213e+001	6.496282e+001	64.5	110.5	23	54	7.696483e+000	1.966222e+001	0	0	0	0	0	0	0	0	0	0	0	38.0396	42.3225	1	1	1	1	27.2919	24.2101	56.0016
DATA	1065	7	81	0	0	NC_5_13908400	NC_5_13908400	12993.5	475.324	3.408501457e-001	4.849627772e-001	4.821568722e-001	3.775022e+001	8.275030e+001	3.132724e+001	5.583877e+001	44	77	23	55	7.294138e+000	2.018977e+001	0	0	0	0	0	0	0	0	0	0	0	6.24688	10.2604	1	1	0	0	27.0811	23.7105	56.9056
DATA	1066	7	82	0	0	Col_4_5918254	Col_4_5918254	13014.5	475.324	-4.624517266e-002	6.990598343e-002	5.082700302e-001	8.756121e+002	7.871665e+002	9.291482e+001	9.613505e+001	190	163.5	24	54	7.485185e+000	1.858759e+001	0	0	0	0	0	0	0	0	0	0	0	144.967	97.6642	1	1	1	1	27.0811	24.1955	55.382
DATA	1067	7	83	0	0	Col_5_4173728	Col_5_4173728	13035.4	475.368	-2.829951518e-002	6.340230360e-002	6.553456179e-001	1.829462e+003	1.714052e+003	1.855656e+002	1.800603e+002	342.5	268.5	23	54.5	7.667855e+000	1.851594e+001	0	0	0	0	0	0	0	0	0	0	0	303.029	212.791	1	1	1	1	24.8756	24.0581	55.1896
DATA	1068	7	84	0	0	Col_2_9770486	Col_2_9770486	13056.6	475.173	3.732298101e-002	7.435712036e-002	6.157081383e-001	6.298962e+002	6.864232e+002	7.022984e+001	8.803559e+001	140.5	145.5	24	55	7.374147e+000	1.851639e+001	0	0	0	0	0	0	0	0	0	0	0	104.376	85.2649	1	1	1	1	24.1747	23.8009	55.3476
DATA	1069	7	85	0	0	NC_3_1831563	NC_3_1831563	13078	475.5	4.227252239e-002	1.003842080e-001	6.736767341e-001	3.296954e+002	3.634004e+002	4.528330e+001	6.599745e+001	92.5	110	24	55	7.721437e+000	1.775517e+001	0	0	0	0	0	0	0	0	0	0	0	54.6584	45.1658	1	1	1	1	26.2212	23.8509	55.2431
DATA	1070	7	86	0	0	Col_5_26409568	Col_5_26409568	13099	475.5	-5.382492749e-002	6.382544906e-002	3.990525691e-001	1.752619e+003	1.548326e+003	1.779876e+002	1.643323e+002	318.5	265.5	24	54	7.720122e+000	1.806355e+001	0	0	0	0	0	0	0	0	0	0	0	290.666	192.534	1	1	1	1	26.2212	24.3539	54.6694
DATA	1071	7	87	0	0	Col_3_15322203	Col_3_15322203	13120.3	475.517	-2.118563401e-002	6.996148647e-002	7.620281666e-001	8.405093e+002	8.004919e+002	8.959210e+001	9.714373e+001	170.5	163	24	53	7.347205e+000	1.763046e+001	0	0	0	0	0	0	0	0	0	0	0	139.445	99.5893	1	1	1	1	25.7804	24.4682	54.6868
DATA	1072	7	88	66	-1	(-)3xSLv1	NegativeControl	13141.5	475.324	0.000000000e+000	6.592048122e-001	1.000000000e+000	3.081404e+001	5.466140e+001	3.101079e+001	5.501246e+001	37	60	24	54	7.062249e+000	1.800139e+001	0	0	0	0	0	0	0	0	0	0	0	-2.71772	-3.03013	0	0	0	0	27.0811	23.8961	54.7321
DATA	1073	7	89	0	0	NC_4_1371031	NC_4_1371031	13162.5	475.324	-9.458239483e-002	1.148535064e-001	4.102210832e-001	4.385624e+002	3.527354e+002	7.697690e+001	7.026176e+001	75	89	23	53.5	7.105455e+000	1.922937e+001	0	0	1	0	0	0	0	0	0	0	0	72.7999	43.9211	1	1	1	1	27.0811	23.8006	55.4626
DATA	1074	7	90	0	0	Col_5_16282429	Col_5_16282429	13183.6	475.264	2.489560491e-001	6.603503889e-002	1.632083992e-004	2.422147e+003	4.296912e+003	2.441897e+002	4.331930e+002	434.5	604.5	24	55	7.153471e+000	1.826657e+001	0	0	0	0	0	0	0	0	0	0	0	402.164	535.232	1	1	1	1	24.8756	23.9984	55.65
DATA	1075	7	91	0	0	NC_1_27345181	NC_1_27345181	13205.1	475.19	-1.891839074e-001	6.663085883e-002	4.521494485e-003	1.760324e+003	1.138698e+003	1.787391e+002	1.264355e+002	328.5	208.5	23.5	55	7.503992e+000	1.848065e+001	0	0	0	0	0	0	0	0	0	0	0	292.337	141.887	1	1	1	1	25.5572	23.9587	55.9032
DATA	1076	7	92	0	0	NC_1_13658095	NC_1_13658095	13226	475.5	-1.823635386e-001	7.800513659e-002	1.939554018e-002	7.435484e+002	4.885913e+002	8.055073e+001	7.351831e+001	159.5	125.5	23	55	7.398913e+000	1.935847e+001	0	0	0	0	0	0	0	0	0	0	0	123.513	60.8995	1	1	1	1	26.2212	23.6951	56.0869
DATA	1077	7	93	0	0	NC_5_8877028	NC_5_8877028	13246.8	475.179	4.970421873e-001	7.658840051e-002	8.595944123e-011	4.835772e+003	1.518826e+004	4.845684e+002	1.519819e+003	796	1952	23	55	7.071088e+000	1.944828e+001	0	0	0	0	0	0	0	0	0	0	0	803.343	1893.58	1	1	1	1	25.1049	23.6045	57.1418
DATA	1078	7	94	0	0	Col_3_14303111	Col_3_14303111	13268.5	475.324	1.678839977e-001	6.419141271e-002	8.913204431e-003	1.086979e+004	1.599945e+004	1.087420e+003	1.632310e+003	1727	1783	23	55	7.296430e+000	1.983011e+001	0	0	1	1	0	0	0	0	0	0	0	1806.03	1995.18	1	1	1	1	27.0811	23.7344	56.7375
DATA	1079	7	95	0	0	NC_4_14263080	NC_4_14263080	13289.8	475.189	-1.266447391e-001	8.484134584e-002	1.355093773e-001	5.500392e+002	4.109121e+002	6.312423e+001	6.857276e+001	133	116	24	55	7.754072e+000	1.903665e+001	0	0	0	0	0	0	0	0	0	0	0	91.3946	51.2512	1	1	1	1	24.4106	24.3924	56.7069
DATA	1080	7	96	0	0	Col_1_23196735	Col_1_23196735	13310.7	475.391	-2.003326278e-002	7.311959679e-002	7.841004576e-001	7.066210e+002	6.747661e+002	7.715036e+001	8.698233e+001	162	153	24	55	7.389013e+000	1.927433e+001	0	0	0	0	0	0	0	0	0	0	0	117.424	84.1732	1	1	1	1	27.2919	24.2607	57.407
DATA	1081	7	97	0	0	NC_1_16716022	NC_1_16716022	13332	475.782	7.752524591e-002	1.118939481e-001	4.884063617e-001	2.680304e+002	3.204124e+002	4.095402e+001	6.355117e+001	80.5	97	24	54	7.692165e+000	2.034010e+001	0	0	0	0	0	0	0	0	0	0	0	44.5455	39.9744	1	1	1	1	25.1049	24.9052	56.1863
DATA	1082	7	98	0	0	NC_2_5623064	NC_2_5623064	13352.8	475.875	0.000000000e+000	6.591279173e-001	1.000000000e+000	3.076835e+001	5.452892e+001	3.096481e+001	5.488510e+001	32	62	24	53	7.747814e+000	1.973344e+001	0	0	0	0	0	0	0	0	0	0	0	-4.84496	1.00989	0	0	0	0	30	25.0118	54.9713
DATA	1083	7	99	0	0	NC_1_25786572	NC_1_25786572	13374.2	475.5	-5.592019634e-003	1.143943386e-001	9.610119712e-001	2.854024e+002	2.817511e+002	4.211469e+001	6.168891e+001	84.5	97	25	54	7.855669e+000	1.886130e+001	0	0	0	0	0	0	0	0	0	0	0	47.4258	35.1535	1	1	1	1	26.6546	25.2533	56.0637
DATA	1084	7	100	0	0	NC_5_10037273	NC_5_10037273	13395.2	475.532	-3.910832406e-002	8.739418075e-002	6.545188112e-001	4.610618e+002	4.213576e+002	5.554311e+001	6.918982e+001	113	118	25	54	7.442345e+000	1.836735e+001	0	0	0	0	0	0	0	0	0	0	0	76.6093	52.5709	1	1	1	1	26.0017	25.7699	55.4635
DATA	1085	7	101	0	0	Col_1_29590256	Col_1_29590256	13416.2	475.74	-7.380647746e-002	9.822083519e-002	4.523914968e-001	3.897819e+002	3.288631e+002	4.978650e+001	6.398165e+001	105	103	25	56	7.562865e+000	1.873886e+001	0	0	0	0	0	0	0	0	0	0	0	64.7609	41.0285	1	1	1	1	24.4106	25.7311	56.7681
DATA	1086	7	102	0	0	Col_5_1980770	Col_5_1980770	13437.2	475.477	-7.187340323e-002	7.979465366e-002	3.677321310e-001	5.879439e+002	4.982675e+002	6.645757e+001	7.413201e+001	134	130	25	58	7.607187e+000	1.927957e+001	0	0	0	0	0	0	0	0	0	0	0	97.6628	62.1558	1	1	1	1	27.0811	25.4055	58.0727
DATA	1087	7	103	0	-1	NC2_00091486	NC2_00091486	13458.8	475.5	4.624030251e-001	5.037399472e-001	3.586503054e-001	3.079052e+001	8.929355e+001	3.111882e+001	5.561932e+001	45	75	25	57	7.491307e+000	1.926884e+001	0	0	0	0	0	0	0	0	0	0	0	4.74969	11.1371	0	1	0	0	26.6546	25.2019	58.5497
DATA	1088	7	104	0	0	Col_5_18634552	Col_5_18634552	13479.9	475.236	2.185670365e-001	6.692854948e-002	1.092026642e-003	1.200304e+003	1.985447e+003	1.239681e+002	2.059977e+002	241	307	25	56	7.665366e+000	1.945763e+001	0	0	0	0	0	0	0	0	0	0	0	199.283	247.583	1	1	1	1	25.1049	25.3132	56.8427
DATA	1089	7	105	0	0	NC_5_14158060	NC_5_14158060	13500.7	475.772	-7.429666192e-002	6.565896553e-002	2.578220161e-001	1.342271e+003	1.131211e+003	1.377604e+002	1.257484e+002	264	206	24	57	7.608930e+000	1.914134e+001	0	0	0	0	0	0	0	0	0	0	0	222.824	141.031	1	1	1	1	25.1049	24.6871	57.0261
DATA	1090	7	106	0	0	NC_3_10961767	NC_3_10961767	13522.2	476.094	-1.490624193e-002	1.154574150e-001	8.972737957e-001	2.850889e+002	2.754698e+002	4.212154e+001	6.145555e+001	90.5	101	24	55	7.561907e+000	1.879445e+001	0	0	0	0	0	0	0	0	0	0	0	47.3154	34.3341	1	1	1	1	23.9365	24.7213	55.5071
DATA	1091	7	107	0	0	Col_3_11295598	Col_3_11295598	13542.8	476.354	1.435134788e-002	6.531035553e-002	8.260730499e-001	1.215821e+003	1.256669e+003	1.254758e+002	1.371568e+002	233.5	214.5	25	54	7.817501e+000	1.892900e+001	0	0	0	0	0	0	0	0	0	0	0	201.733	156.581	1	1	1	1	22.9591	25.3208	56.2095
DATA	1092	7	108	0	0	Col_1_1884303	Col_1_1884303	13564.9	476.043	-2.227185164e-002	1.068296285e-001	8.348541192e-001	3.218515e+002	3.057621e+002	4.470765e+001	6.290588e+001	93	104	25	55	7.591764e+000	1.823817e+001	0	0	0	0	0	0	0	0	0	0	0	53.3774	38.0826	1	1	1	1	22.7082	25.7076	56.4975
DATA	1093	7	109	0	0	Col_4_12876674	Col_4_12876674	13585.5	475.632	-6.380048847e-002	6.812122558e-002	3.489783427e-001	1.021029e+003	8.815312e+002	1.067187e+002	1.039028e+002	206.5	176	26	55	7.817837e+000	1.869874e+001	0	0	0	0	0	0	0	0	0	0	0	169.247	109.748	1	1	1	1	25.3321	26.2032	56.5565
DATA	1094	7	110	0	0	Col_5_21909903	Col_5_21909903	13607	475.5	-3.438627603e-002	7.211580913e-002	6.334901459e-001	7.578063e+002	7.001191e+002	8.189943e+001	8.904714e+001	166.5	141	26	57.5	8.069693e+000	2.072063e+001	0	0	0	0	0	0	0	0	0	0	0	125.553	87.1208	1	1	1	1	26.2212	26.0532	59.5339
DATA	1095	7	111	0	0	NC_2_4514543	NC_2_4514543	13628	475.5	-5.498273408e-002	8.206126541e-002	5.028446918e-001	5.674062e+002	4.999325e+002	6.469346e+001	7.717544e+001	118	118.5	26	56	7.835700e+000	2.088494e+001	0	0	0	0	0	0	0	0	0	0	0	93.9621	62.1786	1	1	1	1	26.2212	26.3263	58.8998
DATA	1096	7	112	0	0	Col_4_12795702	Col_4_12795702	13648.7	475.492	-7.205832651e-002	6.685306221e-002	2.810956748e-001	1.165904e+003	9.876536e+002	1.206651e+002	1.130871e+002	240	187	26	58	7.796724e+000	2.067568e+001	0	0	0	0	0	0	0	0	0	0	0	192.974	122.772	1	1	1	1	25.7804	26.2288	59.072
DATA	1097	7	113	0	0	NC_5_26060131	NC_5_26060131	13670	475.667	-5.240867533e-002	6.402028357e-002	4.129997693e-001	1.674914e+003	1.484512e+003	1.703558e+002	1.583524e+002	317.5	245	25	58	7.926702e+000	1.973536e+001	0	0	0	0	0	0	0	0	0	0	0	277.079	184.425	1	1	1	1	26.2212	26.0952	58.7484
DATA	1098	7	114	0	0	NC_5_10939977	NC_5_10939977	13690.7	475.423	-1.547322915e-002	1.138031028e-001	8.918490174e-001	2.922504e+002	2.820213e+002	4.269764e+001	6.194345e+001	87	91	26	59	8.302724e+000	1.975948e+001	0	0	0	0	0	0	0	0	0	0	0	48.3155	35.0136	1	1	1	1	24.4106	26.2543	58.8619
DATA	1099	7	115	0	0	Col_3_3993580	Col_3_3993580	13712.6	475.414	1.024644356e-001	6.212713788e-002	9.909230469e-002	2.838978e+005	3.594400e+005	2.838979e+004	3.594404e+004	48266	45458	26	57	8.482351e+000	2.001189e+001	0	0	0	0	0	0	0	0	0	0	0	46903.9	44593.4	1	1	1	1	27.501	26.7074	58.4006
DATA	1100	7	116	0	0	NC_2_11769533	NC_2_11769533	13733.6	475.5	-1.536864474e-001	7.654194528e-002	4.465686008e-002	7.523555e+002	5.281249e+002	8.143638e+001	7.641718e+001	158	126	26	57	8.656766e+000	1.931545e+001	0	0	0	0	0	0	0	0	0	0	0	124.22	65.4733	1	1	1	1	23.4529	26.3738	58.5047
DATA	1101	7	117	0	0	NC_2_18171946	NC_2_18171946	13755	475.5	3.945962810e-001	3.343764560e-001	2.379620947e-001	5.176824e+001	1.284280e+002	3.161765e+001	5.674686e+001	47	74	25.5	58	8.371203e+000	1.890320e+001	0	0	0	0	0	0	0	0	0	0	0	8.54131	15.909	1	1	0	0	26.2212	26.0442	60.0615
DATA	1102	7	118	0	0	Col_1_25776152	Col_1_25776152	13776.2	475.322	-1.421353773e-001	6.476806845e-002	2.819742782e-002	2.029059e+003	1.462714e+003	2.052930e+002	1.563833e+002	365	255.5	26	58	8.208691e+000	1.959623e+001	0	0	0	0	0	0	0	0	0	0	0	334.515	181.041	1	1	1	1	26.0017	26.3085	59.5988
DATA	1103	7	119	0	0	Col_5_22082060	Col_5_22082060	13797.3	475.5	-4.111869027e-002	8.153065196e-002	6.140265996e-001	5.410037e+002	4.921319e+002	6.247131e+001	7.407855e+001	130	128	26	59	8.248340e+000	2.048457e+001	0	0	0	0	0	0	0	0	0	0	0	89.1264	60.859	1	1	1	1	27.0811	26.1772	59.8497
DATA	1104	7	120	0	0	Col_1_30275866	Col_1_30275866	13818.5	475.5	-8.842485226e-002	8.417961369e-002	2.935201295e-001	5.358539e+002	4.371410e+002	6.203860e+001	7.058522e+001	126	110.5	26	59	8.142255e+000	1.974412e+001	0	0	0	0	0	0	0	0	0	0	0	88.2067	54.0088	1	1	1	1	27.9146	26.0395	59.3627
DATA	1105	7	121	0	0	NC_4_16274034	NC_4_16274034	13839.7	475.5	2.812164470e-001	3.764690122e-001	4.550730330e-001	5.307073e+001	1.014078e+002	3.173655e+001	5.639266e+001	50	73	26	59	8.144324e+000	1.932498e+001	0	0	0	0	0	0	0	0	0	0	0	8.72859	12.5168	1	1	0	0	27.0811	26.2729	59.2622
DATA	1106	7	122	0	0	NC_2_14763240	NC_2_14763240	13860.1	475.717	-1.242197520e-001	6.678701325e-002	6.289418751e-002	1.345708e+003	1.010953e+003	1.381662e+002	1.153407e+002	249.5	183.5	26	59	8.018780e+000	2.012257e+001	0	0	0	0	0	0	0	0	0	0	0	221.155	124.663	1	1	1	1	24.4106	26.3195	59.8141
DATA	1107	7	123	0	0	Col_4_14802367	Col_4_14802367	13881.7	475.702	2.213503914e-002	9.638930187e-002	8.183699105e-001	3.637741e+002	3.827955e+002	4.801804e+001	6.749205e+001	100	107	26	59	7.766935e+000	1.966724e+001	0	0	0	0	0	0	0	0	0	0	0	59.7274	47.1526	1	1	1	1	23.4529	26.0633	60.0679
DATA	1108	7	124	0	0	NC_4_1409108	NC_4_1409108	13902.6	476.158	-2.882264075e-002	3.278496136e-001	9.299448600e-001	8.903628e+001	8.331906e+001	3.260830e+001	5.626573e+001	55	77	26	56	7.582514e+000	1.966594e+001	0	0	0	0	0	0	0	0	0	0	0	14.6067	10.2523	1	1	0	0	24.8756	26.0977	58.1922
DATA	1109	7	125	0	0	NC_2_2835228	NC_2_2835228	13924.4	475.62	-1.349194795e-001	7.802329206e-002	8.376965341e-002	6.946791e+002	5.091723e+002	7.623685e+001	7.547483e+001	153	127	25	56	7.904009e+000	1.907591e+001	0	0	0	0	0	0	0	0	0	0	0	113.835	62.5777	1	1	1	1	24.4106	26.0015	57.7082
DATA	1110	7	126	0	0	Col_1_7508020	Col_1_7508020	13945.4	475.586	2.806598713e-001	3.650464218e-001	4.419922410e-001	5.511648e+001	1.051820e+002	3.191601e+001	5.676112e+001	47	76	25	54	7.679771e+000	1.877762e+001	0	0	0	0	0	0	0	0	0	0	0	9.02271	12.9118	1	1	0	0	27.501	25.7695	55.513
DATA	1111	7	127	0	0	NC_3_14750528	NC_3_14750528	13966.8	475.373	-4.568721408e-002	6.609613756e-002	4.894249990e-001	1.218864e+003	1.097155e+003	1.258838e+002	1.231118e+002	230	192	25	54	8.001508e+000	1.867073e+001	0	0	0	0	0	0	0	0	0	0	0	199.311	134.514	1	1	1	1	24.1747	25.4421	55.7805
DATA	1112	7	128	0	0	Col_3_19226555	Col_3_19226555	13988.2	475.566	-3.306085238e-002	6.893604368e-002	6.315208654e-001	9.290907e+002	8.609884e+002	9.810500e+001	1.026645e+002	189	169	25	56	7.950456e+000	1.845518e+001	0	0	0	0	0	0	0	0	0	0	0	151.769	105.425	1	1	1	1	24.8756	25.848	56.5258
DATA	1113	7	129	0	0	NC_1_19769894	NC_1_19769894	14008.9	475.8	-1.570531410e-001	6.995110528e-002	2.475628492e-002	1.099399e+003	7.657769e+002	1.143735e+002	9.486333e+001	217	172	25	56	7.751593e+000	1.870964e+001	0	0	0	0	0	0	0	0	0	0	0	179.407	93.6478	1	1	1	1	23.9365	25.5699	57.1003
DATA	1114	7	130	0	0	NC_2_11136978	NC_2_11136978	14030	475.5	2.877579943e-001	6.682370853e-002	1.660633604e-005	4.960108e+004	9.621641e+004	4.960209e+003	9.621805e+003	8058	10931	25	56	7.704523e+000	1.908209e+001	0	0	1	1	0	0	0	0	0	0	0	8084.49	11750.3	1	1	1	1	26.2212	25.4446	57.3209
DATA	1115	7	131	0	0	Col_1_7724864	Col_1_7724864	14051	475.776	-1.196680854e-001	7.238593480e-002	9.829113599e-002	8.719184e+002	6.619234e+002	9.274423e+001	8.679589e+001	180.5	149.5	25	56	7.963381e+000	1.880407e+001	0	0	0	0	0	0	0	0	0	0	0	141.96	80.7264	1	1	1	1	25.7804	25.6462	56.82
DATA	1116	7	132	0	0	NC_1_5255154	NC_1_5255154	14072	475.687	-1.836318330e-001	8.889185405e-002	3.884838201e-002	5.539044e+002	3.629134e+002	6.379332e+001	6.691938e+001	129	111	26	58	8.177570e+000	1.949566e+001	0	0	0	0	0	0	0	0	0	0	0	90.0746	44.1966	1	1	1	1	26.6546	26.2554	58.9938
DATA	1117	7	133	0	0	Col_1_17595157	Col_1_17595157	14093.5	475.676	3.043135882e-002	1.042351609e-001	7.703255608e-001	6.936814e+002	7.440317e+002	1.009864e+002	1.398036e+002	127	129	25	57	8.127521e+000	1.996418e+001	0	0	1	0	0	0	0	0	0	0	0	112.665	90.4748	1	1	1	1	27.0811	26.0094	58.5975
DATA	1118	7	134	0	0	Col_2_5105804	Col_2_5105804	14114.6	475.586	-2.137795499e-001	7.053056154e-002	2.437290102e-003	1.242169e+003	7.592786e+002	1.282044e+002	9.457948e+001	230	158	25	56	7.961449e+000	1.833397e+001	0	0	0	0	0	0	0	0	0	0	0	201.493	92.189	1	1	1	1	27.501	25.5101	57.7566
DATA	1119	7	135	0	-1	NC2_00147876	NC2_00147876	14135.8	475.5	0.000000000e+000	6.600289957e-001	1.000000000e+000	3.156544e+001	5.612144e+001	3.182335e+001	5.650740e+001	42	70	25	58	8.067614e+000	1.914177e+001	0	0	0	0	0	0	0	0	0	0	0	3.06671	2.05873	0	0	0	0	30	25.6082	58.9373
DATA	1120	7	136	0	0	Col_4_17031622	Col_4_17031622	14156.8	475.019	-4.139704927e-002	7.904134486e-002	6.004599608e-001	5.957002e+002	5.415402e+002	6.753199e+001	7.831420e+001	135.5	135	26	58	8.218575e+000	1.961375e+001	0	0	0	0	0	0	0	0	0	0	0	96.3676	65.544	1	1	1	1	24.4106	26.3393	59.3689
DATA	1121	7	137	0	0	Col_5_12658744	Col_5_12658744	14178	475.452	-6.889300219e-002	6.409606974e-002	2.824464930e-001	1.772875e+003	1.512813e+003	1.801258e+002	1.615448e+002	335	239	25	58	8.114320e+000	1.849648e+001	0	0	0	0	0	0	0	0	0	0	0	286.451	182.807	1	1	1	1	21.9382	25.7919	58.7214
DATA	1122	7	138	0	0	NC_3_19656109	NC_3_19656109	14199.3	475.609	-7.785918211e-002	6.625971360e-002	2.399704663e-001	1.296370e+003	1.083602e+003	1.335025e+002	1.223249e+002	246.5	182.5	24	58	7.842978e+000	1.898404e+001	0	0	0	0	0	0	0	0	0	0	0	209.182	130.723	1	1	1	1	27.2919	25.1572	58.3282
DATA	1123	7	139	0	0	Col_1_22726664	Col_1_22726664	14220.6	475.5	-4.217375509e-002	6.760646088e-002	5.327507326e-001	1.061660e+003	9.634113e+002	1.108659e+002	1.118666e+002	202.5	182.5	25	56	7.391693e+000	1.916653e+001	0	0	0	0	0	0	0	0	0	0	0	171.068	116.024	1	1	1	1	25.3321	25.5075	57.6377
DATA	1124	7	140	0	0	NC_2_232004	NC_2_232004	14241.5	475.702	4.164294313e-002	7.649451346e-002	5.861722737e-001	5.948220e+002	6.546813e+002	6.753429e+001	8.677296e+001	136	153	25	58	7.612462e+000	1.883575e+001	0	0	0	0	0	0	0	0	0	0	0	95.7178	78.7105	1	1	1	1	25.3321	25.6228	58.3962
DATA	1125	7	141	0	0	Col_1_11379524	Col_1_11379524	14262.7	475.484	-6.187360739e-002	8.041643164e-002	4.416470027e-001	5.908313e+002	5.123773e+002	6.720569e+001	7.668386e+001	128	122	26	59	8.161035e+000	1.973655e+001	0	0	0	0	0	0	0	0	0	0	0	94.9346	61.4915	1	1	1	1	26.0017	26.3231	59.5345
DATA	1126	7	142	0	0	NC_5_13917609	NC_5_13917609	14284.1	475.603	-7.146546559e-002	6.964706116e-002	3.048402821e-001	9.591365e+002	8.136075e+002	1.011343e+002	9.943076e+001	190.5	157	26	59	8.213905e+000	1.990580e+001	0	0	0	0	0	0	0	0	0	0	0	153.893	97.4663	1	1	1	1	25.7804	26.4178	59.6575
DATA	1127	7	143	0	0	NC_1_6251158	NC_1_6251158	14305	475.5	-2.158912918e-002	8.779758525e-002	8.057622628e-001	4.660982e+002	4.434946e+002	5.660601e+001	7.242695e+001	112	117	25	58	7.958944e+000	1.977252e+001	0	0	0	0	0	0	0	0	0	0	0	74.6753	53.0322	1	1	1	1	26.2212	25.6103	59.3881
DATA	1128	7	144	0	0	NC_2_6769255	NC_2_6769255	14326.3	475.609	2.686416496e-002	6.940253523e-002	6.986987795e-001	8.592589e+002	9.140884e+002	9.175002e+001	1.079196e+002	177	164	25	58	8.214082e+000	1.975765e+001	0	0	0	0	0	0	0	0	0	0	0	137.463	109.101	1	1	1	1	30	25.3303	59.1346
DATA	1129	7	145	0	0	NC_3_8299053	NC_3_8299053	14347.5	475.676	-1.201994899e-001	8.814847144e-002	1.726926721e-001	5.260678e+002	3.988800e+002	6.168767e+001	6.996110e+001	128	117.5	25	56	7.782139e+000	1.967794e+001	0	0	0	0	0	0	0	0	0	0	0	84.034	47.5185	1	1	1	1	30	25.5122	57.6235
DATA	1130	7	146	0	0	NC_3_12338622	NC_3_12338622	14368.5	475.676	1.083028484e-001	8.345648367e-002	1.943848087e-001	5.475030e+003	7.025696e+003	6.711344e+002	9.886406e+002	694	649.5	25	55	7.765070e+000	1.974947e+001	0	0	1	1	0	0	0	0	0	0	0	873.258	835.377	1	1	1	1	27.0811	25.5954	57.2702
DATA	1131	7	147	0	0	Col_4_16553387	Col_4_16553387	14389.2	475.603	2.425044562e-001	6.818753894e-002	3.759233959e-004	1.091829e+003	1.908355e+003	1.138645e+002	1.993664e+002	214.5	288	25	55	7.818003e+000	2.018919e+001	0	0	0	0	0	0	0	0	0	0	0	173.88	226.477	1	1	1	1	26.4388	25.651	57.4476
DATA	1132	7	148	0	0	NC_2_14370926	NC_2_14370926	14411.4	475.453	0.000000000e+000	6.605052618e-001	1.000000000e+000	3.216314e+001	5.744727e+001	3.236900e+001	5.785502e+001	38	67	25	56	7.996018e+000	1.964263e+001	0	0	0	0	0	0	0	0	0	0	0	0.284066	2.50892	0	0	0	0	24.4106	25.7091	57.8096
DATA	1133	7	149	0	0	Col_5_5036770	Col_5_5036770	14432.6	476.127	2.010562318e-001	1.482977686e-001	1.751754518e-001	1.695178e+002	2.693218e+002	3.657930e+001	6.388342e+001	62	89	27	57	7.869338e+000	1.985027e+001	0	0	0	0	0	0	0	0	0	0	0	26.9135	31.8335	1	1	1	0	24.8756	26.9313	57.7987
DATA	1134	7	150	0	0	Col_5_7991482	Col_5_7991482	14452.9	476.163	4.105820685e-002	7.224454194e-002	5.698159271e-001	7.274685e+002	7.995993e+002	7.966166e+001	9.880479e+001	152	163	26	58	8.226943e+000	2.035981e+001	0	0	0	0	0	0	0	0	0	0	0	115.321	94.3285	1	1	1	1	21.9382	26.3442	58.7643
DATA	1135	7	151	0	0	Col_1_30204978	Col_1_30204978	14474.7	476.37	-4.155803270e-002	7.267298332e-002	5.674237198e-001	7.848996e+002	7.132734e+002	8.495836e+001	9.203523e+001	163.5	148	26	58	8.151337e+000	1.959800e+001	0	0	0	0	0	0	0	0	0	0	0	124.227	83.9692	1	1	1	1	22.9591	26.4261	58.6594
DATA	1136	7	152	0	0	NC_4_9389223	NC_4_9389223	14495.1	476.08	1.945133371e-001	1.200253484e-001	1.051029970e-001	2.262770e+002	3.541226e+002	3.965728e+001	6.819515e+001	79	104.5	26	57	7.852762e+000	2.016265e+001	0	0	0	0	0	0	0	0	0	0	0	35.755	41.6047	1	1	1	1	22.9591	26.0167	58.5662
DATA	1137	7	153	0	0	Col_2_5167828	Col_2_5167828	14516.3	475.885	-2.131072908e-002	6.852995312e-002	7.558237662e-001	9.813552e+002	9.343627e+002	1.034158e+002	1.101873e+002	194	174	25	57.5	7.421052e+000	1.974845e+001	0	0	0	0	0	0	0	0	0	0	0	154.809	109.544	1	1	1	1	24.1747	25.5093	58.5851
DATA	1138	7	154	0	0	Col_4_11431960	Col_4_11431960	14537.7	475.609	-1.508286940e-001	7.997061863e-002	5.928802007e-002	6.985834e+002	4.936164e+002	7.712391e+001	7.656503e+001	147	127	25	57	7.581379e+000	1.919719e+001	0	0	0	0	0	0	0	0	0	0	0	110.012	57.7467	1	1	1	1	27.2919	25.4062	58.3477
DATA	1139	7	155	0	0	Col_3_10190924	Col_3_10190924	14559	475.842	6.347295225e-001	8.568202059e-002	1.282508652e-013	1.066014e+003	4.597189e+003	1.115132e+002	4.634454e+002	199	592	25	56	7.763679e+000	1.841580e+001	0	0	0	0	0	0	0	0	0	0	0	167.606	536.672	1	1	1	1	25.3321	25.6423	57.4388
DATA	1140	7	156	0	0	Col_2_17084458	Col_2_17084458	14580.1	475.7	-1.522435283e-001	7.351422911e-002	3.836443574e-002	9.135748e+002	6.434289e+002	9.706252e+001	8.714951e+001	183.5	138.5	25	55	7.896263e+000	1.831379e+001	0	0	0	0	0	0	0	0	0	0	0	143.397	74.9519	1	1	1	1	26.0017	25.5619	57.1612
DATA	1141	7	157	0	0	NC_1_10301346	NC_1_10301346	14601.1	475.608	-1.247466637e-001	9.203251721e-002	1.752701323e-001	4.985801e+002	3.741005e+002	5.970218e+001	6.978115e+001	119	107	25	54	8.065000e+000	1.923070e+001	0	0	0	0	0	0	0	0	0	0	0	78.1284	43.4848	1	1	1	1	24.1747	25.8882	55.8928
DATA	1142	7	158	0	0	NC_3_22636698	NC_3_22636698	14622.4	475.973	7.966520135e-002	1.106667817e-001	4.716077960e-001	2.913680e+002	3.500315e+002	4.394212e+001	6.862997e+001	86	105	25	53	7.740047e+000	1.862531e+001	0	0	0	0	0	0	0	0	0	0	0	45.5855	40.5997	1	1	1	1	29.1201	25.0131	55.2349
DATA	1143	7	159	0	0	NC_4_12514103	NC_4_12514103	14643.7	475.618	-7.477268345e-002	6.959687218e-002	2.826575816e-001	1.000055e+003	8.418823e+002	1.052943e+002	1.028985e+002	190	164	25	56	7.908043e+000	1.959576e+001	0	0	0	0	0	0	0	0	0	0	0	156.187	97.4312	1	1	1	1	25.1049	25.273	57.356
DATA	1144	7	160	0	0	Col_1_1157177	Col_1_1157177	14664.9	475.455	1.072357864e-002	7.799587382e-002	8.906442470e-001	6.056529e+002	6.207938e+002	6.897565e+001	8.584734e+001	131.5	136	25	57	7.851215e+000	1.967667e+001	0	0	0	0	0	0	0	0	0	0	0	94.4285	71.6863	1	1	1	1	25.7804	25.4182	58.3185
DATA	1145	7	161	66	-1	(-)3xSLv1	NegativeControl	14686	475.797	0.000000000e+000	6.631655974e-001	1.000000000e+000	3.284994e+001	5.904432e+001	3.309797e+001	5.965054e+001	41	70.5	25	57	8.364031e+000	2.014672e+001	0	0	0	0	0	0	0	1	0	0	0	2.47689	5.99087	0	0	0	0	30	25.5583	58.4298
DATA	1146	7	162	0	0	Col_3_6704617	Col_3_6704617	14707	475.797	6.679276546e-003	7.213294116e-002	9.262239189e-001	7.764230e+002	7.884564e+002	8.440911e+001	9.880941e+001	166	151	25	56.5	8.833818e+000	2.055280e+001	0	0	0	0	0	0	0	0	0	0	0	120.662	90.6516	1	1	1	1	28.1191	25.8922	58.2799
DATA	1147	7	163	0	0	Col_1_16493594	Col_1_16493594	14728.3	475.222	-7.591476642e-002	1.180724712e-001	5.202561539e-001	3.213194e+002	2.697877e+002	4.618463e+001	6.550418e+001	91	99	24	56	8.017036e+000	1.978100e+001	0	0	0	0	0	0	0	0	0	0	0	49.8448	30.9475	1	1	1	0	24.8756	24.9849	57.3071
DATA	1148	7	164	0	0	NC_5_11476187	NC_5_11476187	14748.1	475.744	-1.753476922e-001	1.282229856e-001	1.714619142e-001	3.241606e+002	2.164774e+002	4.641681e+001	6.360812e+001	86	93.5	24	55	7.639032e+000	1.904788e+001	0	0	0	0	0	0	0	0	0	0	0	50.2135	24.7821	1	1	1	0	21.4095	24.2867	55.7858
DATA	1149	8	1	0	0	Col_3_9987998	Col_3_9987998	11311.4	480.444	1.454411839e-002	1.679906334e-001	9.310077802e-001	1.737720e+002	1.796900e+002	3.640217e+001	5.785625e+001	64	87	23	55	7.310559e+000	1.860588e+001	0	0	0	0	0	0	0	0	0	0	0	27.9576	22.3722	1	1	1	0	23.2073	23.3628	55.9205
DATA	1150	8	2	0	0	NC_1_4326096	NC_1_4326096	11333.2	480.102	5.645588371e-001	4.314642263e-001	1.907132904e-001	3.183440e+001	1.168034e+002	3.218809e+001	5.639873e+001	43	82	23	55	7.212516e+000	1.918460e+001	0	0	0	0	0	0	0	0	0	0	0	4.9927	14.4948	0	1	0	0	26.0017	23.6521	56.3883
DATA	1151	8	3	0	0	NC_1_17666204	NC_1_17666204	11353.7	480.609	-2.231857553e-002	1.059177723e-001	8.331088430e-001	3.303559e+002	3.138076e+002	4.604671e+001	6.361773e+001	87	102	23	54.5	6.916694e+000	1.952905e+001	0	0	0	0	0	0	0	0	0	0	0	52.9999	38.8272	1	1	1	1	27.2919	23.4764	57.0471
DATA	1152	8	4	0	0	Col_2_11431397	Col_2_11431397	11374.6	480.632	-8.241759434e-002	6.343663310e-002	1.938714107e-001	2.187489e+003	1.809374e+003	2.210942e+002	1.892575e+002	390	280	23	56	7.461058e+000	1.916687e+001	0	0	0	0	0	0	0	0	0	0	0	350.501	223.231	1	1	1	1	24.8756	24.0737	57.4789
DATA	1153	8	5	0	0	Col_3_14934827	Col_3_14934827	11396	480.5	-5.320621464e-002	8.098438793e-002	5.111851110e-001	7.720141e+002	6.829974e+002	8.877728e+001	1.023544e+002	136	120	23	56	7.798369e+000	1.883898e+001	0	0	0	0	0	0	0	0	0	0	0	123.549	84.0324	1	1	1	1	26.2212	24.2743	57.6359
DATA	1154	8	6	0	0	NC_3_17290102	NC_3_17290102	11417.2	480.522	4.849181731e-001	4.811971050e-001	3.135826881e-001	3.198771e+001	9.770153e+001	3.230410e+001	5.664567e+001	42	78.5	24	55.5	7.561684e+000	1.967124e+001	0	0	0	0	0	0	0	0	0	0	0	4.29916	11.9895	0	1	0	0	30	24.3655	57.7944
DATA	1155	8	7	0	0	Col_5_9122375	Col_5_9122375	11438.4	480.586	-2.577401825e-002	8.435374198e-002	7.599497109e-001	4.997882e+002	4.709903e+002	5.946631e+001	7.312236e+001	113.5	126.5	23.5	55	7.797046e+000	1.896610e+001	0	0	0	0	0	0	0	0	0	0	0	79.8182	57.6564	1	1	1	1	27.501	24.0812	57.0288
DATA	1156	8	8	0	0	NC_1_23209995	NC_1_23209995	11459.3	480.312	-1.712002002e-002	6.399870119e-002	7.890797941e-001	1.598488e+003	1.536701e+003	1.630705e+002	1.635767e+002	300.5	250	23	55	7.637614e+000	1.823776e+001	0	0	0	0	0	0	0	0	0	0	0	255.043	187.688	1	1	1	1	26.4388	23.7769	55.659
DATA	1157	8	9	0	0	NC_1_27909008	NC_1_27909008	11480.6	480.586	0.000000000e+000	6.572922303e-001	1.000000000e+000	3.207411e+001	5.582503e+001	3.240009e+001	5.619321e+001	40	65	24	56	7.185655e+000	1.875160e+001	0	0	0	0	0	0	0	0	0	0	0	4.46346	1.26926	0	0	0	0	27.501	23.8474	55.6026
DATA	1158	8	10	0	0	NC_4_1562000	NC_4_1562000	11501.1	480.375	3.193656453e-002	3.653024128e-001	9.303336959e-001	7.543589e+001	8.119225e+001	3.317231e+001	5.687665e+001	49.5	69	23	55	7.408344e+000	1.872856e+001	0	0	0	0	0	0	0	0	0	0	0	12.0177	9.8755	1	1	0	0	23.2073	23.3594	54.6563
DATA	1159	8	11	0	0	Col_2_1583000	Col_2_1583000	11523	480.5	-9.787607024e-002	8.650176353e-002	2.578479941e-001	5.233723e+002	4.177675e+002	6.151452e+001	7.019177e+001	122	111	22	55	7.509137e+000	1.855350e+001	0	0	0	0	0	0	0	0	0	0	0	83.3247	50.7132	1	1	1	1	26.2212	23.1995	55.0512
DATA	1160	8	12	0	0	NC_2_1694733	NC_2_1694733	11544.7	480.149	0.000000000e+000	6.587325229e-001	1.000000000e+000	3.214007e+001	5.614733e+001	3.235227e+001	5.669061e+001	38	70	22	55	7.885665e+000	1.822557e+001	0	0	0	0	0	0	0	0	0	0	0	1.06926	5.51018	0	0	0	0	23.2073	23.5639	55.3542
DATA	1161	8	13	0	0	NC_2_4655863	NC_2_4655863	11565.3	480.3	4.237034217e-001	3.815121689e-001	2.667450751e-001	4.462595e+001	1.183834e+002	3.266600e+001	5.782392e+001	42	76	23	56	8.350808e+000	2.020732e+001	0	0	0	0	0	0	0	0	0	0	0	7.09696	14.3215	1	1	0	0	21.6755	24.1801	56.6282
DATA	1162	8	14	0	0	Col_5_14954078	Col_5_14954078	11585.4	480.833	-1.936847503e-002	6.840891602e-002	7.770787695e-001	9.637887e+002	9.217504e+002	1.016692e+002	1.082084e+002	181	158.5	23	55	7.997385e+000	1.934747e+001	0	0	0	0	0	0	0	0	0	0	0	153.23	111.347	1	1	1	1	24.8756	24.2155	55.534
DATA	1163	8	15	0	0	Col_2_6442423	Col_2_6442423	11607	481.056	7.840480307e-002	1.007876755e-001	4.366158648e-001	3.253661e+002	3.897419e+002	4.590230e+001	6.885604e+001	83	110.5	23	56.5	7.900161e+000	1.971569e+001	0	0	0	0	0	0	0	0	0	0	0	51.7131	47.0123	1	1	1	1	24.1747	24.4556	56.729
DATA	1164	8	16	0	0	NC_3_20220404	NC_3_20220404	11628.6	482.036	-1.736752796e-001	9.923824708e-002	8.010378665e-002	4.516483e+002	3.027786e+002	5.557342e+001	6.440138e+001	108	98	24	56	8.467410e+000	1.996642e+001	0	0	0	0	0	0	0	0	0	0	0	71.779	36.4736	1	1	1	1	17.2609	24.842	57.4456
DATA	1165	8	17	0	0	Col_4_14303187	Col_4_14303187	11649.3	480.585	-1.604406523e-001	7.867853521e-002	4.143084605e-002	7.246456e+002	5.008239e+002	7.937705e+001	7.580596e+001	144	123	23	56	7.938640e+000	1.981058e+001	0	0	0	0	0	0	0	0	0	0	0	115.107	60.2608	1	1	1	1	24.6442	24.0457	57.1154
DATA	1166	8	18	0	0	NC_1_29245885	NC_1_29245885	11670.8	480.618	-1.032515278e-001	6.885417110e-002	1.337262911e-001	1.078205e+003	8.500601e+002	1.125839e+002	1.023302e+002	215.5	167.5	24	55	7.961642e+000	1.948521e+001	0	0	0	0	0	0	0	0	0	0	0	171.246	102.169	1	1	1	1	25.1049	24.2555	55.7346
DATA	1167	8	19	0	0	Col_4_7141716	Col_4_7141716	11692.3	480.609	1.084614879e-001	2.714546355e-001	6.894831366e-001	9.490252e+001	1.218258e+002	3.376555e+001	5.831242e+001	49	78	24	56	7.534226e+000	1.851890e+001	0	0	0	0	0	0	0	0	0	0	0	15.0717	14.6277	1	1	0	0	27.2919	24.0268	56.4805
DATA	1168	8	20	0	0	NC_1_18645117	NC_1_18645117	11713.1	480.632	-3.363341568e-002	7.142019839e-002	6.376957071e-001	8.155622e+002	7.547857e+002	8.775807e+001	9.462844e+001	166	156	23	54	7.398337e+000	1.843524e+001	0	0	0	0	0	0	0	0	0	0	0	129.521	90.5498	1	1	1	1	25.5572	23.6427	55.982
DATA	1169	8	21	0	0	Col_5_17693071	Col_5_17693071	11734.5	480.676	-1.781126491e-001	7.043519739e-002	1.144711754e-002	1.143719e+003	7.589387e+002	1.188734e+002	9.498721e+001	222	146	23	54	6.981129e+000	1.847401e+001	0	0	0	0	0	0	0	0	0	0	0	181.646	90.9759	1	1	1	1	27.0811	23.1482	54.8744
DATA	1170	8	22	0	0	Col_3_1210390	Col_3_1210390	11755.3	480.587	2.660424105e-003	1.038287356e-001	9.795578839e-001	3.398107e+002	3.418987e+002	4.695193e+001	6.660360e+001	88	95.5	22	55	6.854339e+000	1.843644e+001	0	0	0	0	0	0	0	0	1	0	0	53.9734	40.9567	1	1	1	1	26.2212	22.8391	54.2718
DATA	1171	8	23	0	0	Col_1_9004147	Col_1_9004147	11776.4	480.719	-1.182316854e-001	8.415933360e-002	1.600643152e-001	5.769704e+002	4.394625e+002	6.616894e+001	7.212665e+001	129	116	22	54	6.388311e+000	1.847690e+001	0	0	0	0	0	0	0	0	1	0	0	91.6594	52.6127	1	1	1	1	25.1049	22.8763	54.6447
DATA	1172	8	24	0	0	NC_5_20995844	NC_5_20995844	11798	480.5	0.000000000e+000	6.082399134e-001	1.000000000e+000	3.865701e+001	5.685700e+001	3.261856e+001	5.745368e+001	44	67.5	23	53	7.212512e+000	1.913756e+001	0	0	0	0	0	0	0	0	0	0	0	6.14221	6.16558	1	0	0	0	26.2212	23.4494	54.5975
DATA	1173	8	25	0	0	Col_5_17176006	Col_5_17176006	11819.3	480.609	6.611884107e-003	7.490521168e-002	9.296620710e-001	6.611503e+002	6.712929e+002	7.361806e+001	8.822407e+001	139	134.5	22	55	7.071626e+000	1.968314e+001	0	0	0	0	0	0	0	0	1	0	0	105.08	80.292	1	1	1	1	27.2919	22.664	54.8451
DATA	1174	8	26	0	0	Col_4_14570188	Col_4_14570188	11839.9	480.603	-4.756785403e-002	6.902697882e-002	4.907479168e-001	9.666111e+002	8.663311e+002	1.019370e+002	1.038489e+002	193	166	22	53.5	7.197101e+000	1.876013e+001	0	0	0	0	0	0	0	0	1	0	0	153.675	103.586	1	1	1	1	25.7804	22.9116	54.6602
DATA	1175	8	27	0	0	NC_4_18298466	NC_4_18298466	11860.9	480.557	-3.284385814e-002	6.454230664e-002	6.108410200e-001	1.512896e+003	1.402702e+003	1.547114e+002	1.515147e+002	267.5	228	22	53	7.573149e+000	1.866315e+001	0	0	0	0	0	0	0	0	0	0	0	240.609	167.676	1	1	1	1	26.2212	23.4791	54.3953
DATA	1176	8	28	0	0	Col_5_10483806	Col_5_10483806	11882.2	480.585	1.962652865e-001	9.735890369e-002	4.381099174e-002	3.079913e+002	4.839536e+002	4.466317e+001	7.499534e+001	83	118	22	53	6.583983e+000	1.777080e+001	0	0	0	0	0	0	0	0	1	0	0	49.0025	57.8402	1	1	1	1	24.6442	22.7311	52.93
DATA	1177	8	29	0	0	NC_5_18260853	NC_5_18260853	11902.6	480.295	-4.639170539e-002	1.616850101e-001	7.741686402e-001	2.015013e+002	1.810865e+002	3.809829e+001	6.009009e+001	67	85	22	53	6.680564e+000	1.801351e+001	0	0	0	0	0	0	0	0	0	0	0	32.0712	21.6404	1	1	1	0	22.7082	22.9751	52.9114
DATA	1178	8	30	0	0	NC_3_6810841	NC_3_6810841	11924.3	480.537	-7.743952834e-002	7.317653768e-002	2.899386351e-001	7.967696e+002	6.666428e+002	8.598094e+001	8.790487e+001	164.5	135.5	23	55	6.706282e+000	1.856806e+001	0	0	0	0	0	0	0	0	0	0	0	126.885	79.663	1	1	1	1	24.6442	23.2424	55.022
DATA	1179	8	31	0	0	Col_4_17281034	Col_4_17281034	11945.9	480.789	2.125885211e-001	8.985141376e-002	1.798140104e-002	3.534814e+002	5.767068e+002	4.788076e+001	8.129462e+001	94	127	25	55.5	7.145668e+000	1.887246e+001	0	0	0	0	0	0	0	0	0	0	0	56.3246	68.9182	1	1	1	1	25.5572	24.5055	55.033
DATA	1180	8	32	0	0	NC_5_9457189	NC_5_9457189	11967.4	480.75	-1.198252132e-001	6.510122320e-002	6.568040834e-002	1.756352e+003	1.332865e+003	1.785766e+002	1.450777e+002	306.5	224	24	55	6.579859e+000	1.943051e+001	0	0	0	0	0	0	0	0	0	0	0	280.018	159.297	1	1	1	1	25.1049	24.2916	54.4659
DATA	1181	8	33	0	0	NC_1_13881867	NC_1_13881867	11988.3	481.246	-8.052528540e-002	7.291065866e-002	2.694032880e-001	8.104048e+002	6.732506e+002	8.722392e+001	8.839582e+001	163	139	25	53	7.438674e+000	1.950366e+001	0	0	0	0	0	0	0	0	0	0	0	129.295	80.4769	1	1	1	1	27.0811	25.1457	54.3291
DATA	1182	8	34	0	0	NC_1_29318716	NC_1_29318716	12009.3	481.545	9.573809827e-002	3.691759717e-001	7.953812748e-001	7.009703e+001	8.738517e+001	3.298719e+001	5.793139e+001	49	72.5	24	54	7.317797e+000	1.956359e+001	0	0	0	0	0	0	0	0	0	0	0	11.1912	10.4479	1	1	0	0	23.2073	24.4086	55.264
DATA	1183	8	35	0	-1	NC2_00147876	NC2_00147876	12029.8	480.211	0.000000000e+000	6.594302236e-001	1.000000000e+000	3.201846e+001	5.688866e+001	3.222347e+001	5.725402e+001	37	63	23	57	7.095397e+000	1.925601e+001	0	0	0	0	0	0	0	0	0	0	0	0.305514	-1.75912	0	0	0	0	25.3321	23.9248	56.5796
DATA	1184	8	36	0	0	NC_4_4163087	NC_4_4163087	12051.8	480.684	-4.275194815e-003	1.471243014e-001	9.768180245e-001	2.143753e+002	2.122753e+002	3.868049e+001	6.104353e+001	75	83.5	24	58	7.457733e+000	1.959266e+001	0	0	0	0	0	0	0	0	0	0	0	34.2654	25.3954	1	1	1	0	25.3321	24.2329	58.3435
DATA	1185	8	37	0	0	NC_3_15285536	NC_3_15285536	12073.2	481	9.577826312e-001	1.539356690e-001	4.909607574e-010	7.117256e+001	6.457958e+002	3.294881e+001	8.627647e+001	47.5	134	24	58	7.555080e+000	1.868460e+001	0	0	0	0	0	0	0	0	0	0	0	11.3852	77.29	1	1	0	1	28.1191	24.3117	58.477
DATA	1186	8	38	0	0	Col_3_20740722	Col_3_20740722	12094.4	481	1.409169242e-001	1.313457112e-001	2.833292764e-001	2.090212e+002	2.891394e+002	3.834491e+001	6.408000e+001	70	102	24	56	7.670275e+000	1.943597e+001	0	0	0	0	0	0	0	0	0	0	0	33.461	34.6199	1	1	1	1	30	24.0146	57.449
DATA	1187	8	39	0	0	NC_2_18978930	NC_2_18978930	12115.4	480.879	-1.299626803e-001	6.314940590e-002	3.958829916e-002	3.811245e+003	2.825558e+003	3.824759e+002	2.882791e+002	648	398	24	55.5	8.025970e+000	1.847895e+001	0	0	0	0	0	0	0	0	0	0	0	610.568	338.479	1	1	1	1	27.501	24.6399	56.3185
DATA	1188	8	40	0	0	Col_3_978513	Col_3_978513	12136.6	480.909	-1.625793185e-002	8.868481012e-002	8.545448860e-001	4.533385e+002	4.366813e+002	5.554676e+001	7.190634e+001	109	110	25	54	7.892900e+000	1.838178e+001	0	0	0	0	0	0	0	0	0	0	0	72.6832	52.3387	1	1	1	1	27.2919	25.2075	55.1095
DATA	1189	8	41	0	0	Col_5_19352954	Col_5_19352954	12157.1	481.104	1.536569842e-001	9.352627877e-002	1.003977451e-001	3.429474e+002	4.885224e+002	4.695431e+001	7.514320e+001	96	123	25	54	7.953271e+000	1.872269e+001	0	0	0	0	0	0	0	0	0	0	0	55.0299	58.585	1	1	1	1	27.7085	25.1983	55.8937
DATA	1190	8	42	0	0	NC_3_6676088	NC_3_6676088	12178.6	481	0.000000000e+000	6.625126240e-001	1.000000000e+000	3.184204e+001	5.669652e+001	3.219055e+001	5.729602e+001	41	67	25	52	8.003021e+000	1.865702e+001	0	0	0	0	0	0	0	0	0	0	0	4.90436	6.22555	0	0	0	0	29.1201	24.9368	55.1429
DATA	1191	8	43	0	0	Col_5_8224502	Col_5_8224502	12199.4	481.538	-8.622134646e-002	6.435128757e-002	1.802927447e-001	1.787520e+003	1.465647e+003	1.815963e+002	1.572670e+002	317	224.5	24	54	7.618292e+000	1.899938e+001	0	0	0	0	0	0	0	0	0	0	0	287.334	175.988	1	1	1	1	24.4106	24.6816	56.1229
DATA	1192	8	44	0	0	NC_2_6770075	NC_2_6770075	12220.6	481.375	3.696452584e-002	9.230996372e-002	6.888330742e-001	3.950363e+002	4.301318e+002	5.083123e+001	7.139602e+001	98	116	24	54	6.959925e+000	1.775672e+001	0	0	0	0	0	0	0	0	0	0	0	63.5522	51.6834	1	1	1	1	24.8756	24.3814	55.9294
DATA	1193	8	45	0	0	NC_1_11089576	NC_1_11089576	12242.4	481	-2.801306933e-001	1.153400397e-001	1.515149163e-002	4.084977e+002	2.143181e+002	5.186829e+001	6.084254e+001	98	88	23	55	6.966288e+000	1.840869e+001	0	0	0	0	0	0	0	0	0	0	0	65.7712	25.7708	1	1	1	0	29.1201	23.9291	56.3648
DATA	1194	8	46	0	0	NC_4_5662040	NC_4_5662040	12263.5	481	7.451091218e-002	1.085302907e-001	4.923695931e-001	2.911429e+002	3.456345e+002	4.321408e+001	6.657528e+001	87	109	24	54	7.207581e+000	1.874953e+001	0	0	0	0	0	0	0	0	0	0	0	46.9176	41.5921	1	1	1	1	29.1201	24.4116	56.0276
DATA	1195	8	47	0	0	NC_1_13142438	NC_1_13142438	12284.4	480.93	4.748890424e-002	1.228431580e-001	6.990659839e-001	2.520728e+002	2.811997e+002	4.066265e+001	6.343020e+001	79	98	24	58	8.113102e+000	1.958357e+001	0	0	0	0	0	0	0	0	0	0	0	40.6567	33.8644	1	1	1	0	25.7804	24.455	58.0082
DATA	1196	8	48	0	0	Col_1_22706432	Col_1_22706432	12305	480.677	-7.290564593e-002	6.657455505e-002	2.734738151e-001	1.238667e+003	1.047247e+003	1.279036e+002	1.191423e+002	231.5	193	23	57	8.427751e+000	1.969109e+001	0	0	0	0	0	0	0	0	0	0	0	199.948	126.216	1	1	1	1	26.6546	24.0549	56.9426
DATA	1197	8	49	0	0	NC_1_9626955	NC_1_9626955	12326.6	480.77	-1.014024675e-001	6.275709538e-002	1.061391078e-001	3.533061e+003	2.797362e+003	3.547389e+002	2.854374e+002	595	396	23	56	8.141112e+000	1.957892e+001	0	0	0	0	0	0	0	0	0	0	0	570.855	337.429	1	1	1	1	26.0017	23.9046	56.6804
DATA	1198	8	50	0	0	Col_2_14141517	Col_2_14141517	12347.7	480.683	1.995432395e-003	7.203668485e-002	9.779012441e-001	7.485764e+002	7.520238e+002	8.134067e+001	9.419194e+001	157	153.5	23	54	7.572047e+000	1.996117e+001	0	0	0	0	0	0	0	0	0	0	0	121.06	90.7889	1	1	1	1	26.4388	23.2158	55.1263
DATA	1199	8	51	0	0	NC_3_17433516	NC_3_17433516	12370.3	481.655	-1.122010259e-001	1.526212132e-001	4.622420006e-001	2.251161e+002	1.738624e+002	3.671110e+001	5.926947e+001	64	78	24	57	8.014552e+000	2.015409e+001	0	0	0	0	0	0	0	0	0	0	0	36.4498	21.0098	1	1	1	0	18.5412	24.5773	56.6035
DATA	1200	8	52	0	0	Col_5_22027492	Col_5_22027492	12390	480.815	2.555096617e-001	7.250445633e-002	4.249966776e-004	6.758740e+002	1.217238e+003	7.467865e+001	1.342463e+002	149	211	23	54	7.996148e+000	1.851852e+001	0	0	0	0	0	0	0	0	0	0	0	109.508	147.212	1	1	1	1	27.501	23.874	54.6568
DATA	1201	8	53	0	0	NC_1_7645684	NC_1_7645684	12411.3	481.254	1.182630645e-001	7.970810044e-002	1.378880153e-001	4.936221e+002	6.481234e+002	5.868039e+001	8.602407e+001	119.5	141.5	24	52	6.807918e+000	1.931694e+001	0	0	0	0	0	0	0	0	0	0	0	80.0611	78.4557	1	1	1	1	26.0017	23.8395	54.3066
DATA	1202	8	54	0	0	NC_3_6640408	NC_3_6640408	12432.5	481.28	-4.877349441e-002	8.515326562e-002	5.667983789e-001	5.058391e+002	4.521046e+002	5.969598e+001	7.237118e+001	119	114	24	55	7.607516e+000	2.023788e+001	0	0	0	0	0	0	0	0	0	0	0	82.1194	54.778	1	1	1	1	23.9365	23.8347	56.8655
DATA	1203	8	55	0	0	NC_4_9013063	NC_4_9013063	12453.8	481.119	-3.696428585e-002	1.353527988e-001	7.847795470e-001	2.432468e+002	2.233999e+002	3.993464e+001	6.071848e+001	73.5	85	24	55	7.924451e+000	1.949620e+001	0	0	0	0	0	0	0	0	0	0	0	39.5247	27.0929	1	1	1	0	27.501	24.3048	56.4358
DATA	1204	8	56	0	0	Col_4_4192341	Col_4_4192341	12474.5	481.36	-6.051293414e-003	7.374034947e-002	9.345972721e-001	6.931463e+002	6.835552e+002	7.619497e+001	8.862403e+001	150	142	24	55.5	8.013862e+000	1.983086e+001	0	0	0	0	0	0	0	0	0	0	0	112.736	82.9753	1	1	1	1	24.4106	24.288	57.8315
DATA	1205	8	57	0	0	NC_5_10921629	NC_5_10921629	12496.4	481.298	-8.803660817e-003	8.649553462e-002	9.189299674e-001	4.654695e+002	4.561289e+002	5.626632e+001	7.249859e+001	110	120	24	55	7.728250e+000	1.987944e+001	0	0	0	0	0	0	0	0	0	0	0	75.777	55.4228	1	1	1	1	26.8687	24.1774	57.2419
DATA	1206	8	58	0	0	NC_1_29256027	NC_1_29256027	12517.4	481.298	2.131469212e-001	1.615991052e-001	1.871738766e-001	1.465310e+002	2.393737e+002	3.481638e+001	6.117593e+001	67	91	23	56	7.843840e+000	1.917484e+001	0	0	0	0	0	0	0	0	0	0	0	23.8765	29.1131	1	1	0	0	26.8687	23.6971	56.705
DATA	1207	8	59	0	0	Col_2_8862824	Col_2_8862824	12537.8	481.453	-1.303586267e-002	7.613354040e-002	8.640479123e-001	6.321675e+002	6.134742e+002	7.065412e+001	8.322933e+001	140	132	23	55	7.806882e+000	1.913573e+001	0	0	0	0	0	0	0	0	0	0	0	103.102	74.6814	1	1	1	1	24.8756	24.2177	56.2785
DATA	1208	8	60	0	0	Col_1_16271383	Col_1_16271383	12559.1	481.509	-2.805026881e-002	7.039706768e-002	6.902926745e-001	8.422593e+002	7.895789e+002	8.993231e+001	9.691146e+001	174	164	23	55	7.391933e+000	1.843243e+001	0	0	0	0	0	0	0	0	0	0	0	137.494	96.2128	1	1	1	1	25.7804	24	55.9778
DATA	1209	8	61	0	0	NC_1_10701219	NC_1_10701219	12580	481.538	-8.627598915e-002	6.638503649e-002	1.937277974e-001	1.288064e+003	1.055994e+003	1.326014e+002	1.195940e+002	244.5	182.5	24	53	7.284183e+000	1.799361e+001	0	0	0	0	0	0	0	0	0	0	0	210.455	128.798	1	1	1	1	24.8756	24.6163	54.4506
DATA	1210	8	62	0	0	NC_3_2937666	NC_3_2937666	12601.3	481.067	-7.826110919e-002	7.234266284e-002	2.793363934e-001	8.127953e+002	6.787660e+002	8.716003e+001	8.804949e+001	161	145	23	56	7.067605e+000	1.941326e+001	0	0	0	0	0	0	0	0	0	0	0	132.905	82.8676	1	1	1	1	22.1978	24.0755	55.5553
DATA	1211	8	63	0	0	Col_5_9508153	Col_5_9508153	12623	481.5	-1.612891460e-001	8.146607191e-002	4.772239027e-002	6.492071e+002	4.478103e+002	7.213344e+001	7.172567e+001	142.5	118.5	23	55	6.431165e+000	1.951556e+001	0	0	0	0	0	0	0	0	0	0	0	106.262	54.7256	1	1	1	1	26.2212	23.6006	55.4589
DATA	1212	8	64	0	0	NC_1_8329521	NC_1_8329521	12643.7	482.093	8.749380494e-002	9.907596471e-002	3.771832249e-001	3.253834e+002	3.980056e+002	4.522546e+001	6.868311e+001	87	114	24	54	7.018674e+000	1.881812e+001	0	0	0	0	0	0	0	0	0	0	0	53.3108	48.6852	1	1	1	1	21.9382	24.3697	55.7115
DATA	1213	8	65	0	0	NC_1_3372978	NC_1_3372978	12666.1	481.145	7.247001228e-002	6.894703287e-002	2.932140912e-001	8.357301e+002	9.874976e+002	8.927325e+001	1.134842e+002	167	169	24	52	7.291613e+000	1.836164e+001	0	0	0	0	0	0	0	0	0	0	0	137.019	120.912	1	1	1	1	24.6442	24.1136	53.9889
DATA	1214	8	66	0	0	NC_4_6047408	NC_4_6047408	12686.5	481.324	8.711023377e-002	2.322991447e-001	7.076666951e-001	1.122339e+002	1.371621e+002	3.331019e+001	5.752910e+001	57	77	24	54	7.832463e+000	1.941040e+001	0	0	0	0	0	0	0	0	0	0	0	18.4164	16.8098	1	1	0	0	27.0811	24.6536	56.0615
DATA	1215	8	67	0	0	NC_5_12090751	NC_5_12090751	12707.1	481.484	8.589151165e-002	1.207535645e-001	4.769009125e-001	2.425186e+002	2.955538e+002	3.962464e+001	6.316081e+001	78	105	24	55.5	7.881926e+000	1.979519e+001	0	0	0	0	0	0	0	0	0	0	0	39.828	36.2545	1	1	1	1	26.2212	24.7056	56.575
DATA	1216	8	68	0	0	Col_2_2766002	Col_2_2766002	12728.5	481.431	9.456705114e-002	9.658891352e-002	3.275467157e-001	3.357611e+002	4.174432e+002	4.591021e+001	6.966040e+001	99	115	25	57	7.672363e+000	2.129914e+001	0	0	0	0	0	0	0	0	0	0	0	55.1849	51.2538	1	1	1	1	24.4106	25.1907	58.4605
DATA	1217	8	69	0	0	NC_2_17867801	NC_2_17867801	12749.7	481.396	-1.230134154e-001	6.854894957e-002	7.272797198e-002	1.126304e+003	8.484810e+002	1.168951e+002	1.015064e+002	234	166	25	55	7.701313e+000	1.890434e+001	0	0	0	0	0	0	0	0	0	0	0	185.26	104.271	1	1	1	1	24.6442	25.0225	56.6113
DATA	1218	8	70	0	0	Col_5_16696916	Col_5_16696916	12771.1	481.273	8.386738437e-002	8.074119780e-002	2.989356272e-001	4.848040e+002	5.880761e+002	5.768676e+001	8.097593e+001	114	136	24	56	7.522635e+000	1.788137e+001	0	0	0	0	0	0	0	0	0	0	0	79.8026	72.3348	1	1	1	1	25.1049	24.0563	56.8169
DATA	1219	8	71	0	0	NC_1_19312031	NC_1_19312031	12792.5	481.324	0.000000000e+000	5.922437948e-001	1.000000000e+000	3.936749e+001	5.526211e+001	3.148668e+001	5.561702e+001	47	61.5	23	55	7.221514e+000	1.911754e+001	0	0	0	0	0	0	0	0	0	0	0	6.48518	-2.39874	1	0	0	0	30	23.4262	58.0111
DATA	1220	8	72	0	0	Col_2_14047850	Col_2_14047850	12813.2	481.667	-2.459409257e-002	8.859386284e-002	7.813156518e-001	4.461990e+002	4.216329e+002	5.445456e+001	6.975465e+001	114	110	24	57	7.648700e+000	2.028492e+001	0	0	0	0	0	0	0	0	0	0	0	73.5628	51.9524	1	1	1	1	25.3321	24.1326	58.8617
DATA	1221	8	73	0	0	NC_3_13455538	NC_3_13455538	12835.1	481.271	-3.377835840e-002	6.153118251e-002	5.830306672e-001	1.379334e+004	1.276118e+004	1.379686e+003	1.277326e+003	2199	1524	24	56	7.421624e+000	1.965599e+001	0	0	0	0	0	0	0	0	0	0	0	2275.49	1573.75	1	1	1	1	26.0017	24.15	57.5639
DATA	1222	8	74	0	0	NC_5_8777236	NC_5_8777236	12855.7	481.373	-3.166318499e-002	6.628835448e-002	6.328934046e-001	1.156891e+003	1.075546e+003	1.198155e+002	1.210194e+002	233.5	199.5	24	55	7.176962e+000	1.972710e+001	0	0	0	0	0	0	0	0	0	0	0	190.984	132.747	1	1	1	1	24.1747	24.7079	56.1573
DATA	1223	8	75	0	0	Col_2_4652064	Col_2_4652064	12876.6	481.389	-1.603290381e-001	6.873500148e-002	1.967084954e-002	1.215894e+003	8.405559e+002	1.255169e+002	1.006884e+002	241.5	165.5	24	54	6.973077e+000	1.786648e+001	0	0	0	0	0	0	0	0	0	0	0	200.857	103.826	1	1	1	1	24.4106	25.0393	55.9466
DATA	1224	8	76	0	0	Col_5_14751314	Col_5_14751314	12898.2	481.5	-5.600667044e-003	6.245894867e-002	9.285497984e-001	2.448796e+003	2.417419e+003	2.468506e+002	2.480062e+002	445.5	345.5	24	53	7.004373e+000	1.803446e+001	0	0	0	0	0	0	0	0	0	0	0	404.798	298.841	1	1	1	1	25.7804	24.3668	55.2772
DATA	1225	8	77	0	0	Col_4_4594032	Col_4_4594032	12918.9	481.434	-1.147110404e-001	6.448651138e-002	7.526634704e-002	1.886790e+003	1.448813e+003	1.912271e+002	1.550933e+002	347.5	243	24	54	7.010390e+000	1.911935e+001	0	0	0	0	0	0	0	0	0	0	0	312.078	179.235	1	1	1	1	24.8756	24.2951	56.9372
DATA	1226	8	78	0	0	Col_4_10485736	Col_4_10485736	12940	481.5	-1.039523575e-001	6.308374828e-002	9.938410491e-002	2.861809e+003	2.252622e+003	2.878652e+002	2.319524e+002	502.5	345	24	55	7.280037e+000	1.981868e+001	0	0	0	0	0	0	0	0	0	0	0	473.633	278.88	1	1	1	1	25.3321	24.2174	57.2935
DATA	1227	8	79	0	0	Col_2_8113336	Col_2_8113336	12961.5	482.077	4.427453880e-002	1.061715570e-001	6.766715216e-001	3.023443e+002	3.347930e+002	4.335478e+001	6.461573e+001	92	112	24	55	7.804518e+000	1.912636e+001	0	0	0	0	0	0	0	0	0	0	0	50.074	41.4788	1	1	1	1	23.9365	24.6536	57.4609
DATA	1228	8	80	0	0	Col_5_10087582	Col_5_10087582	12982.5	481.5	4.043762270e-001	7.698260047e-002	1.497827963e-007	5.967868e+002	1.514242e+003	6.727780e+001	1.611819e+002	144	261	24	54.5	7.534040e+000	1.935522e+001	0	0	0	0	0	0	0	0	0	0	0	98.8781	187.729	1	1	1	1	24.4106	24.3547	57.4637
DATA	1229	8	81	0	0	Col_3_14669038	Col_3_14669038	13004	481.5	-1.012229140e-001	6.387697259e-002	1.130449510e-001	2.066430e+003	1.636808e+003	2.089619e+002	1.727358e+002	354	249	24	55	7.362182e+000	1.944647e+001	0	0	0	0	0	0	0	0	0	0	0	342.552	203.059	1	1	1	1	26.2212	24.2565	57.0524
DATA	1230	8	82	0	0	NC_5_26681810	NC_5_26681810	13025	481.426	4.517991733e-002	7.443224577e-002	5.438549768e-001	6.232872e+002	6.916210e+002	6.962575e+001	8.846413e+001	145	152	24	55	7.707938e+000	1.982273e+001	0	0	0	0	0	0	0	0	0	0	0	103.37	85.854	1	1	1	1	25.3321	24.2097	57.2097
DATA	1231	8	83	0	0	NC_4_18134567	NC_4_18134567	13046.2	481.478	5.149925452e-002	1.112208748e-001	6.433386564e-001	2.793957e+002	3.145712e+002	4.174441e+001	6.346975e+001	83.5	99	24	54	7.864595e+000	1.946719e+001	0	0	0	0	0	0	0	0	0	0	0	46.3583	39.0725	1	1	1	1	27.0811	24.4344	56.3443
DATA	1232	8	84	0	0	NC_5_18424369	NC_5_18424369	13067.4	481.414	1.220667000e-002	1.666236251e-001	9.416000657e-001	1.747830e+002	1.797653e+002	3.559048e+001	5.795341e+001	70	87	24	54	7.810198e+000	1.798849e+001	0	0	0	0	0	0	0	0	0	0	0	29.0124	22.341	1	1	1	0	30	24.3925	55.6344
DATA	1233	8	85	0	0	NC_1_5625329	NC_1_5625329	13089	481.5	-1.910859277e-001	6.385819288e-002	2.768405882e-003	3.869653e+004	2.492219e+004	3.869777e+003	2.492827e+003	6340.5	3160	25	55	8.009024e+000	1.860828e+001	0	0	0	0	0	0	0	0	0	0	0	6426	3098.99	1	1	1	1	26.2212	25.0028	55.7119
DATA	1234	8	86	0	0	NC_5_22710624	NC_5_22710624	13109.7	481.5	-3.084418000e-002	3.308184859e-001	9.257161047e-001	8.741443e+001	8.142147e+001	3.218867e+001	5.563689e+001	55	75	25	53	7.468424e+000	1.829256e+001	0	0	0	0	0	0	0	0	0	0	0	14.5213	10.1294	1	1	0	0	27.0811	25.1829	55.1457
DATA	1235	8	87	0	0	Col_5_22239852	Col_5_22239852	13131	481.5	1.105265339e+000	1.208970598e-001	6.119341594e-020	4.983021e+002	6.349771e+003	5.866947e+001	6.373557e+002	121	840	24	53.5	7.628813e+000	1.884825e+001	0	0	0	0	0	0	0	0	0	0	0	82.8058	790.329	1	1	1	1	26.2212	24.6705	55.2131
DATA	1236	8	88	0	0	Col_4_7194966	Col_4_7194966	13152.2	481.5	-7.808637294e-002	6.732165490e-002	2.460896221e-001	1.124443e+003	9.394009e+002	1.166284e+002	1.088506e+002	217	175	24	55	7.139796e+000	1.791810e+001	0	0	0	0	0	0	0	0	0	0	0	186.912	116.974	1	1	1	1	25.7804	24.1923	55.761
DATA	1237	8	89	0	0	Col_1_8215705	Col_1_8215705	13173.2	481.5	1.224065932e-001	1.510276246e-001	4.176577976e-001	1.724561e+002	2.286047e+002	3.543133e+001	5.953112e+001	66.5	95	24	53	7.658717e+000	1.861607e+001	0	0	0	0	0	0	0	0	0	0	0	28.6743	28.4769	1	1	1	0	26.6546	24.5881	54.8076
DATA	1238	8	90	0	0	NC_5_5480220	NC_5_5480220	13194.1	481.164	6.041046179e-001	8.720359941e-002	4.282841318e-012	4.650241e+002	1.868874e+003	5.585830e+001	1.947978e+002	118	302	24	56	7.548598e+000	1.821684e+001	0	0	0	0	0	0	0	0	0	0	0	77.3314	232.882	1	1	1	1	26.2212	24.5	55.992
DATA	1239	8	91	0	0	NC_1_27339927	NC_1_27339927	13215.5	481.5	3.843907363e-001	9.644933962e-002	6.736201940e-005	2.599743e+002	6.299718e+002	4.041027e+001	8.358158e+001	80	137	24	56	7.345481e+000	1.963054e+001	0	0	0	0	0	0	0	1	0	0	0	43.245	78.528	1	1	1	1	27.9146	24.2452	56.6703
DATA	1240	8	92	0	0	Col_5_10641137	Col_5_10641137	13236.5	481.278	1.949800686e-001	6.403729729e-002	2.328434706e-003	6.509778e+003	1.019873e+004	6.517124e+002	1.021351e+003	1135	1324	24	55	7.274558e+000	1.952836e+001	0	0	0	0	0	0	0	0	0	0	0	1082.98	1271.65	1	1	1	1	24.8756	23.9033	56.1959
DATA	1241	8	93	0	0	NC_4_9599791	NC_4_9599791	13257.8	481.5	-6.483305602e-002	1.068689121e-001	5.440768105e-001	3.376186e+002	2.907992e+002	4.578643e+001	6.212630e+001	98	99.5	24.5	56	7.653281e+000	2.045691e+001	0	0	0	0	0	0	0	0	0	0	0	56.178	36.2683	1	1	1	1	26.6546	24.6856	58.384
DATA	1242	8	94	0	0	NC_4_8007074	NC_4_8007074	13278.4	481.611	-5.427523879e-002	8.954407282e-002	5.444292475e-001	4.479799e+002	3.953514e+002	5.443481e+001	6.764482e+001	114	114	25	55	7.437420e+000	2.115589e+001	0	0	0	0	0	0	0	0	0	0	0	74.5511	49.3181	1	1	1	1	24.4106	24.6902	57.5571
DATA	1243	8	95	0	0	Col_1_9113459	Col_1_9113459	13299.7	481.636	-9.233897776e-002	8.795720640e-002	2.938022219e-001	4.867061e+002	3.934847e+002	5.766257e+001	6.752833e+001	118	118	24	55	7.448554e+000	1.984213e+001	0	0	0	0	0	0	0	0	0	0	0	81.0019	49.0936	1	1	1	1	24.8756	24.2067	58.3827
DATA	1244	8	96	0	0	Col_5_26678742	Col_5_26678742	13320.8	481.667	-8.170000759e-002	6.680933262e-002	2.213738330e-001	1.190237e+003	9.861284e+002	1.229744e+002	1.128516e+002	244	190	24	56	7.597123e+000	1.972932e+001	0	0	0	0	0	0	0	0	0	0	0	198.098	123.051	1	1	1	1	25.7804	24.9532	57.7456
DATA	1245	8	97	0	0	Col_1_27545223	Col_1_27545223	13342.2	481.491	-6.108248394e-002	7.599487615e-002	4.215291932e-001	6.602965e+002	5.736626e+002	7.291131e+001	7.938138e+001	151	127	25	54	7.561787e+000	1.976738e+001	0	0	0	0	0	0	0	0	0	0	0	109.892	71.5886	1	1	1	1	25.3321	25.0712	55.2764
DATA	1246	8	98	0	0	Col_2_13926531	Col_2_13926531	13363.7	481.741	-3.016980365e-002	7.747703710e-002	6.969779293e-001	6.005049e+002	5.602047e+002	6.754375e+001	7.841224e+001	136	130.5	25	55	7.024546e+000	1.953969e+001	0	0	0	0	0	0	0	0	0	0	0	99.9437	69.913	1	1	1	1	25.1049	25.5589	56.8429
DATA	1247	8	99	0	0	Col_2_12998246	Col_2_12998246	13385.1	481.754	4.268180464e-001	7.401925660e-002	8.102552624e-009	1.217536e+003	3.253119e+003	1.256191e+002	3.299060e+002	236	465.5	25	54	7.538942e+000	1.935428e+001	0	0	0	0	0	0	0	0	0	0	0	202.624	405.987	1	1	1	1	26.2212	25.5767	56.6595
DATA	1248	8	100	0	0	NC_2_10068129	NC_2_10068129	13405.7	481.782	2.145003920e-001	7.565986799e-002	4.581683850e-003	5.341951e+002	8.753874e+002	6.172568e+001	1.033123e+002	130	167	25	55	7.544971e+000	1.951515e+001	0	0	0	0	0	0	0	0	0	0	0	88.8928	109.244	1	1	1	1	24.8756	25.5301	57.1867
DATA	1249	8	101	0	0	NC_2_12474892	NC_2_12474892	13426.6	481.579	7.975682645e-002	6.810323360e-002	2.415519310e-001	8.741337e+002	1.050352e+003	9.272473e+001	1.185046e+002	181	202	26	59	7.710064e+000	2.042477e+001	0	0	0	0	0	0	0	0	0	0	0	145.433	131.066	1	1	1	1	25.1049	25.895	58.9359
DATA	1250	8	102	0	0	NC_1_8681324	NC_1_8681324	13448.2	481.522	-1.254388086e-001	3.150538854e-001	6.905193762e-001	1.020134e+002	7.642197e+001	3.257638e+001	5.540888e+001	54	73	25	58	7.619805e+000	1.905696e+001	0	0	0	0	0	0	0	0	0	0	0	16.969	9.53493	1	1	0	0	27.0811	25.548	58.4689
DATA	1251	8	103	0	0	Col_5_19501292	Col_5_19501292	13469	481.305	5.146396615e-002	6.538964338e-002	4.312611258e-001	1.174687e+003	1.322470e+003	1.214765e+002	1.431855e+002	241	226	25	56	7.973707e+000	1.891977e+001	0	0	0	0	0	0	0	0	0	0	0	195.347	164.971	1	1	1	1	26.0017	25.3077	56.9203
DATA	1252	8	104	0	0	Col_3_21845531	Col_3_21845531	13490.3	481.525	-4.724513012e-002	6.164194030e-002	4.434118302e-001	9.687385e+003	8.688833e+003	9.692329e+002	8.706160e+002	1561	1144	24	56	7.819245e+000	1.875347e+001	0	0	0	0	0	0	0	0	0	0	0	1610.67	1083.66	1	1	1	1	25.7804	24.8833	56.8329
DATA	1253	8	105	0	0	NC_3_18515173	NC_3_18515173	13511.7	481.5	1.485050379e-001	1.236836658e-001	2.298736809e-001	2.156309e+002	3.035401e+002	3.773026e+001	6.274548e+001	70	99	24	56	7.616038e+000	1.852590e+001	0	0	0	0	0	0	0	0	0	0	0	35.8411	37.8473	1	1	1	1	27.0811	24.6684	55.3161
DATA	1254	8	106	0	0	NC_5_26751557	NC_5_26751557	13532.7	482.283	-2.948704121e-001	7.352312298e-002	6.056961372e-005	1.253655e+003	6.357809e+002	1.291331e+002	8.402030e+001	248	139	24	54	8.126383e+000	1.934652e+001	0	0	0	0	0	0	0	0	0	0	0	208.349	79.2521	1	1	1	1	22.7082	25.0892	55.8757
DATA	1255	8	107	0	0	NC_1_2163519	NC_1_2163519	13554	481.5	1.183035901e-001	7.582790311e-002	1.187223205e-001	6.800753e+003	8.930188e+003	6.777968e+002	1.184693e+003	905.5	924	25	55	7.919348e+000	1.831244e+001	0	0	1	1	0	0	0	0	0	0	0	1129.61	1112.75	1	1	1	1	26.2212	25.9365	56.1041
DATA	1256	8	108	0	0	NC_1_6749136	NC_1_6749136	13575.2	481.5	0.000000000e+000	5.048048733e-001	1.000000000e+000	5.439248e+001	5.462137e+001	3.146842e+001	5.498880e+001	47.5	67	26	52	8.016336e+000	1.828818e+001	0	0	0	0	0	0	0	0	0	0	0	9.03109	1.68426	1	0	0	0	26.6546	26.4973	55.4617
DATA	1257	8	109	0	0	Col_1_13730619	Col_1_13730619	13596.3	481.291	-3.205544245e-002	8.677938240e-002	7.118369958e-001	4.645024e+002	4.314520e+002	5.585006e+001	6.990103e+001	118	115	26	57	7.977093e+000	1.961564e+001	0	0	0	0	0	0	0	0	0	0	0	77.0867	53.7159	1	1	1	1	24.8756	26.2402	57.6788
DATA	1258	8	110	0	0	NC_3_4880932	NC_3_4880932	13617.2	481.536	-1.158457653e-002	7.841576668e-002	8.825536877e-001	5.703588e+002	5.553459e+002	6.492667e+001	7.817649e+001	135	131.5	26	57	8.108212e+000	2.124345e+001	0	0	0	0	0	0	0	0	0	0	0	94.616	69.1085	1	1	1	1	25.3321	26.2951	59.8481
DATA	1259	8	111	0	0	NC_5_702758	NC_5_702758	13638.6	481.586	-5.283025594e-002	8.164719192e-002	5.175960934e-001	5.440501e+002	4.817355e+002	6.263582e+001	7.315321e+001	131	119	26	56	7.841186e+000	2.163544e+001	0	0	0	0	0	0	0	0	0	0	0	90.2067	59.9163	1	1	1	1	27.501	26.3315	58.132
DATA	1260	8	112	0	0	NC_5_802226	NC_5_802226	13659.8	481.522	7.071350406e-002	1.933750323e-001	7.146033999e-001	1.379949e+002	1.623964e+002	3.398294e+001	5.742765e+001	63.5	84.5	26	57	8.123459e+000	2.133998e+001	0	0	0	0	0	0	0	0	0	0	0	22.8676	20.1865	1	1	0	0	27.0811	26.604	58.5607
DATA	1261	8	113	0	0	Col_1_12381317	Col_1_12381317	13680.4	481.723	-7.905337598e-002	9.118906582e-002	3.859873419e-001	4.484760e+002	3.738401e+002	5.455924e+001	6.659866e+001	116.5	107	27	59	8.258453e+000	1.985757e+001	0	0	0	0	0	0	0	0	0	0	0	74.2805	46.4422	1	1	1	1	23.696	27.1048	58.9207
DATA	1262	8	114	0	0	Col_1_22760390	Col_1_22760390	13702	481.5	-2.244047274e-002	7.650534598e-002	7.692783206e-001	6.191268e+002	5.879483e+002	6.928131e+001	8.061544e+001	144.5	128	27	58	9.012595e+000	2.016490e+001	0	0	0	0	0	0	0	0	0	0	0	102.475	72.9905	1	1	1	1	26.2212	27.9003	58.4199
DATA	1263	8	115	0	0	Col_5_1903375	Col_5_1903375	13723.2	481.522	1.293368185e-001	7.143622793e-002	7.021495623e-002	6.843743e+002	9.217869e+002	7.517746e+001	1.074396e+002	149	185.5	27	58	9.003770e+000	1.937579e+001	0	0	0	0	0	0	0	0	0	0	0	113.202	114.353	1	1	1	1	27.0811	27.2649	58.9595
DATA	1264	8	116	0	0	Col_2_6706130	Col_2_6706130	13744.6	481.467	3.367556236e-003	1.250103408e-001	9.785090083e-001	2.519280e+002	2.538890e+002	4.005007e+001	6.079165e+001	84	95	26	58	9.330593e+000	1.882184e+001	0	0	0	0	0	0	0	0	0	0	0	41.6419	31.4723	1	1	1	0	26.2212	26.7514	58.9027
DATA	1265	8	117	0	0	Col_3_7125921	Col_3_7125921	13765.5	481.676	7.556884862e-002	6.583090675e-002	2.510001318e-001	1.112974e+003	1.324506e+003	1.155756e+002	1.435234e+002	202	194	26	60	8.767254e+000	1.944870e+001	0	0	0	0	0	0	0	0	0	0	0	183.845	164.058	1	1	1	1	27.0811	26.6595	60.5973
DATA	1266	8	118	0	0	NC_4_5995762	NC_4_5995762	13786.8	481.522	7.136836422e-002	1.216181380e-001	5.573223472e-001	2.422206e+002	2.854825e+002	3.948253e+001	6.225819e+001	80	97	27	60	8.439102e+000	2.063779e+001	0	0	0	0	0	0	0	0	0	0	0	39.979	35.3305	1	1	1	1	30	27.1219	60.1524
DATA	1267	8	119	0	0	NC_3_21407097	NC_3_21407097	13808	481.5	4.441020802e-001	1.711417100e-001	9.460804817e-003	1.026526e+002	2.854119e+002	3.284951e+001	6.229909e+001	54.5	99	27	61	8.497650e+000	2.096118e+001	0	0	0	0	0	0	0	0	0	0	0	16.9295	35.2901	1	1	0	1	26.2212	26.867	61.0637
DATA	1268	8	120	0	0	NC_5_12022708	NC_5_12022708	13829.2	481.615	-6.698720113e-002	7.620959250e-002	3.794086106e-001	6.669884e+002	5.716512e+002	7.364784e+001	7.962510e+001	146.5	127	26	58	8.139356e+000	1.994136e+001	0	0	0	0	0	0	0	0	0	0	0	109.912	70.6166	1	1	1	1	26.6546	26.6667	58
DATA	1269	8	121	0	0	NC_2_17287029	NC_2_17287029	13850.1	481.895	1.896527186e-001	6.385754099e-002	2.978631651e-003	9.625883e+003	1.489681e+004	9.630955e+002	1.490714e+003	1619	1894	27	57.5	8.176223e+000	1.987978e+001	0	0	1	1	0	0	0	0	0	0	0	1585	1838.46	1	1	1	1	21.1402	27.0757	58.173
DATA	1270	8	122	0	0	NC_5_18403208	NC_5_18403208	13871	481.776	-1.375910294e-001	8.637096457e-002	1.111547849e-001	5.436466e+002	3.960278e+002	6.272231e+001	6.821186e+001	128	111	26	57	7.749008e+000	2.066954e+001	0	0	0	0	0	0	0	0	0	0	0	89.4355	48.8251	1	1	1	1	25.7804	26.3892	58.6521
DATA	1271	8	123	0	0	Col_1_21906580	Col_1_21906580	13892.2	481.898	3.193576627e-002	7.891586152e-002	6.857118563e-001	5.398526e+002	5.810466e+002	6.240785e+001	8.041901e+001	128	129	26	54	7.630321e+000	1.970277e+001	0	0	0	0	0	0	0	0	0	0	0	88.7316	71.5591	1	1	1	1	23.696	26.4127	57.7143
DATA	1272	8	124	0	0	Col_3_10546378	Col_3_10546378	13913.2	482.02	-2.160721893e-002	7.387418505e-002	7.699145034e-001	6.935101e+002	6.598505e+002	7.610318e+001	8.632418e+001	156.5	146.5	26	55	7.699048e+000	1.943701e+001	0	0	0	0	0	0	0	0	0	0	0	113.883	81.1754	1	1	1	1	23.4529	26.1532	56.9164
DATA	1273	8	125	0	0	NC_3_2306644	NC_3_2306644	13934.6	481.636	-9.043916778e-002	8.017173500e-002	2.592912141e-001	6.048550e+002	4.911477e+002	6.813800e+001	7.427992e+001	140.5	123.5	26	54	7.705575e+000	1.900520e+001	0	0	0	0	0	0	0	0	0	0	0	99.2155	60.3493	1	1	1	1	24.8756	26.3	55.9838
DATA	1274	8	126	0	0	NC_1_17010114	NC_1_17010114	13955.8	481.373	-6.709745202e-002	6.328232733e-002	2.890138884e-001	2.149597e+003	1.841873e+003	2.172421e+002	1.924520e+002	378	303	26	53	8.433948e+000	1.827831e+001	0	0	0	0	0	0	0	0	0	0	0	352.217	226.042	1	1	1	1	24.1747	26.6165	54.8722
DATA	1275	8	127	0	0	NC_5_17768039	NC_5_17768039	13977.2	482.34	-1.222430014e-001	8.938615692e-002	1.714426136e-001	4.992128e+002	3.767409e+002	5.899332e+001	6.737679e+001	124	111	26	53	8.051861e+000	1.825520e+001	0	0	0	0	0	0	0	0	0	0	0	81.7298	46.1799	1	1	1	1	22.4545	26.1264	55.8077
DATA	1276	8	128	0	0	NC_5_2215921	NC_5_2215921	13998.4	481.701	0.000000000e+000	6.619114305e-001	1.000000000e+000	3.127326e+001	5.557699e+001	3.147295e+001	5.620769e+001	40	76	26	55	7.925673e+000	1.825471e+001	0	0	0	0	0	0	0	0	0	0	0	-0.401302	6.78274	0	0	0	0	30	26.2353	56.2506
DATA	1277	8	129	0	0	NC_1_4968366	NC_1_4968366	14019.5	481.676	0.000000000e+000	6.595323791e-001	1.000000000e+000	3.130827e+001	5.565057e+001	3.151719e+001	5.600798e+001	43	56	25	55	7.754986e+000	1.767208e+001	0	0	0	0	0	0	0	0	0	0	0	1.23076	-6.67732	0	0	0	0	27.0811	25.8895	55.7147
DATA	1278	8	130	0	0	Col_3_19733864	Col_3_19733864	14040.5	481.676	7.545963002e-003	9.982045161e-002	9.397410279e-001	3.520748e+002	3.582456e+002	4.727151e+001	6.654941e+001	95	109	26	55	7.918571e+000	1.820255e+001	0	0	0	0	0	0	0	0	0	0	0	57.439	43.737	1	1	1	1	27.0811	26.0675	56.3351
DATA	1279	8	131	0	0	NC_1_20740890	NC_1_20740890	14061.7	481.609	-1.438766020e-001	1.527695213e-001	3.463008603e-001	2.360609e+002	1.694913e+002	3.942912e+001	5.866517e+001	79	87.5	26	57	8.047143e+000	1.812821e+001	0	0	0	0	0	0	0	0	0	0	0	38.466	20.6634	1	1	1	0	27.2919	26.8249	57.8515
DATA	1280	8	132	0	0	NC_1_22715949	NC_1_22715949	14082.8	481.804	5.802466353e-002	1.280181994e-001	6.503664002e-001	2.334393e+002	2.668078e+002	3.930217e+001	6.225162e+001	72	100	26	57	8.063563e+000	1.927498e+001	0	0	0	0	0	0	0	0	0	0	0	37.9948	32.481	1	1	1	0	24.8756	26.5141	59.1017
DATA	1281	8	133	0	0	NC_3_9311948	NC_3_9311948	14104.1	481.6	2.318034277e-002	1.973891235e-001	9.065155465e-001	1.456466e+002	1.536317e+002	3.484869e+001	5.838643e+001	61	84	25	56	7.673610e+000	1.986731e+001	0	0	0	0	0	0	0	0	0	0	0	23.6751	18.6749	1	1	0	0	26.2212	25.4011	58.3155
DATA	1282	8	134	0	0	Col_1_25300901	Col_1_25300901	14124.7	481.278	-3.755792482e-002	6.247683149e-002	5.477403227e-001	2.685127e+003	2.462674e+003	2.703775e+002	2.526463e+002	483	359	26	56	8.215311e+000	1.829676e+001	0	0	0	0	0	0	0	0	0	0	0	435.901	298.902	1	1	1	1	24.8756	26.3212	57.3808
DATA	1283	8	135	0	0	Col_4_16853732	Col_4_16853732	14146.5	481.321	5.626891482e-002	1.250334974e-001	6.526882904e-001	2.423325e+002	2.758548e+002	3.993538e+001	6.287902e+001	80	100	26	57	8.328157e+000	1.914833e+001	0	0	0	0	0	0	0	0	0	0	0	39.2881	33.4273	1	1	1	0	24.4106	26.5079	58.1361
DATA	1284	8	136	0	0	NC_5_15889260	NC_5_15889260	14167.5	481.676	-3.988392917e-002	7.840121408e-002	6.109515108e-001	6.071416e+002	5.538678e+002	6.852919e+001	7.918654e+001	134	134	26	55	7.974139e+000	1.871511e+001	0	0	0	0	0	0	0	0	0	0	0	98.3129	67.0113	1	1	1	1	27.0811	26.2446	56.4731
DATA	1285	8	137	0	0	NC_1_24418496	NC_1_24418496	14188.6	481.586	-2.198283125e-001	2.232021905e-001	3.246809631e-001	1.684054e+002	1.015144e+002	3.600554e+001	5.758822e+001	69	79	25	58	8.132874e+000	1.954145e+001	0	0	0	0	0	0	0	0	0	0	0	27.2323	12.2619	1	1	1	0	25.3321	25.8346	58.1627
DATA	1286	8	138	0	0	Col_5_2201264	Col_5_2201264	14209.6	481.491	-3.906655251e-002	6.165919952e-002	5.263494847e-001	7.191934e+003	6.573235e+003	7.198992e+002	6.597714e+002	1206.5	834	25	57	7.509338e+000	1.987899e+001	0	0	0	0	0	0	0	0	0	0	0	1161.39	792.658	1	1	1	1	25.1049	25.5864	58.0419
DATA	1287	8	139	0	0	Col_4_13588707	Col_4_13588707	14230.8	481.377	-1.459940946e-001	6.961408578e-002	3.597659021e-002	1.114166e+003	7.960781e+002	1.158971e+002	9.783964e+001	220	161.5	25	56	7.257861e+000	1.909911e+001	0	0	0	0	0	0	0	0	0	0	0	179.665	95.8327	1	1	1	1	26.0017	25.5725	57.171
DATA	1288	8	140	0	0	Col_1_28550041	Col_1_28550041	14252.4	481.984	-6.990238247e-002	7.066534661e-002	3.225637651e-001	8.939199e+002	7.610203e+002	9.493179e+001	9.506803e+001	183	162	25	57.5	7.714825e+000	1.907957e+001	0	0	0	0	0	0	0	0	0	0	0	143.963	91.4539	1	1	1	1	26.8687	25.8477	58.4138
DATA	1289	8	141	0	0	NC_5_8028366	NC_5_8028366	14273.9	481.898	5.469081542e-001	4.529965150e-001	2.273119908e-001	3.179931e+001	1.120278e+002	3.212746e+001	5.816972e+001	44	76	26	58	7.957699e+000	2.012155e+001	0	0	0	0	0	0	0	0	0	0	0	4.55495	13.4383	0	1	0	0	23.2073	26.4373	59.429
DATA	1290	8	142	0	0	NC_1_932929	NC_1_932929	14294.5	482	-1.416701876e-001	1.755105678e-001	4.195576422e-001	2.035504e+002	1.468932e+002	3.796490e+001	5.903732e+001	73	82	25	59	8.078257e+000	2.052622e+001	0	0	0	0	0	0	0	0	0	0	0	32.687	17.5898	1	1	1	0	29.1201	25.8433	59.9459
DATA	1291	8	143	0	0	NC_5_18126979	NC_5_18126979	14315.6	482	-6.215349340e-002	4.253331501e-001	8.838195804e-001	7.272777e+001	6.302993e+001	3.290797e+001	5.763139e+001	51	72	25	57.5	8.164062e+000	2.032070e+001	0	0	0	0	0	0	0	0	0	0	0	11.6617	7.53371	1	1	0	0	29.1201	25.7029	58.5647
DATA	1292	8	144	0	0	NC_5_23159716	NC_5_23159716	14336.6	482	0.000000000e+000	6.606214456e-001	1.000000000e+000	3.193808e+001	5.702573e+001	3.219773e+001	5.741833e+001	40	67	26	57	8.171765e+000	2.021980e+001	0	0	0	0	0	0	0	0	0	0	0	3.03172	2.07554	0	0	0	0	30	25.9685	58.4499
DATA	1293	8	145	0	0	Col_3_7029751	Col_3_7029751	14357.4	481.647	1.020260575e-002	7.523005379e-002	8.921226832e-001	6.512211e+002	6.667010e+002	7.264473e+001	8.804101e+001	141	143	25	56	7.821727e+000	2.052940e+001	0	0	0	0	0	0	0	0	0	0	0	104.103	79.3902	1	1	1	1	24.4106	25.6127	57.756
DATA	1294	8	146	0	0	NC_5_17562005	NC_5_17562005	14378.7	481.527	-1.129945790e-001	8.318912551e-002	1.743731400e-001	5.904492e+002	4.551850e+002	6.727506e+001	7.342438e+001	132	120.5	26	55.5	7.843636e+000	2.025371e+001	0	0	0	0	0	0	0	0	0	0	0	94.2395	54.0977	1	1	1	1	25.1049	25.8886	57.3912
DATA	1295	8	147	0	0	NC_1_27311590	NC_1_27311590	14400.4	482	3.770727618e-002	1.312654109e-001	7.739133982e-001	2.371245e+002	2.586328e+002	4.006227e+001	6.325477e+001	79	101	25	57	7.784933e+000	2.052550e+001	0	0	0	0	0	0	0	0	0	0	0	37.7908	30.6777	1	1	1	0	29.1201	25.3569	57.9122
DATA	1296	8	148	0	0	Col_4_10138710	Col_4_10138710	14421	481.909	1.021369207e-001	1.068023385e-001	3.389119750e-001	2.938331e+002	3.717386e+002	4.369578e+001	6.875371e+001	90.5	113.5	25	56	7.848656e+000	1.992071e+001	0	0	0	0	0	0	0	0	0	0	0	46.756	44.0085	1	1	1	1	25.5572	25.5668	56.9183
DATA	1297	8	149	0	0	Col_2_12967589	Col_2_12967589	14442.5	482.696	4.041528056e-002	6.859416974e-002	5.557310702e-001	9.073477e+002	9.958388e+002	9.634166e+001	1.152186e+002	186	183	26	57	8.009615e+000	1.966827e+001	0	0	0	0	0	0	0	0	0	0	0	144.176	117.661	1	1	1	1	23.4529	26.1017	57.9435
DATA	1298	8	150	0	0	Col_1_26280966	Col_1_26280966	14463.8	480.897	-3.430218165e-001	9.324923447e-002	2.345652357e-004	6.660710e+002	3.023422e+002	7.409254e+001	6.547692e+001	145.5	106	26	58	8.426117e+000	2.000896e+001	0	0	0	0	0	0	0	0	0	0	0	105.622	35.6444	1	1	1	1	21.4095	26.3048	58.7691
DATA	1299	8	151	0	0	Col_2_12978279	Col_2_12978279	14484.5	481.878	-8.317755354e-002	1.240178843e-001	5.024180420e-001	2.959409e+002	2.443585e+002	4.395269e+001	6.311280e+001	82.5	97	26	58	8.127524e+000	1.978747e+001	0	0	0	0	0	0	0	0	0	0	0	46.8659	28.7531	1	1	1	0	23.696	26.3089	58.6911
DATA	1300	8	152	0	0	NC_1_2656873	NC_1_2656873	14506.2	482	-5.475153925e-002	8.842736001e-002	5.358045910e-001	4.867468e+002	4.290931e+002	5.855509e+001	7.239895e+001	115	120	25	58	7.761420e+000	1.959850e+001	0	0	0	0	0	0	0	0	0	0	0	76.9569	50.3842	1	1	1	1	28.1191	25.4986	58.9201
DATA	1301	8	153	0	0	Col_1_11468192	Col_1_11468192	14527.9	482.5	2.855498540e-001	6.853142953e-002	3.090418157e-005	1.318293e+004	2.544262e+004	1.210440e+003	2.681786e+003	1785.5	2844.5	25	57	7.430759e+000	1.933706e+001	0	0	1	1	0	0	0	0	0	0	0	2081.04	2981.22	1	1	1	1	17.9125	25.8646	58.0277
DATA	1302	8	154	0	0	NC_1_10779368	NC_1_10779368	14548.3	481.855	-7.144458839e-002	6.536546360e-002	2.743928855e-001	1.475830e+003	1.251963e+003	1.511529e+002	1.382140e+002	270	212	26	58	8.509618e+000	1.960077e+001	0	0	0	0	0	0	0	0	0	0	0	232.569	146.392	1	1	1	1	25.1049	26.8716	59.4836
DATA	1303	8	155	0	0	Col_1_177232	Col_1_177232	14569.3	482.444	-7.129465435e-003	6.992192291e-002	9.187858574e-001	8.803407e+002	8.660068e+002	9.391304e+001	1.046076e+002	177	164	25	56	8.158094e+000	1.963177e+001	0	0	0	0	0	0	0	0	0	0	0	138.522	101.055	1	1	1	1	25.1049	26.2226	58.9139
DATA	1304	8	156	0	0	NC_1_8701817	NC_1_8701817	14590.6	482	0.000000000e+000	6.608510930e-001	1.000000000e+000	3.255600e+001	5.843171e+001	3.276387e+001	5.880698e+001	37	63.5	26	56	8.163741e+000	1.967510e+001	0	0	0	0	0	0	0	0	0	0	0	-1.17097	-1.88788	0	0	0	0	29.1201	26.2216	58.1574
DATA	1305	8	157	1028	1	SM_06	SM_06	14611.6	482	-4.607962138e-002	2.369860182e-001	8.458311738e-001	1.349207e+002	1.213386e+002	3.548315e+001	6.016890e+001	59.5	79.5	26	54	7.882466e+000	1.912385e+001	0	0	0	0	0	0	1	0	0	0	0	21.1572	14.0978	1	1	0	0	29.1201	26.0957	56.5072
DATA	1306	8	158	0	0	Col_3_3837470	Col_3_3837470	14631.9	481.432	1.532397949e-001	1.163232383e-001	1.877173752e-001	2.503299e+002	3.562481e+002	4.132077e+001	6.897124e+001	75	103	25	53	7.943106e+000	2.010480e+001	0	0	0	0	0	0	0	0	0	0	0	39.1867	41.3027	1	1	1	1	20.591	25.3523	55.5637
DATA	1307	8	159	0	0	Col_3_19639423	Col_3_19639423	14654.2	481.306	-3.035489455e-002	7.548742650e-002	6.875967809e-001	6.954141e+002	6.484680e+002	7.694570e+001	8.780182e+001	148	141	25	56	8.052573e+000	2.036063e+001	0	0	0	0	0	0	0	0	0	0	0	108.666	75.0086	1	1	1	1	23.696	25.8791	57.9471
DATA	1308	8	160	0	0	NC_3_14689623	NC_3_14689623	14675.4	482.051	-1.330814901e-001	7.688905305e-002	8.348301648e-002	7.668035e+002	5.644203e+002	8.347310e+001	8.188150e+001	148	133	26	55	8.343455e+000	1.871373e+001	0	0	0	0	0	0	0	0	0	0	0	119.642	65.1491	1	1	1	1	21.1402	26.1837	56.6913
DATA	1309	8	161	0	0	NC_5_19287447	NC_5_19287447	14696.8	481.882	7.025318922e-003	6.164494076e-002	9.092661398e-001	5.592247e+003	5.683445e+003	5.601999e+002	5.714456e+002	843	691	26	56	8.908072e+000	2.001021e+001	0	0	0	0	0	0	0	0	0	0	0	871.029	654.554	1	1	1	1	27.9146	26.5924	58.0076
DATA	1310	8	162	0	0	NC_5_17651910	NC_5_17651910	14717.4	482.119	-4.111544016e-001	3.082677312e-001	1.822833512e-001	1.525696e+002	5.919890e+001	3.643996e+001	5.977404e+001	63	69	25	57	7.999487e+000	2.041027e+001	0	0	0	0	0	0	0	0	0	0	0	23.7264	5.54351	1	0	0	0	27.7085	25.2228	58.8031
DATA	1311	8	163	0	0	Col_5_9276766	Col_5_9276766	14739.1	482.333	-1.628468127e-001	7.074356964e-002	2.133906490e-002	1.118561e+003	7.687990e+002	1.166641e+002	9.734524e+001	207	154	24	54	7.667450e+000	1.899715e+001	0	0	0	0	0	0	0	0	0	0	0	173.661	88.1568	1	1	1	1	26.2212	24.4629	55.5734
DATA	1312	8	164	0	0	Col_1_29388506	Col_1_29388506	14760	482.203	1.195439339e-001	1.152904692e-001	2.997855121e-001	2.662928e+002	3.506738e+002	4.256217e+001	6.936102e+001	78	106	23	54	7.365639e+000	1.889419e+001	0	0	0	0	0	0	0	0	0	0	0	41.2739	40.1232	1	1	1	1	28.1191	23.864	55.4291
DATA	1313	9	1	0	0	Col_5_17204735	Col_5_17204735	11300.3	486.6	1.391878382e-001	6.457585346e-002	3.112927725e-002	1.522486e+003	2.097689e+003	1.555590e+002	2.168359e+002	277	327.5	23	54	7.278635e+000	1.864250e+001	0	0	0	0	0	0	0	0	0	0	0	245.447	261.588	1	1	1	1	26.0017	23.3738	55.7016
DATA	1314	9	2	0	0	NC_3_15325594	NC_3_15325594	11321.9	486.397	2.097491502e-001	7.464949235e-002	4.957434277e-003	5.684842e+002	9.214410e+002	6.522282e+001	1.073573e+002	122	172	23	55	7.209592e+000	1.891937e+001	0	0	0	0	0	0	0	0	0	0	0	91.5007	114.523	1	1	1	1	25.7804	23.3745	56.0811
DATA	1315	9	3	0	0	NC_2_14006497	NC_2_14006497	11343	486.3	5.792356669e-001	8.721761230e-002	3.109928403e-011	4.201535e+002	1.594570e+003	5.282534e+001	1.687617e+002	104	253	23	56	6.504855e+000	1.855232e+001	0	0	0	0	0	0	0	0	0	0	0	67.5286	197.569	1	1	1	1	26.2212	24.125	56.9662
DATA	1316	9	4	0	0	NC_1_7923060	NC_1_7923060	11364.3	486.609	-9.009819797e-002	4.569027577e-001	8.436762129e-001	6.777184e+001	5.507457e+001	3.276849e+001	5.542828e+001	46	60.5	24	56	7.543339e+000	1.948591e+001	0	0	0	0	0	0	0	0	0	0	0	10.8787	-3.43159	1	0	0	0	30	24.6341	57.6087
DATA	1317	9	5	0	0	NC_1_20847520	NC_1_20847520	11385.3	486.646	-8.065599655e-002	7.546319603e-002	2.851542319e-001	7.066591e+002	5.868863e+002	7.761444e+001	8.083193e+001	148.5	137	24	55	8.118271e+000	1.883945e+001	0	0	0	0	0	0	0	0	0	0	0	113.295	72.2972	1	1	1	1	26.8687	24.9333	58.0259
DATA	1318	9	6	0	0	Col_4_11150276	Col_4_11150276	11406.8	486.567	1.041345318e-001	6.796400542e-002	1.254728042e-001	8.989341e+002	1.142516e+003	9.546494e+001	1.271204e+002	170.5	198.5	24	55	8.150301e+000	1.856894e+001	0	0	0	0	0	0	0	0	0	0	0	143.954	140.365	1	1	1	1	25.7804	24.8967	57.52
DATA	1319	9	7	0	0	Col_5_17937039	Col_5_17937039	11427.7	486.609	-2.860802746e-002	8.077686373e-002	7.232181130e-001	5.521136e+002	5.169165e+002	6.389925e+001	7.611552e+001	108	106	24	54.5	7.792932e+000	1.859234e+001	0	0	0	0	0	0	0	0	0	0	0	88.3255	63.3495	1	1	1	1	27.2919	24.6507	56.9281
DATA	1320	9	8	0	0	NC_3_12809083	NC_3_12809083	11449	486.5	0.000000000e+000	6.317533653e-001	1.000000000e+000	3.491095e+001	5.564679e+001	3.238863e+001	5.600713e+001	40.5	67	24	57	7.304459e+000	1.906082e+001	0	0	0	0	0	0	0	0	0	0	0	5.57952	0.702689	1	0	0	0	26.2212	24.3434	57.8642
DATA	1321	9	9	0	0	Col_5_12739298	Col_5_12739298	11469.1	487.238	-3.396747476e-003	6.975609067e-002	9.611626503e-001	8.532230e+002	8.465757e+002	9.120368e+001	1.015714e+002	174.5	161.5	24	56	7.896336e+000	1.905703e+001	0	0	0	0	0	0	0	0	0	0	0	136.273	103.283	1	1	1	1	21.6755	24.4302	56.6415
DATA	1322	9	10	0	0	NC_3_5396103	NC_3_5396103	11490.8	487.02	-5.184663002e-002	8.575019393e-002	5.454288195e-001	5.007452e+002	4.443960e+002	5.956012e+001	7.168180e+001	117.5	122	24	55.5	7.732543e+000	1.850376e+001	0	0	0	0	0	0	0	0	0	0	0	79.9099	54.1004	1	1	1	1	23.4529	24.0472	55.311
DATA	1323	9	11	0	0	Col_3_11607384	Col_3_11607384	11511.9	486.922	-1.453593713e-001	6.427222181e-002	2.372086127e-002	2.457129e+003	1.758201e+003	2.478230e+002	1.846308e+002	416	276	23	56	8.073821e+000	1.865478e+001	0	0	0	0	0	0	0	0	0	0	0	391.837	213.623	1	1	1	1	23.696	24.1472	55.7132
DATA	1324	9	12	0	0	Col_4_5307182	Col_4_5307182	11533	486.804	-7.309248066e-003	9.591839429e-002	9.392577729e-001	3.866388e+002	3.801861e+002	5.037480e+001	6.806498e+001	101	114.5	24	56	7.985826e+000	1.987464e+001	0	0	0	0	0	0	0	0	0	0	0	61.6184	46.1088	1	1	1	1	25.3321	24.6973	57.4406
DATA	1325	9	13	0	0	Col_2_10218921	Col_2_10218921	11553.8	487.02	-4.899302579e-002	7.645972244e-002	5.216727269e-001	6.600019e+002	5.895928e+002	7.348291e+001	8.169676e+001	143	134	24	55	8.233169e+000	1.999418e+001	0	0	0	0	0	0	0	0	0	0	0	105.134	71.3855	1	1	1	1	23.4529	25.1383	56.2482
DATA	1326	9	14	0	0	Col_1_29340825	Col_1_29340825	11576	486.5	1.503742264e-001	9.397271652e-002	1.095563844e-001	3.396661e+002	4.802047e+002	4.688980e+001	7.426162e+001	94	112	23	55	8.429162e+000	2.067966e+001	0	0	0	0	0	0	0	0	0	0	0	54.0754	58.0446	1	1	1	1	26.2212	24.6985	56.3508
DATA	1327	9	15	0	0	Col_5_15441801	Col_5_15441801	11597	486.5	3.200326115e-002	8.847095180e-002	7.175482002e-001	4.295911e+002	4.624433e+002	5.376973e+001	7.318955e+001	105	116	24	55	8.139963e+000	2.057805e+001	0	0	0	0	0	0	0	0	0	0	0	68.3663	55.8164	1	1	1	1	26.2212	24.7389	56.1869
DATA	1328	9	16	0	0	Col_1_22218513	Col_1_22218513	11618.3	486.609	-1.113715199e-001	1.677875324e-001	5.068406221e-001	2.065675e+002	1.598418e+002	3.837955e+001	5.901225e+001	68	80	24	56	8.369842e+000	2.040110e+001	0	0	0	0	0	0	0	0	0	0	0	32.8644	19.2665	1	1	1	0	27.2919	25.1768	56.6829
DATA	1329	9	17	0	0	Col_3_8301926	Col_3_8301926	11639.2	486.702	7.042897934e-002	9.222823735e-002	4.450830505e-001	3.821153e+002	4.493900e+002	5.006845e+001	7.248688e+001	99.5	123.5	24	56	8.381499e+000	1.985040e+001	0	0	0	0	0	0	0	0	0	0	0	60.7809	54.101	1	1	1	1	25.5572	25.1429	56.9302
DATA	1330	9	18	0	0	NC_2_6810166	NC_2_6810166	11660.1	486.781	1.352377376e-001	6.995260969e-002	5.320213442e-002	2.810856e+003	3.837747e+003	2.915971e+002	4.439690e+002	456.5	421	24	55	8.410000e+000	1.993707e+001	0	0	1	1	0	0	0	0	0	0	0	447.041	461.5	1	1	1	1	19.1492	25.2765	56.4369
DATA	1331	9	19	0	0	NC_1_28924100	NC_1_28924100	11681.6	487	0.000000000e+000	6.596434200e-001	1.000000000e+000	3.215452e+001	5.663505e+001	3.241947e+001	5.712799e+001	38.5	66.5	24	56	8.114291e+000	1.952820e+001	0	0	0	0	0	0	0	0	0	0	0	3.12564	4.61306	0	0	0	0	30	25.306	57.5872
DATA	1332	9	20	0	0	NC_4_17030495	NC_4_17030495	11702.6	487	1.448738514e-001	1.111629454e-001	1.924871513e-001	2.616850e+002	3.653026e+002	4.161766e+001	6.774418e+001	76	100	24	56.5	7.779843e+000	1.888092e+001	0	0	0	0	0	0	0	0	0	0	0	41.6146	43.8427	1	1	1	1	29.1201	24.4638	57.8732
DATA	1333	9	21	0	0	Col_1_3314589	Col_1_3314589	11723.4	486.731	-1.240508432e-001	7.861272165e-002	1.145657309e-001	6.863310e+002	5.158017e+002	7.588028e+001	7.694549e+001	148	123	23	56	7.476954e+000	1.809393e+001	0	0	0	0	0	0	0	0	0	0	0	109.14	61.8551	1	1	1	1	24.4106	23.9323	57.2256
DATA	1334	9	22	0	0	Col_4_6204359	Col_4_6204359	11744.9	487.203	-1.624151954e-001	6.766088891e-002	1.637584213e-002	1.412483e+003	9.717800e+002	1.449069e+002	1.127319e+002	264	176	23	56	7.535903e+000	1.940170e+001	0	0	0	0	0	0	0	0	0	0	0	224.653	116.45	1	1	1	1	26.4388	24.1827	56.3422
DATA	1335	9	23	0	0	NC_4_18143069	NC_4_18143069	11766.3	486.404	-2.402198828e-001	8.146378435e-002	3.190169753e-003	7.611458e+002	4.377720e+002	8.270691e+001	7.201084e+001	161	112	23	55.5	6.950470e+000	1.906471e+001	0	0	0	0	0	0	0	0	0	0	0	121.055	52.4253	1	1	1	1	23.696	23.4928	55.7862
DATA	1336	9	24	0	0	NC_2_17601078	NC_2_17601078	11788.6	486.292	6.754948456e-002	1.700091363e-001	6.911251925e-001	1.665379e+002	1.945640e+002	3.638653e+001	6.042686e+001	60	86	23	55	7.100980e+000	1.944483e+001	0	0	0	0	0	0	0	0	0	0	0	26.4915	23.2867	1	1	1	0	30	23.6172	55.8483
DATA	1337	9	25	0	0	NC_5_4228314	NC_5_4228314	11808.6	486.973	-2.510750072e-001	9.894680718e-002	1.116554743e-002	3.759798e+003	2.109063e+003	5.564503e+002	3.369997e+002	470	210	23	55	7.110052e+000	1.953236e+001	0	0	1	1	0	0	0	0	0	0	0	598.302	252.319	1	1	1	1	29.1201	23.6836	55.7964
DATA	1338	9	26	0	0	Col_3_14040655	Col_3_14040655	11829.6	487	-3.192180129e-001	3.460432371e-001	3.562781902e-001	1.186443e+002	5.688906e+001	3.443827e+001	5.740737e+001	56	72	23	54	7.472365e+000	1.910644e+001	0	0	0	0	0	0	0	0	0	0	0	18.8856	5.0082	1	0	0	0	29.1201	23.4349	54.9405
DATA	1339	9	27	0	0	NC_1_1758748	NC_1_1758748	11850.8	487	1.274423614e-001	2.378986047e-001	5.921656760e-001	1.070578e+002	1.435690e+002	3.404606e+001	5.904325e+001	54.5	76.5	23	55	8.061157e+000	1.906537e+001	0	0	0	0	0	0	0	0	0	0	0	17.0471	17.1646	1	1	0	0	28.1191	24.0757	55.0876
DATA	1340	9	28	0	0	NC_1_13584191	NC_1_13584191	11872.2	486.133	4.853337903e-001	3.492816860e-001	1.646747929e-001	4.550854e+001	1.391319e+002	3.263142e+001	5.894925e+001	42	80	23	55	7.233515e+000	1.822562e+001	0	0	0	0	0	0	0	0	0	0	0	7.2479	16.6304	1	1	0	0	22.4545	23.4879	55.3548
DATA	1341	9	29	0	0	NC_3_5150951	NC_3_5150951	11892.9	486.949	9.610698720e-002	8.504513677e-002	2.584465906e-001	4.386988e+002	5.473605e+002	5.447409e+001	7.923583e+001	112	128	23	54	6.962883e+000	1.779194e+001	0	0	0	0	0	0	0	0	0	0	0	69.9107	65.4174	1	1	1	1	26.2212	23.6386	53.9438
DATA	1342	9	30	0	0	NC_4_6132040	NC_4_6132040	11914.5	486.692	5.688747940e-003	7.993633899e-002	9.432656564e-001	5.546098e+002	5.619223e+002	6.417085e+001	8.025149e+001	129	137.5	23	55.5	7.124261e+000	1.872227e+001	0	0	0	0	0	0	0	0	0	0	0	88.4195	67.1531	1	1	1	1	27.2919	23.8864	55.0379
DATA	1343	9	31	0	0	Col_5_4233682	Col_5_4233682	11934.9	487.019	2.881615494e-002	1.032409528e-001	7.801561528e-001	3.329926e+002	3.558367e+002	4.636433e+001	6.744545e+001	89	106	25	55	7.667460e+000	1.895551e+001	0	0	0	0	0	0	0	0	0	0	0	53.1176	42.5249	1	1	1	1	23.9365	24.9585	54.5094
DATA	1344	9	32	0	0	Col_2_13784732	Col_2_13784732	11956.5	486.5	-9.194662034e-002	9.793437772e-002	3.478028935e-001	4.178512e+002	3.381233e+002	5.278146e+001	6.652462e+001	104	101.5	26	56	7.916867e+000	1.913934e+001	0	0	0	0	0	0	0	0	0	0	0	66.6836	40.4108	1	1	1	1	24.4106	25.7316	55.6801
DATA	1345	9	33	0	0	NC_3_9801317	NC_3_9801317	11977.5	486.925	1.508145850e-001	2.821895327e-001	5.930341835e-001	8.679046e+001	1.228249e+002	3.337396e+001	5.858500e+001	51	76	25	54	7.456548e+000	1.961785e+001	0	0	0	0	0	0	0	0	0	0	0	13.8599	14.6814	1	1	0	0	25.3321	25.1667	54.5714
DATA	1346	9	34	0	0	Col_1_1407440	Col_1_1407440	11998.5	487.5	-8.429399873e-002	6.229576273e-002	1.760154849e-001	4.471417e+003	3.682571e+003	4.482997e+002	3.726839e+002	714	501	24	54	7.379063e+000	1.947190e+001	0	0	0	0	0	0	0	0	0	0	0	714.583	440.272	1	1	1	1	24.4106	24.6667	54.8969
DATA	1347	9	35	0	0	Col_5_22710624	Col_5_22710624	12019.6	487.242	1.090940592e-001	9.294999922e-002	2.405210647e-001	3.633818e+002	4.671509e+002	4.854079e+001	7.389630e+001	96	116	24	54	7.420884e+000	2.004116e+001	0	0	0	0	0	0	0	0	0	0	0	58.1068	55.8646	1	1	1	1	26.6546	24.6933	55.4133
DATA	1348	9	36	0	0	NC_3_13086089	NC_3_13086089	12041.5	487.145	3.539171322e-001	5.810118345e-001	5.424321217e-001	3.195710e+001	7.219125e+001	3.216116e+001	5.769202e+001	31.5	74	24	57.5	7.324510e+000	2.012365e+001	0	0	0	0	0	0	0	0	0	0	0	-3.43109	8.63582	0	1	0	0	26.2212	24.7903	57.9194
DATA	1349	9	37	0	0	NC_3_16530689	NC_3_16530689	12062.4	486.781	-1.446959058e-001	7.897463150e-002	6.692428398e-002	7.003030e+002	5.018686e+002	7.705396e+001	7.610941e+001	145	117	24	58	7.191935e+000	1.885881e+001	0	0	0	0	0	0	0	0	0	0	0	112.127	60.057	1	1	1	1	26.8687	24.685	58.5238
DATA	1350	9	38	0	0	NC_4_7861305	NC_4_7861305	12083.4	486.769	-1.028073787e-001	6.222478187e-002	9.849512391e-002	9.408628e+003	7.425384e+003	9.414108e+002	7.447379e+002	1540	963	24	57.5	7.126407e+000	1.922210e+001	0	0	0	0	0	0	0	0	0	0	0	1507.53	888.941	1	1	1	1	27.2919	24.822	58.678
DATA	1351	9	39	0	0	NC_4_1822080	NC_4_1822080	12105	486.638	-8.203555786e-002	7.370938772e-002	2.657258609e-001	7.800020e+002	6.457437e+002	8.434499e+001	8.624362e+001	160	139	25	57	8.010017e+000	1.827849e+001	0	0	0	0	0	0	0	0	0	0	0	125.071	77.3427	1	1	1	1	26.0017	25.9747	57.7511
DATA	1352	9	40	0	0	NC_3_18571271	NC_3_18571271	12126	487.203	4.167035288e-001	4.040678966e-001	3.024137261e-001	4.264750e+001	1.113261e+002	3.234780e+001	5.821219e+001	42.5	70	25	52.5	7.450136e+000	1.856672e+001	0	0	0	0	0	0	0	0	0	0	0	6.84457	13.3408	1	1	0	0	30	25.7143	55.0504
DATA	1353	9	41	0	0	NC_3_6027300	NC_3_6027300	12147.2	487	7.702459928e-003	8.282173858e-002	9.259031944e-001	5.073342e+002	5.164124e+002	6.000433e+001	7.699305e+001	117	116	25	52	7.949383e+000	1.875709e+001	0	0	0	0	0	0	0	0	0	0	0	81.4845	61.9187	1	1	1	1	28.1191	25.6446	54.5868
DATA	1354	9	42	0	0	NC_2_17346966	NC_2_17346966	12167.8	487.532	-6.896397787e-002	4.655258499e-001	8.822306236e-001	6.646755e+001	5.670818e+001	3.269458e+001	5.719296e+001	50	65	25	53.5	7.927778e+000	1.899215e+001	0	0	0	0	0	0	0	0	0	0	0	10.6854	4.45327	1	0	0	0	23.4529	25.4073	55.3629
DATA	1355	9	43	0	0	Col_3_5620213	Col_3_5620213	12189.3	487.685	1.023762975e-002	6.644236933e-002	8.775444091e-001	1.108106e+003	1.134538e+003	1.153340e+002	1.269834e+002	221	202	25	53	7.564107e+000	1.848412e+001	0	0	0	0	0	0	0	0	0	0	0	178.297	136.202	1	1	1	1	24.8756	25.4084	55.3092
DATA	1356	9	44	0	0	Col_2_16394806	Col_2_16394806	12209.6	487.431	-3.167446390e-002	7.262180311e-002	6.627232622e-001	7.615075e+002	7.079453e+002	8.258525e+001	9.088858e+001	160.5	148	25	53.5	7.021675e+000	1.889373e+001	0	0	0	0	0	0	0	0	0	0	0	122.622	85.0436	1	1	1	1	25.1049	25.1336	55.6908
DATA	1357	9	45	0	0	NC_5_13995683	NC_5_13995683	12231.4	486.698	-1.342853658e-001	7.808262803e-002	8.547147242e-002	7.070658e+002	5.190085e+002	7.758430e+001	7.705805e+001	155.5	121.5	24.5	54	7.560720e+000	1.873324e+001	0	0	0	0	0	0	0	0	0	0	0	113.938	62.3915	1	1	1	1	26.6546	25.0993	55.7057
DATA	1358	9	46	0	0	NC_2_11957648	NC_2_11957648	12252.9	486.647	-2.197206259e-001	6.463248179e-002	6.749961330e-004	2.695230e+004	1.625082e+004	2.695419e+003	1.626078e+003	4071	1913	24	55	7.054886e+000	1.879550e+001	0	0	1	0	0	0	0	0	0	0	0	4347.01	1955.02	1	1	1	1	24.1747	24.3558	55.8165
DATA	1359	9	47	0	0	Col_5_12372901	Col_5_12372901	12273.6	487.23	-4.164923786e-002	6.887954815e-002	5.453998150e-001	9.595060e+002	8.717631e+002	1.011068e+002	1.040872e+002	184.5	170.5	24	55	7.954253e+000	1.958700e+001	0	0	0	0	0	0	0	0	0	0	0	154.91	104.956	1	1	1	1	26.0017	24.8864	55.9963
DATA	1360	9	48	0	0	NC_3_14797851	NC_3_14797851	12294.9	486.591	7.953947838e-002	1.016676531e-001	4.340101237e-001	3.194868e+002	3.837005e+002	4.511347e+001	6.856827e+001	91.5	108.5	25	55.5	9.019178e+000	1.976551e+001	0	0	0	0	0	0	0	0	0	0	0	51.6197	46.232	1	1	1	1	22.1978	25.7734	56.9424
DATA	1361	9	49	0	0	Col_5_26442186	Col_5_26442186	12316.4	487	-5.539240864e-002	1.945074362e-001	7.758104074e-001	1.631992e+002	1.436566e+002	3.576014e+001	5.856868e+001	62.5	79.5	24	56	8.504803e+000	1.911308e+001	0	0	0	0	0	0	0	0	0	0	0	26.395	17.3237	1	1	1	0	30	24.7298	56.986
DATA	1362	9	50	0	0	NC_2_11171207	NC_2_11171207	12338	487.255	2.052126945e-001	8.001362937e-002	1.032585746e-002	4.628622e+002	7.424451e+002	5.615020e+001	9.343748e+001	106	154	24	56	8.304566e+000	1.974495e+001	0	0	0	0	0	0	0	0	0	0	0	74.9356	89.6103	1	1	1	1	23.696	24.461	56.7435
DATA	1363	9	51	0	0	Col_5_10576176	Col_5_10576176	12358.6	487.298	-8.242671582e-002	6.642146220e-002	2.146186481e-001	1.283125e+003	1.061310e+003	1.321843e+002	1.203191e+002	244	190	24	57	8.491813e+000	1.939388e+001	0	0	0	0	0	0	0	0	0	0	0	207.921	128.204	1	1	1	1	26.8687	24.4961	56.7984
DATA	1364	9	52	0	0	Col_1_5139161	Col_1_5139161	12379.7	487.391	1.052304181e-001	7.031179686e-002	1.344907778e-001	7.584098e+002	9.663498e+002	8.221044e+001	1.120070e+002	157	176	24	57	8.237376e+000	1.940999e+001	0	0	0	0	0	0	0	0	0	0	0	123.011	116.836	1	1	1	1	27.2919	24.7181	56.0888
DATA	1365	9	53	0	0	NC_2_6098966	NC_2_6098966	12400.7	486.98	-5.622222780e-002	6.661822018e-002	3.986991854e-001	1.187595e+003	1.043389e+003	1.229180e+002	1.186935e+002	232	180	24.5	55	7.522718e+000	1.937852e+001	0	0	0	0	0	0	0	0	0	0	0	192.783	126.262	1	1	1	1	23.4529	24.5866	55.2402
DATA	1366	9	54	0	0	NC_3_15547849	NC_3_15547849	12422.2	487.136	-1.275446690e-002	2.168020755e-001	9.530875103e-001	1.373444e+002	1.333695e+002	3.452104e+001	5.808157e+001	56	79	25	55	7.571164e+000	2.021965e+001	0	0	0	0	0	0	0	0	0	0	0	22.317	16.1543	1	1	0	0	25.7804	25.0973	56.6615
DATA	1367	9	55	0	0	Col_1_21496660	Col_1_21496660	12442.1	487.486	4.432266676e-002	9.798470355e-002	6.510221091e-001	3.502850e+002	3.879218e+002	4.720326e+001	6.851857e+001	90	105	25	56	8.181231e+000	2.030671e+001	0	0	0	0	0	0	0	0	0	0	0	56.972	47.0283	1	1	1	1	20.3108	25.2197	56.9205
DATA	1368	9	56	0	0	NC_1_20247334	NC_1_20247334	12464.5	487.324	1.900688663e-001	4.389907349e-001	6.650381404e-001	5.154819e+001	7.985136e+001	3.202867e+001	5.698613e+001	46	68	24	57	7.479472e+000	2.059888e+001	0	0	0	0	0	0	0	0	0	0	0	8.39196	9.69007	1	1	0	0	27.0811	24.2627	58.5882
DATA	1369	9	57	0	0	Col_3_5931764	Col_3_5931764	12485.2	487.4	-4.202688958e-002	6.577620687e-002	5.228635483e-001	1.267496e+003	1.150588e+003	1.306250e+002	1.281260e+002	243	200	24	56	7.761723e+000	2.037611e+001	0	0	0	0	0	0	0	0	0	0	0	206.537	139.755	1	1	1	1	25.7804	24.6189	59.1057
DATA	1370	9	58	0	0	Col_5_15274523	Col_5_15274523	12506.7	487.391	9.842228166e-002	7.830542358e-002	2.087889512e-001	3.823543e+003	4.796101e+003	3.836540e+002	6.719632e+002	554.5	403	23	56	8.074166e+000	2.051319e+001	0	0	1	1	0	0	0	0	0	0	0	623.621	583.119	1	1	1	1	27.2919	24.417	58.6236
DATA	1371	9	59	0	0	NC_4_6728804	NC_4_6728804	12528	487.5	-3.467228882e-001	1.089851813e-001	1.465770294e-003	1.730880e+003	7.790119e+002	2.736663e+002	1.209441e+002	231	127	23	55	7.850523e+000	1.869584e+001	0	0	1	0	0	0	0	0	0	0	0	282.575	94.8057	1	1	1	1	26.2212	24.1696	57.2085
DATA	1372	9	60	0	0	NC_1_18408382	NC_1_18408382	12548.5	487.286	-5.806064804e-002	6.252184732e-002	3.530727064e-001	2.868037e+003	2.509135e+003	2.885279e+002	2.571326e+002	510	365	23	54	7.711719e+000	1.825555e+001	0	0	0	0	0	0	0	0	0	0	0	468.609	305.644	1	1	1	1	25.3321	24.1434	56.3042
DATA	1373	9	61	0	0	NC_4_1964684	NC_4_1964684	12570.3	487.391	-1.477014910e-001	6.940633212e-002	3.333132781e-002	1.122584e+003	7.989458e+002	1.165851e+002	9.765462e+001	224	148	24	54	7.837094e+000	1.671648e+001	0	0	0	0	0	0	0	0	0	0	0	183.595	97.4191	1	1	1	1	27.2919	24.7601	54.4465
DATA	1374	9	62	0	0	NC_4_16548695	NC_4_16548695	12591.5	487.324	-8.249172193e-002	6.985902071e-002	2.376697415e-001	9.457589e+002	7.821476e+002	9.966449e+001	9.625364e+001	194	162	24	54.5	7.351807e+000	1.746523e+001	0	0	0	0	0	0	0	0	0	0	0	154.811	95.4626	1	1	1	1	27.0811	24.6856	55.4129
DATA	1375	9	63	0	0	Col_1_63915	Col_1_63915	12612.5	487.324	8.710954439e-002	7.494523749e-002	2.451098735e-001	5.970326e+002	7.296383e+002	6.746232e+001	9.200505e+001	136.5	155.5	23	56	6.290809e+000	1.807405e+001	0	0	0	0	0	0	0	0	0	0	0	97.8135	89.1389	1	1	1	1	30	23.7333	56.4314
DATA	1376	9	64	0	0	Col_5_3645071	Col_5_3645071	12633.7	487.391	1.766871122e+000	1.797999212e-001	8.625484333e-023	9.646021e+002	5.639224e+004	1.014372e+002	5.639502e+003	195	7008	24	54	6.975048e+000	1.880591e+001	0	0	0	0	0	0	0	0	0	0	0	158.173	6895.98	1	1	1	1	27.2919	24.5895	55.3018
DATA	1377	9	65	0	0	NC_5_19533449	NC_5_19533449	12655.1	487.456	5.490702416e-001	3.821084787e-001	1.507326045e-001	3.708261e+001	1.312927e+002	3.157461e+001	5.745866e+001	44	81	24	56	6.941232e+000	1.903881e+001	0	0	0	0	0	0	0	0	0	0	0	6.08609	16.0708	1	1	0	0	25.7804	24.2355	56.8297
DATA	1378	9	66	0	0	Col_4_11434676	Col_4_11434676	12675.6	487.385	8.403021146e-002	6.442344890e-002	1.921170015e-001	1.411442e+003	1.712747e+003	1.445798e+002	1.801622e+002	270	264	24	55	7.577841e+000	1.874266e+001	0	0	0	0	0	0	0	0	0	0	0	231.834	209.839	1	1	1	1	24.4106	24.4509	56.4873
DATA	1379	9	67	0	0	Col_5_20562209	Col_5_20562209	12696.9	487.481	-1.042816664e-002	1.772040107e-001	9.530728840e-001	1.692659e+002	1.652499e+002	3.558744e+001	5.822863e+001	68	87	25.5	56.5	7.793772e+000	1.994674e+001	0	0	0	0	0	0	0	0	0	0	0	27.8263	20.265	1	1	1	0	25.3321	25.7757	57.5478
DATA	1380	9	68	0	0	Col_2_12313241	Col_2_12313241	12718.4	487.414	5.351924414e-002	7.698243404e-002	4.869213784e-001	5.654604e+002	6.396191e+002	6.462060e+001	8.486902e+001	132.5	138	26	60	7.984704e+000	2.015435e+001	0	0	0	0	0	0	0	0	0	0	0	93.0339	78.5119	1	1	1	1	27.501	26.0074	59.2546
DATA	1381	9	69	0	0	Col_5_14139994	Col_5_14139994	12739.5	487.324	-3.714328569e-002	6.487521673e-002	5.669600670e-001	1.404357e+003	1.289241e+003	1.438716e+002	1.404542e+002	264	210	27	60	7.765108e+000	2.048986e+001	0	0	0	0	0	0	0	0	0	0	0	231.234	158.396	1	1	1	1	27.0811	26.2646	60.6615
DATA	1382	9	70	0	0	Col_4_4864805	Col_4_4864805	12760.4	487.509	-1.919177106e-002	7.153416744e-002	7.884775095e-001	7.737387e+002	7.402912e+002	8.343854e+001	9.263204e+001	162	148	26	57	7.416929e+000	1.950481e+001	0	0	0	0	0	0	0	0	0	0	0	127.503	91.0338	1	1	1	1	25.1049	25.8619	58.4776
DATA	1383	9	71	0	0	NC_3_765985	NC_3_765985	12781.1	487.217	3.205097631e-001	1.132319653e-001	4.646673297e-003	2.069459e+002	4.328791e+002	3.744629e+001	7.049037e+001	72.5	115.5	25	57	7.226884e+000	1.905438e+001	0	0	0	0	0	0	0	0	0	0	0	34.1253	53.2771	1	1	1	1	26.2212	24.8615	58.0885
DATA	1384	9	72	0	0	Col_1_9478442	Col_1_9478442	12802.6	487.421	3.499455490e-002	7.965102624e-002	6.604090732e-001	5.251211e+002	5.691857e+002	6.107311e+001	7.955661e+001	120	132	24	57	7.207337e+000	1.844892e+001	0	0	0	0	0	0	0	0	0	0	0	86.6615	70.1158	1	1	1	1	25.1049	24.2887	59.0837
DATA	1385	9	73	0	0	NC_5_19687590	NC_5_19687590	12824.1	487.138	6.865467838e-002	7.048661711e-002	3.300515242e-001	7.505534e+002	8.790960e+002	8.126758e+001	1.039823e+002	162	165.5	24	57	7.181944e+000	1.979175e+001	0	0	0	0	0	0	0	0	0	0	0	123.947	108.386	1	1	1	1	25.5572	24.3808	58.5692
DATA	1386	9	74	0	0	NC_3_18099153	NC_3_18099153	12845.2	487.478	-3.831064372e-001	3.190705457e-001	2.298695013e-001	1.332085e+002	5.513475e+001	3.386818e+001	5.550709e+001	58	66	24	56	7.086298e+000	1.939188e+001	0	0	0	0	0	0	0	0	0	0	0	22.0152	1.75588	1	0	0	0	30	24.449	57.9878
DATA	1387	9	75	0	0	NC_5_17588534	NC_5_17588534	12866.3	487.22	-7.404658732e-002	9.135031204e-002	4.176078412e-001	4.463793e+002	3.764068e+002	5.441481e+001	6.701409e+001	109	100.5	25	57	7.118079e+000	2.036866e+001	0	0	0	0	0	0	0	0	0	0	0	73.8177	46.4845	1	1	1	1	24.4106	25.0684	58.2814
DATA	1388	9	76	0	0	NC_2_4817710	NC_2_4817710	12887.5	487.304	-1.990753569e-001	9.813220606e-002	4.249450831e-002	4.626816e+002	2.925546e+002	5.574825e+001	6.265013e+001	115.5	100.5	25	55	6.966012e+000	1.829221e+001	0	0	0	0	0	0	0	0	0	0	0	76.5651	36.1581	1	1	1	1	25.3321	25.1686	56.4943
DATA	1389	9	77	0	0	Col_5_3654411	Col_5_3654411	12907.6	487.851	9.058668671e-002	7.241544130e-002	2.109598255e-001	6.618917e+002	8.154054e+002	7.312128e+001	9.855654e+001	153.5	153	25	55	6.648394e+000	1.810120e+001	0	0	0	0	0	0	0	0	0	0	0	109.61	100.855	1	1	1	1	22.9591	25.1434	56.3527
DATA	1390	9	78	0	0	NC_5_21413714	NC_5_21413714	12930	487.5	-2.216205487e-001	8.489332046e-002	9.038961563e-003	6.396333e+002	3.839817e+002	7.110523e+001	6.733623e+001	132	114	25	55	7.443662e+000	1.946886e+001	0	0	0	0	0	0	0	0	0	0	0	105.983	47.5309	1	1	1	1	26.2212	25.3295	57.572
DATA	1391	9	79	0	0	NC_5_2201264	NC_5_2201264	12951	487.5	-2.648509811e-002	8.032727178e-002	7.416153971e-001	5.487829e+002	5.163159e+002	6.304893e+001	7.563847e+001	127	127.5	25	56	7.818784e+000	2.002634e+001	0	0	0	0	0	0	0	0	0	0	0	90.982	63.9576	1	1	1	1	26.2212	25.4727	59.0655
DATA	1392	9	80	0	0	NC_4_6798140	NC_4_6798140	12972.2	487.478	4.691416588e-001	8.188423975e-002	1.008293296e-008	4.652747e+002	1.370412e+003	5.592219e+001	1.477544e+002	106	238	24	56	8.676592e+000	2.016020e+001	0	0	0	0	0	0	0	0	0	0	0	77.1795	169.876	1	1	1	1	27.0811	25.5373	59.2463
DATA	1393	9	81	0	0	NC_5_13067132	NC_5_13067132	12993.4	487.414	0.000000000e+000	6.598756592e-001	1.000000000e+000	3.081143e+001	5.484750e+001	3.104425e+001	5.519975e+001	42	61	24	55.5	7.588798e+000	1.964638e+001	0	0	0	0	0	0	0	0	0	0	0	2.48329	-4.59617	0	0	0	0	30	24.6277	58.2591
[truncated: 17,535,014 more chars]
