# Supplementary material for: Cryptic Genetic Variation for Arabidopsis thaliana Seed Germination Speed in a Novel Salt Stress Environment
Source: G3 (Bethesda). 2016 Aug 18;6(10):3129–38. doi: 10.1534/g3.116.033944 (PMC5068935; doi:10.1534/g3.116.033944)
Supplement: Supplemental Material [file supp_g3.116.033944_FileS1.zip › SaltLate_Rep2-Cy5.txt]

TYPE	text	text	text	integer	text	float	float	text	integer	text	text	integer	integer	integer	integer	float	float	float	float	float	float	text	text	text	text	text	text	text	text	text	text	text	integer	integer	integer
FEPARAMS	Protocol_Name	Protocol_date	Scan_ScannerName	Scan_NumChannels	Scan_Date	Scan_MicronsPerPixelX	Scan_MicronsPerPixelY	Scan_OriginalGUID	Scan_NumScanPass	Grid_Name	Grid_Date	Grid_NumSubGridRows	Grid_NumSubGridCols	Grid_NumRows	Grid_NumCols	Grid_RowSpacing	Grid_ColSpacing	Grid_OffsetX	Grid_OffsetY	Grid_NomSpotWidth	Grid_NomSpotHeight	Grid_GenomicBuild	FeatureExtractor_Barcode	FeatureExtractor_Sample	FeatureExtractor_ScanFileName	FeatureExtractor_ArrayName	FeatureExtractor_ScanFileGUID	FeatureExtractor_DesignFileName	FeatureExtractor_ExtractionTime	FeatureExtractor_UserName	FeatureExtractor_ComputerName	FeatureExtractor_Version	FeatureExtractor_IsXDRExtraction	FeatureExtractor_ColorMode	FeatureExtractor_QCReportType
DATA	Wei_temp (Editable)	09-Jul-2012 13:40	Agilent Technologies Scanner G2505C US93503718	2	05-06-2012 18:47:55	3	3	6a4d669c-0a64-4cc7-873b-0a292ff51d55	1	036067_D_F_20110818	18-Aug-2011 00:00	1	1	384	164	36.6617	31.745	0	18.3309	30	30	ath1:Jan2004	253606710006_1_3		D:\ScanData\Wei Yuan\salt250-rep1&2-ranknormed\\salt250-rep2-cy5.tif	salt250-rep2-cy5	f53fe134-323e-4d64-b1cd-487f23996401	036067_D_F_20110818.xml	09-Jul-2012 13:43:25	Administrator	SCANNER1	10.7.3.1	0	1	4
*
TYPE	float	float	float	integer	integer	float	float	float	integer	integer	float	float	integer	float	float	float	integer	float	float	integer	integer	float	float	float	integer	float	float	integer	integer	integer	integer	integer	float	float	float	integer	integer	integer	integer	integer	float	float	float	integer	float	float	float	float	float	float	float	integer	integer	float	float	integer	integer	float	float	float	float	float	float	float	float	float	float	float	float	integer	float	float	float	float	integer	float	float	float	float	integer	float	float	float	float	integer	float	float	float	float	float	float	float	integer	float	float	float	integer	float	float	float	float	float	integer	integer	integer	integer	float	float	float	float	integer	float	float	float	float	float	float	float	float	float	float	float	float	float	float	float	float	float	float	float	float	float	float	float	integer	integer	integer	integer	float	float	integer	text	integer	integer	float	float	float	float	boolean	float	float	float	boolean	float	boolean	float	boolean	float	boolean	float	boolean	float	boolean	float	boolean	float	boolean	float	boolean	float	boolean	float	boolean
STATS	gDarkOffsetAverage	gDarkOffsetMedian	gDarkOffsetStdDev	gDarkOffsetNumPts	gSaturationValue	rDarkOffsetAverage	rDarkOffsetMedian	rDarkOffsetStdDev	rDarkOffsetNumPts	rSaturationValue	gAvgSig2BkgNegCtrl	rAvgSig2BkgNegCtrl	gNumSatFeat	gLocalBGInlierNetAve	gLocalBGInlierAve	gLocalBGInlierSDev	gLocalBGInlierNum	gGlobalBGInlierAve	gGlobalBGInlierSDev	gGlobalBGInlierNum	rNumSatFeat	rLocalBGInlierNetAve	rLocalBGInlierAve	rLocalBGInlierSDev	rLocalBGInlierNum	rGlobalBGInlierAve	rGlobalBGInlierSDev	rGlobalBGInlierNum	gNumFeatureNonUnifOL	gNumPopnOL	gNumNonUnifBGOL	gNumPopnBGOL	gOffsetUsed	gGlobalFeatInlierAve	gGlobalFeatInlierSDev	gGlobalFeatInlierNum	rNumFeatureNonUnifOL	rNumPopnOL	rNumNonUnifBGOL	rNumPopnBGOL	rOffsetUsed	rGlobalFeatInlierAve	rGlobalFeatInlierSDev	rGlobalFeatInlierNum	AllColorPrcntSat	AnyColorPrcntSat	AnyColorPrcntFeatNonUnifOL	AnyColorPrcntBGNonUnifOL	AnyColorPrcntFeatPopnOL	AnyColorPrcntBGPopnOL	TotalPrcntFeatOL	gNumNegBGSubFeat	gNonCtrlNumNegFeatBGSubSig	gLinearDyeNormFactor	gRMSLowessDNF	rNumNegBGSubFeat	rNonCtrlNumNegFeatBGSubSig	rLinearDyeNormFactor	rRMSLowessDNF	gSpatialDetrendRMSFit	gSpatialDetrendRMSFilteredMinusFit	gSpatialDetrendSurfaceArea	gSpatialDetrendVolume	gSpatialDetrendAveFit	rSpatialDetrendRMSFit	rSpatialDetrendRMSFilteredMinusFit	rSpatialDetrendSurfaceArea	rSpatialDetrendVolume	rSpatialDetrendAveFit	gNonCtrlNumSatFeat	gNonCtrl99PrcntNetSig	gNonCtrl50PrcntNetSig	gNonCtrl1PrcntNetSig	gNonCtrlMedPrcntCVBGSubSig	rNonCtrlNumSatFeat	rNonCtrl99PrcntNetSig	rNonCtrl50PrcntNetSig	rNonCtrl1PrcntNetSig	rNonCtrlMedPrcntCVBGSubSig	gNegCtrlNumInliers	gNegCtrlAveNetSig	gNegCtrlSDevNetSig	gNegCtrlAveBGSubSig	gNegCtrlSDevBGSubSig	rNegCtrlNumInliers	rNegCtrlAveNetSig	rNegCtrlSDevNetSig	rNegCtrlAveBGSubSig	rNegCtrlSDevBGSubSig	gAveNumPixOLLo	gAveNumPixOLHi	gPixCVofHighSignalFeat	gNumHighSignalFeat	rAveNumPixOLLo	rAveNumPixOLHi	rPixCVofHighSignalFeat	rNumHighSignalFeat	NonCtrlAbsAveLogRatio	NonCtrlSDevLogRatio	NonCtrlSNRLogRatio	AddErrorEstimateGreen	AddErrorEstimateRed	TotalNumFeatures	NonCtrlNumUpReg	NonCtrlNumDownReg	NumIsNorm	ROIHeight	ROIWidth	CentroidDiffX	CentroidDiffY	NumFoundFeat	MaxNonUnifEdges	MaxSpotNotFoundEdges	gMultDetrendRMSFit	rMultDetrendRMSFit	gMultDetrendSurfaceAverage	rMultDetrendSurfaceAverage	DerivativeOfLogRatioSD	gNonCtrl50PrcntBGSubSig	rNonCtrl50PrcntBGSubSig	gMedPrcntCVProcSignal	rMedPrcntCVProcSignal	geQCMedPrcntCVProcSignal	reQCMedPrcntCVProcSignal	gOutlierFlagger_Auto_FeatB_Term	rOutlierFlagger_Auto_FeatB_Term	gOutlierFlagger_Auto_FeatC_Term	rOutlierFlagger_Auto_FeatC_Term	gOutlierFlagger_Auto_BgndB_Term	rOutlierFlagger_Auto_BgndB_Term	gOutlierFlagger_Auto_BgndC_Term	rOutlierFlagger_Auto_BgndC_Term	OutlierFlagger_FeatChiSq	OutlierFlagger_BgndChiSq	GriddingStatus	IsGoodGrid	NumGeneNonUnifOL	TotalNumberOfReplicatedGenes	gPercentileIntensityProcessedSignal	rPercentileIntensityProcessedSignal	ExtractionStatus	QCMetricResults	gNonCtrlNumWellAboveBG	rNonCtrlNumWellAboveBG	UpRandomnessRatio	DownRandomnessRatio	UpRandomnessSDRatio	DownRandomnessSDRatio	GridHasBeenOptimized	gNegCtrlSpread	rNegCtrlSpread	Metric_IsGoodGrid	Metric_IsGoodGrid_IsInRange	Metric_AnyColorPrcntFeatNonUnifOL	Metric_AnyColorPrcntFeatNonUnifOL_IsInRange	Metric_DerivativeLR_Spread	Metric_DerivativeLR_Spread_IsInRange	Metric_gRepro	Metric_gRepro_IsInRange	Metric_g_BGNoise	Metric_g_BGNoise_IsInRange	Metric_g_Signal2Noise	Metric_g_Signal2Noise_IsInRange	Metric_g_SignalIntensity	Metric_g_SignalIntensity_IsInRange	Metric_rRepro	Metric_rRepro_IsInRange	Metric_r_BGNoise	Metric_r_BGNoise_IsInRange	Metric_r_Signal2Noise	Metric_r_Signal2Noise_IsInRange	Metric_r_SignalIntensity	Metric_r_SignalIntensity_IsInRange
DATA	8.54917	8.54917	4.47309	0	65526	8.99531	8.99531	2.91542	0	65526	2.3606	1.44777	16	19.9403	28.4895	1.09629	60928	28.4895	1.09629	60928	208	50.957	59.9523	2.01277	62440	59.9523	2.01277	62440	1429	27	0	2048	8.54917	364.467	1932.75	61521	2483	47	0	536	8.99531	801.81	4739.59	60451	0.0190549	0.336636	3.98565	0	0.109566	4.02376	4.0546	1890	1493	6.71279	0	902	508	3.89725	0	0.724056	3.7231	1.00037	2.67448	42.3083	0.735823	5.12701	1.00189	2.01459	67.1044	16	5855.4	123.427	30.4741	8.98341	208	21103.1	211.051	59.0047	9.64112	593	35.1676	6.243	1.2131	5.6899	595	59.2967	7.21978	1.17751	7.17334	0.135845	1.12114	0.143379	874	0.0871761	1.4164	0.168443	810	0.107489	0.0609636	2.73659	38.1951	27.9563	62976	3923	3293	1556	3.64596	6.34686	0.719441	0.727282	60930	0.0457317	0.03125	0.025271	0.0263688	163.436	244.513	0.378769	89.7239	152.861	8.47892	9.06293	0	0	201.395	321.429	92.1987	379.12	83.2588	175.419	59.2047	365.476	2.33283	1.28982	0	1	2402	60778	1237.2	1246.49	1	ExtractionEvaluate	51955	55150	0.986415	1.21966	0.337946	0.405151	0	24.6487	35.3876	1	1	3.98564	1	0.378769	0	0.0898341	1	5.6899	1	15.769	0	89.7239	1	0.0964113	1	7.17334	1	21.3096	0	152.861	1
*
TYPE	integer	integer	integer	integer	integer	text	text	float	float	float	float	float	float	float	float	float	float	float	float	float	float	float	boolean	boolean	boolean	boolean	boolean	boolean	boolean	boolean	boolean	boolean	boolean	float	float	boolean	boolean	boolean	boolean	float	float	float
FEATURES	FeatureNum	Row	Col	SubTypeMask	ControlType	ProbeName	SystematicName	PositionX	PositionY	LogRatio	LogRatioError	PValueLogRatio	gProcessedSignal	rProcessedSignal	gProcessedSigError	rProcessedSigError	gMedianSignal	rMedianSignal	gBGMedianSignal	rBGMedianSignal	gBGPixSDev	rBGPixSDev	gIsSaturated	rIsSaturated	gIsFeatNonUnifOL	rIsFeatNonUnifOL	gIsBGNonUnifOL	rIsBGNonUnifOL	gIsFeatPopnOL	rIsFeatPopnOL	gIsBGPopnOL	rIsBGPopnOL	IsManualFlag	gBGSubSignal	rBGSubSignal	gIsPosAndSignif	rIsPosAndSignif	gIsWellAboveBG	rIsWellAboveBG	SpotExtentX	gBGMeanSignal	rBGMeanSignal
DATA	1	1	1	66	1	DarkCorner	DarkCorner	11245.7	436.056	0.000000000e+000	6.277967625e-001	1.000000000e+000	3.992307e+001	3.032224e+001	4.017947e+001	3.051585e+001	43	68.5	25	55	7.302455e+000	1.916448e+001	0	0	0	0	0	0	0	0	1	0	0	-0.218829	-0.378221	0	0	0	0	29.1201	24.9577	56.1732
DATA	2	1	2	66	1	DarkCorner	DarkCorner	11266.2	435.685	0.000000000e+000	6.279285627e-001	1.000000000e+000	3.987666e+001	3.024936e+001	4.013276e+001	3.044846e+001	38	77	25	54	7.314063e+000	1.916044e+001	0	0	0	0	0	0	0	0	1	0	0	-5.21525	1.4174	0	0	0	0	27.501	25.0467	55.698
DATA	3	1	3	66	1	DarkCorner	DarkCorner	11287.6	435.701	0.000000000e+000	6.279746496e-001	1.000000000e+000	3.982935e+001	3.017448e+001	4.008515e+001	3.036715e+001	40.5	63	25	54	7.556315e+000	1.898336e+001	0	0	0	0	0	0	0	0	0	0	0	-2.03119	-5.03461	0	0	0	0	26.8687	25.6484	55.6729
DATA	4	1	4	0	0	NC_3_8920405	NC_3_8920405	11309	435.5	-1.487145578e-002	7.189318978e-002	8.361232097e-001	5.939283e+002	5.739348e+002	7.162681e+001	6.489785e+001	119	201	25	55	7.350532e+000	1.920475e+001	0	0	0	0	0	0	0	0	0	0	0	84.4086	135.903	1	1	1	1	26.2212	25.8998	56.1732
DATA	5	1	5	0	0	Col_1_6376497	Col_1_6376497	11330	435.5	9.889900200e-002	1.042248695e-001	3.426713669e-001	2.315396e+002	2.907530e+002	4.620811e+001	4.193855e+001	75	139	25	56	7.336225e+000	1.921613e+001	0	0	0	0	0	0	0	0	0	0	0	32.9454	69.0079	1	1	1	1	26.2212	25.9165	56.5291
DATA	6	1	6	0	0	Col_5_14562608	Col_5_14562608	11351.3	435.609	2.430566250e-001	6.541030559e-002	2.025003852e-004	4.596580e+003	8.044358e+003	4.613899e+002	8.050008e+002	630.5	1957	25	56	7.371869e+000	1.909944e+001	0	0	0	0	0	0	0	0	0	0	0	654.829	1913.68	1	1	1	1	27.2919	25.9304	56.5391
DATA	7	1	7	0	0	Col_4_9264603	Col_4_9264603	11372.5	435.676	2.080942301e-001	6.444617302e-002	1.242404923e-003	3.840852e+003	6.201857e+003	3.861512e+002	6.209151e+002	565	1522	25	56	7.277567e+000	1.942988e+001	0	0	0	0	0	0	0	0	0	0	0	547.83	1478.67	1	1	1	1	27.0811	25.7419	57.132
DATA	8	1	8	0	0	NC_4_10666687	NC_4_10666687	11393.5	435.676	9.362189422e-002	9.585381439e-002	3.287100917e-001	2.550672e+002	3.164292e+002	4.730864e+001	4.133825e+001	75.5	129.5	25	56	7.474573e+000	1.953951e+001	0	0	0	0	0	0	0	0	0	0	0	36.4251	75.6075	1	1	1	1	27.0811	25.8198	57.1469
DATA	9	1	9	0	0	Col_3_1593400	Col_3_1593400	11414.2	435.566	9.461745402e-002	6.327654104e-002	1.348360006e-001	1.545017e+003	1.921104e+003	1.595445e+002	1.944324e+002	255	514	25	56	7.307066e+000	1.941254e+001	0	0	0	0	0	0	0	0	0	0	0	220.906	459.984	1	1	1	1	24.8756	25.8693	57.1268
DATA	10	1	10	0	0	Col_2_11834384	Col_2_11834384	11435.7	435.945	9.924637566e-003	1.192797389e-001	9.336887578e-001	2.088434e+002	2.136709e+002	4.489966e+001	3.674638e+001	73	122.5	26	56	7.529812e+000	1.890437e+001	0	0	0	0	0	0	0	0	0	0	0	29.8966	51.2696	1	1	1	1	24.8756	26.2106	56.8506
DATA	11	1	11	0	0	NC_3_3371939	NC_3_3371939	11456.3	435.611	-1.614917622e-003	8.706845865e-002	9.852019436e-001	3.501161e+002	3.488166e+002	5.293106e+001	4.590164e+001	93	157	26	56	7.533771e+000	1.937586e+001	0	0	0	0	0	0	0	0	0	0	0	50.1828	83.8624	1	1	1	1	24.8756	26.3501	57.2067
DATA	12	1	12	0	0	Col_2_5781099	Col_2_5781099	11477.4	435.833	1.056327646e-001	6.310852644e-002	9.416458681e-002	1.755500e+003	2.238894e+003	1.799718e+002	2.258610e+002	287	610	26	56	7.462085e+000	1.932466e+001	0	0	0	0	0	0	0	0	0	0	0	251.925	539.344	1	1	1	1	24.8756	26.3693	57.2461
DATA	13	1	13	0	0	NC_5_21487777	NC_5_21487777	11498.4	436.609	-3.012714054e-003	7.164031944e-002	9.664561838e-001	5.851237e+002	5.810788e+002	7.065502e+001	6.526689e+001	128.5	212.5	26	56	7.447960e+000	1.927204e+001	0	0	0	0	0	0	0	0	0	0	0	84.0658	140.254	1	1	1	1	22.4545	26.4168	57.3862
DATA	14	1	14	0	0	NC_3_15212414	NC_3_15212414	11520.5	435.676	1.866424423e-001	1.320372722e-001	1.574915010e-001	1.486228e+002	2.284167e+002	4.224821e+001	3.743759e+001	66	125	26	56	7.282964e+000	1.947228e+001	0	0	0	0	0	0	0	0	0	0	0	21.383	55.2395	1	1	0	1	30	26.0623	57.609
DATA	15	1	15	0	0	NC_5_694888	NC_5_694888	11540.3	435.804	9.421797972e-002	8.101219293e-002	2.448255109e-001	3.683396e+002	4.575793e+002	5.401077e+001	5.450312e+001	97.5	175	26	56	7.356086e+000	1.925873e+001	0	0	0	0	0	0	0	0	0	0	0	53.0557	110.85	1	1	1	1	24.4106	25.9641	57.3847
DATA	16	1	16	0	0	NC_3_20678165	NC_3_20678165	11561.5	435.594	1.364974635e-001	6.342160029e-002	3.137974371e-002	1.872847e+003	2.564483e+003	1.913949e+002	2.581460e+002	299	634	25	55	7.483460e+000	1.905932e+001	0	0	0	0	0	0	0	0	0	0	0	270.11	622.372	1	1	1	1	19.1492	25.822	56.819
DATA	17	1	17	0	0	Col_2_15227541	Col_2_15227541	11583.6	435.877	-1.430800015e-001	7.313341564e-002	5.041516905e-002	6.692969e+002	4.814363e+002	7.766632e+001	5.646458e+001	138.5	183.5	25	55	7.490629e+000	1.934159e+001	0	0	0	0	0	0	0	0	0	0	0	96.6521	117.055	1	1	1	1	25.3321	25.5495	56.7682
DATA	18	1	18	0	0	Col_1_27085104	Col_1_27085104	11605	435.5	7.210200137e-002	6.284963443e-002	2.512930588e-001	1.692003e+003	1.997575e+003	1.737158e+002	2.019171e+002	278	556	25	55	7.438857e+000	1.931486e+001	0	0	0	0	0	0	0	0	0	0	0	244.657	486.515	1	1	1	1	26.2212	25.6365	56.6707
DATA	19	1	19	0	0	Col_1_18964698	Col_1_18964698	11625.2	435.833	-7.491799738e-002	7.475316961e-002	3.162446134e-001	5.518359e+002	4.643998e+002	6.775036e+001	5.496700e+001	120	175	25	55	7.472566e+000	1.924275e+001	0	0	0	0	0	0	0	0	0	0	0	79.8853	113.287	1	1	1	1	24.4106	25.6249	56.3241
DATA	20	1	20	0	0	NC_5_3820111	NC_5_3820111	11646.4	436.788	2.256099984e-001	6.701290107e-002	7.608300723e-004	9.482565e+002	1.594174e+003	1.026319e+002	1.620980e+002	177	474	25	56	7.407993e+000	1.930251e+001	0	0	0	0	0	0	0	0	1	0	0	137.428	389.531	1	1	1	1	19.4461	25.3076	56.73
DATA	21	1	21	0	0	Col_3_3191507	Col_3_3191507	11668.4	435.638	9.925978259e-002	6.369801625e-002	1.191652816e-001	1.327869e+003	1.668841e+003	1.384536e+002	1.694385e+002	237	481	25	56	7.317222e+000	1.917389e+001	0	0	0	0	0	0	0	0	1	0	0	192.717	408.43	1	1	1	1	25.3321	25.2932	56.6407
DATA	22	1	22	0	0	Col_5_17316191	Col_5_17316191	11689.3	435.508	1.880194873e-002	7.030686145e-002	7.891404604e-001	6.078952e+002	6.347908e+002	7.230926e+001	6.990060e+001	127	224	25	55	7.332660e+000	1.883825e+001	0	0	0	0	0	0	0	0	1	0	0	88.3334	155.592	1	1	1	1	26.8687	25.2259	56.4688
DATA	23	1	23	0	0	NC_2_6044749	NC_2_6044749	11710.3	435.583	4.434449441e-001	3.212650848e-001	1.674916842e-001	3.886011e+001	1.078820e+002	3.911684e+001	3.115028e+001	43.5	96.5	25	55	7.184318e+000	1.852046e+001	0	0	0	0	0	0	0	0	1	0	0	1.08877	26.4821	0	1	0	0	23.696	25.1631	56.1239
DATA	24	1	24	0	0	Col_3_12130389	Col_3_12130389	11732.1	435.818	1.236884685e-001	8.396123146e-002	1.407074530e-001	3.261197e+002	4.335763e+002	5.088591e+001	5.226165e+001	89	162	25	55	7.372847e+000	1.877394e+001	0	0	0	0	0	0	0	0	0	0	0	47.5038	106.591	1	1	1	1	25.1049	25.6015	56.7001
DATA	25	1	25	0	0	Col_4_6933923	Col_4_6933923	11752.3	435.469	1.713928294e-001	9.650296827e-002	7.572681999e-002	2.370384e+002	3.517317e+002	4.565165e+001	4.567576e+001	76	162	25	56	7.533127e+000	1.888767e+001	0	0	0	0	0	0	0	0	0	0	0	34.5691	86.586	1	1	1	1	23.9365	25.6361	57.1307
DATA	26	1	26	0	0	Col_1_13605351	Col_1_13605351	11774.2	435.632	7.074789421e-002	6.335208578e-002	2.641049352e-001	1.376760e+003	1.620340e+003	1.430845e+002	1.646260e+002	249	461.5	25	56	7.528167e+000	1.894583e+001	0	0	0	0	0	0	0	0	0	0	0	201.028	399.449	1	1	1	1	25.7804	25.654	56.9515
DATA	27	1	27	0	0	NC_5_14917947	NC_5_14917947	11795.3	436.311	0.000000000e+000	6.290347917e-001	1.000000000e+000	3.867614e+001	2.887431e+001	3.892453e+001	2.905868e+001	38	63	25	56	7.607880e+000	1.872833e+001	0	0	0	0	0	0	0	0	0	0	0	-3.59403	-4.26721	0	0	0	0	27.501	25.7421	56.8246
DATA	28	1	28	0	0	NC_5_15082596	NC_5_15082596	11816.6	435.586	-1.898997478e-002	2.447439045e-001	9.381532377e-001	9.089304e+001	8.700429e+001	3.992378e+001	3.029775e+001	55	90	25	55	7.630151e+000	1.884386e+001	0	0	0	0	0	0	0	0	0	0	0	13.3034	21.505	1	1	0	0	27.501	25.7858	56.765
DATA	29	1	29	0	0	Col_1_9386982	Col_1_9386982	11837.2	435.69	-2.074567410e-002	6.883315961e-002	7.631165859e-001	6.947738e+002	6.623656e+002	7.959272e+001	7.230122e+001	138	242	25	56	7.673000e+000	1.943612e+001	0	0	0	0	0	0	0	0	0	0	0	101.803	163.92	1	1	1	1	25.3321	25.6312	57.0253
DATA	30	1	30	0	0	NC_2_16383520	NC_2_16383520	11858.9	435.259	-9.240866135e-001	1.061985968e-001	3.275387386e-018	4.683994e+003	5.578658e+002	4.700023e+002	6.285110e+001	726	203	25	56	7.727078e+000	1.963076e+001	0	0	0	0	0	0	0	0	0	0	0	687.177	138.229	1	1	1	1	25.5572	25.4754	57.0604
DATA	31	1	31	0	0	Col_3_11858154	Col_3_11858154	11879.5	435.917	1.364110226e-001	6.938305615e-002	4.929205486e-002	6.001960e+002	8.216827e+002	7.143835e+001	8.710782e+001	131	273.5	25	56	7.707154e+000	1.961358e+001	0	0	0	0	0	0	0	0	1	0	0	88.1445	203.837	1	1	1	1	22.9591	25.3902	56.8475
DATA	32	1	32	0	0	Col_1_26132086	Col_1_26132086	11901.1	435.292	2.527343561e-001	6.566230836e-002	1.186000395e-004	6.754339e+003	1.208696e+004	6.765415e+002	1.209041e+003	1025.5	3179	25	56	7.757180e+000	1.957309e+001	0	0	0	0	0	0	0	0	1	0	0	993.153	3001.9	1	1	1	1	26.8687	25.1735	57.2825
DATA	33	1	33	0	0	Col_1_21422549	Col_1_21422549	11921.8	436	1.116195960e-001	6.456838035e-002	8.386216673e-002	1.073400e+003	1.387973e+003	1.140889e+002	1.417641e+002	205	400	24	56	7.620798e+000	1.928807e+001	0	0	0	0	0	0	0	0	1	0	0	157.991	345.099	1	1	1	1	23.696	25.0503	57.4133
DATA	34	1	34	0	0	NC_1_9375461	NC_1_9375461	11943.1	435.83	3.642177837e-001	3.550713394e-001	3.050049829e-001	3.836771e+001	8.875312e+001	3.877415e+001	3.015543e+001	46	92	25	56	7.675027e+000	1.929269e+001	0	0	0	0	0	0	0	0	1	0	0	5.18565	22.091	0	1	0	0	24.6442	25.1304	57.4414
DATA	35	1	35	0	0	NC_4_6481906	NC_4_6481906	11964.5	436	0.000000000e+000	6.293485050e-001	1.000000000e+000	3.832653e+001	2.860658e+001	3.857375e+001	2.882570e+001	45	73	25	57	7.707052e+000	1.896161e+001	0	0	0	0	0	0	0	0	1	0	0	0.423835	3.61108	0	0	0	0	21.9382	25.3181	57.8575
DATA	36	1	36	0	0	Col_3_11712043	Col_3_11712043	11985.4	436	1.205512932e-001	6.289678162e-002	5.528204391e-002	2.290370e+003	3.023131e+003	2.322556e+002	3.036781e+002	386	833	25	57	7.746528e+000	1.937462e+001	0	0	0	0	0	0	0	0	1	0	0	338.211	754.016	1	1	1	1	24.1747	25.2764	58.3946
DATA	37	1	37	0	0	NC_2_17420970	NC_2_17420970	12007	435.5	2.901489082e-001	1.191971498e-001	1.492501937e-002	1.590140e+003	3.101588e+003	2.728249e+002	5.577751e+002	208	528.5	25	58	7.831206e+000	1.971381e+001	0	0	1	1	0	0	0	0	1	0	0	235.075	774.342	1	1	1	1	26.2212	25.3996	58.6004
DATA	38	1	38	0	0	Col_2_10562847	Col_2_10562847	12028.2	435.5	-2.613633455e-001	7.296993809e-002	3.412417650e-004	8.854465e+002	4.850639e+002	9.653233e+001	5.636376e+001	174.5	186	25	58	7.834310e+000	1.977671e+001	0	0	0	0	0	0	0	0	1	0	0	131.033	121.215	1	1	1	1	26.6546	25.3529	58.8045
DATA	39	1	39	0	0	Col_4_15892311	Col_4_15892311	12049.3	435.5	3.215910034e-002	7.625654242e-002	6.732275736e-001	4.447027e+002	4.788824e+002	5.876187e+001	5.581929e+001	103.5	180.5	25	57	7.907281e+000	1.953669e+001	0	0	0	0	0	0	0	0	1	0	0	65.8759	119.779	1	1	1	1	27.0811	25.3815	58.078
DATA	40	1	40	0	0	Col_4_8446036	Col_4_8446036	12070.5	435.727	-1.420623244e-001	6.310003760e-002	2.436131526e-002	3.807438e+003	2.745178e+003	3.826726e+002	2.760092e+002	608.5	720	25	57	7.777506e+000	1.956217e+001	0	0	0	0	0	0	0	0	1	0	0	564.561	687.237	1	1	1	1	27.0811	25.4111	57.8535
DATA	41	1	41	0	0	Col_4_2254157	Col_4_2254157	12091.7	435.5	2.204097031e-002	6.747221301e-002	7.439194834e-001	7.270607e+002	7.649123e+002	8.219323e+001	8.167366e+001	146	249.5	25	56	7.561454e+000	1.956209e+001	0	0	0	0	0	0	0	0	1	0	0	107.915	191.651	1	1	1	1	27.0811	24.8589	57.7211
DATA	42	1	42	0	0	NC_4_15666867	NC_4_15666867	12112	435.86	-6.999853130e-002	8.669295088e-002	4.194185104e-001	3.694349e+002	3.144412e+002	5.321470e+001	4.251011e+001	99	150	25	56	7.573505e+000	1.991914e+001	0	0	0	0	0	0	0	0	1	0	0	54.8821	78.8468	1	1	1	1	25.3321	24.8146	57.8769
DATA	43	1	43	0	0	NC_2_4627379	NC_2_4627379	12134	435.5	1.431428025e-001	6.386281184e-002	2.499946865e-002	1.505521e+003	2.093290e+003	1.553382e+002	2.112717e+002	255	595	24	56	7.607873e+000	1.956355e+001	0	0	0	0	0	0	0	0	1	0	0	223.88	525.316	1	1	1	1	26.2212	24.6018	57.2376
DATA	44	1	44	0	0	NC_3_20501853	NC_3_20501853	12154.6	436	4.156887084e-001	3.324632087e-001	2.111790439e-001	3.798693e+001	9.892883e+001	3.823527e+001	3.022774e+001	43.5	87.5	24	56	7.655582e+000	1.966850e+001	0	0	0	0	0	0	0	0	1	0	0	0.860516	24.8451	0	1	0	0	24.8756	24.2258	57.1347
DATA	45	1	45	0	0	Col_5_19575067	Col_5_19575067	12176.2	435.893	-2.983418700e-002	7.306294506e-002	6.830274522e-001	5.427622e+002	5.067285e+002	6.636879e+001	5.815829e+001	123	204	24	56	7.442553e+000	1.950916e+001	0	0	0	0	0	0	0	0	1	0	0	80.8538	127.354	1	1	1	1	24.8756	23.9423	57.0414
DATA	46	1	46	0	0	NC_1_27549240	NC_1_27549240	12197.9	435.824	-2.415515928e-001	9.623842776e-002	1.207555313e-002	3.814211e+002	2.187022e+002	5.395490e+001	3.594176e+001	98	113	24	57	7.707769e+000	1.940337e+001	0	0	0	0	0	0	0	0	1	0	0	56.8699	55.0041	1	1	1	1	24.1747	24.05	57.6544
DATA	47	1	47	0	0	Col_1_5266188	Col_1_5266188	12219.1	435.397	2.283445621e-001	6.490109346e-002	4.342442621e-004	7.649556e+003	1.294139e+004	7.659052e+002	1.294452e+003	1135.5	3364	23	58	7.683065e+000	1.980685e+001	0	0	0	0	0	0	0	0	1	0	0	1141.56	3256.89	1	1	1	1	25.7804	23.8573	58.5537
DATA	48	1	48	0	0	NC_5_8838406	NC_5_8838406	12239.8	435.478	1.264866636e-001	1.503383187e-001	4.001536797e-001	1.301557e+002	1.741606e+002	4.025953e+001	3.338810e+001	61	110	24	58	7.762348e+000	1.964671e+001	0	0	0	0	0	0	0	0	1	0	0	19.4389	43.8573	1	1	0	1	27.0811	24.08	58.4919
DATA	49	1	49	0	0	Col_1_23605883	Col_1_23605883	12261	435.5	2.838286587e-001	9.042797402e-002	1.696838627e-003	3.708658e+003	7.129277e+003	3.851458e+002	1.019486e+003	552.5	1463	24	58	7.728398e+000	1.990786e+001	0	0	1	1	0	0	0	0	1	0	0	554.331	1796.39	1	1	1	1	26.2212	24.3086	58.7907
DATA	50	1	50	0	0	Col_4_9084613	Col_4_9084613	12282.1	435.733	6.679547065e-002	7.257329457e-002	3.573708962e-001	4.998924e+002	5.830047e+002	6.281634e+001	6.487265e+001	112.5	211.5	24	57	7.639726e+000	1.962097e+001	0	0	0	0	0	0	0	0	1	0	0	74.7742	146.988	1	1	1	1	26.0017	24.4578	58.4265
DATA	51	1	51	0	0	NC_1_13805998	NC_1_13805998	12302.9	436	9.967933725e-002	9.816498714e-002	3.099025288e-001	2.412196e+002	3.034534e+002	4.501989e+001	4.158682e+001	78	141	24	57	7.659218e+000	1.940869e+001	0	0	0	0	0	0	0	0	1	0	0	36.1073	76.5491	1	1	1	1	26.4388	24.7625	58.2156
DATA	52	1	52	0	0	Col_1_17892276	Col_1_17892276	12324.4	435.508	8.547285225e-002	7.142383915e-002	2.314238144e-001	5.234624e+002	6.373212e+002	6.467454e+001	6.978243e+001	118	221	24	56	7.681754e+000	1.955832e+001	0	0	0	0	0	0	0	0	1	0	0	78.4165	160.852	1	1	1	1	26.2212	24.6	58.2072
DATA	53	1	53	0	0	NC_3_4110748	NC_3_4110748	12345.5	435.778	3.443749180e-002	6.632068529e-002	6.035814129e-001	7.969354e+002	8.627017e+002	8.827123e+001	9.082694e+001	156.5	284.5	24	57	7.691380e+000	1.969258e+001	0	0	0	0	0	0	0	0	1	0	0	119.463	217.845	1	1	1	1	25.1049	24.5433	58.7806
DATA	54	1	54	0	0	Col_4_6551024	Col_4_6551024	12366.6	435.414	-9.952414074e-003	8.044635510e-002	9.015410010e-001	4.006765e+002	3.915989e+002	5.517382e+001	4.837114e+001	106	169.5	24	58	7.577867e+000	1.977057e+001	0	0	0	0	0	0	0	0	1	0	0	60.1047	98.9287	1	1	1	1	27.501	24.52	58.8718
DATA	55	1	55	0	0	Col_4_9018820	Col_4_9018820	12388	435.5	5.321095216e-002	7.626233774e-002	4.853425273e-001	4.301108e+002	4.861735e+002	5.733104e+001	5.629561e+001	107.5	183	24	58	7.574976e+000	1.990726e+001	0	0	0	0	0	0	0	0	1	0	0	64.5614	122.876	1	1	1	1	26.2212	24.495	58.9256
DATA	56	1	56	0	0	Col_1_8266222	Col_1_8266222	12408.6	435.593	-1.282837797e-002	6.470482103e-002	8.428416440e-001	1.026325e+003	9.964521e+002	1.094013e+002	1.036053e+002	194	309	24	58	7.595566e+000	1.975096e+001	0	0	0	0	0	0	0	0	1	0	0	154.146	251.946	1	1	1	1	25.5572	24.32	59.0931
DATA	57	1	57	0	0	Col_2_10163285	Col_2_10163285	12430.1	435.393	3.250854105e-002	6.843412842e-002	6.347627056e-001	6.586927e+002	7.098906e+002	7.597502e+001	7.644426e+001	136	249	24	59	7.575250e+000	1.966844e+001	0	0	0	0	0	0	0	0	1	0	0	98.9914	179.56	1	1	1	1	25.7804	24.3321	59.6384
DATA	58	1	58	0	0	Col_3_17039089	Col_3_17039089	12451.3	435.491	9.076873331e-002	7.650799849e-002	2.354662255e-001	4.115564e+002	5.072221e+002	5.590757e+001	5.810708e+001	102	190	24	58	7.574929e+000	1.989518e+001	0	0	0	0	0	0	0	0	1	0	0	61.8846	128.344	1	1	1	1	25.3321	24.3484	59.4628
DATA	59	1	59	0	0	NC_5_9180253	NC_5_9180253	12472.7	435.569	-1.116637896e-001	1.997181605e-001	5.760888096e-001	1.226576e+002	9.484853e+001	3.975931e+001	2.988479e+001	59	86.5	24	58	7.730383e+000	1.986281e+001	0	0	0	0	0	0	0	0	1	0	0	18.4534	24.008	1	1	0	0	25.7804	24.4133	58.7433
DATA	60	1	60	0	0	Col_3_16643950	Col_3_16643950	12493.6	435.781	7.203326895e-002	8.000099997e-002	3.679049726e-001	3.710036e+002	4.379368e+002	5.296636e+001	5.215858e+001	100	181	24	58	7.675109e+000	2.008970e+001	0	0	0	0	0	0	0	0	1	0	0	55.8428	110.885	1	1	1	1	21.6755	24.3467	58.7761
DATA	61	1	61	0	0	NC_5_1810996	NC_5_1810996	12514.8	435.478	1.587542956e-001	6.756554735e-002	1.879188488e-002	7.038001e+002	1.014387e+003	7.988064e+001	1.053186e+002	134	282	24	57	7.667455e+000	1.994499e+001	0	0	0	0	0	0	0	0	1	0	0	105.988	256.912	1	1	1	1	27.0811	24.3432	57.9381
DATA	62	1	62	0	0	NC_5_18060942	NC_5_18060942	12535.8	434.735	3.860041682e-001	7.089260579e-002	5.183031251e-008	8.284766e+003	2.015043e+004	8.293368e+002	2.015242e+003	1225	4850	24	57	7.663445e+000	2.004960e+001	0	0	1	1	0	0	0	0	1	0	0	1248.26	5104.57	1	1	1	1	20.0267	24.3674	58.2455
DATA	63	1	63	0	0	NC_1_19652627	NC_1_19652627	12556.5	435.269	1.492282093e-002	6.249899455e-002	8.112847280e-001	1.752965e+003	1.814246e+003	1.793153e+002	1.836200e+002	315.5	531	24	58	7.624684e+000	2.051356e+001	0	0	0	0	0	0	0	0	1	0	0	264.213	459.709	1	1	1	1	24.4106	24.4481	58.6695
DATA	64	1	64	0	0	NC_5_3548384	NC_5_3548384	12578.2	435.796	3.061241026e-002	7.339333230e-002	6.766047532e-001	4.933143e+002	5.293417e+002	6.211047e+001	6.002557e+001	108	190	24	57	7.678212e+000	2.039011e+001	0	0	0	0	0	0	0	0	1	0	0	74.3798	134.162	1	1	1	1	24.4106	24.2416	58.3324
DATA	65	1	65	0	0	NC_1_21932077	NC_1_21932077	12598.8	435.377	9.257297738e-002	6.459547786e-002	1.518239658e-001	1.013205e+003	1.253922e+003	1.081152e+002	1.285457e+002	187.5	370	23	57	7.659752e+000	2.073206e+001	0	0	0	0	0	0	0	0	1	0	0	152.825	317.858	1	1	1	1	26.0017	24.162	58.3818
DATA	66	1	66	0	0	Col_3_16861661	Col_3_16861661	12620.3	435.632	3.680442422e-002	6.405481079e-002	5.655773772e-001	1.097631e+003	1.194705e+003	1.160607e+002	1.227750e+002	204.5	375.5	23	57	7.617280e+000	2.006210e+001	0	0	0	0	0	0	0	0	1	0	0	165.61	302.901	1	1	1	1	25.1049	23.8573	57.7899
DATA	67	1	67	0	0	NC_5_15282588	NC_5_15282588	12641.3	435.082	1.081114911e-001	6.308320345e-002	8.656694675e-002	1.720450e+003	2.206752e+003	1.761269e+002	2.224812e+002	305	616	23	57	7.599375e+000	1.953008e+001	0	0	0	0	0	0	0	0	1	0	0	259.668	559.552	1	1	1	1	23.696	23.6716	57.284
DATA	68	1	68	0	0	NC_3_2806469	NC_3_2806469	12662.7	435.333	-9.284145418e-002	6.250195554e-002	1.374334589e-001	2.877604e+003	2.323751e+003	2.902181e+002	2.340904e+002	485	666	23	56	7.440448e+000	1.941870e+001	0	0	0	0	0	0	0	0	1	0	0	434.423	589.295	1	1	1	1	24.8756	23.6277	57.1556
DATA	69	1	69	0	0	NC_5_17277576	NC_5_17277576	12683.9	435.735	0.000000000e+000	6.293697469e-001	1.000000000e+000	3.744180e+001	2.810373e+001	3.768227e+001	2.837429e+001	41	75.5	23	56	7.385391e+000	1.946311e+001	0	0	0	0	0	0	0	0	1	0	0	-2.12053	5.76231	0	0	0	0	23.696	23.5235	57.3707
DATA	70	1	70	0	0	Col_4_1635992	Col_4_1635992	12705	435.552	1.802351198e-001	7.464771252e-002	1.575785413e-002	4.221492e+002	6.392948e+002	5.658134e+001	6.990583e+001	103	226	23	56	7.380802e+000	1.965170e+001	0	0	0	0	0	0	0	0	1	0	0	63.7568	162.151	1	1	1	1	26.0017	23.476	57.2119
DATA	71	1	71	0	0	Col_5_4404652	Col_5_4404652	12726.5	435.324	-7.231609476e-003	8.431265598e-002	9.316481899e-001	3.571297e+002	3.512322e+002	5.190599e+001	4.509366e+001	96	148	23	56	7.245391e+000	1.935422e+001	0	0	0	0	0	0	0	0	1	0	0	53.9471	89.0893	1	1	1	1	27.0811	23.3183	57.2764
DATA	72	1	72	0	0	NC_4_9792380	NC_4_9792380	12747.5	435.324	3.820483224e-001	2.030543183e-001	5.990283476e-002	6.703349e+001	1.615624e+002	3.825403e+001	3.256975e+001	54	106	23	56	7.510067e+000	1.941958e+001	0	0	0	0	0	0	0	0	1	0	0	10.1273	40.9808	1	1	0	1	27.0811	23.5542	57.2688
DATA	73	1	73	0	0	NC_5_16089096	NC_5_16089096	12768.9	435.611	2.089853975e-001	1.012457152e-001	3.900437634e-002	2.036729e+002	3.295480e+002	4.281386e+001	4.342531e+001	73	150.5	23	56	7.586733e+000	1.938162e+001	0	0	0	0	0	0	0	0	1	0	0	30.773	83.5923	1	1	1	1	25.1049	23.4091	57.2015
DATA	74	1	74	0	0	NC_1_1482896	NC_1_1482896	12789.9	435.159	1.485468520e-001	7.635278241e-002	5.171086356e-002	3.963084e+002	5.579306e+002	5.466726e+001	6.255150e+001	101.5	203	23	56	7.512910e+000	1.895839e+001	0	0	0	0	0	0	0	0	1	0	0	59.8845	141.516	1	1	1	1	27.2919	23.3013	56.7751
DATA	75	1	75	0	0	Col_1_17712643	Col_1_17712643	12810.7	435.475	-3.640660550e-002	8.336248173e-002	6.623097031e-001	3.789287e+002	3.484583e+002	5.342032e+001	4.487871e+001	97.5	159.5	23	55	7.562377e+000	1.906735e+001	0	0	0	0	0	0	0	0	1	0	0	57.2592	88.3819	1	1	1	1	25.3321	23.2207	56.6251
DATA	76	1	76	0	0	NC_2_10898894	NC_2_10898894	12832.4	435.286	3.430201562e-001	3.649357689e-001	3.472449285e-001	3.741343e+001	8.242287e+001	3.774977e+001	2.946077e+001	48	90	23	54	7.541877e+000	1.882832e+001	0	0	0	0	0	0	0	0	1	0	0	4.06682	20.9037	0	1	0	0	25.1049	23.2205	55.8825
DATA	77	1	77	0	0	NC_4_517605	NC_4_517605	12853	435.383	1.701079568e-002	8.096556540e-002	8.335902965e-001	3.803220e+002	3.955144e+002	5.351953e+001	4.862563e+001	94	173	22	54	7.278903e+000	1.927879e+001	0	0	0	0	0	0	0	0	1	0	0	57.4692	100.3	1	1	1	1	26.2212	22.8808	55.8976
DATA	78	1	78	0	0	NC_1_22569402	NC_1_22569402	12874.4	435.027	0.000000000e+000	5.890504452e-001	1.000000000e+000	3.741590e+001	3.232351e+001	3.765719e+001	2.847473e+001	41	76	22	54	7.310058e+000	1.921287e+001	0	0	0	0	0	0	0	0	1	0	0	0.412286	8.1959	0	1	0	0	29.1201	22.9789	55.8117
DATA	79	1	79	0	0	NC_2_13833769	NC_2_13833769	12895.1	434.653	-9.967872357e-003	1.147789727e-001	9.307954626e-001	2.134157e+002	2.085732e+002	4.328549e+001	3.515180e+001	75	113	23	55	7.228684e+000	1.926531e+001	0	0	0	0	0	0	0	0	1	0	0	32.2453	52.877	1	1	1	1	23.9365	23.0441	56.0082
DATA	80	1	80	0	0	Col_1_17772747	Col_1_17772747	12916	435.119	3.729322160e-002	6.998775825e-002	5.941350009e-001	5.869373e+002	6.395654e+002	6.973920e+001	6.993755e+001	127	230	23	55	7.108208e+000	1.899364e+001	0	0	0	0	0	0	0	0	1	0	0	88.6679	162.121	1	1	1	1	21.9382	23.2625	55.8535
DATA	81	1	81	0	0	NC_3_9003917	NC_3_9003917	12938.6	434.957	2.796485456e-001	3.946094039e-001	4.785281876e-001	3.742981e+001	7.126333e+001	3.778065e+001	2.918796e+001	46	82	23	55	7.183717e+000	1.869537e+001	0	0	0	0	0	0	0	0	1	0	0	4.36045	18.0605	0	1	0	0	22.4545	23.1153	55.973
DATA	82	1	82	0	0	Col_3_19786306	Col_3_19786306	12959	435.203	1.908204253e-001	8.322584151e-002	2.185937110e-002	3.052958e+002	4.737412e+002	4.849393e+001	5.518831e+001	86	176	22	55	7.264137e+000	1.897577e+001	0	0	0	0	0	0	0	0	1	0	0	46.1043	120.04	1	1	1	1	28.1191	23.0865	56.5127
DATA	83	1	83	0	0	NC_3_2055493	NC_3_2055493	12979.9	435.4	-1.248601839e-001	7.056230964e-002	7.681003020e-002	7.178468e+002	5.384825e+002	8.107590e+001	6.083924e+001	146.5	196	22	55	7.268818e+000	1.844653e+001	0	0	0	0	0	0	0	0	1	0	0	108.381	136.416	1	1	1	1	26.2212	22.8705	56.047
DATA	84	1	84	0	0	Col_1_23208151	Col_1_23208151	13001.4	435	1.837273545e-001	7.159792079e-002	1.028494587e-002	2.706387e+003	4.131591e+003	2.732513e+002	4.835282e+002	384.5	800.5	22	55	7.265117e+000	1.826780e+001	0	0	0	1	0	0	0	0	1	0	0	408.516	1046.38	1	1	1	1	29.1201	22.6604	56.0581
DATA	85	1	85	0	0	NC_5_26371181	NC_5_26371181	13022.5	434.937	-6.748609634e-002	1.581177629e-001	6.695183951e-001	1.519224e+002	1.300576e+002	4.065138e+001	3.117415e+001	65.5	101.5	22	55	7.258191e+000	1.826976e+001	0	0	0	0	0	0	0	0	1	0	0	22.9255	32.9296	1	1	0	0	22.9591	22.6041	55.966
DATA	86	1	86	0	0	NC_1_16184588	NC_1_16184588	13044	435.35	2.179572524e-002	9.869341449e-002	8.252148742e-001	2.587084e+002	2.720234e+002	4.573861e+001	3.928198e+001	80	138	22	54	7.222389e+000	1.833212e+001	0	0	0	0	0	0	0	0	1	0	0	39.0261	68.8559	1	1	1	1	26.4388	22.6098	55.5003
DATA	87	1	87	0	0	Col_5_2904105	Col_5_2904105	13065.3	435.107	3.086975555e-002	6.306541966e-002	6.244963675e-001	1.408768e+003	1.512548e+003	1.458423e+002	1.538885e+002	250	435	22	54	7.114031e+000	1.867956e+001	0	0	0	0	0	0	0	0	1	0	0	212.44	382.734	1	1	1	1	25.3321	22.6603	55.1599
DATA	88	1	88	0	0	Col_5_14778682	Col_5_14778682	13086	435.317	-2.751253427e-002	6.880177267e-002	6.892440321e-001	6.846758e+002	6.426469e+002	7.818317e+001	7.024321e+001	152	233	22	54	7.150933e+000	1.895804e+001	0	0	0	0	0	0	0	0	1	0	0	103.208	162.564	1	1	1	1	26.2212	22.671	55.168
DATA	89	1	89	0	0	NC_3_19639423	NC_3_19639423	13108.2	435.345	5.732708701e-002	5.135949558e-001	9.111253031e-001	3.752211e+001	4.281681e+001	3.777592e+001	2.868966e+001	42	75	22	54	7.101710e+000	1.926751e+001	0	0	0	0	0	0	0	0	1	0	0	1.48308	10.8268	0	1	0	0	18.2295	22.9503	55.4302
DATA	90	1	90	0	0	Col_5_16050106	Col_5_16050106	13128.2	434.803	-5.937981836e-002	7.676611608e-002	4.392170751e-001	4.800906e+002	4.187389e+002	6.109062e+001	5.058504e+001	111.5	167.5	22	55	7.124151e+000	1.908535e+001	0	0	0	0	0	0	0	0	1	0	0	72.308	105.841	1	1	1	1	27.0811	22.9276	55.6691
DATA	91	1	91	0	0	Col_3_1303722	Col_3_1303722	13149.4	434.472	1.259469148e-001	6.323754651e-002	4.640971970e-002	1.820895e+003	2.433503e+003	1.859708e+002	2.450010e+002	317.5	685.5	22	55	7.232699e+000	1.917246e+001	0	0	0	0	0	0	0	0	1	0	0	274.123	614.826	1	1	1	1	24.4106	22.9827	55.7095
DATA	92	1	92	0	0	NC_2_18805193	NC_2_18805193	13170.2	435	1.494060661e-002	7.573180428e-002	8.436059883e-001	4.558712e+002	4.718270e+002	5.923035e+001	5.507214e+001	107.5	185	22	54	7.231839e+000	1.919410e+001	0	0	0	0	0	0	0	0	1	0	0	68.5917	119.162	1	1	1	1	26.4388	23.1006	55.7441
DATA	93	1	93	0	0	Col_5_17412122	Col_5_17412122	13191.4	435.121	-1.511963729e-002	6.284526506e-002	8.098766637e-001	1.578908e+003	1.524886e+003	1.623612e+002	1.551135e+002	278.5	446.5	23	54	7.256592e+000	1.918315e+001	0	0	0	0	0	0	0	0	1	0	0	237.436	384.947	1	1	1	1	25.7804	23.1214	55.3682
DATA	94	1	94	0	0	Col_5_490033	Col_5_490033	13212.8	435.016	-7.157742158e-001	9.026459399e-002	2.196158585e-015	3.472506e+004	6.681421e+003	3.472713e+003	6.687466e+002	5269	1728	23	54	7.411734e+000	1.890030e+001	0	0	0	0	0	0	0	0	1	0	0	5218.91	1685.86	1	1	1	1	27.2919	23.2847	54.7296
DATA	95	1	95	0	0	Col_4_15609530	Col_4_15609530	13234.2	435	-2.279127642e-002	1.152858496e-001	8.432847852e-001	2.165037e+002	2.054348e+002	4.363261e+001	3.508685e+001	74	119.5	23	54	7.379924e+000	1.909748e+001	0	0	0	0	0	0	0	0	1	0	0	32.5188	51.8092	1	1	1	1	28.1191	23.4067	54.6912
DATA	96	1	96	0	0	NC_4_10138710	NC_4_10138710	13255.2	435.153	4.938965359e-002	7.036545636e-002	4.827402916e-001	5.710108e+002	6.397849e+002	6.853795e+001	7.002224e+001	127	233	23	54	7.353732e+000	1.915203e+001	0	0	0	0	0	0	0	0	1	0	0	85.7104	161.268	1	1	1	1	26.4388	23.4672	54.9797
DATA	97	1	97	0	0	NC_5_17185953	NC_5_17185953	13276.7	435.136	1.130120801e-001	7.287518120e-002	1.209586903e-001	4.765752e+002	6.182207e+002	6.091081e+001	6.806418e+001	111	228	23	54	7.116194e+000	1.908151e+001	0	0	0	0	0	0	0	0	1	0	0	71.4863	155.746	1	1	1	1	27.501	23.3245	55.2183
DATA	98	1	98	0	0	Col_2_4431859	Col_2_4431859	13297.9	435.07	7.659192016e-002	7.073889559e-002	2.789232928e-001	5.480290e+002	6.537255e+002	6.666542e+001	7.131106e+001	122	237	23	54	7.179535e+000	1.908854e+001	0	0	0	0	0	0	0	0	1	0	0	82.1463	164.596	1	1	1	1	26.2212	23.2172	55.2417
DATA	99	1	99	0	0	NC_1_9046154	NC_1_9046154	13318.6	435	1.352132391e-001	8.482099961e-002	1.109134217e-001	3.074648e+002	4.197673e+002	4.887068e+001	5.074143e+001	89	173	23	54	7.111059e+000	1.899392e+001	0	0	0	0	0	0	0	0	1	0	0	46.054	105.628	1	1	1	1	29.1201	23.3348	55.6045
DATA	100	1	100	0	0	NC_3_21315495	NC_3_21315495	13340	434.797	-8.606808666e-002	1.850714467e-001	6.418932893e-001	1.304656e+002	1.070109e+002	4.019248e+001	3.046639e+001	61	96	23	55	7.140001e+000	1.893578e+001	0	0	0	0	0	0	0	0	1	0	0	19.5269	26.9104	1	1	0	0	28.1191	23.3149	55.6562
DATA	101	1	101	0	0	Col_5_7457801	Col_5_7457801	13359.1	435.032	1.112142769e-001	6.440087886e-002	8.418453275e-002	1.098662e+003	1.419314e+003	1.162665e+002	1.447726e+002	210	404	23	54	7.402332e+000	1.882255e+001	0	0	0	0	0	0	0	0	1	0	0	164.318	356.724	1	1	1	1	19.1492	23.5341	55.3284
DATA	102	1	102	0	0	Col_1_5878011	Col_1_5878011	13382.1	434.702	2.583426500e-002	6.688980352e-002	6.993328009e-001	7.602577e+002	8.068542e+002	8.502838e+001	8.559174e+001	158	271	23	55	7.339593e+000	1.895853e+001	0	0	0	0	0	0	0	0	1	0	0	113.605	202.639	1	1	1	1	25.5572	23.6896	55.8171
DATA	103	1	103	0	0	NC_4_10644148	NC_4_10644148	13403.2	434.644	4.937073564e-002	7.106846119e-002	4.872479541e-001	5.507358e+002	6.170410e+002	6.697385e+001	6.800244e+001	127	204	23	54	7.144481e+000	1.884563e+001	0	0	0	0	0	0	0	0	1	0	0	82.2253	154.861	1	1	1	1	25.7804	23.6895	55.6439
DATA	104	1	104	0	0	Col_2_15211730	Col_2_15211730	13424.5	434.676	-5.195682570e-002	6.674734376e-002	4.363271242e-001	8.548410e+002	7.584527e+002	9.360843e+001	8.105926e+001	166	263	23	54	7.193911e+000	1.887444e+001	0	0	0	0	0	0	0	0	1	0	0	127.514	190.216	1	1	1	1	27.0811	23.7888	55.6704
DATA	105	1	105	0	0	Col_3_15748518	Col_3_15748518	13445.7	434.885	7.480274967e-002	7.793569640e-002	3.371554490e-001	3.998923e+002	4.750571e+002	5.528878e+001	5.546224e+001	99	185	24	54	7.213999e+000	1.897992e+001	0	0	0	0	0	0	0	0	1	0	0	59.5953	119.057	1	1	1	1	24.1747	24.0954	55.6609
DATA	106	1	106	0	0	Col_1_2963260	Col_1_2963260	13466.1	434.69	-1.181326039e-001	1.118558558e-001	2.909158569e-001	2.551113e+002	1.943556e+002	4.594758e+001	3.461557e+001	79	119	24	54	7.220182e+000	1.865627e+001	0	0	0	0	0	0	0	0	1	0	0	37.9843	48.6721	1	1	1	1	26.0017	24.1958	55.2162
DATA	107	1	107	0	0	Col_3_2928563	Col_3_2928563	13487.4	435.372	-1.261070958e-002	6.263815710e-002	8.404434245e-001	1.719875e+003	1.670653e+003	1.761902e+002	1.695066e+002	295.5	491.5	24	54	7.242733e+000	1.890396e+001	0	0	0	0	0	0	0	0	1	0	0	255.822	418.079	1	1	1	1	22.4545	24.3644	55.555
DATA	108	1	108	0	0	NC_1_23259236	NC_1_23259236	13508.9	435.094	-3.625305706e-001	7.092192476e-002	3.192971700e-007	2.461324e+003	1.068165e+003	2.490932e+002	1.106021e+002	406	330	24	54	7.425675e+000	1.910206e+001	0	0	0	0	0	0	0	0	1	0	0	365.736	267.08	1	1	1	1	23.9365	24.7772	55.4257
DATA	109	1	109	0	0	NC_1_19983943	NC_1_19983943	13530.4	434.382	0.000000000e+000	6.015155615e-001	1.000000000e+000	3.808727e+001	3.144766e+001	3.834379e+001	2.888750e+001	44	76	24	54	7.293398e+000	1.897035e+001	0	0	0	0	0	0	0	0	1	0	0	1.41861	7.85577	0	1	0	0	24.8756	24.8762	55.454
DATA	110	1	110	0	0	NC_3_10182835	NC_3_10182835	13551.4	435.018	1.984950616e-001	1.070097731e-001	6.360698393e-002	1.915721e+002	3.025710e+002	4.288894e+001	4.172984e+001	74.5	143.5	24	54	7.282992e+000	1.913838e+001	0	0	0	0	0	0	0	0	1	0	0	28.4063	75.5246	1	1	0	1	24.8756	24.8695	55.372
DATA	111	1	111	0	0	Col_5_1926129	Col_5_1926129	13572.5	434.5	-6.746270439e-002	6.988871695e-002	3.344008427e-001	6.865623e+002	5.877833e+002	7.867231e+001	6.543954e+001	133.5	219	24	54	7.265063e+000	1.906210e+001	0	0	0	0	0	0	0	0	1	0	0	101.693	146.578	1	1	1	1	24.4106	24.8527	55.254
DATA	112	1	112	0	0	NC_2_4328789	NC_2_4328789	13594	434.525	-2.976145215e-002	7.268032064e-002	6.821842667e-001	5.568572e+002	5.199749e+002	6.767506e+001	5.943658e+001	131	195	24	55	7.251299e+000	1.908989e+001	0	0	0	0	0	0	0	0	1	0	0	82.3877	129.549	1	1	1	1	26.2212	24.9873	55.6969
DATA	113	1	113	0	0	NC_1_6792936	NC_1_6792936	13614.8	434.534	-8.975173592e-003	8.642722180e-002	9.172910807e-001	3.470781e+002	3.399790e+002	5.183615e+001	4.456852e+001	91	147	24	55	7.150254e+000	1.905415e+001	0	0	0	0	0	0	0	0	1	0	0	51.2928	84.6262	1	1	1	1	25.7804	24.9085	55.677
DATA	114	1	114	0	0	Col_2_6112062	Col_2_6112062	13635.8	434.685	5.446102097e-002	6.527781984e-002	4.041142320e-001	9.108439e+002	1.032535e+003	9.890495e+001	1.072071e+002	177	321	24	54	7.182021e+000	1.890021e+001	0	0	0	0	0	0	0	0	1	0	0	134.451	256.773	1	1	1	1	24.6442	24.8197	55.6666
DATA	115	1	115	0	0	NC_5_17864875	NC_5_17864875	13656.9	434.754	4.452956692e-003	6.252853053e-002	9.432268040e-001	1.776500e+003	1.794809e+003	1.817936e+002	1.817885e+002	305.5	487.5	24	54	7.235778e+000	1.898980e+001	0	0	0	0	0	0	0	0	1	0	0	261.919	445.9	1	1	1	1	26.2212	24.8121	55.5145
DATA	116	1	116	0	0	NC_1_26366146	NC_1_26366146	13678.7	434.455	9.833469289e-002	9.015050045e-002	2.753680915e-001	2.856342e+002	3.582160e+002	4.805213e+001	4.602919e+001	84	157	24	54	7.311814e+000	1.874443e+001	0	0	0	0	0	0	0	0	1	0	0	42.0596	88.8983	1	1	1	1	24.8756	24.8852	55.0445
DATA	117	1	117	0	0	Col_3_23201470	Col_3_23201470	13699.6	434.475	1.165707956e-001	6.464836255e-002	7.136440021e-002	1.067051e+003	1.395584e+003	1.135025e+002	1.425264e+002	198	406	24	54	7.364757e+000	1.870370e+001	0	0	0	0	0	0	0	0	1	0	0	156.929	345.984	1	1	1	1	25.5572	24.8765	54.8584
DATA	118	1	118	0	0	Col_4_17093413	Col_4_17093413	13720.9	434.702	7.105482065e-002	6.418971161e-002	2.683154208e-001	1.105322e+003	1.301798e+003	1.171240e+002	1.333632e+002	199.5	388.5	24	54	7.463871e+000	1.839766e+001	0	0	0	0	0	0	0	0	1	0	0	162.349	322.394	1	1	1	1	25.5572	24.772	55.0422
DATA	119	1	119	0	0	NC_3_11822873	NC_3_11822873	13742	434.5	2.799622473e-001	6.658085755e-002	2.612600704e-005	6.732087e+003	1.282661e+004	6.743253e+002	1.282989e+003	914	2700	25	54	7.424493e+000	1.848845e+001	0	0	0	1	0	0	0	0	1	0	0	987.518	3172.97	1	1	1	1	26.2212	24.9992	55.5472
DATA	120	1	120	0	0	Col_3_18027238	Col_3_18027238	13762.7	434.393	5.680151660e-002	6.294085488e-002	3.668133000e-001	1.546673e+003	1.762788e+003	1.594694e+002	1.786532e+002	264	490	25	54	7.435989e+000	1.827468e+001	0	0	0	0	0	0	0	0	1	0	0	226.584	435.579	1	1	1	1	25.1049	25.107	55.3326
DATA	121	1	121	0	0	NC_5_20522256	NC_5_20522256	13784.2	434.5	5.549696863e-002	7.665890019e-002	4.690983739e-001	4.335689e+002	4.926689e+002	5.824469e+001	5.720097e+001	103	189	25	54	7.295068e+000	1.807144e+001	0	0	0	0	0	0	0	0	1	0	0	63.4304	121.596	1	1	1	1	26.6546	25.1523	55.1041
DATA	122	1	122	0	0	NC_5_15044549	NC_5_15044549	13805.2	434.411	-4.065555651e-002	6.772449521e-002	5.483009860e-001	7.816697e+002	7.118160e+002	8.733170e+001	7.689967e+001	153.5	237.5	25	54	7.258246e+000	1.794483e+001	0	0	0	0	0	0	0	0	1	0	0	114.201	175.474	1	1	1	1	25.7804	25.1125	54.8561
DATA	123	1	123	0	0	NC_1_1147965	NC_1_1147965	13826.5	434.676	2.042299333e-001	1.027876195e-001	4.693216748e-002	2.690607e+003	4.306061e+003	3.839135e+002	7.166988e+002	321	731	25	54	7.175627e+000	1.788347e+001	0	0	1	1	0	0	0	0	1	0	0	392.545	1060.25	1	1	1	1	27.0811	25.1622	54.6941
DATA	124	1	124	0	0	NC_5_9219665	NC_5_9219665	13847.2	434.607	1.181644982e-001	6.701120223e-002	7.784072362e-002	7.508617e+002	9.856540e+002	8.463550e+001	1.027910e+002	154	305	25	54	7.229895e+000	1.844727e+001	0	0	0	0	0	0	0	0	1	0	0	109.395	242.392	1	1	1	1	25.1049	25.0263	54.9272
DATA	125	1	125	0	0	Col_3_7437590	Col_3_7437590	13868.7	434.281	-1.132054288e-001	1.145957381e-001	3.232174563e-001	2.503583e+002	1.929108e+002	4.643801e+001	3.500407e+001	76.5	115.5	25	54	7.184615e+000	1.833297e+001	0	0	0	0	0	0	0	0	1	0	0	36.422	47.377	1	1	1	1	25.1049	24.9956	54.9832
DATA	126	1	126	0	0	NC_2_8518626	NC_2_8518626	13890.4	434.509	4.293013453e-002	6.154673291e-002	4.854768456e-001	3.167617e+004	3.496735e+004	3.167859e+003	3.496858e+003	4583	8502.5	25	54	7.216530e+000	1.831330e+001	0	0	0	0	0	0	0	0	1	0	0	4601.37	8576.37	1	1	1	1	24.4106	25.1391	54.9107
DATA	127	1	127	0	0	Col_3_13179746	Col_3_13179746	13911.5	434.4	-6.655629538e-003	8.849245339e-002	9.400466200e-001	3.362980e+002	3.311835e+002	5.166978e+001	4.421003e+001	95	143	24	54	7.167338e+000	1.866759e+001	0	0	0	0	0	0	0	0	1	0	0	48.7795	81.1189	1	1	1	1	24.4106	24.8627	55.567
DATA	128	1	128	0	0	NC_5_22710122	NC_5_22710122	13932.4	434.268	1.653653457e-001	2.455485550e-001	5.006593100e-001	7.373391e+001	1.079028e+002	3.997168e+001	3.124888e+001	52	88	25	55	7.173829e+000	1.894261e+001	0	0	0	0	0	0	0	0	1	0	0	10.6792	26.393	1	1	0	0	25.1049	25.0685	55.815
DATA	129	1	129	0	0	Col_1_5852327	Col_1_5852327	13953.3	434.5	-1.163332283e-002	6.854438488e-002	8.652306908e-001	7.105048e+002	6.917254e+002	8.121672e+001	7.514812e+001	147	241	25	55	7.131409e+000	1.923607e+001	0	0	0	0	0	0	0	0	1	0	0	102.752	168.967	1	1	1	1	25.3321	25.1085	55.9419
DATA	130	1	130	0	0	NC_1_11326107	NC_1_11326107	13973.9	434.519	1.389243753e-001	8.489524058e-002	1.017514624e-001	3.166723e+002	4.360482e+002	5.055116e+001	5.259456e+001	88	177	25	55	7.177675e+000	1.931167e+001	0	0	0	0	0	0	0	0	1	0	0	45.7282	106.364	1	1	1	1	25.3321	25.1164	56.0851
DATA	131	1	131	0	0	Col_1_30370577	Col_1_30370577	13995.3	434.633	-8.790624017e-002	6.415944223e-002	1.706489523e-001	1.412308e+003	1.153515e+003	1.466411e+002	1.190518e+002	249.5	344	25	54	7.164819e+000	1.909395e+001	0	0	0	0	0	0	0	0	1	0	0	203.622	280.962	1	1	1	1	23.9365	25.2022	55.6018
DATA	132	1	132	0	0	Col_2_8706116	Col_2_8706116	14017	434.714	7.113562617e-002	6.258386429e-002	2.556867964e-001	1.948784e+003	2.295616e+003	1.988468e+002	2.314488e+002	314.5	629	24	54	7.115306e+000	1.909038e+001	0	0	0	0	0	0	0	0	1	0	0	280.519	558.289	1	1	1	1	25.3321	24.9505	55.4954
DATA	133	1	133	0	0	Col_2_3931415	Col_2_3931415	14038.4	434.308	2.144405318e-001	9.364256812e-002	2.202190270e-002	2.442959e+002	4.002734e+002	4.652244e+001	4.974946e+001	79	169	24	54	7.217955e+000	1.854703e+001	0	0	0	0	0	0	0	0	1	0	0	35.1085	97.1887	1	1	1	1	24.4106	24.8164	55.0882
DATA	134	1	134	0	0	NC_1_13710994	NC_1_13710994	14059.2	434.096	1.196957969e-001	6.399468077e-002	6.142796763e-002	1.307933e+003	1.722985e+003	1.366726e+002	1.748209e+002	209	466	24	55	7.230455e+000	1.879280e+001	0	0	0	0	0	0	0	0	1	0	0	187.669	417.689	1	1	1	1	24.1747	24.6279	55.4782
DATA	135	1	135	0	0	Col_1_27913533	Col_1_27913533	14080.4	434.803	7.790285787e-003	7.293230973e-002	9.149355175e-001	5.423921e+002	5.522092e+002	6.722641e+001	6.267025e+001	122	194	24	55	7.248836e+000	1.924290e+001	0	0	0	0	0	0	0	0	1	0	0	77.7023	133.667	1	1	1	1	26.6546	24.6835	56.0271
DATA	136	1	136	0	0	Col_5_23430433	Col_5_23430433	14101.3	434.067	-6.385299813e-002	6.345913313e-002	3.143162023e-001	1.559898e+003	1.346614e+003	1.609830e+002	1.378948e+002	269.5	374.5	24	55	7.249217e+000	1.934464e+001	0	0	0	0	0	0	0	0	1	0	0	223.101	325.393	1	1	1	1	25.5572	24.6347	55.8566
DATA	137	1	137	0	0	NC_2_4140707	NC_2_4140707	14122.7	434.5	3.579488610e-001	6.962288178e-002	2.729120281e-007	2.453135e+004	5.593329e+004	2.453459e+003	5.593408e+003	3252	12831	24	54	7.351482e+000	1.933965e+001	0	0	1	1	0	0	0	0	1	0	0	3502.8	13493.7	1	1	1	1	27.0811	24.5439	55.6199
DATA	138	1	138	0	0	NC_2_16268643	NC_2_16268643	14143.7	434.328	-2.435048886e-002	6.836088747e-002	7.216870602e-001	7.430122e+002	7.024986e+002	8.434341e+001	7.630365e+001	148	235	24	54	7.303718e+000	1.921599e+001	0	0	0	0	0	0	0	0	1	0	0	105.919	169.182	1	1	1	1	25.3321	24.5204	55.7263
DATA	139	1	139	0	0	Col_3_10715295	Col_3_10715295	14165.1	434.842	-1.035194777e+000	1.145886959e-001	1.655021413e-019	1.425394e+004	1.314438e+003	1.425955e+003	1.347876e+002	2067	385.5	24	54	7.140447e+000	1.864478e+001	0	0	0	0	0	0	0	0	1	0	0	2028.57	316.02	1	1	1	1	25.1049	24.1034	55.2849
DATA	140	1	140	0	0	NC_5_16373118	NC_5_16373118	14186	434.5	7.795864491e-002	5.012104969e-001	8.763950494e-001	3.979197e+001	4.761613e+001	4.017782e+001	3.026765e+001	47	77	23	54	7.218012e+000	1.823017e+001	0	0	0	0	0	0	0	0	1	0	0	4.59346	11.4272	0	1	0	0	26.2212	23.9873	54.8119
DATA	141	1	141	0	0	Col_2_1192159	Col_2_1192159	14207.7	434.25	-4.243241468e-002	6.251749277e-002	4.973097982e-001	2.073001e+003	1.880040e+003	2.111463e+002	1.903744e+002	336	518	24	54	7.228173e+000	1.828699e+001	0	0	0	0	0	0	0	0	1	0	0	294.015	450.317	1	1	1	1	24.8756	24.1163	54.7675
DATA	142	1	142	0	0	NC_3_13038465	NC_3_13038465	14229	434.613	7.493739861e-003	6.594585304e-002	9.095273472e-001	8.995643e+002	9.152210e+002	9.852417e+001	9.631431e+001	173	292	24	54	7.236079e+000	1.845758e+001	0	0	0	0	0	0	0	0	1	0	0	127.371	218.821	1	1	1	1	26.2212	24.1362	55.2625
DATA	143	1	143	0	0	Col_3_18805359	Col_3_18805359	14250	434.46	5.837475534e-002	6.664996320e-002	3.811166023e-001	8.047973e+002	9.205795e+002	8.998528e+001	9.684150e+001	147	282	24	55	7.504073e+000	1.880063e+001	0	0	0	0	0	0	0	0	1	0	0	113.759	219.681	1	1	1	1	26.2212	24.5019	55.7284
DATA	144	1	144	0	0	Col_3_18983780	Col_3_18983780	14270.9	434.143	2.031612478e-002	6.933570879e-002	7.695137503e-001	6.646999e+002	6.965331e+002	7.774448e+001	7.588663e+001	134	227	24	55	7.532463e+000	1.884579e+001	0	0	0	0	0	0	0	0	1	0	0	93.7946	165.887	1	1	1	1	25.1049	24.7397	56.5381
DATA	145	1	145	0	0	NC_3_19906268	NC_3_19906268	14291.6	433.979	8.665831625e-002	7.665551771e-002	2.582697068e-001	4.379212e+002	5.346312e+002	5.957519e+001	6.139280e+001	103	192	24	55	7.512209e+000	1.917984e+001	0	0	0	0	0	0	0	0	1	0	0	61.6898	127.078	1	1	1	1	22.9591	24.4416	56.5584
DATA	146	1	146	0	0	NC_3_22827275	NC_3_22827275	14312.9	434.02	2.740230199e-001	1.177485157e-001	1.995522092e-002	1.617925e+002	3.040754e+002	4.357657e+001	4.288485e+001	62	134	24	55	7.520959e+000	1.920606e+001	0	0	0	0	0	0	0	0	1	0	0	22.752	72.1295	1	1	0	1	23.2073	24.3383	55.9462
DATA	147	1	147	0	0	NC_3_8396659	NC_3_8396659	14334.2	434.478	1.601329317e-001	1.046561619e-001	1.259954502e-001	2.177433e+002	3.148312e+002	4.600962e+001	4.369603e+001	74	138	24	55	7.507616e+000	1.952563e+001	0	0	0	0	0	0	0	0	1	0	0	30.5677	74.5317	1	1	1	1	27.0811	24.2194	55.9469
DATA	148	1	148	0	0	Col_3_10187103	Col_3_10187103	14355.4	434.414	3.322444545e-002	9.643429689e-002	7.304482294e-001	2.852229e+002	3.078994e+002	4.961880e+001	4.324446e+001	81	139	24	54	7.284809e+000	1.972792e+001	0	0	0	0	0	0	0	0	1	0	0	39.9709	72.7361	1	1	1	1	27.501	24.0624	55.6594
DATA	149	1	149	0	0	NC_3_5667804	NC_3_5667804	14376.5	434.765	1.484045283e-001	2.066032241e-001	4.725680584e-001	9.402998e+001	1.323338e+002	4.174386e+001	3.318169e+001	54	98.5	24	54	7.264149e+000	1.962979e+001	0	0	0	0	0	0	0	0	1	0	0	13.1548	31.1968	1	1	0	0	23.9365	24.0723	55.4151
DATA	150	1	150	0	0	NC_4_5641267	NC_4_5641267	14397.9	434.408	1.765937883e-001	9.209583460e-002	5.517439575e-002	2.685559e+002	4.033002e+002	4.879874e+001	5.056354e+001	76	164	24	54	7.212528e+000	1.943759e+001	0	0	0	0	0	0	0	0	1	0	0	37.5036	94.8573	1	1	1	1	23.696	24.0588	55.378
DATA	151	1	151	0	0	NC_2_7928470	NC_2_7928470	14418.8	434.778	-1.671638972e-001	6.392802501e-002	8.925968724e-003	2.957909e+003	2.012894e+003	2.985933e+002	2.035966e+002	447.5	528	24	54	7.211095e+000	1.942074e+001	0	0	0	0	0	0	0	0	1	0	0	412.371	472.424	1	1	1	1	24.4106	24.0772	55.798
DATA	152	1	152	0	0	NC_1_25003357	NC_1_25003357	14440	434.056	2.242988258e-001	4.209327284e-001	5.941294910e-001	4.062639e+001	6.809372e+001	4.089022e+001	3.138579e+001	41	80.5	24	55	7.254780e+000	1.940733e+001	0	0	0	0	0	0	0	0	1	0	0	0.679117	15.9428	0	1	0	0	24.8756	23.9939	56.1579
DATA	153	1	153	0	0	NC_3_1720150	NC_3_1720150	14461.8	434.282	-6.741727526e-002	1.951955235e-001	7.298062262e-001	1.296250e+002	1.109869e+002	4.296231e+001	3.265456e+001	56	88.5	23	56	7.436332e+000	1.910509e+001	0	0	0	0	0	0	0	0	1	0	0	18.0066	25.9242	1	1	0	0	21.4095	23.8114	56.759
DATA	154	1	154	0	0	Col_4_9176873	Col_4_9176873	14482.3	433.844	2.400121680e-001	1.125429288e-001	3.295527601e-002	1.819244e+002	3.161572e+002	4.488355e+001	4.412731e+001	67	140	23	56	7.322220e+000	1.890426e+001	0	0	0	0	0	0	0	0	1	0	0	25.2279	73.671	1	1	0	1	22.4545	23.7007	56.5037
DATA	155	1	155	0	0	NC_3_15539085	NC_3_15539085	14504.4	434.863	7.132630672e-001	2.333656013e-001	2.239979548e-003	4.083980e+001	2.110312e+002	4.126971e+001	3.738231e+001	47	116	23	55	7.289780e+000	1.891026e+001	0	0	0	0	0	0	0	0	1	0	0	5.14401	49.06	0	1	0	1	24.1747	23.7276	56.3406
DATA	156	1	156	0	0	Col_5_10581863	Col_5_10581863	14524.7	434.176	2.048919530e-001	8.346598321e-002	1.409645890e-002	3.282244e+002	5.260933e+002	5.265509e+001	6.102962e+001	86.5	177.5	23	55	7.390228e+000	1.875720e+001	0	0	0	0	0	0	0	0	1	0	0	45.3586	121.999	1	1	1	1	24.1747	23.7773	55.6416
DATA	157	1	157	0	0	Col_1_1517038	Col_1_1517038	14546.2	434.043	3.342832235e-002	7.173352789e-002	6.412105280e-001	5.837511e+002	6.304578e+002	7.147687e+001	7.026103e+001	116.5	210.5	23	54	7.419217e+000	1.880694e+001	0	0	0	0	0	0	0	0	1	0	0	80.5274	145.823	1	1	1	1	22.9591	23.7318	55.194
DATA	158	1	158	0	0	Col_3_11748343	Col_3_11748343	14567	433.906	1.087730320e-001	7.448708799e-002	1.442093539e-001	4.825217e+002	6.198546e+002	6.352506e+001	6.934683e+001	103.5	203.5	23	54	7.596591e+000	1.904243e+001	0	0	0	0	0	0	0	0	1	0	0	66.4484	143.003	1	1	1	1	23.696	23.6048	55.2241
DATA	159	1	159	0	0	Col_3_16709942	Col_3_16709942	14588.2	433.981	4.392345291e-002	6.664463877e-002	5.098511008e-001	8.367185e+002	9.257694e+002	9.334896e+001	9.768486e+001	155	280	23	54	7.565871e+000	1.918298e+001	0	0	0	0	0	0	0	0	1	0	0	115.027	213.023	1	1	1	1	24.4106	23.4079	55.312
DATA	160	1	160	0	0	NC_4_3327266	NC_4_3327266	14609.5	433.812	2.001673225e-001	7.077094740e-002	4.678384266e-003	5.911627e+002	9.372908e+002	7.220646e+001	9.880425e+001	121	259	23	54	7.582307e+000	1.957932e+001	0	0	0	0	0	0	0	0	1	0	0	81.1277	215.089	1	1	1	1	22.9591	23.3662	55.2201
DATA	161	1	161	0	0	NC_3_550512	NC_3_550512	14631.3	434.255	-5.341566348e-003	9.013078379e-002	9.527413434e-001	3.446901e+002	3.404765e+002	5.397268e+001	4.627843e+001	87	134	23	54	7.562177e+000	1.946782e+001	0	0	0	0	0	0	0	0	1	0	0	47.2223	77.9208	1	1	1	1	24.8756	23.4075	55.3635
DATA	162	1	162	66	1	DarkCorner	DarkCorner	14651.5	434.324	9.994070901e-002	4.895958448e-001	8.382526946e-001	4.133424e+001	5.202962e+001	4.159970e+001	3.185471e+001	35	79	23	54	7.302213e+000	1.950989e+001	0	0	0	0	0	0	0	0	1	0	0	-4.16689	11.876	0	1	0	0	27.0811	23.1312	55.3636
DATA	163	1	163	66	1	DarkCorner	DarkCorner	14673.4	434.361	0.000000000e+000	6.280887027e-001	1.000000000e+000	4.140633e+001	3.131862e+001	4.167226e+001	3.151860e+001	35	65	23	55	7.552241e+000	1.960605e+001	0	0	0	0	0	0	0	0	1	0	0	-4.9969	-0.258536	0	0	0	0	26.0017	23.5213	55.8262
DATA	164	1	164	66	1	DarkCorner	DarkCorner	14694	434.5	0.000000000e+000	6.280067418e-001	1.000000000e+000	4.147353e+001	3.140580e+001	4.173988e+001	3.160634e+001	36	58.5	23	55	7.359039e+000	1.951017e+001	0	0	0	0	0	0	0	0	1	0	0	-6.61322	-4.36054	0	0	0	0	26.2212	23.1604	56.183
DATA	165	2	1	66	1	DarkCorner	DarkCorner	11256.2	441.431	0.000000000e+000	6.278997272e-001	1.000000000e+000	3.992295e+001	3.027761e+001	4.017935e+001	3.047094e+001	37.5	61.5	25	54	7.331168e+000	1.944830e+001	0	0	0	0	0	0	0	0	1	0	0	-3.38941	-5.12528	0	0	0	0	24.1747	25.0292	56.1365
DATA	166	2	2	66	1	DarkCorner	DarkCorner	11278.5	442.493	0.000000000e+000	6.280075793e-001	1.000000000e+000	3.987843e+001	3.019756e+001	4.013454e+001	3.039038e+001	34	67	25	54	7.499908e+000	1.933973e+001	0	0	0	0	0	0	0	0	0	0	0	-8.89401	-4.85686	0	0	0	0	27.501	25.5514	55.8969
DATA	167	2	3	0	0	Col_4_15182583	Col_4_15182583	11298.9	442.869	7.436381557e-002	1.093645568e-001	4.965281018e-001	2.217997e+002	2.632235e+002	4.581717e+001	4.015134e+001	74	132	25	55	7.411656e+000	1.936073e+001	0	0	0	0	0	0	0	0	0	0	0	31.4791	62.2768	1	1	1	1	26.2212	25.903	56.1897
DATA	168	2	4	0	0	Col_5_2157408	Col_5_2157408	11318.9	442.528	-1.407633843e-001	9.296213064e-002	1.299747902e-001	3.720498e+002	2.690529e+002	5.466016e+001	4.048542e+001	95	132	26	56	7.596779e+000	1.941492e+001	0	0	0	0	0	0	0	0	0	0	0	52.865	63.798	1	1	1	1	25.3321	26.2569	56.7082
DATA	169	2	5	0	0	Col_5_2285311	Col_5_2285311	11340.6	442	-2.634480210e-002	7.614905587e-002	7.293700652e-001	4.988914e+002	4.695277e+002	6.394007e+001	5.581626e+001	111	181	26	56	7.326950e+000	1.933368e+001	0	0	0	0	0	0	0	0	0	0	0	70.9793	111.596	1	1	1	1	29.1201	26.0339	56.7398
DATA	170	2	6	0	0	Col_4_8300133	Col_4_8300133	11361.7	442	-6.613151720e-002	6.366265849e-002	2.989069144e-001	1.498623e+003	1.286948e+003	1.550944e+002	1.321709e+002	250	365	26	56	7.374005e+000	1.933925e+001	0	0	0	0	0	0	0	0	0	0	0	213.472	306.566	1	1	1	1	27.9146	26.0055	56.8526
DATA	171	2	7	0	0	NC_3_15118031	NC_3_15118031	11383	441.797	1.368073490e-001	6.467718986e-002	3.441006050e-002	1.156070e+003	1.584132e+003	1.222970e+002	1.612375e+002	208.5	458	25	56	7.270968e+000	1.955735e+001	0	0	0	0	0	0	0	0	0	0	0	164.882	378.195	1	1	1	1	28.1191	25.9322	57.1753
DATA	172	2	8	0	0	NC_5_2484148	NC_5_2484148	11404.1	442.2	2.583874647e-001	6.625513690e-002	9.623808758e-005	2.059963e+003	3.734624e+003	2.098149e+002	3.746640e+002	335.5	929.5	25	56	7.293904e+000	1.961458e+001	0	0	0	0	0	0	0	0	0	0	0	294.145	893.533	1	1	1	1	26.8687	25.8763	57.1326
DATA	173	2	9	0	0	NC_4_2536851	NC_4_2536851	11424.7	442.187	1.118334432e-001	7.056895100e-002	1.130254391e-001	5.707583e+002	7.383897e+002	6.958214e+001	7.967072e+001	120	249	26	56	7.278244e+000	1.890990e+001	0	0	0	0	0	0	0	0	0	0	0	81.5974	177.027	1	1	1	1	23.2073	26.0917	56.8671
DATA	174	2	10	0	0	NC_4_4318032	NC_4_4318032	11446.4	441.589	7.437162410e-002	7.739021452e-002	3.365545929e-001	4.248261e+002	5.041767e+002	5.817711e+001	5.859563e+001	100	193	26	56	7.510000e+000	1.902687e+001	0	0	0	0	0	0	0	0	0	0	0	60.8155	121.127	1	1	1	1	24.8756	26.351	56.8509
DATA	175	2	11	0	0	Col_4_16689198	Col_4_16689198	11467.6	441.973	1.110824091e-001	9.142834555e-002	2.243787363e-001	2.825151e+002	3.648581e+002	4.872547e+001	4.710766e+001	81	157	26	56	7.559147e+000	1.936433e+001	0	0	0	0	0	0	0	0	0	0	0	40.4916	87.8333	1	1	1	1	30	26.5365	57.1625
DATA	176	2	12	0	0	NC_2_6063046	NC_2_6063046	11488.6	442	0.000000000e+000	6.289452309e-001	1.000000000e+000	3.939711e+001	2.955124e+001	3.965014e+001	2.977359e+001	37	68	26	55	7.441991e+000	1.891889e+001	0	0	0	0	0	0	0	0	0	0	0	-5.08076	3.41386	0	0	0	0	29.1201	26.4447	56.6976
DATA	177	2	13	0	0	Col_3_7532007	Col_3_7532007	11509.2	442.851	3.665635804e-003	7.066750386e-002	9.586310115e-001	6.124287e+002	6.176197e+002	7.293360e+001	6.852497e+001	131	208	26	56	7.492769e+000	1.935265e+001	0	0	0	0	0	0	0	0	0	0	0	87.9835	149.253	1	1	1	1	23.2073	26.6054	57.5132
DATA	178	2	14	0	0	Col_5_1971000	Col_5_1971000	11530.4	442.13	1.902488613e-001	6.384690169e-002	2.884681285e-003	1.210466e+004	1.875864e+004	1.211112e+003	1.876098e+003	1760.5	4504.5	26	56	7.285981e+000	1.934504e+001	0	0	0	0	0	0	0	0	0	0	0	1741.32	4541.55	1	1	1	1	25.1049	26.1482	57.5135
DATA	179	2	15	0	0	Col_1_24728856	Col_1_24728856	11551.7	442.125	6.101319746e-002	1.104438024e-001	5.806492705e-001	2.178664e+002	2.507284e+002	4.511304e+001	3.877288e+001	76.5	129.5	26	56	7.339658e+000	1.894447e+001	0	0	0	0	0	0	0	0	0	0	0	31.3805	60.8132	1	1	1	1	23.4529	25.9802	56.9327
DATA	180	2	16	0	0	NC_5_8638567	NC_5_8638567	11572.9	442.075	3.050098740e-002	1.059240247e-001	7.733838240e-001	2.394988e+002	2.569238e+002	4.615419e+001	3.913681e+001	80	132	25	55	7.495348e+000	1.921779e+001	0	0	0	0	0	0	0	0	0	0	0	34.5396	62.4265	1	1	1	1	23.9365	25.7727	56.7916
DATA	181	2	17	0	0	NC_3_21066331	NC_3_21066331	11594.5	441.676	-2.662382603e-001	9.152205907e-002	3.625793493e-003	4.513263e+002	2.444851e+002	5.991215e+001	3.829196e+001	103.5	129.5	25	55	7.418671e+000	1.924706e+001	0	0	0	0	0	0	0	0	0	0	0	65.1745	59.5083	1	1	1	1	27.0811	25.7095	56.5019
DATA	182	2	18	0	0	NC_1_13468108	NC_1_13468108	11615.2	441.604	9.620852659e-002	1.114953846e-001	3.881965986e-001	2.057824e+002	2.568128e+002	4.440920e+001	3.905412e+001	72.5	134	25	55	7.344643e+000	1.930718e+001	0	0	0	0	0	0	0	0	0	0	0	29.7528	62.6117	1	1	1	1	24.6442	25.8329	56.4039
DATA	183	2	19	0	0	NC_5_20389249	NC_5_20389249	11636.7	441.609	-9.834814166e-002	1.956791289e-001	6.152462075e-001	1.283249e+002	1.023205e+002	4.134598e+001	3.110487e+001	59.5	92.5	25	55	7.319521e+000	1.925831e+001	0	0	0	0	0	0	0	0	0	0	0	18.5771	24.9876	1	1	0	0	27.2919	25.566	56.4072
DATA	184	2	20	0	0	NC_4_7719162	NC_4_7719162	11658	441.5	-1.116931733e-001	1.507362383e-001	4.587030143e-001	1.758043e+002	1.359366e+002	4.301167e+001	3.232397e+001	64	102.5	25	56	7.364342e+000	1.916459e+001	0	0	0	0	0	0	0	0	0	0	0	25.4825	33.2503	1	1	0	0	26.2212	25.4449	56.5924
DATA	185	2	21	0	0	Col_5_25576250	Col_5_25576250	11679	441.5	-5.324808596e-002	6.576369754e-002	4.181194365e-001	9.818001e+002	8.685104e+002	1.057189e+002	9.165427e+001	187	260	25	55	7.334129e+000	1.899946e+001	0	0	0	0	0	0	0	0	1	0	0	142.484	212.767	1	1	1	1	26.2212	25.4204	56.3338
DATA	186	2	22	0	0	NC_1_4549878	NC_1_4549878	11700.4	441.701	1.102325250e-001	1.087645340e-001	3.108228462e-001	2.090189e+002	2.694127e+002	4.438823e+001	3.975674e+001	73	138	25	55	7.319811e+000	1.874606e+001	0	0	0	0	0	0	0	0	1	0	0	30.371	66.1022	1	1	1	1	26.8687	25.3522	56.3854
DATA	187	2	23	0	0	NC_3_9393524	NC_3_9393524	11722	441.397	-2.012526815e-002	2.522672390e-001	9.364141614e-001	8.864928e+001	8.463499e+001	4.010114e+001	3.039496e+001	55.5	87	25	55	7.385454e+000	1.871595e+001	0	0	0	0	0	0	0	0	1	0	0	12.8974	20.7967	1	1	0	0	26.8687	25.3746	56.4727
DATA	188	2	24	0	0	Col_5_24812453	Col_5_24812453	11742	442.135	-2.108573809e-002	6.323789717e-002	7.388058299e-001	1.452043e+003	1.383228e+003	1.503681e+002	1.413615e+002	247	419	25	55	7.419027e+000	1.870755e+001	0	0	0	0	0	0	0	0	0	0	0	211.479	340.358	1	1	1	1	23.4529	25.5879	56.7077
DATA	189	2	25	0	0	NC_1_7390329	NC_1_7390329	11763.5	441.534	8.141242801e-002	1.217978560e-001	5.038639347e-001	1.832165e+002	2.209922e+002	4.310485e+001	3.654982e+001	72.5	127	25	56	7.601591e+000	1.881072e+001	0	0	0	0	0	0	0	0	0	0	0	26.7186	54.4534	1	1	0	1	25.3321	25.7728	57.1565
DATA	190	2	26	0	0	NC_1_22707823	NC_1_22707823	11784.8	441.452	1.113968621e-001	2.264420690e-001	6.227587924e-001	8.507776e+001	1.099545e+002	3.988777e+001	3.108223e+001	56	92	25	55.5	7.529896e+000	1.888752e+001	0	0	0	0	0	0	0	0	0	0	0	12.422	27.1302	1	1	0	0	22.1978	25.6149	56.9684
DATA	191	2	27	0	0	Col_4_7791589	Col_4_7791589	11805.7	442.053	-4.852071559e-002	7.243269240e-002	5.029386601e-001	5.844393e+002	5.226593e+002	7.022110e+001	5.978884e+001	121.5	201.5	25	56	7.753739e+000	1.895057e+001	0	0	0	0	0	0	0	0	0	0	0	85.4267	129.131	1	1	1	1	25.1049	25.9177	56.8422
DATA	192	2	28	0	0	Col_5_20803023	Col_5_20803023	11826.7	441.714	4.299949124e-002	6.181873054e-002	4.866957606e-001	3.441110e+003	3.799252e+003	3.463005e+002	3.810302e+002	545	968	25	55	7.655220e+000	1.926300e+001	0	0	0	0	0	0	0	0	0	0	0	503.587	939.846	1	1	1	1	24.8756	25.6078	56.8384
DATA	193	2	29	0	0	Col_1_24658350	Col_1_24658350	11848.6	441.426	8.611328361e-002	1.020199244e-001	3.986230287e-001	2.345996e+002	2.860490e+002	4.536865e+001	4.070583e+001	77.5	127.5	25	56	7.676154e+000	1.968695e+001	0	0	0	0	0	0	0	0	0	0	0	34.3747	70.852	1	1	1	1	23.696	25.6281	56.9936
DATA	194	2	30	0	0	Col_1_15893579	Col_1_15893579	11869.4	441.462	8.174472636e-002	7.869906296e-002	2.989442256e-001	3.926706e+002	4.739944e+002	5.519474e+001	5.552881e+001	103	189	25	56	7.731562e+000	2.001708e+001	0	0	0	0	0	0	0	0	0	0	0	57.6009	117.544	1	1	1	1	20.8674	25.4851	57.4033
DATA	195	2	31	0	0	Col_4_17258333	Col_4_17258333	11890.7	441.609	1.262509514e-001	6.945475408e-002	6.910328033e-002	5.966989e+002	7.980060e+002	7.114546e+001	8.486997e+001	129	258	25	56	7.665951e+000	1.969580e+001	0	0	0	0	0	0	0	0	1	0	0	87.6281	198.126	1	1	1	1	27.2919	25.23	56.908
DATA	196	2	32	0	0	Col_5_19323057	Col_5_19323057	11911.4	441.627	-6.350495167e-002	6.819611720e-002	3.517446067e-001	7.753738e+002	6.698941e+002	8.665988e+001	7.294181e+001	154	226	24	56	7.585672e+000	1.960123e+001	0	0	0	0	0	0	0	0	1	0	0	113.992	166.504	1	1	1	1	24.4106	24.9327	57.2338
DATA	197	2	33	0	0	NC_3_22060384	NC_3_22060384	11932.5	441.714	-1.630734851e+000	1.795012003e-001	1.038770236e-019	1.224045e+003	2.864590e+001	1.283646e+002	2.892032e+001	219.5	73.5	25	56	7.626238e+000	1.932289e+001	0	0	0	0	0	0	0	0	1	0	0	180.152	5.72006	1	0	1	0	25.3321	25.1265	57.2672
DATA	198	2	34	0	0	Col_1_367914	Col_1_367914	11953.4	442.372	-1.051537264e-001	6.887531260e-002	1.268291888e-001	7.944087e+002	6.235773e+002	8.833152e+001	6.868629e+001	162.5	226.5	25	56	7.640363e+000	1.914212e+001	0	0	0	0	0	0	0	0	1	0	0	117.037	155.328	1	1	1	1	22.4545	25.2198	57.472
DATA	199	2	35	0	0	Col_3_14273897	Col_3_14273897	11975.4	441.586	2.478285488e-001	7.224783935e-002	6.030131097e-004	5.071578e+002	8.973703e+002	6.371901e+001	9.423553e+001	119	285	25	57	7.689890e+000	1.934428e+001	0	0	0	0	0	0	0	0	0	0	0	74.8072	223.76	1	1	1	1	27.501	25.4706	58.2973
DATA	200	2	36	0	0	NC_5_13776843	NC_5_13776843	11996	442.235	1.214412010e-001	6.504366607e-002	6.189154013e-002	9.879822e+002	1.306743e+003	1.060484e+002	1.337974e+002	187.5	396	25	57	7.871332e+000	1.936495e+001	0	0	0	0	0	0	0	0	1	0	0	145.87	326.16	1	1	1	1	22.9591	25.3947	58.3603
DATA	201	2	37	0	0	Col_3_19652883	Col_3_19652883	12017.5	441.5	5.074910181e-001	7.711212913e-002	4.666389008e-011	6.424716e+004	2.067021e+005	6.424831e+003	2.067023e+004	8995	50789	25	57	7.903664e+000	1.965079e+001	0	0	0	0	0	0	0	0	0	0	0	9496.54	51641.4	1	1	1	1	27.9146	25.5539	58.4719
DATA	202	2	38	0	0	NC_5_2424130	NC_5_2424130	12038.3	441.523	2.815961526e-002	7.286734907e-002	6.991631393e-001	5.154582e+002	5.499878e+002	6.431009e+001	6.203033e+001	118	199	25	57	7.845351e+000	1.988973e+001	0	0	0	0	0	0	0	0	0	0	0	76.2678	137.531	1	1	1	1	26.6546	25.4641	58.5019
DATA	203	2	39	0	0	NC_5_20260964	NC_5_20260964	12060	441.475	8.586768313e-002	9.789067411e-002	3.803892031e-001	2.482828e+002	3.025620e+002	4.574062e+001	4.167531e+001	77	142	25	57	7.827197e+000	1.960099e+001	0	0	0	0	0	0	0	0	0	0	0	36.7742	75.7286	1	1	1	1	26.2212	25.5602	58.2018
DATA	204	2	40	0	0	NC_2_11345416	NC_2_11345416	12080.3	442.225	3.899279847e-002	7.349120322e-002	5.957114075e-001	4.944621e+002	5.409110e+002	6.259490e+001	6.120317e+001	115	196	25	56	7.770836e+000	1.967854e+001	0	0	0	0	0	0	0	0	0	0	0	73.3007	135.502	1	1	1	1	21.4095	25.4639	57.8122
DATA	205	2	41	0	0	Col_2_14771214	Col_2_14771214	12102.2	441.522	-6.020764772e-002	7.790251335e-002	4.396059203e-001	4.673762e+002	4.068731e+002	6.045197e+001	4.974008e+001	109	173	25	56	7.619532e+000	1.965531e+001	0	0	0	0	0	0	0	0	1	0	0	69.3598	102.009	1	1	1	1	27.0811	24.9263	57.7409
DATA	206	2	42	0	0	Col_1_21892049	Col_1_21892049	12122.8	441.475	5.199774392e-002	6.383075555e-002	4.152904528e-001	1.168616e+003	1.317254e+003	1.229795e+002	1.347922e+002	213	400.5	25	56	7.713497e+000	2.004401e+001	0	0	0	0	0	0	0	0	1	0	0	173.586	330.512	1	1	1	1	25.7804	24.921	57.7165
DATA	207	2	43	0	0	Col_5_20113290	Col_5_20113290	12143.8	442.093	-7.563775724e-002	6.963030850e-002	2.773567513e-001	7.047143e+002	5.920731e+002	8.019378e+001	6.573863e+001	141	214	24	56	7.668535e+000	1.962811e+001	0	0	0	0	0	0	0	0	1	0	0	104.767	148.674	1	1	1	1	24.1747	24.6258	57.0976
DATA	208	2	44	0	0	NC_4_18432724	NC_4_18432724	12165	441.772	-1.257422483e-001	8.442249571e-002	1.363715311e-001	4.204184e+002	3.147310e+002	5.682945e+001	4.249034e+001	105	144	24	56	7.694706e+000	1.982098e+001	0	0	0	0	0	0	0	0	1	0	0	62.5608	79.089	1	1	1	1	25.3321	24.335	57.3874
DATA	209	2	45	0	0	Col_2_1760075	Col_2_1760075	12186.5	441.661	7.906861891e-002	6.456150473e-002	2.206874351e-001	1.018086e+003	1.221386e+003	1.087401e+002	1.254255e+002	198	379	24	56	7.669934e+000	1.964471e+001	0	0	0	0	0	0	0	0	1	0	0	151.635	307.143	1	1	1	1	25.3321	24.1299	57.5131
DATA	210	2	46	0	0	NC_1_16406166	NC_1_16406166	12207.6	441.784	9.830325870e-002	6.316345705e-002	1.196293786e-001	1.576177e+003	1.976552e+003	1.621737e+002	1.997003e+002	268	556	24	57	7.742889e+000	1.980522e+001	0	0	0	0	0	0	0	0	1	0	0	234.956	497.385	1	1	1	1	23.9365	24.0514	58.091
DATA	211	2	47	0	0	NC_4_7599175	NC_4_7599175	12229.2	441.5	1.912129616e-001	6.426727230e-002	2.927237136e-003	2.265075e+003	3.517997e+003	2.296955e+002	3.529513e+002	346	843	24	58	7.783098e+000	1.992351e+001	0	0	0	0	0	0	0	0	1	0	0	337.945	885.855	1	1	1	1	26.6546	24.1803	58.767
DATA	212	2	48	0	0	Col_2_17490035	Col_2_17490035	12250.3	441.5	-5.824831284e-002	9.359994462e-002	5.337371250e-001	3.134180e+002	2.740789e+002	4.933910e+001	3.951863e+001	84	137	24	57	7.751407e+000	1.970419e+001	0	0	0	0	0	0	0	0	1	0	0	46.7993	69.0578	1	1	1	1	27.0811	24.2601	58.2798
DATA	213	2	49	0	0	Col_5_17317565	Col_5_17317565	12271.2	441.597	-2.072193372e-002	7.570118685e-002	7.842896052e-001	4.781250e+002	4.558475e+002	6.112156e+001	5.373586e+001	113	173	24	57	7.725045e+000	1.971757e+001	0	0	0	0	0	0	0	1	1	0	0	71.4481	114.925	1	1	1	1	25.7804	24.5308	58.4222
DATA	214	2	50	0	0	Col_3_13427253	Col_3_13427253	12291.6	442.12	3.913838438e-002	6.435793413e-002	5.430971977e-001	1.043479e+003	1.141885e+003	1.110690e+002	1.176761e+002	192.5	344	24	57	7.668450e+000	1.977852e+001	0	0	0	0	0	0	0	0	1	0	0	156.038	288.047	1	1	1	1	16.9257	24.6567	58.5751
DATA	215	2	51	0	-1	NC1_00000067	NC1_00000067	12313.8	441.5	0.000000000e+000	6.290088250e-001	1.000000000e+000	3.777586e+001	2.824117e+001	3.802492e+001	2.842247e+001	44	69	24	56	7.695882e+000	1.950403e+001	0	0	0	0	0	0	0	0	1	0	0	1.04842	0.5917	0	0	0	0	26.6546	24.797	58.0981
DATA	216	2	52	0	0	Col_3_16066198	Col_3_16066198	12334.3	441.5	1.410838312e-001	6.765765478e-002	3.704566159e-002	6.896350e+002	9.543400e+002	7.873613e+001	9.957225e+001	144	304	24	57	7.641064e+000	1.948214e+001	0	0	0	0	0	0	0	0	1	0	0	103.283	240.986	1	1	1	1	24.4106	24.538	58.3284
DATA	217	2	53	0	0	NC_4_5754942	NC_4_5754942	12355.9	441.661	8.249036318e-002	6.318754789e-002	1.917279353e-001	1.461217e+003	1.766872e+003	1.509735e+002	1.789540e+002	266	513	24	58	7.630671e+000	1.976753e+001	0	0	0	0	0	0	0	0	1	0	0	218.989	446.387	1	1	1	1	25.3321	24.4846	58.7929
DATA	218	2	54	0	0	NC_1_7851338	NC_1_7851338	12377.3	441.5	4.316737393e-001	7.307711842e-002	3.481855082e-009	1.856252e+004	5.015460e+004	1.856640e+003	5.015540e+003	2843	12009	24	57	7.530045e+000	1.982870e+001	0	0	0	1	0	0	0	0	1	0	0	2783.81	12676.9	1	1	1	1	27.0811	24.504	58.7746
DATA	219	2	55	0	0	Col_5_14550911	Col_5_14550911	12398.5	442.019	-1.316148791e+000	1.384633794e-001	1.992947013e-021	4.085267e+004	1.972748e+003	4.085443e+003	1.993040e+002	6064	554	24	58	7.543841e+000	1.986640e+001	0	0	0	0	0	0	0	0	1	0	0	6130.25	498.854	1	1	1	1	24.8756	24.3373	58.9343
DATA	220	2	56	0	0	NC_1_10365177	NC_1_10365177	12419.4	441.667	1.258363504e-002	6.559209009e-002	8.478621814e-001	8.809991e+002	9.068994e+002	9.590397e+001	9.501980e+001	172	277	24	59	7.548222e+000	1.966721e+001	0	0	0	0	0	0	0	0	1	0	0	132.284	229.417	1	1	1	1	25.1049	24.2889	59.6012
DATA	221	2	57	0	0	Col_3_17968225	Col_3_17968225	12440.4	441.557	1.885386033e-002	6.873814071e-002	7.838653940e-001	6.522775e+002	6.812182e+002	7.542517e+001	7.378403e+001	142.5	236	24	59	7.537817e+000	1.967320e+001	0	0	0	0	0	0	0	0	1	0	0	97.9981	172.391	1	1	1	1	25.7804	24.2198	59.7071
DATA	222	2	58	0	0	Col_3_18279546	Col_3_18279546	12461.2	441.38	-2.491708982e-003	8.581801766e-002	9.768368359e-001	3.435869e+002	3.416212e+002	5.111961e+001	4.438477e+001	94	153.5	24	58	7.665645e+000	1.987871e+001	0	0	0	0	0	0	0	0	1	0	0	51.6493	86.4809	1	1	1	1	23.696	24.4076	59.0456
DATA	223	2	59	0	0	Col_5_3359201	Col_5_3359201	12483	441.5	-2.062070000e-001	7.980377931e-002	9.768295368e-003	5.445915e+002	3.387379e+002	6.630979e+001	4.415700e+001	120	157	24	57.5	7.702226e+000	2.016237e+001	0	0	0	0	0	0	0	0	1	0	0	81.9082	85.7804	1	1	1	1	26.2212	24.371	58.682
DATA	224	2	60	0	0	Col_4_1123843	Col_4_1123843	12504	441.357	2.997153002e-002	6.202289454e-002	6.289300708e-001	2.418832e+003	2.591655e+003	2.448208e+002	2.607081e+002	405.5	719	24	57	7.720914e+000	1.953171e+001	0	0	0	0	0	0	0	0	1	0	0	363.982	656.49	1	1	1	1	25.5572	24.374	57.8751
DATA	225	2	61	0	0	NC_1_12181859	NC_1_12181859	12525.4	441.414	1.252756367e-001	7.221633398e-002	8.278912471e-002	4.884346e+002	6.517515e+002	6.175848e+001	7.105832e+001	115	226.5	24	57	7.693833e+000	1.998572e+001	0	0	0	0	0	0	0	0	1	0	0	73.533	165.141	1	1	1	1	27.501	24.3702	57.9602
DATA	226	2	62	0	0	Col_2_16029136	Col_2_16029136	12546	441.241	8.944375233e-002	6.432316009e-002	1.643658102e-001	1.068513e+003	1.312875e+003	1.133330e+002	1.343038e+002	190	387	24	58	7.637681e+000	2.039950e+001	0	0	0	0	0	0	0	0	1	0	0	160.933	332.736	1	1	1	1	25.7804	24.3409	58.5757
DATA	227	2	63	0	0	NC_2_19052335	NC_2_19052335	12567.3	441.5	-5.188671873e-001	7.923769776e-002	5.822045688e-011	2.302843e+003	6.972640e+002	2.333601e+002	7.524949e+001	383.5	236.5	24	57	7.637816e+000	2.049954e+001	0	0	0	0	0	0	0	0	1	0	0	346.975	176.758	1	1	1	1	24.4106	24.2739	58.5594
DATA	228	2	64	0	0	Col_1_25748487	Col_1_25748487	12588.5	441.731	-1.930627580e-002	6.671805162e-002	7.722974105e-001	8.056526e+002	7.706223e+002	8.897087e+001	8.209113e+001	162	276	24	57	7.687908e+000	2.057029e+001	0	0	0	0	0	0	0	0	1	0	0	121.433	195.397	1	1	1	1	24.4106	24.1872	58.3604
DATA	229	2	65	0	0	NC_4_15388966	NC_4_15388966	12610	441.333	4.313241555e-002	8.578908737e-002	6.151240537e-001	3.259540e+002	3.599886e+002	4.986401e+001	4.578240e+001	94	152	23	57	7.694745e+000	2.047926e+001	0	0	0	0	0	0	0	0	1	0	0	49.1487	91.2925	1	1	1	1	25.7804	23.9507	58.3547
DATA	230	2	66	0	0	NC_2_9374070	NC_2_9374070	12631.2	441.5	-5.256140729e-002	1.389955689e-001	7.053179219e-001	1.744841e+002	1.545946e+002	4.156381e+001	3.223106e+001	65.5	108	23	57	7.662095e+000	1.989025e+001	0	0	0	0	0	0	0	0	1	0	0	26.3174	39.2114	1	1	0	1	26.6546	23.709	57.6983
DATA	231	2	67	0	0	NC_4_17093806	NC_4_17093806	12652.4	441.414	7.673147110e-002	9.641913945e-002	4.261415399e-001	2.529368e+002	3.018169e+002	4.540972e+001	4.135911e+001	77.5	153	23	56	7.550976e+000	1.953359e+001	0	0	0	0	0	0	0	0	1	0	0	38.1615	76.5627	1	1	1	1	27.501	23.6791	57.3235
DATA	232	2	68	0	0	Col_4_7102999	Col_4_7102999	12673.5	441.324	5.350227614e-002	6.754844310e-002	4.283269327e-001	6.945782e+002	7.856397e+002	7.903115e+001	8.349715e+001	142	271	23	56	7.439066e+000	1.935146e+001	0	0	0	0	0	0	0	0	1	0	0	104.821	199.316	1	1	1	1	27.0811	23.4898	57.271
DATA	233	2	69	0	0	NC_1_4473876	NC_1_4473876	12694.6	441.393	-1.040936951e+000	1.156145170e-001	2.186056293e-019	4.490265e+003	4.086345e+002	4.506059e+002	4.969061e+001	720	176	23	56	7.425095e+000	1.964821e+001	0	0	0	0	0	0	0	0	1	0	0	677.785	103.679	1	1	1	1	24.8756	23.4779	57.2067
DATA	234	2	70	0	0	NC_5_16995148	NC_5_16995148	12716	441.323	1.535258578e-001	7.342334382e-002	3.653093413e-002	4.523097e+002	6.441126e+002	5.887442e+001	7.034240e+001	108	221	23	56	7.303072e+000	1.955671e+001	0	0	0	0	0	0	0	0	1	0	0	68.2876	163.435	1	1	1	1	26.2212	23.2094	57.1436
DATA	235	2	71	0	0	Col_5_17678408	Col_5_17678408	12737.1	441.397	1.133956915e-001	6.322217294e-002	7.287600336e-002	1.651095e+003	2.143719e+003	1.693549e+002	2.162279e+002	289	619.5	23	56	7.313091e+000	1.917123e+001	0	0	0	0	0	0	0	0	1	0	0	249.313	543.962	1	1	1	1	25.7804	23.2743	56.8599
DATA	236	2	72	0	0	Col_3_21901574	Col_3_21901574	12758.3	441.647	-1.199410029e-001	9.953132904e-002	2.281809965e-001	3.018816e+002	2.290317e+002	4.827979e+001	3.638240e+001	88	128	23	56	7.628575e+000	1.913248e+001	0	0	0	0	0	0	0	0	1	0	0	45.5886	58.1179	1	1	1	1	24.1747	23.5304	57.0615
DATA	237	2	73	0	0	NC_3_20864992	NC_3_20864992	12779.6	441.961	3.182405412e-001	1.011481390e-001	1.653606353e-003	1.851518e+002	3.852729e+002	4.197876e+001	4.778551e+001	66.5	167	23	56	7.558900e+000	1.903106e+001	0	0	0	0	0	0	0	0	1	0	0	27.9627	97.7661	1	1	0	1	24.4106	23.3955	56.7917
DATA	238	2	74	0	0	Col_1_5394000	Col_1_5394000	12800.5	441.324	1.159329269e-001	7.074158732e-002	1.012501740e-001	5.332375e+002	6.963918e+002	6.528796e+001	7.515870e+001	121	229	23	56	7.346659e+000	1.901945e+001	0	0	0	0	0	0	0	0	1	0	0	80.5415	176.703	1	1	1	1	27.0811	23.0147	56.8485
DATA	239	2	75	0	0	NC_3_16781987	NC_3_16781987	12821.5	441.782	9.924954889e-002	8.561704794e-002	2.463638925e-001	3.088127e+002	3.881009e+002	4.871088e+001	4.801535e+001	83	162	23	54	7.607971e+000	1.884718e+001	0	0	0	0	0	0	0	0	1	0	0	46.6438	98.4747	1	1	1	1	25.3321	23.2224	56.0049
DATA	240	2	76	0	0	Col_3_18459744	Col_3_18459744	12842.9	441.875	-9.643114239e-002	7.838283295e-002	2.186003414e-001	4.762432e+002	3.814149e+002	6.072224e+001	4.747772e+001	110.5	160.5	22	54	7.316768e+000	1.913596e+001	0	0	0	0	0	0	0	0	1	0	0	71.9325	96.7715	1	1	1	1	24.8756	22.8576	55.7513
DATA	241	2	77	0	0	Col_5_15545974	Col_5_15545974	12863.8	441.481	-1.744068272e-002	1.385013504e-001	8.997918636e-001	1.681328e+002	1.615146e+002	4.125308e+001	3.256419e+001	69	106	23	55	7.519625e+000	1.947782e+001	0	0	0	0	0	0	0	0	1	0	0	25.3949	40.974	1	1	0	1	25.3321	23.1192	55.7989
DATA	242	2	78	0	0	NC_2_4630892	NC_2_4630892	12884.7	441.642	1.693400698e-001	7.877106916e-002	3.157301971e-002	3.571914e+002	5.275225e+002	5.191529e+001	5.985422e+001	94	199	23	55	7.489513e+000	1.937313e+001	0	0	0	0	0	0	0	0	1	0	0	53.9464	133.811	1	1	1	1	24.8756	23.3095	55.7406
DATA	243	2	79	0	0	Col_1_11163918	Col_1_11163918	12905.9	441.638	-3.620013051e-002	6.568760246e-002	5.815683335e-001	9.248206e+002	8.508585e+002	9.986264e+001	8.966358e+001	174	276	23	55	7.191952e+000	1.942349e+001	0	0	0	0	0	0	0	0	1	0	0	139.662	215.797	1	1	1	1	26.0017	23.137	56.3006
DATA	244	2	80	0	0	Col_2_6917292	Col_2_6917292	12926.9	441.593	1.359321155e-001	7.029368195e-002	5.314087558e-002	5.470712e+002	7.481281e+002	6.642921e+001	7.998235e+001	128.5	259	23	55	7.097815e+000	1.919847e+001	0	0	0	0	0	0	0	0	1	0	0	82.6055	189.711	1	1	1	1	25.1049	23.1706	56.1948
DATA	245	2	81	0	0	Col_3_21283394	Col_3_21283394	12948.1	441.211	-5.130845360e-004	7.484616592e-002	9.945303942e-001	4.787589e+002	4.781937e+002	6.093002e+001	5.556308e+001	112	179	23	55	7.104528e+000	1.847868e+001	0	0	0	0	0	0	0	0	1	0	0	72.2806	121.235	1	1	1	1	25.5572	23.1672	56.0596
DATA	246	2	82	0	0	Col_3_6782603	Col_3_6782603	12969.7	441.475	9.961772223e-003	6.158347317e-002	8.714944750e-001	4.587158e+003	4.693593e+003	4.602621e+002	4.702117e+002	719	1243	22	55	7.293794e+000	1.898718e+001	0	0	0	0	0	0	0	0	1	0	0	692.397	1189.72	1	1	1	1	25.7804	23.0225	56.6953
DATA	247	2	83	0	0	NC_3_2606872	NC_3_2606872	12990.7	441.391	1.976834776e-001	6.751027932e-002	3.409326267e-003	7.545914e+002	1.189585e+003	8.435452e+001	1.222799e+002	156.5	363.5	22	55	7.228142e+000	1.869769e+001	0	0	0	0	0	0	0	0	1	0	0	113.875	301.462	1	1	1	1	27.2919	22.7305	56.4295
DATA	248	2	84	0	0	Col_3_9154819	Col_3_9154819	13011.8	441.368	-1.425421531e-002	6.276010182e-002	8.203286859e-001	1.621230e+003	1.568883e+003	1.664518e+002	1.594227e+002	285	479	22	55	7.268999e+000	1.816163e+001	0	0	0	0	0	0	0	0	1	0	0	244.595	397.482	1	1	1	1	25.7804	22.5093	55.9431
DATA	249	2	85	0	0	NC_3_6776084	NC_3_6776084	13033	441.5	2.531433349e-002	1.084357604e-001	8.154119538e-001	2.227083e+002	2.360754e+002	4.380849e+001	3.687005e+001	74	123	22	54	7.201115e+000	1.832133e+001	0	0	0	0	0	0	0	0	1	0	0	33.5899	59.7946	1	1	1	1	26.2212	22.4823	55.521
DATA	250	2	86	0	0	Col_1_24702093	Col_1_24702093	13054.2	441.424	8.210770856e-002	7.859910601e-002	2.961897488e-001	3.840926e+002	4.640274e+002	5.384591e+001	5.436715e+001	100	175	22	54	7.162388e+000	1.846613e+001	0	0	0	0	0	0	0	0	1	0	0	57.9121	117.496	1	1	1	1	25.7804	22.725	55.4101
DATA	251	2	87	0	0	NC_4_1843031	NC_4_1843031	13075.7	441.386	1.870287160e-001	6.449279112e-002	3.731696125e-003	1.682365e+003	2.587909e+003	1.724200e+002	2.603379e+002	297	701.5	22	54	7.182915e+000	1.901541e+001	0	0	0	0	0	0	0	0	1	0	0	253.569	655.067	1	1	1	1	25.1049	22.7213	55.1374
DATA	252	2	88	0	0	Col_3_14712406	Col_3_14712406	13096.8	441	1.071077101e-001	6.352032765e-002	9.175810430e-002	1.399566e+003	1.791023e+003	1.449623e+002	1.813321e+002	246	533	22	54	7.174515e+000	1.917662e+001	0	0	0	0	0	0	0	0	1	0	0	210.867	453.185	1	1	1	1	27.2919	22.8557	55.3775
DATA	253	2	89	0	0	Col_3_14785184	Col_3_14785184	13117.9	440.836	8.007288664e-002	8.452876289e-002	3.434932320e-001	3.242786e+002	3.899341e+002	4.978906e+001	4.821610e+001	88	164	23	54	7.195011e+000	1.919306e+001	0	0	0	0	0	0	0	0	1	0	0	48.8374	98.6283	1	1	1	1	27.7085	23.099	55.5529
DATA	254	2	90	0	0	Col_4_12060675	Col_4_12060675	13138.5	441.12	-5.234445957e-002	6.765553588e-002	4.391137217e-001	7.789944e+002	6.905417e+002	8.658532e+001	7.465491e+001	161	241	22	55	7.176671e+000	1.902105e+001	0	0	0	0	0	0	0	0	1	0	0	117.265	174.601	1	1	1	1	23.9365	23.0114	55.9552
DATA	255	2	91	0	0	Col_1_22569402	Col_1_22569402	13159.5	441	6.104811389e-002	6.205605932e-002	3.252347710e-001	2.770361e+003	3.188486e+003	2.796052e+002	3.201093e+002	447	807.5	22	55	7.249078e+000	1.938006e+001	0	0	0	0	0	0	0	0	1	0	0	416.835	805.861	1	1	1	1	25.3321	23.0179	56.0449
DATA	256	2	92	0	0	Col_5_808132	Col_5_808132	13181.4	441.256	6.850837799e-002	9.374862382e-002	4.649216335e-001	2.688398e+002	3.147763e+002	4.641532e+001	4.239191e+001	79	158	23	54	7.277266e+000	1.912704e+001	0	0	0	0	0	0	0	0	1	0	0	40.428	79.523	1	1	1	1	22.4545	23.2181	55.6325
DATA	257	2	93	0	0	NC_4_2158688	NC_4_2158688	13202.4	441.027	9.743055622e-002	8.067079861e-002	2.271415367e-001	3.557566e+002	4.452291e+002	5.195004e+001	5.281368e+001	93	177	23	54	7.433755e+000	1.874999e+001	0	0	0	0	0	0	0	0	1	0	0	53.4697	112.427	1	1	1	1	29.1201	23.3462	54.8476
DATA	258	2	94	0	0	Col_1_22805032	Col_1_22805032	13223.5	441	9.334577006e-002	9.004057917e-002	2.998720608e-001	2.823738e+002	3.500823e+002	4.724610e+001	4.509261e+001	86.5	152	23	54	7.403505e+000	1.893713e+001	0	0	0	0	0	0	0	0	1	0	0	42.4157	88.3585	1	1	1	1	29.1201	23.5122	54.7297
DATA	259	2	95	0	0	Col_2_10918123	Col_2_10918123	13244.5	440.904	1.047343080e-001	6.537582045e-002	1.091480246e-001	8.983374e+002	1.143336e+003	9.750226e+001	1.178166e+002	174	362	23	54	7.398187e+000	1.929728e+001	0	0	0	0	0	0	0	0	1	0	0	134.858	288.425	1	1	1	1	24.4106	23.4712	55.0113
DATA	260	2	96	0	0	Col_3_9137150	Col_3_9137150	13265.6	441.414	-2.950348256e-001	9.961870081e-002	3.060043593e-003	3.852539e+002	1.953045e+002	5.406206e+001	3.450784e+001	102	112	23	54	7.338942e+000	1.874299e+001	0	0	0	0	0	0	0	0	1	0	0	57.7959	49.2453	1	1	1	1	25.3321	23.5952	54.935
DATA	261	2	97	0	0	Col_1_25003932	Col_1_25003932	13287.1	441.048	1.161118375e-001	6.989301272e-002	9.665731069e-002	5.682247e+002	7.423897e+002	6.833187e+001	7.950932e+001	126	245	23	54	7.262981e+000	1.886078e+001	0	0	0	0	0	0	0	0	1	0	0	85.1874	187.08	1	1	1	1	27.2919	23.4715	55.1276
DATA	262	2	98	0	0	NC_5_25618804	NC_5_25618804	13308.1	441.031	2.913160395e-001	6.696738649e-002	1.360642349e-005	1.007630e+004	1.970684e+004	1.008345e+003	1.970889e+003	1533	4990	23	54	7.132500e+000	1.924805e+001	0	0	0	0	0	0	0	0	1	0	0	1509.56	4963.27	1	1	1	1	27.501	23.2671	55.6113
DATA	263	2	99	0	0	Col_3_21534932	Col_3_21534932	13329.4	441	2.852610239e-001	6.774943836e-002	2.547725961e-005	1.030621e+004	1.987742e+004	1.031322e+003	2.025743e+003	1241	4000.5	23	55	7.329505e+000	1.882508e+001	0	0	1	1	0	0	0	0	1	0	0	1542.86	5003.22	1	1	1	1	29.1201	23.5636	55.9151
DATA	264	2	100	0	0	Col_3_5436019	Col_3_5436019	13350.5	441.258	7.670071686e-002	6.192836676e-002	2.155161569e-001	5.072571e+003	6.052417e+003	5.086813e+002	6.059131e+002	764	1582.5	23	55	7.410434e+000	1.879987e+001	0	0	0	0	0	0	0	0	1	0	0	758.781	1522.52	1	1	1	1	27.9146	23.5755	55.5788
DATA	265	2	101	1028	1	SM_08	SM_08	13371.6	441	0.000000000e+000	6.291047022e-001	1.000000000e+000	3.782523e+001	2.835386e+001	3.806816e+001	2.858138e+001	38	75	23	54	7.232051e+000	1.902506e+001	0	0	0	0	0	0	0	0	1	0	0	-3.61342	4.09566	0	0	0	0	29.1201	23.6676	55.7154
DATA	266	2	102	0	0	Col_2_1571380	Col_2_1571380	13392.8	440.885	5.128074236e-002	6.245654626e-002	4.116105386e-001	1.886222e+003	2.122626e+003	1.924316e+002	2.141746e+002	326	591	23	55	7.150797e+000	1.915698e+001	0	0	0	0	0	0	0	0	1	0	0	281.692	533.242	1	1	1	1	26.8687	23.7518	56.4539
DATA	267	2	103	0	0	NC_2_13618106	NC_2_13618106	13413.4	440.877	2.027333083e-002	1.437014600e-001	8.878071344e-001	1.556151e+002	1.630516e+002	4.118494e+001	3.289826e+001	65	103	23	54	7.159541e+000	1.851231e+001	0	0	0	0	0	0	0	0	1	0	0	23.2203	40.9341	1	1	0	1	25.7804	23.7899	55.7854
DATA	268	2	104	0	0	NC_2_17986644	NC_2_17986644	13435.2	441	6.420479216e-002	9.447184684e-002	4.967462057e-001	2.686268e+002	3.114254e+002	4.667252e+001	4.227850e+001	80.5	141.5	23	54	7.129841e+000	1.889819e+001	0	0	0	0	0	0	0	0	1	0	0	40.0466	78.127	1	1	1	1	28.1191	23.8747	55.6574
DATA	269	2	105	0	0	NC_4_6586630	NC_4_6586630	13456.2	441.105	2.393349674e-001	2.048403502e-001	2.426464473e-001	8.002223e+001	1.388499e+002	3.903124e+001	3.180545e+001	52	109	24	54	7.172173e+000	1.914158e+001	0	0	0	0	0	0	0	0	1	0	0	11.9187	34.8081	1	1	0	0	25.5572	24.1029	55.7833
DATA	270	2	106	0	0	NC_2_8761594	NC_2_8761594	13477.4	441.187	1.936454280e-001	6.502314695e-002	2.900414075e-003	1.378413e+003	2.152904e+003	1.430469e+002	2.171866e+002	246.5	588.5	24	54	7.383222e+000	1.854866e+001	0	0	0	0	0	0	0	0	1	0	0	205.108	539.303	1	1	1	1	23.696	24.4701	55.1449
DATA	271	2	107	0	0	NC_5_21798279	NC_5_21798279	13498.8	441.87	-4.415227584e-001	7.384602576e-002	2.245606341e-009	5.207347e+003	1.884056e+003	5.221396e+002	1.905725e+002	808	536	24	54	7.398389e+000	1.906197e+001	0	0	0	0	0	0	0	0	1	0	0	774.077	471.615	1	1	1	1	24.4106	24.6804	55.6985
DATA	272	2	108	0	0	Col_3_20208243	Col_3_20208243	13519.1	441.694	-8.155622417e-002	7.684634611e-002	2.885583351e-001	5.001475e+002	4.145165e+002	6.300341e+001	5.040595e+001	112	175	24	54	7.278601e+000	1.886049e+001	0	0	0	0	0	0	0	0	1	0	0	74.2757	103.679	1	1	1	1	24.1747	24.9061	55.4128
DATA	273	2	109	0	0	Col_3_7305271	Col_3_7305271	13540.7	440.291	-5.759230723e-002	9.016757199e-002	5.230016675e-001	3.376091e+002	2.956799e+002	5.109624e+001	4.121227e+001	91.5	138.5	24	54	7.450024e+000	1.915205e+001	0	0	0	0	0	0	0	0	1	0	0	50.0851	73.8807	1	1	1	1	24.8756	24.8606	55.5594
DATA	274	2	110	0	0	Col_3_23278447	Col_3_23278447	13562	440.797	-1.162873326e-001	9.059789366e-002	1.992978897e-001	3.610581e+002	2.762420e+002	5.270507e+001	3.985745e+001	99.5	137	24	54	7.288838e+000	1.921691e+001	0	0	0	0	0	0	0	0	1	0	0	53.5062	68.9679	1	1	1	1	28.1191	24.9472	55.2867
DATA	275	2	111	0	0	Col_1_18371899	Col_1_18371899	13583.4	441	-4.074959676e-002	7.351829854e-002	5.793884085e-001	5.428444e+002	4.942262e+002	6.651511e+001	5.718006e+001	121.5	193	25	54	7.279298e+000	1.914317e+001	0	0	0	0	0	0	0	0	1	0	0	80.3567	123.283	1	1	1	1	29.1201	25.1401	55.4363
DATA	276	2	112	0	0	Col_2_17124882	Col_2_17124882	13604	440.359	4.371552264e-001	7.335327771e-002	2.528765003e-009	1.864900e+004	5.102826e+004	1.865297e+003	5.102907e+003	2698.5	12355	25	55	7.238051e+000	1.921832e+001	0	0	1	1	0	0	0	0	1	0	0	2757.59	12716.6	1	1	1	1	21.6755	25.2449	56.0929
DATA	277	2	113	0	0	Col_3_6471900	Col_3_6471900	13625.3	441.17	7.683244396e-003	7.930627007e-002	9.228211615e-001	4.127672e+002	4.201345e+002	5.646126e+001	5.094214e+001	99	168.5	25	54	7.153718e+000	1.910047e+001	0	0	0	0	0	0	0	0	1	0	0	60.9646	104.611	1	1	1	1	26.2212	25.0527	55.8488
DATA	278	2	114	0	0	Col_3_7785681	Col_3_7785681	13647.1	441.367	3.175913621e-001	6.796358847e-002	2.968846728e-006	1.035445e+004	2.151387e+004	1.036164e+003	2.151580e+003	1446	5122	24	55	7.175805e+000	1.891918e+001	0	0	0	0	0	0	0	0	1	0	0	1527.48	5351.63	1	1	1	1	26.2212	24.9533	55.6516
DATA	279	2	115	0	0	Col_1_25679407	Col_1_25679407	13667.6	441	5.825321497e-002	8.031029323e-002	4.682362434e-001	3.801298e+002	4.346955e+002	5.418634e+001	5.218113e+001	98.5	171	24	54	7.254197e+000	1.908232e+001	0	0	0	0	0	0	0	0	1	0	0	56.0109	108.022	1	1	1	1	29.1201	25.0102	55.469
DATA	280	2	116	0	0	NC_1_11485320	NC_1_11485320	13688.3	441.046	7.113908043e-002	7.304370115e-002	3.300938315e-001	4.946708e+002	5.827138e+002	6.278321e+001	6.504210e+001	112	210	24	54	7.299886e+000	1.865899e+001	0	0	0	0	0	0	0	0	1	0	0	72.8012	144.662	1	1	1	1	21.6755	25.0271	54.9941
DATA	281	2	117	0	0	Col_5_6820989	Col_5_6820989	13709.8	440.308	-5.141913613e-002	6.780101107e-002	4.482217196e-001	7.854943e+002	6.977886e+002	8.757035e+001	7.553771e+001	161.5	242	24	54	7.425500e+000	1.853812e+001	0	0	0	0	0	0	0	0	1	0	0	115.455	173.029	1	1	1	1	24.4106	25.0068	55.1093
DATA	282	2	118	0	0	NC_2_3544138	NC_2_3544138	13731.2	440.632	1.299852927e-001	6.260222377e-002	3.785986686e-002	7.435075e+003	1.002930e+004	7.445172e+002	1.003348e+003	1120	2489	25	54	7.420913e+000	1.863401e+001	0	0	0	0	0	0	0	0	1	0	0	1091.43	2484.34	1	1	1	1	25.7804	25.0127	55.5769
DATA	283	2	119	0	0	NC_1_27783753	NC_1_27783753	13752.5	440.676	6.349436725e-003	7.248792362e-002	9.302001437e-001	5.425411e+002	5.505314e+002	6.670729e+001	6.221995e+001	123	203	25	54	7.625197e+000	1.823563e+001	0	0	0	0	0	0	0	0	1	0	0	79.5379	136.22	1	1	1	1	27.0811	25.3069	55.6323
DATA	284	2	120	0	0	NC_4_2326680	NC_4_2326680	13774.4	440.611	2.125021763e-001	6.456449693e-002	9.971974692e-004	3.733079e+003	6.089329e+003	3.753256e+002	6.096242e+002	583	1468	25	54	7.551139e+000	1.816463e+001	0	0	0	0	0	0	0	0	1	0	0	546.529	1504.92	1	1	1	1	24.4106	25.4021	55.3656
DATA	285	2	121	0	0	NC_1_26305348	NC_1_26305348	13794.6	440.701	3.061176740e-001	1.620912311e-001	5.895190727e-002	9.856219e+001	1.994472e+002	4.014362e+001	3.524354e+001	54	113	25	54	7.281712e+000	1.796116e+001	0	0	0	0	0	0	0	0	1	0	0	14.4112	49.2376	1	1	0	1	26.8687	25.1658	55.1023
DATA	286	2	122	0	0	Col_3_607305	Col_3_607305	13815.3	440.5	-3.474583677e-002	6.499551957e-002	5.929346576e-001	1.045121e+003	9.647630e+002	1.115402e+002	1.007671e+002	196	292	25	54	7.354696e+000	1.818584e+001	0	0	0	0	0	0	0	0	0	0	0	152.606	237.886	1	1	1	1	23.4529	25.4874	54.8292
DATA	287	2	123	0	0	Col_3_18609790	Col_3_18609790	13836.7	440.741	4.128568566e-002	6.550051980e-002	5.284912524e-001	8.980216e+002	9.875804e+002	9.791385e+001	1.029637e+002	172	306.5	25	53	7.268420e+000	1.794514e+001	0	0	0	0	0	0	0	0	1	1	0	130.944	243.221	1	1	1	1	24.8756	25.214	54.5818
DATA	288	2	124	0	0	Col_2_2441608	Col_2_2441608	13857.4	440.705	3.559766516e-002	6.721303790e-002	5.963723718e-001	7.496004e+002	8.136310e+002	8.453359e+001	8.643159e+001	148	264	25	54	7.215633e+000	1.845178e+001	0	0	0	0	0	0	0	0	1	0	0	109.151	200.134	1	1	1	1	22.9591	24.9829	55.1571
DATA	289	2	125	0	0	NC_3_2616994	NC_3_2616994	13879.5	440.676	0.000000000e+000	6.291304392e-001	1.000000000e+000	3.888453e+001	2.901661e+001	3.913445e+001	2.920964e+001	42.5	67.5	25	54	7.408795e+000	1.823503e+001	0	0	0	0	0	0	0	0	1	0	0	0.180159	1.6526	0	0	0	0	27.0811	25.3938	55.0135
DATA	290	2	126	0	0	NC_1_4271217	NC_1_4271217	13900.5	440.676	-1.893913703e-002	1.873031683e-001	9.194592676e-001	1.226526e+002	1.174188e+002	4.106519e+001	3.150951e+001	59	93	25	54	7.194742e+000	1.827483e+001	0	0	0	0	0	0	0	0	1	0	0	17.8073	28.8059	1	1	0	0	27.0811	25.0685	55.3628
DATA	291	2	127	0	0	Col_1_22523812	Col_1_22523812	13921.8	440.585	-5.264574494e-002	7.464040253e-002	4.806079824e-001	5.358506e+002	4.746768e+002	6.642168e+001	5.577184e+001	116	185	25	54	7.138149e+000	1.889583e+001	0	0	0	0	0	0	0	0	1	0	0	77.682	116.292	1	1	1	1	24.6442	25.0679	55.6019
DATA	292	2	128	0	0	NC_2_421707	NC_2_421707	13943.4	440.5	-5.731921676e-002	6.628700082e-002	3.871964546e-001	9.325231e+002	8.172226e+002	1.011987e+002	8.682326e+001	175	253	25	55	7.099320e+000	1.921924e+001	0	0	0	0	0	0	0	0	1	0	0	134.982	199.929	1	1	1	1	22.9591	25.18	56.0745
DATA	293	2	129	0	0	Col_5_8923386	Col_5_8923386	13964.3	440.745	-6.928488371e-002	6.441539071e-002	2.821083473e-001	1.256799e+003	1.071473e+003	1.317013e+002	1.110974e+002	215	330.5	25	55	7.103663e+000	1.930121e+001	0	0	0	0	0	0	0	0	1	0	0	181.651	261.774	1	1	1	1	24.8756	25.0476	55.9107
DATA	294	2	130	0	0	Col_2_18304785	Col_2_18304785	13985.1	440.614	-2.662034210e-002	9.205051884e-002	7.724338845e-001	3.213828e+002	3.022751e+002	5.086583e+001	4.216962e+001	89	140	25	55	7.356260e+000	1.936143e+001	0	0	0	0	0	0	0	0	0	0	0	46.3807	73.7433	1	1	1	1	22.1978	25.5333	55.9598
DATA	295	2	131	0	0	NC_4_3557490	NC_4_3557490	14006.6	440.536	-4.049787409e-002	6.938827617e-002	5.594615671e-001	6.985528e+002	6.363578e+002	8.024416e+001	7.011922e+001	142	221	25	54	7.161201e+000	1.915273e+001	0	0	0	0	0	0	0	0	1	0	0	100.654	155.012	1	1	1	1	25.1049	25.1945	55.2173
DATA	296	2	132	0	0	NC_5_20922657	NC_5_20922657	14026.8	440.571	-8.129612258e-002	6.717134661e-002	2.261715555e-001	8.978290e+002	7.445562e+002	9.810699e+001	8.008322e+001	163	249	25	54	7.160792e+000	1.897608e+001	0	0	0	0	0	0	0	0	1	0	0	129.175	181.108	1	1	1	1	25.5572	24.9668	55.406
DATA	297	2	133	0	0	Col_4_14184094	Col_4_14184094	14048.4	440.245	1.659080410e-002	6.215055761e-002	7.895112173e-001	2.242103e+003	2.329412e+003	2.276826e+002	2.348066e+002	368	605	24	54	7.167891e+000	1.846411e+001	0	0	0	0	0	0	0	0	1	0	0	322.058	565.694	1	1	1	1	24.8756	24.7043	55.2025
DATA	298	2	134	0	0	Col_3_18879086	Col_3_18879086	14069.3	440.439	-1.815170921e-001	6.478691151e-002	5.082535968e-003	2.146655e+003	1.413335e+003	2.183009e+002	1.443965e+002	349	408.5	24	54	7.135303e+000	1.869959e+001	0	0	0	0	0	0	0	0	1	0	0	307.866	342.702	1	1	1	1	25.3321	24.6246	55.0281
DATA	299	2	135	0	0	NC_3_10257014	NC_3_10257014	14090.5	440.5	2.653130741e-001	6.697189345e-002	7.446213066e-005	1.401053e+003	2.580880e+003	1.456317e+002	2.597834e+002	240.5	685.5	24	55	7.226456e+000	1.923485e+001	0	0	0	0	0	0	0	0	1	0	0	200.612	624.802	1	1	1	1	24.4106	24.7706	55.822
DATA	300	2	136	0	0	NC_1_11824678	NC_1_11824678	14112	440.5	-1.135950051e-001	7.943148045e-002	1.526881618e-001	4.971804e+002	3.827533e+002	6.368816e+001	4.843496e+001	113	156	24	54	7.248191e+000	1.938998e+001	0	0	0	0	0	0	0	0	1	0	0	71.0723	92.5052	1	1	1	1	26.2212	24.6486	55.7589
DATA	301	2	137	0	0	Col_3_9637959	Col_3_9637959	14133.2	440.522	9.884872165e-003	6.291023581e-002	8.751450654e-001	1.571473e+003	1.607651e+003	1.621258e+002	1.634911e+002	264	466	24	55	7.366884e+000	1.919944e+001	0	0	0	0	0	0	0	0	1	0	0	224.276	387.888	1	1	1	1	30	24.668	55.6609
DATA	302	2	138	0	0	NC_4_2992483	NC_4_2992483	14154.5	440.676	9.912041304e-002	3.208298169e-001	7.573594643e-001	6.118813e+001	7.687544e+001	4.040027e+001	3.075775e+001	51	78	24	54	7.124075e+000	1.875299e+001	0	0	0	0	0	0	0	0	1	0	0	8.7182	18.5166	1	1	0	0	27.0811	24.2956	55.2494
DATA	303	2	139	0	0	Col_3_11427598	Col_3_11427598	14175.5	440.467	1.551974794e-001	6.368187099e-002	1.480661733e-002	1.988953e+003	2.843296e+003	2.028778e+002	2.858906e+002	331.5	748	23	54	7.123482e+000	1.840407e+001	0	0	0	0	0	0	0	0	1	0	0	282.921	683.633	1	1	1	1	26.2212	24.0074	54.8471
DATA	304	2	140	0	0	Col_3_2167717	Col_3_2167717	14197.3	440.597	4.827161432e-002	6.182405887e-002	4.349259464e-001	3.712979e+003	4.149484e+003	3.734537e+002	4.160235e+002	581	1051.5	24	54	7.229984e+000	1.812398e+001	0	0	0	0	0	0	0	0	1	0	0	527.252	995.864	1	1	1	1	26.2212	24.1732	54.6884
DATA	305	2	141	0	0	Col_4_7673035	Col_4_7673035	14218.3	440.534	5.553311206e-002	6.348072961e-002	3.816812833e-001	1.338842e+003	1.521467e+003	1.397708e+002	1.550653e+002	231	435	24	54	7.265151e+000	1.815830e+001	0	0	0	0	0	0	0	0	1	0	0	189.801	364.478	1	1	1	1	25.3321	24.2153	54.9817
DATA	306	2	142	0	0	Col_4_15030031	Col_4_15030031	14238.8	439.902	-2.430925009e-002	7.190206549e-002	7.352966162e-001	6.002557e+002	5.675799e+002	7.224522e+001	6.419947e+001	123	196	24	54	7.525489e+000	1.856815e+001	0	0	0	0	0	0	0	0	1	0	0	84.9532	135.707	1	1	1	1	23.4529	24.6518	55.1557
DATA	307	2	143	0	0	NC_5_22578738	NC_5_22578738	14260.2	440.5	4.232233420e-002	1.428269156e-001	7.669864485e-001	1.612042e+002	1.777046e+002	4.337726e+001	3.491687e+001	68.5	111	24	55	7.482924e+000	1.862094e+001	0	0	0	0	0	0	0	0	1	0	0	22.7768	42.4112	1	1	0	1	26.6546	24.735	55.8243
DATA	308	2	144	0	0	Col_2_3154250	Col_2_3154250	14281.9	441.118	2.659983821e-001	6.609961545e-002	5.716818039e-005	7.003387e+003	1.292131e+004	7.014995e+002	1.292482e+003	1009	2776	24	55	7.532873e+000	1.900807e+001	0	0	0	1	0	0	0	0	1	0	0	987.836	3077.97	1	1	1	1	20.0267	24.7288	56.457
DATA	309	2	145	0	0	NC_4_10636017	NC_4_10636017	14302.5	440.676	-2.370632420e-001	5.525476565e-001	6.678964922e-001	5.175360e+001	2.998315e+001	4.073794e+001	3.025282e+001	51	69	24	55	7.507093e+000	1.907954e+001	0	0	0	0	0	0	0	0	1	0	0	7.28752	5.1683	1	0	0	0	27.0811	24.5602	55.9906
DATA	310	2	146	0	0	NC_3_14352387	NC_3_14352387	14323.7	440.5	-1.300174090e-001	2.430418696e-001	5.926782858e-001	1.081134e+002	8.014236e+001	4.189687e+001	3.128120e+001	57	83.5	24	55	7.527440e+000	1.936566e+001	0	0	0	0	0	0	0	0	1	0	0	15.1973	19.0126	1	1	0	0	27.0811	24.4388	55.9319
DATA	311	2	147	0	0	Col_5_14632308	Col_5_14632308	14344.9	440.397	-1.138249216e-001	6.300547047e-002	7.082653978e-002	2.642806e+003	2.033482e+003	2.673731e+002	2.055934e+002	411.5	540	24	55	7.514528e+000	1.971160e+001	0	0	0	0	0	0	0	0	1	0	0	370.851	481.404	1	1	1	1	25.7804	24.3649	55.8201
DATA	312	2	148	0	0	Col_1_4640897	Col_1_4640897	14366.1	440.473	-4.901598402e-002	6.485936119e-002	4.498127717e-001	1.144014e+003	1.021916e+003	1.213981e+002	1.066074e+002	204.5	310.5	24	55	7.408185e+000	1.967571e+001	0	0	0	0	0	0	0	0	1	0	0	160.258	241.418	1	1	1	1	25.3321	24.3538	55.7962
DATA	313	2	149	0	0	NC_5_14149118	NC_5_14149118	14387.5	440.46	-3.628716791e-001	1.175560956e-001	2.023264272e-003	3.442553e+002	1.492825e+002	5.329835e+001	3.389561e+001	89	99	24	54	7.383718e+000	1.980687e+001	0	0	0	0	0	0	0	0	1	0	0	48.1402	35.1893	1	1	1	0	24.4106	24.3238	55.6432
DATA	314	2	150	0	0	NC_1_26267745	NC_1_26267745	14408.6	440.508	6.123369206e-002	6.635872668e-002	3.561282613e-001	8.404354e+002	9.676939e+002	9.340568e+001	1.014615e+002	155	292.5	24	55	7.270697e+000	1.946288e+001	0	0	0	0	0	0	0	0	1	0	0	117.323	227.608	1	1	1	1	25.3321	24.1079	55.8467
DATA	315	2	151	0	0	Col_3_19582717	Col_3_19582717	14429.5	440.293	-3.200748035e-002	7.153057718e-002	6.545388424e-001	6.286613e+002	5.839951e+002	7.496147e+001	6.591556e+001	127	190.5	24	55	7.259159e+000	1.963106e+001	0	0	0	0	0	0	0	0	1	0	0	87.6081	137.048	1	1	1	1	25.3321	24.2209	56.0943
DATA	316	2	152	0	0	NC_3_1744221	NC_3_1744221	14450.8	440.341	-2.874145719e-001	2.240207875e-001	1.994984908e-001	1.418997e+002	7.320939e+001	4.329232e+001	3.150015e+001	62	83	24	55	7.393612e+000	1.921127e+001	0	0	0	0	0	0	0	0	1	0	0	19.7404	17.1409	1	1	0	0	22.4545	23.9903	56.5472
DATA	317	2	153	0	0	Col_5_25071448	Col_5_25071448	14471.9	440.5	9.453075253e-002	6.286295618e-002	1.326433750e-001	1.942315e+003	2.414629e+003	1.985056e+002	2.434077e+002	322	644	23	56	7.291446e+000	1.890830e+001	0	0	0	0	0	0	0	0	1	0	0	269.743	564.049	1	1	1	1	25.3321	23.7511	56.8982
DATA	318	2	154	0	0	NC_4_6875499	NC_4_6875499	14492.7	440.593	2.245733534e-002	9.336982164e-002	8.099269460e-001	3.088137e+002	3.252026e+002	5.136102e+001	4.477691e+001	85	139	24	56	7.273180e+000	1.894001e+001	0	0	0	0	0	0	0	0	1	0	0	42.8146	75.7892	1	1	1	1	24.8756	23.9022	56.773
DATA	319	2	155	0	0	Col_2_14662026	Col_2_14662026	14513.9	440.527	-8.524903612e-002	7.099947499e-002	2.298677787e-001	7.073690e+002	5.812956e+002	8.181615e+001	6.581126e+001	135	203	24	55	7.296706e+000	1.893751e+001	0	0	0	0	0	0	0	0	1	0	0	97.9006	135.14	1	1	1	1	25.3321	23.8221	56.3629
DATA	320	2	156	0	0	NC_4_2294185	NC_4_2294185	14535.3	440.509	2.004356692e-001	8.740649995e-002	2.183972868e-002	2.961839e+002	4.698909e+002	5.072785e+001	5.625693e+001	79	176	23	55	7.360603e+000	1.888100e+001	0	0	0	0	0	0	0	0	1	0	0	40.9209	108.966	1	1	1	1	25.3321	23.8275	55.5324
DATA	321	2	157	0	0	Col_4_2440170	Col_4_2440170	14556.4	440.186	1.950895015e-001	1.157850113e-001	9.200231949e-002	1.839638e+002	2.882849e+002	4.517127e+001	4.234301e+001	67	128	23	54	7.407696e+000	1.891180e+001	0	0	0	0	0	0	0	0	1	0	0	25.372	66.6791	1	1	0	1	25.3321	23.7939	55.2197
DATA	322	2	158	0	0	Col_5_23089709	Col_5_23089709	14577.3	440.271	1.487984678e-001	9.199115791e-002	1.057639066e-001	2.805539e+002	3.951981e+002	4.994862e+001	5.028469e+001	82	151	23	54	7.629975e+000	1.900579e+001	0	0	0	0	0	0	0	0	1	0	0	38.6285	91.1764	1	1	1	1	25.7804	23.6054	54.8285
DATA	323	2	159	0	0	Col_5_8762121	Col_5_8762121	14598.7	440.5	-5.371715369e-002	6.487923532e-002	4.076954061e-001	1.177274e+003	1.040304e+003	1.247931e+002	1.086008e+002	192	285	23	54	7.574507e+000	1.954066e+001	0	0	0	0	0	0	0	0	1	0	0	161.819	239.383	1	1	1	1	27.0811	23.4043	55.1202
DATA	324	2	160	0	0	Col_3_645720	Col_3_645720	14620	440.5	1.064560829e-001	9.415576737e-002	2.582075186e-001	2.814800e+002	3.596695e+002	5.011746e+001	4.765171e+001	80	136	23	54	7.617072e+000	1.953873e+001	0	0	0	0	0	0	0	0	1	0	0	38.624	82.5399	1	1	1	1	26.2212	23.4567	55.4599
DATA	325	2	161	0	0	NC_2_16896608	NC_2_16896608	14641	440.5	1.032126197e-001	6.793357309e-002	1.286827832e-001	6.222805e+002	7.892213e+002	7.481684e+001	8.047241e+001	114	213	23	54	7.535814e+000	1.950294e+001	0	0	0	0	0	0	0	0	1	0	0	85.2448	180.626	1	1	1	1	26.2212	23.4478	55.2229
DATA	326	2	162	66	1	DarkCorner	DarkCorner	14662.2	440.5	0.000000000e+000	6.284875489e-001	1.000000000e+000	4.134021e+001	3.123100e+001	4.160571e+001	3.147355e+001	31.5	68	23	55	7.572302e+000	1.941156e+001	0	0	0	0	0	0	0	0	1	0	0	-8.00507	3.75935	0	0	0	0	30	23.4596	55.482
DATA	327	2	163	66	1	DarkCorner	DarkCorner	14683.4	439.922	0.000000000e+000	6.285249635e-001	1.000000000e+000	4.141243e+001	3.132412e+001	4.167840e+001	3.158454e+001	35.5	68	23	55	7.553685e+000	1.957804e+001	0	0	0	0	0	0	0	0	1	0	0	-4.29603	4.44296	0	0	0	0	28.3221	23.4144	56.2814
DATA	328	2	164	66	1	DarkCorner	DarkCorner	14704.8	439.844	0.000000000e+000	6.282110464e-001	1.000000000e+000	4.148238e+001	3.141655e+001	4.174880e+001	3.164662e+001	38.5	71	23	55	7.371653e+000	1.954455e+001	0	0	0	0	0	0	0	0	1	0	0	-3.64426	3.09769	0	0	0	0	22.1978	23.1524	56.2266
DATA	329	3	1	66	1	DarkCorner	DarkCorner	11246.1	448.237	0.000000000e+000	6.279238993e-001	1.000000000e+000	3.997309e+001	3.030521e+001	4.022982e+001	3.049872e+001	43	61	25	54	7.348284e+000	1.915078e+001	0	0	0	0	0	0	0	0	1	0	0	-1.84448	-8.66286	0	0	0	0	21.4095	25.0281	55.8069
DATA	330	3	2	66	1	DarkCorner	DarkCorner	11266.3	448.197	0.000000000e+000	6.280137848e-001	1.000000000e+000	3.992896e+001	3.023317e+001	4.018540e+001	3.042621e+001	36.5	59	25	54	7.535018e+000	1.957732e+001	0	0	0	0	0	0	0	0	1	0	0	-5.86955	-6.19163	0	0	0	0	29.3162	25.2617	56.0859
DATA	331	3	3	0	0	Col_4_6792843	Col_4_6792843	11287.5	448.411	8.772176451e-002	9.262871454e-002	3.436257373e-001	2.863458e+002	3.504391e+002	4.930617e+001	4.636040e+001	80	152	25	55	7.605606e+000	1.918479e+001	0	0	0	0	0	0	0	0	0	0	0	40.5907	82.8236	1	1	1	1	24.6442	25.7963	55.8396
DATA	332	3	4	0	0	NC_1_5390149	NC_1_5390149	11308.9	447.949	2.525588678e-002	8.838980144e-002	7.750825961e-001	3.335834e+002	3.535577e+002	5.215307e+001	4.654930e+001	91	156	26	56	7.607702e+000	1.960220e+001	0	0	0	0	0	0	0	0	0	0	0	47.3456	83.7612	1	1	1	1	26.4388	26.2047	56.6466
DATA	333	3	5	0	0	NC_5_10643669	NC_5_10643669	11330.2	448	1.986187291e-001	9.968494512e-002	4.632009553e-002	2.249074e+002	3.553223e+002	4.592576e+001	4.663753e+001	73.5	153	26	56	7.428625e+000	1.962138e+001	0	0	0	0	0	0	0	0	0	0	0	31.9592	84.3767	1	1	1	1	28.1191	25.9737	56.9449
DATA	334	3	6	0	0	Col_4_13331099	Col_4_13331099	11351.7	448.194	4.424006913e-002	6.937268115e-002	5.236585650e-001	6.456041e+002	7.148358e+002	7.594432e+001	7.757698e+001	130	231.5	26	56	7.411708e+000	1.931884e+001	0	0	0	0	0	0	0	0	0	0	0	91.8501	170.144	1	1	1	1	26.6546	26.0983	57.1564
DATA	335	3	7	0	0	NC_5_1452901	NC_5_1452901	11372.8	447.696	2.812695436e-001	6.661645179e-002	2.419041311e-005	8.219884e+003	1.570852e+004	8.229583e+002	1.571140e+003	1179	3688	25.5	56	7.276040e+000	1.947715e+001	0	0	0	0	0	0	0	0	0	0	0	1170.92	3747.14	1	1	1	1	25.1049	26.0305	56.8513
DATA	336	3	8	0	0	Col_4_7586796	Col_4_7586796	11393.3	448.29	-1.248887772e-002	6.323080563e-002	8.434264606e-001	1.467618e+003	1.426015e+003	1.520885e+002	1.457245e+002	259	393	25	56	7.340319e+000	1.966806e+001	0	0	0	0	0	0	0	0	0	0	0	209.295	340.891	1	1	1	1	26.6546	25.9569	57.0928
DATA	337	3	9	0	0	Col_1_27740394	Col_1_27740394	11414.6	448	1.022956465e-001	6.544672419e-002	1.180439337e-001	9.325620e+002	1.180248e+003	1.014130e+002	1.217640e+002	174	310	25	55	7.273657e+000	1.916976e+001	0	0	0	0	0	0	0	0	0	0	0	133.16	282.742	1	1	1	1	29.1201	25.9874	56.5915
DATA	338	3	10	0	0	NC_5_24456137	NC_5_24456137	11435.8	448	1.514502732e-001	4.596800499e-001	7.418013094e-001	3.954505e+001	5.604572e+001	3.979903e+001	3.040241e+001	42	82	26	56	7.437114e+000	1.875119e+001	0	0	0	0	0	0	0	0	0	0	0	-0.0941572	13.4544	0	1	0	0	28.1191	26.3308	56.7758
DATA	339	3	11	0	0	NC_3_16083971	NC_3_16083971	11457.3	447.806	0.000000000e+000	6.292181913e-001	1.000000000e+000	3.949460e+001	2.963096e+001	3.977752e+001	2.985298e+001	45	70	26	55	7.576850e+000	1.901773e+001	0	0	0	0	0	0	0	0	0	0	0	2.18424	3.3664	0	0	0	0	20.3108	26.5726	56.7565
DATA	340	3	12	0	0	Col_5_7828815	Col_5_7828815	11478.4	448	3.048051920e-001	6.749403967e-002	6.300937091e-006	6.485461e+003	1.308417e+004	6.497600e+002	1.308755e+003	963	3327	26	55	7.511222e+000	1.907697e+001	0	0	0	0	0	0	0	0	0	0	0	929.513	3153.67	1	1	1	1	29.1201	26.5966	56.7089
DATA	341	3	13	0	0	NC_2_6893966	NC_2_6893966	11501.5	447.935	1.862667209e-001	4.406001363e-001	6.724726811e-001	3.939285e+001	6.049008e+001	3.964585e+001	3.030856e+001	41.5	82.5	26	55	7.512484e+000	1.933722e+001	0	0	0	0	0	0	0	0	0	0	0	-0.651214	14.6106	0	1	0	0	30	26.548	57.2804
DATA	342	3	14	0	0	NC_5_23707859	NC_5_23707859	11520.5	448	-2.932593991e-002	8.514532265e-002	7.305287915e-001	3.771599e+002	3.525328e+002	5.468811e+001	4.606328e+001	99.5	148.5	26	56	7.444235e+000	1.927779e+001	0	0	0	0	0	0	0	0	0	0	0	54.1897	85.294	1	1	1	1	29.1201	26.4416	57.5576
DATA	343	3	15	0	0	NC_4_6351369	NC_4_6351369	11540.4	447.923	8.995935761e-002	2.276433392e-001	6.927124414e-001	8.815342e+001	1.084422e+002	4.052542e+001	3.152149e+001	54	97	26	56	7.326796e+000	1.891144e+001	0	0	0	0	0	0	0	0	0	0	0	12.6807	26.2825	1	1	0	0	21.4095	26.0653	57.2229
DATA	344	3	16	0	0	NC_4_4914754	NC_4_4914754	11562.6	448	0.000000000e+000	6.289080188e-001	1.000000000e+000	3.925137e+001	2.935408e+001	3.950346e+001	2.954151e+001	43	66	26	55	7.239909e+000	1.909515e+001	0	0	0	0	0	0	0	0	0	0	0	-0.433797	-3.03804	0	0	0	0	30	25.9177	56.5928
DATA	345	3	17	0	0	NC_4_8009104	NC_4_8009104	11583.4	447.686	1.007936923e-001	6.343281570e-002	1.120641398e-001	1.471681e+003	1.856126e+003	1.523648e+002	1.879408e+002	254	510	26	55	7.372810e+000	1.912244e+001	0	0	0	0	0	0	0	0	0	0	0	212.242	451.479	1	1	1	1	24.4106	25.9148	56.3969
DATA	346	3	18	0	0	Col_3_18401779	Col_3_18401779	11604.6	448.08	2.626350266e-002	6.921706977e-002	7.043635361e-001	6.510997e+002	6.916892e+002	7.610622e+001	7.517362e+001	140	236.5	25	55	7.293948e+000	1.907733e+001	0	0	0	0	0	0	0	0	0	0	0	94.013	168.535	1	1	1	1	24.1747	25.8079	56.2155
DATA	347	3	19	66	-1	(-)3xSLv1	NegativeControl	11626.4	448	0.000000000e+000	6.291605142e-001	1.000000000e+000	3.910446e+001	2.920379e+001	3.937000e+001	2.939061e+001	46	68	25	55	7.328879e+000	1.933865e+001	0	0	0	0	0	0	0	0	0	0	0	1.53913	0.347224	0	0	0	0	29.1201	25.7435	56.2703
DATA	348	3	20	0	0	NC_5_4425576	NC_5_4425576	11647	448.566	-1.696959511e-002	1.058952701e-001	8.726850509e-001	2.518594e+002	2.422080e+002	4.668668e+001	3.804837e+001	79	124	25	56	7.332568e+000	1.948135e+001	0	0	0	0	0	0	0	0	0	0	0	36.4548	59.2107	1	1	1	1	25.3321	25.5837	56.7618
DATA	349	3	21	0	0	NC_5_6302487	NC_5_6302487	11668.4	448.213	1.308365544e-001	6.742170890e-002	5.231043217e-002	7.259337e+002	9.811458e+002	8.252961e+001	1.023952e+002	141.5	309	25	55	7.185635e+000	1.853963e+001	0	0	0	0	0	0	0	0	1	0	0	105.209	240.233	1	1	1	1	25.7804	25.4303	55.9748
DATA	350	3	22	0	0	NC_2_18903954	NC_2_18903954	11689.6	448	1.619812498e-001	7.774918451e-002	3.721641518e-002	3.868054e+002	5.616603e+002	5.507870e+001	6.332705e+001	88.5	209	25	55	7.288304e+000	1.880926e+001	0	0	0	0	0	0	0	0	0	0	0	56.1297	137.732	1	1	1	1	29.1201	25.4733	56.5648
DATA	351	3	23	0	0	NC_4_3002968	NC_4_3002968	11710.5	448.089	6.076777046e-002	9.399381648e-002	5.179503071e-001	2.786816e+002	3.205354e+002	4.806708e+001	4.336593e+001	83	145	25	55	7.218097e+000	1.871936e+001	0	0	0	0	0	0	0	0	1	0	0	40.4881	78.7188	1	1	1	1	22.4545	25.1311	56.7406
DATA	352	3	24	0	0	NC_5_10964726	NC_5_10964726	11732	447.6	3.925436253e-003	8.527194898e-002	9.632828949e-001	3.566068e+002	3.598447e+002	5.292958e+001	4.632028e+001	92	164	25	55	7.503906e+000	1.849704e+001	0	0	0	0	0	0	0	0	0	0	0	51.8763	88.5017	1	1	1	1	26.2212	25.6101	56.5018
DATA	353	3	25	0	0	NC_3_1563859	NC_3_1563859	11753.1	448.179	-1.773754759e-001	3.675926704e-001	6.294275902e-001	7.119879e+001	4.732571e+001	3.971232e+001	2.950697e+001	51	79	25	56	7.618656e+000	1.870744e+001	0	0	0	0	0	0	0	0	0	0	0	10.3692	11.6561	1	1	0	0	24.8756	25.7784	56.7833
DATA	354	3	26	66	-1	(-)3xSLv1	NegativeControl	11774.4	447.701	0.000000000e+000	6.292339677e-001	1.000000000e+000	3.877053e+001	2.890055e+001	3.901953e+001	2.909617e+001	40	70	25	55	7.582778e+000	1.860274e+001	0	0	0	0	0	0	0	0	0	0	0	-3.45811	1.9798	0	0	0	0	26.8687	25.7972	56.7275
DATA	355	3	27	0	0	Col_1_24216823	Col_1_24216823	11795	448.157	6.913447029e-003	6.377085365e-002	9.136698622e-001	1.221246e+003	1.240842e+003	1.281935e+002	1.274386e+002	227	357	25	56	7.680765e+000	1.870592e+001	0	0	0	0	0	0	0	0	0	0	0	178.282	306.435	1	1	1	1	22.9591	25.7909	56.9992
DATA	356	3	28	0	0	NC_1_6369009	NC_1_6369009	11816.6	447.701	1.542643326e-001	1.144916601e-001	1.778563184e-001	1.837069e+002	2.620534e+002	4.304464e+001	3.909275e+001	69	126	25	56	7.709728e+000	1.922780e+001	0	0	0	0	0	0	0	0	0	0	0	26.8518	64.8005	1	1	0	1	26.8687	25.7743	56.8278
DATA	357	3	29	0	0	NC_1_12654759	NC_1_12654759	11837.7	447.609	1.808549326e-001	2.201902247e-001	4.114425610e-001	8.053608e+001	1.221365e+002	3.970721e+001	3.144188e+001	54	95	25	55	7.720835e+000	1.953836e+001	0	0	0	0	0	0	0	0	0	0	0	11.7855	30.2397	1	1	0	0	27.2919	25.5582	56.9079
DATA	358	3	30	0	0	NC_4_2368089	NC_4_2368089	11859.4	447.75	0.000000000e+000	6.296340875e-001	1.000000000e+000	3.858861e+001	2.875273e+001	3.883644e+001	2.899478e+001	36	74	25	56	7.682908e+000	1.983167e+001	0	0	0	0	0	0	0	0	0	0	0	-6.40295	4.56194	0	0	0	0	23.696	25.6548	57.2589
DATA	359	3	31	0	0	NC_1_22522	NC_1_22522	11880	447.5	2.083101956e-001	1.081442021e-001	5.407612635e-002	1.882898e+002	3.041845e+002	4.312026e+001	4.196038e+001	64	136	25	56	7.760494e+000	1.990762e+001	0	0	0	0	0	0	0	0	1	0	0	27.6178	75.4942	1	1	0	1	26.2212	25.3004	57.2202
DATA	360	3	32	0	0	NC_3_22002411	NC_3_22002411	11901.4	447.701	4.130389072e-001	3.339959901e-001	2.162139754e-001	3.850127e+001	9.965841e+001	3.889600e+001	3.054103e+001	48.5	95.5	24	56	7.512366e+000	1.971918e+001	0	0	0	0	0	0	0	0	1	0	0	4.96876	24.7628	0	1	0	0	26.8687	24.8213	57.074
DATA	361	3	33	0	0	NC_1_13202988	NC_1_13202988	11922.2	447.964	5.776731885e-002	7.513664466e-002	4.419941453e-001	4.562372e+002	5.211443e+002	5.983117e+001	5.956099e+001	110	196	25	56	7.710037e+000	1.964880e+001	0	0	0	0	0	0	0	0	1	0	0	67.0663	129.635	1	1	1	1	24.8756	25.1047	57.4475
DATA	362	3	34	0	0	Col_4_14725221	Col_4_14725221	11943.1	447.7	2.080168859e-001	7.178125710e-002	3.756372659e-003	5.113906e+002	8.255999e+002	6.411007e+001	8.744136e+001	117	271	25	56	7.668736e+000	1.927335e+001	0	0	0	0	0	0	0	0	1	0	0	75.2579	205.586	1	1	1	1	26.2212	25.2568	57.2933
DATA	363	3	35	0	0	NC_3_16147323	NC_3_16147323	11964.4	447.904	1.237297125e-001	9.148037144e-002	1.762066614e-001	2.704473e+002	3.595939e+002	4.714995e+001	4.605607e+001	82	157	25	57	7.612683e+000	1.944719e+001	0	0	0	0	0	0	0	0	0	0	0	39.8425	89.6389	1	1	1	1	24.6442	25.5632	58.0774
DATA	364	3	36	0	0	NC_1_17014755	NC_1_17014755	11986	447.5	7.416232534e-002	5.020976347e-001	8.825755946e-001	3.833258e+001	4.547057e+001	3.857876e+001	2.910461e+001	39	74	25	57	7.834008e+000	1.942657e+001	0	0	0	0	0	0	0	0	0	0	0	-2.25826	11.3463	0	1	0	0	26.2212	25.5466	58.1182
DATA	365	3	37	0	0	NC_5_15392061	NC_5_15392061	12007	447.5	2.313615918e-001	7.238645439e-002	1.392505071e-003	4.948063e+002	8.429403e+002	6.271799e+001	8.905214e+001	112	279	25	57	7.909290e+000	1.948856e+001	0	0	0	0	0	0	0	0	0	0	0	73.0543	210.544	1	1	1	1	26.2212	25.6748	58.1347
DATA	366	3	38	0	0	Col_1_16868905	Col_1_16868905	12028.2	447.522	1.371415483e-001	6.395739631e-002	3.201172981e-002	1.395703e+003	1.913968e+003	1.447826e+002	1.935354e+002	252	522	25	58	7.888188e+000	1.985893e+001	0	0	0	0	0	0	0	0	0	0	0	206.278	478.513	1	1	1	1	27.0811	25.4928	58.703
DATA	367	3	39	0	0	Col_1_21694732	Col_1_21694732	12049.6	447.607	1.513205175e-001	6.544452558e-002	2.076692773e-002	9.738630e+002	1.379807e+003	1.047054e+002	1.409269e+002	182	425	25	57	7.876972e+000	2.002930e+001	0	0	0	0	0	0	0	0	0	0	0	144.079	345.285	1	1	1	1	24.8756	25.5227	58.5891
DATA	368	3	40	0	0	Col_3_15304665	Col_3_15304665	12070.1	447.889	1.487058555e-001	9.383079510e-002	1.130050044e-001	2.506692e+002	3.530261e+002	4.587703e+001	4.545958e+001	79.5	155.5	25	57	7.833491e+000	1.972515e+001	0	0	0	0	0	0	0	0	0	0	0	37.1202	88.4183	1	1	1	1	24.6442	25.6078	58.1937
DATA	369	3	41	0	0	Col_1_24983939	Col_1_24983939	12091	447.651	1.157982413e-003	7.648633112e-002	9.879207045e-001	4.555470e+002	4.567633e+002	5.957059e+001	5.390052e+001	103	176	25	57	7.800956e+000	1.994788e+001	0	0	0	0	0	0	0	0	1	0	0	67.5265	114.495	1	1	1	1	26.4388	25.3946	57.811
DATA	370	3	42	0	0	Col_3_21780540	Col_3_21780540	12112.1	447.875	6.379346361e-002	6.199027005e-002	3.034381699e-001	3.186240e+003	3.690388e+003	3.209236e+002	3.701449e+002	523	1012	25	56	7.834794e+000	1.967791e+001	0	0	0	0	0	0	0	0	1	0	0	472.743	925.819	1	1	1	1	25.1049	25.2567	57.5723
DATA	371	3	43	0	0	Col_2_11147130	Col_2_11147130	12133.5	447.891	-1.775228112e-002	7.652126788e-002	8.165446421e-001	4.644036e+002	4.458033e+002	6.020458e+001	5.294989e+001	106.5	174.5	24	55	7.657570e+000	1.958199e+001	0	0	0	0	0	0	0	0	1	0	0	68.9691	111.929	1	1	1	1	25.3321	24.7533	56.9034
DATA	372	3	44	0	0	Col_1_6490997	Col_1_6490997	12154.6	447.808	-1.939088018e-002	6.412036041e-002	7.623366560e-001	1.156722e+003	1.106212e+003	1.218410e+002	1.142458e+002	211	343	24	56	7.563669e+000	1.953744e+001	0	0	0	0	0	0	0	0	1	0	0	171.945	277.949	1	1	1	1	24.6442	24.5811	57.0843
DATA	373	3	45	0	0	NC_5_24109464	NC_5_24109464	12176.4	447.586	6.939350868e-001	2.375188868e-001	3.482388750e-003	3.799732e+001	1.877967e+002	3.824135e+001	3.415447e+001	38	110	24	56	7.708232e+000	1.974565e+001	0	0	0	0	0	0	0	0	1	0	0	-4.53572	47.2212	0	1	0	1	27.501	24.3704	57.4308
DATA	374	3	46	0	0	NC_3_10135984	NC_3_10135984	12197.6	447.782	6.512891040e-002	6.459421178e-002	3.133211135e-001	1.004695e+003	1.167248e+003	1.074896e+002	1.201556e+002	178.5	365	24	57	7.685926e+000	1.994573e+001	0	0	0	0	0	0	0	0	1	0	0	149.616	293.71	1	1	1	1	25.1049	24.1958	58.0115
DATA	375	3	47	0	0	Col_5_6713890	Col_5_6713890	12218.5	448	4.365313980e-003	7.209890632e-002	9.517206301e-001	5.451193e+002	5.506262e+002	6.655123e+001	6.199605e+001	117	196	24	57	7.795491e+000	2.017931e+001	0	0	0	0	0	0	0	0	1	0	0	81.2437	138.644	1	1	1	1	25.3321	24.2078	58.4714
DATA	376	3	48	0	0	Col_2_10351618	Col_2_10351618	12239.5	447.648	-4.799447230e-002	6.448684943e-002	4.567239851e-001	1.139594e+003	1.020365e+003	1.201738e+002	1.059342e+002	211	325	24	57	7.811404e+000	1.971593e+001	0	0	0	0	0	0	0	0	1	0	0	169.989	257.081	1	1	1	1	24.4106	24.2994	58.3947
DATA	377	3	49	0	0	NC_1_28145517	NC_1_28145517	12260.5	447.731	-8.396341966e-002	6.520865771e-002	1.978812285e-001	1.106988e+003	9.123875e+002	1.170766e+002	9.557264e+001	195	287	24	57	7.757128e+000	1.963056e+001	0	0	0	0	0	0	0	0	1	0	0	165.256	230.017	1	1	1	1	24.4106	24.5566	58.3371
DATA	378	3	50	0	0	Col_5_4824682	Col_5_4824682	12281.7	447.648	-9.887074837e-002	1.380251225e-001	4.737911317e-001	1.872270e+002	1.491069e+002	4.243774e+001	3.210934e+001	70	103	24	57	7.673053e+000	1.960237e+001	0	0	0	0	0	0	0	0	1	0	0	27.9722	37.6124	1	1	0	1	24.8756	24.617	58.3485
DATA	379	3	51	0	0	NC_2_8869485	NC_2_8869485	12303.3	447.473	1.154478922e-001	6.389661022e-002	7.079468172e-002	1.275223e+003	1.663543e+003	1.330792e+002	1.687647e+002	224	460	25	57	7.900519e+000	1.949856e+001	0	0	0	0	0	0	0	0	1	0	0	190.671	419.864	1	1	1	1	25.1049	25.0925	58.1829
DATA	380	3	52	0	0	Col_5_24738542	Col_5_24738542	12324.2	447.926	4.703618986e-002	6.368049306e-002	4.601329715e-001	1.200060e+003	1.337332e+003	1.258873e+002	1.367167e+002	211.5	403	24	56	7.704210e+000	1.955022e+001	0	0	0	0	0	0	0	0	1	0	0	179.555	337.714	1	1	1	1	24.4106	24.7738	58.0992
DATA	381	3	53	0	0	Col_5_9171730	Col_5_9171730	12345.7	447.441	-6.640551481e-002	1.165580526e-001	5.688672675e-001	2.246810e+002	1.928239e+002	4.414512e+001	3.432098e+001	76	111	24	56	7.695832e+000	1.930436e+001	0	0	0	0	0	0	0	0	1	0	0	33.6427	48.7172	1	1	1	1	25.3321	24.6478	57.6867
DATA	382	3	54	0	0	NC_3_757361	NC_3_757361	12366.7	447.5	0.000000000e+000	6.291544850e-001	1.000000000e+000	3.773197e+001	2.819874e+001	3.797430e+001	2.840355e+001	41	68	24	58	7.494494e+000	1.990788e+001	0	0	0	0	0	0	0	0	1	0	0	-0.532118	2.9967	0	0	0	0	27.0811	24.5747	58.834
DATA	383	3	55	0	0	NC_4_3505779	NC_4_3505779	12388	447.5	1.083000608e-001	6.840528917e-002	1.133732296e-001	6.368782e+002	8.172529e+002	7.413700e+001	8.650812e+001	134	273	24	57	7.599802e+000	1.991124e+001	0	0	0	0	0	0	0	0	1	0	0	95.4897	206.671	1	1	1	1	26.2212	24.5586	58.6758
DATA	384	3	56	0	0	NC_1_16080980	NC_1_16080980	12409	447.5	1.284447195e-001	8.845368367e-002	1.464702697e-001	2.824930e+002	3.797103e+002	4.729053e+001	4.738943e+001	78	165	24	58	7.587034e+000	1.976229e+001	0	0	0	0	0	0	0	0	1	0	0	42.3816	96.0631	1	1	1	1	26.2212	24.455	59.1652
DATA	385	3	57	0	0	Col_1_12103833	Col_1_12103833	12430.2	447.5	-3.097986028e-003	6.257882647e-002	9.605165824e-001	1.720210e+003	1.707983e+003	1.761473e+002	1.731340e+002	300	516	24	59	7.551544e+000	1.980934e+001	0	0	0	0	0	0	0	0	1	0	0	258.232	432.274	1	1	1	1	26.6546	24.2999	60.0656
DATA	386	3	58	0	0	NC_4_9558911	NC_4_9558911	12451.3	447.481	9.629761814e-002	1.039036558e-001	3.540318390e-001	2.201764e+002	2.748327e+002	4.381538e+001	3.947229e+001	70.5	139	24	58	7.651956e+000	1.995690e+001	0	0	0	0	0	0	0	0	1	0	0	33.071	69.5832	1	1	1	1	24.6442	24.3203	59.5977
DATA	387	3	59	0	0	NC_1_27616924	NC_1_27616924	12472.2	447.889	-1.177833574e-003	6.798136316e-002	9.861766789e-001	7.056229e+002	7.037118e+002	8.007880e+001	7.585681e+001	148	251.5	24	57	7.737990e+000	1.987647e+001	0	0	0	0	0	0	0	0	1	0	0	106.039	178.233	1	1	1	1	24.4106	24.4383	58.3588
DATA	388	3	60	0	0	NC_1_16566906	NC_1_16566906	12493.7	447.5	3.930510485e-001	3.421193571e-001	2.506091377e-001	3.760008e+001	9.294794e+001	3.785309e+001	2.980030e+001	43	85	24	57	7.713005e+000	1.991151e+001	0	0	0	0	0	0	0	0	1	0	0	1.40478	23.5486	0	1	0	0	27.0811	24.3631	58.2781
DATA	389	3	61	0	0	Col_4_13461466	Col_4_13461466	12514.1	447.529	-6.732556031e-002	7.917715667e-002	3.951497252e-001	4.466486e+002	3.825079e+002	5.852864e+001	4.758498e+001	107	158.5	24	57	7.727166e+000	1.978680e+001	0	0	0	0	0	0	0	0	1	0	0	67.1899	96.9369	1	1	1	1	24.4106	24.5532	57.6942
DATA	390	3	62	0	0	NC_2_15898149	NC_2_15898149	12536	447.136	1.540599692e-001	7.300114414e-002	3.482585284e-002	4.634874e+002	6.608424e+002	5.981143e+001	7.188824e+001	111	214	24	57	7.662099e+000	1.991856e+001	0	0	0	0	0	0	0	0	1	0	0	69.7583	167.517	1	1	1	1	25.5572	24.4278	58.1746
DATA	391	3	63	0	0	NC_1_24458883	NC_1_24458883	12556.8	447.373	8.439728416e-002	6.600534189e-002	2.010227209e-001	8.105618e+002	9.844268e+002	8.943246e+001	1.024273e+002	168.5	319.5	24	57	7.579963e+000	2.053278e+001	0	0	0	0	0	0	0	0	1	0	0	122.044	249.606	1	1	1	1	24.1747	24.4253	58.1813
DATA	392	3	64	0	0	NC_4_8530177	NC_4_8530177	12578.3	447.5	0.000000000e+000	6.109156182e-001	1.000000000e+000	3.753381e+001	2.997901e+001	3.777486e+001	2.844300e+001	34	80	23	57	7.603047e+000	2.042898e+001	0	0	0	0	0	0	0	0	1	0	0	-5.72951	7.60307	0	1	0	0	30	24.1004	58.3874
DATA	393	3	65	0	0	NC_1_2228125	NC_1_2228125	12598.6	447.647	7.543886430e-002	7.927302933e-002	3.412829312e-001	3.779036e+002	4.495933e+002	5.342355e+001	5.311348e+001	97	180	23	58	7.723629e+000	2.044896e+001	0	0	0	0	0	0	0	0	1	0	0	56.9418	114.045	1	1	1	1	24.4106	24.0283	58.6542
DATA	394	3	66	0	0	NC_5_19692464	NC_5_19692464	12620.6	447.414	0.000000000e+000	6.287942855e-001	1.000000000e+000	3.750712e+001	2.809485e+001	3.774800e+001	2.827482e+001	37	69	23	57	7.692504e+000	2.008350e+001	0	0	0	0	0	0	0	0	1	0	0	-3.36671	0.458855	0	0	0	0	27.501	23.8653	58.0012
DATA	395	3	67	0	0	Col_3_10166896	Col_3_10166896	12641.8	447.478	3.075817713e-002	8.408331879e-002	7.145098902e-001	3.445222e+002	3.698072e+002	5.109801e+001	4.654849e+001	96	157	23	57	7.634800e+000	1.949942e+001	0	0	0	0	0	0	0	0	1	0	0	51.9468	93.8366	1	1	1	1	27.0811	23.6815	57.5086
DATA	396	3	68	0	0	Col_4_7813348	Col_4_7813348	12662.6	447.583	-1.135333931e+000	1.229091379e-001	2.530771712e-020	1.325337e+004	9.704928e+002	1.325874e+003	1.010819e+002	2038	302	23	57	7.498970e+000	1.966756e+001	0	0	0	0	0	0	0	0	1	0	0	1998.86	246.289	1	1	1	1	25.7804	23.4681	57.4019
DATA	397	3	69	0	0	Col_3_17395513	Col_3_17395513	12684	447.5	6.546943096e-002	6.236828434e-002	2.938454257e-001	2.096347e+003	2.437432e+003	2.130006e+002	2.453764e+002	341.5	664.5	23	56	7.231480e+000	1.953048e+001	0	0	0	0	0	0	0	0	1	0	0	316.25	618.627	1	1	1	1	25.3321	23.3115	57.1663
DATA	398	3	70	0	0	NC_5_12634917	NC_5_12634917	12704.8	447.52	2.887137642e-001	2.429947360e-001	2.347750348e-001	6.168773e+001	1.199258e+002	3.821037e+001	3.070044e+001	50	89	23	56	7.323558e+000	1.969530e+001	0	0	0	0	0	0	0	0	1	0	0	9.30801	30.4399	1	1	0	0	17.2609	23.121	56.9772
DATA	399	3	71	0	0	Col_2_12958510	Col_2_12958510	12726.3	447.338	-5.739578753e-002	6.890079269e-002	4.048330478e-001	7.096214e+002	6.217717e+002	8.035568e+001	6.829803e+001	146	230	23	56	7.319262e+000	1.924036e+001	0	0	0	0	0	0	0	0	1	0	0	107.096	157.827	1	1	1	1	26.6546	23.2871	56.7659
DATA	400	3	72	0	0	Col_1_23112784	Col_1_23112784	12746.7	447.289	7.850946325e-003	7.979286693e-002	9.216213597e-001	3.980964e+002	4.053584e+002	5.482510e+001	4.941385e+001	100.5	164	23	56	7.652771e+000	1.931003e+001	0	0	0	0	0	0	0	0	1	0	0	60.0895	102.897	1	1	1	1	23.2073	23.5955	57.5621
DATA	401	3	73	0	0	NC_1_4415895	NC_1_4415895	12768.6	447.9	3.778084134e-002	6.613834704e-002	5.678372545e-001	8.060801e+002	8.793445e+002	8.898542e+001	9.236320e+001	160.5	306.5	23	56	7.681968e+000	1.912578e+001	0	0	0	0	0	0	0	0	1	0	0	121.681	223.226	1	1	1	1	23.9365	23.5388	57.0394
DATA	402	3	74	0	0	Col_1_12276300	Col_1_12276300	12789.7	447.527	1.206037048e-001	6.974488075e-002	8.377113037e-002	5.696353e+002	7.519702e+002	6.830278e+001	8.033145e+001	122	252	23	56	7.634267e+000	1.891298e+001	0	0	0	0	0	0	0	0	1	0	0	85.9988	190.885	1	1	1	1	25.1049	23.308	56.6827
DATA	403	3	75	0	0	Col_3_2234435	Col_3_2234435	12810.7	447.712	8.810179852e-002	7.777001647e-002	2.572770665e-001	3.924095e+002	4.806636e+002	5.440729e+001	5.575806e+001	99	180	23	55	7.562672e+000	1.914311e+001	0	0	0	0	0	0	0	0	1	0	0	59.2453	122.012	1	1	1	1	24.4106	23.2171	56.6485
DATA	404	3	76	0	0	Col_3_8583961	Col_3_8583961	12832.1	447.69	-2.000925152e-001	7.950082767e-002	1.184055996e-002	5.426202e+002	3.422973e+002	6.606507e+001	4.438867e+001	119.5	152.5	22	55	7.461519e+000	1.872937e+001	0	0	0	0	0	0	0	0	1	0	0	81.9261	86.8838	1	1	1	1	26.0017	22.874	55.729
DATA	405	3	77	0	0	NC_1_12148448	NC_1_12148448	12852.9	447.583	0.000000000e+000	6.073350900e-001	1.000000000e+000	3.744539e+001	3.031662e+001	3.768728e+001	2.842544e+001	43	74	22	55	7.435002e+000	1.931688e+001	0	0	0	0	0	0	0	0	1	0	0	0.490724	7.69448	0	1	0	0	23.2073	22.919	55.772
DATA	406	3	78	0	0	Col_4_13466224	Col_4_13466224	12874	447.368	7.912098919e-003	6.395021056e-002	9.015347610e-001	1.138903e+003	1.159842e+003	1.199638e+002	1.193790e+002	213.5	341.5	23	55	7.530136e+000	1.946932e+001	0	0	0	0	0	0	0	0	1	0	0	171.95	294.338	1	1	1	1	25.5572	23.2881	56.0393
DATA	407	3	79	0	0	Col_2_10550775	Col_2_10550775	12895.3	447.653	9.687524736e-002	6.419576274e-002	1.312835031e-001	1.110245e+003	1.387695e+003	1.172476e+002	1.416197e+002	216	399	23	55	7.451610e+000	1.968316e+001	0	0	0	0	0	0	0	0	1	0	0	167.608	352.125	1	1	1	1	23.9365	23.3841	56.263
DATA	408	3	80	0	0	Col_4_13607293	Col_4_13607293	12916.2	447.52	-5.990108104e-002	6.624222853e-002	3.658504842e-001	9.050678e+002	7.884606e+002	9.804232e+001	8.376225e+001	175	273	23	55	7.115304e+000	1.930037e+001	0	0	0	0	0	0	0	0	1	0	0	136.621	200.04	1	1	1	1	23.9365	23.2371	56.1682
DATA	409	3	81	0	0	Col_5_1018176	Col_5_1018176	12938	447.5	2.364308853e-001	7.984510998e-002	3.065232989e-003	1.595797e+003	2.750481e+003	1.639723e+002	3.537976e+002	243	596	23	56	7.114525e+000	1.910176e+001	0	0	0	1	0	0	0	0	1	0	0	240.853	697.7	1	1	1	1	26.2212	23.3473	56.4185
DATA	410	3	82	0	0	Col_5_1757431	Col_5_1757431	12959.7	447.193	-1.256209475e-001	6.885770499e-002	6.809830013e-002	8.145607e+002	6.099616e+002	8.975942e+001	6.723521e+001	168	221	23	55	7.199378e+000	1.894389e+001	0	0	0	0	0	0	0	0	1	0	0	122.922	154.692	1	1	1	1	25.1049	23.2154	56.3287
DATA	411	3	83	0	0	Col_2_13722714	Col_2_13722714	12980	447.222	-3.101883826e-002	7.364320579e-002	6.736058719e-001	5.233627e+002	4.872860e+002	6.450818e+001	5.634573e+001	120	190	22	55	7.263735e+000	1.866863e+001	0	0	0	0	0	0	0	0	1	0	0	78.9631	123.555	1	1	1	1	26.6546	22.7853	56.5682
DATA	412	3	84	0	0	Col_2_13558412	Col_2_13558412	13001.3	447.574	-4.677247629e-003	7.317750382e-002	9.490367390e-001	5.175804e+002	5.120361e+002	6.404562e+001	5.850223e+001	121	191	22	55	7.237604e+000	1.838362e+001	0	0	0	0	0	0	0	0	1	0	0	78.0707	129.804	1	1	1	1	24.8756	22.7071	56.3962
DATA	413	3	85	0	0	NC_1_6715702	NC_1_6715702	13022.5	447.324	6.794897262e-002	8.086956855e-002	4.007798920e-001	3.622417e+002	4.235917e+002	5.230544e+001	5.094549e+001	93.5	178	22	54	7.169278e+000	1.816285e+001	0	0	0	0	0	0	0	0	1	0	0	54.6259	107.353	1	1	1	1	27.0811	22.4546	55.6164
DATA	414	3	86	0	0	Col_5_5799300	Col_5_5799300	13043.1	448	1.104168717e-002	6.564788053e-002	8.664293723e-001	8.735371e+002	8.960311e+002	9.515918e+001	9.396921e+001	167	304	22	54	7.169890e+000	1.829945e+001	0	0	0	0	0	0	0	0	1	0	0	131.686	227.036	1	1	1	1	22.7082	22.4956	55.4952
DATA	415	3	87	0	0	NC_2_12338870	NC_2_12338870	13065	447.5	1.527785280e-001	4.588005912e-001	7.391376875e-001	3.751488e+001	5.333129e+001	3.775582e+001	2.881837e+001	43	80	22	54	7.131351e+000	1.833747e+001	0	0	0	0	0	0	0	0	1	0	0	-0.144631	13.5083	0	1	0	0	26.2212	22.7266	55.0865
DATA	416	3	88	0	0	NC_5_26831865	NC_5_26831865	13086	447.5	0.000000000e+000	6.286879874e-001	1.000000000e+000	3.752845e+001	2.814995e+001	3.776947e+001	2.832969e+001	40.5	66.5	22	54	7.141918e+000	1.884607e+001	0	0	0	0	0	0	0	0	1	0	0	-1.48844	-2.24231	0	0	0	0	26.2212	22.8978	55.3414
DATA	417	3	89	0	0	Col_3_8435609	Col_3_8435609	13107.3	447.391	5.635712526e-002	7.102755370e-002	4.275131251e-001	5.441727e+002	6.195750e+002	6.624877e+001	6.813133e+001	124	219	23	54	7.160987e+000	1.927431e+001	0	0	0	0	0	0	0	0	1	0	0	81.9463	156.826	1	1	1	1	27.2919	23.0492	55.2055
DATA	418	3	90	0	0	Col_3_13576782	Col_3_13576782	13128.2	447.077	5.239342967e-002	6.446242672e-002	4.163472429e-001	1.017191e+003	1.147614e+003	1.085154e+002	1.182114e+002	192	358	23	55	7.206732e+000	1.932578e+001	0	0	0	0	0	0	0	0	1	0	0	153.115	290.37	1	1	1	1	24.1747	23.1607	56.0852
DATA	419	3	91	0	0	Col_3_4144884	Col_3_4144884	13149.8	446.681	-1.415698281e-001	6.469561332e-002	2.865178406e-002	1.533543e+003	1.106945e+003	1.579483e+002	1.142705e+002	275	342	23	55	7.252662e+000	1.905480e+001	0	0	0	0	0	0	0	0	1	0	0	230.735	279.959	1	1	1	1	22.9591	23.036	56.0668
DATA	420	3	92	0	0	Col_4_17264221	Col_4_17264221	13170.5	447.269	5.155051961e-002	6.201046772e-002	4.057930841e-001	2.710970e+003	3.052638e+003	2.737247e+002	3.065796e+002	450.5	829.5	23	54	7.505351e+000	1.933498e+001	0	0	0	0	0	0	0	0	1	0	0	407.682	771.772	1	1	1	1	24.4106	23.3161	55.6916
DATA	421	3	93	0	0	Col_2_700017	Col_2_700017	13191.2	447.38	3.279121253e-005	6.370169815e-002	9.995892794e-001	1.215736e+003	1.215828e+003	1.273311e+002	1.248522e+002	226	369	23	54	7.489288e+000	1.869205e+001	0	0	0	0	0	0	0	0	1	0	0	182.73	307.259	1	1	1	1	23.696	23.3537	54.8315
DATA	422	3	94	0	0	NC_4_15878790	NC_4_15878790	13212.5	447.5	8.995743811e-002	6.616929995e-002	1.739869031e-001	7.972555e+002	9.807424e+002	8.826579e+001	1.021028e+002	169	316.5	23	54	7.418734e+000	1.871227e+001	0	0	0	0	0	0	0	0	1	1	0	119.763	247.738	1	1	1	1	24.4106	23.5804	54.5097
DATA	423	3	95	0	0	Col_1_25862962	Col_1_25862962	13234	447.322	-1.016283682e-001	6.860307248e-002	1.385008895e-001	7.922773e+002	6.269730e+002	8.782605e+001	6.883454e+001	161	223	23	54	7.407689e+000	1.914741e+001	0	0	0	0	0	0	0	0	1	0	0	118.945	158.295	1	1	1	1	26.0017	23.5418	54.7515
DATA	424	3	96	0	0	NC_3_18029723	NC_3_18029723	13254.8	447.132	9.090721443e-002	6.238927449e-002	1.450896573e-001	2.583722e+003	3.185319e+003	2.611404e+002	3.197979e+002	413	866.5	23	54	7.326238e+000	1.911554e+001	0	0	0	0	0	0	0	0	1	0	0	387.662	803.803	1	1	1	1	24.4106	23.459	54.7755
DATA	425	3	97	0	0	Col_1_19519098	Col_1_19519098	13276.2	447.179	-6.034961761e-002	7.987948597e-002	4.499440364e-001	4.344563e+002	3.780912e+002	5.768489e+001	4.731231e+001	106	164.5	23	54	7.251144e+000	1.884273e+001	0	0	0	0	0	0	0	0	1	0	0	65.1428	95.3594	1	1	1	1	25.3321	23.5967	55.2317
DATA	426	3	98	0	0	NC_5_21021567	NC_5_21021567	13297.6	447.027	0.000000000e+000	6.287627673e-001	1.000000000e+000	3.773129e+001	2.827722e+001	3.797461e+001	2.845777e+001	40	65	23	54	7.109482e+000	1.929289e+001	0	0	0	0	0	0	0	0	1	0	0	0.41122	-5.53798	0	0	0	0	29.1201	23.2414	55.5497
DATA	427	3	99	0	0	Col_4_16244940	Col_4_16244940	13318.6	447	1.972681924e-002	8.386314270e-002	8.140330713e-001	3.531783e+002	3.695905e+002	5.187866e+001	4.665559e+001	95	162	23	55	7.359315e+000	1.912550e+001	0	0	0	0	0	0	0	0	1	0	0	52.882	93.1092	1	1	1	1	29.1201	23.641	55.788
DATA	428	3	100	0	0	NC_3_14257946	NC_3_14257946	13340	447.203	7.430020414e-002	9.177218104e-002	4.181610476e-001	2.788693e+002	3.309031e+002	4.715847e+001	4.366563e+001	83.5	140.5	23	56	7.455556e+000	1.912490e+001	0	0	0	0	0	0	0	0	1	0	0	41.7239	83.3143	1	1	1	1	28.1191	23.6556	56.4162
DATA	429	3	101	0	0	Col_5_180764	Col_5_180764	13361	447.203	-6.625139444e-002	7.968511383e-002	4.057392606e-001	4.417368e+002	3.792383e+002	5.830767e+001	4.744401e+001	111	154.5	23	55	7.478556e+000	1.926292e+001	0	0	0	0	0	0	0	0	1	0	0	66.041	95.4254	1	1	1	1	28.1191	23.7456	56.3684
DATA	430	3	102	0	0	Col_5_18414231	Col_5_18414231	13382.6	446.857	-1.299191073e-001	9.531211942e-002	1.728537996e-001	3.325252e+002	2.465503e+002	5.056243e+001	3.770555e+001	88	129	23	55	7.281767e+000	1.921926e+001	0	0	0	0	0	0	0	0	1	0	0	49.6731	61.9952	1	1	1	1	25.7804	23.8241	56.525
DATA	431	3	103	0	0	Col_1_12164630	Col_1_12164630	13402.4	448.091	6.530416257e-002	6.765594831e-002	3.344251056e-001	6.908952e+002	8.030015e+002	7.890850e+001	8.522188e+001	139	263	23	55	7.244926e+000	1.873912e+001	0	0	0	0	0	0	0	0	1	0	0	103.123	201.814	1	1	1	1	19.7386	23.8693	56.0368
DATA	432	3	104	0	0	Col_1_16359715	Col_1_16359715	13424.5	446.618	2.088387045e-001	6.783388633e-002	2.079211583e-003	7.476230e+002	1.209265e+003	8.393523e+001	1.242549e+002	154	378	23	54	7.158177e+000	1.881672e+001	0	0	0	0	0	0	0	0	1	0	0	111.493	303.654	1	1	1	1	24.6442	23.8326	55.6373
DATA	433	3	105	0	0	NC_2_18735639	NC_2_18735639	13445.7	446.75	3.754116392e-002	6.410027925e-002	5.581019813e-001	1.100455e+003	1.199813e+003	1.164834e+002	1.233399e+002	206.5	357	24	54	7.137997e+000	1.891652e+001	0	0	0	0	0	0	0	0	1	0	0	163.963	301.068	1	1	1	1	24.8756	24.0236	55.8264
DATA	434	3	106	0	0	NC_1_19106989	NC_1_19106989	13468.5	447.08	3.877983834e-001	7.114613035e-002	5.016333593e-008	3.819700e+003	9.328840e+003	3.878861e+002	9.333226e+002	568	2429	24	54	7.347284e+000	1.868922e+001	0	0	1	1	0	0	0	0	1	0	0	568.547	2339.09	1	1	1	1	17.2609	24.3651	55.4313
DATA	435	3	107	0	0	Col_5_25347707	Col_5_25347707	13488	446.816	-2.058878003e-001	8.060407775e-002	1.063984827e-002	5.352150e+002	3.331505e+002	6.579055e+001	4.392680e+001	122.5	153	24	54	7.327532e+000	1.892375e+001	0	0	0	0	0	0	0	0	1	0	0	79.5949	83.4722	1	1	1	1	23.2073	24.6325	55.2903
DATA	436	3	108	0	0	Col_1_2051838	Col_1_2051838	13508.6	447.157	-9.445260663e-002	6.754400886e-002	1.619971417e-001	8.639930e+002	6.951165e+002	9.450664e+001	7.518472e+001	169	220	24	54	7.282845e+000	1.894871e+001	0	0	0	0	0	0	0	0	1	0	0	128.366	174.037	1	1	1	1	23.9365	24.7068	55.2499
DATA	437	3	109	0	0	Col_1_10290940	Col_1_10290940	13530.3	447.032	-2.253495399e-002	7.037974769e-002	7.488236297e-001	6.219415e+002	5.904928e+002	7.306043e+001	6.564363e+001	131	204	24	54	7.367147e+000	1.901607e+001	0	0	0	0	0	0	0	0	1	0	0	92.3077	147.716	1	1	1	1	27.0811	24.9037	55.4849
DATA	438	3	110	0	0	NC_2_14471139	NC_2_14471139	13551.5	447	2.683663814e-002	8.802617827e-002	7.604643246e-001	3.201902e+002	3.406000e+002	4.997990e+001	4.453921e+001	89	150.5	24	54	7.272101e+000	1.912131e+001	0	0	0	0	0	0	0	0	1	0	0	47.4728	85.132	1	1	1	1	29.1201	24.8969	55.3426
DATA	439	3	111	0	0	NC_2_9438025	NC_2_9438025	13572.6	447	5.199543007e-001	7.781887736e-002	2.363538440e-011	4.332396e+004	1.434440e+005	4.332566e+003	1.434443e+004	6378	36406	24	54	7.276228e+000	1.916844e+001	0	0	0	0	0	0	0	0	1	0	0	6416.56	35822.4	1	1	1	1	29.1201	24.908	55.2575
DATA	440	3	112	0	0	Col_1_7295841	Col_1_7295841	13593.6	446.817	3.095053214e-002	6.222072160e-002	6.188849645e-001	2.106775e+003	2.262396e+003	2.141591e+002	2.280591e+002	362	619.5	25	55	7.278009e+000	1.938527e+001	0	0	0	0	0	0	0	0	1	0	0	311.689	564.48	1	1	1	1	25.7804	25.2491	55.7876
DATA	441	3	113	0	0	NC_2_10552929	NC_2_10552929	13614.8	447	8.034073685e-002	6.195319356e-002	1.947009312e-001	5.450440e+003	6.558013e+003	5.464022e+002	6.564324e+002	851	1693	25	55	7.169241e+000	1.934333e+001	0	0	0	0	0	0	0	0	1	0	0	805.464	1634.79	1	1	1	1	28.1191	25.3495	55.9257
DATA	442	3	114	0	0	Col_4_13587885	Col_4_13587885	13636.1	447.036	5.736715912e-002	6.224835780e-002	3.567450368e-001	2.254319e+003	2.572661e+003	2.287038e+002	2.588735e+002	375	686	25	54	7.149009e+000	1.870234e+001	0	0	0	0	0	0	0	0	1	0	0	332.758	640.71	1	1	1	1	25.1049	25.1482	55.5721
DATA	443	3	115	0	0	NC_3_2940259	NC_3_2940259	13657.4	447	1.040846939e-001	1.856289433e-001	5.749927205e-001	1.058470e+002	1.345127e+002	4.001780e+001	3.181499e+001	58	98.5	24	55	7.304633e+000	1.909081e+001	0	0	0	0	0	0	0	0	1	0	0	15.6056	33.467	1	1	0	0	29.1201	25.0753	55.4829
DATA	444	3	116	0	0	Col_5_3908213	Col_5_3908213	13678.4	446.815	-1.423470928e-002	6.668335791e-002	8.309625750e-001	8.208248e+002	7.943571e+002	9.072198e+001	8.451612e+001	162	257.5	25	55	7.323022e+000	1.906498e+001	0	0	0	0	0	0	0	0	1	0	0	120.874	197.437	1	1	1	1	25.1049	25.0913	55.4574
DATA	445	3	117	0	0	Col_5_19498734	Col_5_19498734	13699.6	446.973	8.438352902e-002	7.240570707e-002	2.438464120e-001	5.057543e+002	6.142189e+002	6.367480e+001	6.787687e+001	114	216	24	54	7.378263e+000	1.871843e+001	0	0	0	0	0	0	0	0	1	0	0	74.3859	152.51	1	1	1	1	29.1201	24.9845	54.9001
DATA	446	3	118	0	0	Col_4_9352980	Col_4_9352980	13720.2	446.929	-3.385610997e-002	6.251045233e-002	5.880891445e-001	1.945837e+003	1.799908e+003	1.984013e+002	1.822993e+002	317	542	24	54	7.499183e+000	1.859090e+001	0	0	0	0	0	0	0	0	1	0	0	285.843	446.456	1	1	1	1	25.3321	25.0386	55.7621
DATA	447	3	119	0	0	NC_5_492982	NC_5_492982	13741.8	447	2.281358275e-001	2.015244943e-001	2.576133719e-001	8.374897e+001	1.416170e+002	3.967750e+001	3.222939e+001	51	104	25	54	7.492490e+000	1.843882e+001	0	0	0	0	0	0	0	0	1	0	0	12.2867	35.0888	1	1	0	0	28.1191	25.0387	55.6409
DATA	448	3	120	0	0	Col_1_26486746	Col_1_26486746	13763.2	447.484	-6.641246948e-001	8.847479207e-002	6.078855536e-014	2.366265e+003	5.127890e+002	2.397920e+002	5.890227e+001	386.5	180.5	25	54	7.438646e+000	1.804187e+001	0	0	0	0	0	0	0	0	1	0	0	346.701	126.921	1	1	1	1	26.6546	25.1546	55.6432
DATA	449	3	121	0	0	Col_1_25508650	Col_1_25508650	13784.4	448	1.894140509e-001	6.447498754e-002	3.305595503e-003	4.573219e+003	7.073528e+003	4.589721e+002	7.167214e+002	604	1480	25	54	7.518285e+000	1.807885e+001	0	0	1	1	0	0	0	0	1	0	0	669.177	1748.89	1	1	1	1	17.2609	25.433	55.3511
DATA	450	3	122	0	0	NC_1_20713472	NC_1_20713472	13805.9	446.912	-1.777891756e-001	2.533232123e-001	4.827868004e-001	1.048478e+002	6.962576e+001	4.032584e+001	2.987429e+001	57.5	82.5	25	54	7.394622e+000	1.802882e+001	0	0	0	0	0	0	0	0	1	0	0	15.3207	17.1918	1	1	0	0	25.7804	25.4204	54.9437
DATA	451	3	123	0	0	Col_5_8736807	Col_5_8736807	13826.2	447.019	-3.936196347e-002	6.158856115e-002	5.227503387e-001	7.810338e+003	7.133585e+003	7.820064e+002	7.139512e+002	1142.5	1909.5	25	54	7.436494e+000	1.826693e+001	0	0	0	0	0	0	0	0	0	0	0	1139.78	1759.4	1	1	1	1	24.8756	25.4473	54.9096
DATA	452	3	124	0	0	NC_1_24833719	NC_1_24833719	13846.3	446.302	1.433948320e-001	2.898483206e-001	6.207951742e-001	6.309170e+001	8.777424e+001	3.954842e+001	3.041530e+001	52	86.5	25	54	7.232862e+000	1.804480e+001	0	0	0	0	0	0	0	0	1	0	0	9.19488	21.6211	1	1	0	0	21.9382	25.0365	54.9148
DATA	453	3	125	0	0	NC_3_8793953	NC_3_8793953	13869.2	446.365	2.196364663e-002	7.801833547e-002	7.783123294e-001	4.296508e+002	4.519384e+002	5.809413e+001	5.378503e+001	101	172	25	54	7.315688e+000	1.822445e+001	0	0	0	0	0	0	0	0	1	0	0	62.5211	111.174	1	1	1	1	24.6442	25.0504	55.1384
DATA	454	3	126	0	0	Col_4_5938166	Col_4_5938166	13890.4	446.787	1.563934048e-001	6.790247456e-002	2.126723912e-002	6.996215e+002	1.002897e+003	8.017468e+001	1.044532e+002	144	309	25	54	7.278450e+000	1.829159e+001	0	0	0	0	0	0	0	0	1	0	0	101.662	246.403	1	1	1	1	23.696	25.0804	55.0812
DATA	455	3	127	0	0	NC_5_9417838	NC_5_9417838	13911.3	446.308	1.163651001e-001	1.066549183e-001	2.752539741e-001	2.140354e+002	2.798020e+002	4.467475e+001	4.046822e+001	70.5	139.5	25	54	7.112591e+000	1.863246e+001	0	0	0	0	0	0	0	0	1	0	0	31.0564	68.6505	1	1	1	1	24.8756	25.093	55.5882
DATA	456	3	128	0	0	Col_1_22287975	Col_1_22287975	13932.3	446.698	1.001431258e-001	7.281876022e-002	1.690576925e-001	4.972639e+002	6.262245e+002	6.336308e+001	6.912707e+001	114	215	25	55	7.284280e+000	1.896625e+001	0	0	0	0	0	0	0	0	1	0	0	72.0487	153.45	1	1	1	1	24.8756	25.4144	55.8313
DATA	457	3	129	0	0	NC_1_30300968	NC_1_30300968	13953.5	446.676	-1.378824229e-001	9.691528441e-002	1.548200086e-001	3.364327e+002	2.449152e+002	5.175566e+001	3.819950e+001	90	126	25	55	7.042380e+000	1.955328e+001	0	0	0	0	0	0	0	0	1	0	0	48.6731	59.9305	1	1	1	1	27.0811	25.1387	56.4863
DATA	458	3	130	0	0	Col_5_23817747	Col_5_23817747	13974.7	446.722	9.205356678e-003	6.189665797e-002	8.817734864e-001	2.765680e+003	2.824928e+003	2.793588e+002	2.840140e+002	441	737	25	54	7.159316e+000	1.918800e+001	0	0	0	0	0	0	0	0	1	0	0	399.521	690.284	1	1	1	1	24.8756	25.231	56.0077
DATA	459	3	131	66	-1	(-)3xSLv1	NegativeControl	13995.6	446.701	0.000000000e+000	6.291631230e-001	1.000000000e+000	3.919590e+001	2.921186e+001	3.944763e+001	2.939839e+001	42	62	25	54	7.376845e+000	1.931573e+001	0	0	0	0	0	0	0	0	0	0	0	-1.31861	-4.00525	0	0	0	0	26.8687	25.4801	55.5215
DATA	460	3	132	0	0	Col_2_14794088	Col_2_14794088	14017	446.789	2.165278419e-002	6.648136927e-002	7.446535956e-001	8.226257e+002	8.646793e+002	9.125844e+001	9.134301e+001	161	269	25	54	7.116379e+000	1.902857e+001	0	0	0	0	0	0	0	0	1	0	0	118.47	210.672	1	1	1	1	25.3321	25.0587	55.5633
DATA	461	3	133	0	0	Col_1_4508210	Col_1_4508210	14038	446.397	-1.375825658e-001	7.249575643e-002	5.772220419e-002	6.868421e+002	5.003505e+002	7.926773e+001	5.807808e+001	143	199	25	54	7.114991e+000	1.836113e+001	0	0	0	0	0	0	0	0	1	0	0	98.7612	121.716	1	1	1	1	26.0017	24.9161	55.002
DATA	462	3	134	0	0	Col_4_4786970	Col_4_4786970	14059.2	446.395	3.757071506e-001	7.047945433e-002	9.781716184e-008	4.213152e+003	1.000724e+004	4.231752e+002	1.001160e+003	629	2493	24	54	7.224459e+000	1.860833e+001	0	0	0	1	0	0	0	0	1	0	0	604.859	2430.6	1	1	1	1	22.4545	24.6656	55.0879
DATA	463	3	135	0	0	Col_2_9759831	Col_2_9759831	14080.5	446.676	-5.842312121e-003	7.443086460e-002	9.374357885e-001	5.148476e+002	5.079680e+002	6.501114e+001	5.878166e+001	111.5	194	24	54	7.121772e+000	1.859174e+001	0	0	0	0	0	0	0	0	1	0	0	73.7968	123.186	1	1	1	1	27.0811	24.6164	54.9548
DATA	464	3	136	0	0	NC_1_13035032	NC_1_13035032	14101.5	446.676	0.000000000e+000	6.291707045e-001	1.000000000e+000	3.950531e+001	2.943946e+001	3.975903e+001	2.962744e+001	40	60	24	54	7.200748e+000	1.948295e+001	0	0	0	0	0	0	0	0	1	0	0	-1.69808	-5.0235	0	0	0	0	30	24.6714	55.7033
DATA	465	3	137	0	0	NC_3_2371961	NC_3_2371961	14122.1	447	2.481185172e-001	6.554845777e-002	1.535426638e-004	5.136749e+003	9.095086e+003	5.152160e+002	9.099926e+002	699	2216	24	54	7.303229e+000	1.977206e+001	0	0	0	1	0	0	0	0	1	0	0	733.979	2198.66	1	1	1	1	18.2295	24.5511	55.7751
DATA	466	3	138	0	0	Col_1_4960684	Col_1_4960684	14143.8	446.5	-1.471627289e-002	6.247938157e-002	8.137911350e-001	1.929896e+003	1.865596e+003	1.970687e+002	1.889132e+002	310	511.5	24	54	7.287948e+000	1.906131e+001	0	0	0	0	0	0	0	0	1	0	0	275.29	450.172	1	1	1	1	26.6546	24.5663	55.2844
DATA	467	3	139	66	-1	(-)3xSLv1	NegativeControl	14165	445.85	0.000000000e+000	6.291494142e-001	1.000000000e+000	3.970028e+001	2.959321e+001	3.995525e+001	2.978217e+001	33	60	24	54	7.123181e+000	1.853635e+001	0	0	0	0	0	0	1	0	1	0	0	-8.81766	-8.20411	0	0	0	0	30	24.2624	54.9707
DATA	468	3	140	0	0	NC_3_5433066	NC_3_5433066	14186	446.75	-1.813473044e-002	8.856767724e-002	8.377630556e-001	3.469604e+002	3.327707e+002	5.296530e+001	4.469010e+001	93	148.5	24	53	7.118298e+000	1.821311e+001	0	0	0	0	0	0	0	0	1	1	0	49.331	80.0221	1	1	1	1	21.9382	24.1223	54.347
DATA	469	3	141	0	0	NC_4_8787208	NC_4_8787208	14207.4	446.586	8.845558335e-002	9.758950814e-002	3.647217189e-001	2.596375e+002	3.182900e+002	4.776011e+001	4.366029e+001	73.5	146.5	24	54	7.167324e+000	1.834067e+001	0	0	0	0	0	0	0	0	1	0	0	36.8533	76.3986	1	1	1	1	27.501	24.3059	54.7195
DATA	470	3	142	0	0	Col_5_15015270	Col_5_15015270	14228.4	446.081	1.501052397e-001	7.574758571e-002	4.751836770e-002	4.319275e+002	6.102617e+002	5.897414e+001	6.797607e+001	98	209.5	24	54	7.546691e+000	1.853667e+001	0	0	0	0	0	0	0	0	1	0	0	61.2052	146.201	1	1	1	1	20.8674	24.5369	55.0255
DATA	471	3	143	0	0	Col_3_5263953	Col_3_5263953	14250.2	446.574	1.144630097e-001	6.374079531e-002	7.253307936e-002	1.414114e+003	1.840549e+003	1.470204e+002	1.864835e+002	238	478	24	55	7.529481e+000	1.876556e+001	0	0	0	0	0	0	0	0	1	0	0	200.043	440.122	1	1	1	1	25.7804	24.8393	55.8473
DATA	472	3	144	0	0	NC_3_15309129	NC_3_15309129	14271.6	446.533	1.443801355e-001	8.100197255e-002	7.467954071e-002	3.598570e+002	5.017763e+002	5.402168e+001	5.849115e+001	92	183	24	56	7.484093e+000	1.892750e+001	0	0	0	0	0	0	0	0	1	0	0	50.819	119.753	1	1	1	1	25.5572	24.7185	56.4306
DATA	473	3	145	0	0	Col_3_21053491	Col_3_21053491	14292	446.5	1.139045153e-001	7.623033669e-002	1.351194332e-001	4.352831e+002	5.658174e+002	5.935815e+001	6.409637e+001	98	192	24	55	7.537629e+000	1.927023e+001	0	0	0	0	0	0	0	0	1	0	0	61.3704	134.781	1	1	1	1	26.2212	24.6231	56.2062
DATA	474	3	146	0	0	NC_2_17053097	NC_2_17053097	14313	446.5	1.725331248e-001	9.852028573e-002	7.990376086e-002	2.448429e+002	3.642677e+002	4.726159e+001	4.916091e+001	79	139	24	54.5	7.469486e+000	1.908116e+001	0	0	0	0	0	0	0	0	1	0	0	34.4622	86.5986	1	1	1	1	26.2212	24.5529	55.6043
DATA	475	3	147	0	0	NC_5_17836969	NC_5_17836969	14334.3	446.569	-2.126628880e+000	2.153519332e-001	5.336237628e-023	5.021498e+003	3.751495e+001	5.037799e+002	3.046750e+001	738	76	24	55	7.562220e+000	1.963100e+001	0	0	0	0	0	0	0	0	1	0	0	705.58	8.90034	1	1	1	0	25.3321	24.4103	56.0879
DATA	476	3	148	0	0	Col_5_4458075	Col_5_4458075	14354.9	446.6	-1.382288105e-001	6.748904533e-002	4.054366876e-002	1.028387e+003	7.480453e+002	1.105488e+002	8.070703e+001	186	248	24	55	7.460602e+000	1.965277e+001	0	0	0	0	0	0	0	0	1	0	0	144.261	177.113	1	1	1	1	26.0017	24.3368	55.9645
DATA	477	3	149	0	0	NC_4_9218177	NC_4_9218177	14376.7	446.554	4.879632735e-002	7.638973408e-002	5.229652690e-001	4.604812e+002	5.152384e+002	6.141245e+001	5.980524e+001	106.5	182	24	54	7.445908e+000	1.988856e+001	0	0	0	0	0	0	0	0	1	0	0	64.4815	121.723	1	1	1	1	25.1049	24.4829	55.7667
DATA	478	3	150	0	0	NC_1_11367500	NC_1_11367500	14398	446.5	2.534217432e-001	6.661958354e-002	1.423708633e-004	1.431416e+003	2.565592e+003	1.488163e+002	2.583575e+002	249	652	24	54.5	7.220486e+000	1.965276e+001	0	0	0	0	0	0	0	0	1	0	0	200.096	604.782	1	1	1	1	26.2212	24.1847	55.7842
DATA	479	3	151	0	0	NC_5_15517177	NC_5_15517177	14418.8	446.763	1.983912038e-001	6.999433429e-002	4.591333704e-003	6.174117e+002	9.749134e+002	7.398828e+001	1.021495e+002	127	294.5	24	55	7.470523e+000	1.933141e+001	0	0	0	0	0	0	0	0	1	0	0	86.164	229.326	1	1	1	1	25.7804	24.5361	56.3061
DATA	480	3	152	0	0	NC_3_2051390	NC_3_2051390	14440.3	447.019	7.996989659e-002	7.769210296e-002	3.033301688e-001	4.291494e+002	5.159152e+002	5.924289e+001	5.996538e+001	99.5	187	24	55	7.538765e+000	1.930364e+001	0	0	0	0	0	0	0	0	1	0	0	59.7877	121.085	1	1	1	1	23.9365	24.4853	56.6151
DATA	481	3	153	0	0	NC_5_13007101	NC_5_13007101	14461.2	446.5	1.754940293e-001	4.165732275e-001	6.735505277e-001	4.375431e+001	6.554127e+001	4.114594e+001	3.132994e+001	47	81	24	56	7.359199e+000	1.930897e+001	0	0	0	0	0	0	0	0	1	0	0	6.08511	15.346	1	1	0	0	26.6546	23.9956	57.3392
DATA	482	3	154	0	0	Col_5_13951047	Col_5_13951047	14482.2	446.448	3.622046458e-003	6.324620758e-002	9.543309218e-001	1.467643e+003	1.479934e+003	1.523789e+002	1.511459e+002	241	401.5	24	56	7.244813e+000	1.882588e+001	0	0	0	0	0	0	0	0	1	0	0	203.762	345.701	1	1	1	1	25.7804	23.9489	57.0048
DATA	483	3	155	0	0	NC_2_1599654	NC_2_1599654	14503.1	446.812	2.013222464e-001	4.335148982e-001	6.423646146e-001	4.078874e+001	6.484292e+001	4.115193e+001	3.145512e+001	44.5	76	24	55	7.333519e+000	1.896733e+001	0	0	0	0	0	0	0	0	1	0	0	3.99839	15.112	0	1	0	0	19.4461	23.9931	56.6368
DATA	484	3	156	0	0	Col_5_16685892	Col_5_16685892	14524.6	446.269	-7.885919926e-002	6.598541391e-002	2.320477792e-001	1.060646e+003	8.845274e+002	1.137581e+002	9.368135e+001	186	255.5	24	55	7.287858e+000	1.887099e+001	0	0	0	0	0	0	0	0	1	0	0	146.749	205.61	1	1	1	1	24.6442	23.9024	55.9008
DATA	485	3	157	1028	1	SM_04	SM_04	14545.8	446.355	-3.794208167e-001	2.714312763e-001	1.621574464e-001	1.280157e+002	5.343703e+001	4.313768e+001	3.139440e+001	59	74	23	55	7.380713e+000	1.942326e+001	0	0	0	0	0	0	0	0	1	0	0	17.6819	12.3907	1	1	0	0	26.2212	23.9348	55.7331
DATA	486	3	158	0	0	Col_1_7206961	Col_1_7206961	14567	446.255	4.799649176e-002	7.149360619e-002	5.020041891e-001	5.836155e+002	6.518135e+002	7.147647e+001	7.218447e+001	123	213	23	54	7.560507e+000	1.922623e+001	0	0	0	0	0	0	0	0	1	0	0	80.4726	150.751	1	1	1	1	25.1049	23.8224	55.0705
DATA	487	3	159	0	0	NC_4_7000934	NC_4_7000934	14588.3	446.455	6.568025371e-003	8.229835811e-002	9.363903674e-001	4.070126e+002	4.132149e+002	5.800995e+001	5.171473e+001	95	158	23	54	7.605515e+000	1.921659e+001	0	0	0	0	0	0	0	0	1	0	0	56.027	95.3226	1	1	1	1	23.2073	23.4876	55.2926
DATA	488	3	160	0	0	NC_4_9783394	NC_4_9783394	14609.3	446.5	0.000000000e+000	5.749320267e-001	1.000000000e+000	4.113956e+001	3.742560e+001	4.140420e+001	3.140099e+001	41	76	23	54	7.654900e+000	1.960167e+001	0	0	0	0	0	0	0	0	1	0	0	0.258526	8.611	0	1	0	0	27.0811	23.3778	55.2159
DATA	489	3	161	0	0	Col_2_11618182	Col_2_11618182	14630.9	446.403	-1.240600370e-003	7.338865231e-002	9.865127822e-001	5.623295e+002	5.607255e+002	6.987378e+001	6.419933e+001	116	195	23	54	7.545222e+000	1.947764e+001	0	0	0	0	0	0	0	0	1	0	0	77.1447	128.656	1	1	1	1	26.2212	23.5886	55.5286
DATA	490	3	162	0	0	Col_3_4772851	Col_3_4772851	14652.2	446.5	8.405261515e-002	6.217787460e-002	1.764364145e-001	3.464896e+003	4.204776e+003	3.489713e+002	4.216446e+002	508.5	1000.5	23	55	7.548725e+000	1.932753e+001	0	0	0	0	0	0	0	0	1	0	0	474.548	962.12	1	1	1	1	25.7804	23.5	55.2787
DATA	491	3	163	66	1	DarkCorner	DarkCorner	14672.4	446.119	0.000000000e+000	6.282014070e-001	1.000000000e+000	4.134683e+001	3.123685e+001	4.161237e+001	3.144031e+001	35	71	23	55	7.558106e+000	1.966036e+001	0	0	0	0	0	0	0	0	1	0	0	-5.58725	1.14629	0	0	0	0	30	23.5062	56.3237
DATA	492	3	164	66	1	DarkCorner	DarkCorner	14693.6	445.969	0.000000000e+000	6.280853190e-001	1.000000000e+000	4.141610e+001	3.132750e+001	4.168209e+001	3.152753e+001	34	65	23	55	7.544856e+000	1.961801e+001	0	0	0	0	0	0	0	0	1	0	0	-5.34664	-1.55304	0	0	0	0	30	23.3873	56.3655
DATA	493	4	1	66	1	DarkCorner	DarkCorner	11256	453.83	0.000000000e+000	6.280253504e-001	1.000000000e+000	3.997425e+001	3.026251e+001	4.023098e+001	3.045574e+001	38	65.5	25	55	7.376022e+000	1.942146e+001	0	0	0	0	0	0	0	0	1	0	0	-3.22074	-0.773859	0	0	0	0	23.696	25.1059	56.1003
DATA	494	4	2	0	0	Col_1_5622396	Col_1_5622396	11277.1	454.21	1.061005123e-001	8.029428977e-002	1.863695383e-001	3.801809e+002	4.853899e+002	5.531992e+001	5.726253e+001	97	171	25	54	7.582353e+000	1.972182e+001	0	0	0	0	0	0	0	0	1	0	0	53.8294	114.609	1	1	1	1	26.2212	25.4329	56.1604
DATA	495	4	3	0	0	NC_3_6230384	NC_3_6230384	11298.3	454.745	-3.089468566e-001	7.271770774e-002	2.151316958e-005	1.140619e+003	5.600076e+002	1.209192e+002	6.367556e+001	201	191	25	55	7.669452e+000	1.986105e+001	0	0	0	0	0	0	0	0	0	0	0	161.679	132.549	1	1	1	1	24.8756	26.0869	56.4884
DATA	496	4	4	0	0	Col_2_11883333	Col_2_11883333	11319.5	454.324	2.024891683e-002	6.980624873e-002	7.717602943e-001	6.431318e+002	6.738278e+002	7.578625e+001	7.385545e+001	130.5	220	26	56	7.550524e+000	1.966043e+001	0	0	0	0	0	0	0	0	0	0	0	91.2739	159.865	1	1	1	1	27.0811	26.3105	56.4788
DATA	497	4	5	0	0	NC_5_1481090	NC_5_1481090	11340.5	454.324	8.225157454e-002	1.697818790e-001	6.280634353e-001	1.250865e+002	1.511688e+002	4.195279e+001	3.374223e+001	61	100	26	56	7.432753e+000	1.962870e+001	0	0	0	0	0	0	0	0	0	0	0	17.7734	35.9467	1	1	0	1	27.0811	25.9842	57.2251
DATA	498	4	6	0	0	NC_4_1837010	NC_4_1837010	11361.7	454.391	2.928059250e-001	6.720941148e-002	1.320857625e-005	2.918790e+003	5.728075e+003	2.946066e+002	5.735978e+002	464	1432	26	56	7.687496e+000	1.947181e+001	0	0	0	1	0	0	0	0	0	0	0	415.225	1365.16	1	1	1	1	27.2919	26.4258	57.1851
DATA	499	4	7	0	0	NC_1_26982294	NC_1_26982294	11383.3	453.796	4.454742293e-001	7.380590636e-002	1.582230023e-009	5.769418e+003	1.609186e+004	5.783229e+002	1.609466e+003	849	3882	25	55	7.277245e+000	1.959081e+001	0	0	0	0	0	0	0	0	0	0	0	821.819	3843.67	1	1	1	1	23.696	25.8611	56.7093
DATA	500	4	8	0	0	NC_4_2534825	NC_4_2534825	11403.9	454.527	8.857497543e-003	7.639741742e-002	9.077002915e-001	4.722142e+002	4.819440e+002	6.182160e+001	5.675204e+001	107	185	25	56	7.316914e+000	1.969297e+001	0	0	0	0	0	0	0	0	0	0	0	67.3389	115.36	1	1	1	1	25.7804	25.9434	56.9954
DATA	501	4	9	0	0	NC_2_18168947	NC_2_18168947	11425.4	454	4.762737173e-001	7.539399100e-002	2.664637101e-010	8.119410e+004	2.431074e+005	8.119508e+003	2.431076e+004	11854.5	60908.5	26	55	7.279434e+000	1.877228e+001	0	0	0	0	0	0	0	0	0	0	0	11593.6	58314.5	1	1	1	1	29.1201	26.1673	56.8418
DATA	502	4	10	0	-1	NC2_00119395	NC2_00119395	11446.4	454.027	3.865835585e-001	1.333721127e-001	3.749120276e-003	6.183170e+002	1.505895e+003	9.372315e+001	2.915208e+002	96	239	26	55	7.649522e+000	1.828384e+001	0	0	0	1	0	0	0	0	0	0	0	88.3965	361.959	1	1	1	1	29.1201	26.5117	56.4554
DATA	503	4	11	0	0	NC_2_4530188	NC_2_4530188	11467.6	454.027	9.794345637e-002	1.850691030e-001	5.966484018e-001	1.102991e+002	1.382024e+002	4.125257e+001	3.283458e+001	57	97	26	56	7.593705e+000	1.926938e+001	0	0	0	0	0	0	0	0	0	0	0	15.7882	33.285	1	1	0	0	29.1201	26.6613	57.499
DATA	504	4	12	0	0	Col_1_21432892	Col_1_21432892	11488.6	454	5.645857890e-002	9.221872121e-002	5.403891021e-001	2.940380e+002	3.348591e+002	4.940437e+001	4.477696e+001	86.5	137.5	26	56	7.494059e+000	1.926325e+001	0	0	0	0	0	0	0	0	0	0	0	42.1407	80.805	1	1	1	1	29.1201	26.4841	57.3766
DATA	505	4	13	0	0	NC_3_15055975	NC_3_15055975	11509.1	455.08	7.275696057e-002	6.245511643e-002	2.440400698e-001	2.152236e+003	2.544760e+003	2.188469e+002	2.561999e+002	353	682	26	56	7.579969e+000	1.942536e+001	0	0	0	0	0	0	0	0	0	0	0	308.788	615.236	1	1	1	1	22.9591	26.5359	57.4934
DATA	506	4	14	0	0	NC_3_20774325	NC_3_20774325	11530	454.735	1.657555191e-001	6.642333839e-002	1.258006825e-002	8.706040e+002	1.275194e+003	9.564683e+001	1.309134e+002	166	382	26	56	7.437342e+000	1.915282e+001	0	0	0	0	0	0	0	0	0	0	0	125.067	308.861	1	1	1	1	23.4529	26.4406	57.6773
DATA	507	4	15	0	0	NC_3_18085934	NC_3_18085934	11552.4	454	8.091980429e-002	7.745196786e-002	2.961274238e-001	4.186072e+002	5.043436e+002	5.759120e+001	5.845894e+001	104.5	181	26	56	7.397076e+000	1.900046e+001	0	0	0	0	0	0	0	0	0	0	0	60.2191	122.387	1	1	1	1	29.1201	26.2148	57.3712
DATA	508	4	16	0	0	Col_2_12172337	Col_2_12172337	11572.6	454.796	1.426226122e-002	7.459771134e-002	8.483775278e-001	4.978087e+002	5.144282e+002	6.355395e+001	5.930587e+001	117	193	26	55	7.292275e+000	1.923887e+001	0	0	0	0	0	0	0	0	0	0	0	71.6919	125.049	1	1	1	1	25.1049	26.0267	56.3003
DATA	509	4	17	0	0	Col_1_7315721	Col_1_7315721	11594.1	454.544	5.364017958e-002	7.365135379e-002	4.664308075e-001	4.979108e+002	5.633674e+002	6.353023e+001	6.357371e+001	112.5	207.5	26	55	7.335313e+000	1.914389e+001	0	0	0	0	0	0	0	0	0	0	0	71.7994	137.185	1	1	1	1	25.7804	25.9688	55.9995
DATA	510	4	18	0	0	Col_1_7890249	Col_1_7890249	11615.6	454	2.399872217e-001	7.524855988e-002	1.426375244e-003	9.347331e+002	1.624332e+003	1.014401e+002	1.909538e+002	170	373	25	55	7.323177e+000	1.899610e+001	0	0	0	1	0	0	0	0	0	0	0	134.968	396.208	1	1	1	1	29.1201	25.6882	56.0907
DATA	511	4	19	0	0	Col_2_5526045	Col_2_5526045	11636.1	454.079	1.121514426e-001	6.410837044e-002	8.022118781e-002	1.225082e+003	1.586049e+003	1.286755e+002	1.612998e+002	218	446	25	56	7.339608e+000	1.911428e+001	0	0	0	0	0	0	0	0	0	0	0	177.103	387.486	1	1	1	1	27.2919	25.5946	56.8033
DATA	512	4	20	0	0	NC_4_13868550	NC_4_13868550	11657.6	454.075	-9.964612408e-002	6.869990173e-002	1.469316513e-001	8.104996e+002	6.443275e+002	9.007964e+001	7.078776e+001	159	225.5	25	56	7.330870e+000	1.891566e+001	0	0	0	0	0	0	0	0	0	0	0	117.316	157.67	1	1	1	1	24.8756	25.6621	56.501
DATA	513	4	21	0	0	NC_1_8649929	NC_1_8649929	11679.2	454	7.289759748e-002	9.291393492e-002	4.327050212e-001	2.814373e+002	3.328736e+002	4.830540e+001	4.432448e+001	80.5	142.5	25	55	7.302231e+000	1.824135e+001	0	0	0	0	0	0	0	0	1	0	0	40.7884	81.5847	1	1	1	1	28.1191	25.3385	56.317
DATA	514	4	22	0	0	Col_5_16530847	Col_5_16530847	11700.1	454.154	-9.385113714e-001	1.074722572e-001	2.489016846e-018	4.238893e+003	4.883611e+002	4.256991e+002	5.691227e+001	643	187	25	55	7.319594e+000	1.839891e+001	0	0	0	0	0	0	0	0	1	0	0	615.074	119.873	1	1	1	1	24.4106	25.3731	56.367
DATA	515	4	23	0	0	NC_4_2502291	NC_4_2502291	11721.5	454	-2.322659043e-003	7.800676060e-002	9.762464178e-001	4.422348e+002	4.398760e+002	5.907229e+001	5.278657e+001	107.5	183	25	55	7.452764e+000	1.850154e+001	0	0	0	0	0	0	0	0	1	0	0	64.2496	108.132	1	1	1	1	29.1201	25.3881	56.5122
DATA	516	4	24	0	0	NC_2_11051445	NC_2_11051445	11742.6	454	8.088487825e-002	2.252987484e-001	7.195863655e-001	8.895928e+001	1.071707e+002	4.011545e+001	3.104735e+001	54	95	25	56	7.501829e+000	1.830231e+001	0	0	0	0	0	0	0	0	0	0	0	12.94	26.3829	1	1	0	0	29.1201	25.7155	56.6682
DATA	517	4	25	0	0	Col_1_19859496	Col_1_19859496	11763.3	454.558	-1.250254989e-001	7.137683249e-002	7.983816509e-002	7.052440e+002	5.288274e+002	8.062496e+001	6.035993e+001	146	194	25	55	7.631861e+000	1.864087e+001	0	0	0	0	0	0	0	0	0	0	0	102.7	130.365	1	1	1	1	24.4106	25.8679	56.6002
DATA	518	4	26	0	0	Col_1_1491468	Col_1_1491468	11784.5	454.808	6.391415314e-002	6.244178740e-002	3.060337848e-001	2.037325e+003	2.360339e+003	2.074368e+002	2.378160e+002	339	666	25	55	7.557378e+000	1.888119e+001	0	0	0	0	0	0	0	0	0	0	0	297.028	582.658	1	1	1	1	24.4106	25.8481	57.0705
DATA	519	4	27	0	0	NC_1_3347760	NC_1_3347760	11806.2	454.038	0.000000000e+000	6.292316919e-001	1.000000000e+000	3.872786e+001	2.883654e+001	3.897658e+001	2.902066e+001	37	68	25	56	7.644736e+000	1.930758e+001	0	0	0	0	0	0	0	0	0	0	0	-3.43862	-2.04004	0	0	0	0	24.4106	25.6149	57.1891
DATA	520	4	28	0	0	Col_2_8185937	Col_2_8185937	11827	454.559	8.069971443e-003	1.197158736e-001	9.462558112e-001	2.032394e+002	2.070513e+002	4.391931e+001	3.561967e+001	67	128	25	55	7.751827e+000	1.946400e+001	0	0	0	0	0	0	0	0	0	0	0	29.702	51.2442	1	1	1	1	26.2212	25.5519	56.7795
DATA	521	4	29	0	0	NC_4_90048	NC_4_90048	11848.2	454.422	7.055927427e-002	8.276507561e-002	3.939229168e-001	3.518921e+002	4.139699e+002	5.244566e+001	5.051425e+001	94.5	165.5	25	56	7.698195e+000	1.984274e+001	0	0	0	0	0	0	0	0	0	0	0	51.4873	102.583	1	1	1	1	22.7082	25.4535	57.2369
DATA	522	4	30	0	0	NC_5_23506813	NC_5_23506813	11869	454	6.629755732e-002	6.279226629e-002	2.910488111e-001	1.681553e+003	1.958881e+003	1.725830e+002	1.980105e+002	280.5	538	25	56	7.745956e+000	1.985552e+001	0	0	0	0	0	0	0	0	1	0	0	246.327	485.983	1	1	1	1	26.4388	25.3984	57.1525
DATA	523	4	31	0	0	NC_1_13118740	NC_1_13118740	11890.6	454	0.000000000e+000	6.297363861e-001	1.000000000e+000	3.854930e+001	2.869623e+001	3.879688e+001	2.894192e+001	40.5	72.5	25	56	7.880326e+000	1.980802e+001	0	0	0	0	0	0	0	0	1	0	0	-1.28579	4.72028	0	0	0	0	29.1201	25.1643	57.3815
DATA	524	4	32	0	0	Col_4_2353425	Col_4_2353425	11911.8	454	2.727293173e-003	8.803672919e-002	9.752862570e-001	3.316065e+002	3.336955e+002	5.100427e+001	4.410962e+001	93	154	25	56	7.808980e+000	1.976219e+001	0	0	0	0	0	0	0	0	1	0	0	48.6879	82.9804	1	1	1	1	28.1191	25.146	57.4562
DATA	525	4	33	0	0	NC_5_26171577	NC_5_26171577	11933	453.797	5.517104213e-002	7.172357482e-002	4.417640999e-001	5.355939e+002	6.081443e+002	6.608340e+001	6.729571e+001	122	225	24	56	7.673597e+000	1.948220e+001	0	0	0	0	0	0	0	0	1	0	0	78.7273	151.393	1	1	1	1	28.1191	25.1303	57.0895
DATA	526	4	34	0	0	Col_2_9547415	Col_2_9547415	11953.7	454.064	3.323519317e-002	7.959377842e-002	6.762687092e-001	3.986364e+002	4.303405e+002	5.553724e+001	5.177356e+001	101	176.5	25	56	7.606651e+000	1.922614e+001	0	0	0	0	0	0	0	0	1	0	0	58.6572	107.243	1	1	1	1	27.0811	25.3541	57.5012
DATA	527	4	35	0	0	NC_1_18204290	NC_1_18204290	11975.2	454.397	2.333306203e-001	1.566366809e-001	1.363216903e-001	1.108459e+002	1.896926e+002	4.018671e+001	3.444785e+001	58	116	25	57	7.592914e+000	1.936168e+001	0	0	0	0	0	0	0	0	0	0	0	16.3277	47.3223	1	1	0	1	26.6546	25.6315	57.9995
DATA	528	4	36	0	0	Col_3_20288385	Col_3_20288385	11995.9	454.611	-2.104073749e-002	6.256139971e-002	7.366285150e-001	1.821879e+003	1.735717e+003	1.862297e+002	1.759327e+002	307	496.5	25	57	7.774720e+000	1.944562e+001	0	0	0	0	0	0	0	0	0	0	0	268.639	433.433	1	1	1	1	25.1049	25.5935	58.3653
DATA	529	4	37	0	0	Col_4_8284086	Col_4_8284086	12017.6	453.486	1.385477976e-002	1.057841233e-001	8.957972961e-001	2.384890e+002	2.462199e+002	4.532436e+001	3.781380e+001	78	131	25	57	7.823015e+000	1.930480e+001	0	0	0	0	0	0	0	0	1	0	0	35.2073	61.5426	1	1	1	1	28.7238	25.4006	58.2851
DATA	530	4	38	0	0	Col_5_17347019	Col_5_17347019	12038.3	453.707	-9.207827816e-002	7.374717614e-002	2.118235526e-001	5.792170e+002	4.685576e+002	6.955233e+001	5.493260e+001	122	183	25	58	7.819571e+000	1.971081e+001	0	0	0	0	0	0	0	0	0	0	0	85.5921	117.224	1	1	1	1	25.5572	25.4748	58.5805
DATA	531	4	39	0	0	NC_3_4278117	NC_3_4278117	12059.6	453.392	1.217438720e-001	7.649402923e-002	1.114864443e-001	4.080763e+002	5.401138e+002	5.607810e+001	6.113828e+001	108	190	25	57	7.828480e+000	1.991729e+001	0	0	0	0	0	0	0	0	0	0	0	60.3657	135.246	1	1	1	1	24.4106	25.4535	58.5728
DATA	532	4	40	0	0	Col_2_5883989	Col_2_5883989	12081.3	454.145	1.372296503e-001	8.003317151e-002	8.640766299e-002	3.556002e+002	4.877437e+002	5.235662e+001	5.655165e+001	93	186	25	57	7.782350e+000	1.986523e+001	0	0	0	0	0	0	0	0	0	0	0	52.6527	122.245	1	1	1	1	24.4106	25.639	57.9633
DATA	533	4	41	0	0	Col_2_16837953	Col_2_16837953	12101.8	454	6.947820095e-002	6.228564206e-002	2.646460761e-001	2.341675e+003	2.747925e+003	2.372937e+002	2.762766e+002	389	752	25	57	7.857030e+000	1.971842e+001	0	0	0	0	0	0	0	0	0	0	0	347.057	689.277	1	1	1	1	22.9591	25.4872	57.8928
DATA	534	4	42	0	0	Col_4_6752550	Col_4_6752550	12122.6	453.873	1.672714881e-002	6.875054549e-002	8.077714147e-001	6.603160e+002	6.862447e+002	7.636264e+001	7.433618e+001	142.5	233	24.5	56	7.614840e+000	1.976888e+001	0	0	0	0	0	0	0	0	1	0	0	97.9577	172.27	1	1	1	1	25.1049	24.924	56.994
DATA	535	4	43	0	0	Col_3_14809891	Col_3_14809891	12144.5	453.676	1.574021067e-001	1.296546568e-001	2.247437400e-001	1.520082e+002	2.184083e+002	4.122196e+001	3.594823e+001	65	118.5	24	56	7.596695e+000	1.971249e+001	0	0	0	0	0	0	0	0	1	0	0	22.5726	54.8712	1	1	0	1	27.0811	24.6922	57.0601
DATA	536	4	44	0	0	Col_2_17082242	Col_2_17082242	12164.9	453.81	4.080271973e-002	6.281725051e-002	5.159852576e-001	1.564019e+003	1.718085e+003	1.610192e+002	1.741615e+002	274	497	24	56	7.728927e+000	1.999646e+001	0	0	0	0	0	0	0	0	1	0	0	232.452	431.951	1	1	1	1	25.5572	24.6917	57.4069
DATA	537	4	45	0	0	NC_3_706567	NC_3_706567	12186.9	453.623	-5.387665770e-002	1.464565740e-001	7.129718109e-001	1.658045e+002	1.464602e+002	4.168682e+001	3.205279e+001	63.5	99	24	56	7.759608e+000	1.998483e+001	0	0	0	0	0	0	0	0	1	0	0	24.6659	36.8493	1	1	0	1	24.8756	24.345	57.7894
DATA	538	4	46	0	0	Col_4_2127707	Col_4_2127707	12207.1	453.833	4.702450185e-002	1.098277335e-001	6.685302648e-001	2.155278e+002	2.401750e+002	4.387532e+001	3.726443e+001	72	129	24	57	7.712062e+000	2.022892e+001	0	0	0	0	0	0	0	0	1	0	0	32.0889	60.468	1	1	1	1	23.2073	24.1782	58.2262
DATA	539	4	47	0	0	NC_1_2135036	NC_1_2135036	12229	454.244	5.938010148e-002	6.863501385e-002	3.869523141e-001	6.402263e+002	7.340296e+002	7.454517e+001	7.873157e+001	135	241	24	58	7.889493e+000	2.028394e+001	0	0	0	0	0	0	0	0	1	0	0	95.3996	184.933	1	1	1	1	22.1978	24.11	59.3367
DATA	540	4	48	0	0	NC_1_17785608	NC_1_17785608	12249.7	453.944	4.182766712e-002	1.410402608e-001	7.667982988e-001	1.551611e+002	1.708483e+002	4.118754e+001	3.319008e+001	66	112	24	57	7.896563e+000	1.967260e+001	0	0	0	0	0	0	0	0	1	0	0	23.1397	43.0698	1	1	0	1	20.8674	24.5386	58.1615
DATA	541	4	49	0	0	Col_1_26565144	Col_1_26565144	12271.3	453.745	1.207441392e-001	6.338089082e-002	5.677279538e-002	1.613411e+003	2.130537e+003	1.657835e+002	2.149432e+002	288	590	24	57	7.700741e+000	1.954112e+001	0	0	0	0	0	0	0	0	1	0	0	240.814	537.42	1	1	1	1	24.8756	24.7071	58.362
DATA	542	4	50	0	0	NC_3_20382740	NC_3_20382740	12292.5	453.676	0.000000000e+000	5.482189775e-001	1.000000000e+000	3.784849e+001	3.775079e+001	3.814062e+001	2.867121e+001	43	72	25	57	8.011724e+000	1.924289e+001	0	0	0	0	0	0	0	0	1	0	0	2.88842	9.52794	0	1	0	0	27.0811	25.0492	58.0542
DATA	543	4	51	0	0	NC_5_26831082	NC_5_26831082	12313.7	453.517	-1.246126134e+000	1.325436025e-001	5.372337540e-021	8.164591e+003	4.632424e+002	8.173458e+002	5.434017e+001	1250	201.5	24	56	7.728900e+000	1.949793e+001	0	0	0	0	0	0	0	0	1	0	0	1220.51	116.981	1	1	1	1	25.3321	24.7872	57.9342
DATA	544	4	52	0	0	Col_1_24833719	Col_1_24833719	12334.3	453.86	1.270739271e-002	6.546877362e-002	8.460987327e-001	8.972296e+002	9.238702e+002	9.745264e+001	9.665113e+001	171	298	24	56	7.695541e+000	1.936114e+001	0	0	0	0	0	0	0	0	1	0	0	134.216	233.423	1	1	1	1	24.1747	24.697	57.617
DATA	545	4	53	0	0	NC_5_17041994	NC_5_17041994	12356.1	453.842	2.367033276e-001	7.458421904e-002	1.505412048e-003	4.260840e+002	7.348498e+002	5.709812e+001	7.877375e+001	104	249	24	58	7.658483e+000	2.024552e+001	0	0	0	0	0	0	0	0	1	0	0	63.7835	185.76	1	1	1	1	25.1049	24.6258	58.6526
DATA	546	4	54	0	0	Col_1_27688425	Col_1_27688425	12376.8	453.636	-8.739438340e-002	6.366553808e-002	1.698422323e-001	1.541552e+003	1.260561e+003	1.587659e+002	1.292079e+002	260	396	24	58	7.478676e+000	2.030327e+001	0	0	0	0	0	0	0	0	1	0	0	230.922	318.794	1	1	1	1	25.1049	24.4593	58.6532
DATA	547	4	55	0	0	NC_1_9558047	NC_1_9558047	12398.5	453.676	5.100480728e-002	8.641503867e-002	5.550360043e-001	3.199356e+002	3.598052e+002	4.964337e+001	4.580848e+001	89	156	24	58	7.590151e+000	2.032837e+001	0	0	0	0	0	0	0	0	1	0	0	47.9572	91.0353	1	1	1	1	27.0811	24.4636	59.4282
DATA	548	4	56	0	0	Col_3_18059995	Col_3_18059995	12419.5	453.676	2.917158670e-001	6.696686656e-002	1.323867679e-005	7.955034e+004	1.557248e+005	7.955124e+003	1.557251e+004	11996.5	39253	24	58	7.708292e+000	1.968294e+001	0	0	0	0	0	0	0	0	1	0	0	11931.6	39416.5	1	1	1	1	27.0811	24.3207	59.6096
DATA	549	4	57	0	0	Col_3_6684305	Col_3_6684305	12440	453.88	2.619817571e-002	7.400523596e-002	7.233356215e-001	4.838103e+002	5.138937e+002	6.146738e+001	5.868057e+001	109.5	209	24	59	7.715943e+000	1.964931e+001	0	0	0	0	0	0	0	0	1	0	0	72.6062	130.125	1	1	1	1	23.2073	24.3603	60.191
DATA	550	4	58	0	0	NC_2_7707127	NC_2_7707127	12461.8	453.833	2.475939040e-001	2.213789947e-001	2.633891880e-001	7.207111e+001	1.274545e+002	3.857178e+001	3.105470e+001	52.5	96.5	24	58	7.738277e+000	1.999427e+001	0	0	0	0	0	0	0	0	1	0	0	10.8221	32.2852	1	1	0	0	24.4106	24.2983	59.3974
DATA	551	4	59	0	0	Col_3_290174	Col_3_290174	12483.1	453.556	7.716032131e-002	7.557939002e-002	3.072935321e-001	4.315794e+002	5.154910e+002	5.741806e+001	5.881102e+001	106.5	190	24	57	7.684828e+000	2.032581e+001	0	0	0	0	0	0	0	0	1	0	0	64.8421	130.62	1	1	1	1	25.3321	24.3361	58.6433
DATA	552	4	60	0	0	NC_3_22983692	NC_3_22983692	12504.2	453.522	2.373499978e-001	4.143772749e-001	5.667887889e-001	3.761037e+001	6.496174e+001	3.790858e+001	2.903673e+001	45	87	24	57	7.802762e+000	1.951322e+001	0	0	0	0	0	0	0	0	1	0	0	3.11444	16.4657	0	1	0	0	27.0811	24.6295	57.6509
DATA	553	4	61	0	0	Col_5_1951800	Col_5_1951800	12524.9	453.265	1.097755137e-001	7.349807402e-002	1.352845129e-001	4.611444e+002	5.937621e+002	5.964823e+001	6.577262e+001	110	214.5	24	57	7.752946e+000	1.984067e+001	0	0	0	0	0	0	0	0	1	0	0	69.3531	150.54	1	1	1	1	23.696	24.5313	58.0558
DATA	554	4	62	0	0	NC_1_16329998	NC_1_16329998	12546.5	453.676	-1.634145382e-001	1.239653115e-001	1.874273611e-001	2.307702e+002	1.584037e+002	4.430244e+001	3.241847e+001	76.5	108	24	57	7.614519e+000	2.001611e+001	0	0	0	0	0	0	0	0	1	0	0	34.721	40.1727	1	1	1	1	27.0811	24.563	57.9395
DATA	555	4	63	0	0	NC_4_10447031	NC_4_10447031	12567.6	453.459	0.000000000e+000	6.288816466e-001	1.000000000e+000	3.755970e+001	2.809916e+001	3.780093e+001	2.827862e+001	40	68	23	57	7.289359e+000	2.013407e+001	0	0	0	0	0	0	0	0	1	0	0	-2.27571	0.126165	0	0	0	0	26.0017	23.8894	58.0035
DATA	556	4	64	0	0	Col_1_2509045	Col_1_2509045	12588.6	453.86	5.439026460e-002	7.487981605e-002	4.676135135e-001	4.522043e+002	5.125367e+002	5.893037e+001	5.853412e+001	109	191	23	58	7.457364e+000	2.069664e+001	0	0	0	0	0	0	0	0	1	0	0	68.0911	130.044	1	1	1	1	23.9365	23.8496	59.186
DATA	557	4	65	0	0	NC_1_24560027	NC_1_24560027	12610.5	453.679	2.830696756e-001	2.958485017e-001	3.386650984e-001	5.041673e+001	9.674852e+001	3.810795e+001	2.987655e+001	50	91	23	58	7.691684e+000	2.040565e+001	0	0	0	0	0	0	0	0	1	0	0	7.59448	24.5522	1	1	0	0	24.4106	23.8656	58.8552
DATA	558	4	66	0	0	Col_5_8754964	Col_5_8754964	12631.2	453.5	-2.688077756e-002	7.357952447e-002	7.148653925e-001	5.223129e+002	4.909643e+002	6.445111e+001	5.664999e+001	114	196	23	57	7.765074e+000	1.931664e+001	0	0	0	0	0	0	0	0	1	0	0	78.7046	124.613	1	1	1	1	26.6546	23.6711	57.5728
DATA	559	4	67	0	0	NC_5_23714656	NC_5_23714656	12652.3	453.5	4.696984799e-001	7.504189167e-002	3.870806405e-010	6.181102e+004	1.822907e+005	6.181217e+003	1.822909e+004	9404	45832	23	57	7.718878e+000	1.949566e+001	0	0	0	0	0	0	0	0	1	0	0	9316.77	46274.3	1	1	1	1	27.0811	23.6517	57.4017
DATA	560	4	68	0	0	Col_1_11017892	Col_1_11017892	12673.3	453.745	6.507697786e-002	6.217587188e-002	2.952565701e-001	2.485513e+003	2.887307e+003	2.514001e+002	2.901099e+002	416	775	23	57	7.236892e+000	1.944192e+001	0	0	0	0	0	0	0	0	1	0	0	374.734	733.037	1	1	1	1	24.8756	23.1768	57.232
DATA	561	4	69	0	0	NC_5_13073866	NC_5_13073866	12694.7	453.5	-7.021611084e-002	7.343886987e-002	3.390134169e-001	5.577570e+002	4.744921e+002	6.733849e+001	5.522330e+001	127	185	23	57	7.153591e+000	1.958876e+001	0	0	0	0	0	0	0	0	1	0	0	84.1133	120.475	1	1	1	1	27.0811	22.9975	57.1733
DATA	562	4	70	0	0	Col_3_10966950	Col_3_10966950	12715.7	453.618	6.361466573e-002	7.565273122e-002	4.004166673e-001	4.340244e+002	5.024916e+002	5.750440e+001	5.764578e+001	100	201	23	56	7.497348e+000	1.953818e+001	0	0	0	0	0	0	0	0	1	0	0	65.4665	127.595	1	1	1	1	24.8756	23.3702	57.1829
DATA	563	4	71	0	0	NC_4_2635362	NC_4_2635362	12736.8	453.4	2.165788179e-002	7.373273765e-002	7.689604479e-001	4.898091e+002	5.148548e+002	6.181886e+001	5.872608e+001	111	195	23	56	7.624650e+000	1.919621e+001	0	0	0	0	0	0	0	0	1	0	0	73.8949	130.739	1	1	1	1	25.7804	23.5687	56.9792
DATA	564	4	72	0	0	NC_3_11343813	NC_3_11343813	12758	453.5	5.743006036e-002	7.406768388e-002	4.381194660e-001	4.660811e+002	5.319754e+002	5.995303e+001	6.023223e+001	113.5	201	23	56	7.779173e+000	1.925084e+001	0	0	0	0	0	0	0	0	1	0	0	70.3249	135.091	1	1	1	1	26.2212	23.5315	56.9752
DATA	565	4	73	0	0	Col_3_2287270	Col_3_2287270	12778.8	453.852	7.814253492e-003	7.064284542e-002	9.119205841e-001	5.811043e+002	5.916547e+002	6.927211e+001	6.556257e+001	132	219.5	23	56	7.893162e+000	1.919019e+001	0	0	0	0	0	0	0	0	1	0	0	87.6878	150.25	1	1	1	1	24.4106	23.3158	56.9556
DATA	566	4	74	0	0	NC_5_19230403	NC_5_19230403	12800.6	453.643	2.087572182e-001	8.425290047e-002	1.322155251e-002	2.927799e+002	4.734766e+002	4.773600e+001	5.513390e+001	84.5	184	23	55	7.666188e+000	1.892278e+001	0	0	0	0	0	0	0	0	1	0	0	44.1844	120.236	1	1	1	1	24.8756	23.2474	56.5453
DATA	567	4	75	0	0	Col_3_12912741	Col_3_12912741	12822	453.593	1.214863188e-001	6.355086806e-002	5.592250087e-002	1.480746e+003	1.958696e+003	1.527988e+002	1.978962e+002	256.5	572	22	55	7.520956e+000	1.921984e+001	0	0	0	0	0	0	0	0	1	0	0	223.476	497.374	1	1	1	1	26.2212	22.7141	56.1913
DATA	568	4	76	0	0	NC_3_11479431	NC_3_11479431	12841.7	453.381	5.030630440e-001	2.995126429e-001	9.303413349e-002	3.745941e+001	1.192955e+002	3.786193e+001	3.066665e+001	46	91	23	54	7.789575e+000	1.932897e+001	0	0	0	0	0	0	0	0	1	0	0	5.27947	30.2907	0	1	0	0	21.9382	23.2113	55.8102
DATA	569	4	77	0	0	Col_5_15050356	Col_5_15050356	12864	453.5	4.535588754e-002	1.069908960e-001	6.716220657e-001	2.218192e+002	2.462380e+002	4.374234e+001	3.747784e+001	73	123.5	22	54	7.281744e+000	1.926295e+001	0	0	0	0	0	0	0	0	1	0	0	33.4775	62.518	1	1	1	1	26.2212	22.8815	55.8346
DATA	570	4	78	0	0	Col_2_18735639	Col_2_18735639	12884.4	453.62	-5.535949684e-003	6.852210154e-002	9.356083910e-001	6.779004e+002	6.693141e+002	7.756928e+001	7.265137e+001	139	231	23	55	7.522611e+000	1.975224e+001	0	0	0	0	0	0	0	0	1	0	0	102.305	169.918	1	1	1	1	24.4106	23.4329	56.3167
DATA	571	4	79	0	0	Col_5_6677044	Col_5_6677044	12905.6	453.682	-6.000759887e-002	6.475305736e-002	3.540747777e-001	1.108472e+003	9.654216e+002	1.170847e+002	1.005932e+002	214	312	23	55	7.169585e+000	1.964504e+001	0	0	0	0	0	0	0	0	1	0	0	167.271	245.06	1	1	1	1	23.2073	23.1547	56.1755
DATA	572	4	80	0	0	NC_5_22894545	NC_5_22894545	12927.1	453.49	-1.966998429e-001	7.479863670e-002	8.545396205e-003	6.572280e+002	4.178459e+002	7.577276e+001	5.044623e+001	133	175	23	56	7.147712e+000	1.923602e+001	0	0	0	0	0	0	0	0	1	0	0	99.167	106.047	1	1	1	1	23.4529	23.2402	56.3134
DATA	573	4	81	0	0	NC_4_9064696	NC_4_9064696	12948.4	454.133	2.950599753e-001	1.016410098e-001	3.696516165e-003	1.872572e+002	3.694013e+002	4.210931e+001	4.651501e+001	66	166	23	56	7.136483e+000	1.923412e+001	0	0	0	0	0	0	0	0	1	0	0	28.2495	93.7404	1	1	0	1	22.4545	23.3761	57.0222
DATA	574	4	82	0	0	Col_1_3313453	Col_1_3313453	12969.8	453.583	1.483890863e-001	6.396299982e-002	2.034516725e-002	1.476401e+003	2.077750e+003	1.523829e+002	2.096900e+002	268	585	22	55	7.178330e+000	1.880019e+001	0	0	0	0	0	0	0	0	1	0	0	222.696	527.131	1	1	1	1	25.7804	23.0274	56.5218
DATA	575	4	83	0	0	NC_5_15643009	NC_5_15643009	12990.8	453.5	-2.452986280e-002	7.478854477e-002	7.429195475e-001	4.942280e+002	4.670867e+002	6.217837e+001	5.460316e+001	111	187	22	55	7.171292e+000	1.850665e+001	0	0	0	0	0	0	0	0	1	0	0	74.5329	118.475	1	1	1	1	26.6546	22.6714	56.6567
DATA	576	4	84	0	0	NC_2_2516097	NC_2_2516097	13012.9	453.66	3.130278048e-001	6.792332688e-002	4.054938524e-006	3.077673e+003	6.327764e+003	3.100726e+002	6.334084e+002	498	1539	22	55	7.255961e+000	1.829894e+001	0	0	0	0	0	0	0	0	1	0	0	464.013	1604.64	1	1	1	1	22.9591	22.6266	56.4019
DATA	577	4	85	0	0	NC_1_3622913	NC_1_3622913	13033.2	453.632	1.265958269e-001	6.281243421e-002	4.385666739e-002	2.807839e+003	3.758098e+003	2.833102e+002	3.768734e+002	461.5	1019.5	22	54	7.266693e+000	1.824433e+001	0	0	0	0	0	0	0	0	1	0	0	423.22	952.763	1	1	1	1	25.7804	22.4893	55.6509
DATA	578	4	86	0	0	NC_2_17223122	NC_2_17223122	13054.3	453.5	9.060481678e-002	7.759007397e-002	2.429127937e-001	3.947888e+002	4.863732e+002	5.463016e+001	5.627295e+001	98	188	22	54	7.037283e+000	1.816728e+001	0	0	0	0	0	0	0	0	1	0	0	59.488	123.271	1	1	1	1	27.0811	22.6043	55.338
DATA	579	4	87	0	0	NC_5_7361139	NC_5_7361139	13075.5	453.324	3.775055861e-001	1.521312468e-001	1.308502560e-002	9.543269e+001	2.276160e+002	3.896010e+001	3.632710e+001	52.5	115.5	22	54	7.088239e+000	1.892148e+001	0	0	0	0	0	0	0	0	1	0	0	14.3753	57.6705	1	1	0	1	27.0811	22.7668	55.4544
DATA	580	4	88	0	0	NC_3_5494407	NC_3_5494407	13096.9	453.556	1.922900990e-001	1.277903676e-001	1.323933180e-001	1.472961e+002	2.293408e+002	4.055713e+001	3.644231e+001	63	114	23	54	7.135075e+000	1.908005e+001	0	0	0	0	0	0	0	0	1	0	0	22.1791	58.0894	1	1	0	1	22.4545	23.0599	55.0871
DATA	581	4	89	0	0	NC_5_22082747	NC_5_22082747	13117.8	453.368	-5.514582937e-001	7.975766069e-002	4.705993562e-012	8.933256e+003	2.509294e+003	8.941251e+002	2.525237e+002	1395.5	700	23	54	7.183335e+000	1.915374e+001	0	0	0	0	0	0	0	0	1	0	0	1344.6	635.346	1	1	1	1	25.7804	23.336	55.5136
DATA	582	4	90	0	0	NC_1_4061574	NC_1_4061574	13139.1	453.561	2.228121195e-002	6.846995074e-002	7.448663092e-001	6.624466e+002	6.973199e+002	7.628015e+001	7.527133e+001	139.5	235	23	55	7.243796e+000	1.925769e+001	0	0	0	0	0	0	0	0	1	0	0	99.6646	176.496	1	1	1	1	25.7804	23.1404	56.1527
DATA	583	4	91	0	0	Col_3_20164489	Col_3_20164489	13159.6	453.245	-5.835252202e-002	6.199853871e-002	3.466065360e-001	3.338491e+003	2.918756e+003	3.359863e+002	2.932494e+002	537.5	802.5	23	55	7.518176e+000	1.908630e+001	0	0	0	0	0	0	0	0	1	0	0	502.054	738.456	1	1	1	1	24.8756	23.3099	56.0415
DATA	584	4	92	0	0	NC_5_4276520	NC_5_4276520	13181.7	453.385	-2.520824329e-001	1.550102705e-001	1.039006316e-001	1.928125e+002	1.079078e+002	4.248337e+001	3.034793e+001	69	95	23	54	7.617775e+000	1.873528e+001	0	0	0	0	0	0	0	0	1	0	0	28.9805	27.2895	1	1	1	0	24.4106	23.3952	55.177
DATA	585	4	93	0	0	Col_1_6369009	Col_1_6369009	13201.9	453.397	-2.533280814e-003	6.639485159e-002	9.695642767e-001	8.173834e+002	8.126294e+002	9.008708e+001	8.607493e+001	160.5	278	23	54	7.508042e+000	1.855171e+001	0	0	0	0	0	0	0	0	1	0	0	122.794	205.425	1	1	1	1	25.7804	23.5383	55.0383
DATA	586	4	94	0	0	Col_5_8187262	Col_5_8187262	13223.1	453.556	-5.448918601e-002	6.984236865e-002	4.352885831e-001	6.655241e+002	5.870493e+002	7.658576e+001	6.520903e+001	139	217	23	54	7.464028e+000	1.901663e+001	0	0	0	0	0	0	0	0	1	1	0	99.9236	148.335	1	1	1	1	25.3321	23.7042	54.5375
DATA	587	4	95	0	0	Col_3_22810355	Col_3_22810355	13244.2	453.281	-2.835512438e-002	6.504042787e-002	6.628646422e-001	1.000485e+003	9.372500e+002	1.069932e+002	9.793437e+001	184	314	23	54	7.332287e+000	1.896051e+001	0	0	0	0	0	0	0	0	1	1	0	150.128	236.703	1	1	1	1	25.3321	23.4554	54.5251
DATA	588	4	96	0	0	Col_2_18900952	Col_2_18900952	13266	453.5	-1.082594897e-002	6.893081666e-002	8.752012786e-001	6.664852e+002	6.500767e+002	7.669245e+001	7.094767e+001	138.5	228	23	54	7.330734e+000	1.883877e+001	0	0	0	0	0	0	0	0	1	0	0	99.9444	164.095	1	1	1	1	26.2212	23.5363	54.71
DATA	589	4	97	0	0	NC_4_5811075	NC_4_5811075	13287	453.5	2.767223772e-001	3.949116439e-001	4.834779474e-001	3.772590e+001	7.134475e+001	3.798059e+001	2.931424e+001	43	89	23	54	7.366580e+000	1.900302e+001	0	0	0	0	0	0	0	0	1	0	0	1.45395	17.9996	0	1	0	0	26.2212	23.6853	55.3163
DATA	590	4	98	0	0	NC_3_1920371	NC_3_1920371	13308.2	453.478	7.699653832e-002	2.268941084e-001	7.343460057e-001	8.630066e+001	1.030411e+002	3.896216e+001	3.025719e+001	56	94	23	55	7.441740e+000	1.902281e+001	0	0	0	0	0	0	0	0	1	0	0	12.9241	25.9819	1	1	0	0	27.0811	23.5825	55.8756
DATA	591	4	99	0	0	Col_1_4973956	Col_1_4973956	13329.1	453.49	1.174957764e-001	1.017619052e-001	2.482483158e-001	2.233470e+002	2.927359e+002	4.409606e+001	4.083117e+001	74	135	23	55	7.490256e+000	1.933065e+001	0	0	0	0	0	0	0	0	1	0	0	33.4239	73.7717	1	1	1	1	24.4106	23.8041	56.2901
DATA	592	4	100	0	0	NC_5_8468398	NC_5_8468398	13350.8	453.684	4.167759011e-002	6.604566228e-002	5.280130307e-001	8.199520e+002	9.025391e+002	9.039396e+001	9.464128e+001	155.5	286	24	56	7.599187e+000	1.928432e+001	0	0	0	0	0	0	0	0	1	0	0	122.611	227.312	1	1	1	1	25.3321	23.873	56.2203
DATA	593	4	101	0	0	NC_1_26991585	NC_1_26991585	13371.4	453.158	-1.206085073e-002	6.465717800e-002	8.520249430e-001	1.038059e+003	1.009627e+003	1.105698e+002	1.049082e+002	192	311	23	56	7.297556e+000	1.922889e+001	0	0	0	0	0	0	0	0	1	0	0	155.11	254.116	1	1	1	1	25.3321	23.7543	56.8402
DATA	594	4	102	0	0	Col_3_15563082	Col_3_15563082	13392.9	453.5	1.141658412e-001	6.286895370e-002	6.938055479e-002	2.136259e+003	2.778560e+003	2.169987e+002	2.793156e+002	361.5	788.5	23	55	7.335006e+000	1.909026e+001	0	0	0	0	0	0	0	0	1	0	0	318.942	698.909	1	1	1	1	25.7804	23.883	56.3359
DATA	595	4	103	0	0	Col_1_9055851	Col_1_9055851	13413.7	453.534	7.419807274e-003	7.865203309e-002	9.248413539e-001	4.175266e+002	4.247212e+002	5.655187e+001	5.116864e+001	97.5	163	23	54	7.272886e+000	1.850036e+001	0	0	0	0	0	0	0	0	1	0	0	62.2849	106.763	1	1	1	1	25.3321	23.7719	55.8031
DATA	596	4	104	0	0	NC_1_7508020	NC_1_7508020	13435	453.5	3.870388427e-002	2.852483300e-001	8.920704044e-001	7.107149e+001	7.769612e+001	3.883152e+001	2.959490e+001	55.5	85	24	54	7.421840e+000	1.888108e+001	0	0	0	0	0	0	0	0	1	0	0	10.5929	19.5169	1	1	0	0	26.2212	24.2992	55.7219
DATA	597	4	105	0	0	NC_2_8796449	NC_2_8796449	13456.2	453.455	1.896163849e-001	1.803862547e-001	2.931811176e-001	9.795180e+001	1.515754e+002	3.944540e+001	3.234844e+001	57	110	24	54	7.408594e+000	1.874597e+001	0	0	0	0	0	0	0	0	1	0	0	14.5862	38.0476	1	1	0	1	25.3321	24.366	55.6701
DATA	598	4	106	0	0	NC_1_18217660	NC_1_18217660	13477	453.339	1.762417480e-001	6.461124158e-002	6.377259910e-003	1.405621e+003	2.109163e+003	1.456721e+002	2.128463e+002	250	596	24	54	7.370125e+000	1.858026e+001	0	0	0	0	0	0	0	0	1	0	0	209.123	529.036	1	1	1	1	26.2212	24.6128	55.352
DATA	599	4	107	0	0	NC_3_11240862	NC_3_11240862	13498.5	453.324	0.000000000e+000	6.289259574e-001	1.000000000e+000	3.803758e+001	2.843943e+001	3.828187e+001	2.862102e+001	40	70	24	54	7.283187e+000	1.900797e+001	0	0	0	0	0	0	0	0	1	0	0	-2.57593	-0.887521	0	0	0	0	27.0811	24.7084	55.5082
DATA	600	4	108	0	0	NC_3_10078157	NC_3_10078157	13519.6	453.792	2.210687136e-001	6.549643526e-002	7.374100650e-004	1.524670e+003	2.536556e+003	1.572087e+002	2.552676e+002	257	693.5	24	54	7.351196e+000	1.843322e+001	0	0	0	0	0	0	0	0	1	0	0	226.391	635.272	1	1	1	1	24.6442	24.9342	55.0679
DATA	601	4	109	0	0	Col_5_22508528	Col_5_22508528	13541	453.5	3.275432458e-001	6.900119373e-002	2.065361253e-006	1.469128e+003	3.123222e+003	1.518379e+002	3.136350e+002	252	827.5	24	54	7.390760e+000	1.855908e+001	0	0	0	0	0	0	0	0	1	0	0	217.921	781.53	1	1	1	1	26.2212	24.9137	54.8909
DATA	602	4	110	0	0	Col_3_7603858	Col_3_7603858	13562.2	453.02	2.240352224e-001	6.476830455e-002	5.421333896e-004	8.713385e+003	1.459561e+004	8.721841e+002	1.459843e+003	1184	3256	24	54	7.310226e+000	1.915252e+001	0	0	0	0	0	0	0	0	1	0	0	1291.15	3649.01	1	1	1	1	23.2073	24.9645	55.4369
DATA	603	4	111	0	0	Col_4_10816941	Col_4_10816941	13583.4	453	-2.146956999e-002	6.407529760e-002	7.375739309e-001	1.176479e+003	1.119734e+003	1.237686e+002	1.155973e+002	212	356	25	54	7.279470e+000	1.915104e+001	0	0	0	0	0	0	0	0	1	0	0	174.144	279.698	1	1	1	1	29.1201	25.1278	55.6388
DATA	604	4	112	0	0	NC_5_23801678	NC_5_23801678	13604.5	453.359	6.344025619e-002	8.100057411e-002	4.335052786e-001	3.690735e+002	4.271232e+002	5.331990e+001	5.148247e+001	94.5	177	25	54	7.322134e+000	1.953429e+001	0	0	0	0	0	0	0	0	0	0	0	54.5709	106.6	1	1	1	1	24.4106	25.4914	55.8861
DATA	605	4	113	0	0	NC_3_17497166	NC_3_17497166	13625.5	453	-9.656821144e-002	6.302261436e-002	1.254536835e-001	2.109658e+003	1.689055e+003	2.144545e+002	1.713381e+002	349	496	25	55	7.297414e+000	1.900029e+001	0	0	0	0	0	0	0	0	0	0	0	311.585	421.147	1	1	1	1	29.1201	25.537	56.0885
DATA	606	4	114	0	0	Col_1_247065	Col_1_247065	13646.2	452.789	-8.723981000e-003	1.174543257e-001	9.407911562e-001	2.109053e+002	2.067110e+002	4.395799e+001	3.544787e+001	75	118	25	55	7.208845e+000	1.907290e+001	0	0	0	0	0	0	0	0	1	0	0	31.1146	51.4921	1	1	1	1	28.9226	25.1269	56.0284
DATA	607	4	115	0	0	NC_5_18565813	NC_5_18565813	13667.8	453.508	-4.441957110e-001	1.115023917e-001	6.784121008e-005	3.994729e+002	1.436454e+002	5.555942e+001	3.220418e+001	104.5	102	25	54	7.458060e+000	1.889697e+001	0	0	0	0	0	0	0	0	0	0	0	58.8632	35.7497	1	1	1	0	25.7804	25.4544	55.2058
DATA	608	4	116	0	0	Col_4_12003073	Col_4_12003073	13688.6	453.349	-1.276456149e-002	6.994279810e-002	8.551903449e-001	6.356977e+002	6.172855e+002	7.440222e+001	6.813844e+001	132	227	25	54	7.598289e+000	1.903012e+001	0	0	0	0	0	0	0	0	1	0	0	93.5614	153.473	1	1	1	1	27.0811	25.4219	55.3654
DATA	609	4	117	0	0	NC_4_7631818	NC_4_7631818	13710.3	453.222	-1.692093706e+000	1.727625555e-001	1.190827340e-022	5.009064e+004	1.017801e+003	5.009213e+003	1.057989e+002	7373	324	24	54	7.412016e+000	1.858115e+001	0	0	0	0	0	0	0	0	1	0	0	7363.04	252.781	1	1	1	1	27.0811	25.0502	55.2245
DATA	610	4	118	0	0	NC_5_18401303	NC_5_18401303	13730.7	452.758	3.685866966e-002	7.909646214e-002	6.412180501e-001	4.046317e+002	4.404723e+002	5.602886e+001	5.268942e+001	98	173	25	55	7.711233e+000	1.840819e+001	0	0	0	0	0	0	0	0	1	0	0	59.4066	109.278	1	1	1	1	26.8687	25.3061	55.9727
DATA	611	4	119	0	0	Col_3_4895435	Col_3_4895435	13752.5	453.102	-5.032486381e-002	6.228284465e-002	4.190875756e-001	2.403717e+003	2.140713e+003	2.434839e+002	2.160193e+002	395	605	25	55	7.677793e+000	1.835354e+001	0	0	0	0	0	0	0	0	1	0	0	352.445	530.526	1	1	1	1	25.7804	25.3392	56.2251
DATA	612	4	120	0	0	NC_3_10807618	NC_3_10807618	13773.2	453	2.837873183e-002	6.198349779e-002	6.470649942e-001	2.566217e+003	2.739505e+003	2.595465e+002	2.754787e+002	417	765	25	55	7.580024e+000	1.802833e+001	0	0	0	0	0	0	0	0	0	0	0	375.796	678.176	1	1	1	1	23.9365	25.4597	55.8755
DATA	613	4	121	0	0	NC_2_19016719	NC_2_19016719	13794.6	453	-2.663609255e-001	5.329923654e-001	6.172537763e-001	5.322928e+001	2.882635e+001	3.926941e+001	2.902318e+001	45	67.5	25	54	7.455117e+000	1.814735e+001	0	0	0	0	0	0	0	0	1	0	0	7.78445	2.12851	1	0	0	0	29.1201	25.3857	55.4033
DATA	614	4	122	0	0	Col_5_16652922	Col_5_16652922	13815.8	453	-5.391719142e-002	9.313946249e-002	5.626656588e-001	3.212969e+002	2.837850e+002	5.049895e+001	4.060691e+001	87.5	142.5	25	54	7.382286e+000	1.807440e+001	0	0	0	0	0	0	0	0	0	0	0	46.9246	70.0886	1	1	1	1	28.1191	25.4599	54.8983
DATA	615	4	123	0	0	Col_2_7341223	Col_2_7341223	13836.6	453.033	-7.310476806e-002	7.535016364e-002	3.319465599e-001	5.322391e+002	4.497819e+002	6.598991e+001	5.355931e+001	117.5	178.5	25	54	7.399169e+000	1.786703e+001	0	0	0	0	0	0	0	0	1	0	0	77.6284	110.956	1	1	1	1	26.2212	25.4066	54.6641
DATA	616	4	124	0	0	Col_1_12266842	Col_1_12266842	13857.8	453.1	-1.323804930e-001	8.990967016e-002	1.409204206e-001	3.803538e+002	2.804189e+002	5.452348e+001	4.042262e+001	98	132.5	25	54	7.514065e+000	1.787091e+001	0	0	0	0	0	0	0	0	1	0	0	55.3985	69.0912	1	1	1	1	23.4529	25.2117	54.9624
DATA	617	4	125	0	0	Col_1_12908256	Col_1_12908256	13880	452.411	1.725662289e-001	6.464275361e-002	7.595587675e-003	1.373427e+003	2.043486e+003	1.428064e+002	2.064180e+002	248	552	25	54	7.275398e+000	1.836088e+001	0	0	0	0	0	0	0	0	1	0	0	199.742	502.775	1	1	1	1	25.5572	25.1127	55.4179
DATA	618	4	126	0	0	NC_1_9038164	NC_1_9038164	13900.4	453.319	-1.842131199e-001	1.610671686e-001	2.527465388e-001	1.759750e+002	1.151431e+002	4.294748e+001	3.137728e+001	67	95	25	54	7.304059e+000	1.811791e+001	0	0	0	0	0	0	0	0	1	0	0	25.5581	28.2977	1	1	0	0	28.7238	25.0911	54.9324
DATA	619	4	127	0	0	Col_3_7729940	Col_3_7729940	13921.9	453.136	-4.939270168e-002	6.659311186e-002	4.582637486e-001	8.871189e+002	7.917519e+002	9.700071e+001	8.439787e+001	169	245	25	55	7.465266e+000	1.870954e+001	0	0	0	0	0	0	0	0	0	0	0	128.653	194.316	1	1	1	1	26.6546	25.45	55.7419
DATA	620	4	128	0	0	Col_3_18338573	Col_3_18338573	13943.2	452.423	-5.052189041e-002	6.451981292e-002	4.336009285e-001	1.172967e+003	1.044153e+003	1.237032e+002	1.084405e+002	219.5	329.5	25	55	7.260843e+000	1.908575e+001	0	0	0	0	0	0	0	0	0	0	0	169.853	255.885	1	1	1	1	24.4106	25.5511	56.4652
DATA	621	4	129	0	0	Col_1_18691142	Col_1_18691142	13964.1	452.794	1.428826509e-002	6.858655923e-002	8.349755526e-001	6.872588e+002	7.102456e+002	7.919400e+001	7.683455e+001	135	235	25	55	7.212057e+000	1.916122e+001	0	0	0	0	0	0	0	0	1	0	0	99.3751	173.827	1	1	1	1	27.2919	25.224	56.1087
DATA	622	4	130	0	0	Col_5_1192509	Col_5_1192509	13985.1	453.185	1.244855211e-001	6.255155316e-002	4.657696656e-002	5.501699e+003	7.327947e+003	5.515795e+002	7.333823e+002	843	1824	25	54	7.445721e+000	1.914384e+001	0	0	0	0	0	0	0	0	0	0	0	794.35	1791.03	1	1	1	1	24.4106	25.4618	55.9232
DATA	623	4	131	0	0	NC_5_17967249	NC_5_17967249	14006.6	453.906	-2.475738441e-001	1.407415065e-001	7.856599039e-002	2.250362e+002	1.272561e+002	4.543284e+001	3.202650e+001	75.5	88	25	55	7.105712e+000	1.886655e+001	0	0	0	0	0	0	0	0	1	0	0	32.4423	31.0602	1	1	1	0	24.4106	25.2069	55.9639
DATA	624	4	132	0	-1	NC2_00075021	NC2_00075021	14027.5	453	0.000000000e+000	6.293204587e-001	1.000000000e+000	3.927697e+001	2.924998e+001	3.953903e+001	2.943675e+001	44	60	25	55	7.045246e+000	1.872330e+001	0	0	0	0	0	0	0	0	1	0	0	1.26784	-8.30903	0	0	0	0	30	25.0687	55.5214
DATA	625	4	133	0	0	Col_1_20179776	Col_1_20179776	14048.5	452.717	9.341235979e-002	7.003228411e-002	1.822539789e-001	5.903078e+002	7.319660e+002	7.107778e+001	7.891110e+001	126	253	24	55	7.180687e+000	1.851721e+001	0	0	0	0	0	0	0	0	1	0	0	84.8381	178.093	1	1	1	1	25.7804	24.7663	55.2097
DATA	626	4	134	0	0	NC_1_26696142	NC_1_26696142	14069.6	453	1.172949510e-001	1.074338943e-001	2.749266486e-001	2.137489e+002	2.800263e+002	4.504618e+001	4.069387e+001	73	121	24	54	7.158625e+000	1.848183e+001	0	0	0	0	0	0	0	0	1	0	0	30.6722	68.0301	1	1	1	1	30	24.5608	54.7771
DATA	627	4	135	0	0	NC_5_17147414	NC_5_17147414	14091	452.797	0.000000000e+000	6.295616125e-001	1.000000000e+000	3.946211e+001	2.938774e+001	3.971555e+001	2.962034e+001	42.5	66.5	24	55	7.188371e+000	1.929363e+001	0	0	0	0	0	0	0	0	1	0	0	-0.293754	3.95643	0	0	0	0	28.1191	24.5928	55.7749
DATA	628	4	136	0	0	Col_1_7851338	Col_1_7851338	14112	452.561	1.454618128e-001	6.316521480e-002	2.128568080e-002	2.829004e+003	3.954534e+003	2.856833e+002	3.965614e+002	442	999.5	24	55	7.308414e+000	1.987163e+001	0	0	0	0	0	0	0	0	1	0	0	404.657	957.57	1	1	1	1	25.5572	24.6164	55.8858
DATA	629	4	137	0	0	Col_1_12902649	Col_1_12902649	14133.1	452.452	3.744083904e-002	6.894533026e-002	5.870946056e-001	6.634647e+002	7.232004e+002	7.739060e+001	7.817115e+001	138.5	230	24	54	7.271879e+000	1.973296e+001	0	0	0	0	0	0	0	0	1	0	0	94.7485	174.826	1	1	1	1	26.2212	24.4408	55.4674
DATA	630	4	138	0	0	NC_1_25657376	NC_1_25657376	14154.4	452.973	1.126603971e-001	1.328057378e-001	3.962655116e-001	1.613657e+002	2.091566e+002	4.304575e+001	3.634392e+001	68	118	24	55	7.126067e+000	1.932625e+001	0	0	0	0	0	0	0	0	1	0	0	23.0075	50.479	1	1	0	1	30	24.1568	55.5136
DATA	631	4	139	0	0	Col_5_6263014	Col_5_6263014	14175.7	452.636	6.794253230e-003	1.483581135e-001	9.634726049e-001	1.590420e+002	1.615496e+002	4.302050e+001	3.387587e+001	66	110	23	54	7.112377e+000	1.843987e+001	0	0	0	0	0	0	0	0	1	0	0	22.6388	38.9193	1	1	0	1	24.8756	23.9812	54.6932
DATA	632	4	140	0	0	NC_2_16603684	NC_2_16603684	14196.4	453	9.766717679e-002	1.014048876e-001	3.354769159e-001	2.411049e+002	3.019071e+002	4.673560e+001	4.243886e+001	74	141	24	54	7.167172e+000	1.833676e+001	0	0	0	0	0	0	0	0	1	0	0	34.2655	72.611	1	1	1	1	26.2212	24.0768	54.7935
DATA	633	4	141	0	0	Col_5_18424909	Col_5_18424909	14218.3	452.393	5.998157236e-002	7.199703159e-002	4.047817130e-001	5.450112e+002	6.257300e+002	6.766739e+001	6.934320e+001	117	226	24	54	7.493246e+000	1.828051e+001	0	0	0	0	0	0	0	0	1	0	0	77.3213	150.196	1	1	1	1	24.8756	24.5907	55.0432
DATA	634	4	142	0	0	Col_5_14091533	Col_5_14091533	14239.2	452.767	1.142408918e-002	6.886210634e-002	8.682371819e-001	6.899323e+002	7.083217e+002	7.983592e+001	7.689901e+001	134.5	231.5	24	55	7.633835e+000	1.887547e+001	0	0	0	0	0	0	0	0	1	0	0	97.7234	169.721	1	1	1	1	25.7804	24.7006	55.9091
DATA	635	4	143	0	0	Col_2_2838281	Col_2_2838281	14260.3	452.609	2.035884386e-001	2.831842892e-001	4.721867566e-001	6.194377e+001	9.898881e+001	4.071224e+001	3.158610e+001	52.5	89	25	56	7.486705e+000	1.898356e+001	0	0	0	0	0	0	0	0	1	0	0	8.75918	23.6734	1	1	0	0	27.2919	24.9629	56.5762
DATA	636	4	144	0	0	NC_4_4651085	NC_4_4651085	14281.5	452.676	2.113648010e-001	1.052271559e-001	4.457397897e-002	2.036584e+002	3.313348e+002	4.515862e+001	4.473234e+001	62	134	24	56	7.522242e+000	1.939841e+001	0	0	0	0	0	0	0	0	1	0	0	28.7503	79.0874	1	1	1	1	27.0811	24.737	56.6045
DATA	637	4	145	0	0	NC_5_11675695	NC_5_11675695	14302.6	452.855	9.001457867e-002	6.547074814e-002	1.691679293e-001	9.314283e+002	1.145946e+003	1.015161e+002	1.184845e+002	167	335	24	55	7.433461e+000	1.918594e+001	0	0	0	0	0	0	0	0	1	0	0	131.271	273.002	1	1	1	1	25.5572	24.471	56.1914
DATA	638	4	146	0	0	NC_1_16988558	NC_1_16988558	14323.6	452.133	2.623789000e-001	9.027005132e-002	3.653804658e-003	2.588321e+002	4.735839e+002	4.801605e+001	5.615460e+001	77	178.5	24	54	7.603893e+000	1.906332e+001	0	0	0	0	0	0	0	0	1	0	0	36.4153	112.583	1	1	1	1	25.5572	24.511	55.665
DATA	639	4	147	0	0	Col_5_10526004	Col_5_10526004	14344.7	452.609	7.337842234e-002	6.350144813e-002	2.478696370e-001	1.373224e+003	1.625997e+003	1.431727e+002	1.653867e+002	236	386	24	55	7.552514e+000	1.967216e+001	0	0	0	0	0	0	0	0	1	0	0	192.883	385.786	1	1	1	1	27.2919	24.5755	55.8733
DATA	640	4	148	0	0	NC_5_2057083	NC_5_2057083	14365.6	452.392	6.680329727e-002	7.204537573e-002	3.538023534e-001	5.474484e+002	6.384788e+002	6.814358e+001	7.067182e+001	118	206.5	24	55	7.548969e+000	2.004872e+001	0	0	0	0	0	0	0	0	1	0	0	76.7645	151.167	1	1	1	1	24.4106	24.6153	55.9409
DATA	641	4	149	0	0	Col_3_21482638	Col_3_21482638	14387.5	452.87	5.068014935e-004	6.234196076e-002	9.935137646e-001	2.059921e+003	2.062327e+003	2.099643e+002	2.084557e+002	321	546	24	54	7.301731e+000	1.974688e+001	0	0	0	0	0	0	0	0	1	0	0	288.351	487.241	1	1	1	1	25.1049	24.1356	55.9543
DATA	642	4	150	0	0	NC_2_10759982	NC_2_10759982	14408.5	452.807	2.570503916e-001	6.586373298e-002	9.510169833e-005	4.442389e+003	8.029102e+003	4.461009e+002	8.034866e+002	633.5	1959	24	55	7.436200e+000	1.952216e+001	0	0	0	0	0	0	0	0	1	0	0	620.797	1892.8	1	1	1	1	25.3321	24.5022	56.314
DATA	643	4	151	0	0	NC_2_11688186	NC_2_11688186	14429.6	453.2	1.433382421e-001	6.575439060e-002	2.926459315e-002	9.575786e+002	1.332026e+003	1.040814e+002	1.366485e+002	177.5	372.5	24	55	7.535952e+000	1.939738e+001	0	0	0	0	0	0	0	0	1	0	0	133.594	313.341	1	1	1	1	22.4545	24.4392	56.6147
DATA	644	4	152	0	0	NC_5_21719787	NC_5_21719787	14450.6	452.5	1.174326699e-003	7.208724502e-002	9.870027534e-001	5.863712e+002	5.879589e+002	7.146675e+001	6.626680e+001	118	195	24	56	7.342496e+000	1.966312e+001	0	0	0	0	0	0	0	0	1	0	0	81.663	137.98	1	1	1	1	24.4106	24.143	57.7598
DATA	645	4	153	0	0	NC_4_5292677	NC_4_5292677	14472.2	452.54	1.344941374e-001	7.990833068e-002	9.235471475e-002	3.817421e+002	5.203124e+002	5.596652e+001	6.038214e+001	95	175	23	56	7.342943e+000	1.892431e+001	0	0	0	0	0	0	0	0	1	0	0	53.0725	121.818	1	1	1	1	26.4388	23.8693	57.7213
DATA	646	4	154	0	0	Col_1_26819018	Col_1_26819018	14492.8	452.579	2.706878689e-002	6.903933679e-002	6.950007771e-001	6.858530e+002	7.299613e+002	7.990291e+001	7.919289e+001	141	239	24	56	7.313573e+000	1.904139e+001	0	0	0	0	0	0	0	0	1	0	0	95.1947	170.509	1	1	1	1	25.7804	23.9334	57.3012
DATA	647	4	155	0	0	NC_1_24647141	NC_1_24647141	14513.6	452.618	7.138224558e-002	1.496111401e-001	6.332777287e-001	1.504855e+002	1.773687e+002	4.373325e+001	3.552669e+001	61	105	24	55	7.290711e+000	1.921175e+001	0	0	0	0	0	0	0	0	1	0	0	20.8523	41.3331	1	1	0	1	24.8756	23.9729	56.6024
DATA	648	4	156	0	0	NC_1_24375571	NC_1_24375571	14535.3	452.741	1.234737918e-001	7.281980636e-002	8.996029774e-002	5.154137e+002	6.849041e+002	6.594296e+001	7.512143e+001	114	229	23	55	7.442506e+000	1.882487e+001	0	0	0	0	0	0	0	0	1	0	0	71.2961	159.208	1	1	1	1	25.1049	23.9478	55.5028
DATA	649	4	157	0	0	NC_5_8360992	NC_5_8360992	14556.5	452.676	0.000000000e+000	6.288067401e-001	1.000000000e+000	4.094035e+001	3.074091e+001	4.120329e+001	3.096366e+001	40	67	23	54	7.373109e+000	1.953061e+001	0	0	0	0	0	0	0	0	1	0	0	-0.876259	2.96761	0	0	0	0	30	23.9083	55.5932
DATA	650	4	158	0	0	NC_3_23379946	NC_3_23379946	14577.5	452.382	4.462307347e-002	1.051865152e-001	6.713994837e-001	2.496025e+002	2.766127e+002	4.823379e+001	4.155995e+001	76	126	23	54	7.623774e+000	1.949984e+001	0	0	0	0	0	0	0	0	1	0	0	34.41	63.9716	1	1	1	1	24.6442	23.6937	55.5505
DATA	651	4	159	0	0	Col_5_8166684	Col_5_8166684	14599	452.7	-4.988856338e-001	7.777689068e-002	1.414555734e-010	2.840802e+003	9.006485e+002	2.870727e+002	9.528254e+001	424	252.5	23	54	7.676952e+000	1.971235e+001	0	0	0	0	0	0	0	0	1	0	0	390.976	207.752	1	1	1	1	26.2212	23.5345	55.484
DATA	652	4	160	0	0	Col_5_5864526	Col_5_5864526	14619.7	451.474	4.759042281e-002	9.612434800e-002	6.205349821e-001	2.886181e+002	3.220430e+002	5.048007e+001	4.482989e+001	83.5	135	23	54	7.683985e+000	1.973878e+001	0	0	0	0	0	0	0	0	1	0	0	39.6522	74.0743	1	1	1	1	20.3108	23.5851	55.2867
DATA	653	4	161	0	0	NC_4_8828273	NC_4_8828273	14641.2	452.388	5.785099529e-002	7.710662946e-002	4.530905148e-001	4.553466e+002	5.202272e+002	6.159639e+001	6.069594e+001	104.5	177	23	55	7.601834e+000	1.966095e+001	0	0	0	0	0	0	0	0	1	0	0	62.4587	119.351	1	1	1	1	23.696	23.65	55.6091
DATA	654	4	162	0	0	Col_1_3858758	Col_1_3858758	14662.2	452.5	1.571161902e-001	9.002280009e-002	8.093381208e-002	2.920953e+002	4.194119e+002	5.078863e+001	5.236416e+001	80	154.5	23	55	7.490167e+000	1.952615e+001	0	0	0	0	0	0	0	0	1	0	0	40.0012	95.9618	1	1	1	1	26.6546	23.5972	56.0432
DATA	655	4	163	66	1	DarkCorner	DarkCorner	14683.4	452.586	0.000000000e+000	6.281709381e-001	1.000000000e+000	4.135109e+001	3.124065e+001	4.161666e+001	3.144013e+001	40	57.5	23	55	7.571263e+000	1.947080e+001	0	0	0	0	0	0	0	0	1	0	0	-1.94213	-4.0729	0	0	0	0	27.501	23.4134	56.4736
DATA	656	4	164	66	1	DarkCorner	DarkCorner	14705	452.44	0.000000000e+000	6.280798265e-001	1.000000000e+000	4.142054e+001	3.133329e+001	4.168656e+001	3.153336e+001	37.5	64	23	56	7.610133e+000	1.977914e+001	0	0	0	0	0	0	0	0	1	0	0	-2.13262	-3.2567	0	0	0	0	27.9146	23.2005	56.6548
DATA	657	5	1	66	1	DarkCorner	DarkCorner	11244.9	459.607	0.000000000e+000	6.280328349e-001	1.000000000e+000	4.002101e+001	3.029470e+001	4.027804e+001	3.048814e+001	41	65	25	54	7.363472e+000	1.897916e+001	0	0	0	0	0	0	0	0	1	0	0	-3.84199	-6.81822	0	0	0	0	17.5897	24.9718	55.8029
DATA	658	5	2	0	0	NC_1_4069419	NC_1_4069419	11267.3	460	2.802076214e-001	1.380658896e-001	4.240524550e-002	1.288819e+002	2.456969e+002	4.224483e+001	3.909328e+001	58.5	121.5	25	54	7.332503e+000	1.934940e+001	0	0	0	0	0	0	0	0	1	0	0	18.2279	57.9616	1	1	0	1	22.4545	25.1101	55.6898
DATA	659	5	3	0	0	NC_3_17873654	NC_3_17873654	11287.7	460.391	-7.427362878e-002	1.290517961e-001	5.649305575e-001	2.099856e+002	1.769766e+002	4.534288e+001	3.512083e+001	69	104	25	55	7.876219e+000	1.988636e+001	0	0	0	0	0	0	0	0	0	0	0	29.7306	41.8486	1	1	1	1	27.2919	26.032	56.7492
DATA	660	5	4	1028	1	SM_12	SM_12	11309	460.5	0.000000000e+000	6.292322340e-001	1.000000000e+000	3.988435e+001	3.007104e+001	4.014050e+001	3.038455e+001	40	75	26	55	7.684144e+000	2.003522e+001	0	0	0	0	0	0	0	0	0	0	0	-1.76565	6.43433	0	0	0	0	30	26.2656	56.451
DATA	661	5	5	0	0	Col_1_21372968	Col_1_21372968	11330	460.5	3.025346414e-001	6.739582416e-002	7.158428256e-006	7.941953e+003	1.593903e+004	7.952067e+002	1.594189e+003	1102.5	3403	26	56	7.603421e+000	2.001179e+001	0	0	0	1	0	0	0	0	0	0	0	1127.09	3786.81	1	1	1	1	26.2212	26.2557	56.7476
DATA	662	5	6	0	0	Col_5_19364941	Col_5_19364941	11351.3	460.391	1.077476657e-002	7.113779495e-002	8.796102438e-001	5.990444e+002	6.140925e+002	7.205636e+001	6.840005e+001	125	196	26	56	7.424613e+000	1.923151e+001	0	0	0	0	0	0	0	0	0	0	0	85.1175	146.231	1	1	1	1	27.2919	26.0373	57.4376
DATA	663	5	7	0	0	NC_3_4310999	NC_3_4310999	11372.5	460.324	3.946979807e-001	7.130194232e-002	3.101907963e-008	7.533463e+003	1.869359e+004	7.544073e+002	1.869600e+003	1041.5	4534.5	26	56	7.458821e+000	1.966380e+001	0	0	1	1	0	0	0	0	0	0	0	1071.72	4461.31	1	1	1	1	27.0811	26.1868	57.0414
DATA	664	5	8	0	0	Col_3_20860990	Col_3_20860990	11393.5	460.324	-2.055975601e-002	8.419170616e-002	8.070746267e-001	3.859382e+002	3.680934e+002	5.554575e+001	4.748150e+001	97.5	156	25	56	7.286920e+000	1.984901e+001	0	0	0	0	0	0	0	0	0	0	0	54.9701	88.0366	1	1	1	1	27.0811	26.0465	57.2786
DATA	665	5	9	0	0	Col_1_11540721	Col_1_11540721	11414.6	460.298	-1.414484890e-001	1.148399927e-001	2.180609446e-001	2.639028e+002	1.905441e+002	4.783735e+001	3.548021e+001	81	119	25	56	7.339555e+000	1.937481e+001	0	0	0	0	0	0	0	0	0	0	0	37.6341	45.6686	1	1	1	1	26.8687	26.0839	57.1059
DATA	666	5	10	0	0	Col_3_17106819	Col_3_17106819	11436	460.5	3.946113080e-002	6.180510053e-002	5.231632678e-001	3.509380e+003	3.843187e+003	3.531934e+002	3.854775e+002	555	989	26	55	7.608861e+000	1.871983e+001	0	0	0	0	0	0	0	0	0	0	0	501.071	923.056	1	1	1	1	26.2212	26.4547	56.8575
DATA	667	5	11	0	0	Col_1_21178922	Col_1_21178922	11457	460.5	4.171840023e-002	6.474121779e-002	5.193245016e-001	1.022772e+003	1.125893e+003	1.097489e+002	1.164680e+002	187	335	26	55	7.736791e+000	1.839638e+001	0	0	0	0	0	0	0	0	0	0	0	146.211	270.96	1	1	1	1	26.2212	26.6539	56.6788
DATA	668	5	12	0	0	NC_2_18395786	NC_2_18395786	11478.3	460.391	9.563097375e-002	2.095645910e-001	6.481514457e-001	9.629601e+001	1.200160e+002	4.090166e+001	3.207727e+001	55	100	26	56	7.622170e+000	1.921058e+001	0	0	0	0	0	0	0	0	0	0	0	13.7834	28.9408	1	1	0	0	27.2919	26.9274	57.6128
DATA	669	5	13	0	0	Col_4_18116062	Col_4_18116062	11498.9	460.109	2.773378624e-003	6.218382469e-002	9.644263985e-001	2.207486e+003	2.221628e+003	2.242906e+002	2.241382e+002	355.5	615	26	56	7.599951e+000	1.934117e+001	0	0	0	0	0	0	0	0	0	0	0	316.359	536.724	1	1	1	1	24.6442	26.6751	57.6021
DATA	670	5	14	0	0	NC_2_2393980	NC_2_2393980	11520.5	460.324	2.835058085e-001	9.496733699e-002	2.833020959e-003	1.629752e+003	3.130598e+003	1.802208e+002	4.693333e+002	216	486	26	56	7.500095e+000	1.938563e+001	0	0	1	1	0	0	0	0	0	0	0	233.855	757.783	1	1	1	1	27.0811	26.6299	57.814
DATA	671	5	15	0	0	Col_5_8817021	Col_5_8817021	11542.1	460.296	-9.073639746e-002	1.656356781e-001	5.838243776e-001	1.548646e+002	1.256654e+002	4.252328e+001	3.213827e+001	65	99	26	57	7.533455e+000	1.885054e+001	0	0	0	0	0	0	0	0	0	0	0	22.2499	30.4751	1	1	0	0	17.2609	26.5417	57.6451
DATA	672	5	16	0	0	NC_5_5431515	NC_5_5431515	11562.8	460.279	1.898055253e-001	1.636605645e-001	2.461501557e-001	1.134185e+002	1.755859e+002	4.114855e+001	3.435387e+001	56	107	26	56	7.452232e+000	1.871004e+001	0	0	0	0	0	0	0	0	0	0	0	16.3152	42.6561	1	1	0	1	26.2212	26.4234	56.8303
DATA	673	5	17	0	0	NC_2_17351522	NC_2_17351522	11584	460.5	0.000000000e+000	6.301454285e-001	1.000000000e+000	3.925419e+001	2.928894e+001	3.950629e+001	2.961565e+001	43	74	26	55	7.207725e+000	1.934975e+001	0	0	0	0	0	0	0	0	0	0	0	-1.35273	6.99211	0	0	0	0	26.2212	26.2383	56.4502
DATA	674	5	18	0	0	Col_1_9669866	Col_1_9669866	11605	460.203	1.183526090e-001	1.069990651e-001	2.686794290e-001	2.138766e+002	2.808768e+002	4.488024e+001	4.067971e+001	75	141.5	26	55	7.386760e+000	1.869800e+001	0	0	0	0	0	0	0	0	0	0	0	30.8426	68.4696	1	1	1	1	28.1191	25.7912	55.9216
DATA	675	5	19	0	0	NC_3_6188683	NC_3_6188683	11626.4	460	7.990032278e-002	3.996643157e-001	8.415442584e-001	4.924109e+001	5.918723e+001	3.971255e+001	2.996780e+001	47.5	84	25	55	7.296288e+000	1.909509e+001	0	0	0	0	0	0	0	0	0	0	0	7.10999	14.4522	1	1	0	0	29.1201	25.5949	56.4044
DATA	676	5	20	0	0	NC_1_11396812	NC_1_11396812	11646.5	460.491	6.603071462e-002	9.788335228e-002	4.999389898e-001	2.598044e+002	3.024665e+002	4.716271e+001	4.213326e+001	79	142	25	56	7.378524e+000	1.895204e+001	0	0	0	0	0	0	0	0	0	0	0	37.5559	73.9708	1	1	1	1	24.4106	25.6287	56.8082
DATA	677	5	21	0	0	NC_2_13126249	NC_2_13126249	11668.1	459.907	-1.406379672e+000	1.475693156e-001	1.568311657e-021	4.033472e+003	1.582339e+002	4.052582e+002	3.328671e+001	628	106.5	25	56	7.364183e+000	1.885439e+001	0	0	0	0	0	0	0	0	0	0	0	583.827	38.7589	1	1	1	1	24.6442	25.5988	56.5095
DATA	678	5	22	0	0	NC_1_23835070	NC_1_23835070	11690.1	460.259	-8.330930100e-002	6.456427380e-002	1.969356722e-001	1.269977e+003	1.048302e+003	1.329280e+002	1.088313e+002	225	330	25	55	7.362273e+000	1.841232e+001	0	0	0	0	0	0	0	0	1	0	0	184.051	257.19	1	1	1	1	26.2212	25.4185	56.8403
DATA	679	5	23	0	0	NC_3_19771889	NC_3_19771889	11710.6	460.491	1.166991435e-001	6.668285196e-002	8.010755461e-002	7.815331e+002	1.022460e+003	8.744023e+001	1.063327e+002	161	309.5	25	56	7.475072e+000	1.791021e+001	0	0	0	0	0	0	0	0	1	0	0	113.395	251.216	1	1	1	1	25.3321	25.4343	56.6366
DATA	680	5	24	0	0	NC_5_1122251	NC_5_1122251	11732	460.203	3.083069081e-001	6.760212164e-002	5.100524830e-006	1.088393e+004	2.213566e+004	1.089097e+003	2.213758e+003	1471	5085	25	55	7.574359e+000	1.838809e+001	0	0	1	1	0	0	0	0	0	0	0	1581.18	5446.6	1	1	1	1	28.1191	25.498	56.4253
DATA	681	5	25	0	0	Col_3_3931595	Col_3_3931595	11753.5	459.968	7.557070174e-002	1.104456681e-001	4.938272999e-001	2.118089e+002	2.520664e+002	4.448347e+001	3.850810e+001	74.5	132.5	25	55	7.670329e+000	1.812531e+001	0	0	0	0	0	0	0	0	0	0	0	30.8093	62.1107	1	1	1	1	26.4388	26.0301	56.2128
DATA	682	5	26	0	0	NC_3_1898495	NC_3_1898495	11774.4	460	0.000000000e+000	6.292793978e-001	1.000000000e+000	3.882157e+001	2.888789e+001	3.907090e+001	2.907235e+001	36	67	25	56	7.442842e+000	1.854399e+001	0	0	0	0	0	0	0	0	0	0	0	-6.37404	-2.86238	0	0	0	0	29.1201	25.8274	57.0234
DATA	683	5	27	0	0	NC_2_1591994	NC_2_1591994	11795.2	460.052	1.023054252e-001	8.093765785e-002	2.062290298e-001	3.611114e+002	4.570321e+002	5.316941e+001	5.414573e+001	94.5	182	25	55	7.440260e+000	1.912251e+001	0	0	0	0	0	0	0	0	0	0	0	52.6502	112.917	1	1	1	1	25.7804	25.9639	57.1077
DATA	684	5	28	0	0	NC_4_8011714	NC_4_8011714	11816.4	460.322	1.586375285e-001	9.472487066e-002	9.398941404e-002	2.474320e+002	3.565278e+002	4.617016e+001	4.595535e+001	77	151	25	56	7.720994e+000	1.935535e+001	0	0	0	0	0	0	0	0	0	0	0	36.1174	88.2014	1	1	1	1	25.5572	25.6509	57.0539
DATA	685	5	29	0	0	Col_5_19587785	Col_5_19587785	11838	460.08	1.310140964e-002	6.736213956e-002	8.457905152e-001	7.509515e+002	7.739507e+002	8.458749e+001	8.263552e+001	155	247	25	56	7.815115e+000	1.972153e+001	0	0	0	0	0	0	0	0	1	0	0	109.749	191.712	1	1	1	1	23.2073	25.3051	57.1737
DATA	686	5	30	0	0	Col_1_17386958	Col_1_17386958	11858.9	459.768	3.944006919e-002	6.348288475e-002	5.344213946e-001	1.284881e+003	1.407029e+003	1.342437e+002	1.436451e+002	226	425	25	56	8.023010e+000	1.976590e+001	0	0	0	0	0	0	0	0	1	0	0	188.003	348.947	1	1	1	1	25.1049	25.4191	57.3066
DATA	687	5	31	0	0	NC_5_7973203	NC_5_7973203	11879.4	460.571	1.214006959e-001	1.020238722e-001	2.340761208e-001	2.257924e+002	2.986138e+002	4.493214e+001	4.154935e+001	76	134	25	55	7.925242e+000	1.984667e+001	0	0	0	0	0	0	0	0	1	0	0	33.0719	74.1447	1	1	1	1	24.4106	25.3167	56.8232
DATA	688	5	32	0	0	NC_1_24411333	NC_1_24411333	11900.9	460.16	1.497485459e-001	9.992258035e-002	1.339655790e-001	2.265775e+002	3.198639e+002	4.493169e+001	4.307962e+001	74	150	24	55	7.638247e+000	1.986094e+001	0	0	0	0	0	0	0	0	1	0	0	33.2264	79.5126	1	1	1	1	23.696	24.8753	57.1194
DATA	689	5	33	0	0	Col_2_1689010	Col_2_1689010	11922	459.914	1.332689203e-001	6.280725287e-002	3.384852664e-002	3.630293e+003	4.934131e+003	3.650922e+002	4.942543e+002	570	1248	25	56	7.828933e+000	1.976357e+001	0	0	0	0	0	0	0	0	1	0	0	532.973	1227.9	1	1	1	1	26.0017	25.2148	57.1436
DATA	690	5	34	0	0	Col_1_27374550	Col_1_27374550	11942.9	460.298	-1.836486328e-002	6.320044284e-002	7.713716068e-001	1.445281e+003	1.385439e+003	1.496237e+002	1.415044e+002	253.5	418	25	56	7.613127e+000	1.943991e+001	0	0	0	0	0	0	0	0	1	0	0	212.409	345.151	1	1	1	1	22.7082	25.2739	57.1603
DATA	691	5	35	0	0	NC_2_9903557	NC_2_9903557	11964.7	459.611	0.000000000e+000	6.293053402e-001	1.000000000e+000	3.842235e+001	2.858093e+001	3.866911e+001	2.876343e+001	38	63.5	25	56	7.688379e+000	1.929370e+001	0	0	0	0	0	0	0	0	0	0	0	-2.91778	-4.5352	0	0	0	0	28.5237	25.4468	57.8892
DATA	692	5	36	0	0	NC_2_17683812	NC_2_17683812	11985.6	460.49	9.991766574e-002	6.420729125e-002	1.196669347e-001	1.137858e+003	1.432206e+003	1.201649e+002	1.460745e+002	213	429	25	57.5	7.714348e+000	1.962233e+001	0	0	0	0	0	0	0	0	0	0	0	167.591	357.549	1	1	1	1	24.4106	25.6709	58.4549
DATA	693	5	37	0	0	NC_3_16087568	NC_3_16087568	12007.2	460	2.353518984e-001	2.289708061e-001	3.040116503e-001	7.168183e+001	1.232426e+002	3.924815e+001	3.123929e+001	53.5	94.5	25	57	7.699882e+000	1.981013e+001	0	0	0	0	0	0	0	0	0	0	0	10.5697	30.7976	1	1	0	0	28.1191	25.5642	58.4873
DATA	694	5	38	0	0	NC_5_8795649	NC_5_8795649	12028.4	460	-3.733977253e-002	2.625590134e-001	8.869103571e-001	8.531096e+001	7.828256e+001	3.948050e+001	2.972748e+001	56	87.5	25	56	7.664798e+000	1.976844e+001	0	0	0	0	0	0	0	0	1	0	0	12.5925	19.581	1	1	0	0	29.1201	25.3563	58.192
DATA	695	5	39	0	0	NC_3_22789305	NC_3_22789305	12049.3	460.051	-1.092524198e-001	6.416889239e-002	8.864744969e-002	1.503604e+003	1.169179e+003	1.552134e+002	1.203775e+002	262	351	25	58	7.842242e+000	1.989260e+001	0	0	0	0	0	0	0	0	1	0	0	222.165	292.714	1	1	1	1	26.2212	25.4001	59.1043
DATA	696	5	40	0	0	Col_4_13327071	Col_4_13327071	12070.3	459.774	6.742143178e-003	6.589163534e-002	9.185013432e-001	8.662162e+002	8.797686e+002	9.477978e+001	9.251731e+001	173	276.5	25	57	7.791899e+000	2.015079e+001	0	0	0	0	0	0	0	0	0	0	0	128.119	220.449	1	1	1	1	24.6442	25.5091	58.6337
DATA	697	5	41	0	0	NC_1_24038385	NC_1_24038385	12091.2	459.644	1.363423767e-001	1.596438931e-001	3.930824589e-001	1.206208e+002	1.651066e+002	4.027997e+001	3.302657e+001	60	99	25	57	7.851402e+000	1.992553e+001	0	0	0	0	0	0	0	0	0	0	0	17.8583	41.4065	1	1	0	1	22.4545	25.6503	57.9974
DATA	698	5	42	0	0	NC_5_15312045	NC_5_15312045	12112.8	460	1.989513440e-001	2.106059912e-001	3.448317910e-001	8.168245e+001	1.291457e+002	3.925418e+001	3.136145e+001	52	101.5	25	56	7.784530e+000	1.956967e+001	0	0	0	0	0	0	0	0	1	0	0	12.1049	32.4157	1	1	0	0	28.1191	25.4102	57.502
DATA	699	5	43	0	0	Col_3_800538	Col_3_800538	12134	459.797	1.030834790e-001	6.365950675e-002	1.053839529e-001	1.329013e+003	1.685049e+003	1.383259e+002	1.709075e+002	218	430	24	56	7.481327e+000	1.976614e+001	0	0	0	0	0	0	0	0	1	0	0	197.142	423.281	1	1	1	1	28.1191	24.8129	57.1357
DATA	700	5	44	0	0	NC_5_6809570	NC_5_6809570	12155.4	460.389	3.496540010e-002	6.617245877e-002	5.972230718e-001	8.159651e+002	8.843760e+002	9.014839e+001	9.292680e+001	162.5	301	24	56	7.741894e+000	1.979271e+001	0	0	0	0	0	0	0	0	1	0	0	121.144	222.33	1	1	1	1	24.8756	24.8148	57.0481
DATA	701	5	45	0	0	NC_2_9062152	NC_2_9062152	12176.7	459.541	3.098264099e-002	5.276958152e-001	9.531806495e-001	3.804173e+001	4.085478e+001	3.828605e+001	2.880494e+001	39.5	82	24	56	7.745457e+000	2.027785e+001	0	0	0	0	0	0	0	0	1	0	0	-2.65461	10.278	0	1	0	0	30	24.5141	57.9231
DATA	702	5	46	0	0	NC_5_5935235	NC_5_5935235	12197.1	460.115	-1.623217558e-001	6.626618565e-002	1.430383104e-002	1.242820e+003	8.552371e+002	1.300366e+002	9.014544e+001	213	283.5	24	57	7.799691e+000	2.042767e+001	0	0	0	0	0	0	0	0	1	0	0	184.849	215.307	1	1	1	1	26.8687	24.1304	58.161
DATA	703	5	47	0	0	NC_5_18448479	NC_5_18448479	12218.5	460.14	6.723596927e-002	9.061139203e-002	4.580718506e-001	2.885097e+002	3.368189e+002	4.788875e+001	4.410503e+001	90.5	144.5	24	57	7.969046e+000	2.022123e+001	0	0	0	0	0	0	0	0	1	0	0	42.9484	84.8526	1	1	1	1	24.8756	24.0879	58.7867
DATA	704	5	48	0	0	NC_4_3355228	NC_4_3355228	12239.4	459.656	1.092687329e-001	6.693744543e-002	1.025951075e-001	7.372219e+002	9.481280e+002	8.302633e+001	9.899117e+001	153	304.5	24	58	7.853392e+000	1.994649e+001	0	0	0	0	0	0	0	0	1	0	0	109.841	239.003	1	1	1	1	25.7804	24.1454	59.3816
DATA	705	5	49	0	0	Col_3_291089	Col_3_291089	12261	459.5	-5.557156289e-002	6.591645551e-002	3.991945845e-001	9.414241e+002	8.283498e+002	1.015812e+002	8.758087e+001	190	276	24	57	7.730636e+000	1.954757e+001	0	0	0	0	0	0	0	0	1	0	0	140.384	208.94	1	1	1	1	26.2212	24.5318	58.004
DATA	706	5	50	0	0	NC_1_24607844	NC_1_24607844	12282	459.5	3.649699702e-001	1.985430265e-001	6.602686107e-002	7.090832e+001	1.643112e+002	3.878075e+001	3.283004e+001	54	106	25	56	8.009159e+000	1.935313e+001	0	0	0	0	0	0	0	0	1	0	0	10.582	41.4695	1	1	0	1	26.2212	24.9526	57.8618
DATA	707	5	51	0	0	Col_3_15773845	Col_3_15773845	12303.4	459.508	6.089635512e-002	6.303460899e-002	3.340051120e-001	1.473570e+003	1.695380e+003	1.522021e+002	1.719012e+002	268	500	24	57	8.036198e+000	1.939534e+001	0	0	0	0	0	0	0	0	1	0	0	220.079	428.13	1	1	1	1	25.3321	24.9677	58.188
DATA	708	5	52	0	0	NC_5_17508043	NC_5_17508043	12323.9	460.122	1.490409330e-001	7.053395412e-002	3.459750295e-002	5.419971e+002	7.639024e+002	6.623527e+001	8.149539e+001	125.5	256	24.5	57	8.094643e+000	1.968358e+001	0	0	0	0	0	0	0	0	1	0	0	81.0013	193.012	1	1	1	1	21.6755	24.9541	57.9514
DATA	709	5	53	0	0	Col_4_17361162	Col_4_17361162	12345.6	459.729	-3.537183714e-002	7.685908195e-002	6.453606474e-001	4.656267e+002	4.292063e+002	6.012787e+001	5.145289e+001	110	177	24	57	7.656933e+000	2.074048e+001	0	0	0	0	0	0	0	0	1	0	0	69.6413	108.5	1	1	1	1	25.3321	24.4764	58.6022
DATA	710	5	54	0	0	NC_1_9074875	NC_1_9074875	12366.7	459.609	1.262120330e-001	2.106186206e-001	5.490099057e-001	8.825267e+001	1.180157e+002	3.902746e+001	3.072022e+001	57	99.5	24	58	7.614262e+000	2.043893e+001	0	0	0	0	0	0	0	0	1	0	0	13.2087	29.8477	1	1	0	0	27.2919	24.6473	58.6027
DATA	711	5	55	0	0	NC_5_17811895	NC_5_17811895	12388.2	460.361	4.276074824e-001	3.279209298e-001	1.922350555e-001	3.775103e+001	1.010500e+002	3.808661e+001	3.009594e+001	47	90.5	24	58	7.589052e+000	2.045351e+001	0	0	0	0	0	0	0	0	1	0	0	3.98639	25.5695	0	1	0	0	20.3108	24.4205	58.8114
DATA	712	5	56	0	0	NC_3_990303	NC_3_990303	12409	459.5	1.239016434e-001	6.359166230e-002	5.136777319e-002	1.483536e+003	1.973329e+003	1.531348e+002	1.993573e+002	256	576	24	58	7.632231e+000	1.999762e+001	0	0	0	0	0	0	0	0	1	0	0	222.331	499.519	1	1	1	1	26.2212	24.4439	59.84
DATA	713	5	57	0	0	Col_2_10299594	Col_2_10299594	12430.3	459.609	9.182274868e-002	6.216617268e-002	1.396613655e-001	3.927703e+003	4.852453e+003	3.945988e+002	4.860714e+002	599	1262	24	59	7.848039e+000	1.981715e+001	0	0	0	0	0	0	0	0	1	0	0	588.983	1228.83	1	1	1	1	27.2919	24.2551	60.1246
DATA	714	5	58	0	0	NC_1_12520389	NC_1_12520389	12451.4	459.963	5.607882671e-002	9.412256760e-002	5.513045782e-001	2.706801e+002	3.079890e+002	4.659221e+001	4.183682e+001	81	141	24	58	7.829854e+000	1.966946e+001	0	0	0	0	0	0	0	0	1	0	0	40.6124	78.0257	1	1	1	1	24.6442	24.1421	59.7259
DATA	715	5	59	0	0	Col_2_2937035	Col_2_2937035	12472.5	459.618	1.038490174e-001	6.319348845e-002	1.003105521e-001	1.587300e+003	2.016081e+003	1.631922e+002	2.035855e+002	268	564	24	58	7.662621e+000	2.017819e+001	0	0	0	0	0	0	0	0	1	0	0	238.295	510.925	1	1	1	1	24.4106	24.1186	59.2064
DATA	716	5	60	0	0	NC_5_19729522	NC_5_19729522	12493.6	459.586	3.797545530e-001	7.410607362e-002	2.983715352e-007	1.245633e+004	2.986378e+004	1.246209e+003	3.160072e+003	1858	6067	24	57	7.843625e+000	2.018064e+001	0	0	1	1	0	0	0	0	1	0	0	1871	7570.68	1	1	1	1	27.501	24.5091	58.1606
DATA	717	5	61	0	0	Col_1_13163339	Col_1_13163339	12514.5	459.731	1.403085380e-001	6.328182640e-002	2.660934619e-002	2.106641e+003	2.910040e+003	2.140396e+002	2.923757e+002	371	788	24	57	7.872531e+000	1.947507e+001	0	0	0	0	0	0	0	0	1	0	0	316.58	737.943	1	1	1	1	24.4106	24.5659	57.7371
DATA	718	5	62	0	0	Col_1_27634939	Col_1_27634939	12535.3	459.933	3.406358103e-002	7.035811978e-002	6.282824718e-001	5.770373e+002	6.241191e+002	6.900745e+001	6.851995e+001	124	222	24	58	7.790084e+000	1.998117e+001	0	0	0	0	0	0	0	0	1	0	0	86.7542	158.313	1	1	1	1	22.1978	24.5715	58.2296
DATA	719	5	63	0	0	NC_5_12550249	NC_5_12550249	12556.5	459.898	9.007000400e-002	7.025629227e-002	1.998354748e-001	5.574912e+002	6.859746e+002	6.737208e+001	7.419529e+001	124.5	241.5	24	57	7.242471e+000	2.016918e+001	0	0	0	0	0	0	0	0	1	0	0	83.8529	174.047	1	1	1	1	23.4529	24.0618	58.3557
DATA	720	5	64	0	0	NC_3_10447175	NC_3_10447175	12578.3	459.609	-3.182203672e-001	4.057040892e-001	4.328255657e-001	7.231422e+001	3.475388e+001	3.849732e+001	2.847893e+001	52	75	23	58	7.243844e+000	2.062086e+001	0	0	0	0	0	0	0	0	1	0	0	10.8817	8.81981	1	1	0	0	27.2919	23.5243	58.9568
DATA	721	5	65	0	0	NC_5_17640918	NC_5_17640918	12599.4	459.767	7.159935629e-002	8.091184368e-002	3.762074647e-001	3.607144e+002	4.253660e+002	5.224794e+001	5.106848e+001	95.5	169.5	23	58	7.625664e+000	2.053493e+001	0	0	0	0	0	0	0	0	1	0	0	54.2998	107.972	1	1	1	1	25.3321	23.6098	58.9352
DATA	722	5	66	0	0	NC_1_25500489	NC_1_25500489	12620.3	459.773	2.081012802e-001	7.264708113e-002	4.176006868e-003	4.722861e+002	7.626170e+002	6.048345e+001	8.132763e+001	117	266	23	58	8.081941e+000	2.004746e+001	0	0	0	0	0	0	0	0	1	0	0	71.1198	193.613	1	1	1	1	22.4545	24.0836	58.6827
DATA	723	5	67	0	0	Col_3_16675402	Col_3_16675402	12642	459.5	6.693479881e-002	6.173993883e-002	2.783022914e-001	1.265453e+004	1.476321e+004	1.266016e+003	1.476591e+003	1952	3735.5	23	57	7.879703e+000	1.959643e+001	0	0	0	0	0	0	0	0	1	0	0	1906.26	3748.64	1	1	1	1	25.7804	23.6048	57.5083
DATA	724	5	68	0	0	Col_4_14753508	Col_4_14753508	12663	459.5	1.582897263e-001	6.526002436e-002	1.528632240e-002	1.018829e+003	1.466867e+003	1.086554e+002	1.493817e+002	177	385	23	56	7.720791e+000	1.916916e+001	0	0	0	0	0	0	0	0	1	0	0	153.52	372.514	1	1	1	1	26.2212	23.5252	56.9832
DATA	725	5	69	0	0	Col_2_18687518	Col_2_18687518	12684	459.783	-4.515235852e-001	7.439178186e-002	1.282804729e-009	4.890129e+003	1.729007e+003	4.904680e+002	1.751923e+002	761	503.5	23	56	7.238789e+000	1.933898e+001	0	0	0	0	0	0	0	0	1	0	0	737.032	439.142	1	1	1	1	26.0017	23.0275	56.8864
DATA	726	5	70	0	0	NC_1_17936313	NC_1_17936313	12705.2	459.522	1.644477754e-001	1.882642452e-001	3.823936257e-001	9.496559e+001	1.386801e+002	3.891887e+001	3.146228e+001	55.5	104.5	23	56	7.334788e+000	1.987895e+001	0	0	0	0	0	0	0	0	1	0	0	14.3166	35.2254	1	1	0	0	30	22.9919	57.1661
DATA	727	5	71	0	0	Col_3_1568024	Col_3_1568024	12726.3	459.462	1.314929408e-001	6.710009450e-002	5.003628700e-002	7.240232e+002	9.800437e+002	8.164565e+001	1.019917e+002	151	305	23	55	7.640654e+000	1.941578e+001	0	0	0	0	0	0	0	0	1	0	0	109.173	248.952	1	1	1	1	24.4106	23.4295	56.6376
DATA	728	5	72	0	0	Col_3_12433747	Col_3_12433747	12747	459.694	1.393754265e-001	7.005424122e-002	4.664208055e-002	5.563742e+002	7.669065e+002	6.722364e+001	8.172401e+001	128.5	264.5	23	55	7.651785e+000	1.926717e+001	0	0	0	0	0	0	0	0	1	0	0	83.9062	194.822	1	1	1	1	23.4529	23.3628	56.8982
DATA	729	5	73	0	0	Col_3_8043292	Col_3_8043292	12768.7	459.5	-7.685879820e-002	8.039526216e-002	3.390664126e-001	4.344125e+002	3.639515e+002	5.753434e+001	4.606457e+001	103	152	23	55	7.942848e+000	1.948446e+001	0	0	0	0	0	0	0	0	1	0	0	65.5233	92.4578	1	1	1	1	27.0811	23.4246	56.8358
DATA	730	5	74	0	0	Col_1_5740181	Col_1_5740181	12790.1	459.875	2.546736490e-003	6.683119000e-002	9.696023662e-001	7.744298e+002	7.789845e+002	8.614084e+001	8.285812e+001	154	252	23	55	7.827257e+000	1.868340e+001	0	0	0	0	0	0	0	0	1	0	0	116.818	197.897	1	1	1	1	25.1049	23.2429	56.7267
DATA	731	5	75	0	0	Col_5_26587636	Col_5_26587636	12811.1	459.873	2.228765204e-002	7.346883194e-002	7.616139992e-001	4.952606e+002	5.213405e+002	6.225312e+001	5.928991e+001	121	189	22	54	7.539210e+000	1.859295e+001	0	0	0	0	0	0	0	0	1	0	0	74.7126	132.441	1	1	1	1	24.8756	22.7467	55.6729
DATA	732	5	76	0	0	NC_4_1280285	NC_4_1280285	12832.2	459.5	9.103070411e-002	8.421642642e-002	2.797354277e-001	3.225702e+002	3.977910e+002	4.962811e+001	4.878340e+001	93	163	22	54	7.403605e+000	1.946777e+001	0	0	0	0	0	0	0	0	1	0	0	48.6646	101.048	1	1	1	1	26.6546	22.6549	56.0667
DATA	733	5	77	0	0	Col_4_8296909	Col_4_8296909	12852.7	459.571	-4.931693339e-002	6.534206792e-002	4.503989341e-001	9.910270e+002	8.846441e+002	1.060366e+002	9.286274e+001	188	298	23	54	7.812769e+000	1.959907e+001	0	0	0	0	0	0	0	0	1	0	0	149.512	224.706	1	1	1	1	25.3321	23.2347	55.5732
DATA	734	5	78	0	0	NC_3_5568975	NC_3_5568975	12874.4	459.792	3.968471023e-002	7.829512799e-002	6.122526809e-001	4.035849e+002	4.422009e+002	5.523883e+001	5.246974e+001	103	177	23	55	7.273551e+000	1.979686e+001	0	0	0	0	0	0	0	0	1	0	0	60.885	112.314	1	1	1	1	24.6442	22.9649	56.0515
DATA	735	5	79	0	0	NC_1_24773008	NC_1_24773008	12895.2	459.906	5.442661266e-003	6.554773297e-002	9.338248590e-001	8.884040e+002	8.996077e+002	9.651583e+001	9.429082e+001	176	307	22	55	7.111824e+000	1.945479e+001	0	0	0	0	0	0	0	0	1	0	0	134.017	228.467	1	1	1	1	24.4106	22.8477	56.0569
DATA	736	5	80	0	0	NC_1_24461605	NC_1_24461605	12916.5	459.845	1.349393237e-001	7.251692063e-002	6.277273284e-002	4.777124e+002	6.517872e+002	6.086884e+001	7.103734e+001	114	240	23	56	7.200172e+000	1.969090e+001	0	0	0	0	0	0	0	0	1	0	0	72.0577	165.507	1	1	1	1	25.3321	23.0695	56.7132
DATA	737	5	81	0	0	NC_1_24190879	NC_1_24190879	12938	459.5	1.671316963e-001	7.914609288e-002	3.471338723e-002	3.531297e+002	5.188788e+002	5.167413e+001	5.908196e+001	98	193	23	56	7.167423e+000	1.928575e+001	0	0	0	0	0	0	0	0	1	0	0	53.2604	131.734	1	1	1	1	26.2212	23.2387	57.2307
DATA	738	5	82	0	0	Col_1_11631076	Col_1_11631076	12959	459.5	-7.948271817e-002	7.023653740e-002	2.577843682e-001	6.729641e+002	5.604143e+002	7.715208e+001	6.276342e+001	143	206	23	57	7.195814e+000	1.889319e+001	0	0	0	0	0	0	0	0	1	0	0	101.484	142.254	1	1	1	1	26.2212	23.3048	57.4233
DATA	739	5	83	0	0	Col_4_7130292	Col_4_7130292	12980.6	458.962	2.832813977e-001	6.668922882e-002	2.158959899e-005	7.563511e+003	1.452128e+004	7.572919e+002	1.452403e+003	1105.5	3476	22	56	7.085762e+000	1.835965e+001	0	0	0	1	0	0	0	0	1	0	0	1140.41	3685.15	1	1	1	1	17.2609	22.8261	56.9846
DATA	740	5	84	0	0	Col_1_5273967	Col_1_5273967	13001.4	459.695	-4.043352397e-002	6.284677002e-002	5.199861351e-001	1.675652e+003	1.526688e+003	1.717641e+002	1.552644e+002	288	448.5	22	55	7.279108e+000	1.807690e+001	0	0	0	0	0	0	0	0	1	0	0	252.587	387.373	1	1	1	1	25.5572	22.655	56.8708
DATA	741	5	85	0	0	NC_2_3809693	NC_2_3809693	13022.6	459.414	-1.056212636e+000	2.065317611e-001	3.153328635e-007	3.198197e+002	2.809911e+001	4.948045e+001	2.838294e+001	90.5	72.5	22	54	7.251959e+000	1.815930e+001	0	0	0	0	0	0	0	0	1	0	0	48.1982	6.16997	1	0	1	0	27.501	22.4531	55.8467
DATA	742	5	86	0	0	Col_5_17360586	Col_5_17360586	13043.7	459.5	-1.379031949e-001	1.025724337e-001	1.788039153e-001	2.946189e+002	2.144655e+002	4.789865e+001	3.549706e+001	83	117	22	54	7.239677e+000	1.839730e+001	0	0	0	0	0	0	0	0	1	0	0	44.3878	54.3889	1	1	1	1	27.0811	22.5886	55.6083
DATA	743	5	87	0	0	NC_1_4143161	NC_1_4143161	13065.4	459.608	5.257468031e-002	1.204245636e-001	6.624176302e-001	1.863526e+002	2.103343e+002	4.212459e+001	3.525548e+001	71	115	22	54	7.228607e+000	1.899152e+001	0	0	0	0	0	0	0	0	1	0	0	28.067	53.326	1	1	0	1	24.4106	22.7012	56.0976
DATA	744	5	88	0	0	NC_4_15444954	NC_4_15444954	13086.4	459.389	1.833280607e-002	8.319244620e-002	8.255859403e-001	3.579202e+002	3.733524e+002	5.205021e+001	4.685064e+001	93	160	22	54	7.149507e+000	1.926327e+001	0	0	0	0	0	0	0	0	1	0	0	53.8894	94.6253	1	1	1	1	24.4106	22.8977	55.6999
DATA	745	5	89	0	0	Col_2_11675576	Col_2_11675576	13107.2	459.173	-4.105547818e-002	6.430543042e-002	5.231840699e-001	1.150869e+003	1.047058e+003	1.211371e+002	1.084662e+002	209	322	23	54	7.461565e+000	1.913881e+001	0	0	0	0	0	0	0	0	1	0	0	173.215	265.283	1	1	1	1	24.4106	23.6631	55.3514
DATA	746	5	90	0	0	NC_5_1761061	NC_5_1761061	13128.3	459.5	0.000000000e+000	6.289271808e-001	1.000000000e+000	3.757920e+001	2.814223e+001	3.782055e+001	2.833701e+001	42	70	23	55	7.545082e+000	1.915711e+001	0	0	0	0	0	0	0	0	1	0	0	-0.159504	2.34094	0	0	0	0	30	23.7776	56.1617
DATA	747	5	91	0	0	Col_1_21980704	Col_1_21980704	13149.5	459.324	6.408964765e-002	6.247675498e-002	3.049783786e-001	1.935623e+003	2.243419e+003	1.972257e+002	2.261239e+002	319	639	23	55	7.297322e+000	1.904868e+001	0	0	0	0	0	0	0	0	1	0	0	291.078	567.988	1	1	1	1	27.0811	23.0365	56.5138
DATA	748	5	92	0	0	NC_3_5963886	NC_3_5963886	13170.1	459.216	5.814494005e-002	7.514862847e-002	4.390889726e-001	4.466155e+002	5.105976e+002	5.854568e+001	5.839941e+001	105	194	23	54	7.694143e+000	1.912629e+001	0	0	0	0	0	0	0	0	1	0	0	67.1312	129.222	1	1	1	1	24.1747	23.3209	55.7041
DATA	749	5	93	0	0	Col_1_27041088	Col_1_27041088	13191.4	459.592	7.834776559e-002	6.900152702e-002	2.561869386e-001	6.122643e+002	7.333084e+002	7.199383e+001	7.862207e+001	133	245	23	55	7.704547e+000	1.875809e+001	0	0	0	0	0	0	0	0	1	0	0	91.9821	185.513	1	1	1	1	24.1747	23.5751	55.7958
DATA	750	5	94	0	0	Col_2_14937131	Col_2_14937131	13212.8	459.491	-8.176759965e-002	7.055428732e-002	2.464840401e-001	6.650961e+002	5.509558e+002	7.654742e+001	6.196993e+001	141	204	23	54	7.378826e+000	1.861684e+001	0	0	0	0	0	0	0	0	1	0	0	99.8654	139.318	1	1	1	1	24.8756	23.7649	55.1362
DATA	751	5	95	0	0	NC_5_17733155	NC_5_17733155	13233.8	459.577	4.658035582e-002	6.501349277e-002	4.736998710e-001	9.327126e+002	1.038313e+003	1.006833e+002	1.076402e+002	187	317	23.5	54	7.413894e+000	1.940109e+001	0	0	0	0	0	0	0	0	1	0	0	139.969	262.436	1	1	1	1	24.4106	23.8227	55.0177
DATA	752	5	96	0	0	Col_3_10805232	Col_3_10805232	13255.6	459.58	-2.227011290e-002	1.320936514e-001	8.661165016e-001	1.805606e+002	1.715351e+002	4.201673e+001	3.317424e+001	69	110	23	54	7.397236e+000	1.863333e+001	0	0	0	0	0	0	0	0	1	0	0	27.0794	43.3341	1	1	0	1	24.4106	23.6383	54.7411
DATA	753	5	97	0	0	Col_1_11008010	Col_1_11008010	13276.5	459.324	4.972279032e-001	7.653909981e-002	8.226978562e-011	5.534768e+004	1.739111e+005	5.534898e+003	1.739113e+004	8004	41948	23	55	7.106293e+000	1.953132e+001	0	0	0	0	0	0	0	0	1	0	0	8295.63	43911.2	1	1	1	1	27.0811	23.1545	56.002
DATA	754	5	98	0	0	Col_5_19604346	Col_5_19604346	13297.6	459.709	3.917538764e-002	6.472648595e-002	5.450161621e-001	9.790023e+002	1.071418e+003	1.050121e+002	1.108481e+002	188	343	23	55	7.177721e+000	1.875789e+001	0	0	0	0	0	0	0	0	1	0	0	146.636	270.391	1	1	1	1	24.8756	23.6908	55.974
DATA	755	5	99	0	0	Col_1_4847244	Col_1_4847244	13318.5	459.5	-1.175035710e-002	6.344769810e-002	8.530741048e-001	1.315887e+003	1.280761e+003	1.369694e+002	1.311958e+002	242.5	383	23	56	7.673835e+000	1.936556e+001	0	0	0	0	0	0	0	0	1	0	0	196.962	323.039	1	1	1	1	24.4106	23.7585	56.7626
DATA	756	5	100	0	0	Col_3_16213145	Col_3_16213145	13339.2	459.308	5.816682617e-002	7.349011870e-002	4.286570610e-001	4.819700e+002	5.510447e+002	6.140050e+001	6.201854e+001	117	196.5	24	56	7.626660e+000	1.914193e+001	0	0	0	0	0	0	0	0	1	0	0	72.0908	138.906	1	1	1	1	21.4095	23.9571	56.3823
DATA	757	5	101	0	0	NC_5_7186123	NC_5_7186123	13361	459.5	5.908000321e-002	1.269581071e-001	6.416805632e-001	1.736683e+002	1.989759e+002	4.184422e+001	3.473739e+001	64	122	23.5	56	7.444553e+000	1.923649e+001	0	0	0	0	0	0	0	0	1	0	0	25.9562	50.1271	1	1	0	1	26.2212	23.8611	56.605
DATA	758	5	102	0	0	Col_1_23109972	Col_1_23109972	13382.3	459.286	2.913375402e-002	6.935931040e-002	6.744555034e-001	6.220212e+002	6.651796e+002	7.294321e+001	7.236343e+001	133	228	24	55	7.378673e+000	1.930153e+001	0	0	0	0	0	0	0	0	1	0	0	92.8935	167.467	1	1	1	1	24.8756	24.0506	57.0883
DATA	759	5	103	0	0	NC_5_2943184	NC_5_2943184	13403.5	459.324	1.087387538e-001	6.848303067e-002	1.123269583e-001	6.358074e+002	8.167033e+002	7.413829e+001	8.650387e+001	134	264	24	55	7.481420e+000	1.882887e+001	0	0	0	0	0	0	0	0	1	0	0	94.875	205.482	1	1	1	1	27.0811	24.1254	56.5514
DATA	760	5	104	0	0	Col_1_6989145	Col_1_6989145	13424.5	459.333	1.418396685e-002	6.877242658e-002	8.365995642e-001	6.584964e+002	6.803578e+002	7.610908e+001	7.377554e+001	146	236	23	54	7.239918e+000	1.838510e+001	0	0	0	0	0	0	0	0	1	0	0	98.1783	171.063	1	1	1	1	24.6442	23.7782	56.219
DATA	761	5	105	0	0	Col_1_7529332	Col_1_7529332	13445.1	459.852	-4.685071113e-001	8.629926689e-002	5.671340739e-008	7.921992e+002	2.693564e+002	8.794718e+001	3.924932e+001	157.5	135.5	24	54	7.501814e+000	1.864444e+001	0	0	0	0	0	0	0	0	1	0	0	118.012	67.6823	1	1	1	1	24.6442	24.5122	55.536
DATA	762	5	106	0	0	NC_2_1094519	NC_2_1094519	13467	459.774	1.210504605e-001	8.653525853e-002	1.618558428e-001	2.997997e+002	3.961700e+002	4.858418e+001	4.884377e+001	85	161	24	54	7.383777e+000	1.858979e+001	0	0	0	0	0	0	0	0	1	0	0	44.6188	99.4725	1	1	1	1	24.4106	24.5926	55.7182
DATA	763	5	107	0	0	Col_2_10550212	Col_2_10550212	13488	459.5	7.926791633e-002	6.351171519e-002	2.120005261e-001	1.307621e+003	1.569459e+003	1.362463e+002	1.595289e+002	235	395	24	54	7.504205e+000	1.873690e+001	0	0	0	0	0	0	0	0	1	0	0	194.433	393.765	1	1	1	1	26.2212	24.9226	55.6925
DATA	764	5	108	0	0	NC_1_21462946	NC_1_21462946	13509.2	459.478	4.125237784e-001	3.005747471e-001	1.699234474e-001	4.263529e+001	1.102283e+002	3.853978e+001	3.066324e+001	49	89	25	54	7.274786e+000	1.841130e+001	0	0	0	0	0	0	0	0	1	0	0	6.33343	27.634	1	1	0	0	27.0811	24.9313	55.0941
DATA	765	5	109	0	0	Col_2_11537823	Col_2_11537823	13530.4	459.149	1.448591801e-001	6.289107126e-002	2.126002328e-002	6.194009e+003	8.646314e+003	6.205864e+002	8.651055e+002	958	2181.5	24	54	7.329679e+000	1.878984e+001	0	0	0	0	0	0	0	0	1	0	0	919.207	2165.81	1	1	1	1	22.9591	24.8904	55.5133
DATA	766	5	110	0	0	Col_3_10128175	Col_3_10128175	13551.5	459.324	7.810792780e-002	6.568751203e-002	2.344068812e-001	8.562600e+002	1.024976e+003	9.383403e+001	1.064291e+002	172	320	24	55	7.308070e+000	1.906122e+001	0	0	0	0	0	0	0	0	1	0	0	126.943	256.541	1	1	1	1	27.0811	24.9445	55.7158
DATA	767	5	111	0	0	NC_5_7349436	NC_5_7349436	13572.5	459.324	6.534166158e-002	9.133629337e-002	4.743640971e-001	2.865462e+002	3.330706e+002	4.792860e+001	4.395620e+001	86	152	24	55	7.382124e+000	1.920854e+001	0	0	0	0	0	0	0	0	1	0	0	42.4372	83.2941	1	1	1	1	27.0811	24.9871	55.896
DATA	768	5	112	0	0	NC_3_15251839	NC_3_15251839	13593.3	459.444	1.665567955e-001	1.188810467e-001	1.612028844e-001	1.699204e+002	2.493459e+002	4.204645e+001	3.802513e+001	63	121	25	54.5	7.176562e+000	1.938167e+001	0	0	0	0	0	0	0	0	1	0	0	25.1386	62.3036	1	1	0	1	20.0267	25.2459	55.9959
DATA	769	5	113	0	0	NC_5_12105241	NC_5_12105241	13614.8	459.128	1.142180206e-001	7.917494262e-002	1.491323034e-001	3.733164e+002	4.856183e+002	5.362949e+001	5.642688e+001	94.5	184	25	54	7.322282e+000	1.916794e+001	0	0	0	0	0	0	0	0	0	0	0	55.1682	121.226	1	1	1	1	22.9591	25.6054	55.845
DATA	770	5	114	0	0	Col_2_2283403	Col_2_2283403	13635.7	459.566	6.051656632e-003	9.794824531e-002	9.507346644e-001	2.718467e+002	2.756613e+002	4.716736e+001	3.983785e+001	77.5	140.5	25	55	7.380785e+000	1.911587e+001	0	0	0	0	0	0	0	0	0	0	0	40.1288	68.7546	1	1	1	1	24.6442	25.4914	56.5554
DATA	771	5	115	0	0	Col_4_12698343	Col_4_12698343	13657.3	459.769	1.125091209e-001	8.935114043e-002	2.079655217e-001	2.858695e+002	3.704051e+002	4.802545e+001	4.691190e+001	85.5	157	25	54.5	7.404490e+000	1.874497e+001	0	0	0	0	0	0	0	0	1	0	0	42.1494	92.2981	1	1	1	1	24.4106	25.4231	55.3944
DATA	772	5	116	0	0	NC_3_7505138	NC_3_7505138	13678.2	459.309	-1.168300608e-001	6.278956017e-002	6.279211221e-002	3.177033e+003	2.427681e+003	3.200439e+002	2.444725e+002	510	676	25	54	7.659357e+000	1.908534e+001	0	0	0	0	0	0	0	0	0	0	0	467.886	604.315	1	1	1	1	24.8756	25.5273	55.6171
DATA	773	5	117	0	0	NC_1_12963589	NC_1_12963589	13699.5	459.324	1.263390673e-001	6.303624793e-002	4.504554079e-002	2.186207e+003	2.924357e+003	2.220165e+002	2.938550e+002	365	815	25	55	7.525581e+000	1.879429e+001	0	0	0	0	0	0	0	0	1	0	0	321.578	727.217	1	1	1	1	27.0811	25.3578	55.5647
DATA	774	5	118	0	0	NC_1_18330465	NC_1_18330465	13720.6	459.298	-8.652089686e-002	6.487755174e-002	1.823340141e-001	1.195791e+003	9.797934e+002	1.256946e+002	1.021458e+002	212	305.5	25	55	7.682776e+000	1.870354e+001	0	0	0	0	0	0	0	0	0	0	0	175.68	243.4	1	1	1	1	26.8687	25.4873	55.9979
DATA	775	5	119	0	0	Col_1_21435320	Col_1_21435320	13742	459.203	-1.541415403e-001	9.988818871e-002	1.227966335e-001	3.219536e+002	2.257625e+002	5.040131e+001	3.667854e+001	87	120	25	56	7.672667e+000	1.812543e+001	0	0	0	0	0	0	0	0	1	0	0	47.24	56.023	1	1	1	1	28.1191	25.31	56.7593
DATA	776	5	120	0	0	NC_3_21835456	NC_3_21835456	13763	459.203	2.266828892e-001	8.599679680e-002	8.390314279e-003	2.834241e+002	4.776609e+002	4.807122e+001	5.584833e+001	84.5	180	25	55	7.687459e+000	1.773431e+001	0	0	0	0	0	0	0	0	0	0	0	41.5342	118.404	1	1	1	1	28.1191	25.6097	56.329
DATA	777	5	121	0	0	Col_4_5658439	Col_4_5658439	13783.7	459.2	1.133951493e-001	6.679585183e-002	8.957619738e-002	7.636635e+002	9.915102e+002	8.569245e+001	1.032966e+002	143	299	25	55	7.603860e+000	1.796332e+001	0	0	0	0	0	0	0	0	0	0	0	111.769	245.509	1	1	1	1	24.8756	25.5865	55.9026
DATA	778	5	122	0	0	Col_5_22241888	Col_5_22241888	13805.4	459	2.643042082e-001	6.661361985e-002	7.256344131e-005	1.702929e+003	3.129687e+003	1.746859e+002	3.143098e+002	287	798	25	54	7.590956e+000	1.827097e+001	0	0	0	0	0	0	0	0	0	0	0	248.902	774.017	1	1	1	1	29.1201	25.7047	55.1262
DATA	779	5	123	0	0	NC_1_28006942	NC_1_28006942	13826.5	459	1.536715266e-001	1.048378222e-001	1.427021457e-001	1.119706e+003	1.595055e+003	1.640611e+002	2.797311e+002	163	262	25	54	7.435739e+000	1.795284e+001	0	0	1	1	0	0	0	0	0	0	0	163.439	394.017	1	1	1	1	29.1201	25.5581	54.6602
DATA	780	5	124	0	0	Col_2_6733701	Col_2_6733701	13847.2	459.298	4.260179417e-002	6.282747227e-002	4.977235777e-001	1.590746e+003	1.754700e+003	1.637935e+002	1.778620e+002	260	511	25	54	7.420294e+000	1.777161e+001	0	0	0	0	0	0	0	0	0	1	0	231.887	432.96	1	1	1	1	23.2073	25.5491	54.499
DATA	781	5	125	0	0	NC_3_16150225	NC_3_16150225	13869.2	458.571	3.617271381e-001	7.060755454e-002	3.006076066e-007	1.262215e+003	2.903090e+003	1.321358e+002	2.917651e+002	219	726	25	54	7.563409e+000	1.797481e+001	0	0	0	0	0	0	0	0	1	0	0	183.729	715.326	1	1	1	1	23.696	25.4177	55.2869
DATA	782	5	126	0	0	Col_5_18055254	Col_5_18055254	13889.1	458.552	1.743012712e-001	6.404851923e-002	6.500717956e-003	1.970653e+003	2.943821e+003	2.009147e+002	2.958215e+002	320	761	25	54	7.516728e+000	1.849120e+001	0	0	0	1	0	0	0	0	1	0	0	286.472	724.5	1	1	1	1	17.9125	25.2339	55.449
DATA	783	5	127	0	0	Col_2_7505563	Col_2_7505563	13911.4	458.509	-1.038799706e-001	6.653464047e-002	1.184550045e-001	1.004301e+003	7.906494e+002	1.078092e+002	8.428018e+001	183	256	25	55	7.415677e+000	1.846672e+001	0	0	0	0	0	0	0	0	0	0	0	145.776	194.319	1	1	1	1	25.3321	25.4659	55.1759
DATA	784	5	128	0	0	Col_1_27909008	Col_1_27909008	13932.6	458.897	7.307097798e-002	6.540538985e-002	2.639083267e-001	9.088492e+002	1.075382e+003	9.900059e+001	1.114385e+002	175	331	25	56	7.421637e+000	1.920629e+001	0	0	0	0	0	0	0	0	0	0	0	131.731	263.959	1	1	1	1	25.7804	25.6772	56.5385
DATA	785	5	129	0	0	NC_2_18597084	NC_2_18597084	13952.9	458.981	5.760998233e-003	7.132459359e-002	9.356236311e-001	5.830994e+002	5.908859e+002	7.032353e+001	6.593742e+001	120	216	25	55	7.393155e+000	1.917057e+001	0	0	0	0	0	0	0	0	0	0	0	84.3984	144.849	1	1	1	1	23.9365	25.7317	56.0326
DATA	786	5	130	0	0	NC_2_10268074	NC_2_10268074	13974.6	459	1.680688823e-001	2.057059486e-001	4.139086424e-001	8.918722e+001	1.313323e+002	4.036817e+001	3.211250e+001	52	92	25	55	7.446615e+000	1.920576e+001	0	0	0	0	0	0	0	0	0	0	0	12.8895	32.1488	1	1	0	0	30	25.4846	56.4255
DATA	787	5	131	0	0	NC_5_17685069	NC_5_17685069	13995.6	459	3.592721475e-001	9.352260555e-002	1.222577880e-004	1.157764e+003	2.647842e+003	1.622521e+002	3.523188e+002	147	612	25	55	7.301610e+000	1.908201e+001	0	0	1	1	0	0	0	0	1	0	0	167.074	647.248	1	1	1	1	29.1201	25.4044	56.5594
DATA	788	5	132	0	0	NC_2_339420	NC_2_339420	14016.9	459.167	-2.081480246e-002	8.911501642e-002	8.153170073e-001	3.392244e+002	3.233496e+002	5.205855e+001	4.369441e+001	93.5	141.5	25	55	7.172179e+000	1.872977e+001	0	0	0	0	0	0	0	0	1	0	0	48.8786	78.9268	1	1	1	1	23.2073	25.1761	55.8814
DATA	789	5	133	0	0	Col_1_1131272	Col_1_1131272	14037.8	458.263	-9.042863889e-002	8.921334754e-002	3.107630117e-001	3.695707e+002	3.001020e+002	5.412961e+001	4.203622e+001	96.5	143.5	25	55	7.132348e+000	1.825630e+001	0	0	0	0	0	0	0	0	1	0	0	53.1689	73.1346	1	1	1	1	25.3321	24.9413	55.6739
DATA	790	5	134	0	0	Col_2_16872199	Col_2_16872199	14058.9	458.315	4.001055338e-002	6.200688859e-002	5.187588308e-001	2.658891e+003	2.915487e+003	2.688234e+002	2.930353e+002	417	783	24	54	7.212171e+000	1.831118e+001	0	0	0	0	0	0	0	0	1	0	0	381.936	709.423	1	1	1	1	25.1049	24.5789	54.8911
DATA	791	5	135	0	0	NC_5_17235421	NC_5_17235421	14081.3	459.34	4.869027958e-002	1.522314608e-001	7.490867894e-001	1.457842e+002	1.630800e+002	4.226785e+001	3.372865e+001	63	104	24	55	7.207046e+000	1.868868e+001	0	0	0	0	0	0	0	0	1	0	0	20.9077	39.6228	1	1	0	1	23.4529	24.6809	55.3744
DATA	792	5	136	0	0	NC_2_6460632	NC_2_6460632	14101.5	458.143	-2.183446424e-002	6.317813188e-002	7.296421347e-001	1.503384e+003	1.429668e+003	1.555011e+002	1.459938e+002	259	403.5	24	55	7.192137e+000	2.002580e+001	0	0	0	0	0	0	0	0	1	0	0	215.272	346.766	1	1	1	1	25.3321	24.5951	56.2518
DATA	793	5	137	0	0	NC_5_2082892	NC_5_2082892	14122.7	458.903	5.772442079e-004	1.016220214e-001	9.954677957e-001	2.659426e+002	2.662963e+002	4.786564e+001	3.983034e+001	77	125	24	54	7.358860e+000	2.008507e+001	0	0	0	0	0	0	0	0	1	0	0	38.0219	64.4923	1	1	1	1	28.7238	24.5938	55.618
DATA	794	5	138	0	0	Col_3_22194176	Col_3_22194176	14143.8	458.717	-4.355187298e-003	1.325011799e-001	9.737790177e-001	1.847359e+002	1.828926e+002	4.393426e+001	3.485382e+001	65	108	23	54	7.110697e+000	1.969829e+001	0	0	0	0	0	0	0	0	1	0	0	26.3695	44.2185	1	1	0	1	24.4106	23.9778	55.2888
DATA	795	5	139	0	0	NC_4_16881536	NC_4_16881536	14165	458.414	1.354033878e-001	1.270883159e-001	2.866825161e-001	1.666050e+002	2.275576e+002	4.326329e+001	3.743288e+001	65	121	23	54	7.140620e+000	1.912008e+001	0	0	0	0	0	0	0	0	1	0	0	23.7427	54.9206	1	1	0	1	25.7804	23.951	55.1443
DATA	796	5	140	0	0	NC_5_23869198	NC_5_23869198	14186.7	459.292	1.248307089e-001	3.019486775e-001	6.793011399e-001	6.326401e+001	8.433104e+001	4.048844e+001	3.094243e+001	52	88	24	54	7.093503e+000	1.809557e+001	0	0	0	0	0	0	0	0	1	0	0	9.00115	20.3196	1	1	0	0	27.0811	24.0733	54.8223
DATA	797	5	141	0	0	NC_5_18549151	NC_5_18549151	14207.9	459.469	-9.204891748e-001	1.077768374e-001	1.334160919e-017	2.303469e+003	2.766261e+002	2.338037e+002	4.067745e+001	364.5	130.5	24	54	7.230971e+000	1.838389e+001	0	0	0	0	0	0	0	0	1	0	0	327.205	66.5361	1	1	1	1	26.4388	24.2633	54.7367
DATA	798	5	142	0	0	NC_3_22939809	NC_3_22939809	14229	459.2	1.650500689e-001	6.590495224e-002	1.226713336e-002	9.630019e+002	1.408242e+003	1.043240e+002	1.439590e+002	180.5	395.5	24	55	7.717004e+000	1.855956e+001	0	0	0	0	0	0	0	0	1	0	0	136.568	338.094	1	1	1	1	26.8687	24.705	55.8415
DATA	799	5	143	0	0	Col_1_8848230	Col_1_8848230	14249.8	458.672	-9.419947997e-002	7.636953622e-002	2.174007184e-001	5.432278e+002	4.373030e+002	6.757282e+001	5.299536e+001	122	173	24	55	7.656430e+000	1.897904e+001	0	0	0	0	0	0	0	0	1	0	0	76.9102	104.787	1	1	1	1	27.501	24.7016	56.4111
DATA	800	5	144	0	0	NC_1_27614739	NC_1_27614739	14270.6	459	8.383532147e-002	1.229306809e-001	4.952564557e-001	1.860778e+002	2.256992e+002	4.434604e+001	3.753432e+001	62.5	118.5	24	56	7.574309e+000	1.924222e+001	0	0	0	0	0	0	0	0	1	0	0	26.3026	53.9845	1	1	0	1	29.1201	24.9342	56.721
DATA	801	5	145	0	0	NC_4_12096145	NC_4_12096145	14292	458.797	3.296247080e-001	1.410831199e-001	1.947110172e-002	1.182569e+002	2.526103e+002	4.201984e+001	3.925729e+001	56	120	24	56	7.479932e+000	1.921567e+001	0	0	0	0	0	0	0	0	1	0	0	16.6876	60.3011	1	1	0	1	30	24.551	56.9268
DATA	802	5	146	0	0	Col_1_22494197	Col_1_22494197	14312.5	458.702	-2.327936747e-002	6.658703344e-002	7.266328181e-001	8.765485e+002	8.308002e+002	9.651158e+001	8.836745e+001	174	261.5	24	55	7.564433e+000	1.860324e+001	0	0	0	0	0	0	0	0	1	0	0	123.492	197.938	1	1	1	1	23.4529	24.5057	55.8814
DATA	803	5	147	0	0	Col_5_3198697	Col_5_3198697	14333.8	458.359	-7.193213846e-002	6.928857970e-002	2.991988881e-001	7.575891e+002	6.419506e+002	8.588436e+001	7.093186e+001	146	221	24	55	7.533568e+000	1.940816e+001	0	0	0	0	0	0	0	0	1	0	0	106.55	152.625	1	1	1	1	24.6442	24.6465	56.0493
DATA	804	5	148	0	0	NC_3_3279457	NC_3_3279457	14354.9	459.086	2.284223836e-001	1.393861128e-001	1.012602741e-001	1.352488e+002	2.288525e+002	4.271906e+001	3.791522e+001	58	112	24	55	7.639559e+000	1.985356e+001	0	0	0	0	0	0	0	0	1	0	0	18.9912	54.3056	1	1	0	1	30	24.9946	56.0264
DATA	805	5	149	0	0	Col_5_26142482	Col_5_26142482	14377	459.094	4.456434482e-002	6.221489565e-002	4.738079640e-001	2.308054e+003	2.557468e+003	2.343478e+002	2.575350e+002	367	684	24	54.5	7.494826e+000	1.976672e+001	0	0	0	0	0	0	0	0	1	0	0	323.521	605.543	1	1	1	1	23.696	24.519	56.0346
DATA	806	5	150	0	0	Col_5_17064143	Col_5_17064143	14397.6	458.701	9.557380877e-002	2.259091801e-001	6.722493184e-001	9.070091e+001	1.130278e+002	4.166006e+001	3.239734e+001	54	95	24	55	7.472676e+000	1.998679e+001	0	0	0	0	0	0	0	0	1	0	0	12.6923	26.7042	1	1	0	0	26.8687	24.497	56.7856
DATA	807	5	151	0	0	Col_1_24304027	Col_1_24304027	14419	458.787	7.139215512e-002	6.709321718e-002	2.872951322e-001	7.751909e+002	9.136941e+002	8.756796e+001	9.630310e+001	148	288.5	24	56	7.478089e+000	1.951879e+001	0	0	0	0	0	0	0	0	1	0	0	108.292	215.395	1	1	1	1	22.9591	24.6404	57.1327
DATA	808	5	152	0	0	Col_2_17431021	Col_2_17431021	14439.9	459.021	-5.036053915e-002	7.936873880e-002	5.257457359e-001	4.679938e+002	4.167538e+002	6.208520e+001	5.164073e+001	104	159	24	57	7.576671e+000	1.974059e+001	0	0	0	0	0	0	0	0	1	0	0	65.2706	98.0339	1	1	1	1	22.7082	24.4155	57.9012
DATA	809	5	153	0	0	NC_2_12703309	NC_2_12703309	14461.6	458.764	-5.714287910e-003	1.069945537e-001	9.574074062e-001	2.546612e+002	2.513324e+002	4.815356e+001	3.957358e+001	79.5	125.5	24	57	7.399560e+000	1.920313e+001	0	0	0	0	0	0	0	0	1	0	0	35.455	58.9802	1	1	1	1	25.1049	24.1212	57.9333
DATA	810	5	154	0	0	NC_3_15881103	NC_3_15881103	14482.5	458.676	6.167110717e-002	1.055612378e-001	5.590715373e-001	2.412451e+002	2.780543e+002	4.751665e+001	4.137477e+001	75	130	24	57	7.281803e+000	1.880465e+001	0	0	0	0	0	0	0	0	1	0	0	33.531	65.0999	1	1	1	1	27.0811	24.0381	57.8649
DATA	811	5	155	0	0	Col_5_16495415	Col_5_16495415	14503.5	458.676	2.251157417e-001	9.041472620e-002	1.278103911e-002	4.181554e+003	7.021880e+003	5.217901e+002	1.014452e+003	395	1048	24	55	7.233582e+000	1.894771e+001	0	0	1	1	0	0	0	0	1	0	0	580.23	1640.14	1	1	1	1	27.0811	23.8631	56.6197
DATA	812	5	156	0	0	NC_5_23126916	NC_5_23126916	14524.5	458.676	2.019819107e-001	8.798539866e-002	2.169705099e-002	2.906670e+002	4.627832e+002	5.031840e+001	5.558238e+001	80	160	23	55	7.335578e+000	1.910969e+001	0	0	0	0	0	0	0	0	1	0	0	40.2656	107.835	1	1	1	1	27.0811	23.862	56.3624
DATA	813	5	157	0	0	Col_2_8606488	Col_2_8606488	14546.1	458.456	-4.018589042e-001	7.252931912e-002	3.013668261e-008	2.987694e+003	1.184342e+003	3.015893e+002	1.223898e+002	457	349	24	55	7.397137e+000	1.935096e+001	0	0	0	0	0	0	0	0	1	0	0	413.163	275.26	1	1	1	1	25.7804	23.9231	55.9545
DATA	814	5	158	0	0	Col_1_23405545	Col_1_23405545	14566.9	458.158	4.195338797e-002	6.688124591e-002	5.304745351e-001	8.138286e+002	8.963680e+002	9.122380e+001	9.482723e+001	145	265.5	23	55	7.433472e+000	1.992594e+001	0	0	0	0	0	0	0	0	1	0	0	112.355	207.802	1	1	1	1	25.3321	23.8112	56.3828
DATA	815	5	159	0	0	Col_2_9759081	Col_2_9759081	14588.5	458.511	1.240131190e-001	1.053690469e-001	2.392191933e-001	2.283239e+002	3.037837e+002	4.717600e+001	4.341872e+001	72.5	126.5	23	55	7.830881e+000	1.941891e+001	0	0	0	0	0	0	0	0	1	0	0	31.4694	70.246	1	1	1	1	23.2073	23.6926	55.7304
DATA	816	5	160	0	0	NC_3_1646071	NC_3_1646071	14609.5	458.327	1.231101179e-001	6.849185353e-002	7.226549924e-002	6.904496e+002	9.167314e+002	8.048076e+001	9.680599e+001	137.5	282	23	55	7.681242e+000	1.985080e+001	0	0	0	0	0	0	0	0	1	0	0	95.0048	211.423	1	1	1	1	25.1049	23.6064	56.0532
DATA	817	5	161	0	0	NC_1_4616112	NC_1_4616112	14630.5	458.676	2.028392490e-001	8.927426188e-002	2.308101133e-002	2.845579e+002	4.539520e+002	5.025100e+001	5.507428e+001	77	176	23	55	7.641286e+000	1.963186e+001	0	0	0	0	0	0	0	0	1	0	0	39.0921	104.423	1	1	1	1	27.0811	23.6653	55.7149
DATA	818	5	162	0	0	NC_2_11910217	NC_2_11910217	14651.8	458.25	1.111009394e-001	9.818387341e-002	2.578194908e-001	2.607801e+002	3.368026e+002	4.900337e+001	4.596007e+001	78.5	144.5	23	55	7.422941e+000	1.985766e+001	0	0	0	0	0	0	0	0	1	0	0	35.7647	77.2564	1	1	1	1	23.2073	23.8043	56.1292
DATA	819	5	163	0	0	Col_2_8304497	Col_2_8304497	14672.7	458.609	4.927238411e-002	6.671865004e-002	4.602046517e-001	8.317186e+002	9.316414e+002	9.297435e+001	9.829932e+001	153	279	23	55	7.557473e+000	1.944800e+001	0	0	0	0	0	0	0	0	1	0	0	113.888	213.132	1	1	1	1	27.2919	23.7836	56.1395
DATA	820	5	164	66	1	DarkCorner	DarkCorner	14694	458.5	0.000000000e+000	6.282626742e-001	1.000000000e+000	4.135603e+001	3.124682e+001	4.162163e+001	3.145974e+001	36	66.5	23	56	7.568108e+000	1.967003e+001	0	0	0	0	0	0	0	0	1	0	0	-4.6095	2.09437	0	0	0	0	30	23.3231	56.7382
DATA	821	6	1	0	0	NC_2_16525467	NC_2_16525467	11256.2	466.17	1.983369676e-001	1.787039480e-001	2.670579081e-001	1.036898e+002	1.637092e+002	4.159227e+001	3.456201e+001	56	110	25	55	7.393519e+000	1.933438e+001	0	0	0	0	0	0	0	0	1	0	0	14.6474	38.5803	1	1	0	1	22.9591	25.0948	56.2507
DATA	822	6	2	0	0	Col_3_9995799	Col_3_9995799	11277.1	466.484	7.834344978e-002	7.065190206e-002	2.674882562e-001	5.844346e+002	6.999700e+002	7.095393e+001	7.629935e+001	121.5	234.5	25	54	7.631899e+000	1.978554e+001	0	0	0	0	0	0	0	0	0	0	0	82.6497	165.361	1	1	1	1	26.2212	25.5414	55.5683
DATA	823	6	3	0	0	Col_1_12920374	Col_1_12920374	11298.5	466.794	-1.591189085e-002	9.507842377e-002	8.670903894e-001	3.067470e+002	2.957117e+002	5.055748e+001	4.233171e+001	84	139	26	55	7.666659e+000	2.025442e+001	0	0	0	0	0	0	0	0	0	0	0	43.4293	70.0297	1	1	1	1	27.2919	26.2554	56.4678
DATA	824	6	4	0	0	NC_5_16277427	NC_5_16277427	11319.4	466.37	3.994929068e-001	7.195998995e-002	2.830706137e-008	1.647850e+003	4.134382e+003	1.696035e+002	4.145413e+002	279	1044.5	26	56.5	7.701430e+000	1.955610e+001	0	0	0	0	0	0	0	0	0	0	0	233.583	981.352	1	1	1	1	23.696	26.3069	57.0382
DATA	825	6	5	0	0	Col_1_24607844	Col_1_24607844	11340.6	466.414	1.534353486e-002	6.624726544e-002	8.168408729e-001	8.634366e+002	8.944869e+002	9.519805e+001	9.439374e+001	160.5	272	26	56	7.614279e+000	1.927725e+001	0	0	0	0	0	0	0	0	0	0	0	122.537	212.807	1	1	1	1	27.501	26.5986	57.0599
DATA	826	6	6	0	0	NC_2_12759619	NC_2_12759619	11361.8	466.5	-1.411397468e-002	4.973665852e-001	9.773611425e-001	4.479213e+001	4.335985e+001	4.029483e+001	3.039434e+001	49	77	26	56	7.595145e+000	1.960051e+001	0	0	0	0	0	0	0	0	0	0	0	6.3644	10.3391	1	1	0	0	30	26.3261	56.9088
DATA	827	6	7	0	0	Col_2_15838068	Col_2_15838068	11382.5	467.261	-1.258001658e-002	7.361104353e-002	8.643035799e-001	5.433068e+002	5.277948e+002	6.746785e+001	6.071881e+001	118	185	26	56	7.734597e+000	1.989855e+001	0	0	0	0	0	0	0	0	0	0	0	77.2819	126.125	1	1	1	1	22.9591	26.4038	57.2519
DATA	828	6	8	0	0	NC_2_19017688	NC_2_19017688	11404	466.5	0.000000000e+000	6.298003304e-001	1.000000000e+000	3.969377e+001	2.976373e+001	4.000015e+001	3.002902e+001	47	73	26	56	7.591521e+000	1.944878e+001	0	0	0	0	0	0	0	0	0	0	0	2.88864	5.0877	0	0	0	0	26.2212	26.5298	57.4632
DATA	829	6	9	0	0	NC_1_28634252	NC_1_28634252	11425.3	466.5	1.458836733e-002	8.607529364e-002	8.654161186e-001	3.531196e+002	3.651827e+002	5.328148e+001	4.719152e+001	92	158.5	26	55	7.518314e+000	1.890688e+001	0	0	0	0	0	0	0	0	0	0	0	50.3568	87.6386	1	1	1	1	27.0811	26.3698	56.8523
DATA	830	6	10	0	0	Col_3_6750615	Col_3_6750615	11445.8	466.475	-2.893778605e-002	6.604223938e-002	6.612624173e-001	9.260541e+002	8.663604e+002	1.008164e+002	9.162821e+001	168	300	26	55	7.615965e+000	1.811840e+001	0	0	0	0	0	0	0	0	0	0	0	132.218	208.326	1	1	1	1	25.7804	26.759	56.401
DATA	831	6	11	0	0	Col_5_15747374	Col_5_15747374	11467.6	466.414	3.934003365e-001	7.122026135e-002	3.319080642e-008	3.476864e+004	8.601775e+004	3.477092e+003	8.601827e+003	4856	21055	27	56	7.897166e+000	1.884809e+001	0	0	0	1	0	0	0	0	0	0	0	4970.45	20726.5	1	1	1	1	27.501	27.16	57.399
DATA	832	6	12	0	0	NC_4_9160843	NC_4_9160843	11488.8	466.478	0.000000000e+000	6.289461817e-001	1.000000000e+000	3.949862e+001	2.952370e+001	3.975230e+001	2.971222e+001	40	69.5	27	57	7.848759e+000	1.989435e+001	0	0	0	0	0	0	0	0	0	0	0	-3.69708	-0.365635	0	0	0	0	30	27.5104	58.6673
DATA	833	6	13	0	0	Col_2_15230018	Col_2_15230018	11509.5	466.574	-1.737329123e-001	7.116823592e-002	1.464024460e-002	8.094618e+002	5.425796e+002	9.015949e+001	6.183411e+001	161	198	26	57	7.537002e+000	2.001774e+001	0	0	0	0	0	0	0	0	0	0	0	116.001	131.238	1	1	1	1	24.4106	26.7758	58.6412
DATA	834	6	14	0	0	Col_5_5901094	Col_5_5901094	11531	466.5	6.294614318e-002	6.837425725e-002	3.572531803e-001	6.771594e+002	7.827752e+002	7.847224e+001	8.368744e+001	140.5	266	26	56	7.673595e+000	1.912407e+001	0	0	0	0	0	0	0	0	0	0	0	97.1646	189.694	1	1	1	1	26.2212	26.5804	57.524
DATA	835	6	15	0	0	Col_4_16028697	Col_4_16028697	11551.3	467	5.841279959e-002	6.542328095e-002	3.719405932e-001	9.156159e+002	1.047433e+003	9.976159e+001	1.088315e+002	167.5	319.5	26	56	7.488531e+000	1.928822e+001	0	0	0	0	0	0	0	0	0	0	0	131.531	254.276	1	1	1	1	23.4529	26.6744	57.7988
DATA	836	6	16	0	0	Col_1_24353942	Col_1_24353942	11573.5	466.324	1.441742176e-001	1.336457940e-001	2.806864566e-001	1.531652e+002	2.134688e+002	4.241636e+001	3.640941e+001	65	118	26	56	7.372555e+000	1.898980e+001	0	0	0	0	0	0	0	0	0	0	0	22.0328	51.9167	1	1	0	1	27.0811	26.9081	56.5967
DATA	837	6	17	0	0	NC_3_22560532	NC_3_22560532	11594.5	466.324	5.315628250e-001	7.848724594e-002	1.264871656e-011	4.058150e+004	1.380038e+005	4.058342e+003	1.380041e+004	6265.5	35468	26	55	7.518609e+000	1.886050e+001	0	0	0	1	0	0	0	0	0	0	0	5844.85	33620.6	1	1	1	1	27.0811	26.3812	56.4733
DATA	838	6	18	0	0	Col_3_14773854	Col_3_14773854	11615.7	465.911	1.465500232e-001	6.384396625e-002	2.170789344e-002	1.609159e+003	2.255012e+003	1.656823e+002	2.274091e+002	260	578	25	56	7.420986e+000	1.888102e+001	0	0	0	0	0	0	0	0	0	0	0	232.061	550.285	1	1	1	1	24.6442	25.6795	56.572
DATA	839	6	19	0	0	Col_3_20243333	Col_3_20243333	11636.4	465.984	5.287137630e-002	6.382804348e-002	4.074774907e-001	1.202466e+003	1.358138e+003	1.265393e+002	1.389487e+002	216	368	25	56	7.267358e+000	1.859520e+001	0	0	0	0	0	0	0	0	0	0	0	173.62	331.954	1	1	1	1	25.5572	25.5371	56.9094
DATA	840	6	20	0	0	Col_3_15676898	Col_3_15676898	11658	466.5	2.685313736e-001	1.522110511e-001	7.769759602e-002	1.123123e+002	2.084293e+002	4.093084e+001	3.595736e+001	57	119	25	55	7.348202e+000	1.893449e+001	0	0	0	0	0	0	0	0	1	0	0	16.236	51.0281	1	1	0	1	26.2212	25.417	56.0731
DATA	841	6	21	0	0	NC_3_20946122	NC_3_20946122	11679.2	466.478	4.056699673e-001	1.014743959e-001	6.394557091e-005	1.759547e+003	4.477862e+003	2.094484e+002	6.468982e+002	233	729	25	56	7.337101e+000	1.920977e+001	0	0	1	1	0	0	0	0	0	0	0	254.677	1097.99	1	1	1	1	27.0811	25.6002	57.751
DATA	842	6	22	0	0	NC_2_12106278	NC_2_12106278	11700.4	466.173	7.078253138e-002	1.646476845e-001	6.672662127e-001	1.282069e+002	1.509016e+002	4.130185e+001	3.287821e+001	60	107	25	56	7.424426e+000	1.858551e+001	0	0	0	0	0	0	0	0	1	0	0	18.5801	37.0573	1	1	0	1	24.1747	25.2971	57.7058
DATA	843	6	23	0	0	Col_3_17492446	Col_3_17492446	11721.5	466.324	2.673190154e-002	7.074071544e-002	7.055155399e-001	5.877064e+002	6.250177e+002	7.065246e+001	6.897268e+001	127.5	192.5	25	56	7.295174e+000	1.755435e+001	0	0	0	0	0	0	0	0	1	0	0	85.2742	153.713	1	1	1	1	27.0811	25.1227	56.7465
DATA	844	6	24	0	0	Col_1_8930659	Col_1_8930659	11742	466.103	1.572163907e-001	6.478298147e-002	1.523196802e-002	1.190531e+003	1.709846e+003	1.253305e+002	1.734478e+002	220.5	484.5	25	55	7.798886e+000	1.768575e+001	0	0	0	0	0	0	0	0	0	0	0	172.949	421.09	1	1	1	1	25.5572	25.6401	55.5613
DATA	845	6	25	0	0	NC_3_10526420	NC_3_10526420	11763.5	466.544	6.209483932e-002	8.818852377e-002	4.813613242e-001	3.124525e+002	3.604781e+002	5.006755e+001	4.631888e+001	88	154.5	26	55	7.601840e+000	1.814263e+001	0	0	0	0	0	0	0	0	0	0	0	45.4436	88.9031	1	1	1	1	24.8756	26.0697	56.8537
DATA	846	6	26	0	0	Col_1_7604416	Col_1_7604416	11785.4	466.024	3.889120022e-002	1.237360732e-001	7.532873530e-001	1.882561e+002	2.058924e+002	4.336974e+001	3.560288e+001	68	115	26	55	7.575365e+000	1.889909e+001	0	0	0	0	0	0	0	0	0	0	0	27.4158	50.8488	1	1	0	1	21.9382	26.2743	56.7228
DATA	847	6	27	0	0	Col_5_17287573	Col_5_17287573	11806	466.5	1.380057420e-001	6.582351808e-002	3.602878807e-002	8.952090e+002	1.230071e+003	9.765834e+001	1.263812e+002	178	374	25	56	7.634844e+000	1.914891e+001	0	0	0	0	0	0	0	0	0	0	0	130.514	304.182	1	1	1	1	26.2212	25.6508	57.5331
DATA	848	6	28	0	0	Col_4_10192403	Col_4_10192403	11826.8	467.538	-4.372251390e-002	8.626696733e-002	6.122755140e-001	3.668387e+002	3.317055e+002	5.353192e+001	4.404058e+001	91	139	25	56.5	7.782324e+000	1.991039e+001	0	0	0	0	0	0	0	0	1	0	0	53.5382	82.1332	1	1	1	1	20.591	25.383	57.5755
DATA	849	6	29	0	0	NC_1_12326949	NC_1_12326949	11848.2	465.391	2.921467551e-001	6.714976652e-002	1.357195967e-005	3.117305e+003	6.108380e+003	3.141522e+002	6.115230e+002	491	1576	24	56	7.762833e+000	2.036966e+001	0	0	0	0	0	0	0	0	1	0	0	455.591	1514.27	1	1	1	1	21.9382	24.9216	57.2722
DATA	850	6	30	0	0	NC_4_7634401	NC_4_7634401	11869.2	466.509	7.432847427e-002	6.454354066e-002	2.494846450e-001	1.034890e+003	1.228068e+003	1.105556e+002	1.261616e+002	198	367	25	56	8.047101e+000	1.985436e+001	0	0	0	0	0	0	0	0	1	0	0	151.405	304.817	1	1	1	1	24.8756	25.089	57.136
DATA	851	6	31	0	0	NC_4_6836913	NC_4_6836913	11890.6	466.298	1.937426154e-001	6.452336086e-002	2.676189611e-003	1.893125e+003	2.957481e+003	1.932570e+002	2.971535e+002	306	834	25	54	7.610422e+000	2.020445e+001	0	0	0	0	0	0	0	0	1	0	0	277.29	734.933	1	1	1	1	26.8687	24.8167	56.5657
DATA	852	6	32	0	0	NC_5_21028166	NC_5_21028166	11912	466.203	4.342440391e-002	7.658258906e-002	5.706957684e-001	4.380280e+002	4.840902e+002	5.851705e+001	5.634540e+001	102	176	24	56	7.911972e+000	2.021509e+001	0	0	0	0	0	0	0	0	1	0	0	64.2329	120.434	1	1	1	1	28.1191	25.0106	57.5448
DATA	853	6	33	0	0	NC_2_2350037	NC_2_2350037	11933	466.203	-2.619625841e-001	1.615810710e-001	1.049650036e-001	1.893188e+002	1.035694e+002	4.313523e+001	3.060756e+001	68.5	93	24	56	7.834440e+000	1.954568e+001	0	0	0	0	0	0	0	0	1	0	0	27.7927	25.7946	1	1	0	0	28.1191	24.9923	57.325
DATA	854	6	34	0	0	Col_3_10578994	Col_3_10578994	11953.5	465.8	-4.898944719e-003	7.375957151e-002	9.470452396e-001	5.158283e+002	5.100423e+002	6.449569e+001	5.856021e+001	117	174	24	57	7.873142e+000	1.922155e+001	0	0	0	0	0	0	0	0	1	0	0	75.8094	127.159	1	1	1	1	17.2609	25.2131	58.0589
DATA	855	6	35	0	0	Col_5_1911246	Col_5_1911246	11975.3	465.967	7.932373122e-002	1.045079934e-001	4.478401740e-001	2.264011e+002	2.717704e+002	4.481280e+001	3.955617e+001	76	139	25	57	7.699510e+000	1.926050e+001	0	0	0	0	0	0	0	0	0	0	0	33.3099	67.8278	1	1	1	1	26.2212	25.6654	58.0803
DATA	856	6	36	0	0	NC_4_701440	NC_4_701440	11996	466.812	6.421276080e-002	7.034099677e-002	3.613066204e-001	5.742093e+002	6.657068e+002	6.920911e+001	7.249888e+001	129	228	25	58	7.563047e+000	1.996197e+001	0	0	0	0	0	0	0	0	0	0	0	84.5636	166.313	1	1	1	1	22.9591	25.7798	58.9568
DATA	857	6	37	0	0	Col_1_443677	Col_1_443677	12017.6	466	4.788234517e-001	7.553175296e-002	2.307120766e-010	4.586149e+004	1.381248e+005	4.586311e+003	1.381251e+004	6746.5	34248.5	25	57	7.745025e+000	1.985747e+001	0	0	0	0	0	0	0	0	0	0	0	6761.83	34540.8	1	1	1	1	29.1201	25.5129	58.3429
DATA	858	6	38	0	0	Col_5_17637196	Col_5_17637196	12039.1	466.357	-6.201966770e-002	7.990777317e-002	4.376659755e-001	4.406651e+002	3.820225e+002	5.855014e+001	4.775649e+001	110	155	25	57	7.724688e+000	1.986463e+001	0	0	0	0	0	0	0	0	1	0	0	65.0378	95.6241	1	1	1	1	25.5572	25.2229	58.9271
DATA	859	6	39	0	0	NC_4_8548200	NC_4_8548200	12059.8	466.561	-2.034295779e-002	6.558457362e-002	7.564248355e-001	9.305305e+002	8.879483e+002	1.007087e+002	9.329702e+001	172.5	295.5	25	57	7.774611e+000	1.960668e+001	0	0	0	0	0	0	0	0	1	0	0	137.471	222.46	1	1	1	1	25.3321	25.4143	58.3759
DATA	860	6	40	0	0	Col_1_17879752	Col_1_17879752	12081.1	466.18	-1.108427616e-001	6.308379367e-002	7.890554060e-002	2.303667e+003	1.784748e+003	2.335575e+002	1.807530e+002	380	499	25	57	7.730169e+000	1.942958e+001	0	0	0	0	0	0	0	0	1	0	0	340.685	447.524	1	1	1	1	26.8687	25.4358	58.8014
DATA	861	6	41	0	0	Col_5_26017637	Col_5_26017637	12102.3	466.138	-2.843786576e-002	1.040042096e-001	7.845227335e-001	2.561753e+002	2.399382e+002	4.619111e+001	3.731925e+001	81	126	26	57	7.945575e+000	1.984900e+001	0	0	0	0	0	0	0	0	0	0	0	37.9226	60.2148	1	1	1	1	26.0017	26.0265	58.5978
DATA	862	6	42	0	0	Col_4_12616647	Col_4_12616647	12123	465.75	-1.830714805e-001	7.491981026e-002	1.454291924e-002	6.446930e+002	4.229427e+002	7.503843e+001	5.103487e+001	138	167.5	25	57	7.749193e+000	1.966349e+001	0	0	0	0	0	0	0	0	1	0	0	95.5299	106.224	1	1	1	1	25.3321	25.3353	57.6436
DATA	863	6	43	0	0	NC_2_18076754	NC_2_18076754	12144.6	466.027	-1.892993712e-001	5.872880009e-001	7.472042178e-001	4.384948e+001	2.835732e+001	3.861293e+001	2.862042e+001	49	75.5	24	56	7.570762e+000	1.974600e+001	0	0	0	0	0	0	0	0	1	0	0	6.50362	5.44295	1	0	0	0	29.1201	24.8127	57.0517
DATA	864	6	44	0	0	Col_1_22051947	Col_1_22051947	12165.2	466.276	5.801693420e-002	6.265597680e-002	3.544667232e-001	1.731238e+003	1.978672e+003	1.773162e+002	1.999116e+002	304	582	24	57	7.890577e+000	2.002901e+001	0	0	0	0	0	0	0	0	1	0	0	256.996	497.723	1	1	1	1	25.7804	24.6746	58.0227
DATA	865	6	45	0	0	NC_5_14708468	NC_5_14708468	12186.8	466	-1.174299590e-002	7.326110007e-002	8.726529136e-001	5.263131e+002	5.122726e+002	6.508800e+001	5.861983e+001	120.5	196.5	24	57	7.787679e+000	2.095683e+001	0	0	0	0	0	0	0	0	1	0	0	78.2031	128.953	1	1	1	1	28.1191	24.326	58.8792
DATA	866	6	46	0	0	Col_5_4858191	Col_5_4858191	12208.4	466.154	4.107147881e-002	6.342281375e-002	5.172552793e-001	1.285127e+003	1.412594e+003	1.340870e+002	1.441011e+002	233	411	24	57	8.021016e+000	2.047772e+001	0	0	0	0	0	0	0	0	1	0	0	191.121	355.841	1	1	1	1	21.1402	24.2929	58.8423
DATA	867	6	47	0	0	NC_5_12974888	NC_5_12974888	12229.1	466.214	2.638189483e-001	7.082410541e-002	1.953244506e-004	5.848113e+002	1.073581e+003	6.986727e+001	1.110657e+002	123.5	328.5	24	57	8.109125e+000	1.975546e+001	0	0	0	0	0	0	0	0	1	0	0	87.0437	270.618	1	1	1	1	25.3321	24.033	58.7233
DATA	868	6	48	0	0	NC_3_18658615	NC_3_18658615	12250.3	466.064	3.902620081e-002	9.070261966e-002	6.670025780e-001	2.965728e+002	3.244573e+002	4.835783e+001	4.314565e+001	87.5	148.5	24	58	8.039839e+000	1.980211e+001	0	0	0	0	0	0	0	0	1	0	0	44.1794	81.8375	1	1	1	1	27.0811	24.5749	59.5065
DATA	869	6	49	0	0	NC_2_14640270	NC_2_14640270	12271.5	466	4.438932860e-001	7.369353930e-002	1.706815017e-009	7.448606e+004	2.069990e+005	7.448704e+003	2.069992e+004	11187	51939	24	56	8.028456e+000	1.903859e+001	0	0	0	0	0	0	0	0	1	0	0	11105	52242.8	1	1	1	1	29.1201	24.7779	58.1295
DATA	870	6	50	0	0	NC_3_7440842	NC_3_7440842	12292.2	465.815	1.765839593e-001	1.623575273e-001	2.767610912e-001	1.120098e+002	1.682054e+002	3.974589e+001	3.301319e+001	59	109	24	56	8.230373e+000	1.933011e+001	0	0	0	0	0	0	0	0	1	0	0	16.7124	42.4757	1	1	0	1	24.4106	25.125	57.9902
DATA	871	6	51	0	0	Col_4_12076037	Col_4_12076037	12313.9	465.857	1.318465517e-001	6.549152191e-002	4.409515833e-002	9.158883e+002	1.240764e+003	9.919949e+001	1.272830e+002	181.5	392.5	24	58	7.711976e+000	1.967876e+001	0	0	0	0	0	0	0	0	1	0	0	136.76	313.499	1	1	1	1	27.2919	24.6152	58.5687
DATA	872	6	52	0	0	Col_1_19640176	Col_1_19640176	12335	465.797	3.416406225e-001	1.188353074e-001	4.041447277e-003	5.802623e+002	1.274280e+003	6.940413e+001	2.312133e+002	118	230.5	25	57	7.998920e+000	2.009424e+001	0	0	0	1	0	0	0	0	1	0	0	86.7085	322.136	1	1	1	1	28.1191	24.7847	57.7711
DATA	873	6	53	0	0	Col_3_21838840	Col_3_21838840	12355.7	466.196	-2.624432719e-002	6.581109964e-002	6.900533345e-001	9.031222e+002	8.501630e+002	9.800145e+001	8.962221e+001	161.5	290.5	24	57	7.978429e+000	2.053619e+001	0	0	0	0	0	0	0	0	1	0	0	135.042	215.028	1	1	1	1	22.9591	24.8627	58.3637
DATA	874	6	54	0	0	NC_1_22927968	NC_1_22927968	12377.5	466.482	-3.614968849e-004	7.004351923e-002	9.958821101e-001	6.119793e+002	6.114701e+002	7.205004e+001	6.739822e+001	135	235	24	57	7.727454e+000	2.036775e+001	0	0	0	0	0	0	0	0	1	0	0	91.5702	154.734	1	1	1	1	24.4106	24.6531	58.411
DATA	875	6	55	0	0	NC_1_2829159	NC_1_2829159	12398.7	465.671	-7.531280818e-002	7.875506944e-002	3.389249602e-001	4.593386e+002	3.862070e+002	5.961406e+001	4.790055e+001	110	168	24	58	7.660123e+000	2.045616e+001	0	0	0	0	0	0	0	0	1	0	0	68.7807	97.7709	1	1	1	1	28.5237	24.4749	59.2573
DATA	876	6	56	0	0	NC_3_1671716	NC_3_1671716	12419.8	466.091	6.055443047e-002	6.539672765e-002	3.544693430e-001	8.807395e+002	1.012516e+003	9.591264e+001	1.051384e+002	172	328	24	59	7.649602e+000	1.977622e+001	0	0	0	0	0	0	0	0	1	0	0	131.958	256.438	1	1	1	1	27.501	24.3848	60.334
DATA	877	6	57	0	0	Col_1_2752247	Col_1_2752247	12440.5	465.597	6.279332892e-002	6.362670762e-002	3.236906655e-001	1.225445e+003	1.416078e+003	1.282870e+002	1.444105e+002	223	434	23	59	8.011168e+000	2.020863e+001	0	0	0	0	0	0	0	0	1	0	0	183.721	358.778	1	1	1	1	27.501	23.9511	60.6561
DATA	878	6	58	0	0	NC_5_8981938	NC_5_8981938	12462.1	465.42	2.124348368e-001	1.090701242e-001	5.145200881e-002	1.810381e+002	2.952602e+002	4.202869e+001	4.090001e+001	67	132	24	59	7.696679e+000	2.014270e+001	0	0	0	0	0	0	0	0	1	0	0	27.1579	74.8348	1	1	0	1	23.9365	24.1379	60.0709
DATA	879	6	59	0	0	NC_1_21676158	NC_1_21676158	12483	465.797	5.072141482e-001	2.696832244e-001	6.000217358e-002	4.191077e+001	1.347534e+002	3.814141e+001	3.133742e+001	47.5	96	24	58	7.649717e+000	2.033187e+001	0	0	0	0	0	0	0	0	1	0	0	6.2903	34.166	1	1	0	0	28.1191	24.3501	58.9874
DATA	880	6	60	0	0	NC_1_29373177	NC_1_29373177	12504.4	466	-1.216670323e-001	3.403687167e-001	7.207500381e-001	7.036864e+001	5.317557e+001	3.853909e+001	2.877830e+001	51.5	77.5	24	57	7.861711e+000	1.955818e+001	0	0	0	0	0	0	0	0	1	0	0	10.5668	13.4869	1	1	0	0	30	24.8002	58.1816
DATA	881	6	61	0	0	NC_3_19546098	NC_3_19546098	12525.5	465.676	2.382161990e-001	7.127563002e-002	8.312223874e-004	5.336543e+002	9.235837e+002	6.543801e+001	9.658952e+001	109	271	24	58	7.851321e+000	1.979855e+001	0	0	0	0	0	0	0	0	1	0	0	80.1771	234.313	1	1	1	1	27.0811	24.7667	58.602
DATA	882	6	62	0	0	Col_5_16529919	Col_5_16529919	12545.9	465.603	-2.829684035e-002	6.470218573e-002	6.618649425e-001	1.049928e+003	9.837002e+002	1.116085e+002	1.023509e+002	202	322	24	58	7.648341e+000	2.002121e+001	0	0	0	0	0	0	0	0	1	0	0	157.814	249.63	1	1	1	1	25.7804	24.2905	58.6749
DATA	883	6	63	0	0	NC_4_10173746	NC_4_10173746	12567.5	465.891	-5.116889214e-001	9.082239872e-002	1.761273368e-008	7.334382e+002	2.257744e+002	8.252928e+001	3.617131e+001	147	122	23	58	7.264193e+000	1.998652e+001	0	0	0	0	0	0	0	0	1	0	0	110.289	57.3093	1	1	1	1	25.3321	23.7635	58.985
DATA	884	6	64	0	0	Col_4_2604509	Col_4_2604509	12588.3	465.723	9.647712805e-002	6.415176209e-002	1.326099656e-001	1.123500e+003	1.402976e+003	1.185459e+002	1.431143e+002	210	405	23	58	7.505676e+000	2.054649e+001	0	0	0	0	0	0	0	0	1	0	0	169.013	356.199	1	1	1	1	23.4529	23.4966	58.8843
DATA	885	6	65	0	0	NC_3_21290330	NC_3_21290330	12609.7	465.745	1.953570292e-002	6.459931353e-002	7.623368836e-001	1.004920e+003	1.051156e+003	1.073693e+002	1.088451e+002	201	324.5	23	58	7.788604e+000	2.003300e+001	0	0	0	0	0	0	0	0	1	0	0	151.231	266.931	1	1	1	1	24.8756	24.0987	58.7165
DATA	886	6	66	0	0	NC_5_25307002	NC_5_25307002	12631.3	465.609	1.577066958e-001	9.315896460e-002	9.047884036e-002	2.479311e+002	3.564821e+002	4.520154e+001	4.548049e+001	81	149	23	58	8.141511e+000	2.019504e+001	0	0	0	0	0	0	0	0	1	0	0	37.3249	90.5409	1	1	1	1	30	24.3184	58.7075
DATA	887	6	67	0	0	NC_5_12092361	NC_5_12092361	12652.5	465.676	-1.730561380e-001	6.738255199e-002	1.022094731e-002	1.091082e+003	7.324896e+002	1.154652e+002	7.850375e+001	207	223.5	23	57	7.810803e+000	1.922185e+001	0	0	0	0	0	0	0	0	1	0	0	164.308	186.07	1	1	1	1	27.0811	23.6697	56.5599
DATA	888	6	68	0	0	NC_5_18785158	NC_5_18785158	12673.5	465.676	-6.661063143e-001	2.147078215e-001	1.919681440e-003	2.039994e+002	4.400708e+001	4.292965e+001	2.857599e+001	75	76	23	56	7.594905e+000	2.005951e+001	0	0	0	0	0	0	0	0	1	0	0	30.7293	11.1803	1	1	1	0	27.0811	23.429	57.0288
DATA	889	6	69	0	0	Col_3_12698157	Col_3_12698157	12694.8	465.155	1.324751568e-001	6.266134957e-002	3.450291149e-002	6.259146e+003	8.491613e+003	6.270526e+002	8.496305e+002	966.5	2197	23	57	7.497125e+000	1.936784e+001	0	0	0	0	0	0	0	0	1	0	0	943.117	2157.53	1	1	1	1	25.3321	23.2738	56.8832
DATA	890	6	70	0	0	Col_1_4968880	Col_1_4968880	12715.5	465.458	3.341348159e-002	7.456658004e-002	6.540791209e-001	4.670164e+002	5.043658e+002	6.005372e+001	5.779951e+001	116	192	23	56	7.711893e+000	1.969550e+001	0	0	0	0	0	0	0	0	1	0	0	70.383	128.161	1	1	1	1	25.7804	23.4648	56.8493
DATA	891	6	71	0	0	Col_2_10729409	Col_2_10729409	12737	465.946	-9.170339834e-003	6.669672494e-002	8.906410421e-001	7.959561e+002	7.793253e+002	8.809320e+001	8.288707e+001	159	258	24	55	7.742271e+000	1.943200e+001	0	0	0	0	0	0	0	0	1	0	0	119.976	198.047	1	1	1	1	25.1049	23.7485	56.785
DATA	892	6	72	0	0	NC_2_17155762	NC_2_17155762	12758.1	465.302	2.023527711e-002	7.097922277e-002	7.755772366e-001	5.627528e+002	5.895938e+002	6.775896e+001	6.536814e+001	126.5	209.5	23	55	7.484156e+000	1.907593e+001	0	0	0	0	0	0	0	0	1	0	0	84.842	149.832	1	1	1	1	24.6442	23.046	56.619
DATA	893	6	73	0	0	Col_2_5001470	Col_2_5001470	12779.5	465.547	1.230054709e-001	6.887334786e-002	7.410471337e-002	6.090110e+002	8.084080e+002	7.164489e+001	8.562691e+001	132	258	23	55	7.825537e+000	1.845923e+001	0	0	0	0	0	0	0	0	1	0	0	91.8265	205.445	1	1	1	1	24.4106	23.4424	56.7271
DATA	894	6	74	0	0	NC_4_10857102	NC_4_10857102	12800.5	465.676	0.000000000e+000	6.289399252e-001	1.000000000e+000	3.749243e+001	2.804727e+001	3.773322e+001	2.823317e+001	41	68	22	55	7.724973e+000	1.867539e+001	0	0	0	0	0	0	0	0	1	0	0	-1.09008	1.57687	0	0	0	0	30	22.988	56.1351
DATA	895	6	75	0	0	NC_2_15023482	NC_2_15023482	12822	465.85	-9.507469743e-002	6.825261920e-002	1.636251376e-001	8.002144e+002	6.428826e+002	8.847073e+001	7.021206e+001	158	239	23	53	7.264529e+000	1.833186e+001	0	0	0	0	0	0	0	0	1	1	0	120.673	163.377	1	1	1	1	26.2212	22.9543	54.4569
DATA	896	6	76	0	0	Col_3_16636079	Col_3_16636079	12842.8	466.091	-1.801850016e-001	6.603159494e-002	6.357112047e-003	1.404450e+003	9.275158e+002	1.454249e+002	9.695185e+001	255	310	22	54	7.629551e+000	1.972630e+001	0	0	0	0	0	0	0	0	1	0	0	211.797	235.704	1	1	1	1	24.4106	23.1283	55.5162
DATA	897	6	77	0	0	Col_5_16986597	Col_5_16986597	12863.9	465.83	2.880450438e-002	1.173826311e-001	8.061545997e-001	1.979409e+002	2.115145e+002	4.260678e+001	3.527503e+001	72	118	23	55	7.907941e+000	2.055877e+001	0	0	0	0	0	0	0	0	1	0	0	29.8509	53.7462	1	1	1	1	22.9591	23.2894	56.2665
DATA	898	6	78	0	0	NC_4_16079742	NC_4_16079742	12884.6	465.611	-2.529206065e-002	6.261131298e-002	6.862468945e-001	1.764149e+003	1.664344e+003	1.804045e+002	1.688121e+002	295.5	484	22	54	7.012329e+000	2.033889e+001	0	0	0	0	0	0	0	0	1	0	0	266.042	422.868	1	1	1	1	24.4106	22.8308	56.3433
DATA	899	6	79	0	0	Col_4_18112314	Col_4_18112314	12905.7	465.5	-5.886326520e-002	6.367940806e-002	3.552942787e-001	1.373359e+003	1.199280e+003	1.424250e+002	1.232073e+002	245.5	364	23	56	7.069368e+000	1.989224e+001	0	0	0	0	0	0	0	0	1	0	0	207.098	304.67	1	1	1	1	24.4106	23.0652	56.3142
DATA	900	6	80	0	0	NC_3_10288890	NC_3_10288890	12926.7	465.607	6.464254319e-002	7.358906996e-002	3.797126493e-001	4.733752e+002	5.493487e+002	6.053802e+001	6.176852e+001	118	200.5	23	57	7.210265e+000	1.945259e+001	0	0	0	0	0	0	0	0	1	0	0	71.3763	139.541	1	1	1	1	25.1049	23.4491	57.1587
DATA	901	6	81	0	0	NC_1_25794166	NC_1_25794166	12948.6	465.586	2.518388502e-001	6.559363175e-002	1.233456087e-004	1.304181e+005	2.329039e+005	1.304187e+004	2.329041e+004	19615	60374.5	23	56	7.312379e+000	1.895157e+001	0	0	0	0	0	0	0	0	1	0	0	19662.1	59150.5	1	1	1	1	27.501	23.4575	57.2172
DATA	902	6	82	0	0	NC_1_6723944	NC_1_6723944	12969.8	465.796	6.303832945e-002	6.690129808e-002	3.460602184e-001	7.347976e+002	8.495835e+002	8.260831e+001	8.953189e+001	154	267	23	56	7.129294e+000	1.915924e+001	0	0	0	0	0	0	0	0	1	0	0	110.761	215.732	1	1	1	1	24.4106	23.1793	57.6403
DATA	903	6	83	0	0	NC_2_13895635	NC_2_13895635	12990.8	465.5	4.210841443e-003	2.729061134e-001	9.876894217e-001	7.664673e+001	7.739350e+001	3.852401e+001	2.929661e+001	53	88.5	22	56	7.138360e+000	1.836046e+001	0	0	0	0	0	0	0	0	1	0	0	11.5515	19.648	1	1	0	0	26.6546	22.8677	57.104
DATA	904	6	84	0	0	Col_1_2297400	Col_1_2297400	13012	465.5	1.458475847e-001	6.322533457e-002	2.106651527e-002	2.494518e+003	3.490070e+003	2.522938e+002	3.501495e+002	354.5	713	22	55	7.348382e+000	1.775561e+001	0	0	0	1	0	0	0	0	1	0	0	375.867	885.828	1	1	1	1	26.2212	22.8983	56.7593
DATA	905	6	85	0	0	NC_5_25197332	NC_5_25197332	13033.4	465.536	5.475099853e-002	7.543779882e-002	4.679756605e-001	4.417963e+002	5.011562e+002	5.812542e+001	5.753886e+001	103	198	22	54	7.300941e+000	1.820900e+001	0	0	0	0	0	0	0	0	1	0	0	66.5513	127.169	1	1	1	1	25.1049	22.993	55.7473
DATA	906	6	86	0	0	Col_2_14201988	Col_2_14201988	13054.1	465.877	-9.378930242e-002	7.242802467e-002	1.953440014e-001	6.089789e+002	4.906965e+002	7.166676e+001	5.663350e+001	128	198	22	54	7.302094e+000	1.915529e+001	0	0	0	0	0	0	0	0	1	0	0	91.7082	124.486	1	1	1	1	25.3321	22.6731	56.3198
DATA	907	6	87	0	0	Col_5_8977879	Col_5_8977879	13075.4	465.586	4.036974578e-002	7.662366960e-002	5.982926342e-001	4.284056e+002	4.701375e+002	5.712933e+001	5.486636e+001	104.5	177	22	54	7.139964e+000	1.903882e+001	0	0	0	0	0	0	0	0	1	0	0	64.4953	119.232	1	1	1	1	27.501	22.9561	55.9721
DATA	908	6	88	0	0	NC_1_8522870	NC_1_8522870	13096.6	465.586	1.983289812e-002	9.922278905e-002	8.415724852e-001	2.572755e+002	2.692969e+002	4.573137e+001	3.906063e+001	78	132	23	54	7.467970e+000	1.910625e+001	0	0	0	0	0	0	0	0	1	0	0	38.7185	68.2756	1	1	1	1	27.501	23.63	55.6885
DATA	909	6	89	0	0	NC_1_19205946	NC_1_19205946	13117.5	464.917	2.044337529e-002	8.726545862e-002	8.147780761e-001	3.233628e+002	3.389482e+002	4.976029e+001	4.415879e+001	88	142	23	54	7.344639e+000	1.914088e+001	0	0	0	0	0	0	0	0	1	0	0	48.6472	85.9015	1	1	1	1	22.9591	23.8606	55.3969
DATA	910	6	90	0	0	Col_4_12124873	Col_4_12124873	13138.5	465.741	-1.630022332e-001	6.908262268e-002	1.829830417e-002	8.822658e+002	6.061738e+002	9.599819e+001	6.690340e+001	177.5	220	23	55	7.580733e+000	1.911930e+001	0	0	0	0	0	0	0	0	1	0	0	132.671	153.582	1	1	1	1	24.8756	23.8712	56.8763
DATA	911	6	91	0	0	Col_5_24635421	Col_5_24635421	13160	465.5	-9.783976266e-002	1.171923473e-001	4.037938508e-001	2.306884e+002	1.841561e+002	4.433020e+001	3.378430e+001	74	107	23	54	7.630984e+000	1.885156e+001	0	0	0	0	0	0	0	0	1	0	0	34.6743	46.6395	1	1	1	1	26.2212	23.4949	56.1535
DATA	912	6	92	0	0	NC_2_16144871	NC_2_16144871	13181.3	465.5	1.384847377e-001	9.116799337e-002	1.287609746e-001	2.635454e+002	3.625269e+002	4.614041e+001	4.601248e+001	85.5	154.5	23	55	7.774098e+000	1.869444e+001	0	0	0	0	0	0	0	0	1	0	0	39.594	91.7769	1	1	1	1	27.0811	23.6305	56.243
DATA	913	6	93	0	0	NC_5_967208	NC_5_967208	13202.4	465.586	-3.174245587e-002	7.974439372e-002	6.905914815e-001	4.196990e+002	3.901175e+002	5.654482e+001	4.822315e+001	107	162	24	55	7.786743e+000	1.874406e+001	0	0	0	0	0	0	0	0	1	0	0	63.0216	98.7208	1	1	1	1	27.501	24.1904	55.668
DATA	914	6	94	0	0	Col_1_16248122	Col_1_16248122	13223.6	465.586	1.278767837e-001	6.848270525e-002	6.186167796e-002	6.326550e+002	8.492660e+002	7.375585e+001	8.953658e+001	138	292	24	54	7.479945e+000	1.892686e+001	0	0	0	0	0	0	0	0	1	0	0	94.9473	214.815	1	1	1	1	27.501	24.2906	55.0752
DATA	915	6	95	0	0	NC_2_1540582	NC_2_1540582	13244.3	465.481	1.046025617e-001	9.662941795e-002	2.790248263e-001	2.459259e+002	3.129009e+002	4.520841e+001	4.223852e+001	79	146	24	53	7.388744e+000	1.876636e+001	0	0	0	0	0	0	0	0	1	1	0	36.8874	79.1087	1	1	1	1	24.4106	23.905	54.3505
DATA	916	6	96	0	0	NC_3_5670579	NC_3_5670579	13266	465.5	7.093353474e-002	6.583991466e-002	2.813178128e-001	8.304190e+002	9.777567e+002	9.130577e+001	1.018131e+002	168.5	313	23	54	7.236298e+000	1.945906e+001	0	0	0	0	0	0	0	0	1	0	0	124.481	247.076	1	1	1	1	26.2212	23.6314	55.3635
DATA	917	6	97	0	0	NC_1_7831018	NC_1_7831018	13287	465.5	-2.471654540e-003	8.179387556e-002	9.758931229e-001	3.823837e+002	3.802137e+002	5.389599e+001	4.745811e+001	99.5	162.5	23	55.5	7.217895e+000	1.881914e+001	0	0	0	0	0	0	0	0	1	0	0	57.2837	96.03	1	1	1	1	26.2212	23.564	56.504
DATA	918	6	98	0	0	NC_1_7778705	NC_1_7778705	13308.2	465.5	9.523616980e-002	2.122149969e-001	6.535960674e-001	9.082433e+001	1.130937e+002	3.907705e+001	3.058453e+001	58	91	23	56	7.816372e+000	1.884897e+001	0	0	0	0	0	0	0	0	1	0	0	13.597	28.5486	1	1	0	0	26.6546	24.1899	56.5698
DATA	919	6	99	0	0	NC_2_14218414	NC_2_14218414	13329.2	465.579	-2.493738141e-001	6.656368726e-002	1.793945873e-004	2.302728e+003	1.296788e+003	2.333926e+002	1.327591e+002	387	388	24	56	8.185792e+000	1.916350e+001	0	0	0	0	0	0	0	0	1	0	0	344.496	327.174	1	1	1	1	25.7804	24.2831	56.5974
DATA	920	6	100	0	0	Col_3_14095993	Col_3_14095993	13350.5	465.5	-5.281703820e-002	1.020032193e-001	6.045993840e-001	2.695962e+002	2.387243e+002	4.664189e+001	3.713823e+001	82	126	24	56	7.775496e+000	1.932726e+001	0	0	0	0	0	0	0	0	1	0	0	40.303	60.1933	1	1	1	1	27.9146	24.3093	56.8068
DATA	921	6	101	0	0	Col_1_1237311	Col_1_1237311	13371.3	465.5	-7.068813072e-002	6.457432017e-002	2.736574419e-001	1.186074e+003	1.007914e+003	1.245733e+002	1.047341e+002	220.5	328	24	56	7.770602e+000	1.917460e+001	0	0	0	0	0	0	0	0	1	0	0	177.179	253.99	1	1	1	1	24.4106	24.4798	57.2873
DATA	922	6	102	0	0	NC_1_6527057	NC_1_6527057	13392.5	465.776	-9.793821438e-002	1.220804852e-001	4.224124091e-001	2.195841e+002	1.752519e+002	4.399181e+001	3.344290e+001	71	107	24	54.5	7.617558e+000	1.895175e+001	0	0	0	0	0	0	0	0	1	0	0	32.7761	44.1362	1	1	1	1	25.3321	24.6563	56.3998
DATA	923	6	103	0	0	NC_1_11220637	NC_1_11220637	13414	465.5	-1.421126744e-001	6.203393894e-001	8.188000636e-001	3.928592e+001	2.832202e+001	3.835280e+001	2.862734e+001	48	74	24	55	7.513002e+000	1.842586e+001	0	0	0	0	0	0	0	0	1	0	0	5.85916	6.71136	1	0	0	0	26.2212	24.3593	56.7283
DATA	924	6	104	0	0	Col_2_6101052	Col_2_6101052	13435	465.7	8.219595155e-002	6.277934557e-002	1.904383969e-001	1.771103e+003	2.140128e+003	1.811795e+002	2.159050e+002	303	625.5	24	54	7.459541e+000	1.819765e+001	0	0	0	0	0	0	0	0	1	0	0	263.922	538.258	1	1	1	1	26.2212	24.4026	56.3217
DATA	925	6	105	0	0	Col_3_16401601	Col_3_16401601	13456	465.925	1.196573161e-001	7.136354740e-002	9.359553490e-002	5.191424e+002	6.838232e+002	6.446382e+001	7.409927e+001	115	228	24	54	7.362745e+000	1.854899e+001	0	0	0	0	0	0	0	0	1	0	0	77.2932	171.871	1	1	1	1	24.4106	24.6791	55.9484
DATA	926	6	106	0	0	NC_2_10811853	NC_2_10811853	13477.4	465.414	0.000000000e+000	6.290167730e-001	1.000000000e+000	3.800709e+001	2.838173e+001	3.825119e+001	2.856295e+001	41	64	24	54	7.518950e+000	1.894234e+001	0	0	0	0	0	0	0	0	1	0	0	-0.0512749	-1.55396	0	0	0	0	30	24.8695	55.63
DATA	927	6	107	0	0	Col_1_9097278	Col_1_9097278	13498.6	465.414	1.110206635e-001	6.601364008e-002	9.261080384e-002	8.288262e+002	1.070247e+003	9.129852e+001	1.107762e+002	155.5	338	25	54	7.502759e+000	1.880159e+001	0	0	0	0	0	0	0	0	1	0	0	123.174	268.582	1	1	1	1	27.501	25.3061	55.5557
DATA	928	6	108	0	0	Col_1_17150144	Col_1_17150144	13519.7	465.846	1.863123157e-002	6.617066784e-002	7.782783849e-001	8.274684e+002	8.637393e+002	9.119075e+001	9.098741e+001	165.5	282	25	55	7.254303e+000	1.911924e+001	0	0	0	0	0	0	0	0	1	0	0	122.854	216.601	1	1	1	1	24.4106	25.1247	55.5905
DATA	929	6	109	0	0	NC_1_17486688	NC_1_17486688	13541	465.5	2.898090371e-001	1.365110971e-001	3.375631788e-002	1.228446e+002	2.394226e+002	4.028076e+001	3.732106e+001	59	123.5	25	55	7.549892e+000	1.912904e+001	0	0	0	0	0	0	0	0	0	0	0	18.2205	59.9898	1	1	0	1	26.2212	25.5928	55.9122
DATA	930	6	110	0	0	NC_5_12213611	NC_5_12213611	13561.9	465.397	-1.610871707e+000	1.663133560e-001	3.466115282e-022	4.085648e+003	1.000897e+002	4.103654e+002	3.035066e+001	640.5	91	24	56	7.433983e+000	1.949026e+001	0	0	0	0	0	0	0	0	1	0	0	605.383	25.0578	1	1	1	0	25.7804	25.1304	56.337
DATA	931	6	111	0	0	Col_1_27288017	Col_1_27288017	13583.2	465.431	3.646181350e-002	6.277483977e-002	5.613517772e-001	1.591618e+003	1.731014e+003	1.637381e+002	1.754608e+002	270	499.5	25	55	7.456886e+000	1.935099e+001	0	0	0	0	0	0	0	0	0	0	0	235.588	432.998	1	1	1	1	25.7804	25.5179	56.16
DATA	932	6	112	0	0	NC_5_22232354	NC_5_22232354	13604.4	465.414	1.197546022e-001	3.119274920e-001	7.010391693e-001	5.924460e+001	7.805547e+001	3.893535e+001	2.974483e+001	51	90.5	25	55	7.089175e+000	1.962084e+001	0	0	0	0	0	0	0	0	1	0	0	8.75984	19.5077	1	1	0	0	27.501	25.3593	56.6896
DATA	933	6	113	0	0	Col_3_10922312	Col_3_10922312	13625.5	465.436	-3.092469806e-002	6.586443746e-002	6.386976958e-001	9.154184e+002	8.525011e+002	9.931775e+001	8.996048e+001	176	278	25	55	7.341297e+000	1.992771e+001	0	0	0	0	0	0	0	0	0	0	0	135.205	212.867	1	1	1	1	24.4106	25.659	56.9517
DATA	934	6	114	0	0	Col_3_10489785	Col_3_10489785	13646.6	465.414	8.446649014e-002	6.985214798e-002	2.265790207e-001	5.847547e+002	7.102974e+002	7.004865e+001	7.662938e+001	127	242	25	55	7.276707e+000	1.837382e+001	0	0	0	0	0	0	0	0	0	0	0	86.27	177.195	1	1	1	1	27.501	25.7602	55.8781
DATA	935	6	115	0	0	NC_5_22090344	NC_5_22090344	13667.8	465.5	2.080874373e-001	6.492376364e-002	1.350135207e-003	1.809182e+003	2.921256e+003	1.849925e+002	2.935400e+002	291.5	662.5	25	55	7.514068e+000	1.911938e+001	0	0	0	0	0	0	0	0	0	0	0	266.605	728.063	1	1	1	1	26.6546	25.619	56.31
DATA	936	6	116	0	0	NC_4_14893352	NC_4_14893352	13689	465.764	-5.947066523e-002	7.496204598e-002	4.275776162e-001	5.255119e+002	4.582599e+002	6.523797e+001	5.412953e+001	119	182	25	55	7.686388e+000	1.906284e+001	0	0	0	0	0	0	0	0	0	0	0	77.3497	114.103	1	1	1	1	25.1049	25.5404	56.1679
DATA	937	6	117	0	0	Col_2_10910967	Col_2_10910967	13709.8	465.078	-3.577775189e-002	6.691981833e-002	5.929015047e-001	8.281187e+002	7.626317e+002	9.140957e+001	8.153427e+001	169.5	251.5	24	55	7.620529e+000	1.904320e+001	0	0	0	0	0	0	0	0	1	0	0	121.746	189.686	1	1	1	1	23.9365	25.4232	56.2071
DATA	938	6	118	0	0	NC_1_17002162	NC_1_17002162	13731.4	465.414	1.811712538e-001	1.631941830e-001	2.669311484e-001	1.125345e+002	1.707878e+002	4.035189e+001	3.354317e+001	58	105	25	56	7.698380e+000	1.779523e+001	0	0	0	0	0	0	0	0	1	0	0	16.5237	42.4362	1	1	0	1	27.501	25.4081	56.9929
DATA	939	6	119	0	0	Col_1_27392912	Col_1_27392912	13752.4	465.414	3.640425719e-001	6.988696745e-002	1.898412265e-007	1.139210e+005	2.634185e+005	1.139216e+004	2.634187e+004	16874.5	65526	25	56	7.592851e+000	1.737399e+001	0	1	0	0	0	0	0	0	0	0	0	16706.6	65383.3	1	1	1	1	27.501	25.6429	57.0315
DATA	940	6	120	0	0	NC_4_7948914	NC_4_7948914	13773.6	465.852	-1.450774675e-001	1.065465803e-001	1.733133732e-001	2.875657e+002	2.059016e+002	4.833323e+001	3.550933e+001	83.5	118	25	56	7.773851e+000	1.755291e+001	0	0	0	0	0	0	0	0	0	0	0	42.1186	51.0539	1	1	1	1	25.3321	25.7032	56.7983
DATA	941	6	121	0	0	Col_4_6643037	Col_4_6643037	13794.7	465.391	2.295184346e-001	7.993804613e-002	4.089115841e-003	2.536704e+003	4.303168e+003	2.566355e+002	5.591526e+002	379	728	26	54	7.863974e+000	1.824171e+001	0	0	1	1	0	0	0	0	0	0	0	371.06	1065.73	1	1	1	1	27.2919	26.1574	55.5503
DATA	942	6	122	0	0	NC_1_25804732	NC_1_25804732	13816	465.5	-1.759565992e-002	2.839881985e-001	9.505953840e-001	7.761177e+001	7.453014e+001	3.971551e+001	2.993995e+001	52.5	88	25	55	7.657296e+000	1.799942e+001	0	0	0	0	0	0	0	0	0	0	0	11.3378	18.4371	1	1	0	0	26.2212	25.7762	55.2604
DATA	943	6	123	0	0	NC_2_1945019	NC_2_1945019	13836.7	465.5	-1.276931408e-001	3.503495160e-001	7.155044024e-001	7.069720e+001	5.268768e+001	3.963626e+001	2.950515e+001	53	80.5	25	55	7.353366e+000	1.795832e+001	0	0	0	0	0	0	0	0	0	0	0	10.3142	13.0188	1	1	0	0	24.4106	25.641	55.4716
DATA	944	6	124	0	0	NC_4_10616165	NC_4_10616165	13858.1	465.361	1.112142063e-001	7.136662481e-002	1.191502366e-001	5.316019e+002	6.867532e+002	6.596404e+001	7.457341e+001	117	232	25	55	7.646813e+000	1.781477e+001	0	0	0	0	0	0	0	0	0	0	0	77.4499	169.481	1	1	1	1	26.0017	25.7305	55.8154
DATA	945	6	125	0	0	NC_2_10866691	NC_2_10866691	13879.5	465.324	9.327943553e-002	3.005386456e-001	7.562764272e-001	6.453972e+001	8.000305e+001	3.963787e+001	3.018322e+001	51	89	25	53	7.673074e+000	1.815517e+001	0	0	0	0	0	0	0	0	0	0	0	9.3898	19.7188	1	1	0	0	27.0811	25.4503	54.7573
DATA	946	6	126	0	0	Col_1_4069419	Col_1_4069419	13900.8	465.019	1.034884554e-001	6.864288369e-002	1.316478263e-001	6.438654e+002	8.171157e+002	7.536225e+001	8.675276e+001	131	264	25	54	7.583268e+000	1.808394e+001	0	0	0	0	0	0	0	0	0	0	0	93.5427	201.134	1	1	1	1	24.4106	25.6644	55.1319
DATA	947	6	127	0	0	Col_1_4275677	Col_1_4275677	13921.7	465.327	7.712746696e-002	6.396731904e-002	2.279207025e-001	1.180661e+003	1.410110e+003	1.244096e+002	1.439982e+002	215	412	25	56	7.556475e+000	1.929749e+001	0	0	0	0	0	0	0	0	0	0	0	171.291	346.666	1	1	1	1	24.6442	25.8778	56.3182
DATA	948	6	128	0	0	Col_1_8471966	Col_1_8471966	13944.7	465.808	3.099856943e-001	6.767046742e-002	4.631738998e-006	9.605573e+003	1.961142e+004	9.613601e+002	1.961359e+003	1481	4915	25	55	7.446319e+000	1.932669e+001	0	0	1	1	0	0	0	0	0	0	0	1391.44	4814.7	1	1	1	1	17.2609	25.8458	56.4931
DATA	949	6	129	0	0	NC_3_19880367	NC_3_19880367	13964.1	465.561	7.044097155e-002	6.413372914e-002	2.720537996e-001	1.133011e+003	1.332524e+003	1.199340e+002	1.364263e+002	204	397.5	25	55	7.275727e+000	1.950092e+001	0	0	0	0	0	0	0	0	0	0	0	163.904	326.719	1	1	1	1	25.7804	25.9721	56.6089
DATA	950	6	130	0	0	NC_3_15653208	NC_3_15653208	13985.3	465.391	3.188669966e-001	1.344667052e-001	1.772345969e-002	1.354232e+002	2.822019e+002	4.165357e+001	4.578426e+001	59	130	25	55	7.487763e+000	1.895204e+001	0	0	0	0	0	0	0	0	0	0	0	19.5616	69.0939	1	1	0	1	27.2919	25.502	56.0948
DATA	951	6	131	0	0	Col_2_3734180	Col_2_3734180	14006.2	465.246	-2.450048825e-002	7.824693952e-002	7.541913733e-001	4.534383e+002	4.285660e+002	6.010225e+001	5.193788e+001	111	165.5	25	55	7.309384e+000	1.900284e+001	0	0	0	0	0	0	0	0	1	0	0	65.4015	104.779	1	1	1	1	26.4388	25.374	56.2157
DATA	952	6	132	0	0	Col_3_10179727	Col_3_10179727	14027.4	465.412	-1.247624296e-001	7.870114948e-002	1.129054426e-001	5.138906e+002	3.855744e+002	6.482074e+001	4.847699e+001	115	152	25	55	7.201141e+000	1.861389e+001	0	0	0	0	0	0	0	0	1	0	0	74.0097	94.1322	1	1	1	1	24.4106	25.1514	56.4089
DATA	953	6	133	0	0	Col_1_2739245	Col_1_2739245	14048.3	464.851	-2.075163369e-001	9.742084714e-002	3.316319418e-002	3.679903e+002	2.282023e+002	5.403551e+001	3.723986e+001	94	121	25	55	7.156909e+000	1.830476e+001	0	0	0	0	0	0	0	0	1	0	0	52.9165	55.6252	1	1	1	1	27.501	25.018	55.8908
DATA	954	6	134	0	0	NC_3_18609790	NC_3_18609790	14068.7	464.807	6.177760247e-002	8.178089427e-002	4.500067079e-001	3.716436e+002	4.284540e+002	5.432778e+001	5.200333e+001	96	170	24	54	7.137939e+000	1.799310e+001	0	0	0	0	0	0	0	0	1	0	0	53.3627	104.282	1	1	1	1	25.5572	24.5683	54.7358
DATA	955	6	135	0	0	Col_1_27114553	Col_1_27114553	14091.1	464.8	-1.379682473e-001	6.741740708e-002	4.070934837e-002	1.011914e+003	7.365042e+002	1.086976e+002	7.934661e+001	187	233	24	55	7.259277e+000	1.899816e+001	0	0	0	0	0	0	0	0	1	0	0	145.058	178.963	1	1	1	1	26.8687	24.7183	55.5744
DATA	956	6	136	0	0	Col_3_22034753	Col_3_22034753	14111.2	465.017	-9.206655815e-002	8.714704594e-002	2.907623528e-001	3.898052e+002	3.153414e+002	5.567411e+001	4.322619e+001	94	155.5	24	55	7.332928e+000	1.979833e+001	0	0	0	0	0	0	0	0	1	0	0	55.7965	76.5106	1	1	1	1	26.6546	24.7125	55.832
DATA	957	6	137	0	0	Col_5_9539055	Col_5_9539055	14133	464.898	-8.225367813e-002	6.762436094e-002	2.238584558e-001	8.670243e+002	7.174268e+002	9.540756e+001	7.761510e+001	163	235	24	55	7.281430e+000	1.988462e+001	0	0	0	0	0	0	0	0	1	0	0	123.903	173.771	1	1	1	1	26.4388	24.5908	55.7345
DATA	958	6	138	0	0	NC_2_14213311	NC_2_14213311	14154	465.762	-1.392117922e-002	9.679182995e-002	8.856378918e-001	2.932083e+002	2.839586e+002	4.949609e+001	4.106221e+001	81	136	23	54	7.221318e+000	1.915526e+001	0	0	0	0	0	0	0	0	1	0	0	41.8371	68.6735	1	1	1	1	26.6546	23.9136	54.809
DATA	959	6	139	0	0	NC_4_12830927	NC_4_12830927	14175.1	464.508	-3.907993727e-003	7.318833835e-002	9.574160742e-001	5.456797e+002	5.407914e+002	6.762483e+001	6.170645e+001	115	205	24	54	7.169048e+000	1.863958e+001	0	0	0	0	0	0	0	0	1	0	0	77.7321	130.538	1	1	1	1	26.0017	24.1086	55.1019
DATA	960	6	140	0	0	NC_4_2235365	NC_4_2235365	14195.9	464.031	2.433163912e-001	3.101079858e-001	4.326774154e-001	5.328896e+001	9.331546e+001	4.036118e+001	3.119938e+001	48	84	24	54	7.205448e+000	1.821684e+001	0	0	0	0	0	0	0	0	1	0	0	7.57874	22.4843	1	1	0	0	19.7386	24.4576	54.6077
DATA	961	6	141	0	0	Col_2_10339998	Col_2_10339998	14217.8	465	-3.683886473e-002	7.055659036e-002	6.015881867e-001	6.546273e+002	6.013886e+002	7.675403e+001	6.712686e+001	134	207	24	55	7.623478e+000	1.857728e+001	0	0	0	0	0	0	0	0	1	0	0	92.9504	144.659	1	1	1	1	28.1191	24.7785	55.3829
DATA	962	6	142	0	0	NC_1_24127207	NC_1_24127207	14239	465.203	2.903968486e-001	3.350125965e-001	3.860386319e-001	4.651397e+001	9.077794e+001	4.040608e+001	3.122399e+001	48.5	84	25	56	7.724141e+000	1.846784e+001	0	0	0	0	0	0	0	0	1	0	0	6.59384	21.7967	1	1	0	0	28.1191	25.1091	56.8075
DATA	963	6	143	0	0	Col_3_14614783	Col_3_14614783	14261.3	465	3.325462488e-001	6.855221863e-002	1.228456398e-006	2.506105e+004	5.389464e+004	2.506428e+003	5.389547e+003	3586.5	12739.5	24	56	7.707225e+000	1.931109e+001	0	0	0	0	0	0	0	0	1	0	0	3546.5	12914.8	1	1	1	1	23.9365	24.764	56.5536
DATA	964	6	144	0	0	NC_4_2124934	NC_4_2124934	14281.9	465.267	3.354551816e-001	6.868128428e-002	1.038338738e-006	1.119379e+004	2.423441e+004	1.120103e+003	2.423626e+003	1605.5	5721.5	24	56.5	7.568189e+000	1.938768e+001	0	0	0	0	0	0	0	0	1	0	0	1581.57	5796.74	1	1	1	1	26.4388	24.9379	57.0611
DATA	965	6	145	0	0	Col_1_21429668	Col_1_21429668	14302.5	464.77	-1.023668803e-001	6.866285355e-002	1.359975816e-001	8.385882e+002	6.624939e+002	9.305592e+001	7.274560e+001	156	228	24	57	7.503857e+000	1.906352e+001	0	0	0	0	0	0	0	0	1	0	0	118.289	158.152	1	1	1	1	25.7804	24.8724	56.6447
DATA	966	6	146	0	0	Col_5_17248665	Col_5_17248665	14323.4	464.81	5.882061435e-002	6.228618727e-002	3.449854701e-001	2.306410e+003	2.640931e+003	2.341531e+002	2.658038e+002	360	653	24	56	7.757075e+000	1.893688e+001	0	0	0	0	0	0	0	0	1	0	0	324.807	629.216	1	1	1	1	26.6546	24.8425	56.6969
DATA	967	6	147	0	0	Col_2_16777645	Col_2_16777645	14344.6	465	-1.229819604e-001	7.219548692e-002	8.848245776e-002	6.944693e+002	5.232040e+002	8.037850e+001	6.039488e+001	141	188.5	25	55	7.605437e+000	1.971004e+001	0	0	0	0	0	0	0	0	1	0	0	97.6391	124.407	1	1	1	1	29.1201	25.1333	56.2434
DATA	968	6	148	0	0	NC_5_14213339	NC_5_14213339	14365.8	465	3.774423982e-001	1.360417864e-001	5.529355175e-003	1.184585e+002	2.824935e+002	4.223302e+001	4.137549e+001	52.5	123	24	55	7.550022e+000	1.973468e+001	0	0	0	0	0	0	0	0	1	0	0	16.6269	67.0316	1	1	0	1	28.1191	24.6786	56.119
DATA	969	6	149	0	0	NC_3_7941369	NC_3_7941369	14387.2	465	3.569128669e-002	6.645882431e-002	5.912374948e-001	8.384588e+002	9.102758e+002	9.316103e+001	9.593662e+001	152	273	24	55	7.610411e+000	1.955669e+001	0	0	0	0	0	0	0	0	1	0	0	117.489	215.535	1	1	1	1	28.1191	24.8633	55.8343
DATA	970	6	150	0	0	Col_3_2557898	Col_3_2557898	14408.3	464.983	-5.775112942e-001	9.206456431e-002	3.543971760e-010	9.195828e+002	2.432650e+002	1.005520e+002	3.890467e+001	173	119	24	55	7.519634e+000	1.963945e+001	0	0	0	0	0	0	0	0	1	0	0	128.641	57.4756	1	1	1	1	25.7804	24.5667	56.7181
DATA	971	6	151	0	0	Col_2_15007064	Col_2_15007064	14429.4	465.2	7.060325881e-003	6.399578085e-002	9.121517382e-001	1.219146e+003	1.239128e+003	1.285418e+002	1.275937e+002	208	367	24	58	7.567167e+000	1.951688e+001	0	0	0	0	0	0	0	0	1	0	0	170.267	292.136	1	1	1	1	22.4545	24.6271	58.4132
DATA	972	6	152	0	0	NC_3_7513304	NC_3_7513304	14450.7	465.604	1.536460274e-001	9.050998560e-002	8.959106916e-002	2.837760e+002	4.042236e+002	4.970499e+001	5.063401e+001	79	144	25	57	7.635283e+000	1.983454e+001	0	0	0	0	0	0	0	0	1	0	0	39.5671	95.0911	1	1	1	1	24.8756	24.8692	58.1287
DATA	973	6	153	0	0	NC_5_20768857	NC_5_20768857	14472	465.262	1.181693483e-001	6.658022360e-002	7.592402977e-002	8.267804e+002	1.085324e+003	9.223154e+001	1.127543e+002	147	301	24	57	7.288017e+000	1.906725e+001	0	0	0	0	0	0	0	0	1	0	0	115.082	254.712	1	1	1	1	21.6755	24.1885	58.1916
DATA	974	6	154	0	0	Col_1_20799155	Col_1_20799155	14493	464.797	1.067083328e-001	6.680803516e-002	1.102126679e-001	1.397316e+003	1.786499e+003	1.456077e+002	1.953683e+002	211	352	24	56	7.373151e+000	1.913636e+001	0	0	0	1	0	0	0	0	1	0	0	194.165	418.258	1	1	1	1	28.1191	24.2165	57.5589
DATA	975	6	155	0	0	NC_3_5041056	NC_3_5041056	14513.5	464.804	1.266044920e-001	7.641811366e-002	9.757326160e-002	4.358358e+002	5.833475e+002	5.984688e+001	6.592466e+001	99.5	203.5	24	55	7.329102e+000	1.907175e+001	0	0	0	0	0	0	0	0	1	0	0	60.4643	136.259	1	1	1	1	23.9365	23.989	57.1375
DATA	976	6	156	0	0	Col_1_5987156	Col_1_5987156	14535.2	464.632	1.086797824e-001	6.255379149e-002	8.231988816e-002	3.018819e+003	3.877188e+003	3.046648e+002	3.889393e+002	452.5	914.5	24	55	7.293633e+000	1.954172e+001	0	0	0	0	0	0	0	0	1	0	0	418.085	903.35	1	1	1	1	25.7804	24.0187	56.5168
DATA	977	6	157	0	0	NC_5_20274716	NC_5_20274716	14557.1	464.528	4.329367567e-002	7.816335794e-002	5.796561164e-001	4.409667e+002	4.871913e+002	6.031838e+001	5.767495e+001	99	158	24	55.5	7.512665e+000	1.970124e+001	0	0	0	0	0	0	0	0	1	0	0	60.965	113.216	1	1	1	1	20.3108	23.9951	56.6492
DATA	978	6	158	0	0	NC_3_8175699	NC_3_8175699	14577.5	464.434	-2.002956000e-002	1.148283460e-001	8.615271860e-001	2.361253e+002	2.254826e+002	4.750549e+001	3.828790e+001	76	119	24	55	7.714447e+000	1.982735e+001	0	0	0	0	0	0	0	0	1	0	0	32.5929	52.2704	1	1	1	1	24.4106	23.9971	56.5571
DATA	979	6	159	0	0	Col_1_21493068	Col_1_21493068	14598.4	464.845	-5.027722276e-002	7.251810707e-002	4.881176780e-001	6.204133e+002	5.525911e+002	7.452348e+001	6.337084e+001	123	192	23	55	7.857053e+000	1.953515e+001	0	0	0	0	0	0	0	0	1	0	0	85.5012	127.783	1	1	1	1	25.7804	23.8606	56.2361
DATA	980	6	160	0	0	Col_2_7788831	Col_2_7788831	14620.3	464.154	7.143211188e-002	6.409286860e-002	2.650606704e-001	1.207801e+003	1.423729e+003	1.276656e+002	1.457322e+002	209	390	23	55	7.512785e+000	1.966028e+001	0	0	0	0	0	0	0	0	1	0	0	166.156	328.284	1	1	1	1	24.1747	23.6599	56.0567
DATA	981	6	161	0	0	Col_5_16213876	Col_5_16213876	14641.4	464.773	2.075520137e-002	8.379532828e-002	8.043748559e-001	3.859042e+002	4.047946e+002	5.661466e+001	5.110149e+001	92	157.5	23	55	7.428394e+000	1.971230e+001	0	0	0	0	0	0	0	0	1	0	0	53.0061	93.1	1	1	1	1	27.501	23.8858	56.1644
DATA	982	6	162	0	0	Col_3_22094329	Col_3_22094329	14663.2	464.896	2.131063746e-001	6.450170655e-002	9.535412677e-004	5.865871e+003	9.581619e+003	5.880529e+002	9.586723e+002	806.5	2261	23	56	7.560422e+000	2.010615e+001	0	0	0	0	0	0	0	0	1	0	0	804.375	2197.54	1	1	1	1	27.501	23.8893	56.8837
DATA	983	6	163	0	0	Col_4_4745961	Col_4_4745961	14684	464.3	1.817692014e-001	6.518561016e-002	5.295493395e-003	1.284087e+003	1.951477e+003	1.349673e+002	1.976525e+002	217.5	483.5	23	55	7.577948e+000	1.971859e+001	0	0	0	0	0	0	0	0	1	0	0	175.794	446.29	1	1	1	1	26.2212	23.3347	56.5678
DATA	984	6	164	66	1	DarkCorner	DarkCorner	14704.5	464.676	0.000000000e+000	6.286349307e-001	1.000000000e+000	4.135869e+001	3.125127e+001	4.162431e+001	3.151623e+001	38	63	22	55	7.504811e+000	1.940849e+001	0	0	0	0	0	0	0	0	1	0	0	-1.54072	4.62886	0	0	0	0	27.0811	22.9864	56.4468
DATA	985	7	1	0	0	NC_1_16779823	NC_1_16779823	11245.4	472.263	1.176295190e-001	7.434856514e-002	1.136186263e-001	4.719201e+002	6.187255e+002	6.207448e+001	6.896831e+001	111	209	25	55	7.326696e+000	1.887809e+001	0	0	0	0	0	0	0	0	1	0	0	66.5875	145.663	1	1	1	1	25.1049	24.9875	55.746
DATA	986	7	2	0	0	NC_3_16026703	NC_3_16026703	11266.8	472.796	2.145920497e-001	1.188319279e-001	7.094252993e-002	1.697522e+002	2.782322e+002	4.371202e+001	4.120507e+001	67	136	25	55	7.350916e+000	1.925800e+001	0	0	0	0	0	0	0	0	1	0	0	23.9782	65.6685	1	1	0	1	24.4106	25.1316	55.7222
DATA	987	7	3	0	0	NC_4_13834056	NC_4_13834056	11287.7	472.525	-3.756624668e-002	6.699539211e-002	5.749824249e-001	8.605633e+002	7.892536e+002	9.499736e+001	8.454899e+001	160	244.5	26	55.5	7.825508e+000	2.043869e+001	0	0	0	0	0	0	0	0	0	0	0	121.7	186.726	1	1	1	1	25.7804	26.3983	57.1497
DATA	988	7	4	0	0	Col_3_17247072	Col_3_17247072	11308.7	472.364	-1.254351431e-002	6.786952119e-002	8.533717297e-001	7.679849e+002	7.461208e+002	8.667773e+001	8.051071e+001	150	252	26	57	7.866862e+000	2.059214e+001	0	0	0	0	0	0	0	0	0	0	0	108.735	176.937	1	1	1	1	24.8756	26.4135	57.695
DATA	989	7	5	0	0	NC_5_25356316	NC_5_25356316	11331.7	471.8	1.691222693e-001	1.688343293e-001	3.164858705e-001	1.139603e+002	1.682192e+002	4.172039e+001	3.454607e+001	58.5	112.5	27	57	7.456107e+000	1.987216e+001	0	0	0	0	0	0	0	0	0	0	0	16.1565	39.9915	1	1	0	1	16.9257	27.0189	57.9506
DATA	990	7	6	0	0	NC_5_18897267	NC_5_18897267	11351.3	472.5	1.959034569e-001	1.150480340e-001	8.860606449e-002	1.802129e+002	2.829368e+002	4.395641e+001	4.131737e+001	65.5	129.5	26.5	57	7.611031e+000	2.022765e+001	0	0	0	0	0	0	0	0	0	0	0	25.5758	67.4069	1	1	0	1	27.0811	26.7783	58.1743
DATA	991	7	7	0	0	Col_3_13200445	Col_3_13200445	11372.1	472.403	2.370519200e-001	6.554254977e-002	2.983093027e-004	2.225691e+003	3.841642e+003	2.261429e+002	3.853372e+002	338	966	25	56	7.610927e+000	2.102514e+001	0	0	0	0	0	0	0	0	0	0	0	316.245	917.227	1	1	1	1	26.2212	25.9985	57.9398
DATA	992	7	8	0	0	NC_2_9503613	NC_2_9503613	11393.6	472.414	8.599098485e-002	3.126884741e-001	7.833121733e-001	6.404432e+001	7.806774e+001	4.050528e+001	3.097800e+001	48.5	86	26	56	7.695521e+000	1.967187e+001	0	0	0	0	0	0	0	0	0	0	0	9.11111	18.6805	1	1	0	0	30	26.3156	57.5187
DATA	993	7	9	0	0	Col_4_1115257	Col_4_1115257	11414.3	472.259	2.564538695e-001	6.589424325e-002	9.946184166e-005	3.568096e+003	6.440067e+003	3.590389e+002	6.447012e+002	548	1596.5	26	55	7.601942e+000	1.950561e+001	0	0	0	0	0	0	0	0	0	0	0	508.219	1544.2	1	1	1	1	25.1049	26.5659	57.2124
DATA	994	7	10	0	0	NC_5_26729673	NC_5_26729673	11436	472.5	3.233378383e-001	1.127715151e-001	4.141287488e-003	4.727062e+002	9.952429e+002	6.185794e+001	1.714277e+002	101	199	26	55	7.703294e+000	1.840890e+001	0	0	0	1	0	0	0	0	0	0	0	67.4123	239.148	1	1	1	1	26.2212	26.6352	56.8994
DATA	995	7	11	0	0	Col_1_16895094	Col_1_16895094	11457	472.5	3.267758445e-002	6.602295686e-002	6.206405269e-001	8.654885e+002	9.331229e+002	9.528233e+001	9.795308e+001	164.5	285.5	26	57	7.860769e+000	1.898599e+001	0	0	0	0	0	0	0	0	0	0	0	123.577	224.671	1	1	1	1	26.2212	27.3086	58.1395
DATA	996	7	12	0	0	Col_2_18796279	Col_2_18796279	11477.6	472.475	-1.576989722e-003	6.735120441e-002	9.813196987e-001	7.820906e+002	7.792558e+002	8.775459e+001	8.340638e+001	164	252	27	57	7.980116e+000	1.955629e+001	0	0	0	0	0	0	0	0	0	0	0	111.803	187.983	1	1	1	1	25.5572	27.3615	58.7099
DATA	997	7	13	0	0	Col_5_17221993	Col_5_17221993	11498.9	471.837	-2.271302522e-002	9.538383372e-002	8.117861795e-001	3.031232e+002	2.876777e+002	4.998895e+001	4.133307e+001	85	138.5	27	58	7.952796e+000	1.976167e+001	0	0	0	0	0	0	0	0	0	0	0	43.3898	69.5312	1	1	1	1	22.9591	27.0736	59.9332
DATA	998	7	14	0	0	Col_1_4735503	Col_1_4735503	11519.8	472.649	1.133114738e-001	7.317095570e-002	1.214814371e-001	4.903239e+002	6.364944e+002	6.309223e+001	7.020525e+001	114	226.5	26	58	7.812994e+000	1.973790e+001	0	0	0	0	0	0	0	0	0	0	0	70.2663	154.13	1	1	1	1	25.7804	26.845	59.4125
DATA	999	7	15	0	0	Col_1_15735214	Col_1_15735214	11541.6	472.414	4.978364600e-001	1.244730867e-001	6.346276725e-005	3.768027e+003	1.185634e+004	5.761962e+002	1.938482e+003	414.5	1605.5	26	56	7.563635e+000	1.936893e+001	0	0	1	1	0	0	0	0	0	0	0	540.684	2876.46	1	1	1	1	27.501	26.673	57.4757
DATA	1000	7	16	0	0	Col_3_16537924	Col_3_16537924	11561.7	472.962	-3.623963987e-002	7.306978959e-002	6.199231447e-001	5.668538e+002	5.214725e+002	6.915238e+001	5.992138e+001	127.5	186	27	56	7.462863e+000	1.929259e+001	0	0	0	0	0	0	0	0	0	0	0	81.4309	126.732	1	1	1	1	24.4106	27.3851	57.0301
DATA	1001	7	17	0	0	NC_4_8410886	NC_4_8410886	11584	472.5	8.832440682e-003	6.353651399e-002	8.894393880e-001	1.304950e+003	1.331761e+003	1.363580e+002	1.363962e+002	221	375	27	55	7.574396e+000	1.829954e+001	0	0	0	0	0	0	0	0	0	0	0	187.716	324.243	1	1	1	1	26.2212	27.0938	56.5969
DATA	1002	7	18	0	0	Col_3_19764430	Col_3_19764430	11604.6	472.264	3.030017502e-002	6.710260928e-002	6.515932854e-001	7.681651e+002	8.236728e+002	8.637997e+001	8.746191e+001	139	259	26	57	7.642952e+000	1.877037e+001	0	0	0	0	0	0	0	0	0	0	0	110.636	200.869	1	1	1	1	24.8756	26.3868	57.8816
DATA	1003	7	19	0	0	NC_5_1484823	NC_5_1484823	11625.7	472.466	1.185514926e-001	6.301011919e-002	5.990833516e-002	2.066373e+003	2.714940e+003	2.103709e+002	2.730776e+002	341.5	718	26	56	7.431454e+000	1.917585e+001	0	0	0	0	0	0	0	0	0	0	0	297.974	663.192	1	1	1	1	25.3321	25.8	56.9398
DATA	1004	7	20	0	0	NC_5_5882936	NC_5_5882936	11647	471.72	2.137003751e-001	2.161415221e-001	3.228071080e-001	8.003296e+001	1.309089e+002	4.021038e+001	3.210860e+001	52.5	96	25	56	7.509742e+000	1.913113e+001	0	0	0	0	0	0	0	0	0	0	0	11.5561	32.0291	1	1	0	0	22.7082	25.9458	56.8375
DATA	1005	7	21	0	0	Col_1_27915877	Col_1_27915877	11668.4	472.179	1.271858262e-001	6.278406700e-002	4.278876524e-002	3.113104e+003	4.172338e+003	3.137886e+002	4.182594e+002	497.5	1050.5	25	56	7.792993e+000	1.906565e+001	0	0	0	0	0	0	0	0	0	0	0	450.047	1022.47	1	1	1	1	25.1049	25.7451	57.3883
DATA	1006	7	22	0	0	Col_1_430076	Col_1_430076	11689.3	473.344	2.071214405e-002	7.429964130e-002	7.804251291e-001	4.973131e+002	5.216054e+002	6.339485e+001	5.979041e+001	114	199	26	57	7.628178e+000	1.845340e+001	0	0	0	0	0	0	0	0	0	0	0	71.9734	128.024	1	1	1	1	19.1492	25.9715	58.1409
DATA	1007	7	23	0	0	NC_3_7513783	NC_3_7513783	11710.7	472.464	1.352098906e-001	8.495118523e-002	1.114704208e-001	3.156409e+002	4.309264e+002	5.037757e+001	5.204445e+001	89	174	25	56	7.859025e+000	1.809481e+001	0	0	0	0	0	0	0	0	0	0	0	45.7416	105.924	1	1	1	1	25.3321	26.0157	58.0392
DATA	1008	7	24	0	0	NC_5_14952566	NC_5_14952566	11732	472.5	5.493550828e-002	1.092394248e-001	6.150410082e-001	2.206750e+002	2.504313e+002	4.499808e+001	3.842296e+001	75	125	25	55	8.081586e+000	1.768703e+001	0	0	0	0	0	0	0	0	0	0	0	32.0185	61.6473	1	1	1	1	26.2212	26.0831	56.3815
DATA	1009	7	25	0	0	Col_3_15292889	Col_3_15292889	11752.9	472.293	4.969322757e-002	6.551419489e-002	4.481452257e-001	8.951519e+002	1.003668e+003	9.770923e+001	1.045003e+002	168	309	26	55.5	7.890538e+000	1.795795e+001	0	0	0	0	0	0	0	0	0	0	0	130.038	247.41	1	1	1	1	25.7804	26.0841	56.9099
DATA	1010	7	26	0	0	NC_3_20249915	NC_3_20249915	11774.1	472.533	-2.787031764e-001	7.689862970e-002	2.897528121e-004	7.426167e+002	3.908963e+002	8.393632e+001	4.870804e+001	153	170	26	57	7.482223e+000	1.853881e+001	0	0	0	0	0	0	0	0	0	0	0	108.007	96.4916	1	1	1	1	26.2212	26.6708	57.1934
DATA	1011	7	27	0	0	Col_4_9480280	Col_4_9480280	11795.5	472.324	3.293752914e-001	8.552882633e-002	1.176152618e-004	1.121910e+004	2.395153e+004	1.160307e+003	3.095938e+003	1318	3932	26	57	7.770685e+000	1.938123e+001	0	0	1	1	0	0	0	0	0	0	0	1633.72	5920.33	1	1	1	1	27.0811	26.1562	58.0352
DATA	1012	7	28	0	0	Col_4_4845253	Col_4_4845253	11816.2	472.31	1.346007249e-001	7.850968639e-002	8.644661474e-002	3.804879e+002	5.187303e+002	5.450620e+001	5.942120e+001	101.5	189.5	25	57	7.471182e+000	2.014288e+001	0	0	0	0	0	0	0	0	0	0	0	55.4709	128.382	1	1	1	1	25.7804	25.5144	58.217
DATA	1013	7	29	0	0	NC_4_2364764	NC_4_2364764	11837.6	472.245	7.104836414e-002	6.345146877e-002	2.628298437e-001	1.333714e+003	1.570765e+003	1.389515e+002	1.597215e+002	229	453	25	57	7.841863e+000	2.007048e+001	0	0	0	0	0	0	0	0	0	0	0	194.673	389.25	1	1	1	1	24.8756	25.5302	57.3845
DATA	1014	7	30	0	0	NC_4_13256410	NC_4_13256410	11858.7	472.064	1.054594689e-001	1.875178839e-001	5.738456614e-001	1.051816e+002	1.340909e+002	4.033166e+001	3.187003e+001	55	100	25	56	7.855541e+000	1.997850e+001	0	0	0	0	0	0	0	0	1	0	0	15.3707	33.2694	1	1	0	0	23.2073	25.3544	57.2986
DATA	1015	7	31	0	0	Col_3_6820571	Col_3_6820571	11879.8	472.5	1.170263198e-001	8.184494509e-002	1.527589385e-001	3.456632e+002	4.525635e+002	5.203357e+001	5.368446e+001	93	175	24	55	7.594644e+000	1.976005e+001	0	0	0	0	0	0	0	0	1	0	0	50.5693	112.421	1	1	1	1	23.9365	24.7909	57.1199
DATA	1016	7	32	0	0	Col_4_14681656	Col_4_14681656	11901.5	472.474	5.091715786e-002	7.394595693e-002	4.910922866e-001	4.840440e+002	5.442545e+002	6.206552e+001	6.159588e+001	108.5	193.5	25	54	7.318674e+000	1.972084e+001	0	0	0	0	0	0	0	0	1	0	0	70.8965	135.357	1	1	1	1	24.8756	24.8863	56.3128
DATA	1017	7	33	0	0	Col_1_11020685	Col_1_11020685	11921.8	472.559	1.551341779e-001	7.403712546e-002	3.613930239e-002	4.496610e+002	6.427165e+002	5.939581e+001	7.043419e+001	109	217	24	55	8.004598e+000	1.923757e+001	0	0	0	0	0	0	0	0	1	0	0	65.9311	160.018	1	1	1	1	25.7804	25.2043	57.3425
DATA	1018	7	34	0	-1	NC2_00122731	NC2_00122731	11944.5	471.98	0.000000000e+000	6.294656418e-001	1.000000000e+000	3.851038e+001	2.859651e+001	3.875770e+001	2.878287e+001	44	66	24	57	7.750053e+000	1.992544e+001	0	0	0	0	0	0	0	0	1	0	0	-1.69514	1.15888	0	0	0	0	23.4529	25.2515	59.1323
DATA	1019	7	35	0	0	Col_5_6794712	Col_5_6794712	11964.4	472.167	1.441102935e-001	1.407998809e-001	3.060660792e-001	1.401535e+002	1.953054e+002	4.117714e+001	3.475679e+001	60	124	25	57	7.764257e+000	1.991137e+001	0	0	0	0	0	0	0	0	0	0	0	20.5963	48.7293	1	1	0	1	24.8756	25.8491	58.5273
DATA	1020	7	36	0	0	NC_2_13650530	NC_2_13650530	11986	472.5	1.950260502e-001	1.493640332e-001	1.916513434e-001	1.227927e+002	1.923971e+002	4.057949e+001	3.456904e+001	63	112.5	26	58	7.770410e+000	1.995926e+001	0	0	0	0	0	0	0	0	0	0	0	18.0644	48.0542	1	1	0	1	26.2212	25.9618	59.3069
DATA	1021	7	37	0	0	Col_5_1794491	Col_5_1794491	12006.4	471.103	1.513678908e-001	6.439930558e-002	1.875029926e-002	1.288248e+003	1.825439e+003	1.344926e+002	1.847854e+002	216	500	25	58	7.600735e+000	2.078709e+001	0	0	0	0	0	0	0	0	0	0	0	189.739	456.343	1	1	1	1	17.9125	25.856	59.446
DATA	1022	7	38	0	0	Col_1_10430357	Col_1_10430357	12028.4	472.298	-4.910941621e-002	6.523691147e-002	4.515786859e-001	1.025634e+003	9.159740e+002	1.095847e+002	9.597786e+001	192.5	286.5	26	58	8.138910e+000	2.091607e+001	0	0	0	0	0	0	0	0	0	0	0	151.207	229.222	1	1	1	1	26.8687	26.1722	60.0463
DATA	1023	7	39	0	0	NC_4_1581054	NC_4_1581054	12049.3	472.339	1.223764720e-001	6.334169033e-002	5.335886142e-002	1.683597e+003	2.231591e+003	1.727181e+002	2.249893e+002	285.5	613	26	58	7.968952e+000	2.017095e+001	0	0	0	0	0	0	0	0	0	0	0	248.459	558.962	1	1	1	1	26.0017	26.5913	59.5363
DATA	1024	7	40	0	0	Col_5_4244399	Col_5_4244399	12070.6	472.027	8.793634040e-002	1.004643269e-001	3.814111557e-001	2.376730e+002	2.910155e+002	4.525821e+001	4.081213e+001	79	137	25	58	7.725202e+000	1.877110e+001	0	0	0	0	0	0	0	0	0	0	0	35.1117	72.957	1	1	1	1	30	25.6836	59.1096
DATA	1025	7	41	0	0	NC_3_23202656	NC_3_23202656	12090.7	472.036	7.164654031e-002	7.857601260e-002	3.618677685e-001	3.942439e+002	4.649557e+002	5.508992e+001	5.458230e+001	100	185	26	57	7.542775e+000	1.979442e+001	0	0	0	0	0	0	0	0	0	0	0	58.2973	116.659	1	1	1	1	25.3321	25.867	58.7462
DATA	1026	7	42	0	0	Col_1_24483717	Col_1_24483717	12112.5	471.831	-1.248030292e-001	6.978438417e-002	7.371000736e-002	7.692657e+002	5.771296e+002	8.599587e+001	6.439562e+001	158.5	220.5	26	57	7.924210e+000	2.010484e+001	0	0	0	0	0	0	0	0	0	0	0	113.869	144.926	1	1	1	1	25.7804	26.055	58.3626
DATA	1027	7	43	0	0	NC_4_9469051	NC_4_9469051	12133.7	472.878	3.349158514e-002	6.791720684e-002	6.219251779e-001	6.933882e+002	7.489763e+002	7.926495e+001	8.015169e+001	142.5	239.5	25	56	7.701867e+000	1.944222e+001	0	0	0	0	0	0	0	0	0	0	0	102.725	188.238	1	1	1	1	23.9365	25.7101	57.4479
DATA	1028	7	44	0	0	NC_4_9090884	NC_4_9090884	12155.4	472	0.000000000e+000	6.294280503e-001	1.000000000e+000	3.812187e+001	2.833953e+001	3.836671e+001	2.853007e+001	38.5	72.5	24	57	7.390035e+000	1.994043e+001	0	0	0	0	0	0	0	0	1	0	0	-2.95771	1.86041	0	0	0	0	29.1201	24.794	57.8105
DATA	1029	7	45	0	0	NC_3_1407634	NC_3_1407634	12175.3	471.929	-2.111757584e-002	6.760138696e-002	7.547488866e-001	7.542676e+002	7.184687e+002	8.460885e+001	7.729338e+001	153	238	24	58	7.892782e+000	2.075561e+001	0	0	0	0	0	0	0	0	1	0	0	111.957	180.831	1	1	1	1	21.6755	24.7723	58.5431
DATA	1030	7	46	0	0	NC_5_23383576	NC_5_23383576	12196.9	472.267	-8.974734135e-001	1.037826575e-001	5.258269001e-018	7.566459e+003	9.581186e+002	7.576146e+002	9.995501e+001	1168	313	24	59	8.311077e+000	2.142393e+001	0	0	0	0	0	0	0	0	1	0	0	1124.09	241.327	1	1	1	1	26.4388	24.8782	60.6361
DATA	1031	7	47	0	0	NC_1_10770519	NC_1_10770519	12218	472.305	9.245828945e-002	6.205741431e-002	1.362549989e-001	6.733207e+003	8.330676e+003	6.744072e+002	8.335536e+002	1052.5	2137	24	58	8.318719e+000	2.068452e+001	0	0	0	0	0	0	0	0	1	0	0	1001.16	2099.72	1	1	1	1	26.0017	24.8418	59.6605
DATA	1032	7	48	0	0	NC_5_22920189	NC_5_22920189	12239.4	471.754	1.998898513e-001	6.455820087e-002	1.959694605e-003	2.071939e+003	3.282969e+003	2.106917e+002	3.295267e+002	363	943	24	58	8.154875e+000	1.997727e+001	0	0	0	0	0	0	0	0	1	0	0	308.357	827.991	1	1	1	1	26.0017	24.5693	59.3328
DATA	1033	7	49	0	0	NC_2_3556342	NC_2_3556342	12261	472.203	3.792458498e-001	1.451340063e-001	8.973195058e-003	1.020938e+002	2.444811e+002	3.954226e+001	3.749142e+001	58	122	25	57	8.179167e+000	1.932224e+001	0	0	0	0	0	0	0	0	1	0	0	15.2063	61.7005	1	1	0	1	28.1191	24.8198	58.6396
DATA	1034	7	50	0	0	Col_1_13157951	Col_1_13157951	12282.2	472	1.688487526e-001	7.181076682e-002	1.870787362e-002	4.992870e+002	7.365445e+002	6.284782e+001	7.894254e+001	120	240	25	57	8.281289e+000	1.856698e+001	0	0	0	0	0	0	0	0	1	0	0	74.4268	185.994	1	1	1	1	28.1191	25.2477	58.2243
DATA	1035	7	51	0	0	NC_1_28607852	NC_1_28607852	12303.2	472.25	7.638835735e-002	3.178717030e-001	8.100884596e-001	6.057339e+001	7.222212e+001	3.861982e+001	2.929467e+001	48.5	85.5	25	57	8.522785e+000	1.954203e+001	0	0	0	0	0	0	0	0	0	0	0	9.03619	18.2482	1	1	0	0	23.696	25.4945	58.3526
DATA	1036	7	52	0	0	NC_2_5717111	NC_2_5717111	12324.4	472.027	0.000000000e+000	6.293786356e-001	1.000000000e+000	3.786909e+001	2.819521e+001	3.811318e+001	2.839201e+001	40	70	24	58	8.011326e+000	1.949940e+001	0	0	0	0	0	0	0	0	1	0	0	0.38521	2.4666	0	0	0	0	29.1201	24.8569	58.6062
DATA	1037	7	53	0	0	Col_2_8362209	Col_2_8362209	12345.4	472.446	-1.110327298e-001	7.140982249e-002	1.199779253e-001	6.679298e+002	5.172471e+002	7.688869e+001	5.898939e+001	141	198	25	57	8.422151e+000	1.982165e+001	0	0	0	0	0	0	0	0	0	0	0	99.7853	130.831	1	1	1	1	24.8756	25.452	58.1417
DATA	1038	7	54	0	0	Col_5_2466265	Col_5_2466265	12366.2	472.033	-4.037320436e-002	8.534667667e-002	6.361778509e-001	3.649022e+002	3.325089e+002	5.272574e+001	4.369416e+001	96	149	24	57	8.099784e+000	2.039092e+001	0	0	0	0	0	0	0	0	1	0	0	54.5541	84.1427	1	1	1	1	27.0811	25.0229	58.3282
DATA	1039	7	55	0	0	Col_5_16297923	Col_5_16297923	12387.6	472.133	-9.885493063e-001	1.108547347e-001	4.768464583e-019	1.059422e+004	1.087726e+003	1.060104e+003	1.124023e+002	1627	349	25	58	8.100242e+000	2.067209e+001	0	0	0	0	0	0	0	0	1	0	0	1584.94	275.384	1	1	1	1	25.7804	25.2074	59.4164
DATA	1040	7	56	0	0	NC_4_1121477	NC_4_1121477	12409.1	472.088	4.192670976e-002	7.607333395e-002	5.815408403e-001	4.384082e+002	4.828424e+002	5.802252e+001	5.597723e+001	110.5	187	24	60	8.079788e+000	2.052538e+001	0	0	0	0	0	0	0	0	1	0	0	65.6312	122.297	1	1	1	1	25.7804	25.0231	61.4
DATA	1041	7	57	0	0	Col_5_8947649	Col_5_8947649	12429.9	471.914	-1.023489800e+000	1.136814751e-001	2.193600117e-019	1.045055e+004	9.900327e+002	1.045746e+003	1.029713e+002	1600.5	327.5	24	60	8.430351e+000	2.076594e+001	0	0	0	0	0	0	0	0	1	0	0	1565.46	250.861	1	1	1	1	26.2212	24.4801	62.159
DATA	1042	7	58	0	0	NC_4_15742570	NC_4_15742570	12451.1	471.286	2.019118453e-001	2.092247917e-001	3.345210697e-001	8.110223e+001	1.291055e+002	3.881620e+001	3.110553e+001	53	101.5	24	60	8.064686e+000	2.014988e+001	0	0	0	0	0	0	0	0	1	0	0	12.1568	32.7254	1	1	0	0	25.5572	24.1971	61.2029
DATA	1043	7	59	0	0	Col_4_15232584	Col_4_15232584	12471.8	472.261	1.006728683e-001	6.604219387e-002	1.274158353e-001	8.128390e+002	1.024890e+003	8.970298e+001	1.063214e+002	156	288	24	58.5	7.774016e+000	2.000325e+001	0	0	0	0	0	0	0	0	1	0	0	121.898	259.891	1	1	1	1	22.4545	24.7044	60.0472
DATA	1044	7	60	0	0	Col_5_2272146	Col_5_2272146	12493.9	471.685	1.207558809e-001	8.827992879e-002	1.713513190e-001	2.853558e+002	3.768275e+002	4.745612e+001	4.711369e+001	82.5	163	24	57	7.773459e+000	2.005247e+001	0	0	0	0	0	0	0	0	1	0	0	42.8195	95.5867	1	1	1	1	24.8756	24.6721	58.6319
DATA	1045	7	61	0	0	NC_3_483956	NC_3_483956	12514.5	471.912	5.863633322e-002	8.955553967e-002	5.126298525e-001	2.952677e+002	3.379499e+002	4.804431e+001	4.406025e+001	89.5	145.5	24	59	8.048945e+000	2.039340e+001	0	0	0	0	0	0	0	0	1	0	0	44.3281	85.7521	1	1	1	1	25.7804	24.6785	59.6723
DATA	1046	7	62	0	0	NC_3_19880653	NC_3_19880653	12535.4	472.246	1.277690522e-001	7.062755496e-002	7.044261876e-002	5.372513e+002	7.210187e+002	6.573822e+001	7.744286e+001	126	255	24	59	7.613895e+000	2.007055e+001	0	0	0	0	0	0	0	0	1	0	0	80.6933	183.008	1	1	1	1	25.3321	24.7517	59.846
DATA	1047	7	63	0	0	NC_5_19157683	NC_5_19157683	12556.2	472.333	1.339879163e-001	8.305008852e-002	1.066709623e-001	3.211170e+002	4.371709e+002	4.964898e+001	5.205263e+001	93	179	24	58	7.690748e+000	1.979605e+001	0	0	0	0	0	0	0	0	1	0	0	48.2519	110.992	1	1	1	1	22.9591	24.4399	58.8214
DATA	1048	7	64	0	0	Col_3_10727799	Col_3_10727799	12577.7	471.672	1.169928893e-001	1.329023944e-001	3.787012502e-001	1.522643e+002	1.993383e+002	4.079609e+001	3.457331e+001	67.5	111.5	23	59	7.661186e+000	1.982167e+001	0	0	0	0	0	0	0	0	1	0	0	22.8907	50.6201	1	1	0	1	25.3321	23.7515	59.5734
DATA	1049	7	65	0	0	Col_1_9394737	Col_1_9394737	12599.6	471.217	-7.446862947e-002	7.331268528e-002	3.097402051e-001	5.655631e+002	4.764446e+002	6.804279e+001	5.538619e+001	119	187	23	57	7.843879e+000	1.994158e+001	0	0	0	0	0	0	0	0	1	0	0	85.0619	121.013	1	1	1	1	25.3321	24.0858	58.128
DATA	1050	7	66	0	0	Col_5_2394034	Col_5_2394034	12620	471.77	-2.196997733e-003	6.516307436e-002	9.731041155e-001	9.439172e+002	9.391542e+002	1.016863e+002	9.806831e+001	181.5	299.5	23	58	8.290684e+000	2.030956e+001	0	0	0	0	0	0	0	0	1	0	0	142.011	238.589	1	1	1	1	27.0811	24.2921	58.5708
DATA	1051	7	67	0	0	NC_5_22741423	NC_5_22741423	12641.6	472	3.346952182e-001	3.036820363e-001	2.704078319e-001	4.597349e+001	9.935798e+001	3.808561e+001	2.992839e+001	49.5	99	23	57	8.041377e+000	1.926365e+001	0	0	0	0	0	0	0	0	1	0	0	6.91893	25.2463	1	1	0	0	29.1201	24.2746	57.654
DATA	1052	7	68	0	0	NC_4_8547234	NC_4_8547234	12663	472	-1.375469360e-001	9.183901539e-002	1.342122329e-001	3.561367e+002	2.594596e+002	5.193099e+001	3.833983e+001	95	122	23	57	7.972016e+000	2.033914e+001	0	0	0	0	0	0	0	0	1	0	0	53.6145	65.9372	1	1	1	1	26.4388	23.8829	57.9301
DATA	1053	7	69	0	-1	NC2_00083254	NC2_00083254	12684	471.797	0.000000000e+000	6.295721249e-001	1.000000000e+000	3.754342e+001	2.804450e+001	3.783873e+001	2.822357e+001	46	57	23	57	7.557003e+000	2.013977e+001	0	0	0	0	0	0	0	0	1	0	0	3.04843	-10.9243	0	0	0	0	28.1191	23.3144	57.94
DATA	1054	7	70	0	0	NC_4_7461525	NC_4_7461525	12704.8	471.357	-7.967001468e-003	9.810134374e-002	9.352733958e-001	2.701756e+002	2.652644e+002	4.644183e+001	3.873115e+001	78	130	23	56	7.681631e+000	1.974318e+001	0	0	0	0	0	0	0	0	1	0	0	40.6963	67.425	1	1	1	1	22.1978	23.4395	57.3002
DATA	1055	7	71	0	0	Col_4_6584842	Col_4_6584842	12726.2	471.957	-1.378698401e-001	7.389435249e-002	6.207359227e-002	6.110081e+002	4.448127e+002	7.183106e+001	5.267683e+001	132.5	173	23	56	7.805287e+000	1.978322e+001	0	0	0	0	0	0	0	0	1	0	0	92.0518	113.076	1	1	1	1	22.9591	23.6556	56.7111
DATA	1056	7	72	0	0	Col_5_26954978	Col_5_26954978	12747.2	471.629	5.331066325e-002	6.220735184e-002	3.914541012e-001	2.239251e+003	2.531707e+003	2.270864e+002	2.547383e+002	369.5	702.5	23	55	7.821290e+000	1.893922e+001	0	0	0	0	0	0	0	0	1	0	0	337.425	643.609	1	1	1	1	26.0017	23.5859	56.4375
DATA	1057	7	73	0	-1	NC2_00089003	NC2_00089003	12768.6	471.701	0.000000000e+000	6.291892737e-001	1.000000000e+000	3.751332e+001	2.803695e+001	3.777184e+001	2.822194e+001	44	69	23	55	7.754098e+000	1.871434e+001	0	0	0	0	0	0	0	0	1	0	0	1.73719	1.47502	0	0	0	0	26.8687	23.564	56.4566
DATA	1058	7	74	0	0	NC_4_5113847	NC_4_5113847	12790	471.5	1.201852941e-001	6.726260479e-002	7.396866649e-002	7.069467e+002	9.323349e+002	8.014195e+001	9.740957e+001	140.5	294.5	23	55	7.928194e+000	1.859322e+001	0	0	0	0	0	0	0	0	1	0	0	106.558	237.027	1	1	1	1	26.2212	23.3788	56.7577
DATA	1059	7	75	0	0	Col_5_17089471	Col_5_17089471	12810.9	470.981	1.174261437e-002	8.511603442e-002	8.902719724e-001	3.426973e+002	3.520897e+002	5.098104e+001	4.512073e+001	95	151	23	54	7.485152e+000	1.800851e+001	0	0	0	0	0	0	0	0	1	0	0	51.6608	89.5079	1	1	1	1	23.696	22.9247	55.0768
DATA	1060	7	76	0	0	Col_5_23908540	Col_5_23908540	12832	471.579	-1.443237248e-002	6.202941672e-002	8.160178155e-001	2.424170e+003	2.344934e+003	2.453377e+002	2.361850e+002	412	671.5	22	53	6.714486e+000	1.866807e+001	0	0	0	0	0	0	0	0	1	0	0	365.445	596.131	1	1	1	1	25.5572	22.5395	54.6071
DATA	1061	7	77	0	0	NC_3_18179568	NC_3_18179568	12853.5	471.676	3.137941656e-001	9.334012673e-002	7.742618820e-004	5.588476e+002	1.151032e+003	7.581867e+001	1.589971e+002	99.5	226.5	23	55	7.720357e+000	2.049155e+001	0	0	0	1	0	0	0	0	1	0	0	84.2485	292.602	1	1	1	1	27.0811	23.178	57.1625
DATA	1062	7	78	0	0	Col_4_10872615	Col_4_10872615	12874.5	472.217	-4.131049638e-002	6.283801535e-002	5.109157209e-001	1.684908e+003	1.532025e+003	1.726667e+002	1.557798e+002	297.5	460	23	56	7.468552e+000	2.068881e+001	0	0	0	0	0	0	0	0	1	0	0	253.997	389.438	1	1	1	1	22.9591	23.0664	57.6545
DATA	1063	7	79	0	0	Col_1_3480566	Col_1_3480566	12895	471.537	-1.261652945e-001	6.771978309e-002	6.245532187e-002	9.037892e+002	6.759302e+002	9.794373e+001	7.324873e+001	175	227.5	23	55	7.139599e+000	2.030970e+001	0	0	0	0	0	0	0	0	1	0	0	136.245	171.796	1	1	1	1	25.3321	23.1708	55.8892
DATA	1064	7	80	0	0	NC_1_27903186	NC_1_27903186	12916.8	471.522	6.948752010e-004	1.364801720e-001	9.959376678e-001	1.678175e+002	1.680862e+002	4.130920e+001	3.285248e+001	64.5	101.5	23	57	7.095754e+000	1.941733e+001	0	0	0	0	0	0	0	0	1	0	0	25.2966	42.716	1	1	0	1	27.0811	23.4499	57.1556
DATA	1065	7	81	0	0	NC_5_13908400	NC_5_13908400	12938	471.5	0.000000000e+000	5.511814889e-001	1.000000000e+000	3.750970e+001	3.700490e+001	3.775060e+001	2.847240e+001	42	77	23	56	7.213260e+000	1.922200e+001	0	0	0	0	0	0	0	0	1	0	0	-0.340609	9.40277	0	1	0	0	26.2212	23.4598	57.3008
DATA	1066	7	82	0	0	Col_4_5918254	Col_4_5918254	12959	471.5	4.404676441e-002	6.568968659e-002	5.025213588e-001	8.476625e+002	9.381445e+002	9.279441e+001	9.797139e+001	171	293.5	23	56	7.175518e+000	1.841233e+001	0	0	0	0	0	0	0	0	1	0	0	127.746	238.34	1	1	1	1	26.2212	23.2138	57.5912
DATA	1067	7	83	0	0	Col_5_4173728	Col_5_4173728	12980.1	471.842	2.911458166e-002	6.265513119e-002	6.421606869e-001	1.636598e+003	1.750075e+003	1.679599e+002	1.772713e+002	296	499	23	57	7.446012e+000	1.875651e+001	0	0	0	0	0	0	0	0	1	0	0	246.596	444.543	1	1	1	1	25.1049	23.2608	57.568
DATA	1068	7	84	0	0	Col_2_9770486	Col_2_9770486	13001.6	471.5	1.536384355e-001	6.822842059e-002	2.433335661e-002	6.518805e+002	9.285524e+002	7.533926e+001	9.705650e+001	141.5	304.5	22.5	56	7.436617e+000	1.740768e+001	0	0	0	0	0	0	0	0	1	0	0	98.2049	235.81	1	1	1	1	25.7804	23.2596	56.7115
DATA	1069	7	85	0	0	NC_3_1831563	NC_3_1831563	13022.5	471.676	7.251301927e-002	8.141286485e-002	3.730994932e-001	3.549937e+002	4.195017e+002	5.184013e+001	5.057692e+001	95.5	177	23	55	7.384392e+000	1.757141e+001	0	0	0	0	0	0	0	0	1	0	0	53.4668	106.512	1	1	1	1	27.0811	23.3391	57.1521
DATA	1070	7	86	0	0	Col_5_26409568	Col_5_26409568	13043.7	471.609	-1.518375518e-002	6.267996121e-002	8.085922075e-001	1.677002e+003	1.619384e+003	1.719049e+002	1.643857e+002	290	460.5	22	55	7.348421e+000	1.834336e+001	0	0	0	0	0	0	0	0	1	0	0	252.514	411.057	1	1	1	1	27.2919	23.1275	56.5723
DATA	1071	7	87	0	0	Col_3_15322203	Col_3_15322203	13065	471.241	1.053423832e-001	6.646437841e-002	1.129788666e-001	7.704152e+002	9.818999e+002	8.581445e+001	1.021781e+002	156	310	23	54	7.628641e+000	1.944129e+001	0	0	0	0	0	0	0	0	1	0	0	115.973	249.166	1	1	1	1	25.7804	23.3187	56.7602
DATA	1072	7	88	66	-1	(-)3xSLv1	NegativeControl	13086	471.5	0.000000000e+000	6.289078876e-001	1.000000000e+000	3.756983e+001	2.809659e+001	3.781112e+001	2.827599e+001	38	56.5	23	54	7.526741e+000	1.913802e+001	0	0	0	0	0	0	0	0	1	0	0	-4.2498	-7.48326	0	0	0	0	30	23.8186	55.9938
DATA	1073	7	89	0	0	NC_4_1371031	NC_4_1371031	13107.2	471.522	2.035142452e-001	1.043487097e-001	5.113699036e-002	1.954225e+002	3.122401e+002	4.257472e+001	4.213044e+001	71	134	24	54	7.200734e+000	1.798574e+001	0	0	0	0	0	0	0	0	1	0	0	29.3971	79.1873	1	1	1	1	27.0811	24.2059	55.0789
DATA	1074	7	90	0	0	Col_5_16282429	Col_5_16282429	13128.1	471.463	-2.690979082e-001	6.650829827e-002	5.208239745e-005	4.086104e+003	2.198931e+003	4.103587e+002	2.217060e+002	655	607	24	55	7.642425e+000	1.961869e+001	0	0	0	0	0	0	0	0	1	0	0	614.431	557.483	1	1	1	1	25.1049	24.6667	57.1012
DATA	1075	7	91	0	0	NC_1_27345181	NC_1_27345181	13149.5	471.676	1.282771130e-001	6.342923391e-002	4.313856804e-002	1.654151e+003	2.222554e+003	1.696915e+002	2.240504e+002	277.5	588	24	54.5	7.891419e+000	1.926959e+001	0	0	0	0	0	0	0	0	1	0	0	248.629	563.278	1	1	1	1	27.0811	24.5419	57.3742
DATA	1076	7	92	0	0	NC_1_13658095	NC_1_13658095	13170.6	471.18	1.319113235e-001	6.905046487e-002	5.608672219e-002	6.026197e+002	8.164971e+002	7.117433e+001	8.642037e+001	129	265	24	56	7.845189e+000	1.858510e+001	0	0	0	0	0	0	0	0	1	0	0	90.538	206.844	1	1	1	1	23.9365	23.8921	57.1464
DATA	1077	7	93	0	0	NC_5_8877028	NC_5_8877028	13191.4	471.509	-4.800153349e-001	7.563024993e-002	2.197402180e-010	1.487168e+004	4.924304e+003	1.487651e+003	4.932444e+002	2273	1267	24	56	7.657083e+000	1.870592e+001	0	0	0	0	0	0	0	0	1	0	0	2233.24	1247.02	1	1	1	1	25.1049	24.5674	56.8109
DATA	1078	7	94	0	0	Col_3_14303111	Col_3_14303111	13213	470.893	3.361473217e-001	6.875365526e-002	1.012694041e-006	1.027514e+004	2.228102e+004	1.028213e+003	2.229982e+003	1402.5	5029	24	55	7.807356e+000	1.863787e+001	0	0	1	1	0	0	0	0	1	0	0	1542.21	5639.63	1	1	1	1	17.2609	24.4695	55.5899
DATA	1079	7	95	0	0	NC_4_14263080	NC_4_14263080	13234.4	471.706	1.162866020e-001	7.415318129e-002	1.168358016e-001	4.464876e+002	5.835741e+002	5.858592e+001	6.487975e+001	111	215	24	54	7.602656e+000	1.869298e+001	0	0	0	0	0	0	0	0	1	0	0	66.9752	147.654	1	1	1	1	24.4106	24.524	55.4663
DATA	1080	7	96	0	0	Col_1_23196735	Col_1_23196735	13255.3	471.5	9.372442642e-002	6.660118126e-002	1.593536550e-001	7.588745e+002	9.416605e+002	8.484884e+001	9.834539e+001	152	282	23	54	7.419359e+000	1.936350e+001	0	0	0	0	0	0	0	0	1	0	0	113.771	238.141	1	1	1	1	27.0811	23.7559	55.3114
DATA	1081	7	97	0	0	NC_1_16716022	NC_1_16716022	13276.4	471.732	3.184264022e-001	1.221026490e-001	9.111066311e-003	1.375892e+002	2.864250e+002	4.039178e+001	4.032021e+001	60.5	133	24	54	7.206106e+000	1.903878e+001	0	0	0	0	0	0	0	0	1	0	0	20.6148	72.4013	1	1	0	1	25.1049	23.9024	56.1808
DATA	1082	7	98	0	0	NC_2_5623064	NC_2_5623064	13297.9	471.594	0.000000000e+000	6.289709066e-001	1.000000000e+000	3.775819e+001	2.821335e+001	3.800069e+001	2.839350e+001	41.5	65	24	56	7.848624e+000	1.902295e+001	0	0	0	0	0	0	0	0	1	0	0	-2.29043	-1.49433	0	0	0	0	18.8476	24.5185	56.9753
DATA	1083	7	99	0	0	NC_1_25786572	NC_1_25786572	13318.1	472.026	1.953863719e-001	8.904403950e-002	2.821623713e-002	2.634884e+002	4.131881e+002	4.626224e+001	5.014180e+001	78.5	174	24	56.5	8.191543e+000	1.917411e+001	0	0	0	0	0	0	0	0	1	0	0	39.4268	104.338	1	1	1	1	20.591	24.5289	57.4677
DATA	1084	7	100	0	0	NC_5_10037273	NC_5_10037273	13339.6	471.633	-8.680080208e-003	7.985825066e-002	9.134455237e-001	4.082408e+002	4.001625e+002	5.580832e+001	4.908396e+001	105	161	25	57	8.496034e+000	1.922840e+001	0	0	0	0	0	0	0	0	1	0	0	61.0439	100.988	1	1	1	1	25.7804	25.1	57.2969
DATA	1085	7	101	0	0	Col_1_29590256	Col_1_29590256	13361.1	471.585	2.856313393e-003	7.608549936e-002	9.700537792e-001	4.581357e+002	4.611587e+002	5.957345e+001	5.418096e+001	110	184.5	25	57	8.308687e+000	1.850355e+001	0	0	0	0	0	0	0	0	1	0	0	68.4539	116.312	1	1	1	1	24.6442	25.3204	57.4961
DATA	1086	7	102	0	0	Col_5_1980770	Col_5_1980770	13382	471.5	1.306002657e-001	7.543158892e-002	8.338516568e-002	4.202045e+002	5.676243e+002	5.672746e+001	6.349693e+001	110	204	24	55	7.902200e+000	1.851734e+001	0	0	0	0	0	0	0	0	1	0	0	62.7393	143.077	1	1	1	1	26.2212	24.9769	56.3354
DATA	1087	7	103	0	-1	NC2_00091486	NC2_00091486	13403.3	471.5	0.000000000e+000	5.859320849e-001	1.000000000e+000	3.789582e+001	3.294709e+001	3.813921e+001	2.866656e+001	37.5	75.5	24	55	7.476423e+000	1.930987e+001	0	0	0	0	0	0	0	0	1	0	0	-3.53976	8.29947	0	1	0	0	27.0811	24.7427	56.8821
DATA	1088	7	104	0	0	Col_5_18634552	Col_5_18634552	13424.5	471.5	-1.100386270e-001	6.355458917e-002	8.337987719e-002	1.817713e+003	1.410869e+003	1.857358e+002	1.439357e+002	317.5	406	24	54	7.791548e+000	1.880680e+001	0	0	0	0	0	0	0	0	1	0	0	270.958	355.169	1	1	1	1	27.9146	25.2033	56.5497
DATA	1089	7	105	0	0	NC_5_14158060	NC_5_14158060	13445.2	471.597	1.018886554e-001	6.388858482e-002	1.107599807e-001	1.230211e+003	1.555494e+003	1.288162e+002	1.581412e+002	223	456	25	54	7.757724e+000	1.812094e+001	0	0	0	0	0	0	0	0	1	0	0	183.229	391.321	1	1	1	1	25.7804	25.3145	55.8336
DATA	1090	7	106	0	0	NC_3_10961767	NC_3_10961767	13466.5	471.63	-3.673594370e-003	8.297353813e-002	9.646857663e-001	3.729797e+002	3.698381e+002	5.341472e+001	4.671177e+001	94	151	25	54	7.596484e+000	1.855686e+001	0	0	0	0	0	0	0	0	1	0	0	55.5031	92.976	1	1	1	1	23.696	25.3997	55.5605
DATA	1091	7	107	0	0	Col_3_11295598	Col_3_11295598	13487.5	471.731	6.532024964e-002	6.410083680e-002	3.081918810e-001	1.107418e+003	1.287157e+003	1.171681e+002	1.318449e+002	210.5	364.5	24.5	55	7.354692e+000	1.911078e+001	0	0	0	0	0	0	0	0	1	0	0	164.646	323.356	1	1	1	1	24.4106	25.0234	56.3941
DATA	1092	7	108	0	0	Col_1_1884303	Col_1_1884303	13509.1	471.736	-7.128249806e-003	9.871800493e-002	9.424362166e-001	2.707778e+002	2.663697e+002	4.691094e+001	3.906567e+001	83	136	25	55	7.249375e+000	1.842221e+001	0	0	0	0	0	0	0	0	0	0	0	40.2197	66.8655	1	1	1	1	24.6442	25.5474	56.2566
DATA	1093	7	109	0	0	Col_4_12876674	Col_4_12876674	13530.2	471.377	3.462487768e-002	6.476511306e-002	5.929110192e-001	9.828711e+002	1.064441e+003	1.055016e+002	1.102192e+002	179	320	25	57	7.297654e+000	2.052026e+001	0	0	0	0	0	0	0	0	0	0	0	145.85	266.985	1	1	1	1	26.0017	25.6701	57.7687
DATA	1094	7	110	0	0	Col_5_21909903	Col_5_21909903	13551.5	471.5	6.845036614e-002	7.287654791e-002	3.475948826e-001	9.973804e+002	1.167646e+003	1.068684e+002	1.464238e+002	184	296	25	56	7.542118e+000	1.953878e+001	0	0	0	1	0	0	0	0	0	0	0	147.856	292.638	1	1	1	1	27.9146	25.7885	56.1788
DATA	1095	7	111	0	0	NC_2_4514543	NC_2_4514543	13572.7	471.5	2.056531945e-001	6.901575708e-002	2.884360547e-003	6.443979e+002	1.034683e+003	7.502451e+001	1.073605e+002	115	292	25	57	7.497756e+000	1.991399e+001	0	0	0	0	0	0	0	0	0	0	0	95.4306	259.1	1	1	1	1	27.0811	25.8554	57.4723
DATA	1096	7	112	0	0	Col_4_12795702	Col_4_12795702	13593.8	471.371	-8.763521795e-003	6.372220061e-002	8.906142686e-001	1.240834e+003	1.216047e+003	1.299075e+002	1.249388e+002	222	359	25.5	56	7.432882e+000	1.969378e+001	0	0	0	0	0	0	0	0	0	0	0	183.568	304.253	1	1	1	1	26.0017	25.8411	57.6106
DATA	1097	7	113	0	0	NC_5_26060131	NC_5_26060131	13614.7	471.164	8.077058987e-002	6.293388233e-002	1.993450503e-001	1.638891e+003	1.973879e+003	1.683509e+002	1.994630e+002	292.5	563.5	25	55	7.291973e+000	2.013617e+001	0	0	0	0	0	0	0	0	0	0	0	242.198	493.421	1	1	1	1	24.8756	25.7969	56.9985
DATA	1098	7	114	0	0	NC_5_10939977	NC_5_10939977	13635.2	470.935	1.488299602e-001	1.095739095e-001	1.743809186e-001	1.950831e+002	2.748208e+002	4.319882e+001	3.975204e+001	71	129	26	55	7.245070e+000	1.978887e+001	0	0	0	0	0	0	0	0	0	0	0	28.7991	68.6364	1	1	1	1	18.8476	25.9279	57.1877
DATA	1099	7	115	0	0	Col_3_3993580	Col_3_3993580	13657.6	471.419	2.903310614e-001	6.691610208e-002	1.433068761e-005	1.341838e+005	2.618370e+005	1.341843e+004	2.618372e+004	19311	65526	26	55	7.536551e+000	1.863533e+001	0	1	0	0	0	0	0	0	0	0	0	19785.3	65332.8	1	1	1	1	27.9146	25.8831	56.7583
DATA	1100	7	116	0	0	NC_2_11769533	NC_2_11769533	13678.4	471.414	4.932641431e-002	7.120787249e-002	4.884914845e-001	5.525945e+002	6.190603e+002	6.742455e+001	6.826722e+001	125	214.5	25	56.5	7.509501e+000	1.995383e+001	0	0	0	0	0	0	0	0	0	0	0	81.3879	154.321	1	1	1	1	27.501	25.6837	56.992
DATA	1101	7	117	0	0	NC_2_18171946	NC_2_18171946	13699.6	471.414	1.775085397e-001	3.921075667e-001	6.507621272e-001	4.381828e+001	6.594226e+001	3.892528e+001	2.954956e+001	49	81	25	56	7.557713e+000	1.997466e+001	0	0	0	0	0	0	0	0	0	0	0	6.44611	16.422	1	1	0	0	27.501	25.629	57.2661
DATA	1102	7	118	0	0	Col_1_25776152	Col_1_25776152	13721	471.46	1.590065771e-001	6.386348699e-002	1.278191168e-002	1.778261e+003	2.564497e+003	1.819938e+002	2.580656e+002	296	704	25	56	7.472023e+000	1.916116e+001	0	0	0	0	0	0	0	0	0	0	0	261.284	638.003	1	1	1	1	26.2212	25.7223	58.0321
DATA	1103	7	119	0	0	Col_5_22082060	Col_5_22082060	13742	471.5	-1.176448769e-002	7.167706718e-002	8.696273706e-001	5.760763e+002	5.606806e+002	6.943979e+001	6.306127e+001	124	204	26	56	7.590156e+000	1.836129e+001	0	0	0	0	0	0	0	0	0	0	0	84.5415	139.344	1	1	1	1	26.2212	25.8537	57.5528
DATA	1104	7	120	0	0	Col_1_30275866	Col_1_30275866	13763	471.5	-9.135115931e-003	6.926665705e-002	8.950765909e-001	6.633950e+002	6.495866e+002	7.686282e+001	7.109495e+001	137	226.5	26	56	7.811450e+000	1.824517e+001	0	0	0	0	0	0	0	0	0	0	0	97.2356	161.269	1	1	1	1	26.2212	25.9198	57.8176
DATA	1105	7	121	0	0	NC_4_16274034	NC_4_16274034	13784.2	471.478	-1.336201642e-001	4.572464039e-001	7.701123681e-001	5.396941e+001	3.967597e+001	3.924195e+001	2.919676e+001	46	72	26	55	7.702921e+000	1.775642e+001	0	0	0	0	0	0	0	0	0	0	0	7.90039	9.83924	1	1	0	0	30	26.1772	56.3317
DATA	1106	7	122	0	0	NC_2_14763240	NC_2_14763240	13805	471.475	-3.412033318e-002	6.360725073e-002	5.916668825e-001	1.348353e+003	1.246474e+003	1.403395e+002	1.279669e+002	247	374	26	55	7.876861e+000	1.809964e+001	0	0	0	0	0	0	0	0	0	0	0	197.131	308.772	1	1	1	1	26.2212	26.2036	56.0912
DATA	1107	7	123	0	0	Col_4_14802367	Col_4_14802367	13826.3	471.6	9.977995163e-002	7.302582068e-002	1.718243337e-001	4.881424e+002	6.142236e+002	6.246168e+001	6.792047e+001	110	213	26	55	7.740114e+000	1.708592e+001	0	0	0	0	0	0	0	0	0	0	0	71.273	151.979	1	1	1	1	23.9365	26.336	55.1024
DATA	1108	7	124	0	0	NC_4_1409108	NC_4_1409108	13848	472.017	4.014012486e-002	1.917827341e-001	8.342140574e-001	1.109863e+002	1.217334e+002	4.057017e+001	3.147423e+001	59	99	26	56	8.024105e+000	1.766873e+001	0	0	0	0	0	0	0	0	0	0	0	16.183	30.0859	1	1	0	0	25.7804	26.8916	56.7307
DATA	1109	7	125	0	0	NC_2_2835228	NC_2_2835228	13869.3	471.093	1.097010058e-001	6.844329108e-002	1.089785018e-001	6.524654e+002	8.399597e+002	7.605326e+001	8.888209e+001	136	275	26	55	7.821976e+000	1.754594e+001	0	0	0	0	0	0	0	0	0	0	0	95.0046	207.314	1	1	1	1	24.6442	26.6148	55.6628
DATA	1110	7	126	0	0	Col_1_7508020	Col_1_7508020	13890.2	471.932	-7.656445007e-003	1.585390528e-001	9.614821374e-001	1.461713e+002	1.436169e+002	4.176995e+001	3.244770e+001	62	104	25.5	55	7.785218e+000	1.806600e+001	0	0	0	0	0	0	0	0	0	0	0	21.2554	35.407	1	1	0	0	22.1978	26.535	56.1895
DATA	1111	7	127	0	0	NC_3_14750528	NC_3_14750528	13911.6	470.533	1.955685555e-001	6.567725811e-002	2.904001150e-003	1.127113e+003	1.768219e+003	1.193288e+002	1.792069e+002	203	505.5	26.5	56	7.724462e+000	1.895378e+001	0	0	0	0	0	0	0	0	0	0	0	163.66	435.288	1	1	1	1	22.7082	26.7108	56.4826
DATA	1112	7	128	0	0	Col_3_19226555	Col_3_19226555	13932.6	471.205	6.076122709e-002	6.399206739e-002	3.423603480e-001	1.157871e+003	1.331746e+003	1.222556e+002	1.363328e+002	203	362	27	56	7.727943e+000	1.905518e+001	0	0	0	0	0	0	0	0	0	0	0	167.893	327.443	1	1	1	1	22.4545	26.5464	56.6471
DATA	1113	7	129	0	0	NC_1_19769894	NC_1_19769894	13953.5	471.324	1.124081171e-001	6.578258906e-002	8.749131873e-002	8.785484e+002	1.138083e+003	9.624245e+001	1.174977e+002	173	351	27	56	8.099784e+000	1.995391e+001	0	0	0	0	0	0	0	0	0	0	0	127.212	279.461	1	1	1	1	27.0811	27.2319	57.1719
DATA	1114	7	130	0	0	NC_2_11136978	NC_2_11136978	13974.5	471.324	4.883889310e-001	7.605304121e-002	1.347710963e-010	2.549982e+004	7.851018e+004	2.550285e+003	7.851073e+003	3906	20204	26	56	7.728517e+000	2.035866e+001	0	0	1	1	0	0	0	0	0	0	0	3687.01	19252.3	1	1	1	1	27.0811	26.3064	57.1897
DATA	1115	7	131	0	0	Col_1_7724864	Col_1_7724864	13995.7	471.391	-1.372636707e-001	6.699787160e-002	4.048395998e-002	1.051725e+003	7.667234e+002	1.123138e+002	8.207773e+001	196	258	25	55	7.348850e+000	1.869330e+001	0	0	0	0	0	0	0	0	0	0	0	151.846	187.754	1	1	1	1	27.2919	25.5664	55.9232
DATA	1116	7	132	0	0	NC_1_5255154	NC_1_5255154	14017.1	471.302	1.981162206e-001	7.159977556e-002	5.657562148e-003	5.260768e+002	8.301668e+002	6.576770e+001	8.804772e+001	120	282	25	56	7.240804e+000	1.935102e+001	0	0	0	0	0	0	0	0	0	0	0	75.8394	202.992	1	1	1	1	24.4106	25.4482	56.8155
DATA	1117	7	133	0	0	Col_1_17595157	Col_1_17595157	14037.9	470.941	-6.404541253e-002	7.321714980e-002	3.817195330e-001	5.835258e+002	5.035176e+002	7.048049e+001	5.829680e+001	126	189	25	56	7.382124e+000	1.926191e+001	0	0	0	0	0	0	0	0	1	0	0	83.9959	122.935	1	1	1	1	22.9591	25.2631	56.3597
DATA	1118	7	134	0	0	Col_2_5105804	Col_2_5105804	14059.3	471.391	1.658094771e-001	6.503357596e-002	1.078471821e-002	1.165832e+003	1.707833e+003	1.231213e+002	1.732994e+002	198	475	25	55	7.471284e+000	1.847217e+001	0	0	0	0	0	0	0	0	0	0	0	167.563	416.365	1	1	1	1	27.2919	25.6542	55.7451
DATA	1119	7	135	0	-1	NC2_00147876	NC2_00147876	14080.5	471.324	0.000000000e+000	6.308695826e-001	1.000000000e+000	3.939573e+001	2.928207e+001	3.975815e+001	2.951994e+001	45	70	25	54	7.232940e+000	1.886448e+001	0	0	0	0	0	0	0	0	1	0	0	4.22983	4.21753	0	0	0	0	27.0811	25.2443	54.9349
DATA	1120	7	136	0	0	Col_4_17031622	Col_4_17031622	14101.9	470.873	-7.072810753e-002	6.873628009e-002	3.034900997e-001	7.716203e+002	6.556552e+002	8.678122e+001	7.190373e+001	144	216	25	54	7.442193e+000	1.957225e+001	0	0	0	0	0	0	0	0	1	0	0	110.559	159.335	1	1	1	1	24.1747	25.2736	55.2204
DATA	1121	7	137	0	0	Col_5_12658744	Col_5_12658744	14122.1	470.875	1.994356728e-001	6.475206961e-002	2.070081191e-003	1.803016e+003	2.853877e+003	1.846358e+002	2.869148e+002	299.5	763.5	24	55	7.323805e+000	2.060103e+001	0	0	0	0	0	0	0	0	1	0	0	257.954	692.471	1	1	1	1	15.8777	24.9483	56.2857
DATA	1122	7	138	0	0	NC_3_19656109	NC_3_19656109	14143.8	470.794	1.609766622e-001	6.520902531e-002	1.356330764e-002	1.096542e+003	1.588554e+003	1.166656e+002	1.615921e+002	190	436	24	54	7.540934e+000	2.029660e+001	0	0	0	0	0	0	0	0	1	0	0	156.627	384.795	1	1	1	1	19.4461	24.5418	55.2693
DATA	1123	7	139	0	0	Col_1_22726664	Col_1_22726664	14164.8	471.603	-4.791319901e-002	6.460940189e-002	4.583403591e-001	1.165156e+003	1.043448e+003	1.231565e+002	1.084782e+002	203	313	24	54	7.568827e+000	1.891381e+001	0	0	0	0	0	0	0	0	1	0	0	166.174	252.364	1	1	1	1	25.7804	24.5443	55.1965
DATA	1124	7	140	0	0	NC_2_232004	NC_2_232004	14186.6	471.356	4.635485763e-002	7.089544000e-002	5.132095937e-001	5.829032e+002	6.485617e+002	7.067310e+001	7.133863e+001	113.5	227.5	24	54	7.377802e+000	1.874613e+001	0	0	0	0	0	0	0	0	1	0	0	82.9963	156.575	1	1	1	1	25.3321	24.3073	54.7129
DATA	1125	7	141	0	0	Col_1_11379524	Col_1_11379524	14207.8	471.254	1.968886408e-002	6.882094372e-002	7.748105228e-001	6.831391e+002	7.148221e+002	7.917627e+001	7.743216e+001	145.5	238.5	24	55	7.616386e+000	1.874004e+001	0	0	0	0	0	0	0	0	1	0	0	97.1114	172.264	1	1	1	1	25.7804	24.4823	55.6348
DATA	1126	7	142	0	0	NC_5_13917609	NC_5_13917609	14228.5	470.625	5.758234648e-002	6.542770759e-002	3.788099343e-001	9.253687e+002	1.056567e+003	1.008481e+002	1.097847e+002	173	311.5	25	56	7.851618e+000	1.851647e+001	0	0	0	0	0	0	0	0	1	0	0	131.334	254.149	1	1	1	1	24.1747	25.2189	57.2966
DATA	1127	7	143	0	0	NC_1_6251158	NC_1_6251158	14249.6	471	1.121281544e-001	8.192921665e-002	1.711250169e-001	3.577738e+002	4.631660e+002	5.378128e+001	5.511550e+001	89	172	25	56	8.064267e+000	1.917485e+001	0	0	0	0	0	0	0	0	1	0	0	50.6963	111.213	1	1	1	1	29.1201	25.1346	57.552
DATA	1128	7	144	0	0	NC_2_6769255	NC_2_6769255	14270.6	471	1.015673522e-001	6.566117105e-002	1.219017542e-001	9.078801e+002	1.147086e+003	9.929796e+001	1.185490e+002	169	352	25	57	7.934937e+000	1.897477e+001	0	0	0	0	0	0	0	0	1	0	0	128.438	274.92	1	1	1	1	29.1201	25.338	56.9457
DATA	1129	7	145	0	0	NC_3_8299053	NC_3_8299053	14292	471.203	-1.038343617e-001	7.561801789e-002	1.697078747e-001	5.692071e+002	4.481629e+002	6.973444e+001	5.392340e+001	122	169.5	25	57.5	7.783634e+000	1.913395e+001	0	0	0	0	0	0	0	0	0	0	0	80.3944	107.207	1	1	1	1	28.1191	25.8662	57.5908
DATA	1130	7	146	0	0	NC_3_12338622	NC_3_12338622	14312.1	471.92	2.392338221e-001	7.359182969e-002	1.150725196e-003	3.374607e+003	5.854058e+003	3.992793e+002	6.498546e+002	387.5	1147.5	25	57	7.672806e+000	1.918036e+001	0	0	1	1	0	0	0	0	0	0	0	475.91	1397.94	1	1	1	1	16.2346	25.6892	57.7986
DATA	1131	7	147	0	0	Col_4_16553387	Col_4_16553387	14334	471.079	-2.705082737e-001	6.805213273e-002	7.037471041e-005	1.872118e+003	1.004211e+003	1.915250e+002	1.048368e+002	320	306	25	56	7.625116e+000	1.917833e+001	0	0	0	0	0	0	0	0	1	0	0	263.553	239.274	1	1	1	1	27.2919	25.2073	56.8623
DATA	1132	7	148	0	0	NC_2_14370926	NC_2_14370926	14355.3	470.644	-1.149046460e-001	4.058713304e-001	7.770955122e-001	6.222626e+001	4.776052e+001	4.096131e+001	3.054547e+001	49	77.5	25	55	7.513042e+000	1.981327e+001	0	0	0	0	0	0	0	0	1	0	0	8.7453	11.3558	1	1	0	0	25.7804	25.1138	56.3278
DATA	1133	7	149	0	0	Col_5_5036770	Col_5_5036770	14376.9	471.565	-1.936962180e-003	1.234521695e-001	9.874817201e-001	2.055766e+002	2.046618e+002	4.546457e+001	3.650572e+001	73	108	24	56	7.557801e+000	1.998424e+001	0	0	0	0	0	0	0	0	1	0	0	28.8452	48.5659	1	1	1	1	22.7082	25.0265	57.5911
DATA	1134	7	150	0	0	Col_5_7991482	Col_5_7991482	14397.4	471.852	-2.084471804e-001	7.179848271e-002	3.693406522e-003	8.675520e+002	5.368443e+002	9.579188e+001	6.164013e+001	166	195.5	25	56	7.636363e+000	1.984705e+001	0	0	0	0	0	0	0	0	1	0	0	121.537	127.136	1	1	1	1	24.8756	25.1836	57.6311
DATA	1135	7	151	0	0	Col_1_30204978	Col_1_30204978	14419.2	471.877	-4.230551012e-003	6.692917645e-002	9.495997843e-001	8.330863e+002	8.250104e+002	9.271229e+001	8.790907e+001	142.5	261.5	25	58	7.762797e+000	1.920723e+001	0	0	0	0	0	0	0	0	1	0	0	116.51	194.946	1	1	1	1	24.8756	25.2124	58.8532
DATA	1136	7	152	0	0	NC_4_9389223	NC_4_9389223	14439.9	471.426	1.656900780e-001	1.086162484e-001	1.271436470e-001	2.054574e+002	3.008929e+002	4.563841e+001	4.279128e+001	66	139	25	58	7.594275e+000	1.917014e+001	0	0	0	0	0	0	0	0	1	0	0	28.6864	70.9401	1	1	1	1	24.8756	24.9349	59.2755
DATA	1137	7	153	0	0	Col_2_5167828	Col_2_5167828	14461.5	470.71	1.359952089e-001	6.844626827e-002	4.693457831e-002	6.843738e+002	9.360275e+002	7.968860e+001	9.844663e+001	138	287	24	57	7.413493e+000	2.008712e+001	0	0	0	0	0	0	0	0	1	0	0	95.3856	220.144	1	1	1	1	26.2212	24.7921	58.4667
DATA	1138	7	154	0	0	Col_4_11431960	Col_4_11431960	14482.4	471	4.493352133e-002	6.597546385e-002	4.958309191e-001	8.863742e+002	9.829935e+002	9.761430e+001	1.029425e+002	163.5	275	24	56	7.355934e+000	1.993668e+001	0	0	0	0	0	0	0	0	1	0	0	123.341	230.677	1	1	1	1	29.1201	24.3841	58.481
DATA	1139	7	155	0	0	Col_3_10190924	Col_3_10190924	14503.5	471.09	-6.723554927e-001	8.770291372e-002	1.770501694e-014	5.220065e+003	1.109993e+003	5.236107e+002	1.151505e+002	766	312	24	56	7.412646e+000	1.896053e+001	0	0	0	0	0	0	0	0	1	0	0	725.194	259.873	1	1	1	1	27.501	24.3328	58.0404
DATA	1140	7	156	0	0	Col_2_17084458	Col_2_17084458	14524.9	470.915	-2.135316202e-002	6.827341169e-002	7.544633437e-001	7.666229e+002	7.298416e+002	8.694962e+001	7.918392e+001	142.5	237	24	55	7.460789e+000	1.926689e+001	0	0	0	0	0	0	0	0	1	0	0	106.323	170.452	1	1	1	1	26.2212	24.5346	56.8239
DATA	1141	7	157	0	0	NC_1_10301346	NC_1_10301346	14546.1	470.115	-2.565842952e-002	7.658050788e-002	7.375860856e-001	5.027855e+002	4.739411e+002	6.493757e+001	5.652017e+001	109.5	171.5	24	55	7.645131e+000	1.958674e+001	0	0	0	0	0	0	0	0	1	0	0	69.6111	110.399	1	1	1	1	26.4388	24.0689	56.753
DATA	1142	7	158	0	0	NC_3_22636698	NC_3_22636698	14567.3	470.231	2.051125652e-001	9.456059319e-002	3.007413867e-002	2.518741e+002	4.039207e+002	4.825871e+001	5.083873e+001	71	160	24	55	7.930599e+000	1.949424e+001	0	0	0	0	0	0	0	0	1	0	0	34.8151	93.8551	1	1	1	1	24.4106	24.1759	56.8152
DATA	1143	7	159	0	0	NC_4_12514103	NC_4_12514103	14588.3	470.553	-1.679792315e-001	6.597543068e-002	1.089378161e-002	1.453423e+003	9.872176e+002	1.510771e+002	1.034590e+002	239.5	291.5	23	56	7.708290e+000	1.952593e+001	0	0	0	0	0	0	0	0	1	0	0	200.579	228.824	1	1	1	1	23.696	23.9158	56.9296
DATA	1144	7	160	0	0	Col_1_1157177	Col_1_1157177	14609	470.948	6.219993951e-003	7.161731787e-002	9.307904117e-001	6.046880e+002	6.134107e+002	7.322336e+001	6.874035e+001	125	204	24	55	7.900132e+000	1.881663e+001	0	0	0	0	0	0	0	0	1	0	0	83.3202	141.831	1	1	1	1	26.2212	24.3877	56.6028
DATA	1145	7	161	66	-1	(-)3xSLv1	NegativeControl	14630.5	471	0.000000000e+000	6.284928419e-001	1.000000000e+000	4.109760e+001	3.091012e+001	4.136155e+001	3.110748e+001	40	59	24	56	7.864247e+000	1.966295e+001	0	0	0	0	0	0	0	0	1	0	0	-1.00761	-8.59028	0	0	0	0	29.1201	24.4611	56.6558
DATA	1146	7	162	0	0	Col_3_6704617	Col_3_6704617	14651.6	471	8.974677106e-003	7.181902759e-002	9.005533278e-001	5.989145e+002	6.114198e+002	7.282357e+001	6.863854e+001	113	202	24	57	7.808052e+000	2.037479e+001	0	0	0	0	0	0	0	0	1	0	0	82.2574	140.613	1	1	1	1	30	24.6381	58.0468
DATA	1147	7	163	0	0	Col_1_16493594	Col_1_16493594	14672.6	471	5.427775903e-003	8.747488942e-002	9.505233876e-001	3.600535e+002	3.645817e+002	5.493751e+001	4.803578e+001	92.5	156.5	23	56	7.641726e+000	1.991746e+001	0	0	0	0	0	0	0	0	1	0	0	49.3728	83.6169	1	1	1	1	29.1201	23.9408	57.176
DATA	1148	7	164	0	0	NC_5_11476187	NC_5_11476187	14694	470.797	1.809832195e-001	1.050332620e-001	8.486976511e-002	2.180793e+002	3.308245e+002	4.693554e+001	4.558871e+001	70	137.5	23	55	7.652082e+000	1.973767e+001	0	0	0	0	0	0	0	0	1	0	0	29.8557	75.6567	1	1	1	1	28.1191	23.2172	56.4819
DATA	1149	8	1	0	0	Col_3_9987998	Col_3_9987998	11255.3	478.719	-2.071381475e-001	1.417721157e-001	1.439978590e-001	2.183018e+002	1.354937e+002	4.585755e+001	3.330642e+001	68	101	25	55	7.328819e+000	1.896075e+001	0	0	0	0	0	0	0	0	1	0	0	30.8002	31.9446	1	1	1	0	25.1049	25.1238	55.5879
DATA	1150	8	2	0	0	NC_1_4326096	NC_1_4326096	11277.2	478.522	0.000000000e+000	6.290681821e-001	1.000000000e+000	4.002278e+001	3.015636e+001	4.030676e+001	3.040730e+001	44.5	73.5	26	54	7.222095e+000	1.913178e+001	0	0	0	0	0	0	0	0	0	0	0	2.08139	4.45199	0	0	0	0	27.0811	25.9538	54.7404
DATA	1151	8	3	0	0	NC_1_17666204	NC_1_17666204	11298.4	478.586	2.297587970e-001	9.768775172e-002	1.867420878e-002	2.272633e+002	3.857341e+002	4.620850e+001	4.903623e+001	70.5	163.5	27	58	8.351740e+000	2.123412e+001	0	0	0	0	0	0	0	0	0	0	0	32.14	91.3922	1	1	1	1	27.501	27.5172	58.7217
DATA	1152	8	4	0	0	Col_2_11431397	Col_2_11431397	11319.3	478.618	6.957350548e-002	6.282044876e-002	2.680787906e-001	1.740202e+003	2.042552e+003	1.786003e+002	2.064767e+002	290	534.5	26.5	59	8.482513e+000	2.015525e+001	0	0	0	0	0	0	0	0	0	0	0	246.386	485.067	1	1	1	1	24.8756	27.3026	59.5763
DATA	1153	8	5	0	0	Col_3_14934827	Col_3_14934827	11340.6	478.586	2.592588199e-001	1.057922948e-001	1.426025207e-002	1.000601e+003	1.817690e+003	1.538488e+002	2.958013e+002	141.5	391.5	26	58	7.727474e+000	1.991306e+001	0	0	1	1	0	0	0	0	0	0	0	141.838	432.661	1	1	1	1	27.501	26.9793	58.7902
DATA	1154	8	6	0	0	NC_3_17290102	NC_3_17290102	11361.8	478.5	0.000000000e+000	6.295522744e-001	1.000000000e+000	3.983547e+001	2.987818e+001	4.009131e+001	3.018291e+001	42	76	27	57	7.784471e+000	2.059995e+001	0	0	0	0	0	0	0	0	0	0	0	-0.653007	6.25095	0	0	0	0	30	27.3688	59.2675
DATA	1155	8	7	0	0	Col_5_9122375	Col_5_9122375	11383	478.5	1.100152007e-001	7.928676367e-002	1.652708658e-001	3.886907e+002	5.007482e+002	5.580562e+001	5.837536e+001	97	170	26	55	7.880831e+000	2.087715e+001	0	0	0	0	0	0	0	0	0	0	0	55.2306	119.722	1	1	1	1	26.2212	27.2039	58.0964
DATA	1156	8	8	0	0	NC_1_23209995	NC_1_23209995	11404	478.7	-2.230424305e-002	6.282285110e-002	7.225641812e-001	1.705567e+003	1.620184e+003	1.751835e+002	1.647615e+002	281	441	26	55	7.571442e+000	1.947441e+001	0	0	0	0	0	0	0	0	0	0	0	242.637	388.188	1	1	1	1	26.2212	26.6239	57.4017
DATA	1157	8	9	0	0	NC_1_27909008	NC_1_27909008	11425.3	478.5	0.000000000e+000	5.999852937e-001	1.000000000e+000	3.969145e+001	3.289321e+001	3.994636e+001	3.005729e+001	37	80	26	56	7.975275e+000	1.882909e+001	0	0	0	0	0	0	0	0	0	0	0	-5.2202	7.89758	0	1	0	0	27.0811	27.0472	58.5083
DATA	1158	8	10	0	0	NC_4_1562000	NC_4_1562000	11446.4	478.586	-1.889176362e-001	2.550410134e-001	4.588545384e-001	1.080302e+002	6.992423e+001	4.133468e+001	3.062488e+001	59	88	26	57	7.174035e+000	1.970719e+001	0	0	0	0	0	0	0	0	0	0	0	15.4063	16.8229	1	1	0	0	27.501	26.7388	58.4635
DATA	1159	8	11	0	0	Col_2_1583000	Col_2_1583000	11466.6	478.712	-1.002021299e-001	7.760864791e-002	1.966618414e-001	5.195837e+002	4.125279e+002	6.548149e+001	5.086638e+001	114	172	27	58	8.011468e+000	1.943706e+001	0	0	0	0	0	0	0	0	0	0	0	74.1847	99.439	1	1	1	1	25.5572	27.343	59.8654
DATA	1160	8	12	0	0	NC_2_1694733	NC_2_1694733	11488.2	477.865	-2.344228055e-001	5.545953263e-001	6.725202592e-001	5.063263e+001	2.951262e+001	4.011925e+001	2.978256e+001	51.5	70.5	27	58	7.915246e+000	1.922219e+001	0	0	0	0	0	0	0	0	0	0	0	7.23884	5.31785	1	0	0	0	21.1402	27.6438	60.3385
DATA	1161	8	13	0	0	NC_2_4655863	NC_2_4655863	11510	478.5	0.000000000e+000	6.291170387e-001	1.000000000e+000	3.949649e+001	2.945411e+001	3.975015e+001	2.964218e+001	39	68	27	57	7.607825e+000	2.004760e+001	0	0	0	0	0	0	0	0	0	0	0	-2.91866	-0.542687	0	0	0	0	26.2212	27.2482	59.6312
DATA	1162	8	14	0	0	Col_5_14954078	Col_5_14954078	11531	478.5	8.954033389e-002	6.620307927e-002	1.762122018e-001	8.303545e+002	1.020479e+003	9.203847e+001	1.062506e+002	165	306	26	58.5	8.133933e+000	1.983018e+001	0	0	0	0	0	0	0	0	0	0	0	119.005	247.408	1	1	1	1	26.2212	27.649	59.6635
DATA	1163	8	15	0	0	Col_2_6442423	Col_2_6442423	11551.6	478.362	2.030978302e-002	8.122167079e-002	8.025457853e-001	3.948935e+002	4.137993e+002	5.596210e+001	5.083958e+001	100	172	26	56	7.667307e+000	1.918135e+001	0	0	0	0	0	0	0	0	0	0	0	56.6644	100.499	1	1	1	1	25.1049	27.0529	57.995
DATA	1164	8	16	0	0	NC_3_20220404	NC_3_20220404	11573.2	478.542	2.030448213e-002	8.197475913e-002	8.043728156e-001	3.860062e+002	4.044816e+002	5.530309e+001	5.005266e+001	94	174.5	27	55	7.911714e+000	1.897737e+001	0	0	0	0	0	0	0	0	0	0	0	55.4584	98.4139	1	1	1	1	25.7804	27.4055	57.2267
DATA	1165	8	17	0	0	Col_4_14303187	Col_4_14303187	11594.1	478.19	1.034032910e-001	7.303658689e-002	1.568417264e-001	4.941227e+002	6.269575e+002	6.329341e+001	6.926075e+001	116.5	226.5	27	56	7.548222e+000	1.862342e+001	0	0	0	0	0	0	0	0	0	0	0	71.0811	152.801	1	1	1	1	25.5572	27.3342	57.5347
DATA	1166	8	18	0	0	NC_1_29245885	NC_1_29245885	11615.4	478.312	4.681922706e-002	6.501249413e-002	4.714281077e-001	9.696696e+002	1.080048e+003	1.047053e+002	1.119303e+002	178	319	27	59	7.794140e+000	1.884685e+001	0	0	0	0	0	0	0	0	0	0	0	139.663	263.675	1	1	1	1	23.696	26.5853	59.1312
DATA	1167	8	19	0	0	Col_4_7141716	Col_4_7141716	11637	478.5	-8.405196725e-002	2.256848194e-001	7.095721604e-001	1.082100e+002	8.916935e+001	4.091244e+001	3.065917e+001	57	85.5	26	59	7.577884e+000	1.906363e+001	0	0	0	0	0	0	0	0	0	0	0	15.6051	21.8056	1	1	0	0	26.2212	26.2839	59.0332
DATA	1168	8	20	0	0	NC_1_18645117	NC_1_18645117	11657.4	478.462	1.504052230e-001	6.901749791e-002	2.931434408e-002	6.299317e+002	8.906328e+002	7.430455e+001	9.375558e+001	135	282	26	59	7.886099e+000	1.913338e+001	0	0	0	0	0	0	0	0	0	0	0	90.9513	218.131	1	1	1	1	24.4106	26.8467	59.2111
DATA	1169	8	21	0	0	Col_5_17693071	Col_5_17693071	11679.2	478.5	1.765824017e-001	6.559984785e-002	7.106516968e-003	1.048672e+003	1.574787e+003	1.120100e+002	1.601707e+002	193	448	26	59	7.422039e+000	1.827029e+001	0	0	0	0	0	0	0	0	0	0	0	151.602	386.309	1	1	1	1	26.6546	26.185	58.8525
DATA	1170	8	22	0	0	Col_3_1210390	Col_3_1210390	11700.2	478.544	2.760115370e-002	8.173444693e-002	7.355945222e-001	3.823659e+002	4.074556e+002	5.483955e+001	5.012711e+001	100	158	26	59	7.687857e+000	1.814767e+001	0	0	0	0	0	0	0	0	0	0	0	55.3442	100.103	1	1	1	1	25.3321	26.281	59.135
DATA	1171	8	23	0	0	Col_1_9004147	Col_1_9004147	11720.9	478.849	1.268469126e-002	7.041163785e-002	8.570344234e-001	6.082372e+002	6.262643e+002	7.239666e+001	6.908060e+001	129	218.5	26	57	8.382539e+000	1.820552e+001	0	0	0	0	0	0	0	0	0	0	0	88.1395	154.083	1	1	1	1	24.6442	26.7521	58.3362
DATA	1172	8	24	0	0	NC_5_20995844	NC_5_20995844	11742.7	478.5	1.790251692e-001	4.430365935e-001	6.861490078e-001	3.896452e+001	5.884297e+001	3.921477e+001	2.970191e+001	41	83	26	57	8.420874e+000	1.802535e+001	0	0	0	0	0	0	0	0	0	0	0	-0.214511	14.4986	0	1	0	0	27.0811	26.7349	57.4226
DATA	1173	8	25	0	0	Col_5_17176006	Col_5_17176006	11763.8	478.5	-1.123896899e-001	6.778866253e-002	9.732912526e-002	8.974530e+002	6.928226e+002	9.791994e+001	7.513491e+001	169	230	26	57	7.718785e+000	1.881373e+001	0	0	0	0	0	0	0	0	0	0	0	130.374	170.946	1	1	1	1	26.6546	26.976	57.4933
DATA	1174	8	26	0	0	Col_4_14570188	Col_4_14570188	11784.8	478.887	3.912436470e-002	6.563382429e-002	5.511079965e-001	8.842998e+002	9.676625e+002	9.669765e+001	1.010279e+002	168	296	26	58	7.428300e+000	1.843165e+001	0	0	0	0	0	0	0	0	0	0	0	128.611	239.083	1	1	1	1	24.4106	26.6819	58.4771
DATA	1175	8	27	0	0	NC_4_18298466	NC_4_18298466	11805.7	478.492	7.499794418e-002	6.362132815e-002	2.384708117e-001	1.280586e+003	1.521973e+003	1.338876e+002	1.549347e+002	217	432	26	60	7.351489e+000	1.980155e+001	0	0	0	0	0	0	0	0	0	0	0	186.472	376.523	1	1	1	1	25.7804	25.7757	60.273
DATA	1176	8	28	0	0	Col_5_10483806	Col_5_10483806	11827	478.537	3.496364750e-002	8.245361430e-002	6.715364924e-001	3.690484e+002	3.999880e+002	5.371427e+001	4.938120e+001	99	156	26	57	7.404543e+000	2.087134e+001	0	0	0	0	0	0	0	0	0	0	0	53.8024	99.0812	1	1	1	1	25.3321	25.7711	58.3569
DATA	1177	8	29	0	0	NC_5_18260853	NC_5_18260853	11848.2	478.404	2.936942564e-002	1.199786718e-001	8.066200274e-001	1.977657e+002	2.116023e+002	4.371231e+001	3.583678e+001	70	110	25.5	57	7.523847e+000	2.022221e+001	0	0	0	0	0	0	0	0	0	0	0	28.8658	52.4812	1	1	1	1	23.696	25.852	58.3855
DATA	1178	8	30	0	0	NC_3_6810841	NC_3_6810841	11868.9	478.509	-3.644871794e-003	6.901911011e-002	9.578836102e-001	6.715998e+002	6.659869e+002	7.763187e+001	7.259423e+001	144	214	24	56	7.829091e+000	2.027739e+001	0	0	0	0	0	0	0	0	1	0	0	98.1365	165.373	1	1	1	1	25.3321	24.7576	58.4738
DATA	1179	8	31	0	0	Col_4_17281034	Col_4_17281034	11890.5	478.137	-8.006953376e-002	7.651216532e-002	2.953329441e-001	5.113414e+002	4.252471e+002	6.424408e+001	5.138987e+001	116	167	25	56	7.336809e+000	2.015938e+001	0	0	0	0	0	0	0	0	1	0	0	74.8089	105.719	1	1	1	1	24.1747	25.4164	57.7162
DATA	1180	8	32	0	0	NC_5_9457189	NC_5_9457189	11911.8	477.86	1.169022850e-001	6.390469834e-002	6.735133913e-002	1.302277e+003	1.704533e+003	1.358982e+002	1.728728e+002	230	503	25	55	7.732321e+000	1.926207e+001	0	0	0	0	0	0	0	0	0	0	0	190.745	424.239	1	1	1	1	23.4529	25.648	56.6276
DATA	1181	8	33	0	0	NC_1_13881867	NC_1_13881867	11932.8	478.593	1.070281254e-001	6.752169233e-002	1.129453605e-001	7.037515e+002	9.004249e+002	8.036544e+001	9.453290e+001	143.5	283.5	25	57	7.885643e+000	1.853107e+001	0	0	0	0	0	0	0	0	0	0	0	103.186	224.357	1	1	1	1	25.7804	25.592	57.872
DATA	1182	8	34	0	0	NC_1_29318716	NC_1_29318716	11954.2	478.478	3.918048261e-001	2.609541944e-001	1.332440231e-001	5.141591e+001	1.267367e+002	3.910208e+001	3.142695e+001	52	90.5	26	58	7.850113e+000	1.969055e+001	0	0	0	0	0	0	0	0	0	0	0	7.54727	31.6128	1	1	0	0	27.0811	26.0829	59.8497
DATA	1183	8	35	0	-1	NC2_00147876	NC2_00147876	11975.5	477.877	0.000000000e+000	6.301767612e-001	1.000000000e+000	3.847079e+001	2.854657e+001	3.878327e+001	2.872885e+001	46	63	26	57	7.801802e+000	2.004214e+001	0	0	0	0	0	0	0	0	0	0	0	3.30861	-4.58546	0	0	0	0	24.8756	26.3497	58.9184
DATA	1184	8	36	0	0	NC_4_4163087	NC_4_4163087	11996.2	478.091	2.209804527e-001	9.876358263e-002	2.525570178e-002	2.149071e+002	3.574631e+002	4.424748e+001	4.584229e+001	70	152	26	60	7.735787e+000	2.130634e+001	0	0	0	0	0	0	0	0	0	0	0	31.6149	89.3436	1	1	1	1	24.6442	26.8496	61.8971
DATA	1185	8	37	0	0	NC_3_15285536	NC_3_15285536	12017.6	478.414	-5.901102264e-001	1.168314530e-001	4.396102826e-007	4.591710e+002	1.179952e+002	6.001052e+001	3.100500e+001	109	100	26	61	7.804324e+000	2.348651e+001	0	0	0	0	0	0	0	0	0	0	0	67.6187	29.5208	1	1	1	0	27.501	27.0296	63.0618
DATA	1186	8	38	0	0	Col_3_20740722	Col_3_20740722	12038.8	478.478	2.418996715e-002	1.123281554e-001	8.294937633e-001	2.158895e+002	2.282556e+002	4.422527e+001	3.662706e+001	77	122	27	61	7.692995e+000	2.216421e+001	0	0	0	0	0	0	0	0	0	0	0	31.8254	57.1603	1	1	1	1	27.0811	27.207	62.105
DATA	1187	8	39	0	0	NC_2_18978930	NC_2_18978930	12060.2	478.312	8.099933633e-002	6.214512832e-002	1.924416693e-001	3.202324e+003	3.858910e+003	3.225453e+002	3.869508e+002	514	1030	27	58	7.814837e+000	1.997685e+001	0	0	0	0	0	0	0	0	0	0	0	472.568	967.239	1	1	1	1	26.4388	27.2213	59.9636
DATA	1188	8	40	0	0	Col_3_978513	Col_3_978513	12081	478.508	7.307192671e-002	8.191657224e-002	3.723775958e-001	3.556431e+002	4.208102e+002	5.242710e+001	5.087664e+001	91	164	26	58	7.962785e+000	1.996613e+001	0	0	0	0	0	0	0	0	0	0	0	52.5333	105.568	1	1	1	1	26.2212	26.7995	59.8159
DATA	1189	8	41	0	0	Col_5_19352954	Col_5_19352954	12101.4	478.509	-9.341784300e-002	7.649552242e-002	2.220028292e-001	5.164544e+002	4.164992e+002	6.440657e+001	5.050743e+001	116.5	172	27	57.5	7.842630e+000	1.975279e+001	0	0	0	0	0	0	0	0	0	0	0	76.36	104.572	1	1	1	1	24.4106	27	59.0082
DATA	1190	8	42	0	0	NC_3_6676088	NC_3_6676088	12123.5	478.324	2.408073643e-001	2.792854197e-001	3.885627445e-001	5.730013e+001	9.976151e+001	3.886839e+001	3.023962e+001	49	91	26	57	7.864673e+000	1.975489e+001	0	0	0	0	0	0	0	0	0	0	0	8.48077	25.0686	1	1	0	0	27.0811	26.8267	58.7017
DATA	1191	8	43	0	0	Col_5_8224502	Col_5_8224502	12143.9	478.603	5.877346682e-002	6.273533039e-002	3.488367720e-001	1.671887e+003	1.914170e+003	1.715441e+002	1.935307e+002	289	542.5	26	57	8.183863e+000	2.004495e+001	0	0	0	0	0	0	0	0	0	0	0	247.669	481.371	1	1	1	1	25.7804	26.0732	57.8889
DATA	1192	8	44	0	0	NC_2_6770075	NC_2_6770075	12165.1	478.678	5.638503098e-005	7.461461344e-002	9.993970519e-001	4.899527e+002	4.900163e+002	6.223435e+001	5.668847e+001	115.5	189	25	59	8.463673e+000	2.074264e+001	0	0	0	0	0	0	0	0	0	0	0	72.6474	123.322	1	1	1	1	26.0017	25.9891	59.624
DATA	1193	8	45	0	0	NC_1_11089576	NC_1_11089576	12187	478.5	8.898150619e-002	8.793376154e-002	3.115786221e-001	2.994964e+002	3.675980e+002	4.864928e+001	4.650265e+001	86	163	26	59	8.717676e+000	2.189448e+001	0	0	0	0	0	0	0	0	0	0	0	44.45	92.5821	1	1	1	1	26.2212	26.1138	60.1843
DATA	1194	8	46	0	0	NC_4_5662040	NC_4_5662040	12208	478.5	8.866025865e-002	8.914188171e-002	3.199322504e-001	2.914520e+002	3.574598e+002	4.813146e+001	4.569317e+001	85.5	159	25	58	8.081454e+000	2.266818e+001	0	0	0	0	0	0	0	0	0	0	0	43.294	90.0911	1	1	1	1	26.2212	26.164	60.3915
DATA	1195	8	47	0	0	NC_1_13142438	NC_1_13142438	12229.3	478.391	4.526709221e-002	1.302057446e-001	7.280969077e-001	1.712442e+002	1.900567e+002	4.192691e+001	3.420849e+001	69	120	25	58	8.714015e+000	2.289077e+001	0	0	0	0	0	0	0	0	0	0	0	25.46	47.9323	1	1	0	1	27.2919	25.9237	61.5313
DATA	1196	8	48	0	0	Col_1_22706432	Col_1_22706432	12250.1	478.271	-2.855495085e-002	6.340079338e-002	6.524307608e-001	1.378280e+003	1.290573e+003	1.430340e+002	1.321506e+002	245.5	400	25	58	8.367557e+000	2.073505e+001	0	0	0	0	0	0	0	0	1	0	0	205.089	325.686	1	1	1	1	26.0017	25.2153	60.0283
DATA	1197	8	49	0	0	NC_1_9626955	NC_1_9626955	12270.8	478.132	6.363665877e-002	6.194753615e-002	3.042947646e-001	3.420338e+003	3.960096e+003	3.441612e+002	3.970272e+002	559	1008	24	56	8.772103e+000	1.913477e+001	0	0	0	0	0	0	0	0	1	0	0	509.362	999.957	1	1	1	1	24.4106	24.9917	58.1667
DATA	1198	8	50	0	0	Col_2_14141517	Col_2_14141517	12292.3	478.431	-8.931943008e-002	6.686718377e-002	1.816232404e-001	9.089832e+002	7.400080e+002	9.859027e+001	7.926015e+001	178.5	251	24	57	8.366481e+000	1.950790e+001	0	0	0	0	0	0	0	0	1	0	0	135.472	186.972	1	1	1	1	25.3321	24.9553	58.3911
DATA	1199	8	51	0	0	NC_3_17433516	NC_3_17433516	12313.9	478.409	3.528690858e-001	1.189291528e-001	3.006692214e-003	1.468670e+002	3.309737e+002	4.087722e+001	4.668294e+001	57	131.5	25	59	8.388657e+000	2.029448e+001	0	0	0	0	0	0	0	0	0	0	0	21.9059	83.6721	1	1	0	1	26.6546	25.4716	59.9233
DATA	1200	8	52	0	0	Col_5_22027492	Col_5_22027492	12334.7	478.618	-2.818193713e-001	7.026265557e-002	6.047720389e-005	1.254349e+003	6.555400e+002	1.310996e+002	7.142550e+001	223	243	25.5	59	8.845188e+000	2.035902e+001	0	0	0	0	0	0	0	0	0	0	0	187.225	165.813	1	1	1	1	24.8756	26.1329	60.1532
DATA	1201	8	53	0	0	NC_1_7645684	NC_1_7645684	12355.7	478.722	-1.977323778e-001	7.069067756e-002	5.155570490e-003	8.564308e+002	5.432002e+002	9.373295e+001	6.127090e+001	171	196	25	58	8.614307e+000	1.993292e+001	0	0	0	0	0	0	0	0	0	0	0	127.922	137.467	1	1	1	1	24.8756	25.8438	60.0227
DATA	1202	8	54	0	0	NC_3_6640408	NC_3_6640408	12377.4	478.053	-1.369124902e-002	7.691455401e-002	8.587182953e-001	4.523181e+002	4.382811e+002	5.911698e+001	5.218829e+001	105	186	25	59	8.518338e+000	2.027020e+001	0	0	0	0	0	0	0	0	0	0	0	67.6129	110.967	1	1	1	1	21.1402	25.7741	61.1295
DATA	1203	8	55	0	0	NC_4_9013063	NC_4_9013063	12398.7	478.462	1.705693072e-001	1.118620918e-001	1.273045665e-001	1.824092e+002	2.701569e+002	4.218750e+001	3.913817e+001	69.5	131.5	27	61	8.720776e+000	2.156621e+001	0	0	0	0	0	0	0	0	0	0	0	27.2841	68.4328	1	1	0	1	27.501	27.1465	62.6394
DATA	1204	8	56	0	0	Col_4_4192341	Col_4_4192341	12419.5	478.534	1.383864926e-002	6.790341949e-002	8.385105712e-001	7.002091e+002	7.228803e+002	7.967548e+001	7.763265e+001	140	249	25	63	9.092744e+000	2.150260e+001	0	0	0	0	0	0	0	0	0	0	0	104.8	183.189	1	1	1	1	25.3321	25.877	64.1885
DATA	1205	8	57	0	0	NC_5_10921629	NC_5_10921629	12439.4	477.9	1.323712995e-001	8.657111619e-002	1.262528250e-001	2.942624e+002	3.991224e+002	4.805558e+001	4.892539e+001	85	163	24	61	8.501849e+000	2.086928e+001	0	0	0	0	0	0	0	0	1	0	0	44.0698	101.179	1	1	1	1	24.1747	24.9377	62.0108
DATA	1206	8	58	0	0	NC_1_29256027	NC_1_29256027	12461.3	477.78	1.161773425e-001	1.215914294e-001	3.393384993e-001	1.717854e+002	2.244727e+002	4.167433e+001	3.611044e+001	67.5	116	24	59	8.076906e+000	2.164375e+001	0	0	0	0	0	0	0	0	1	0	0	25.7431	56.9269	1	1	0	1	23.9365	25.2648	61.1208
DATA	1207	8	59	0	0	Col_2_8862824	Col_2_8862824	12482.1	478.6	1.546209601e-001	6.884094840e-002	2.470010720e-002	6.177011e+002	8.818594e+002	7.249685e+001	9.260788e+001	121	280	25	59	7.529842e+000	1.863472e+001	0	0	0	0	0	0	0	0	0	0	0	92.6115	223.729	1	1	1	1	20.0267	25.6714	60.1501
DATA	1208	8	60	0	0	Col_1_16271383	Col_1_16271383	12504	478.25	4.325249348e-002	6.543595183e-002	5.086188872e-001	8.789860e+002	9.710341e+002	9.573268e+001	1.011336e+002	166	306	25	58	7.938731e+000	2.063610e+001	0	0	0	0	0	0	0	0	0	0	0	131.862	246.433	1	1	1	1	25.3321	25.9548	60.3701
DATA	1209	8	61	0	0	NC_1_10701219	NC_1_10701219	12525.2	478.574	5.551989202e-002	6.457203965e-002	3.898920232e-001	9.985677e+002	1.134743e+003	1.068110e+002	1.169395e+002	187	360	25	60	8.704002e+000	2.034664e+001	0	0	0	0	0	0	0	0	0	0	0	149.873	288.072	1	1	1	1	25.1049	25.9525	60.9246
DATA	1210	8	62	0	0	NC_3_2937666	NC_3_2937666	12546.8	477.557	8.812728635e-002	6.843179222e-002	1.978114035e-001	6.365247e+002	7.797269e+002	7.407582e+001	8.293244e+001	143	254.5	24	58	8.272827e+000	2.079037e+001	0	0	0	0	0	0	0	0	1	0	0	95.5883	197.993	1	1	1	1	25.7804	24.9269	59.423
DATA	1211	8	63	0	0	Col_5_9508153	Col_5_9508153	12567.8	478.429	1.831268838e-001	7.430682202e-002	1.372162972e-002	4.303332e+002	6.560421e+002	5.732688e+001	7.142464e+001	101.5	245.5	24	60	8.571339e+000	2.084649e+001	0	0	0	0	0	0	0	0	1	0	0	64.6485	166.636	1	1	1	1	23.696	25.1791	60.3168
DATA	1212	8	64	0	0	NC_1_8329521	NC_1_8329521	12588.7	478.098	1.740889118e-001	8.767764385e-002	4.708259044e-002	2.755279e+002	4.113907e+002	4.682317e+001	4.989638e+001	83.5	169.5	25	58	8.308263e+000	2.013885e+001	0	0	0	0	0	0	0	0	1	0	0	41.4104	104.517	1	1	1	1	24.1747	25.4151	59.2318
DATA	1213	8	65	0	0	NC_1_3372978	NC_1_3372978	12610.1	477.604	1.206134253e-001	6.731551624e-002	7.317098230e-002	7.043423e+002	9.298164e+002	7.995629e+001	9.717259e+001	141	305	24.5	56	8.552362e+000	1.944105e+001	0	0	0	0	0	0	0	0	1	0	0	105.904	236.27	1	1	1	1	24.8756	25.4107	57.9158
DATA	1214	8	66	0	0	NC_4_6047408	NC_4_6047408	12630.8	478.426	1.168775146e-001	1.691910323e-001	4.896899387e-001	1.135729e+002	1.486456e+002	3.949914e+001	3.189856e+001	61	103	24	59	8.768074e+000	2.058389e+001	0	0	0	0	0	0	0	0	0	0	0	17.0817	37.7801	1	1	0	1	26.0017	25.5506	59.0871
DATA	1215	8	67	0	0	NC_5_12090751	NC_5_12090751	12652.4	477.906	7.826032200e-002	1.035779433e-001	4.499074273e-001	2.250554e+002	2.694944e+002	4.400709e+001	3.902065e+001	77	128	23	58	7.852543e+000	2.073340e+001	0	0	0	0	0	0	0	0	1	0	0	33.8616	68.505	1	1	1	1	26.6546	24.2735	59.1176
DATA	1216	8	68	0	0	Col_2_2766002	Col_2_2766002	12672.7	478.274	7.769067867e-002	8.611409778e-002	3.669596445e-001	3.121307e+002	3.732735e+002	4.902687e+001	4.679123e+001	87	161	23	56	8.291119e+000	2.027308e+001	0	0	0	0	0	0	0	0	1	0	0	46.9751	94.9004	1	1	1	1	26.6546	24.0213	57.6067
DATA	1217	8	69	0	0	NC_2_17867801	NC_2_17867801	12694.9	477.638	2.995670071e-002	6.523589740e-002	6.460864053e-001	9.068134e+002	9.715712e+002	9.824233e+001	1.011704e+002	179	305	22.5	57	7.310798e+000	2.067361e+001	0	0	0	0	0	0	0	0	1	0	0	136.518	247.033	1	1	1	1	25.7804	23.0112	58.4129
DATA	1218	8	70	0	0	Col_5_16696916	Col_5_16696916	12715.7	478.379	-9.908073064e-002	7.130527316e-002	1.646720337e-001	6.529817e+002	5.197809e+002	7.544387e+001	5.913922e+001	139	201	23	57	7.155509e+000	1.999289e+001	0	0	0	0	0	0	0	0	1	0	0	98.3225	132.178	1	1	1	1	25.3321	23.4742	58.5684
DATA	1219	8	71	0	0	NC_1_19312031	NC_1_19312031	12737	477.797	0.000000000e+000	6.298824299e-001	1.000000000e+000	3.753749e+001	2.802849e+001	3.777857e+001	2.831494e+001	39	71	24	57	8.045654e+000	2.008615e+001	0	0	0	0	0	0	0	0	1	0	0	-2.11294	6.26782	0	0	0	0	28.1191	24.0642	57.6145
DATA	1220	8	72	0	0	Col_2_14047850	Col_2_14047850	12758.2	478.167	4.652161986e-002	7.585049085e-002	5.396560840e-001	4.377811e+002	4.872801e+002	5.782135e+001	5.630241e+001	108	189	24	55	7.729358e+000	1.891205e+001	0	0	0	0	0	0	0	0	1	0	0	65.9451	123.928	1	1	1	1	26.6546	24.1994	57.151
DATA	1221	8	73	0	0	NC_3_13455538	NC_3_13455538	12780.1	478	3.355095022e-001	6.868545413e-002	1.035737116e-006	9.759496e+003	2.113182e+004	9.766800e+002	2.113370e+003	1451	5329	23	55	8.102496e+000	1.827606e+001	0	0	0	0	0	0	0	0	1	0	0	1470.36	5374.47	1	1	1	1	26.8687	23.9695	56.3994
DATA	1222	8	74	0	0	NC_5_8777236	NC_5_8777236	12800.1	477.679	9.585609346e-002	6.486088739e-002	1.394420327e-001	9.667174e+002	1.205468e+003	1.037853e+002	1.238025e+002	189	375	24	54	7.167444e+000	1.782314e+001	0	0	0	0	0	0	0	0	1	0	0	145.663	306.583	1	1	1	1	25.5572	23.5929	55.9145
DATA	1223	8	75	0	0	Col_2_4652064	Col_2_4652064	12821.1	477.937	-2.243944404e-002	6.383282235e-002	7.251873395e-001	1.216204e+003	1.154960e+003	1.273472e+002	1.188901e+002	227	335.5	24	54	6.835296e+000	1.856443e+001	0	0	0	0	0	0	0	0	1	0	0	183.268	293.739	1	1	1	1	27.501	24.0973	55.4041
DATA	1224	8	76	0	0	Col_5_14751314	Col_5_14751314	12843.1	478.267	-1.938535055e-002	6.213753645e-002	7.550596134e-001	2.260620e+003	2.161933e+003	2.291936e+002	2.180255e+002	383	614	24	53	6.907375e+000	2.036690e+001	0	0	0	0	0	0	0	0	1	0	0	340.66	549.831	1	1	1	1	26.4388	23.693	55.5728
DATA	1225	8	77	0	0	Col_4_4594032	Col_4_4594032	12863.7	478	1.485870697e-001	6.384902892e-002	1.995661369e-002	1.565317e+003	2.203887e+003	1.610209e+002	2.221865e+002	271	603	24	57	7.682436e+000	2.093432e+001	0	0	0	0	0	0	0	0	1	0	0	235.891	560.46	1	1	1	1	24.8756	24.0202	58.6282
DATA	1226	8	78	0	0	Col_4_10485736	Col_4_10485736	12884.9	477.733	1.424320566e-002	6.197012688e-002	8.182162053e-001	2.471516e+003	2.553917e+003	2.500190e+002	2.569450e+002	406	714	24	55.5	7.512339e+000	2.049506e+001	0	0	0	0	0	0	0	0	1	0	0	372.455	649.411	1	1	1	1	26.4388	24.0055	57.3544
DATA	1227	8	79	0	0	Col_2_8113336	Col_2_8113336	12906.6	478.254	1.360830890e-004	9.227100674e-002	9.988232646e-001	2.972305e+002	2.973236e+002	4.805457e+001	4.098717e+001	86	141.5	24	57.5	7.647795e+000	2.052649e+001	0	0	0	0	0	0	0	0	1	0	0	44.789	75.5983	1	1	1	1	25.7804	24.718	58.1134
DATA	1228	8	80	0	0	Col_5_10087582	Col_5_10087582	12927.2	477.893	-3.108338113e-001	7.088366758e-002	1.159186781e-005	1.361809e+003	6.657056e+002	1.413194e+002	7.230356e+001	248	236	24	58	7.479196e+000	1.954783e+001	0	0	0	0	0	0	0	0	1	0	0	205.197	169.24	1	1	1	1	25.3321	24.5613	58.8718
DATA	1229	8	81	0	0	Col_3_14669038	Col_3_14669038	12948.5	478.45	7.566752083e-002	6.301449437e-002	2.298305420e-001	1.525962e+003	1.816399e+003	1.572003e+002	1.838189e+002	274.5	489.5	23	57	7.599648e+000	1.851593e+001	0	0	0	0	0	0	0	0	1	0	0	229.9	461.727	1	1	1	1	21.6755	24.0031	57.4644
DATA	1230	8	82	0	0	NC_5_26681810	NC_5_26681810	12969.9	477.536	4.733597269e-002	7.226229046e-002	5.124305798e-001	5.123789e+002	5.713829e+002	6.365467e+001	6.372981e+001	124	207	23	56	7.358980e+000	1.779038e+001	0	0	0	0	0	0	0	0	1	0	0	77.1873	145.211	1	1	1	1	25.7804	23.2627	56.2458
DATA	1231	8	83	0	0	NC_4_18134567	NC_4_18134567	12991	477.797	-4.091179884e-002	1.043082180e-001	6.948954582e-001	2.548064e+002	2.318988e+002	4.556737e+001	3.653418e+001	80	123	23	56	7.112558e+000	1.790385e+001	0	0	0	0	0	0	0	0	1	0	0	38.3782	58.9247	1	1	1	1	28.1191	23.5506	57.0357
DATA	1232	8	84	0	0	NC_5_18424369	NC_5_18424369	13011.7	477.978	2.172673860e-002	1.148179265e-001	8.499143143e-001	2.059751e+002	2.165417e+002	4.303453e+001	3.558349e+001	72	115	24	58	7.505475e+000	1.911129e+001	0	0	0	0	0	0	0	0	1	0	0	31.017	55.012	1	1	1	1	22.1978	24.1	58.8353
DATA	1233	8	85	0	0	NC_1_5625329	NC_1_5625329	13033.6	477.607	2.796483006e-001	6.653537084e-002	2.633981875e-005	2.398793e+004	4.567105e+004	2.399090e+003	4.567192e+003	3700	12146	24	56	7.644939e+000	1.919975e+001	0	0	0	0	0	0	0	0	1	0	0	3611.43	11599.5	1	1	1	1	24.8756	23.8521	57.9178
DATA	1234	8	86	0	0	NC_5_22710624	NC_5_22710624	13054.4	477.701	2.025058826e-001	1.864649066e-001	2.774671466e-001	9.188381e+001	1.464687e+002	3.890440e+001	3.182179e+001	53.5	106.5	23	57	8.029261e+000	1.911374e+001	0	0	0	0	0	0	0	0	1	0	0	13.8296	37.1911	1	1	0	1	26.8687	24.1296	58.2085
DATA	1235	8	87	0	0	Col_5_22239852	Col_5_22239852	13075.5	477.676	-9.035861853e-001	1.047670992e-001	6.425346289e-018	3.988236e+003	4.979602e+002	4.006123e+002	5.725539e+001	636	199	25	55	7.947283e+000	1.941584e+001	0	0	0	0	0	0	0	0	1	0	0	600.097	126.406	1	1	1	1	27.0811	24.9294	56.7627
DATA	1236	8	88	0	0	Col_4_7194966	Col_4_7194966	13096.9	477.943	2.890720639e-002	6.422179802e-002	6.526273895e-001	1.067423e+003	1.140890e+003	1.132470e+002	1.175384e+002	200	364	25	54	7.272276e+000	1.873268e+001	0	0	0	0	0	0	0	0	1	0	0	160.556	289.532	1	1	1	1	24.4106	25.2714	55.8657
DATA	1237	8	89	0	0	Col_1_8215705	Col_1_8215705	13117.9	477.333	8.139382850e-002	9.758202926e-002	4.042208371e-001	2.471784e+002	2.981291e+002	4.519841e+001	4.108982e+001	77.5	149	25	55	7.432772e+000	1.828042e+001	0	0	0	0	0	0	0	0	0	0	0	37.1668	75.6309	1	1	1	1	22.4545	25.9432	56.4676
DATA	1238	8	90	0	0	NC_5_5480220	NC_5_5480220	13138.7	477.5	-4.081236392e-001	7.558588754e-002	6.683851787e-008	1.360807e+003	5.317075e+002	1.412480e+002	6.022631e+001	249.5	204	26	56	7.718300e+000	1.937710e+001	0	0	0	0	0	0	0	0	0	0	0	204.536	134.843	1	1	1	1	24.4106	26.0797	58.4148
DATA	1239	8	91	0	0	NC_1_27339927	NC_1_27339927	13160	477.5	2.634486907e-002	1.004353835e-001	7.930850349e-001	2.507209e+002	2.664007e+002	4.541913e+001	3.886331e+001	81	130.5	26	57	7.589530e+000	1.871932e+001	0	0	0	0	0	0	0	0	0	0	0	37.6684	67.5354	1	1	1	1	26.2212	25.7335	58.4451
DATA	1240	8	92	0	0	Col_5_10641137	Col_5_10641137	13181.3	477.31	-1.495053308e-001	6.298073619e-002	1.760482595e-002	8.663017e+003	6.139936e+003	8.671298e+002	6.146458e+002	1333.5	1615.5	26	56	8.090505e+000	1.874428e+001	0	0	0	0	0	0	0	0	0	0	0	1300.94	1555.91	1	1	1	1	25.3321	25.7165	57.2887
DATA	1241	8	93	0	0	NC_4_9599791	NC_4_9599791	13202.5	477.676	4.876371495e-002	8.040124302e-002	5.441798014e-001	3.756240e+002	4.202590e+002	5.336638e+001	5.067633e+001	103	174	26	56	8.034246e+000	1.907214e+001	0	0	0	0	0	0	0	0	0	0	0	56.3799	106.457	1	1	1	1	27.0811	25.5215	57.3352
DATA	1242	8	94	0	0	NC_4_8007074	NC_4_8007074	13222.8	477.661	1.440018753e-001	7.404761952e-002	5.180869779e-002	4.421484e+002	6.159847e+002	5.825309e+001	6.780079e+001	115	223	26	55	8.069755e+000	1.900505e+001	0	0	0	0	0	0	0	0	0	0	0	66.3319	155.973	1	1	1	1	25.3321	25.8136	56.3729
DATA	1243	8	95	0	0	Col_1_9113459	Col_1_9113459	13244.2	477.673	-2.149024210e-002	7.194887137e-002	7.651783515e-001	5.633601e+002	5.361618e+002	6.792511e+001	6.064652e+001	126.5	199.5	26	54	7.592597e+000	1.885710e+001	0	0	0	0	0	0	0	0	1	0	0	84.4692	135.699	1	1	1	1	25.1049	25.3562	56.4685
DATA	1244	8	96	0	0	Col_5_26678742	Col_5_26678742	13265.7	477.618	-1.079542693e-001	6.498849649e-002	9.668757177e-002	1.235310e+003	9.634335e+002	1.292350e+002	1.004297e+002	227.5	304	25	54	7.180535e+000	1.919446e+001	0	0	0	0	0	0	0	0	1	0	0	185.111	243.721	1	1	1	1	24.8756	24.847	56.0055
DATA	1245	8	97	0	0	Col_1_27545223	Col_1_27545223	13286.7	477.618	-5.538621769e-002	6.940769564e-002	4.248798834e-001	6.869096e+002	6.046630e+002	7.849825e+001	6.679108e+001	150	222	25	54	7.230915e+000	1.919720e+001	0	0	0	0	0	0	0	0	1	0	0	102.871	152.887	1	1	1	1	24.8756	25.2316	56.3277
DATA	1246	8	98	0	0	Col_2_13926531	Col_2_13926531	13308.1	477.875	-4.827386402e-002	6.965205560e-002	4.882645990e-001	6.687969e+002	5.984396e+002	7.693063e+001	6.623432e+001	137	208	26	58.5	8.699480e+000	2.083001e+001	0	0	0	0	0	0	0	0	0	0	0	100.092	151.237	1	1	1	1	24.8756	26.1114	58.8629
DATA	1247	8	99	0	0	Col_2_12998246	Col_2_12998246	13329.9	478.094	-3.217754304e-001	6.860427789e-002	2.727894977e-006	3.570364e+003	1.701912e+003	3.590578e+002	1.725445e+002	567.5	495.5	26	58	8.642569e+000	1.968677e+001	0	0	0	0	0	0	0	0	0	0	0	533.968	429.876	1	1	1	1	23.9365	26.7316	57.6755
DATA	1248	8	100	0	0	NC_2_10068129	NC_2_10068129	13350.6	477.93	-4.566670293e-001	7.903683195e-002	7.563806811e-009	1.244203e+003	4.347345e+002	1.301147e+002	5.193655e+001	229.5	173	27	57	8.588665e+000	1.875059e+001	0	0	0	0	0	0	0	0	0	0	0	185.95	109.745	1	1	1	1	25.3321	27.4626	57.4052
DATA	1249	8	101	0	0	NC_2_12474892	NC_2_12474892	13371.3	477.455	1.042908137e-001	6.630810059e-002	1.157601568e-001	7.905709e+002	1.005152e+003	8.775830e+001	1.044594e+002	155.5	300	26	55	8.318760e+000	1.801639e+001	0	0	0	0	0	0	0	0	0	0	0	118.07	253.584	1	1	1	1	25.1049	26.4949	56.3769
DATA	1250	8	102	0	0	NC_1_8681324	NC_1_8681324	13392.7	477.531	3.272478496e-001	1.895719906e-001	8.430322598e-002	7.829716e+001	1.663389e+002	3.892364e+001	3.295665e+001	55	111	25	54	7.596615e+000	1.758939e+001	0	0	0	0	0	0	0	0	0	0	0	11.6844	41.9391	1	1	0	1	23.9365	25.739	55.6786
DATA	1251	8	103	0	0	Col_5_19501292	Col_5_19501292	13414	477.623	-6.811624265e-002	6.380516756e-002	2.857162228e-001	1.384952e+003	1.183909e+003	1.436558e+002	1.217657e+002	249	373	26	55	7.686202e+000	1.916884e+001	0	0	0	0	0	0	0	0	0	0	0	206.513	298.311	1	1	1	1	26.2212	26.3289	57.0477
DATA	1252	8	104	0	0	Col_3_21845531	Col_3_21845531	13435.3	477.648	2.552591658e-001	6.572895269e-002	1.029585166e-004	8.454214e+003	1.521712e+004	8.462835e+002	1.521978e+003	1304	3831	26	54	7.688605e+000	1.877595e+001	0	0	0	0	0	0	0	0	0	0	0	1259.58	3831.75	1	1	1	1	24.8756	26.65	55.9158
DATA	1253	8	105	0	0	NC_3_18515173	NC_3_18515173	13456.3	477.5	1.358147722e-001	1.001666528e-001	1.751347904e-001	6.621507e+002	9.052564e+002	8.483730e+001	1.579550e+002	105.5	174.5	26	54	7.854188e+000	1.857420e+001	0	0	0	1	0	0	0	0	0	0	0	98.5696	227.791	1	1	1	1	27.0811	26.2701	56.0989
DATA	1254	8	106	0	0	NC_5_26751557	NC_5_26751557	13477.1	477.98	2.984036274e-001	7.070985423e-002	2.441790878e-005	6.564094e+002	1.304904e+003	7.597524e+001	1.335719e+002	137	402	25	56	7.733687e+000	1.871481e+001	0	0	0	0	0	0	0	0	0	0	0	97.6299	328.143	1	1	1	1	23.2073	26.1108	56.9834
DATA	1255	8	107	0	0	NC_1_2163519	NC_1_2163519	13498	477.71	3.252504524e-001	6.830364081e-002	1.918435044e-006	5.363268e+003	1.134175e+004	5.376918e+002	1.134534e+003	796.5	2598	25	56	7.626759e+000	1.913610e+001	0	0	0	1	0	0	0	0	0	0	0	796.982	2849.96	1	1	1	1	19.1492	26.1697	58.4099
DATA	1256	8	108	0	0	NC_1_6749136	NC_1_6749136	13519.8	477.522	2.335438140e-001	4.161416048e-001	5.746527777e-001	3.808233e+001	6.520297e+001	3.842606e+001	2.930446e+001	45	82	26	56	7.343251e+000	1.870323e+001	0	0	0	0	0	0	0	0	0	0	0	4.09532	16.3712	0	1	0	0	27.0811	26.5297	56.5995
DATA	1257	8	109	0	0	Col_1_13730619	Col_1_13730619	13541	477.5	-4.165029986e-002	7.490761527e-002	5.781956553e-001	5.101867e+002	4.635311e+002	6.383341e+001	5.446219e+001	113	187	26	58	7.324487e+000	2.038198e+001	0	0	0	0	0	0	0	0	0	0	0	75.6675	116.292	1	1	1	1	26.2212	26.1576	60.25
DATA	1258	8	110	0	0	NC_3_4880932	NC_3_4880932	13561.6	477.62	-2.438496397e-002	6.945004431e-002	7.255019499e-001	6.612592e+002	6.251537e+002	7.646754e+001	6.875284e+001	141	235	26	57	7.353964e+000	1.984233e+001	0	0	0	0	0	0	0	0	0	0	0	97.9789	156.72	1	1	1	1	24.4106	26.9432	58.4162
DATA	1259	8	111	0	0	NC_5_702758	NC_5_702758	13583.2	477.522	6.871823156e-002	7.355451653e-002	3.501754837e-001	4.805729e+002	5.629600e+002	6.154044e+001	6.316193e+001	111	207	26	57	7.618898e+000	1.929836e+001	0	0	0	0	0	0	0	0	0	0	0	71.1324	141.007	1	1	1	1	27.0811	26.7863	57.8548
DATA	1260	8	112	0	0	NC_5_802226	NC_5_802226	13603.6	477.105	-1.637275704e-002	1.128232873e-001	8.846172362e-001	2.243910e+002	2.160890e+002	4.454464e+001	3.589661e+001	68.5	117.5	27	57	7.350653e+000	2.071445e+001	0	0	0	0	0	0	0	0	0	0	0	33.1799	54.0777	1	1	1	1	25.3321	27.6257	59.3497
DATA	1261	8	113	0	0	Col_1_12381317	Col_1_12381317	13624.7	477.24	8.118376981e-002	7.380294683e-002	2.713290074e-001	4.713666e+002	5.682541e+002	6.087477e+001	6.365664e+001	109	207	27	57	7.132693e+000	2.144382e+001	0	0	0	0	0	0	0	0	0	0	0	69.625	142.087	1	1	1	1	24.4106	27.0055	59.0442
DATA	1262	8	114	0	0	Col_1_22760390	Col_1_22760390	13646.7	477.5	5.726922269e-003	6.963245163e-002	9.344518751e-001	6.323437e+002	6.407374e+002	7.406651e+001	7.021391e+001	133	227	28	57	7.350709e+000	2.090860e+001	0	0	0	0	0	0	0	0	0	0	0	93.2963	160.064	1	1	1	1	30	27.5994	59.6751
DATA	1263	8	115	0	0	Col_5_1903375	Col_5_1903375	13668	477.5	1.188842914e-002	6.582984948e-002	8.566868225e-001	8.711831e+002	8.953604e+002	9.529025e+001	9.403619e+001	169	291	27	57	7.512291e+000	2.015953e+001	0	0	0	0	0	0	0	0	0	0	0	128.389	223.461	1	1	1	1	26.2212	26.7677	58.5949
DATA	1264	8	116	0	0	Col_2_6706130	Col_2_6706130	13688.9	477.511	3.277015018e-002	8.850551156e-002	7.111879373e-001	3.164903e+002	3.412955e+002	4.995671e+001	4.463738e+001	88	147	26	57	7.562607e+000	1.983564e+001	0	0	0	0	0	0	0	0	0	0	0	46.5895	85.0988	1	1	1	1	22.4545	26.7209	58.1686
DATA	1265	8	117	0	0	Col_3_7125921	Col_3_7125921	13710.2	477.078	7.692114727e-002	6.465167664e-002	2.341336473e-001	1.011669e+003	1.207701e+003	1.083157e+002	1.241565e+002	196.5	337.5	27	57	7.549467e+000	2.000366e+001	0	0	0	0	0	0	0	0	0	0	0	148.748	300.814	1	1	1	1	23.9365	27.1579	59.1219
DATA	1266	8	118	0	0	NC_4_5995762	NC_4_5995762	13731.3	477.5	5.336015350e-002	1.072378664e-001	6.187752658e-001	2.245692e+002	2.539278e+002	4.478218e+001	3.841614e+001	74.5	135	26	57	7.454007e+000	1.859551e+001	0	0	0	0	0	0	0	0	0	0	0	32.9796	63.1872	1	1	1	1	27.0811	26.7286	58.94
DATA	1267	8	119	0	0	NC_3_21407097	NC_3_21407097	13752.5	477.5	2.584250008e-001	1.570160078e-001	9.979438455e-002	1.077872e+002	1.954304e+002	4.026151e+001	3.485224e+001	59	115	26	56	7.701947e+000	1.911415e+001	0	0	0	0	0	0	0	0	0	0	0	15.81	48.5799	1	1	0	1	27.9146	26.4514	58.52
DATA	1268	8	120	0	0	NC_5_12022708	NC_5_12022708	13773.7	477.35	2.230454544e-001	7.146353188e-002	1.801714822e-003	5.305280e+002	8.866532e+002	6.575091e+001	9.325296e+001	116	260	27	54	8.049260e+000	1.808083e+001	0	0	0	0	0	0	0	0	0	0	0	77.7193	220.162	1	1	1	1	21.1402	27.6275	56.7647
DATA	1269	8	121	0	0	NC_2_17287029	NC_2_17287029	13794.8	477.5	1.975810233e-001	6.966976430e-002	4.568743042e-003	7.426510e+003	1.170485e+004	7.436685e+002	1.312567e+003	982	2622	27	56	8.205572e+000	1.864353e+001	0	0	1	1	0	0	0	0	0	0	0	1086.57	2903.25	1	1	1	1	26.6546	27.2332	57.6618
DATA	1270	8	122	0	0	NC_5_18403208	NC_5_18403208	13815.7	477.491	7.926580029e-002	7.163909900e-002	2.685274559e-001	5.312102e+002	6.375763e+002	6.586403e+001	7.002342e+001	115	226	27	55.5	7.961763e+000	1.782459e+001	0	0	0	0	0	0	0	0	0	0	0	77.6227	157.968	1	1	1	1	24.8756	27.9274	57.1229
DATA	1271	8	123	0	0	Col_1_21906580	Col_1_21906580	13836.8	477.367	9.313183290e-002	6.879187073e-002	1.757937217e-001	6.349383e+002	7.867982e+002	7.450964e+001	8.384947e+001	134	257	26.5	56.5	7.737964e+000	1.761647e+001	0	0	0	0	0	0	0	0	0	0	0	92.658	194.71	1	1	1	1	23.696	27.3844	57.3145
DATA	1272	8	124	0	0	Col_3_10546378	Col_3_10546378	13858	476.935	5.460242935e-002	6.757122102e-002	4.190489854e-001	7.150855e+002	8.108871e+002	8.147254e+001	8.612602e+001	132	272	27	55	7.703035e+000	1.754107e+001	0	0	0	0	0	0	0	0	0	0	0	104.214	200.422	1	1	1	1	19.1492	27.4496	56.1867
DATA	1273	8	125	0	0	NC_3_2306644	NC_3_2306644	13879.3	477.208	-6.906085802e-003	7.046010987e-002	9.219210797e-001	6.176228e+002	6.078791e+002	7.309598e+001	6.737579e+001	131	223	27	54.5	7.670240e+000	1.793272e+001	0	0	0	0	0	0	0	0	0	0	0	89.8884	150.066	1	1	1	1	24.4106	27.6914	55.5407
DATA	1274	8	126	0	0	NC_1_17010114	NC_1_17010114	13900.5	477	4.203734904e-002	6.225124823e-002	4.994945611e-001	2.147510e+003	2.365770e+003	2.182903e+002	2.383593e+002	350	659	28	58	7.574631e+000	1.950159e+001	0	0	0	0	0	0	0	0	0	0	0	312.116	583.287	1	1	1	1	23.4529	27.9654	58.2222
DATA	1275	8	127	0	0	NC_5_17768039	NC_5_17768039	13921.7	477.5	-8.292887369e-002	7.425153188e-002	2.640524227e-001	5.678578e+002	4.691489e+002	6.900382e+001	5.522285e+001	122.5	175	28	57	7.738902e+000	1.959454e+001	0	0	0	0	0	0	0	0	0	0	0	82.4178	115.529	1	1	1	1	27.0811	28.008	57.8271
DATA	1276	8	128	0	0	NC_5_2215921	NC_5_2215921	13943	477.5	1.874955597e-001	4.391202272e-001	6.693938866e-001	3.900849e+001	6.006959e+001	3.932102e+001	2.978063e+001	45	85	28	57	8.145568e+000	2.022040e+001	0	0	0	0	0	0	0	0	0	0	0	3.1991	14.7728	0	1	0	0	26.2212	28.3464	58.2263
DATA	1277	8	129	0	0	NC_1_4968366	NC_1_4968366	13964	477.5	0.000000000e+000	6.293983061e-001	1.000000000e+000	3.906380e+001	2.902216e+001	3.931469e+001	2.920747e+001	39	64	27	55	8.371985e+000	2.060832e+001	0	0	0	0	0	0	0	0	0	0	0	-3.76451	-1.93855	0	0	0	0	26.2212	27.7493	57.683
DATA	1278	8	130	0	0	Col_3_19733864	Col_3_19733864	13985.2	477.5	-9.051620778e-002	7.539124313e-002	2.298987773e-001	5.496238e+002	4.462203e+002	6.760902e+001	5.335311e+001	122	169	27	57	7.676884e+000	2.014844e+001	0	0	0	0	0	0	0	0	0	0	0	79.4306	109.441	1	1	1	1	26.6546	26.8146	57.9719
DATA	1279	8	131	0	0	NC_1_20740890	NC_1_20740890	14006	477.327	8.227751557e-002	9.475498000e-002	3.852199210e-001	2.699781e+002	3.262918e+002	4.778583e+001	4.384643e+001	81.5	144	26	57	7.510660e+000	1.913222e+001	0	0	0	0	0	0	0	0	0	0	0	38.9604	79.914	1	1	1	1	25.3321	26.5472	58.1972
DATA	1280	8	132	0	0	NC_1_22715949	NC_1_22715949	14026.7	477.694	8.734310279e-002	8.462655182e-002	3.020250613e-001	3.344048e+002	4.088985e+002	5.174295e+001	5.032064e+001	94	154	26	57	7.359002e+000	2.104241e+001	0	0	0	0	0	0	0	0	0	0	0	48.1887	100.009	1	1	1	1	23.9365	26.1556	57.9222
DATA	1281	8	133	0	0	NC_3_9311948	NC_3_9311948	14048.4	477.191	2.381672860e-001	1.711278349e-001	1.639979248e-001	1.015057e+002	1.756539e+002	4.082846e+001	3.422671e+001	58	107	26	55	7.913175e+000	1.843585e+001	0	0	0	0	0	0	0	0	0	0	0	14.6045	42.8936	1	1	0	1	23.4529	26.7578	56.1909
DATA	1282	8	134	0	0	Col_1_25300901	Col_1_25300901	14069.4	477.143	-4.517655916e-002	6.199175321e-002	4.661539233e-001	3.077694e+003	2.773632e+003	3.103073e+002	2.789191e+002	469	731.5	26	55.5	7.644590e+000	1.882218e+001	0	0	0	0	0	0	0	0	0	0	0	442.152	676.286	1	1	1	1	25.3321	26.7303	56.4326
DATA	1283	8	135	0	0	Col_4_16853732	Col_4_16853732	14091.3	476.838	1.440974486e-002	8.866286686e-002	8.708941087e-001	3.301578e+002	3.412961e+002	5.161062e+001	4.509108e+001	87	147	26	55	7.649192e+000	1.867613e+001	0	0	0	0	0	0	0	0	0	0	0	47.3563	83.0805	1	1	1	1	20.8674	26.1947	55.168
DATA	1284	8	136	0	0	NC_5_15889260	NC_5_15889260	14112	477.5	-4.429712724e-002	7.381854192e-002	5.484520489e-001	5.547805e+002	5.009842e+002	6.823536e+001	5.814422e+001	118	189	26	55	7.562320e+000	1.947761e+001	0	0	0	0	0	0	0	0	0	0	0	79.4581	121.776	1	1	1	1	26.2212	26.3266	56.1301
DATA	1285	8	137	0	0	NC_1_24418496	NC_1_24418496	14133.3	477.391	5.747978132e-002	2.134008176e-001	7.876593814e-001	9.854878e+001	1.124944e+002	4.099177e+001	3.162787e+001	55.5	93.5	25	56	7.490237e+000	2.071108e+001	0	0	0	0	0	0	0	0	1	0	0	14.0925	27.2994	1	1	0	0	27.2919	25.2096	56.9462
DATA	1286	8	138	0	0	Col_5_2201264	Col_5_2201264	14154.6	477.509	9.474632773e-002	6.208579028e-002	1.269961941e-001	7.013456e+003	8.723251e+003	7.024769e+002	8.728275e+002	1024	2182	25	56	7.923289e+000	2.045219e+001	0	0	0	0	0	0	0	0	1	0	0	1001.36	2113.43	1	1	1	1	25.1049	25.2348	56.7928
DATA	1287	8	139	0	0	Col_4_13588707	Col_4_13588707	14175.8	477.346	2.149122911e-002	6.379602068e-002	7.362117867e-001	1.228944e+003	1.291288e+003	1.292139e+002	1.324912e+002	213.5	383.5	24	55	7.422874e+000	1.983771e+001	0	0	0	0	0	0	0	0	1	0	0	175.187	312.31	1	1	1	1	24.6442	24.5445	55.9241
DATA	1288	8	140	0	0	Col_1_28550041	Col_1_28550041	14197.1	477.397	-9.227512338e-002	6.577471655e-002	1.606476902e-001	1.092457e+003	8.833424e+002	1.163310e+002	9.319691e+001	195	285	24	55	7.528492e+000	1.888332e+001	0	0	0	0	0	0	0	0	1	0	0	155.483	213.274	1	1	1	1	25.7804	24.8472	55.2279
DATA	1289	8	141	0	0	NC_5_8028366	NC_5_8028366	14217.3	477.88	1.370685563e-001	2.778510504e-001	6.217888485e-001	6.807024e+001	9.333098e+001	4.061249e+001	3.118771e+001	52	81	25	57	8.291344e+000	1.800687e+001	0	0	0	0	0	0	0	0	0	0	0	9.67364	22.4976	1	1	0	0	16.5837	25.5922	57.0866
DATA	1290	8	142	0	0	NC_1_932929	NC_1_932929	14239.2	477.49	5.856744267e-001	1.689834191e-001	5.285203239e-004	6.938767e+001	2.672740e+002	4.070111e+001	4.004175e+001	47	123.5	26	56	8.120696e+000	1.872393e+001	0	0	0	0	0	0	0	0	0	0	0	9.84431	64.3028	1	1	0	1	24.1747	26.1316	57.6158
DATA	1291	8	143	0	0	NC_5_18126979	NC_5_18126979	14260.3	477.391	1.601256860e-001	2.585529457e-001	5.357089452e-001	7.170531e+001	1.036757e+002	4.080515e+001	3.161947e+001	54	88	26	58	8.190547e+000	1.858646e+001	0	0	0	0	0	0	0	0	0	0	0	10.1567	24.8967	1	1	0	0	27.2919	25.7797	60.0087
DATA	1292	8	144	0	0	NC_5_23159716	NC_5_23159716	14281.5	477.324	1.640067864e-001	4.515500714e-001	7.164492009e-001	3.997863e+001	5.832230e+001	4.026163e+001	3.049115e+001	44	77	27	58	8.183825e+000	1.904121e+001	0	0	0	0	0	0	0	0	0	0	0	2.05551	13.979	0	1	0	0	27.0811	27.2156	58.1375
DATA	1293	8	145	0	0	Col_3_7029751	Col_3_7029751	14302.2	477.424	1.675338983e-002	6.571303767e-002	7.987634703e-001	9.176821e+002	9.537744e+002	1.002268e+002	9.997950e+001	164	287	27	59	7.869267e+000	1.998752e+001	0	0	0	0	0	0	0	0	0	0	0	129.569	228.179	1	1	1	1	25.7804	27.1124	59.5169
DATA	1294	8	146	0	0	NC_5_17562005	NC_5_17562005	14323.6	477.298	1.311095204e-001	7.610941483e-002	8.495272111e-002	4.320975e+002	5.843746e+002	5.913098e+001	6.570840e+001	100.5	204.5	27	58	8.088140e+000	1.944442e+001	0	0	0	0	0	0	0	0	0	0	0	60.908	139.525	1	1	1	1	26.8687	26.7507	58.4538
DATA	1295	8	147	0	0	NC_1_27311590	NC_1_27311590	14344.9	477.277	1.732281040e-001	1.086015205e-001	1.106943702e-001	2.020932e+002	3.011479e+002	4.520172e+001	4.258207e+001	69	125	26	55	8.137829e+000	1.914091e+001	0	0	0	0	0	0	0	0	0	0	0	28.4398	71.7559	1	1	0	1	22.9591	26.4034	56.6733
DATA	1296	8	148	0	0	Col_4_10138710	Col_4_10138710	14365.6	477.397	1.414009181e-001	9.242790177e-002	1.260536294e-001	2.734439e+002	3.786772e+002	4.886413e+001	4.841381e+001	75	160	26	57	7.643948e+000	2.054814e+001	0	0	0	0	0	0	0	0	0	0	0	38.4196	90.0504	1	1	1	1	25.3321	26.5056	58.2709
DATA	1297	8	149	0	0	Col_2_12967589	Col_2_12967589	14387.4	477.51	-6.505086740e-002	6.438271689e-002	3.123143240e-001	1.287502e+003	1.108401e+003	1.349893e+002	1.148885e+002	223	330	25	58	7.808570e+000	2.016780e+001	0	0	0	0	0	0	0	0	0	0	0	180.594	263.018	1	1	1	1	24.4106	25.7706	59.4206
DATA	1298	8	150	0	0	Col_1_26280966	Col_1_26280966	14408.8	476.857	3.052084810e-001	7.433541725e-002	4.028681493e-005	4.864143e+002	9.822337e+002	6.338086e+001	1.027902e+002	102	266	25	58	7.706836e+000	1.931822e+001	0	0	0	0	0	0	0	0	0	0	0	68.1112	232.551	1	1	1	1	23.4529	25.6972	59.2723
DATA	1299	8	151	0	0	Col_2_12978279	Col_2_12978279	14429.4	477.526	4.507651136e-002	8.773062130e-002	6.073876993e-001	3.347627e+002	3.713758e+002	5.269638e+001	4.796745e+001	85	151	25	59.5	7.597950e+000	1.968570e+001	0	0	0	0	0	0	0	0	0	0	0	46.8036	87.7497	1	1	1	1	25.3321	25.7544	60.497
DATA	1300	8	152	0	0	NC_1_2656873	NC_1_2656873	14451	477.621	6.986804011e-002	7.963618574e-002	3.803017967e-001	4.049105e+002	4.755838e+002	5.745704e+001	5.645923e+001	96	174	26	59	7.583075e+000	1.991500e+001	0	0	0	0	0	0	0	0	0	0	0	56.5166	112.119	1	1	1	1	25.7804	25.897	60.9758
DATA	1301	8	153	0	0	Col_1_11468192	Col_1_11468192	14471.6	477.298	3.616061175e-001	6.915102533e-002	1.702241335e-007	1.092744e+004	2.512607e+004	1.093507e+003	2.485318e+003	1400	5395	25	57	7.527150e+000	1.922207e+001	0	0	1	1	0	0	0	0	0	0	0	1522.75	5910.06	1	1	1	1	26.8687	25.5685	58.753
DATA	1302	8	154	0	0	NC_1_10779368	NC_1_10779368	14492.7	476.522	1.147315827e-001	6.404384378e-002	7.322049575e-002	1.307515e+003	1.702857e+003	1.369995e+002	1.730082e+002	223	460	25	56	7.849452e+000	1.883421e+001	0	0	0	0	0	0	0	0	1	0	0	181.893	399.558	1	1	1	1	22.7082	25.3003	58.6113
DATA	1303	8	155	0	0	Col_1_177232	Col_1_177232	14514	477.296	3.759418703e-002	6.623176695e-002	5.702959857e-001	8.664171e+002	9.447594e+002	9.583827e+001	9.932030e+001	155	286	25	57	8.087101e+000	1.835006e+001	0	0	0	0	0	0	0	0	0	0	0	120.34	221.183	1	1	1	1	24.8756	25.5371	58.5857
DATA	1304	8	156	0	0	NC_1_8701817	NC_1_8701817	14535.4	477	2.653916221e-002	5.325634443e-001	9.602555767e-001	4.077281e+001	4.334209e+001	4.118141e+001	3.102103e+001	49	79	25	56.5	8.106221e+000	1.999157e+001	0	0	0	0	0	0	0	0	0	0	0	4.81622	10.1218	0	1	0	0	29.1201	25.9086	59.1657
DATA	1305	8	157	1028	1	SM_06	SM_06	14556.4	477.027	4.081077376e-001	3.143006711e-001	1.941283489e-001	4.393308e+001	1.124344e+002	4.133532e+001	3.278047e+001	47	86	24	56	7.838716e+000	1.841172e+001	0	0	0	0	0	0	0	0	1	0	0	6.08194	26.1929	1	1	0	0	30	25.1158	58.8927
DATA	1306	8	158	0	0	Col_3_3837470	Col_3_3837470	14577.3	476.571	1.939150325e-002	1.062890728e-001	8.552365156e-001	2.519636e+002	2.634689e+002	4.826748e+001	4.058546e+001	74.5	129	24	57	8.193297e+000	1.942753e+001	0	0	0	0	0	0	0	0	1	0	0	34.8234	61.2209	1	1	1	1	24.1747	24.8544	58.4825
DATA	1307	8	159	0	0	Col_3_19639423	Col_3_19639423	14598.9	476.603	-2.013801017e-002	6.867410313e-002	7.693385319e-001	7.472219e+002	7.133647e+002	8.534578e+001	7.776183e+001	140	233	24	56	8.122688e+000	1.994710e+001	0	0	0	0	0	0	0	0	1	0	0	103.102	165.328	1	1	1	1	26.0017	24.7307	58.8267
DATA	1308	8	160	0	0	NC_3_14689623	NC_3_14689623	14620.3	476.82	2.202519552e-001	7.279559306e-002	2.481221895e-003	5.143415e+002	8.540898e+002	6.596539e+001	9.087188e+001	110	258	25	56	8.195965e+000	1.847196e+001	0	0	0	0	0	0	0	0	0	0	0	70.8552	197.429	1	1	1	1	24.1747	25.5571	57.8071
DATA	1309	8	161	0	0	NC_5_19287447	NC_5_19287447	14641.8	477.032	2.173485117e-001	6.462113299e-002	7.698098077e-004	5.770838e+003	9.518914e+003	5.785647e+002	9.523998e+002	807.5	2109	24.5	58	8.137034e+000	2.014381e+001	0	0	0	0	0	0	0	0	1	0	0	793.713	2194.51	1	1	1	1	27.2919	25.4185	58.8505
DATA	1310	8	162	0	0	NC_5_17651910	NC_5_17651910	14662.4	477.192	2.420305987e-001	2.250463291e-001	2.821643136e-001	7.813534e+001	1.364200e+002	4.216314e+001	3.404886e+001	51.5	93	25	58	8.366595e+000	2.032069e+001	0	0	0	0	0	0	0	0	0	0	0	10.7302	31.3685	1	1	0	0	24.6442	25.7404	59.1538
DATA	1311	8	163	0	0	Col_5_9276766	Col_5_9276766	14684.2	477.104	9.099048017e-002	6.560573193e-002	1.654634930e-001	9.430704e+002	1.162879e+003	1.030345e+002	1.204230e+002	168	324	23	55	7.798926e+000	1.976835e+001	0	0	0	0	0	0	0	0	1	0	0	129.299	266.628	1	1	1	1	27.7085	23.3721	56.7517
DATA	1312	8	164	0	0	Col_1_29388506	Col_1_29388506	14704.5	477	-7.835976311e-002	9.118186655e-002	3.901315630e-001	3.688407e+002	3.079492e+002	5.556946e+001	4.396024e+001	90	133	22	55	7.507333e+000	1.962333e+001	0	0	0	0	0	0	0	0	1	0	0	50.493	70.4148	1	1	1	1	29.1201	22.9731	56.5039
DATA	1313	9	1	0	0	Col_5_17204735	Col_5_17204735	11244.9	484.597	-5.863479234e-002	6.323643856e-002	3.538065644e-001	1.668725e+003	1.457975e+003	1.716866e+002	1.489444e+002	271	398	25	55	7.286284e+000	1.876762e+001	0	0	0	0	0	0	0	0	1	0	0	235.187	343.406	1	1	1	1	26.2212	25.0534	55.72
DATA	1314	9	2	0	0	NC_3_15325594	NC_3_15325594	11266.3	484.597	-5.212835843e-001	8.699076864e-002	2.067650859e-009	9.723633e+002	2.927824e+002	1.052666e+002	4.219138e+001	177	137	25	54	7.064473e+000	1.901231e+001	0	0	0	0	0	0	0	0	1	0	0	137.199	69.1337	1	1	1	1	25.1049	25.2726	54.9541
DATA	1315	9	3	0	0	NC_2_14006497	NC_2_14006497	11287.6	484.806	-5.581798133e-002	9.013089081e-002	5.357193246e-001	3.547093e+002	3.119282e+002	5.367177e+001	4.348996e+001	89	137	27	56.5	7.786563e+000	2.012059e+001	0	0	0	0	0	0	0	0	0	0	0	50.1059	73.8353	1	1	1	1	26.0017	27.677	56.5683
DATA	1316	9	4	0	0	NC_1_7923060	NC_1_7923060	11309	484.5	1.936331522e-001	4.374825525e-001	6.580495048e-001	3.997509e+001	6.243421e+001	4.027172e+001	3.087089e+001	46	81	26	58.5	8.344287e+000	2.064236e+001	0	0	0	0	0	0	0	0	0	0	0	2.5345	14.8137	0	1	0	0	26.2212	27.2607	58.9786
DATA	1317	9	5	0	0	NC_1_20847520	NC_1_20847520	11330.2	485.017	1.061300445e-001	7.130345671e-002	1.366381282e-001	5.519737e+002	7.047716e+002	6.827677e+001	7.666029e+001	119	214	27	58	7.919415e+000	1.977831e+001	0	0	0	0	0	0	0	0	0	0	0	78.1522	167.612	1	1	1	1	25.3321	27.0185	58.6889
DATA	1318	9	6	0	0	Col_4_11150276	Col_4_11150276	11351.2	484.871	-1.901667754e-001	6.783552183e-002	5.057459936e-003	1.171455e+003	7.560643e+002	1.238314e+002	8.137591e+001	206	246	26	60	7.747038e+000	2.011121e+001	0	0	0	0	0	0	0	0	0	0	0	166.059	180.213	1	1	1	1	26.4388	26.7949	59.3956
DATA	1319	9	7	0	0	Col_5_17937039	Col_5_17937039	11372.5	484.676	6.683431082e-002	8.207656831e-002	4.154775675e-001	4.644985e+002	5.417746e+002	6.135805e+001	7.239574e+001	109	164	27	58	8.303992e+000	2.014505e+001	0	0	0	0	0	0	0	0	0	0	0	65.9252	129.423	1	1	1	1	27.0811	27.3779	59.9084
DATA	1320	9	8	0	0	NC_3_12809083	NC_3_12809083	11393.5	484.676	2.202075257e-002	3.722282402e-001	9.528252472e-001	5.767603e+001	6.067588e+001	4.045566e+001	3.057205e+001	48	79	27	57	7.454406e+000	1.934965e+001	0	0	0	0	0	0	0	0	0	0	0	8.19558	14.5258	1	1	0	0	30	27.2821	58.4274
DATA	1321	9	9	0	0	Col_5_12739298	Col_5_12739298	11414.1	484.679	1.827066328e-002	6.755921889e-002	7.868223613e-001	7.558624e+002	7.883398e+002	8.551551e+001	8.431455e+001	149	249	26	58	7.066161e+000	1.872817e+001	0	0	0	0	0	0	0	0	0	0	0	107.532	189.117	1	1	1	1	24.6442	26.3207	59.6793
DATA	1322	9	10	0	0	NC_3_5396103	NC_3_5396103	11435.5	484.731	7.188971564e-002	7.991070577e-002	3.683195381e-001	3.927397e+002	4.634411e+002	5.601922e+001	5.511986e+001	96	171	26	57	7.223126e+000	1.936175e+001	0	0	0	0	0	0	0	0	0	0	0	55.9413	111.408	1	1	1	1	24.4106	26.6667	59.0535
DATA	1323	9	11	0	0	Col_3_11607384	Col_3_11607384	11456.7	484.286	1.015659594e-001	6.295221337e-002	1.066615755e-001	1.875254e+003	2.369332e+003	1.917223e+002	2.387974e+002	307	635	26	57	7.720908e+000	1.938557e+001	0	0	0	0	0	0	0	0	0	0	0	267.448	570.715	1	1	1	1	24.8756	26.7913	59.6772
DATA	1324	9	12	0	0	Col_4_5307182	Col_4_5307182	11477.7	484.755	1.453102412e-001	8.429024191e-002	8.472100618e-002	3.235716e+002	4.521480e+002	5.133155e+001	5.410880e+001	88	176	27	57	8.132424e+000	1.932807e+001	0	0	0	0	0	0	0	0	0	0	0	46.2017	109.126	1	1	1	1	24.8756	27.5791	59.4281
DATA	1325	9	13	0	0	Col_2_10218921	Col_2_10218921	11498.5	484.825	-2.227237758e-002	6.840356293e-002	7.447250490e-001	7.361042e+002	6.993054e+002	8.368154e+001	7.596261e+001	144	236	27	57.5	8.262556e+000	1.909159e+001	0	0	0	0	0	0	0	0	0	0	0	105.233	169.098	1	1	1	1	25.3321	28.137	60.2466
DATA	1326	9	14	0	0	Col_1_29340825	Col_1_29340825	11520.1	484.98	2.351999773e-003	7.542178398e-002	9.751223044e-001	4.904326e+002	4.930959e+002	6.313010e+001	5.751612e+001	110	199	27	57	8.339719e+000	2.020899e+001	0	0	0	0	0	0	0	0	0	0	0	70.1993	119.463	1	1	1	1	23.2073	27.9221	58.7857
DATA	1327	9	15	0	0	Col_5_15441801	Col_5_15441801	11541.6	484.586	-1.191344568e-001	7.723817758e-002	1.229692341e-001	5.395202e+002	4.100844e+002	6.698432e+001	5.054833e+001	121	164	26	56	7.717864e+000	1.961199e+001	0	0	0	0	0	0	0	0	0	0	0	77.3257	99.5354	1	1	1	1	27.501	27.2206	57.9039
DATA	1328	9	16	0	0	Col_1_22218513	Col_1_22218513	11562.8	484.5	1.155657275e-004	1.205649088e-001	9.992351996e-001	2.068521e+002	2.069072e+002	4.472150e+001	3.603372e+001	71	120	26	56	7.878915e+000	2.029523e+001	0	0	0	0	0	0	0	0	0	0	0	29.6838	50.3103	1	1	1	1	26.6546	26.9245	58.9496
DATA	1329	9	17	0	0	Col_3_8301926	Col_3_8301926	11583.4	484.66	-7.623212275e-002	7.860786649e-002	3.321575303e-001	4.812180e+002	4.037474e+002	6.232262e+001	4.997494e+001	118	167	26	56	7.834984e+000	1.918079e+001	0	0	0	0	0	0	0	0	0	0	0	69.1382	98.3394	1	1	1	1	24.4106	27.0932	58.7455
DATA	1330	9	18	0	0	NC_2_6810166	NC_2_6810166	11604.7	484.455	3.405745689e-001	8.588334810e-002	7.322740755e-005	1.702228e+003	3.728999e+003	2.206031e+002	4.610337e+002	198	817.5	27	58	7.619601e+000	2.069294e+001	0	0	1	1	0	0	0	0	0	0	0	244.875	909.807	1	1	1	1	19.1492	27.1993	60.6957
DATA	1331	9	19	0	0	NC_1_28924100	NC_1_28924100	11626.3	484.5	0.000000000e+000	6.300969357e-001	1.000000000e+000	3.925103e+001	2.916527e+001	3.956570e+001	2.936020e+001	44	65.5	27	58	7.284201e+000	1.911410e+001	0	0	0	0	0	0	0	0	0	0	0	3.20419	1.74702	0	0	0	0	27.0811	26.7148	60.0989
DATA	1332	9	20	0	0	NC_4_17030495	NC_4_17030495	11647.4	484.586	-1.503340561e-001	1.008207516e-001	1.359346436e-001	3.205859e+002	2.267830e+002	5.083733e+001	3.705460e+001	89	128.5	26	60	7.317706e+000	1.907814e+001	0	0	0	0	0	0	0	0	0	0	0	46.2327	55.5139	1	1	1	1	27.501	26.9007	60.6383
DATA	1333	9	21	0	0	Col_1_3314589	Col_1_3314589	11668.1	484	-1.053780508e-002	7.010380995e-002	8.805144011e-001	6.386091e+002	6.233003e+002	7.503980e+001	6.885614e+001	129	221	26	59.5	7.855761e+000	1.870842e+001	0	0	0	0	0	0	0	0	0	0	0	92.2122	152.808	1	1	1	1	24.1747	26.3702	59.8282
DATA	1334	9	22	0	0	Col_4_6204359	Col_4_6204359	11689.5	484.714	8.285175528e-002	6.399775579e-002	1.954568529e-001	1.184099e+003	1.432979e+003	1.247799e+002	1.462454e+002	209.5	408	26	60	8.258491e+000	1.917503e+001	0	0	0	0	0	0	0	0	0	0	0	171.179	351.863	1	1	1	1	25.3321	26.8974	60.3993
DATA	1335	9	23	0	0	NC_4_18143069	NC_4_18143069	11710.9	484.472	1.768100832e-001	7.135272660e-002	1.321313781e-002	5.295270e+002	7.956063e+002	6.594853e+001	8.473952e+001	122.5	265.5	26	59	8.608185e+000	1.891535e+001	0	0	0	0	0	0	0	0	0	0	0	76.6474	195.651	1	1	1	1	24.6442	27.0949	59.9745
DATA	1336	9	24	0	0	NC_2_17601078	NC_2_17601078	11732	484.5	1.633534968e-001	1.577197303e-001	3.003327381e-001	1.210236e+002	1.762883e+002	4.108464e+001	3.404713e+001	56	105.5	26	59	8.345212e+000	1.864183e+001	0	0	0	0	0	0	0	0	0	0	0	17.539	43.4147	1	1	0	1	26.2212	27.2974	60.2379
DATA	1337	9	25	0	0	NC_5_4228314	NC_5_4228314	11753.2	484.5	1.857163640e-001	6.942245905e-002	7.469301585e-003	6.166655e+002	9.457275e+002	7.307885e+001	9.894465e+001	126.5	278.5	26	58	8.184397e+000	1.818127e+001	0	0	0	0	0	0	0	0	0	0	0	89.4769	233.234	1	1	1	1	26.6546	26.8267	59.2238
DATA	1338	9	26	0	0	Col_3_14040655	Col_3_14040655	11774.3	484.5	3.423644825e-001	2.513245235e-001	1.731219672e-001	5.757848e+001	1.266557e+002	3.958809e+001	3.168812e+001	49.5	100.5	26	58	7.753894e+000	1.861376e+001	0	0	0	0	0	0	0	0	0	0	0	8.36456	31.2786	1	1	0	0	27.0811	26.6717	58.2906
DATA	1339	9	27	0	0	NC_1_1758748	NC_1_1758748	11795.5	484.5	9.998297008e-002	1.548483580e-001	5.184845986e-001	1.325984e+002	1.669250e+002	4.130641e+001	3.346795e+001	62	112	26	58	8.144432e+000	1.849508e+001	0	0	0	0	0	0	0	0	0	0	0	19.286	41.2786	1	1	0	1	27.9146	26.2803	58.4811
DATA	1340	9	28	0	0	NC_1_13584191	NC_1_13584191	11816.7	484.5	0.000000000e+000	6.304418941e-001	1.000000000e+000	3.882449e+001	2.878646e+001	3.907384e+001	2.908581e+001	40	75	26	59	7.701579e+000	2.023738e+001	0	0	0	0	0	0	0	0	0	0	0	-2.16721	6.41299	0	0	0	0	27.0811	25.8288	58.9455
DATA	1341	9	29	0	0	NC_3_5150951	NC_3_5150951	11837.5	484.534	-1.240986427e-001	7.607455790e-002	1.028319844e-001	5.584804e+002	4.196713e+002	6.813414e+001	5.097487e+001	129	176	26	58	7.537744e+000	2.045573e+001	0	0	0	0	0	0	0	0	0	0	0	81.419	104.044	1	1	1	1	25.3321	25.7402	59.0984
DATA	1342	9	30	0	0	NC_4_6132040	NC_4_6132040	11858.5	484.269	8.462077070e-002	7.190828674e-002	2.392803601e-001	5.216720e+002	6.338964e+002	6.512354e+001	6.966650e+001	116.5	222.5	25	57	7.674262e+000	2.035828e+001	0	0	0	0	0	0	0	0	0	0	0	76.1429	157.344	1	1	1	1	24.4106	25.5741	58.3878
DATA	1343	9	31	0	0	Col_5_4233682	Col_5_4233682	11879.9	483.929	-1.537999332e-002	9.769880458e-002	8.749118559e-001	2.820286e+002	2.722157e+002	4.807731e+001	3.967623e+001	83	133	24	58	7.136836e+000	2.056106e+001	0	0	0	0	0	0	0	0	1	0	0	41.214	67.6492	1	1	1	1	24.6442	24.8571	58.9714
DATA	1344	9	32	0	0	Col_2_13784732	Col_2_13784732	11901.5	484.612	-8.761280920e-002	7.662451359e-002	2.528707177e-001	5.146701e+002	4.206454e+002	6.450999e+001	5.099611e+001	116	163	25	55.5	7.605080e+000	1.947490e+001	0	0	0	0	0	0	0	0	1	0	0	75.2938	104.662	1	1	1	1	24.4106	25.2539	57.582
DATA	1345	9	33	0	0	NC_3_9801317	NC_3_9801317	11922.4	484.414	1.060731977e-001	2.694232182e-001	6.937990425e-001	7.072913e+001	9.029663e+001	3.948790e+001	3.018094e+001	52	87	25	57	8.089052e+000	1.901880e+001	0	0	0	0	0	0	0	0	0	0	0	10.3591	22.4917	1	1	0	0	27.501	25.541	58.3918
DATA	1346	9	34	0	0	Col_1_1407440	Col_1_1407440	11943.3	484.5	1.048006963e-001	6.230443394e-002	9.255441668e-002	4.368718e+003	5.561024e+003	4.385920e+002	5.568459e+002	691	1449	26	57	8.555276e+000	1.865653e+001	0	0	0	0	0	0	0	0	0	0	0	640.547	1386.68	1	1	1	1	25.3321	26.3676	58.5184
DATA	1347	9	35	0	0	Col_5_22710624	Col_5_22710624	11964.2	484.632	4.000527454e-002	7.483013001e-002	5.929164379e-001	4.697413e+002	5.150674e+002	6.090416e+001	5.898123e+001	111	188	27	57	8.069997e+000	1.930283e+001	0	0	0	0	0	0	0	0	0	0	0	68.9478	128.569	1	1	1	1	25.7804	26.9677	58.9283
DATA	1348	9	36	0	0	NC_3_13086089	NC_3_13086089	11985	484.226	0.000000000e+000	6.295680352e-001	1.000000000e+000	3.847534e+001	2.852687e+001	3.872397e+001	2.870902e+001	44	67	27	58	7.735594e+000	2.058756e+001	0	0	0	0	0	0	0	0	0	0	0	0.50546	-4.00844	0	0	0	0	26.6546	27	60.5964
DATA	1349	9	37	0	0	NC_3_16530689	NC_3_16530689	12007.2	484.3	7.015760801e-002	7.461315987e-002	3.470715828e-001	4.600954e+002	5.407612e+002	6.010800e+001	6.121049e+001	111.5	213	26	58.5	8.256268e+000	2.339351e+001	0	0	0	0	0	0	0	0	0	0	0	67.682	135.257	1	1	1	1	26.2212	27.1077	62.9
DATA	1350	9	38	0	0	NC_4_7861305	NC_4_7861305	12028.2	484.295	1.831436879e-001	6.370283057e-002	4.040666601e-003	6.967787e+003	1.062279e+004	6.978492e+002	1.062665e+003	1058.5	2737	27	61	7.866972e+000	2.313445e+001	0	0	0	0	0	0	0	0	0	0	0	1026.07	2659.54	1	1	1	1	26.2212	27.4582	63.0359
DATA	1351	9	39	0	0	NC_4_1822080	NC_4_1822080	12049.2	484.267	1.804430718e-001	7.057154285e-002	1.056151874e-002	5.501428e+002	8.335248e+002	6.720464e+001	8.813098e+001	121.5	281.5	27	60	8.016010e+000	2.035220e+001	0	0	0	0	0	0	0	0	0	0	0	81.0967	208.873	1	1	1	1	26.0017	27.9467	61.2828
DATA	1352	9	40	0	0	NC_3_18571271	NC_3_18571271	12070.5	484.324	5.382716116e-002	5.133038106e-001	9.164836165e-001	3.831377e+001	4.336927e+001	3.856723e+001	2.892693e+001	44	80	27	58.5	7.626207e+000	1.978276e+001	0	0	0	0	0	0	0	0	0	0	0	1.11434	10.8777	0	1	0	0	30	27.56	60.544
DATA	1353	9	41	0	0	NC_3_6027300	NC_3_6027300	12091.7	484.5	7.373349815e-002	7.538956552e-002	3.280579135e-001	4.424299e+002	5.242978e+002	5.866325e+001	5.971110e+001	112.5	191	27	59	7.490903e+000	1.931937e+001	0	0	0	0	0	0	0	0	0	0	0	65.3495	131.617	1	1	1	1	27.0811	26.9563	60.246
DATA	1354	9	42	0	0	NC_2_17346966	NC_2_17346966	12112.8	484.029	3.526780575e-001	3.585757618e-001	3.253356417e-001	3.823701e+001	8.613150e+001	3.849475e+001	2.982276e+001	44	92	27	60	8.377282e+000	1.892801e+001	0	0	0	0	0	0	0	0	0	0	0	1.4307	21.6396	0	1	0	0	26.8687	27.5391	60.3867
DATA	1355	9	43	0	0	Col_3_5620213	Col_3_5620213	12133.5	484.673	6.195159497e-002	6.387606980e-002	3.321104369e-001	1.164574e+003	1.343132e+003	1.226402e+002	1.373096e+002	212.5	388	26	58.5	8.909543e+000	2.031760e+001	0	0	0	0	0	0	0	0	0	0	0	172.342	337.72	1	1	1	1	25.1049	27.1387	59.5547
DATA	1356	9	44	0	0	Col_2_16394806	Col_2_16394806	12154.4	484.3	1.995390563e-002	6.632992392e-002	7.635455724e-001	8.126073e+002	8.508140e+002	8.988197e+001	8.973026e+001	159	280	26	59.5	9.002525e+000	2.123537e+001	0	0	0	0	0	0	0	0	0	0	0	120.371	214.091	1	1	1	1	23.9365	27.2955	59.7348
DATA	1357	9	45	0	0	NC_5_13995683	NC_5_13995683	12175.8	484.333	8.089183113e-002	6.832436217e-002	2.364374925e-001	6.509753e+002	7.842533e+002	7.556727e+001	8.343849e+001	138	266	26	58	9.054375e+000	2.178196e+001	0	0	0	0	0	0	0	0	0	0	0	96.5181	197.491	1	1	1	1	24.4106	27.1609	58.9923
DATA	1358	9	46	0	0	NC_2_11957648	NC_2_11957648	12197.6	483.778	2.204868995e-001	6.465221585e-002	6.487876711e-004	1.290695e+004	2.144424e+004	1.291265e+003	2.144613e+003	2040.5	5309	26	57	8.479247e+000	2.320874e+001	0	0	0	0	0	0	0	0	0	0	0	1915.54	5403.95	1	1	1	1	24.1747	26.5933	59.3694
DATA	1359	9	47	0	0	Col_5_12372901	Col_5_12372901	12218.2	484.5	1.140722750e-001	6.482565993e-002	7.846243841e-002	1.010371e+003	1.313872e+003	1.080557e+002	1.344313e+002	191	403.5	26	58	8.425299e+000	2.367341e+001	0	0	0	0	0	0	0	0	0	0	0	150.069	331.327	1	1	1	1	25.7804	26.7491	60.7753
DATA	1360	9	48	0	0	NC_3_14797851	NC_3_14797851	12239.2	484.339	9.320810288e-002	8.591627006e-002	2.779786267e-001	3.121361e+002	3.868585e+002	4.938918e+001	4.800739e+001	88	163	26	58	8.695939e+000	2.289852e+001	0	0	0	0	0	0	0	0	0	0	0	46.4013	97.6196	1	1	1	1	26.2212	26.0485	61.3545
DATA	1361	9	49	0	0	Col_5_26442186	Col_5_26442186	12261.5	484.436	1.499430722e-001	1.050726631e-001	1.535678777e-001	2.058691e+002	2.907598e+002	4.343127e+001	4.065027e+001	73.5	146	26	57	8.329641e+000	2.099557e+001	0	0	0	0	0	0	0	0	0	0	0	30.6306	73.4193	1	1	1	1	24.4106	25.8415	59.5122
DATA	1362	9	50	0	0	NC_2_11171207	NC_2_11171207	12281.9	484.19	1.956154654e-002	7.238048474e-002	7.869602707e-001	5.283486e+002	5.526906e+002	6.520459e+001	6.213519e+001	118.5	207	25	56.5	8.759473e+000	1.882395e+001	0	0	0	0	0	0	0	0	0	0	0	78.6741	139.639	1	1	1	1	25.5572	25.6797	58.0625
DATA	1363	9	51	0	0	Col_5_10576176	Col_5_10576176	12303.3	484.391	5.886513449e-002	6.339657874e-002	3.531367316e-001	1.306542e+003	1.496196e+003	1.361189e+002	1.522865e+002	226	446	26	59	8.839458e+000	2.003128e+001	0	0	0	0	0	0	0	0	0	0	0	194.703	378.241	1	1	1	1	27.2919	26.6102	60.315
DATA	1364	9	52	0	0	Col_1_5139161	Col_1_5139161	12324.5	484.324	2.508237404e-002	6.504319052e-002	6.997733483e-001	9.421303e+002	9.981443e+002	1.016450e+002	1.037651e+002	183	318	26	58	8.914153e+000	1.937629e+001	0	0	0	0	0	0	0	0	0	0	0	140.505	252.471	1	1	1	1	27.0811	26.7119	58.5926
DATA	1365	9	53	0	0	NC_2_6098966	NC_2_6098966	12345.5	484.324	1.594984904e-001	6.518040192e-002	1.440382773e-002	1.050947e+003	1.517328e+003	1.117962e+002	1.543576e+002	203.5	445	26.5	59	8.375573e+000	1.959489e+001	0	0	0	0	0	0	0	0	0	0	0	156.848	383.993	1	1	1	1	27.0811	26.7773	60.4688
DATA	1366	9	54	0	0	NC_3_15547849	NC_3_15547849	12366.5	483.727	5.709278281e-001	2.750636376e-001	3.792902440e-002	3.785280e+001	1.409373e+002	3.827828e+001	3.164374e+001	46	105	26	59	9.221441e+000	2.001548e+001	0	0	0	0	0	0	0	0	0	0	0	5.57411	35.6839	0	1	0	0	24.1747	27.3676	61.1976
DATA	1367	9	55	0	0	Col_1_21496660	Col_1_21496660	12387.5	483.849	-1.648674221e-001	8.961526774e-002	6.580865375e-002	3.900129e+002	2.668158e+002	5.450195e+001	3.890813e+001	99	135	26	60	9.096606e+000	2.211110e+001	0	0	0	0	0	0	0	0	0	0	0	58.2902	67.587	1	1	1	1	24.1747	27.3415	62.8537
DATA	1368	9	56	0	0	NC_1_20247334	NC_1_20247334	12409	484.5	5.049356974e-001	2.976429774e-001	8.980117138e-002	3.780416e+001	1.209136e+002	3.811415e+001	3.077923e+001	47	96	27	61	9.266069e+000	2.208471e+001	0	0	0	0	0	0	0	0	0	0	0	3.38333	30.6434	0	1	0	0	26.2212	27.5399	64.3118
DATA	1369	9	57	0	0	Col_3_5931764	Col_3_5931764	12430.1	484.179	4.928611839e-003	6.421518788e-002	9.388212362e-001	1.092172e+003	1.104637e+003	1.156463e+002	1.140296e+002	209	350.5	26	64	9.220850e+000	2.069661e+001	0	0	0	0	0	0	0	0	0	1	0	163.441	280.064	1	1	1	1	25.1049	27.0203	65.7195
DATA	1370	9	58	0	0	Col_5_15274523	Col_5_15274523	12451.5	484.324	9.960957336e-002	6.276401547e-002	1.125015312e-001	1.992737e+003	2.506453e+003	2.028643e+002	2.522358e+002	344.5	719.5	26	61	8.149428e+000	2.049297e+001	0	0	0	0	0	0	0	0	0	0	0	298.388	635.732	1	1	1	1	27.0811	26.1667	62.7614
DATA	1371	9	59	0	0	NC_4_6728804	NC_4_6728804	12472.5	484.324	2.518750711e-001	6.991643241e-002	3.151519082e-004	6.269518e+002	1.119719e+003	7.330047e+001	1.154859e+002	140	353.5	26	59	7.760358e+000	1.995800e+001	0	0	0	0	0	0	0	0	0	0	0	93.9324	284.108	1	1	1	1	27.0811	26.7042	60.6866
DATA	1372	9	60	0	0	NC_1_18408382	NC_1_18408382	12493.2	484.167	6.034758717e-002	6.215689149e-002	3.316024042e-001	2.455009e+003	2.820985e+003	2.484178e+002	2.835106e+002	410.5	798	26	59	7.741329e+000	1.869685e+001	0	0	0	0	0	0	0	0	0	0	0	368.022	716.011	1	1	1	1	26.0017	26.9203	60.4022
DATA	1373	9	61	0	0	NC_4_1964684	NC_4_1964684	12515.1	483.833	1.076481626e-001	6.534690644e-002	9.948947782e-002	9.035320e+002	1.157688e+003	9.799360e+001	1.191665e+002	177	353	27	58	8.044388e+000	1.907214e+001	0	0	0	0	0	0	0	0	0	0	0	135.522	293.933	1	1	1	1	22.9591	27.3519	59.7963
DATA	1374	9	62	0	0	NC_4_16548695	NC_4_16548695	12536	484.203	-2.389140921e-002	6.544523134e-002	7.150669260e-001	9.380919e+002	8.878794e+002	1.011824e+002	9.317205e+001	182	292	26	58.5	8.716720e+000	1.971019e+001	0	0	0	0	0	0	0	0	0	0	0	140.771	225.5	1	1	1	1	28.1191	27.6066	59.6324
DATA	1375	9	63	0	0	Col_1_63915	Col_1_63915	12557.2	484.194	-1.529677227e-003	6.694033345e-002	9.817688445e-001	7.723432e+002	7.696277e+002	8.603206e+001	8.197903e+001	162	255	26	57	8.057724e+000	1.977748e+001	0	0	0	0	0	0	0	0	0	0	0	115.953	195.521	1	1	1	1	28.5237	26.2319	58.5551
DATA	1376	9	64	0	0	Col_5_3645071	Col_5_3645071	12577.7	484.945	-1.612122658e+000	1.653087702e-001	1.805296736e-022	4.168810e+004	1.018332e+003	4.168982e+003	1.056733e+002	6359.5	318	26	59.5	9.031506e+000	1.960473e+001	0	0	0	0	0	0	0	0	0	0	0	6261	258.776	1	1	1	1	24.8756	26.6617	59.7368
DATA	1377	9	65	0	0	NC_5_19533449	NC_5_19533449	12600.1	484.196	8.964042712e-002	1.957229185e-001	6.469548991e-001	9.946682e+001	1.222696e+002	3.915158e+001	3.075743e+001	58	101	26	57.5	8.853904e+000	2.052292e+001	0	0	0	0	0	0	0	0	0	0	0	14.9459	31.0772	1	1	0	0	25.3321	26.7645	59.3841
DATA	1378	9	66	0	0	Col_4_11434676	Col_4_11434676	12620.4	484	1.236942791e-001	6.352915903e-002	5.152905383e-002	1.519070e+003	2.019631e+003	1.565521e+002	2.039248e+002	271	583	26.5	57	8.335672e+000	2.146765e+001	0	0	0	0	0	0	0	0	0	0	0	228.342	513.423	1	1	1	1	26.2212	26.9457	58.938
DATA	1379	9	67	0	0	Col_5_20562209	Col_5_20562209	12641.4	483.621	2.450977638e-002	1.050551491e-001	8.155254276e-001	2.338590e+002	2.474366e+002	4.448209e+001	3.752626e+001	75	129	26	58	8.192726e+000	2.313573e+001	0	0	0	0	0	0	0	0	0	0	0	35.1661	62.9124	1	1	1	1	25.3321	26.7341	60.794
DATA	1380	9	68	0	0	Col_2_12313241	Col_2_12313241	12662.9	483.789	-1.293396848e-001	7.128801364e-002	6.962756258e-002	6.926820e+002	5.142736e+002	7.892364e+001	5.865555e+001	146.5	196.5	25	58	7.854752e+000	2.267437e+001	0	0	0	0	0	0	0	0	0	0	0	104.194	130.78	1	1	1	1	25.5572	25.7924	60.1144
DATA	1381	9	69	0	0	Col_5_14139994	Col_5_14139994	12684	483.96	9.234522431e-002	6.364289866e-002	1.467825851e-001	1.277709e+003	1.580437e+003	1.332497e+002	1.605406e+002	227.5	450.5	24	57	7.832102e+000	2.248293e+001	0	0	0	0	0	0	0	0	0	0	0	192.247	401.964	1	1	1	1	23.2073	25.5129	59.319
DATA	1382	9	70	0	0	Col_4_4864805	Col_4_4864805	12704.9	483.7	-4.642047551e-003	6.610561032e-002	9.440172123e-001	8.424525e+002	8.334957e+002	9.233926e+001	8.799127e+001	165.5	277	24	58	7.749601e+000	2.074462e+001	0	0	0	0	0	0	0	0	1	0	0	126.792	212.01	1	1	1	1	26.2212	25.1845	58.9013
DATA	1383	9	71	0	0	NC_3_765985	NC_3_765985	12725.9	483.759	-3.751616219e-001	1.316880408e-001	4.387531265e-003	2.747831e+002	1.158319e+002	4.673001e+001	3.048498e+001	83.5	96	25	57	7.591319e+000	2.042436e+001	0	0	0	0	0	0	0	0	1	0	0	41.3651	29.466	1	1	1	0	24.4106	24.7679	58.7131
DATA	1384	9	72	0	0	Col_1_9478442	Col_1_9478442	12747.4	484.115	5.699517280e-002	6.846792001e-002	4.051627962e-001	6.428629e+002	7.330162e+002	7.457111e+001	7.853754e+001	143	248	25	56	7.579152e+000	2.087577e+001	0	0	0	0	0	0	0	0	1	0	0	96.7922	186.486	1	1	1	1	26.2212	25.2415	58.1525
DATA	1385	9	73	0	0	NC_5_19687590	NC_5_19687590	12769	483.966	-5.537619922e-002	6.604618587e-002	4.017799342e-001	9.180105e+002	8.081118e+002	9.927254e+001	8.558857e+001	179	268	25	53	7.388544e+000	1.848037e+001	0	0	0	0	0	0	0	0	1	0	0	138.245	205.599	1	1	1	1	26.4388	25.3782	55.0588
DATA	1386	9	74	0	0	NC_3_18099153	NC_3_18099153	12789.8	484	1.724261620e-001	1.667704238e-001	3.011766903e-001	1.081167e+002	1.608122e+002	3.929526e+001	3.245797e+001	56.5	104	25	54	7.913431e+000	1.712463e+001	0	0	0	0	0	0	0	0	0	0	0	16.2836	40.9148	1	1	0	1	28.1191	25.955	56.0225
DATA	1387	9	75	0	0	NC_5_17588534	NC_5_17588534	12810.9	483.893	1.081104074e-001	7.599266227e-002	1.548397578e-001	4.130417e+002	5.297906e+002	5.597266e+001	6.001418e+001	104	184	25	55	7.383153e+000	1.999017e+001	0	0	0	0	0	0	0	0	0	0	0	62.2159	134.792	1	1	1	1	25.7804	26.0647	58.2155
DATA	1388	9	76	0	0	NC_2_4817710	NC_2_4817710	12832.3	483.967	1.217228523e-001	7.989584130e-002	1.276288620e-001	3.555938e+002	4.706272e+002	5.187649e+001	5.486204e+001	97	180	25	54	6.503733e+000	2.040736e+001	0	0	0	0	0	0	0	0	1	0	0	53.5664	119.738	1	1	1	1	26.4388	25.2909	56.4
DATA	1389	9	77	0	0	Col_5_3654411	Col_5_3654411	12853.4	484	-8.067023817e-003	6.533830465e-002	9.017385242e-001	9.273922e+002	9.103248e+002	1.001356e+002	9.529910e+001	178	279	25	56	7.595745e+000	2.038070e+001	0	0	0	0	0	0	0	0	1	0	0	139.708	231.597	1	1	1	1	29.1201	25.4304	57.7848
DATA	1390	9	78	0	0	NC_5_21413714	NC_5_21413714	12874.5	484	1.484567730e-001	7.610421421e-002	5.109229453e-002	4.007521e+002	5.640694e+002	5.506878e+001	6.306225e+001	102.5	208.5	26	55.5	7.404254e+000	1.973754e+001	0	0	0	0	0	0	0	0	0	0	0	60.3722	143.497	1	1	1	1	29.1201	26.1048	57.3427
DATA	1391	9	79	0	0	NC_5_2201264	NC_5_2201264	12895.5	484.17	1.482766579e-001	7.153412955e-002	3.818996199e-002	5.039554e+002	7.090368e+002	6.297889e+001	7.630564e+001	110.5	242	26	58	8.021596e+000	1.924832e+001	0	0	0	0	0	0	0	0	0	0	0	75.9174	180.363	1	1	1	1	23.4529	26.4385	58.5123
DATA	1392	9	80	0	0	NC_4_6798140	NC_4_6798140	12916.6	484	-2.630208229e-001	6.855347138e-002	1.246859191e-004	1.461507e+003	7.975906e+002	1.509529e+002	8.459854e+001	256	253	25	58	8.611358e+000	1.991305e+001	0	0	0	0	0	0	0	0	0	0	0	220.157	202.865	1	1	1	1	29.1201	26.4177	59.4378
DATA	1393	9	81	0	0	NC_5_13067132	NC_5_13067132	12938	483.797	0.000000000e+000	6.292494359e-001	1.000000000e+000	3.753402e+001	2.802798e+001	3.777508e+001	2.823593e+001	39.5	69.5	25	60	8.057063e+000	1.965410e+001	0	0	0	0	0	0	0	0	0	0	0	-1.32074	3.25239	0	0	0	0	28.1191	25.5859	60.6432
[truncated: 17,537,951 more chars]
