# Supplementary material for: Cryptic Genetic Variation for Arabidopsis thaliana Seed Germination Speed in a Novel Salt Stress Environment
Source: G3 (Bethesda). 2016 Aug 18;6(10):3129–38. doi: 10.1534/g3.116.033944 (PMC5068935; doi:10.1534/g3.116.033944)
Supplement: Supplemental Material [file supp_g3.116.033944_FileS1.zip › SaltMedium-Rep2-Cy5.txt]

TYPE	text	text	text	integer	text	float	float	text	integer	text	text	integer	integer	integer	integer	float	float	float	float	float	float	text	text	text	text	text	text	text	text	text	text	text	integer	integer	integer
FEPARAMS	Protocol_Name	Protocol_date	Scan_ScannerName	Scan_NumChannels	Scan_Date	Scan_MicronsPerPixelX	Scan_MicronsPerPixelY	Scan_OriginalGUID	Scan_NumScanPass	Grid_Name	Grid_Date	Grid_NumSubGridRows	Grid_NumSubGridCols	Grid_NumRows	Grid_NumCols	Grid_RowSpacing	Grid_ColSpacing	Grid_OffsetX	Grid_OffsetY	Grid_NomSpotWidth	Grid_NomSpotHeight	Grid_GenomicBuild	FeatureExtractor_Barcode	FeatureExtractor_Sample	FeatureExtractor_ScanFileName	FeatureExtractor_ArrayName	FeatureExtractor_ScanFileGUID	FeatureExtractor_DesignFileName	FeatureExtractor_ExtractionTime	FeatureExtractor_UserName	FeatureExtractor_ComputerName	FeatureExtractor_Version	FeatureExtractor_IsXDRExtraction	FeatureExtractor_ColorMode	FeatureExtractor_QCReportType
DATA	Wei_temp (Editable)	09-Jul-2012 13:40	Agilent Technologies Scanner G2505C US93503718	2	05-06-2012 18:47:55	3	3	6a4d669c-0a64-4cc7-873b-0a292ff51d55	1	036067_D_F_20110818	18-Aug-2011 00:00	1	1	384	164	36.6617	31.745	0	18.3309	30	30	ath1:Jan2004	253606710006_1_2		D:\ScanData\Wei Yuan\salt250-rep1&2-ranknormed\\salt250-rep2-cy5.tif	salt250-rep2-cy5	f53fe134-323e-4d64-b1cd-487f23996401	036067_D_F_20110818.xml	09-Jul-2012 13:43:25	Administrator	SCANNER1	10.7.3.1	0	1	4
*
TYPE	float	float	float	integer	integer	float	float	float	integer	integer	float	float	integer	float	float	float	integer	float	float	integer	integer	float	float	float	integer	float	float	integer	integer	integer	integer	integer	float	float	float	integer	integer	integer	integer	integer	float	float	float	integer	float	float	float	float	float	float	float	integer	integer	float	float	integer	integer	float	float	float	float	float	float	float	float	float	float	float	float	integer	float	float	float	float	integer	float	float	float	float	integer	float	float	float	float	integer	float	float	float	float	float	float	float	integer	float	float	float	integer	float	float	float	float	float	integer	integer	integer	integer	float	float	float	float	integer	float	float	float	float	float	float	float	float	float	float	float	float	float	float	float	float	float	float	float	float	float	float	float	integer	integer	integer	integer	float	float	integer	text	integer	integer	float	float	float	float	boolean	float	float	float	boolean	float	boolean	float	boolean	float	boolean	float	boolean	float	boolean	float	boolean	float	boolean	float	boolean	float	boolean	float	boolean
STATS	gDarkOffsetAverage	gDarkOffsetMedian	gDarkOffsetStdDev	gDarkOffsetNumPts	gSaturationValue	rDarkOffsetAverage	rDarkOffsetMedian	rDarkOffsetStdDev	rDarkOffsetNumPts	rSaturationValue	gAvgSig2BkgNegCtrl	rAvgSig2BkgNegCtrl	gNumSatFeat	gLocalBGInlierNetAve	gLocalBGInlierAve	gLocalBGInlierSDev	gLocalBGInlierNum	gGlobalBGInlierAve	gGlobalBGInlierSDev	gGlobalBGInlierNum	rNumSatFeat	rLocalBGInlierNetAve	rLocalBGInlierAve	rLocalBGInlierSDev	rLocalBGInlierNum	rGlobalBGInlierAve	rGlobalBGInlierSDev	rGlobalBGInlierNum	gNumFeatureNonUnifOL	gNumPopnOL	gNumNonUnifBGOL	gNumPopnBGOL	gOffsetUsed	gGlobalFeatInlierAve	gGlobalFeatInlierSDev	gGlobalFeatInlierNum	rNumFeatureNonUnifOL	rNumPopnOL	rNumNonUnifBGOL	rNumPopnBGOL	rOffsetUsed	rGlobalFeatInlierAve	rGlobalFeatInlierSDev	rGlobalFeatInlierNum	AllColorPrcntSat	AnyColorPrcntSat	AnyColorPrcntFeatNonUnifOL	AnyColorPrcntBGNonUnifOL	AnyColorPrcntFeatPopnOL	AnyColorPrcntBGPopnOL	TotalPrcntFeatOL	gNumNegBGSubFeat	gNonCtrlNumNegFeatBGSubSig	gLinearDyeNormFactor	gRMSLowessDNF	rNumNegBGSubFeat	rNonCtrlNumNegFeatBGSubSig	rLinearDyeNormFactor	rRMSLowessDNF	gSpatialDetrendRMSFit	gSpatialDetrendRMSFilteredMinusFit	gSpatialDetrendSurfaceArea	gSpatialDetrendVolume	gSpatialDetrendAveFit	rSpatialDetrendRMSFit	rSpatialDetrendRMSFilteredMinusFit	rSpatialDetrendSurfaceArea	rSpatialDetrendVolume	rSpatialDetrendAveFit	gNonCtrlNumSatFeat	gNonCtrl99PrcntNetSig	gNonCtrl50PrcntNetSig	gNonCtrl1PrcntNetSig	gNonCtrlMedPrcntCVBGSubSig	rNonCtrlNumSatFeat	rNonCtrl99PrcntNetSig	rNonCtrl50PrcntNetSig	rNonCtrl1PrcntNetSig	rNonCtrlMedPrcntCVBGSubSig	gNegCtrlNumInliers	gNegCtrlAveNetSig	gNegCtrlSDevNetSig	gNegCtrlAveBGSubSig	gNegCtrlSDevBGSubSig	rNegCtrlNumInliers	rNegCtrlAveNetSig	rNegCtrlSDevNetSig	rNegCtrlAveBGSubSig	rNegCtrlSDevBGSubSig	gAveNumPixOLLo	gAveNumPixOLHi	gPixCVofHighSignalFeat	gNumHighSignalFeat	rAveNumPixOLLo	rAveNumPixOLHi	rPixCVofHighSignalFeat	rNumHighSignalFeat	NonCtrlAbsAveLogRatio	NonCtrlSDevLogRatio	NonCtrlSNRLogRatio	AddErrorEstimateGreen	AddErrorEstimateRed	TotalNumFeatures	NonCtrlNumUpReg	NonCtrlNumDownReg	NumIsNorm	ROIHeight	ROIWidth	CentroidDiffX	CentroidDiffY	NumFoundFeat	MaxNonUnifEdges	MaxSpotNotFoundEdges	gMultDetrendRMSFit	rMultDetrendRMSFit	gMultDetrendSurfaceAverage	rMultDetrendSurfaceAverage	DerivativeOfLogRatioSD	gNonCtrl50PrcntBGSubSig	rNonCtrl50PrcntBGSubSig	gMedPrcntCVProcSignal	rMedPrcntCVProcSignal	geQCMedPrcntCVProcSignal	reQCMedPrcntCVProcSignal	gOutlierFlagger_Auto_FeatB_Term	rOutlierFlagger_Auto_FeatB_Term	gOutlierFlagger_Auto_FeatC_Term	rOutlierFlagger_Auto_FeatC_Term	gOutlierFlagger_Auto_BgndB_Term	rOutlierFlagger_Auto_BgndB_Term	gOutlierFlagger_Auto_BgndC_Term	rOutlierFlagger_Auto_BgndC_Term	OutlierFlagger_FeatChiSq	OutlierFlagger_BgndChiSq	GriddingStatus	IsGoodGrid	NumGeneNonUnifOL	TotalNumberOfReplicatedGenes	gPercentileIntensityProcessedSignal	rPercentileIntensityProcessedSignal	ExtractionStatus	QCMetricResults	gNonCtrlNumWellAboveBG	rNonCtrlNumWellAboveBG	UpRandomnessRatio	DownRandomnessRatio	UpRandomnessSDRatio	DownRandomnessSDRatio	GridHasBeenOptimized	gNegCtrlSpread	rNegCtrlSpread	Metric_IsGoodGrid	Metric_IsGoodGrid_IsInRange	Metric_AnyColorPrcntFeatNonUnifOL	Metric_AnyColorPrcntFeatNonUnifOL_IsInRange	Metric_DerivativeLR_Spread	Metric_DerivativeLR_Spread_IsInRange	Metric_gRepro	Metric_gRepro_IsInRange	Metric_g_BGNoise	Metric_g_BGNoise_IsInRange	Metric_g_Signal2Noise	Metric_g_Signal2Noise_IsInRange	Metric_g_SignalIntensity	Metric_g_SignalIntensity_IsInRange	Metric_rRepro	Metric_rRepro_IsInRange	Metric_r_BGNoise	Metric_r_BGNoise_IsInRange	Metric_r_Signal2Noise	Metric_r_Signal2Noise_IsInRange	Metric_r_SignalIntensity	Metric_r_SignalIntensity_IsInRange
DATA	8.54917	8.54917	4.47309	0	65526	8.99531	8.99531	2.91542	0	65526	2.27568	1.42464	8	19.5156	28.0647	1.40148	61571	28.0647	1.40148	61571	121	50.2263	59.2216	2.36255	62640	59.2216	2.36255	62640	582	29	0	1405	8.54917	296.886	1516.97	62366	1313	28	0	336	8.99531	644.052	3866.06	61638	0.00635163	0.198488	2.1008	0	0.0873349	2.74231	2.13298	2042	1647	7.73784	0	967	536	4.21731	0	1.06431	3.55461	1.00128	3.78004	41.6318	0.985831	4.96661	1.0011	3.44415	66.4497	8	3977	109.951	29.6508	10.1197	121	11616.2	197.354	57.9825	11.1276	598	34.5566	5.81613	1.44093	5.69945	606	58.3792	6.56448	0.892672	6.41446	0.129335	0.95141	0.138449	691	0.0879859	1.15082	0.166193	687	0.105405	0.0636825	2.07048	44.1014	27.0517	62976	2430	3323	1489	3.64596	6.34686	0.737612	0.765635	60705	0.03125	0.0260417	0.0321159	0.0495234	152.586	201.408	0.345041	76.8906	139.873	9.03455	9.33201	0	0	198.804	317.073	84.2868	375.105	81.5168	173.194	57.7536	361.554	2.32576	1.28986	0	1	1243	60778	1187.87	1162.32	1	ExtractionEvaluate	50380	55117	1.17245	1.24319	0.467988	0.40707	0	23.8961	26.8933	1	1	2.1008	1	0.345041	0	0.101197	1	5.69945	1	13.4909	0	76.8906	1	0.111276	1	6.41446	1	21.8059	0	139.873	1
*
TYPE	integer	integer	integer	integer	integer	text	text	float	float	float	float	float	float	float	float	float	float	float	float	float	float	float	boolean	boolean	boolean	boolean	boolean	boolean	boolean	boolean	boolean	boolean	boolean	float	float	boolean	boolean	boolean	boolean	float	float	float
FEATURES	FeatureNum	Row	Col	SubTypeMask	ControlType	ProbeName	SystematicName	PositionX	PositionY	LogRatio	LogRatioError	PValueLogRatio	gProcessedSignal	rProcessedSignal	gProcessedSigError	rProcessedSigError	gMedianSignal	rMedianSignal	gBGMedianSignal	rBGMedianSignal	gBGPixSDev	rBGPixSDev	gIsSaturated	rIsSaturated	gIsFeatNonUnifOL	rIsFeatNonUnifOL	gIsBGNonUnifOL	rIsBGNonUnifOL	gIsFeatPopnOL	rIsFeatPopnOL	gIsBGPopnOL	rIsBGPopnOL	IsManualFlag	gBGSubSignal	rBGSubSignal	gIsPosAndSignif	rIsPosAndSignif	gIsWellAboveBG	rIsWellAboveBG	SpotExtentX	gBGMeanSignal	rBGMeanSignal
DATA	1	1	1	66	1	DarkCorner	DarkCorner	5955.07	437.986	0.000000000e+000	6.500869878e-001	1.000000000e+000	4.547338e+001	2.747309e+001	4.576544e+001	2.764953e+001	38	62	22	54	7.406075e+000	1.863465e+001	0	0	0	0	0	0	0	0	1	0	0	0.0421231	-5.20843	0	0	0	0	28.1191	22.5218	55.3638
DATA	2	1	2	66	1	DarkCorner	DarkCorner	5976.57	438.209	0.000000000e+000	6.495200319e-001	1.000000000e+000	4.565206e+001	2.771954e+001	4.595025e+001	2.789756e+001	36.5	55.5	22	55	7.299500e+000	1.878945e+001	0	0	0	0	0	0	0	0	1	0	0	0.840444	-10.8582	0	0	0	0	30.6537	22.2019	55.4648
DATA	3	1	3	66	1	DarkCorner	DarkCorner	5997.84	437.857	0.000000000e+000	6.490258830e-001	1.000000000e+000	4.581876e+001	2.795348e+001	4.612666e+001	2.813301e+001	38	65	22	55	7.347853e+000	1.861272e+001	0	0	0	0	0	0	0	0	1	0	0	1.38593	-3.06384	0	0	0	0	24.8756	22.2299	55.5161
DATA	4	1	4	0	0	NC_3_8920405	NC_3_8920405	6018.29	437.778	-1.303771147e-001	7.110997999e-002	6.673457578e-002	8.069921e+002	5.977123e+002	9.302063e+001	6.615304e+001	138	207.5	22	55	7.431473e+000	1.842345e+001	0	0	0	0	0	0	0	0	1	0	0	99.414	135.246	1	1	1	1	27.0811	22.4464	55.7533
DATA	5	1	5	0	0	Col_1_6376497	Col_1_6376497	6039.03	438.033	9.016114084e-002	9.446354800e-002	3.398537318e-001	2.986625e+002	3.675715e+002	5.519014e+001	4.654563e+001	72.5	146	22	55	7.358385e+000	1.900747e+001	0	0	0	0	0	0	0	0	1	0	0	36.6771	82.5685	1	1	1	1	26.4388	22.7334	56.7674
DATA	6	1	6	0	0	Col_5_14562608	Col_5_14562608	6060.62	438	2.116618012e-001	6.457396103e-002	1.046121932e-003	3.816966e+003	6.214127e+003	3.845250e+002	6.220779e+002	485	1373	22	55	7.262438e+000	1.876848e+001	0	0	0	0	0	0	0	0	1	0	0	467.312	1385.94	1	1	1	1	29.1201	22.8863	56.454
DATA	7	1	7	0	0	Col_4_9264603	Col_4_9264603	6082.56	435.92	2.079769049e-001	6.490149231e-002	1.352967610e-003	3.383425e+003	5.461771e+003	3.485624e+002	5.469445e+002	466	1190	23	56	7.164242e+000	1.893535e+001	0	0	1	1	0	0	0	0	1	0	0	413.04	1209.6	1	1	1	1	17.2609	23.1173	56.9002
DATA	8	1	8	0	0	NC_4_10666687	NC_4_10666687	6103.14	438.486	-1.977640709e-001	1.052673538e-001	6.028766782e-002	3.566959e+002	2.262216e+002	5.884702e+001	3.688236e+001	83	113	23	56	7.541186e+000	1.904797e+001	0	0	0	0	0	0	0	0	1	0	0	43.4355	49.8146	1	1	1	1	20.3108	23.6576	57.1185
DATA	9	1	9	0	0	Col_3_1593400	Col_3_1593400	6124.37	438	3.498880838e-002	6.470299103e-002	5.886728165e-001	1.147625e+003	1.243909e+003	1.239823e+002	1.277952e+002	175	322	23	56	7.381087e+000	1.905410e+001	0	0	0	0	0	0	0	0	1	0	0	139.413	272.317	1	1	1	1	29.1201	23.769	56.7566
DATA	10	1	10	0	0	Col_2_11834384	Col_2_11834384	6145.37	438.226	1.252126895e-001	1.077420620e-001	2.451736014e-001	2.368367e+002	3.159816e+002	5.264739e+001	4.319870e+001	67	131	24	55	7.736072e+000	1.914379e+001	0	0	0	0	0	0	0	0	1	0	0	28.7081	68.8084	1	1	1	1	26.4388	24.1384	56.3841
DATA	11	1	11	0	0	NC_3_3371939	NC_3_3371939	6165.94	438.437	5.997986288e-003	8.901213039e-002	9.462760699e-001	3.724791e+002	3.776591e+002	6.005784e+001	4.798323e+001	86	145.5	24	56	7.704000e+000	1.902258e+001	0	0	0	0	0	0	0	0	1	0	0	45.0613	81.8421	1	1	1	1	22.9591	24.2948	56.4968
DATA	12	1	12	0	0	Col_2_5781099	Col_2_5781099	6187	438	5.933534211e-002	6.269565462e-002	3.439431918e-001	1.989435e+003	2.280684e+003	2.044657e+002	2.299990e+002	277	557	24	55	7.673837e+000	1.856958e+001	0	0	0	0	0	0	0	0	0	0	0	240.232	491.939	1	1	1	1	28.1191	24.4383	56.3548
DATA	13	1	13	0	0	NC_5_21487777	NC_5_21487777	6208.65	438.481	2.330002544e-002	7.212141241e-002	7.466447423e-001	6.263344e+002	6.608551e+002	7.847487e+001	7.252130e+001	110.5	201.5	24	55	7.514852e+000	1.924354e+001	0	0	0	0	0	0	0	0	0	0	0	75.5033	141.93	1	1	1	1	24.4106	24.5621	56.3859
DATA	14	1	14	0	0	NC_3_15212414	NC_3_15212414	6230	437.797	3.898414682e-002	1.282498061e-001	7.611504307e-001	2.067491e+002	2.261662e+002	5.166845e+001	3.756084e+001	65.5	107.5	24	55	7.447195e+000	1.948626e+001	0	0	0	0	0	0	0	0	0	0	0	24.8852	48.3765	1	1	0	1	28.1191	24.5918	56.4337
DATA	15	1	15	0	0	NC_5_694888	NC_5_694888	6250.74	438.722	3.659461547e-002	8.066188372e-002	6.500597704e-001	4.479561e+002	4.873377e+002	6.522796e+001	5.727512e+001	87	171.5	24	55	7.363018e+000	1.944809e+001	0	0	0	0	0	0	0	0	0	0	0	53.8476	103.886	1	1	1	1	24.8756	24.6116	56.3747
DATA	16	1	16	0	0	NC_3_20678165	NC_3_20678165	6271.9	438.254	1.816683311e-001	6.457320811e-002	4.902519240e-003	1.781816e+003	2.707267e+003	1.843965e+002	2.724050e+002	244	583.5	24	55	7.415730e+000	1.981125e+001	0	0	0	0	0	0	0	0	0	0	0	213.932	575.185	1	1	1	1	26.2212	24.7859	56.7859
DATA	17	1	17	0	0	Col_2_15227541	Col_2_15227541	6293.03	438.27	-8.070558596e-002	7.391504450e-002	2.748904497e-001	6.627836e+002	5.503845e+002	8.155291e+001	6.281847e+001	114	185	25	55	7.548645e+000	1.947797e+001	0	0	0	0	0	0	0	0	0	0	0	79.4946	116.589	1	1	1	1	27.2919	24.9507	56.1336
DATA	18	1	18	0	0	Col_1_27085104	Col_1_27085104	6314.2	438.288	-2.374675317e-003	6.260972193e-002	9.697449128e-001	2.021921e+003	2.010895e+003	2.077106e+002	2.033687e+002	292	495	24	55	7.564721e+000	1.939021e+001	0	0	0	0	0	0	0	0	0	0	0	242.295	424.842	1	1	1	1	26.2212	24.753	56.0826
DATA	19	1	19	0	0	Col_1_18964698	Col_1_18964698	6335.88	437.591	-1.228467468e-001	8.671157169e-002	1.565623515e-001	4.681555e+002	3.528120e+002	6.676254e+001	4.659641e+001	93	141	24	54	7.597430e+000	1.940018e+001	0	0	0	0	0	0	0	0	0	0	0	56.0579	74.3515	1	1	1	1	26.6546	24.7547	55.6917
DATA	20	1	20	0	0	NC_5_3820111	NC_5_3820111	6356.7	437.407	7.038019295e-002	6.564483007e-002	2.836589033e-001	1.016194e+003	1.194969e+003	1.122263e+002	1.233281e+002	162	321	24	55	7.524153e+000	1.902110e+001	0	0	0	0	0	0	0	0	0	0	0	121.609	251.307	1	1	1	1	25.5572	24.565	55.5466
DATA	21	1	21	0	0	Col_3_3191507	Col_3_3191507	6378.21	437.651	1.131320331e-001	6.472529622e-002	8.048484148e-002	1.221457e+003	1.584931e+003	1.311105e+002	1.614116e+002	180.5	389.5	24	55	7.599202e+000	1.967365e+001	0	0	0	0	0	0	0	0	0	0	0	146.104	332.721	1	1	1	1	26.4388	24.5352	56.0783
DATA	22	1	22	0	0	Col_5_17316191	Col_5_17316191	6398.97	437.6	-1.739874315e-002	7.155682040e-002	8.078924219e-001	6.841262e+002	6.572604e+002	8.337983e+001	7.250093e+001	119.5	201	25	56	7.748416e+000	1.937663e+001	0	0	0	0	0	0	0	0	0	0	0	81.8038	137.769	1	1	1	1	26.2212	25.214	56.2799
DATA	23	1	23	0	0	NC_2_6044749	NC_2_6044749	6420.06	438.156	3.554131663e-001	3.135958392e-001	2.570682173e-001	5.199398e+001	1.178599e+002	4.795711e+001	3.282709e+001	46	91.5	25	56	7.750834e+000	1.943333e+001	0	0	0	0	0	0	0	0	0	0	0	6.21585	24.6752	1	1	0	0	26.4388	25.3671	56.7
DATA	24	1	24	0	0	Col_3_12130389	Col_3_12130389	6441.22	438.32	4.385510220e-002	8.623581167e-002	6.110686585e-001	3.873814e+002	4.285425e+002	6.143226e+001	5.269808e+001	85	155	25	56	7.788545e+000	1.948047e+001	0	0	0	0	0	0	0	0	0	0	0	46.3069	89.6295	1	1	1	1	23.2073	25.7247	57.163
DATA	25	1	25	0	0	Col_4_6933923	Col_4_6933923	6462.11	438.089	1.449674573e-001	1.061712968e-001	1.721239232e-001	2.423842e+002	3.384323e+002	5.348573e+001	4.568931e+001	69	132	25	55	7.686798e+000	1.921392e+001	0	0	0	0	0	0	0	0	0	0	0	28.9745	70.7249	1	1	1	1	24.6442	25.7802	56.7678
DATA	26	1	26	0	0	Col_1_13605351	Col_1_13605351	6483.93	437.729	1.001631845e-001	6.409085521e-002	1.180923408e-001	1.380102e+003	1.738098e+003	1.460118e+002	1.765027e+002	211	456	25	55	7.556382e+000	1.935541e+001	0	0	0	0	0	0	0	0	0	0	0	164.998	362.991	1	1	1	1	26.0017	25.8223	56.8434
DATA	27	1	27	0	0	NC_5_14917947	NC_5_14917947	6505.32	437.981	0.000000000e+000	6.425226616e-001	1.000000000e+000	4.735650e+001	3.052746e+001	4.766064e+001	3.072352e+001	42	53	25	55	7.464693e+000	1.909712e+001	0	0	0	0	0	0	0	0	0	0	0	-0.234654	-5.76512	0	0	0	0	24.4106	25.8628	56.4167
DATA	28	1	28	0	0	NC_5_15082596	NC_5_15082596	6526.33	437.609	-1.145869813e-002	2.142552340e-001	9.573482450e-001	1.215460e+002	1.183810e+002	4.917086e+001	3.293077e+001	52	98	25	55	7.448752e+000	1.882898e+001	0	0	0	0	0	0	0	0	0	0	0	14.5398	24.7109	1	1	0	0	27.2919	25.7969	56.475
DATA	29	1	29	0	0	Col_1_9386982	Col_1_9386982	6546.67	438.016	-3.443041736e-004	6.906897231e-002	9.960226157e-001	7.793391e+002	7.787215e+002	9.133342e+001	8.371453e+001	131	226	25	55	7.361558e+000	1.858697e+001	0	0	0	0	0	0	0	0	0	0	0	93.2671	162.572	1	1	1	1	25.5572	25.6911	56.0707
DATA	30	1	30	0	0	NC_2_16383520	NC_2_16383520	6568.87	437.619	-7.155662003e-001	9.171946583e-002	6.108692432e-015	3.061828e+003	5.894060e+002	3.098605e+002	6.646544e+001	410	194	25	55	7.297312e+000	1.846706e+001	0	0	0	0	0	0	0	0	0	0	0	366.624	123.074	1	1	1	1	26.4388	25.5999	55.7849
DATA	31	1	31	0	0	Col_3_11858154	Col_3_11858154	6589.39	437.754	7.595972286e-002	7.356312266e-002	3.018010425e-001	5.640904e+002	6.719059e+002	7.378931e+001	7.387407e+001	103	202	25	55	7.267948e+000	1.851047e+001	0	0	0	0	0	0	0	0	0	0	0	67.5851	140.365	1	1	1	1	25.7804	25.6467	55.9102
DATA	32	1	32	0	0	Col_1_26132086	Col_1_26132086	6610.87	437.79	2.800231244e-001	6.658101200e-002	2.602171803e-005	8.084403e+003	1.540533e+004	8.098366e+002	1.540839e+003	994	3246	25	55	7.315283e+000	1.860485e+001	0	0	0	0	0	0	0	0	0	0	0	969.307	3220.31	1	1	1	1	26.2212	25.71	56.2982
DATA	33	1	33	0	0	Col_1_21422549	Col_1_21422549	6631.71	437.714	2.188854916e-002	6.538932222e-002	7.378197549e-001	1.071113e+003	1.126481e+003	1.171707e+002	1.167465e+002	167.5	285.5	25	55	7.292707e+000	1.872694e+001	0	0	0	0	0	0	0	0	0	0	0	128.524	235.658	1	1	1	1	24.8756	25.6669	55.9898
DATA	34	1	34	0	0	NC_1_9375461	NC_1_9375461	6653.13	437.761	-1.013251914e-001	3.036752005e-001	7.386338409e-001	9.252634e+001	7.327236e+001	4.835096e+001	3.149659e+001	50	84	25	55	7.315076e+000	1.904053e+001	0	0	0	0	0	0	0	0	0	0	0	11.1121	15.3433	1	1	0	0	27.2919	25.763	55.8731
DATA	35	1	35	0	0	NC_4_6481906	NC_4_6481906	6674.4	437.586	0.000000000e+000	6.428348879e-001	1.000000000e+000	4.711029e+001	3.040420e+001	4.741285e+001	3.067060e+001	35	72	25	54	7.276333e+000	1.933394e+001	0	0	0	0	0	0	0	0	0	0	0	-2.85087	4.37632	0	0	0	0	27.501	25.7838	55.7531
DATA	36	1	36	0	0	Col_3_11712043	Col_3_11712043	6695	437.7	1.823836852e-001	6.442916721e-002	4.643715399e-003	1.958234e+003	2.980220e+003	2.014705e+002	2.995849e+002	260	651.5	25	54	7.265831e+000	1.935330e+001	0	0	0	0	0	0	0	0	0	0	0	235.629	625.503	1	1	1	1	26.2212	25.7948	55.7145
DATA	37	1	37	0	0	NC_2_17420970	NC_2_17420970	6716.6	437.586	1.330671170e-001	2.229975610e-001	5.506943004e-001	9.763803e+001	1.326435e+002	4.831145e+001	3.327727e+001	51.5	94	25	55	7.239700e+000	1.936931e+001	0	0	0	0	0	0	0	0	0	0	0	11.7614	27.8786	1	1	0	0	27.501	25.8588	56.1242
DATA	38	1	38	0	0	Col_2_10562847	Col_2_10562847	6737.85	437.5	-1.180122194e-001	7.971242390e-002	1.387466404e-001	5.616698e+002	4.280247e+002	7.340505e+001	5.254229e+001	105	156	25	55	7.214061e+000	1.913763e+001	0	0	0	0	0	0	0	0	0	0	0	67.7352	90.0959	1	1	1	1	26.6546	25.9125	56.2106
DATA	39	1	39	0	0	Col_4_15892311	Col_4_15892311	6758.73	437.8	1.069364187e-001	8.071891099e-002	1.852374821e-001	4.180069e+002	5.347120e+002	6.305217e+001	6.152011e+001	88.5	179.5	25	56	7.402269e+000	1.912854e+001	0	0	0	0	0	0	0	0	0	0	0	50.4698	112.74	1	1	1	1	26.0017	25.7776	56.1662
DATA	40	1	40	0	0	Col_4_8446036	Col_4_8446036	6779.5	437.731	-1.367323944e-001	6.314859182e-002	3.036865402e-002	3.678851e+003	2.685219e+003	3.708939e+002	2.702341e+002	503	639.5	25	55	7.418219e+000	1.873322e+001	0	0	0	0	0	0	0	0	0	0	0	444.725	567.122	1	1	1	1	24.4106	25.8372	55.6549
DATA	41	1	41	0	0	Col_4_2254157	Col_4_2254157	6801.04	437.981	4.046914305e-002	7.148779218e-002	5.713267203e-001	6.375592e+002	6.998253e+002	7.925747e+001	7.626546e+001	112	211	25	55	7.399432e+000	1.892970e+001	0	0	0	0	0	0	0	0	0	0	0	77.1752	148.089	1	1	1	1	24.1747	25.6071	55.669
DATA	42	1	42	0	0	NC_4_15666867	NC_4_15666867	6822.42	438.05	-3.784287985e-002	9.596066359e-002	6.933165594e-001	3.442705e+002	3.155418e+002	5.827616e+001	4.371376e+001	82	139	25	54	7.205736e+000	1.852073e+001	0	0	0	0	0	0	0	0	0	0	0	41.7301	66.9041	1	1	1	1	25.3321	25.4156	55.1356
DATA	43	1	43	0	0	NC_2_4627379	NC_2_4627379	6843.39	437.689	1.133040029e-001	6.365610950e-002	7.508589574e-002	1.614160e+003	2.095321e+003	1.681070e+002	2.116964e+002	227.5	512	25	54.5	7.255171e+000	1.875855e+001	0	0	0	0	0	0	0	0	0	0	0	195.926	445.141	1	1	1	1	26.0017	25.6695	55.4103
DATA	44	1	44	0	0	NC_3_20501853	NC_3_20501853	6865.08	437.7	5.579006275e-002	4.899534318e-001	9.093423594e-001	4.658750e+001	5.297360e+001	4.700640e+001	3.058977e+001	41.5	79.5	25	55	7.410754e+000	1.883687e+001	0	0	0	0	0	0	0	0	0	0	0	4.07517	11.2786	0	1	0	0	24.1747	25.6625	55.7256
DATA	45	1	45	0	0	Col_5_19575067	Col_5_19575067	6885.75	437.745	2.463397124e-002	8.014188633e-002	7.585545465e-001	4.566118e+002	4.832603e+002	6.539871e+001	5.691357e+001	96	178	25	55	7.459081e+000	1.878891e+001	0	0	0	0	0	0	0	0	0	0	0	55.5847	103.114	1	1	1	1	24.8756	25.5985	55.7579
DATA	46	1	46	0	0	NC_1_27549240	NC_1_27549240	6907.25	437.679	-2.869592052e-001	1.161151561e-001	1.346104364e-002	3.470410e+002	1.792345e+002	5.822141e+001	3.494056e+001	82	107	25	54	7.473552e+000	1.862773e+001	0	0	0	0	0	0	0	0	0	0	0	42.3109	38.3318	1	1	1	1	25.1049	25.6108	55.7925
DATA	47	1	47	0	0	Col_1_5266188	Col_1_5266188	6929	437.5	1.518780921e-001	6.304247555e-002	1.599020119e-002	6.470785e+003	9.179839e+003	6.487597e+002	9.184715e+002	843.5	2068.5	25	55	7.270228e+000	1.880215e+001	0	0	0	0	0	0	0	0	0	0	0	790.156	1967.91	1	1	1	1	26.2212	25.3298	55.7535
DATA	48	1	48	0	0	NC_5_8838406	NC_5_8838406	6948.61	438.091	1.499895529e-001	1.428220081e-001	2.936329946e-001	1.569630e+002	2.217108e+002	4.917806e+001	3.718465e+001	60	113	25	55	7.209655e+000	1.869541e+001	0	0	0	0	0	0	0	0	0	0	0	19.1951	47.6402	1	1	0	1	19.7386	25.1565	55.8786
DATA	49	1	49	0	0	Col_1_23605883	Col_1_23605883	6970.6	437.586	3.368285689e-002	6.669754647e-002	6.135525613e-001	8.934875e+002	9.655424e+002	1.007383e+002	1.010420e+002	150	280.5	25	54	7.235518e+000	1.851962e+001	0	0	0	0	0	0	0	0	0	0	0	109.444	207.982	1	1	1	1	27.501	24.9639	55.1484
DATA	50	1	50	0	0	Col_4_9084613	Col_4_9084613	6991.35	437.843	1.288190618e-001	7.321778218e-002	7.851028420e-002	5.401829e+002	7.267080e+002	7.124691e+001	7.850721e+001	105	217	24	55	7.335992e+000	1.878670e+001	0	0	0	0	0	0	0	0	0	0	0	66.2725	156.929	1	1	1	1	24.1747	24.7624	55.5857
DATA	51	1	51	0	0	NC_1_13805998	NC_1_13805998	7012.75	437.607	-7.621532725e-002	1.010825875e-001	4.508548322e-001	3.258309e+002	2.733864e+002	5.668097e+001	4.031484e+001	77	125	24	54	7.404455e+000	1.842165e+001	0	0	0	0	0	0	0	0	0	0	0	40.0403	59.1859	1	1	1	1	25.1049	24.7643	55.3082
DATA	52	1	52	0	0	Col_1_17892276	Col_1_17892276	7033.67	437.759	5.994101378e-002	7.303436355e-002	4.118038192e-001	5.684366e+002	6.525639e+002	7.331627e+001	7.163632e+001	111	201	24	55	7.496110e+000	1.871523e+001	0	0	0	0	0	0	0	0	0	0	0	69.9673	141.64	1	1	1	1	24.8756	24.6713	55.928
DATA	53	1	53	0	0	NC_3_4110748	NC_3_4110748	7054.94	437.981	8.320402349e-002	6.809808345e-002	2.217733551e-001	7.602231e+002	9.207571e+002	8.897361e+001	9.667810e+001	133	261	24	55	7.608546e+000	1.892027e+001	0	0	0	0	0	0	0	0	0	0	0	93.7305	200.385	1	1	1	1	23.696	24.6107	55.7328
DATA	54	1	54	0	0	Col_4_6551024	Col_4_6551024	7076.29	437.5	-3.407551196e-002	7.797915086e-002	6.621241543e-001	5.153319e+002	4.764436e+002	6.917701e+001	5.598446e+001	105	177	24	55	7.512032e+000	1.887436e+001	0	0	0	0	0	0	0	0	0	0	0	63.6432	103.955	1	1	1	1	27.0811	24.5085	55.6375
DATA	55	1	55	0	0	Col_4_9018820	Col_4_9018820	7097.5	437.5	1.316019615e-001	7.618208846e-002	8.408404266e-002	4.674269e+002	6.328717e+002	6.563178e+001	6.974925e+001	95	197.5	24	54	7.555811e+000	1.897951e+001	0	0	0	0	0	0	0	0	1	0	0	57.8239	138.454	1	1	1	1	27.9146	24.3112	55.4231
DATA	56	1	56	0	0	Col_1_8266222	Col_1_8266222	7118.71	437.5	-2.576876038e-002	6.767562478e-002	7.033748788e-001	8.607599e+002	8.111725e+002	9.759403e+001	8.622715e+001	148.5	243	24	55	7.581955e+000	1.885506e+001	0	0	0	0	0	0	0	0	0	0	0	106.661	177.935	1	1	1	1	27.0811	24.4536	55.7913
DATA	57	1	57	0	0	Col_2_10163285	Col_2_10163285	7139.59	437.611	9.594205184e-002	7.075984526e-002	1.751364996e-001	6.203811e+002	7.737499e+002	7.718307e+001	8.268897e+001	115	229	24	55	7.642942e+000	1.889052e+001	0	0	0	0	0	0	0	0	0	0	0	77.0025	170.178	1	1	1	1	24.4106	24.6123	56.1465
DATA	58	1	58	0	0	Col_3_17039089	Col_3_17039089	7160.76	437.62	1.067454055e-001	7.614130585e-002	1.609337036e-001	4.734080e+002	6.053144e+002	6.589822e+001	6.715719e+001	96	201	24	55	7.582874e+000	1.908604e+001	0	0	0	0	0	0	0	0	0	0	0	58.8589	133.49	1	1	1	1	23.696	24.7319	56.3911
DATA	59	1	59	0	0	NC_5_9180253	NC_5_9180253	7182	437.5	1.217303148e-001	1.690980384e-001	4.715988165e-001	1.297290e+002	1.716988e+002	4.756757e+001	3.370979e+001	56	98	24	55	7.563094e+000	1.901481e+001	0	0	0	0	0	0	0	0	0	0	0	16.1563	37.9655	1	1	0	1	26.2212	24.5611	56.3069
DATA	60	1	60	0	0	Col_3_16643950	Col_3_16643950	7203.29	437.5	-9.111287598e-003	8.667526622e-002	9.162807395e-001	3.880903e+002	3.800332e+002	5.994573e+001	4.776292e+001	83.5	147	24	55	7.447453e+000	1.912969e+001	0	0	0	0	0	0	0	0	0	0	0	48.4137	84.2573	1	1	1	1	27.0811	24.5108	56.1909
DATA	61	1	61	0	0	NC_5_1810996	NC_5_1810996	7224.4	437.414	3.549419956e-001	1.006837456e-001	4.229782689e-004	1.340267e+003	3.034822e+003	1.416946e+002	4.593231e+002	171	584.5	24	55	7.400900e+000	1.941612e+001	0	0	0	1	0	0	0	0	0	0	0	167.473	674.623	1	1	1	1	27.501	24.3298	56.1346
DATA	62	1	62	0	0	NC_5_18060942	NC_5_18060942	7245.6	437.414	3.458427360e-001	6.887876189e-002	5.139355271e-007	7.593287e+003	1.683730e+004	7.441218e+002	1.683976e+003	800	3203	24	55	7.492823e+000	1.880261e+001	0	0	1	1	0	0	0	0	0	0	0	950.392	3752.73	1	1	1	1	27.501	24.355	56.179
DATA	63	1	63	0	0	NC_1_19652627	NC_1_19652627	7266.2	437.589	1.156213398e-001	6.367492637e-002	6.940005903e-002	1.559529e+003	2.035236e+003	1.624446e+002	2.055379e+002	225	530	24	55	7.583351e+000	1.908905e+001	0	0	0	0	0	0	0	0	1	0	0	195.506	454.789	1	1	1	1	25.5572	24.1689	56.2906
DATA	64	1	64	0	0	NC_5_3548384	NC_5_3548384	7287.8	437.393	-4.917324427e-002	8.331513197e-002	5.550513152e-001	4.392757e+002	3.922509e+002	6.316467e+001	4.856265e+001	96	156	24	55	7.437968e+000	1.901603e+001	0	0	0	0	0	0	0	0	1	0	0	55.1596	87.8801	1	1	1	1	25.3321	23.9034	56.504
DATA	65	1	65	0	0	NC_1_21932077	NC_1_21932077	7308.37	437.5	7.727591080e-002	6.442842234e-002	2.303696678e-001	1.171819e+003	1.400027e+003	1.256396e+002	1.428859e+002	173.5	381	23	55	7.562781e+000	1.909798e+001	0	0	0	0	0	0	0	0	1	0	0	147.375	314.451	1	1	1	1	24.4106	23.8382	56.0403
DATA	66	1	66	0	0	Col_3_16861661	Col_3_16861661	7329.67	437.685	4.170040668e-002	6.518788519e-002	5.223704835e-001	1.028435e+003	1.132080e+003	1.123563e+002	1.167368e+002	171	322	23	55	7.504395e+000	1.921316e+001	0	0	0	0	0	0	0	0	1	0	0	129.549	254.925	1	1	1	1	24.8756	23.7136	56.2781
DATA	67	1	67	0	0	NC_5_15282588	NC_5_15282588	7351.07	437.527	7.918933813e-002	6.332539070e-002	2.111115564e-001	1.550895e+003	1.861109e+003	1.615348e+002	1.882676e+002	232	484	23	55	7.413198e+000	1.929550e+001	0	0	0	0	0	0	0	0	1	0	0	195.67	420.133	1	1	1	1	25.3321	23.6095	56.3281
DATA	68	1	68	0	0	NC_3_2806469	NC_3_2806469	7372.23	437.6	-2.705783823e-001	6.709406659e-002	5.511118309e-005	2.874637e+003	1.541717e+003	2.909808e+002	1.567557e+002	389	401	23	55	7.401109e+000	1.903773e+001	0	0	0	0	0	0	0	0	1	0	0	363.241	348.89	1	1	1	1	25.7804	23.6624	55.9848
DATA	69	1	69	0	0	NC_5_17277576	NC_5_17277576	7393.6	437.414	0.000000000e+000	6.454772754e-001	1.000000000e+000	4.474869e+001	2.809700e+001	4.503608e+001	2.827745e+001	36	63	23	54	7.535588e+000	1.925529e+001	0	0	0	0	0	0	0	0	1	0	0	-3.69779	-2.63688	0	0	0	0	30	23.628	55.9443
DATA	70	1	70	0	0	Col_4_1635992	Col_4_1635992	7413.96	437.536	2.054154825e-001	7.850813810e-002	8.883987242e-003	3.993393e+002	6.408517e+002	6.014290e+001	7.002053e+001	87	213	23	54	7.506363e+000	1.928023e+001	0	0	0	0	0	0	0	0	1	0	0	50.61	145.704	1	1	1	1	25.3321	23.3428	55.8603
DATA	71	1	71	0	0	Col_5_4404652	Col_5_4404652	7435.64	437.782	8.109930504e-002	1.025259599e-001	4.289367593e-001	2.560418e+002	3.086101e+002	5.169123e+001	4.176784e+001	71.5	134.5	23	54	7.411920e+000	1.898242e+001	0	0	0	0	0	0	0	0	1	0	0	32.4978	70.3342	1	1	1	1	25.1049	23.1603	55.5665
DATA	72	1	72	0	0	NC_4_9792380	NC_4_9792380	7456.43	437.705	1.850400630e-001	2.662219321e-001	4.870180628e-001	7.129885e+001	1.091748e+002	4.540510e+001	3.013111e+001	50	90	22	54	7.357671e+000	1.827876e+001	0	0	0	0	0	0	0	0	1	0	0	9.06218	24.9361	1	1	0	0	25.5572	23.1077	55.1435
DATA	73	1	73	0	0	NC_5_16089096	NC_5_16089096	7478.04	437.556	1.395624639e-001	1.263727054e-001	2.694318527e-001	1.773107e+002	2.445104e+002	4.816114e+001	3.718984e+001	62	119	22	54	7.262012e+000	1.815118e+001	0	0	0	0	0	0	0	0	1	0	0	22.5683	55.9705	1	1	0	1	25.3321	22.8326	54.6964
DATA	74	1	74	0	0	NC_1_1482896	NC_1_1482896	7499.35	437.111	1.345837675e-001	7.723274832e-002	8.140806601e-002	4.324429e+002	5.895390e+002	6.220735e+001	6.525017e+001	93	202	22	54	7.297848e+000	1.856845e+001	0	0	0	0	0	0	0	0	1	0	0	55.1164	135.227	1	1	1	1	24.8756	22.8094	55.079
DATA	75	1	75	0	0	Col_1_17712643	Col_1_17712643	7520.69	437.941	1.273174333e-001	8.513348805e-002	1.347830845e-001	3.405205e+002	4.565209e+002	5.615919e+001	5.350374e+001	83	170	22	54	7.473710e+000	1.898721e+001	0	0	0	0	0	0	0	0	1	0	0	43.459	104.95	1	1	1	1	24.1747	22.836	55.4144
DATA	76	1	76	0	0	NC_2_10898894	NC_2_10898894	7541.71	437.855	3.267645546e-001	3.509994480e-001	3.518770480e-001	4.431657e+001	9.404392e+001	4.460119e+001	2.939290e+001	38	91.5	23	55	7.468059e+000	1.916869e+001	0	0	0	0	0	0	0	0	1	0	0	-2.07095	21.6621	0	1	0	0	24.8756	22.8231	56.1079
DATA	77	1	77	0	0	NC_4_517605	NC_4_517605	7563.21	437.737	-2.279633549e-002	8.570495442e-002	7.902498341e-001	3.918109e+002	3.717750e+002	5.932488e+001	4.641868e+001	88	153	22	55	7.337107e+000	1.930915e+001	0	0	0	0	0	0	0	0	1	0	0	50.1312	85.7992	1	1	1	1	25.3321	22.6195	56.5884
DATA	78	1	78	0	0	NC_1_22569402	NC_1_22569402	7584.4	437.958	0.000000000e+000	5.989063398e-001	1.000000000e+000	4.420793e+001	3.258040e+001	4.449918e+001	2.793272e+001	40	72	22	55	7.332707e+000	1.901211e+001	0	0	0	0	0	0	0	0	1	0	0	1.03455	7.53317	0	1	0	0	22.9591	22.6031	56.5268
DATA	79	1	79	0	0	NC_2_13833769	NC_2_13833769	7605.45	438.057	8.598209067e-002	1.140570445e-001	4.509383131e-001	2.146853e+002	2.616884e+002	4.935467e+001	3.810127e+001	65	129	22	55	7.309104e+000	1.897897e+001	0	0	0	0	0	0	0	0	1	0	0	27.533	60.6144	1	1	0	1	24.8756	22.6881	56.3693
DATA	80	1	80	0	0	Col_1_17772747	Col_1_17772747	7626.12	437.62	-6.318212836e-002	7.479673928e-002	3.982684846e-001	5.770077e+002	4.988839e+002	7.280201e+001	5.703825e+001	117	182	22	55	7.322765e+000	1.922907e+001	0	0	0	0	0	0	0	0	1	0	0	74.0796	115.736	1	1	1	1	23.9365	22.6236	56.0989
DATA	81	1	81	0	0	NC_3_9003917	NC_3_9003917	7647.54	437.14	2.784611631e-001	3.720034893e-001	4.541318026e-001	4.406294e+001	8.366324e+001	4.434593e+001	2.884739e+001	40	84	22	55	7.305480e+000	1.963281e+001	0	0	0	0	0	0	0	0	1	0	0	-0.434973	19.4387	0	1	0	0	23.9365	22.4563	56.4127
DATA	82	1	82	0	0	Col_3_19786306	Col_3_19786306	7668.29	437.588	1.292841747e-001	8.758444333e-002	1.399146721e-001	3.172898e+002	4.273073e+002	5.449169e+001	5.084966e+001	75.5	165	22	56	7.175558e+000	1.927344e+001	0	0	0	0	0	0	0	0	1	0	0	40.8199	99.4394	1	1	1	1	24.1747	22.2691	56.3371
DATA	83	1	83	0	0	NC_3_2055493	NC_3_2055493	7690	437.5	-1.257519000e-001	7.497416595e-002	9.348975793e-002	6.291407e+002	4.709729e+002	7.692150e+001	5.455015e+001	120	172	22	55	7.165705e+000	1.944830e+001	0	0	0	0	0	0	0	0	1	0	0	81.0201	109.761	1	1	1	1	25.3321	22.4348	56.1711
DATA	84	1	84	0	0	Col_1_23208151	Col_1_23208151	7711	437.5	1.317214700e-001	6.365746912e-002	3.852520329e-002	1.663885e+003	2.253433e+003	1.721636e+002	2.270135e+002	227	527	22	54	7.260023e+000	1.918347e+001	0	0	0	0	0	0	0	0	1	0	0	214.468	525.867	1	1	1	1	26.2212	22.5233	55.7187
DATA	85	1	85	0	0	NC_5_26371181	NC_5_26371181	7731.84	437.781	-8.814694363e-003	1.605113356e-001	9.562051176e-001	1.538787e+002	1.507869e+002	4.678262e+001	3.132017e+001	60	99	22	54	7.293337e+000	1.916834e+001	0	0	0	0	0	0	0	0	1	0	0	19.8514	35.2336	1	1	0	1	26.6546	22.4961	55.6563
DATA	86	1	86	0	0	NC_1_16184588	NC_1_16184588	7752.84	438.091	8.580184944e-002	9.933282141e-002	3.877079562e-001	2.627908e+002	3.201932e+002	5.137357e+001	4.215429e+001	75	136	22	54	7.397972e+000	1.850401e+001	0	0	0	0	0	0	0	0	1	0	0	33.9294	74.9094	1	1	1	1	24.4106	22.6072	55.0174
DATA	87	1	87	0	0	Col_5_2904105	Col_5_2904105	7774.53	437.458	6.315635063e-002	6.486071396e-002	3.301942443e-001	1.045616e+003	1.209285e+003	1.134848e+002	1.239918e+002	178	348.5	22	54	7.178057e+000	1.832619e+001	0	0	0	0	0	0	0	0	1	0	0	135.105	283.191	1	1	1	1	25.7804	22.1466	54.7658
DATA	88	1	88	0	0	Col_5_14778682	Col_5_14778682	7794.92	437.661	1.002541653e-001	6.902641145e-002	1.463895947e-001	6.645460e+002	8.371036e+002	7.974464e+001	8.806938e+001	124.5	275	22	54	7.115872e+000	1.886524e+001	0	0	0	0	0	0	0	0	1	0	0	85.9256	196.227	1	1	1	1	26.0017	22.1007	54.8853
DATA	89	1	89	0	0	NC_3_19639423	NC_3_19639423	7816.57	437.298	0.000000000e+000	5.213411821e-001	1.000000000e+000	4.376913e+001	4.313954e+001	4.421361e+001	2.767931e+001	42	76.5	21	54	7.162047e+000	1.904114e+001	0	0	0	0	0	0	0	0	1	0	0	4.91321	10.1209	0	1	0	0	26.8687	21.8024	54.9406
DATA	90	1	90	0	0	Col_5_16050106	Col_5_16050106	7837.37	437.388	-7.800972834e-002	7.539397336e-002	3.008116144e-001	5.698081e+002	4.761227e+002	7.200660e+001	5.489325e+001	114	177.5	21	54	7.212161e+000	1.944006e+001	0	0	0	0	0	0	0	0	1	0	0	73.7682	111.792	1	1	1	1	23.9365	21.894	55.4053
DATA	91	1	91	0	0	Col_3_1303722	Col_3_1303722	7859.07	437.18	-3.528055493e-002	6.286995264e-002	5.746835674e-001	1.795668e+003	1.655562e+003	1.848790e+002	1.677921e+002	274	457	21	54	7.233574e+000	1.937293e+001	0	0	0	0	0	0	0	0	1	0	0	232.598	388.983	1	1	1	1	26.8687	21.9191	55.5395
DATA	92	1	92	0	0	NC_2_18805193	NC_2_18805193	7880.12	437.246	4.759343610e-002	8.452268686e-002	5.733771775e-001	3.672874e+002	4.098259e+002	5.729864e+001	4.923412e+001	87	150	22	54	7.324769e+000	1.978782e+001	0	0	0	0	0	0	0	0	1	0	0	47.5988	96.3494	1	1	1	1	27.501	22.0549	55.9476
DATA	93	1	93	0	0	Col_5_17412122	Col_5_17412122	7901.61	437.237	9.812922162e-002	6.424287800e-002	1.266436055e-001	1.208309e+003	1.514632e+003	1.285790e+002	1.538986e+002	200	422	22	54	7.247652e+000	1.907822e+001	0	0	0	0	0	0	0	0	1	0	0	156.659	356.268	1	1	1	1	25.7804	22.0779	55.4304
DATA	94	1	94	0	0	Col_5_490033	Col_5_490033	7922.71	436.857	-6.979574025e-001	8.904287415e-002	4.561709228e-015	3.307842e+004	6.631126e+003	3.308133e+003	6.636728e+002	4360	1588.5	22	54	7.182237e+000	1.905899e+001	0	0	0	0	0	0	0	0	1	0	0	4290.21	1560.26	1	1	1	1	25.5572	22.1393	55.3872
DATA	95	1	95	0	0	Col_4_15609530	Col_4_15609530	7943.13	437.618	4.866449643e-002	9.983759683e-002	6.259489788e-001	2.699838e+002	3.019967e+002	5.156342e+001	4.067622e+001	72.5	140.5	22	54	7.194991e+000	1.923103e+001	0	0	0	0	0	0	0	0	1	0	0	35.0273	71.0893	1	1	1	1	25.3321	22.3722	55.4372
DATA	96	1	96	0	0	NC_4_10138710	NC_4_10138710	7964.84	437.21	-2.988808887e-002	8.193183435e-002	7.152665757e-001	4.288773e+002	4.003547e+002	6.138621e+001	4.842706e+001	96	160	22	54	7.210269e+000	1.899081e+001	0	0	0	0	0	0	0	0	1	0	0	55.6558	94.2548	1	1	1	1	27.0811	22.2355	55.6582
DATA	97	1	97	0	0	NC_5_17185953	NC_5_17185953	7986	437.369	-6.659741958e-003	7.647437452e-002	9.306042492e-001	4.963705e+002	4.888169e+002	6.627220e+001	5.596037e+001	103	177	22	54	7.291785e+000	1.911520e+001	0	0	0	0	0	0	0	0	1	0	0	64.4268	115.097	1	1	1	1	27.2919	22.2288	55.6654
DATA	98	1	98	0	0	Col_2_4431859	Col_2_4431859	8007.37	437	5.817022805e-002	7.222610398e-002	4.205942923e-001	5.572715e+002	6.371432e+002	7.094507e+001	6.929474e+001	116	212	22	55	7.235374e+000	1.900161e+001	0	0	0	0	0	0	0	0	1	0	0	72.3405	150.011	1	1	1	1	29.1201	22.2131	56.1469
DATA	99	1	99	0	0	NC_1_9046154	NC_1_9046154	8028.37	437	1.451074285e-002	9.106072842e-002	8.733912629e-001	3.283018e+002	3.394564e+002	5.482013e+001	4.352815e+001	82	147	22	55	7.260147e+000	1.848234e+001	0	0	0	0	0	0	0	0	1	0	0	42.6204	79.9148	1	1	1	1	29.1201	22.2655	55.7491
DATA	100	1	100	0	0	NC_3_21315495	NC_3_21315495	8049.5	437	-2.382269715e-003	3.259857705e-001	9.941691955e-001	7.028897e+001	6.990446e+001	4.446124e+001	2.813457e+001	51	84	22	55	7.406008e+000	1.854743e+001	0	0	0	0	0	0	0	0	1	0	0	9.12504	16.4536	1	1	0	0	29.1201	22.5635	56.0431
DATA	101	1	101	0	0	Col_5_7457801	Col_5_7457801	8069.73	437.367	1.789224089e-001	6.551978265e-002	6.317791130e-003	1.139386e+003	1.720257e+003	1.221048e+002	1.741719e+002	181.5	464.5	22	56	7.420730e+000	1.888694e+001	0	0	0	0	0	0	0	0	1	0	0	147.911	404.816	1	1	1	1	26.0017	22.643	56.8616
DATA	102	1	102	0	0	Col_1_5878011	Col_1_5878011	8091.44	436.889	1.233761819e-002	6.891295235e-002	8.579126379e-001	7.085807e+002	7.289991e+002	8.336009e+001	7.783405e+001	132	235	23	56	7.459795e+000	1.908452e+001	0	0	0	0	0	0	0	0	1	0	0	91.9739	171.465	1	1	1	1	25.1049	22.887	56.8347
DATA	103	1	103	0	0	NC_4_10644148	NC_4_10644148	8112.97	437.143	-7.749337217e-004	8.061112144e-002	9.923298657e-001	4.304533e+002	4.296859e+002	6.149482e+001	5.089912e+001	95.5	160.5	23	56.5	7.456085e+000	1.923871e+001	0	0	0	0	0	0	0	0	1	0	0	55.8631	101.019	1	1	1	1	27.2919	22.9468	57.7004
DATA	104	1	104	0	0	Col_2_15211730	Col_2_15211730	8133.95	436.966	5.578899018e-002	6.761042978e-002	4.092843876e-001	7.571171e+002	8.608986e+002	8.753222e+001	9.031509e+001	147	272	23	56	7.619014e+000	1.906728e+001	0	0	0	0	0	0	0	0	1	0	0	98.2334	202.27	1	1	1	1	26.2212	23.3273	56.8036
DATA	105	1	105	0	0	Col_3_15748518	Col_3_15748518	8155.2	437.5	1.797245036e-001	8.078994796e-002	2.610877723e-002	3.638940e+002	5.504265e+002	5.705213e+001	6.144860e+001	92	186.5	23	56	7.625323e+000	1.942228e+001	0	0	0	0	0	0	0	0	1	0	0	47.2002	129.247	1	1	1	1	26.8687	23.4834	57.187
DATA	106	1	106	0	0	Col_1_2963260	Col_1_2963260	8176.25	437.228	2.468301278e-003	1.129152667e-001	9.825598194e-001	2.365965e+002	2.379450e+002	4.991924e+001	3.624452e+001	71	129	23	56	7.446443e+000	1.927522e+001	0	0	0	0	0	0	0	0	1	0	0	30.6776	55.8258	1	1	1	1	25.5572	23.81	57.4316
DATA	107	1	107	0	0	Col_3_2928563	Col_3_2928563	8197.81	437.87	-9.361486698e-004	6.278556480e-002	9.881037799e-001	1.728089e+003	1.724368e+003	1.783163e+002	1.745941e+002	266.5	457	23	57	7.742179e+000	1.933999e+001	0	0	0	0	0	0	0	0	1	0	0	223.973	404.249	1	1	1	1	24.4106	24.1852	57.714
DATA	108	1	108	0	0	NC_1_23259236	NC_1_23259236	8218.75	437.6	-4.046587805e-001	7.323240662e-002	3.282135133e-008	2.361079e+003	9.299332e+002	2.401720e+002	9.694300e+001	349	277	23	56	7.732451e+000	1.937703e+001	0	0	0	0	0	0	0	0	1	0	0	305.866	217.785	1	1	1	1	25.7804	24.1053	57.6653
DATA	109	1	109	0	0	NC_1_19983943	NC_1_19983943	8240.41	437.136	0.000000000e+000	6.467306556e-001	1.000000000e+000	4.373976e+001	2.724714e+001	4.402068e+001	2.747284e+001	39	71	24	56	7.679389e+000	1.901869e+001	0	0	0	0	0	0	0	0	1	0	0	-2.09247	3.90269	0	0	0	0	27.2919	24.2819	57.4775
DATA	110	1	110	0	0	NC_3_10182835	NC_3_10182835	8261.06	437.532	9.542690770e-002	1.107766154e-001	3.889982392e-001	2.195978e+002	2.735615e+002	4.921708e+001	3.875480e+001	70	140	24	56	7.706361e+000	1.910613e+001	0	0	0	0	0	0	0	0	0	0	0	28.4152	63.9222	1	1	0	1	26.2212	24.3692	57.6277
DATA	111	1	111	0	0	Col_5_1926129	Col_5_1926129	8282.39	437.592	-4.697334892e-002	6.724304351e-002	4.848265999e-001	8.803048e+002	7.900594e+002	9.844821e+001	8.365052e+001	154	257	24	56	7.689478e+000	1.909459e+001	0	0	0	0	0	0	0	0	0	0	0	113.832	184.379	1	1	1	1	24.4106	24.3406	57.3356
DATA	112	1	112	0	0	NC_2_4328789	NC_2_4328789	8303.16	437.235	1.799169032e-001	7.581541547e-002	1.763990069e-002	4.412863e+002	6.677861e+002	6.239230e+001	7.222849e+001	102	214	24	56	7.670683e+000	1.887638e+001	0	0	0	0	0	0	0	0	0	0	0	57.0219	155.627	1	1	1	1	24.1747	24.3688	57.6657
DATA	113	1	113	0	0	NC_1_6792936	NC_1_6792936	8324.44	437.316	1.292298350e-001	8.511223367e-002	1.289271642e-001	3.361430e+002	4.526410e+002	5.548375e+001	5.299598e+001	80.5	165	24	57	7.670288e+000	1.913895e+001	0	0	0	0	0	0	0	0	1	0	0	43.4014	105.338	1	1	1	1	25.3321	24.3029	57.6456
DATA	114	1	114	0	0	Col_2_6112062	Col_2_6112062	8346.15	436.759	1.179189470e-001	6.647403452e-002	7.607803580e-002	8.549219e+002	1.121619e+003	9.623325e+001	1.155100e+002	148	323	24	56	7.661270e+000	1.923730e+001	0	0	0	0	0	0	0	0	1	0	0	110.288	260.586	1	1	1	1	24.4106	24.2041	57.3327
DATA	115	1	115	0	0	NC_5_17864875	NC_5_17864875	8366.83	437	4.243855795e-003	6.254624285e-002	9.459038548e-001	1.907315e+003	1.926044e+003	1.957903e+002	1.945791e+002	290	516.5	24	56	7.656507e+000	1.926566e+001	0	0	0	0	0	0	0	0	1	0	0	245.835	446.799	1	1	1	1	28.1191	24.3011	57.525
DATA	116	1	116	0	0	NC_1_26366146	NC_1_26366146	8388	436.797	8.166259288e-002	1.041121830e-001	4.328223608e-001	2.461487e+002	2.970709e+002	5.064588e+001	4.061700e+001	71	146	24	57	7.682943e+000	1.965727e+001	0	0	0	0	0	0	0	0	1	0	0	31.6957	68.7951	1	1	1	1	28.1191	24.2543	58.0442
DATA	117	1	117	0	0	Col_3_23201470	Col_3_23201470	8409.36	437.18	9.018666342e-002	6.488965325e-002	1.645754907e-001	1.061113e+003	1.306016e+003	1.149901e+002	1.335164e+002	181	367.5	24	56	7.708219e+000	1.941638e+001	0	0	0	0	0	0	0	0	0	0	0	136.497	301.929	1	1	1	1	26.4388	24.3847	57.5517
DATA	118	1	118	0	0	Col_4_17093413	Col_4_17093413	8430.34	437.143	4.366186034e-002	6.366059001e-002	4.928052800e-001	1.328589e+003	1.469104e+003	1.400670e+002	1.495170e+002	213	417	24	57	7.785890e+000	1.926366e+001	0	0	0	0	0	0	0	0	0	0	0	170.722	339.011	1	1	1	1	25.5572	24.5696	57.7579
DATA	119	1	119	0	0	NC_3_11822873	NC_3_11822873	8453.06	436.306	2.425496041e-001	6.539507550e-002	2.080886107e-004	4.804208e+003	8.397913e+003	4.824689e+002	8.402533e+002	632	1858	24	57	7.707882e+000	1.951137e+001	0	0	0	1	0	0	0	0	0	0	0	616.58	1933.62	1	1	1	1	20.3108	24.631	57.991
DATA	120	1	120	0	0	Col_3_18027238	Col_3_18027238	8473	436.255	9.197108261e-002	6.358496908e-002	1.480571848e-001	1.446301e+003	1.787433e+003	1.513089e+002	1.809093e+002	219.5	484.5	25	57	7.669767e+000	1.938421e+001	0	0	0	0	0	0	0	0	0	0	0	185.413	410.781	1	1	1	1	22.9591	24.8547	57.711
DATA	121	1	121	0	0	NC_5_20522256	NC_5_20522256	8493.57	436.701	-1.002246018e-001	9.012682949e-002	2.661211371e-001	3.913734e+002	3.107182e+002	5.927043e+001	4.180289e+001	86	139	25	57	7.719346e+000	1.932442e+001	0	0	0	0	0	0	0	0	0	0	0	50.1135	71.2717	1	1	1	1	26.8687	25.2343	57.8826
DATA	122	1	122	0	0	NC_5_15044549	NC_5_15044549	8515.33	436.4	4.678307832e-002	6.906263931e-002	4.981517727e-001	6.920765e+002	7.707919e+002	8.231782e+001	8.201667e+001	127.5	239.5	25	57	7.677012e+000	1.906164e+001	0	0	0	0	0	0	0	0	0	0	0	88.4994	176.407	1	1	1	1	24.8756	25.3264	58.0215
DATA	123	1	123	0	0	NC_1_1147965	NC_1_1147965	8536	436.5	1.213175883e-001	6.360840048e-002	5.648726107e-002	1.615188e+003	2.135702e+003	1.675711e+002	2.154092e+002	237	584	25	57	7.653625e+000	1.924837e+001	0	0	0	0	0	0	0	0	0	0	0	206.272	487.754	1	1	1	1	26.2212	25.3771	57.9671
DATA	124	1	124	0	0	NC_5_9219665	NC_5_9219665	8557.17	436.587	1.693385725e-001	7.114977264e-002	1.731124042e-002	5.786250e+002	8.545466e+002	7.311189e+001	8.997156e+001	118.5	261	25	57	7.702947e+000	1.934270e+001	0	0	0	0	0	0	0	0	0	0	0	73.7923	194.728	1	1	1	1	26.4388	25.4904	58.1356
DATA	125	1	125	0	0	Col_3_7437590	Col_3_7437590	8578.25	436.393	-4.460849610e-002	1.121345958e-001	6.907687166e-001	2.579456e+002	2.327660e+002	5.165645e+001	3.657705e+001	73.5	120.5	25	57	7.671789e+000	1.966198e+001	0	0	0	0	0	0	0	0	0	0	0	32.8487	52.9177	1	1	1	1	25.1049	25.5124	57.9179
DATA	126	1	126	0	0	NC_2_8518626	NC_2_8518626	8599.83	436.603	6.769237541e-002	6.173237058e-002	2.728399694e-001	3.146779e+004	3.677550e+004	3.147098e+003	3.677659e+003	4000.5	8244	25	57	7.812653e+000	1.961400e+001	0	0	0	0	0	0	0	0	0	0	0	4001.26	8340.95	1	1	1	1	26.4388	25.7354	57.7197
DATA	127	1	127	0	0	Col_3_13179746	Col_3_13179746	8620.96	436.589	7.254380268e-002	9.915357621e-002	4.643939935e-001	2.731649e+002	3.228262e+002	5.254982e+001	4.296356e+001	74.5	138	26	57	7.686644e+000	1.981651e+001	0	0	0	0	0	0	0	0	0	0	0	34.6808	73.0435	1	1	1	1	25.5572	25.9065	58.4049
DATA	128	1	128	0	0	NC_5_22710122	NC_5_22710122	8642.25	436.872	1.488184135e-001	3.651994673e-001	6.836415371e-001	5.383955e+001	7.584376e+001	4.528462e+001	2.941271e+001	50.5	81.5	26	57	7.839032e+000	1.978096e+001	0	0	0	0	0	0	0	0	0	0	0	6.82457	17.1193	1	1	0	0	22.9591	25.9245	58.3063
DATA	129	1	129	0	0	Col_1_5852327	Col_1_5852327	8663.65	436.673	4.633703775e-003	6.764132752e-002	9.453844093e-001	8.124436e+002	8.211583e+002	9.289261e+001	8.691800e+001	143	254	26	57	8.002341e+000	2.003805e+001	0	0	0	0	0	0	0	0	0	0	0	102.814	184.876	1	1	1	1	24.8756	26.1016	58.812
DATA	130	1	130	0	0	NC_1_11326107	NC_1_11326107	8684.63	436.3	5.626273955e-002	9.625568690e-002	5.588749475e-001	2.937633e+002	3.343954e+002	5.383416e+001	4.397879e+001	80	137.5	26	57	7.984900e+000	1.955504e+001	0	0	0	0	0	0	0	0	0	0	0	37.1136	75.092	1	1	1	1	25.5572	26.4013	58.5744
DATA	131	1	131	0	0	Col_1_30370577	Col_1_30370577	8705.27	436.525	-4.300695346e-002	6.422754241e-002	5.031109181e-001	1.328258e+003	1.203027e+003	1.403019e+002	1.236636e+002	214	334	26	57	7.814024e+000	1.902949e+001	0	0	0	0	0	0	0	0	0	0	0	167.53	269.489	1	1	1	1	25.7804	26.5008	58.0377
DATA	132	1	132	0	0	Col_2_8706116	Col_2_8706116	8726.55	436.836	5.577661963e-002	6.277522699e-002	3.742647453e-001	1.827171e+003	2.077571e+003	1.882410e+002	2.097312e+002	272.5	517.5	26	57	7.714896e+000	1.917095e+001	0	0	0	0	0	0	0	0	0	0	0	230.052	464.21	1	1	1	1	25.3321	26.3674	58.0884
DATA	133	1	133	0	0	Col_2_3931415	Col_2_3931415	8748.16	436.94	3.218238006e-001	1.037289514e-001	1.918639891e-003	2.012340e+002	4.222068e+002	4.961450e+001	5.109916e+001	66	161	26	57	7.710503e+000	1.933342e+001	0	0	0	0	0	0	0	0	0	0	0	25.2903	94.0869	1	1	0	1	23.696	26.3426	57.9817
DATA	134	1	134	0	0	NC_1_13710994	NC_1_13710994	8768.73	436.564	1.912402262e-001	6.690747452e-002	4.259457518e-003	9.313963e+002	1.446688e+003	1.036291e+002	1.475194e+002	154	376	26	57	7.703842e+000	1.886746e+001	0	0	0	0	0	0	0	0	0	0	0	116.846	321.537	1	1	1	1	25.1049	26.4289	57.4319
DATA	135	1	135	0	0	Col_1_27913533	Col_1_27913533	8789.93	436.475	5.156557414e-002	6.925133414e-002	4.565045711e-001	6.971652e+002	7.850571e+002	8.325937e+001	8.366936e+001	129.5	242	26	57	7.729012e+000	1.937039e+001	0	0	0	0	0	0	0	0	0	0	0	87.2976	174.017	1	1	1	1	26.0017	26.3529	57.7637
DATA	136	1	136	0	0	Col_5_23430433	Col_5_23430433	8810.96	436.571	8.934898528e-002	6.586086534e-002	1.748980497e-001	9.465606e+002	1.162780e+003	1.050682e+002	1.198433e+002	156	317	26	57	7.789394e+000	1.944162e+001	0	0	0	0	0	0	0	0	0	0	0	118.303	257.064	1	1	1	1	25.5572	26.7085	57.8301
DATA	137	1	137	0	0	NC_2_4140707	NC_2_4140707	8832.33	436.609	3.223609555e-001	6.814475304e-002	2.239318887e-006	1.738067e+004	3.651132e+004	1.738668e+003	3.651248e+003	2164.5	7335	26	57	7.777714e+000	1.977142e+001	0	0	0	1	0	0	0	0	0	0	0	2168.05	8050.04	1	1	1	1	27.2919	26.8004	58.1274
DATA	138	1	138	0	0	NC_2_16268643	NC_2_16268643	8853.24	436.593	-3.514969745e-002	7.037098070e-002	6.174332667e-001	7.176284e+002	6.618353e+002	8.512156e+001	7.232687e+001	131.5	221	27	57	7.803518e+000	1.994403e+001	0	0	0	0	0	0	0	0	0	0	0	89.343	145.535	1	1	1	1	25.7804	26.8522	58.1191
DATA	139	1	139	0	0	Col_3_10715295	Col_3_10715295	8874.9	436.603	-1.113922326e+000	1.211127099e-001	3.667071087e-020	1.484569e+004	1.142031e+003	1.485277e+003	1.178896e+002	1879	306	27	56	7.782056e+000	1.967066e+001	0	0	0	0	0	0	0	0	0	0	0	1844.49	250.439	1	1	1	1	25.7804	26.7774	57.9295
DATA	140	1	140	0	0	NC_5_16373118	NC_5_16373118	8895.78	436.522	-6.576707970e-002	2.776809945e-001	8.127778092e-001	9.425274e+001	8.100781e+001	4.692067e+001	3.042672e+001	56	82	26	56	7.739579e+000	1.982049e+001	0	0	0	0	0	0	0	0	0	0	0	11.6871	17.7173	1	1	0	0	27.0811	26.6728	57.8255
DATA	141	1	141	0	0	Col_2_1192159	Col_2_1192159	8916.73	436.525	-6.828240896e-002	6.290549706e-002	2.777108797e-001	2.122458e+003	1.813663e+003	2.171855e+002	1.837348e+002	296	459	26	57	7.651656e+000	1.952344e+001	0	0	0	0	0	0	0	0	0	0	0	262.649	395.622	1	1	1	1	25.7804	26.7744	57.8794
DATA	142	1	142	0	0	NC_3_13038465	NC_3_13038465	8937.94	436.677	9.402324198e-002	6.762910905e-002	1.644445921e-001	7.896611e+002	9.805370e+002	9.146407e+001	1.023904e+002	134	287.5	26	56	7.574806e+000	1.934565e+001	0	0	0	0	0	0	0	0	0	0	0	97.5172	213.328	1	1	1	1	26.4388	26.6721	57.7864
DATA	143	1	143	0	0	Col_3_18805359	Col_3_18805359	8959.49	436.6	9.419004908e-002	6.566236937e-002	1.514410108e-001	9.895837e+002	1.229257e+003	1.092330e+002	1.264305e+002	161	316	26	56	7.499898e+000	1.912017e+001	0	0	0	0	0	0	0	0	0	0	0	121.947	266.722	1	1	1	1	24.4106	26.67	57.3327
DATA	144	1	144	0	0	Col_3_18983780	Col_3_18983780	8980.72	436.586	-2.737305256e-002	6.905688962e-002	6.918216991e-001	7.833927e+002	7.355403e+002	9.102286e+001	7.930144e+001	126	225.5	26	56	7.502834e+000	1.942489e+001	0	0	0	0	0	0	0	0	0	0	0	96.3348	159.181	1	1	1	1	25.5572	26.3762	57.209
DATA	145	1	145	0	0	NC_3_19906268	NC_3_19906268	9001.5	436.676	-1.661347751e-001	8.112310833e-002	4.056645652e-002	5.675026e+002	3.871089e+002	7.333241e+001	4.880015e+001	110.5	149.5	26	55	7.522311e+000	1.965375e+001	0	0	0	0	0	0	0	0	0	0	0	69.6419	83.5665	1	1	1	1	27.0811	26.2674	56.9387
DATA	146	1	146	0	0	NC_3_22827275	NC_3_22827275	9023.19	436.5	-2.684924286e-002	1.575449861e-001	8.646777166e-001	1.706214e+002	1.603926e+002	4.957436e+001	3.383520e+001	63	103.5	25	56	7.271881e+000	1.940365e+001	0	0	0	0	0	0	0	0	0	0	0	20.8923	34.5338	1	1	0	1	24.4106	25.8368	56.942
DATA	147	1	147	0	0	NC_3_8396659	NC_3_8396659	9043.53	436.647	7.241509525e-002	9.683463634e-002	4.545673858e-001	2.963912e+002	3.501712e+002	5.526202e+001	4.602111e+001	81	146	25	56	7.336182e+000	1.926575e+001	0	0	0	0	0	0	0	0	0	0	0	36.2183	75.2178	1	1	1	1	24.4106	25.8068	57.0526
DATA	148	1	148	0	0	Col_3_10187103	Col_3_10187103	9064.84	436.451	-6.166191938e-003	1.018585724e-001	9.517281081e-001	2.987824e+002	2.945702e+002	5.547590e+001	4.199881e+001	77.5	128	25	56	7.284225e+000	1.896122e+001	0	0	0	0	0	0	0	0	0	0	0	36.4314	63.1176	1	1	1	1	24.1747	25.8643	56.7001
DATA	149	1	149	0	0	NC_3_5667804	NC_3_5667804	9085.76	436.413	3.476354424e-001	2.320464572e-001	1.340998422e-001	7.118228e+001	1.584920e+002	4.738000e+001	3.393522e+001	51	101	25	55	7.315909e+000	1.889785e+001	0	0	0	0	0	0	0	0	0	0	0	8.66099	33.8805	1	1	0	1	23.4529	25.8419	56.4477
DATA	150	1	150	0	0	NC_4_5641267	NC_4_5641267	9107.37	436.158	3.158486369e-002	9.422908062e-002	7.374800191e-001	3.269327e+002	3.515955e+002	5.720810e+001	4.627025e+001	81	143	25	55	7.465133e+000	1.891572e+001	0	0	0	0	0	0	0	0	0	0	0	39.6912	74.9792	1	1	1	1	25.3321	25.6781	55.9406
DATA	151	1	151	0	0	NC_2_7928470	NC_2_7928470	9128.5	436.731	-3.329282074e-001	6.962850057e-002	1.739978227e-006	2.866465e+003	1.331737e+003	2.904817e+002	1.365423e+002	395.5	349	25	55	7.450464e+000	1.893098e+001	0	0	0	0	0	0	0	0	0	0	0	347.258	283.401	1	1	1	1	24.4106	25.6054	55.7895
DATA	152	1	152	0	0	NC_1_25003357	NC_1_25003357	9149.71	436.5	2.160566697e-001	4.054045324e-001	5.940744705e-001	4.684772e+001	7.704512e+001	4.731410e+001	3.117591e+001	48	79	25	55	7.318910e+000	1.887594e+001	0	0	0	0	0	0	0	0	0	0	0	4.77968	16.3595	0	1	0	0	27.0811	25.4306	55.6419
DATA	153	1	153	0	0	NC_3_1720150	NC_3_1720150	9170.84	436.27	1.629862448e-002	4.050615754e-001	9.679038612e-001	5.973538e+001	6.201979e+001	4.762651e+001	3.090161e+001	48.5	79.5	25	54	7.255498e+000	1.899247e+001	0	0	0	0	0	0	0	0	0	0	0	7.20542	13.1413	1	1	0	0	20.8674	25.3519	55.3317
DATA	154	1	154	0	0	Col_4_9176873	Col_4_9176873	9191.92	436.46	1.613431160e-001	1.066379910e-001	1.302800623e-001	2.347011e+002	3.402970e+002	5.284874e+001	4.558516e+001	69.5	136	25	54	7.350444e+000	1.904485e+001	0	0	0	0	0	0	0	0	0	0	0	28.2499	71.9661	1	1	0	1	23.9365	25.1733	55.2189
DATA	155	1	155	0	0	NC_3_15539085	NC_3_15539085	9213.18	436.659	2.613965001e-001	3.133549653e-001	4.041758652e-001	5.823986e+001	1.063205e+002	4.780879e+001	3.219354e+001	49	86	25	54	7.244131e+000	1.869424e+001	0	0	0	0	0	0	0	0	0	0	0	6.99507	22.4433	1	1	0	0	22.1978	25.0111	54.63
DATA	156	1	156	0	0	Col_5_10581863	Col_5_10581863	9234.34	436.024	2.461508919e-001	9.398688599e-002	8.819003700e-003	2.700607e+002	4.760059e+002	5.468793e+001	5.650432e+001	73	163	24	54	7.375139e+000	1.901000e+001	0	0	0	0	0	0	0	0	0	0	0	32.367	100.288	1	1	1	1	21.6755	24.6153	54.8072
DATA	157	1	157	0	0	Col_1_1517038	Col_1_1517038	9255.64	436.681	7.214993969e-003	7.125803467e-002	9.193506923e-001	6.745017e+002	6.858009e+002	8.258622e+001	7.505318e+001	124	215	24	54	7.306367e+000	1.931249e+001	0	0	0	0	0	0	0	0	1	0	0	80.6699	144.27	1	1	1	1	23.4529	24.2689	55.2615
DATA	158	1	158	0	0	Col_3_11748343	Col_3_11748343	9276.61	436.5	4.468105313e-002	7.701859329e-002	5.618247078e-001	5.048970e+002	5.596079e+002	6.949548e+001	6.375168e+001	99	181.5	24	53	7.366741e+000	1.891872e+001	0	0	0	0	0	0	0	0	0	0	0	60.26	117.539	1	1	1	1	23.4529	24.3693	54.6395
DATA	159	1	159	0	0	Col_3_16709942	Col_3_16709942	9297.77	436.154	4.433448816e-002	6.725364153e-002	5.097588731e-001	8.644531e+002	9.573615e+002	9.880647e+001	1.005030e+002	138	259	24	53	7.168446e+000	1.890740e+001	0	0	0	0	0	0	0	0	1	0	0	102.959	200.782	1	1	1	1	24.4106	24.1386	54.4088
DATA	160	1	160	0	0	NC_4_3327266	NC_4_3327266	9319.02	436.107	3.048944392e-002	7.284893775e-002	6.755598779e-001	6.104070e+002	6.548004e+002	7.762295e+001	7.228769e+001	111	198.5	23	53	7.123623e+000	1.900246e+001	0	0	0	0	0	0	0	0	1	0	0	72.552	137.15	1	1	1	1	25.3321	23.8903	54.1987
DATA	161	1	161	0	0	NC_3_550512	NC_3_550512	9340.07	436.271	4.265367874e-002	9.260101109e-002	6.450728022e-001	3.404608e+002	3.755958e+002	5.888721e+001	4.848344e+001	82.5	148	23	53	7.106226e+000	1.870939e+001	0	0	0	0	0	0	0	0	1	0	0	40.3858	78.5841	1	1	1	1	26.0017	23.6755	53.7581
DATA	162	1	162	66	1	DarkCorner	DarkCorner	9361.39	436.585	0.000000000e+000	6.437699009e-001	1.000000000e+000	4.783594e+001	3.049047e+001	4.814316e+001	3.068629e+001	38	61.5	23	52	7.259925e+000	1.852821e+001	0	0	0	0	0	0	0	0	1	0	0	-5.60873	-2.74544	0	0	0	0	21.4095	23.5932	53.5819
DATA	163	1	163	66	1	DarkCorner	DarkCorner	9382.45	436.29	0.000000000e+000	6.438891707e-001	1.000000000e+000	4.792953e+001	3.051759e+001	4.823736e+001	3.071359e+001	41.5	56	23	52	7.315912e+000	1.832424e+001	0	0	0	0	0	0	0	0	1	0	0	-2.86668	-10.6605	0	0	0	0	25.5572	23.7083	53.3303
DATA	164	1	164	66	1	DarkCorner	DarkCorner	9403.62	436.564	0.000000000e+000	6.440361335e-001	1.000000000e+000	4.802080e+001	3.053569e+001	4.832921e+001	3.073180e+001	34.5	57	23	53	7.197505e+000	1.819027e+001	0	0	0	0	0	0	0	0	1	0	0	-8.86544	-10.9689	0	0	0	0	24.8756	23.3302	53.414
DATA	165	2	1	66	1	DarkCorner	DarkCorner	5966.07	443.891	0.000000000e+000	6.498286741e-001	1.000000000e+000	4.556795e+001	2.758770e+001	4.586060e+001	2.776488e+001	39	66	22	54	7.254955e+000	1.834492e+001	0	0	0	0	0	0	0	0	1	0	0	-0.426799	-0.155812	0	0	0	0	24.4106	22.3943	55.0413
DATA	166	2	2	66	1	DarkCorner	DarkCorner	5987.03	443.645	0.000000000e+000	6.492398697e-001	1.000000000e+000	4.573666e+001	2.782270e+001	4.603040e+001	2.800139e+001	35	65.5	22	54	7.320194e+000	1.839569e+001	0	0	0	0	0	0	0	0	1	0	0	-1.33347	-1.99775	0	0	0	0	30	22.311	55.2728
DATA	167	2	3	0	0	Col_4_15182583	Col_4_15182583	6007.64	444.78	-1.500556017e-002	9.309284603e-002	8.719443973e-001	3.419233e+002	3.303111e+002	5.746719e+001	4.344448e+001	86	142	22	54	7.366595e+000	1.826700e+001	0	0	0	0	0	0	0	0	1	0	0	42.1919	75.0803	1	1	1	1	23.696	22.3818	55.4765
DATA	168	2	4	0	0	Col_5_2157408	Col_5_2157408	6028.53	444.655	3.938043265e-002	9.002235482e-002	6.617837932e-001	3.432394e+002	3.758180e+002	5.766653e+001	4.712625e+001	79.5	148	22	55	7.452987e+000	1.872235e+001	0	0	0	0	0	0	0	0	1	0	0	42.2167	84.7812	1	1	1	1	24.6442	22.7507	56.2722
DATA	169	2	5	0	0	Col_5_2285311	Col_5_2285311	6050.53	444.603	-8.170079423e-002	7.418218397e-002	2.707429199e-001	6.356402e+002	5.266360e+002	7.874957e+001	5.995121e+001	113	187	22	55	7.314634e+000	1.878370e+001	0	0	0	0	0	0	0	0	1	0	0	77.9302	117.918	1	1	1	1	25.3321	22.8199	56.4694
DATA	170	2	6	0	0	Col_4_8300133	Col_4_8300133	6071.86	444.571	-4.642733654e-002	6.328957172e-002	4.632108014e-001	1.710658e+003	1.537219e+003	1.773053e+002	1.564046e+002	249	420	22	55	7.222853e+000	1.879314e+001	0	0	0	0	0	0	0	0	1	0	0	209.123	341.859	1	1	1	1	26.4388	23.0288	56.4993
DATA	171	2	7	0	0	NC_3_15118031	NC_3_15118031	6092.56	444.027	1.892790950e-001	6.685237525e-002	4.635929089e-003	9.558153e+002	1.477927e+003	1.063996e+002	1.506158e+002	158	389	23	56	7.490136e+000	1.916530e+001	0	0	0	0	0	0	0	0	1	0	0	116.54	326.621	1	1	1	1	29.1201	23.5509	57.2854
DATA	172	2	8	0	0	NC_5_2484148	NC_5_2484148	6113.77	443.739	1.899836862e-001	6.628217645e-002	4.153186070e-003	1.069011e+003	1.655639e+003	1.167210e+002	1.681190e+002	156.5	421.5	23	56	7.461910e+000	1.906272e+001	0	0	0	0	0	0	0	0	1	0	0	130.018	363.71	1	1	1	1	28.1191	23.6968	57.0254
DATA	173	2	9	0	0	NC_4_2536851	NC_4_2536851	6134.83	444	4.756916638e-003	7.602043567e-002	9.501055883e-001	5.340603e+002	5.399421e+002	7.112078e+001	6.146049e+001	103	180	24	56	7.823246e+000	1.901655e+001	0	0	0	0	0	0	0	0	1	0	0	64.8074	117.964	1	1	1	1	28.1191	24.1803	56.7369
DATA	174	2	10	0	0	NC_4_4318032	NC_4_4318032	6155.43	444.863	1.438056319e-001	7.508077852e-002	5.544844512e-002	4.946753e+002	6.888518e+002	6.827912e+001	7.493827e+001	94	213	24	55	7.766442e+000	1.916410e+001	0	0	0	0	0	0	0	0	1	0	0	59.9054	149.755	1	1	1	1	24.1747	24.2557	56.584
DATA	175	2	11	0	0	Col_4_16689198	Col_4_16689198	6177.37	444	1.201496932e-001	8.833716635e-002	1.737900115e-001	3.358196e+002	4.428490e+002	5.789331e+001	5.329739e+001	76	160.5	24	55	7.705177e+000	1.868069e+001	0	0	0	0	0	0	0	0	0	0	0	40.5866	95.7873	1	1	1	1	29.1201	24.3702	56.2285
DATA	176	2	12	0	0	NC_2_6063046	NC_2_6063046	6198.37	444	0.000000000e+000	6.280767291e-001	1.000000000e+000	4.693851e+001	3.144740e+001	4.723996e+001	2.995197e+001	35	72	24	55	7.584555e+000	1.899451e+001	0	0	0	0	0	0	0	0	0	0	0	-4.60927	6.77215	0	1	0	0	29.1201	24.6156	56.5738
DATA	177	2	13	0	0	Col_3_7532007	Col_3_7532007	6219.14	444.237	-5.557870210e-002	7.149733912e-002	4.369502845e-001	7.144437e+002	6.286216e+002	8.569031e+001	6.961302e+001	125.5	198.5	24	55	7.486333e+000	1.924037e+001	0	0	0	0	0	0	0	0	0	0	0	86.0636	134.835	1	1	1	1	26.6546	24.591	56.1881
DATA	178	2	14	0	0	Col_5_1971000	Col_5_1971000	6239.93	444.2	1.651908540e-001	6.326914364e-002	9.029824869e-003	1.151310e+004	1.684160e+004	1.152285e+003	1.684427e+003	1400	3582	24	55	7.396099e+000	1.952757e+001	0	0	0	0	0	0	0	0	0	0	0	1384.96	3599.09	1	1	1	1	26.8687	24.5953	56.3431
DATA	179	2	15	0	0	Col_1_24728856	Col_1_24728856	6261.62	444	6.635730643e-002	1.209701656e-001	5.833192908e-001	2.171068e+002	2.529477e+002	5.217222e+001	3.933399e+001	62.5	120	24	55	7.421192e+000	1.967932e+001	0	0	0	0	0	0	0	0	0	0	0	26.0831	53.865	1	1	0	1	29.1201	24.7812	56.4643
DATA	180	2	16	0	0	NC_5_8638567	NC_5_8638567	6282.68	444.302	3.223635784e-003	1.023077591e-001	9.748634542e-001	2.976661e+002	2.998838e+002	5.604959e+001	4.256970e+001	71	132	25	55.5	7.525632e+000	1.991292e+001	0	0	0	0	0	0	0	0	0	0	0	35.7224	63.6659	1	1	1	1	24.8756	25.0162	56.6501
DATA	181	2	17	0	0	NC_3_21066331	NC_3_21066331	6304.17	444	-2.078482055e-001	9.403173057e-002	2.707706521e-002	4.489413e+002	2.781899e+002	6.538629e+001	4.113429e+001	95.5	124	24	55	7.586483e+000	1.951699e+001	0	0	0	0	0	0	0	0	0	0	0	53.8245	58.891	1	1	1	1	28.1191	24.9195	56.4602
DATA	182	2	18	0	0	NC_1_13468108	NC_1_13468108	6325.24	443.8	2.017127483e-002	1.321607558e-001	8.786925798e-001	2.046846e+002	2.144156e+002	5.179265e+001	3.718172e+001	65	118	24	55	7.637486e+000	1.953860e+001	0	0	0	0	0	0	0	0	0	0	0	24.5203	45.2769	1	1	0	1	24.6442	24.7451	56.0102
DATA	183	2	19	0	0	NC_5_20389249	NC_5_20389249	6346.65	444.435	-1.161661843e-001	1.842783409e-001	5.284431401e-001	1.612847e+002	1.234317e+002	5.026574e+001	3.284873e+001	59	90.5	24	55	7.610986e+000	1.933393e+001	0	0	0	0	0	0	0	0	0	0	0	19.3084	26.0088	1	1	0	0	23.696	24.7484	55.7303
DATA	184	2	20	0	0	NC_4_7719162	NC_4_7719162	6367.94	444.297	4.607570493e-002	1.446809142e-001	7.501327767e-001	1.778387e+002	1.977434e+002	5.084484e+001	3.634995e+001	62	108	24	55	7.624026e+000	1.938213e+001	0	0	0	0	0	0	0	0	0	0	0	21.2789	41.5865	1	1	0	1	27.2919	24.5421	56.112
DATA	185	2	21	0	0	Col_5_25576250	Col_5_25576250	6388.29	444	4.262739390e-003	6.564900473e-002	9.482279211e-001	1.055231e+003	1.065639e+003	1.157835e+002	1.108567e+002	160	284	24	55	7.658905e+000	1.980814e+001	0	0	0	0	0	0	0	0	0	0	0	126.212	223.745	1	1	1	1	26.8687	24.8039	56.3635
DATA	186	2	22	0	0	NC_1_4549878	NC_1_4549878	6409.83	444	-2.416843197e-002	1.014763718e-001	8.117507384e-001	3.131767e+002	2.962245e+002	5.703291e+001	4.258477e+001	75	129	25	56	7.814444e+000	1.952365e+001	0	0	0	0	0	0	0	0	0	0	0	37.4475	62.1083	1	1	1	1	28.1191	25.3016	56.7755
DATA	187	2	23	0	0	NC_3_9393524	NC_3_9393524	6431.21	443.579	3.420699480e-001	2.182807897e-001	1.170890720e-001	7.810901e+001	1.717003e+002	4.830831e+001	3.511486e+001	48	103	25	56	7.827548e+000	1.947390e+001	0	0	0	0	0	0	0	0	0	0	0	9.33824	35.9562	1	1	0	1	25.7804	25.6629	57.1204
DATA	188	2	24	0	0	Col_5_24812453	Col_5_24812453	6451.88	444.827	-2.565218889e-002	6.407153577e-002	6.888855330e-001	1.400823e+003	1.320478e+003	1.479722e+002	1.355586e+002	197	348	25	56	7.760171e+000	1.960636e+001	0	0	0	0	0	0	0	0	0	0	0	167.473	276.335	1	1	1	1	24.4106	25.7851	57.0644
DATA	189	2	25	0	0	NC_1_7390329	NC_1_7390329	6473.45	443.862	1.542265395e-002	1.164184392e-001	8.946077724e-001	2.445640e+002	2.534050e+002	5.357755e+001	3.978971e+001	63	120.5	25	55	7.560869e+000	1.948552e+001	0	0	0	0	0	0	0	0	0	0	0	29.2401	52.9861	1	1	1	1	17.9125	25.8877	57.1286
DATA	190	2	26	0	0	NC_1_22707823	NC_1_22707823	6494.41	444.397	1.514695472e-001	2.162545762e-001	4.836635589e-001	9.944683e+001	1.409485e+002	4.868712e+001	3.376991e+001	50	98.5	25	55	7.661401e+000	1.918399e+001	0	0	0	0	0	0	0	0	0	0	0	11.8922	29.4615	1	1	0	0	25.3321	25.9291	56.4619
DATA	191	2	27	0	0	Col_4_7791589	Col_4_7791589	6515.25	444.508	-6.349355450e-002	7.486764696e-002	3.963949043e-001	6.237360e+002	5.388989e+002	7.849007e+001	6.201813e+001	114.5	183.5	25	55	7.431354e+000	1.894965e+001	0	0	0	0	0	0	0	0	0	0	0	74.6104	112.619	1	1	1	1	25.7804	26.0506	56.3963
DATA	192	2	28	0	0	Col_5_20803023	Col_5_20803023	6536.87	444.048	4.906643973e-002	6.213512846e-002	4.297187033e-001	2.809041e+003	3.145027e+003	2.849132e+002	3.159973e+002	383	720	25	55	7.295912e+000	1.887849e+001	0	0	0	0	0	0	0	0	0	0	0	336.144	657.186	1	1	1	1	27.2919	25.7965	56.394
DATA	193	2	29	0	0	Col_1_24658350	Col_1_24658350	6557.84	444.131	-1.041934059e-001	1.117345995e-001	3.510740687e-001	2.979686e+002	2.344105e+002	5.616145e+001	3.861907e+001	75	118	25	55	7.329144e+000	1.871436e+001	0	0	0	0	0	0	0	0	0	0	0	35.6738	48.9918	1	1	1	1	26.8687	25.7568	55.7827
DATA	194	2	30	0	0	Col_1_15893579	Col_1_15893579	6579.52	443.985	5.062751153e-002	8.689153911e-002	5.601277280e-001	3.782121e+002	4.249746e+002	6.077849e+001	5.241488e+001	81	153	25	55	7.309908e+000	1.843861e+001	0	0	0	0	0	0	0	0	0	0	0	45.3075	88.851	1	1	1	1	26.6546	25.6912	55.8847
DATA	195	2	31	0	0	Col_4_17258333	Col_4_17258333	6600.37	444	1.175540104e-001	7.101109527e-002	9.783699091e-002	6.295155e+002	8.252023e+002	7.888917e+001	8.803325e+001	117	222.5	25	55	7.322771e+000	1.853674e+001	0	0	0	0	0	0	0	0	0	0	0	75.4618	172.622	1	1	1	1	30	25.6346	55.9267
DATA	196	2	32	0	0	Col_5_19323057	Col_5_19323057	6621.44	443.973	-1.703019862e-001	7.175524566e-002	1.762643584e-002	8.811793e+002	5.953362e+002	1.001100e+002	6.695656e+001	140	192	25	55	7.352588e+000	1.872339e+001	0	0	0	0	0	0	0	0	0	0	0	105.708	124.625	1	1	1	1	29.1201	25.5927	56.1134
DATA	197	2	33	0	0	NC_3_22060384	NC_3_22060384	6642.5	443.676	-1.018032731e+000	1.868123749e-001	5.051360915e-008	4.278610e+002	4.104592e+001	6.390771e+001	3.089056e+001	89	73	25	55	7.402668e+000	1.898929e+001	0	0	0	0	0	0	0	0	0	0	0	51.3692	8.59949	1	1	1	0	27.0811	25.6959	56.2666
DATA	198	2	34	0	0	Col_1_367914	Col_1_367914	6663.91	444.642	-8.205907756e-002	7.248540122e-002	2.576019432e-001	7.122938e+002	5.896579e+002	8.557417e+001	6.642341e+001	122.5	184	25	54	7.328082e+000	1.931862e+001	0	0	0	0	0	0	0	0	0	0	0	85.5987	123.689	1	1	1	1	23.2073	25.7568	56.0003
DATA	199	2	35	0	0	Col_3_14273897	Col_3_14273897	6685.28	443.86	1.061073417e-001	7.060707248e-002	1.328941685e-001	6.460577e+002	8.248569e+002	8.011789e+001	8.796026e+001	109.5	238.5	25	54	7.229335e+000	1.930661e+001	0	0	0	0	0	0	0	0	0	0	0	77.714	173.209	1	1	1	1	21.9382	25.6786	55.8325
DATA	200	2	36	0	0	NC_5_13776843	NC_5_13776843	6705.8	443.922	1.355666465e-001	6.705046002e-002	4.319080374e-002	8.726124e+002	1.192307e+003	9.927209e+001	1.230718e+002	135	319	25	54	7.218484e+000	1.948846e+001	0	0	0	0	0	0	0	0	0	0	0	105.073	250.693	1	1	1	1	23.9365	25.8805	55.7591
DATA	201	2	37	0	0	Col_3_19652883	Col_3_19652883	6727.43	443.701	5.611681350e-001	8.023529956e-002	2.670993885e-012	3.094730e+004	1.126655e+005	3.095091e+003	1.126659e+004	3287	24312	25	55	7.262255e+000	1.903613e+001	0	0	0	0	0	0	0	0	0	0	0	3730.61	23723.3	1	1	1	1	26.8687	26.0016	56.0441
DATA	202	2	38	0	0	NC_5_2424130	NC_5_2424130	6748.17	443.683	1.592349785e-002	7.602120309e-002	8.340881658e-001	5.349129e+002	5.548896e+002	7.135540e+001	6.327852e+001	102.5	184.5	26	55	7.325797e+000	1.927664e+001	0	0	0	0	0	0	0	0	0	0	0	64.5561	117.02	1	1	1	1	26.4388	26.0105	56.1884
DATA	203	2	39	0	0	NC_5_20260964	NC_5_20260964	6769.5	443.676	1.611812179e-001	1.059762804e-001	1.282804643e-001	2.364335e+002	3.426811e+002	5.276163e+001	4.578530e+001	69.5	140.5	25	55	7.449222e+000	1.894860e+001	0	0	0	0	0	0	0	0	0	0	0	28.5692	72.3915	1	1	1	1	27.0811	25.8974	55.5577
DATA	204	2	40	0	0	NC_2_11345416	NC_2_11345416	6790.37	443.918	5.741456535e-002	8.035414125e-002	4.749062775e-001	4.414387e+002	5.038311e+002	6.455881e+001	5.879702e+001	87	172	25	55	7.332540e+000	1.898886e+001	0	0	0	0	0	0	0	0	0	0	0	53.4084	106.629	1	1	1	1	23.696	25.7198	55.8117
DATA	205	2	41	0	0	Col_2_14771214	Col_2_14771214	6811.54	444.261	1.841654843e-002	7.762301789e-002	8.124579777e-001	5.012758e+002	5.229899e+002	6.874598e+001	6.041688e+001	100	175	25	54	7.199076e+000	1.878771e+001	0	0	0	0	0	0	0	0	0	0	0	60.729	110.902	1	1	1	1	22.9591	25.3572	55.3354
DATA	206	2	42	0	0	Col_1_21892049	Col_1_21892049	6832.71	443.565	1.259153981e-002	6.513083719e-002	8.467029970e-001	1.104406e+003	1.136895e+003	1.200182e+002	1.176303e+002	169	292	25	54	7.322665e+000	1.854623e+001	0	0	0	0	0	0	0	0	0	0	0	133.979	241.536	1	1	1	1	26.2212	25.5719	55.0861
DATA	207	2	43	0	0	Col_5_20113290	Col_5_20113290	6854.06	444.208	5.713122708e-002	7.267841402e-002	4.318191748e-001	5.883647e+002	6.710855e+002	7.525037e+001	7.356009e+001	114	212	25	55	7.279205e+000	1.889980e+001	0	0	0	0	0	0	0	0	0	0	0	71.4794	142.892	1	1	1	1	23.696	25.7785	55.5783
DATA	208	2	44	0	0	NC_4_18432724	NC_4_18432724	6875.4	444.07	-1.708274815e-001	9.187864116e-002	6.298843601e-002	4.394871e+002	2.965642e+002	6.423354e+001	4.222679e+001	91.5	125	25	54	7.317598e+000	1.885563e+001	0	0	0	0	0	0	0	0	0	0	0	53.4707	63.2836	1	1	1	1	24.8756	25.6947	55.7312
DATA	209	2	45	0	0	Col_2_1760075	Col_2_1760075	6896.27	443.833	9.465091569e-002	6.636987909e-002	1.538358682e-001	9.142995e+002	1.136945e+003	1.027010e+002	1.175845e+002	149.5	305	25	54	7.316945e+000	1.871610e+001	0	0	0	0	0	0	0	0	0	0	0	111.402	243.14	1	1	1	1	26.0017	25.7223	55.7984
DATA	210	2	46	0	0	NC_1_16406166	NC_1_16406166	6917.4	443.774	-2.546053843e-002	6.315599569e-002	6.868472122e-001	1.707368e+003	1.610151e+003	1.770098e+002	1.637724e+002	253	411	25	54	7.451763e+000	1.870155e+001	0	0	0	0	0	0	0	0	0	0	0	208.349	345.131	1	1	1	1	24.8756	25.5581	55.6466
DATA	211	2	47	0	0	NC_4_7599175	NC_4_7599175	6939.1	443.216	1.022478799e-001	6.302075238e-002	1.047075107e-001	2.013353e+003	2.547815e+003	2.066651e+002	2.565248e+002	279	606	25	55	7.277758e+000	1.881323e+001	0	0	0	0	0	0	0	0	0	0	0	246.075	547.396	1	1	1	1	24.1747	25.2911	56.0022
DATA	212	2	48	0	0	Col_2_17490035	Col_2_17490035	6960.1	443.922	-1.388105634e-001	1.066174638e-001	1.929336252e-001	3.252309e+002	2.362551e+002	5.679282e+001	3.801300e+001	76.5	114	25	55	7.358010e+000	1.852787e+001	0	0	0	0	0	0	0	0	0	0	0	39.8133	50.8889	1	1	1	1	23.696	25.3018	55.484
DATA	213	2	49	0	0	Col_5_17317565	Col_5_17317565	6980.93	443.611	4.611760485e-002	8.246669859e-002	5.760068079e-001	4.138724e+002	4.602397e+002	6.223983e+001	5.477957e+001	88	158	24	55	7.251784e+000	1.885041e+001	0	0	0	0	0	0	0	0	0	0	0	50.7438	99.3719	1	1	1	1	25.1049	24.8913	55.5357
DATA	214	2	50	0	0	Col_3_13427253	Col_3_13427253	7001.96	444.265	3.092657902e-002	6.527305713e-002	6.356403000e-001	1.052674e+003	1.130369e+003	1.150438e+002	1.168559e+002	171	292.5	25	55	7.378788e+000	1.874534e+001	0	0	0	0	0	0	0	0	0	0	0	129.276	244.707	1	1	1	1	22.7082	24.9637	55.7721
DATA	215	2	51	0	-1	NC1_00000067	NC1_00000067	7023.5	443.676	0.000000000e+000	6.440578092e-001	1.000000000e+000	4.603755e+001	2.936752e+001	4.636351e+001	2.956846e+001	42	65	25	55	7.466692e+000	1.871440e+001	0	0	0	0	0	0	0	0	0	0	0	2.06121	1.853	0	0	0	0	27.0811	24.9279	55.5576
DATA	216	2	52	0	0	Col_3_16066198	Col_3_16066198	7044.47	443.717	5.945862224e-002	7.125200396e-002	4.040085776e-001	6.224906e+002	7.138244e+002	7.755444e+001	7.723027e+001	119	230	24	55	7.506513e+000	1.875788e+001	0	0	0	0	0	0	0	0	0	0	0	76.6981	155.32	1	1	1	1	24.4106	24.7209	55.8067
DATA	217	2	53	0	0	NC_4_5754942	NC_4_5754942	7065.38	444.043	1.386951613e-001	6.418008529e-002	3.069293068e-002	1.478231e+003	2.034406e+003	1.548689e+002	2.055542e+002	225	511.5	24	55	7.518572e+000	1.871257e+001	0	0	0	0	0	0	0	0	0	0	0	182.437	443.84	1	1	1	1	22.9591	24.7554	55.5446
DATA	218	2	54	0	0	NC_1_7851338	NC_1_7851338	7088	442.419	3.076609641e-001	6.759579568e-002	5.326966739e-006	7.880519e+003	1.600353e+004	7.893992e+002	1.600622e+003	996	3565	24	55	7.559515e+000	1.906246e+001	0	0	1	1	0	0	0	0	0	0	0	974.272	3500.25	1	1	1	1	19.1492	24.523	55.5716
DATA	219	2	55	0	0	Col_5_14550911	Col_5_14550911	7107.86	443.842	-1.786058508e+000	1.816202382e-001	8.033963669e-023	3.832189e+004	6.271746e+002	3.832466e+003	6.920141e+001	4795	197	24	55	7.642775e+000	1.890240e+001	0	0	0	0	0	0	0	0	0	0	0	4745.4	137.555	1	1	1	1	25.1049	24.5147	55.7682
DATA	220	2	56	0	0	NC_1_10365177	NC_1_10365177	7129.02	444.178	-1.986453524e-002	6.977486752e-002	7.758780487e-001	7.314034e+002	6.987027e+002	8.637588e+001	7.571354e+001	120	223	24	55	7.631559e+000	1.903231e+001	0	0	0	0	0	0	0	0	0	0	0	90.7229	153.663	1	1	1	1	22.7082	24.8649	56.1797
DATA	221	2	57	0	0	Col_3_17968225	Col_3_17968225	7149.74	444.426	-2.580988841e-002	6.928701487e-002	7.095155048e-001	7.597202e+002	7.158859e+002	8.874722e+001	7.727277e+001	133	216	24	55	7.620400e+000	1.895850e+001	0	0	0	0	0	0	0	0	0	0	0	94.3911	157.862	1	1	1	1	22.9591	24.6299	56.3444
DATA	222	2	58	0	0	Col_3_18279546	Col_3_18279546	7170.78	444.333	1.332779957e-001	9.277731542e-002	1.508497549e-001	2.938228e+002	3.993589e+002	5.441179e+001	4.936162e+001	76	151.5	24	56	7.581925e+000	1.899498e+001	0	0	0	0	0	0	0	0	0	0	0	36.5667	88.2971	1	1	1	1	22.1978	24.7777	56.5639
DATA	223	2	59	0	0	Col_5_3359201	Col_5_3359201	7192.72	443.88	-3.040815212e-002	7.785103540e-002	6.960973158e-001	5.094316e+002	4.749826e+002	6.844940e+001	5.561722e+001	105	162	24	55	7.589178e+000	1.908301e+001	0	0	0	0	0	0	0	0	0	0	0	63.5088	105.299	1	1	1	1	24.1747	24.7785	56.3439
DATA	224	2	60	0	0	Col_4_1123843	Col_4_1123843	7213.56	443.635	-3.005422350e-004	6.228397522e-002	9.961499394e-001	2.267416e+003	2.265848e+003	2.312900e+002	2.284153e+002	335	570	24	55	7.376641e+000	1.913748e+001	0	0	0	0	0	0	0	0	0	0	0	283.132	503.612	1	1	1	1	24.4106	24.4562	55.9387
DATA	225	2	61	0	0	NC_1_12181859	NC_1_12181859	7234.81	443.962	4.822579898e-002	7.310928635e-002	5.094849731e-001	5.615204e+002	6.274677e+002	7.231458e+001	6.903280e+001	105	209.5	24	55	7.347792e+000	1.893627e+001	0	0	0	0	0	0	0	0	0	0	0	70.2342	139.842	1	1	1	1	23.9365	24.4876	56.1064
DATA	226	2	62	0	0	Col_2_16029136	Col_2_16029136	7255.7	444.064	-4.029243989e-002	6.525798668e-002	5.369491068e-001	1.124970e+003	1.025294e+003	1.213474e+002	1.064722e+002	176	292	24	55	7.495872e+000	1.911194e+001	0	0	0	0	0	0	0	0	0	0	0	140.939	229.103	1	1	1	1	23.2073	24.3292	56.058
DATA	227	2	63	0	0	NC_2_19052335	NC_2_19052335	7276.86	443.842	-6.747725025e-001	8.948400678e-002	4.674372444e-014	2.430540e+003	5.139611e+002	2.472613e+002	5.883368e+001	338.5	177.5	24	55	7.422256e+000	1.906316e+001	0	0	0	0	0	0	0	0	1	0	0	304.998	115.14	1	1	1	1	25.1049	24.0339	56.3262
DATA	228	2	64	0	0	Col_1_25748487	Col_1_25748487	7298.23	443.597	-1.041773842e-002	6.797318008e-002	8.781912846e-001	8.092257e+002	7.900451e+002	9.276143e+001	8.400821e+001	137	233.5	24	55	7.428402e+000	1.914904e+001	0	0	0	0	0	0	0	0	1	0	0	101.711	177.442	1	1	1	1	26.0017	23.8446	56.3765
DATA	229	2	65	0	0	NC_4_15388966	NC_4_15388966	7318.96	443.636	-6.594356526e-002	9.061446537e-002	4.667741525e-001	3.773797e+002	3.242164e+002	5.894030e+001	4.315969e+001	89	135	23	55	7.540403e+000	1.928639e+001	0	0	0	0	0	0	0	0	1	0	0	47.5068	73.0004	1	1	1	1	25.3321	23.8012	56.0003
DATA	230	2	66	0	0	NC_2_9374070	NC_2_9374070	7340.12	443.857	-5.300748420e-001	2.119610063e-001	1.239085759e-002	2.038763e+002	6.015780e+001	4.958829e+001	2.904574e+001	65.5	78	23	55	7.472100e+000	1.920055e+001	0	0	0	0	0	0	0	0	1	0	0	25.7057	13.5797	1	1	0	0	24.8756	23.803	56.1246
DATA	231	2	67	0	0	NC_4_17093806	NC_4_17093806	7362.23	443.364	9.451354204e-002	1.105430107e-001	3.925548155e-001	2.264166e+002	2.814634e+002	5.049196e+001	3.994603e+001	71	135	23	55	7.401910e+000	1.934046e+001	0	0	0	0	0	0	0	0	1	0	0	28.5935	63.6938	1	1	1	1	22.4545	23.6695	56.284
DATA	232	2	68	0	0	Col_4_7102999	Col_4_7102999	7382.8	443.458	7.832689302e-002	7.053894708e-002	2.668239789e-001	6.211018e+002	7.438574e+002	7.673613e+001	7.957953e+001	113	238	23	54	7.337985e+000	1.928279e+001	0	0	0	0	0	0	0	0	1	0	0	78.5537	168.731	1	1	1	1	25.7804	23.7235	55.8408
DATA	233	2	69	0	0	NC_1_4473876	NC_1_4473876	7404.2	443.679	-1.079328556e+000	1.191446957e-001	1.316847812e-019	4.068235e+003	3.389046e+002	4.093042e+002	4.409451e+001	557.5	142	23	54	7.551876e+000	1.934267e+001	0	0	0	0	0	0	0	0	1	0	0	515.311	77.063	1	1	1	1	25.3321	23.5487	56.1249
DATA	234	2	70	0	0	NC_5_16995148	NC_5_16995148	7425.32	443.396	7.023457866e-002	7.622537226e-002	3.568380679e-001	4.747119e+002	5.580391e+002	6.536220e+001	6.249995e+001	94	185	23	54	7.559054e+000	1.910066e+001	0	0	0	0	0	0	0	0	1	0	0	60.2181	127.179	1	1	1	1	24.6442	23.357	56.0767
DATA	235	2	71	0	0	Col_5_17678408	Col_5_17678408	7446.07	443.527	6.825615553e-002	6.331760023e-002	2.810352923e-001	1.508431e+003	1.765150e+003	1.573742e+002	1.787349e+002	230	471.5	22	54	7.331578e+000	1.866848e+001	0	0	0	0	0	0	0	0	1	0	0	191.618	403.191	1	1	1	1	25.3321	23.0643	55.6714
DATA	236	2	72	0	0	Col_3_21901574	Col_3_21901574	7467.86	443.857	-5.214387599e-002	1.097008262e-001	6.345531940e-001	2.682953e+002	2.379409e+002	5.222060e+001	3.675707e+001	72.5	121	22	54	7.223247e+000	1.831177e+001	0	0	0	0	0	0	0	0	1	0	0	34.1314	54.4773	1	1	1	1	24.6442	22.9187	54.7897
DATA	237	2	73	0	0	NC_3_20864992	NC_3_20864992	7489.03	443.705	-3.549140079e-002	1.482480026e-001	8.107910945e-001	1.768950e+002	1.630138e+002	4.811040e+001	3.236256e+001	58.5	100.5	22	54	7.261962e+000	1.854906e+001	0	0	0	0	0	0	0	0	1	0	0	22.5346	37.4018	1	1	0	1	26.2212	22.8849	55.0216
DATA	238	2	74	0	0	Col_1_5394000	Col_1_5394000	7509.67	443.5	7.086792719e-002	7.694688188e-002	3.570514556e-001	4.588772e+002	5.402122e+002	6.404840e+001	6.080117e+001	99	193	23	54	7.292282e+000	1.874148e+001	0	0	0	0	0	0	0	0	1	0	0	58.532	124.193	1	1	1	1	24.4106	22.91	55.0106
DATA	239	2	75	0	0	NC_3_16781987	NC_3_16781987	7531.12	443.5	2.889311565e-002	9.501416061e-002	7.610572442e-001	3.049384e+002	3.259157e+002	5.404768e+001	4.286629e+001	79	145	23	55	7.290577e+000	1.909894e+001	0	0	0	0	0	0	0	0	1	0	0	38.9475	75.0807	1	1	1	1	25.7804	22.7698	55.8039
DATA	240	2	76	0	0	Col_3_18459744	Col_3_18459744	7552.73	443.782	-4.070805847e-002	7.863196085e-002	6.046650049e-001	4.880582e+002	4.443893e+002	6.609208e+001	5.241149e+001	106	158.5	23	55	7.393417e+000	1.944308e+001	0	0	0	0	0	0	0	0	1	0	0	62.4163	102.583	1	1	1	1	24.8756	22.8355	56.3421
DATA	241	2	77	0	0	Col_5_15545974	Col_5_15545974	7573.76	443.796	1.376418395e-001	1.212835029e-001	2.564269292e-001	1.864518e+002	2.559814e+002	4.825984e+001	3.774301e+001	66	136	22	55	7.281053e+000	1.929354e+001	0	0	0	0	0	0	0	0	1	0	0	23.8735	59.201	1	1	0	1	24.1747	22.713	56.3173
DATA	242	2	78	0	0	NC_2_4630892	NC_2_4630892	7594.25	443.854	8.179852604e-002	7.707100933e-002	2.885355279e-001	4.498337e+002	5.430633e+002	6.324852e+001	6.095697e+001	98	175	22	55	7.298775e+000	1.905266e+001	0	0	0	0	0	0	0	0	1	0	0	57.6628	125.815	1	1	1	1	23.4529	22.7389	56.4981
DATA	243	2	79	0	0	Col_1_11163918	Col_1_11163918	7615.48	444.167	-5.893389550e-003	6.919800543e-002	9.321285907e-001	7.176116e+002	7.079394e+002	8.439217e+001	7.599748e+001	120.5	228.5	22	55	7.312743e+000	1.904710e+001	0	0	0	0	0	0	0	0	1	0	0	92.0933	164.307	1	1	1	1	22.9591	22.7439	56.002
DATA	244	2	80	0	0	Col_2_6917292	Col_2_6917292	7636.88	443.863	8.723594363e-002	7.071055632e-002	2.173129751e-001	6.004023e+002	7.339700e+002	7.465195e+001	7.841243e+001	122	225	22	55	7.268811e+000	1.917178e+001	0	0	0	0	0	0	0	0	1	0	0	77.1354	170.622	1	1	1	1	23.9365	22.5494	56.252
DATA	245	2	81	0	0	Col_3_21283394	Col_3_21283394	7657.85	443.804	7.587278733e-002	7.479648756e-002	3.103968333e-001	4.923969e+002	5.863921e+002	6.624651e+001	6.478898e+001	104	197	22	56	7.288136e+000	1.919451e+001	0	0	0	0	0	0	0	0	1	0	0	63.3245	136.525	1	1	1	1	22.4545	22.5136	56.097
DATA	246	2	82	0	0	Col_3_6782603	Col_3_6782603	7679.04	443.745	7.616230735e-004	6.160143335e-002	9.901354274e-001	4.768461e+003	4.776831e+003	4.788971e+002	4.784746e+002	659.5	1217	22	55	7.303969e+000	1.935992e+001	0	0	0	0	0	0	0	0	1	0	0	613.853	1113.78	1	1	1	1	25.1049	22.4797	56.3247
DATA	247	2	83	0	0	NC_3_2606872	NC_3_2606872	7700.9	443.431	5.653583491e-002	6.782313475e-002	4.045191446e-001	7.480703e+002	8.520759e+002	8.690508e+001	8.952700e+001	135	272.5	22	54	7.283830e+000	1.929148e+001	0	0	0	0	0	0	0	0	1	0	0	96.3933	198.947	1	1	1	1	25.7804	22.6246	55.6526
DATA	248	2	84	0	0	Col_3_9154819	Col_3_9154819	7721.19	443.644	-2.346642356e-002	6.325203298e-002	7.106384817e-001	1.550588e+003	1.469028e+003	1.612337e+002	1.494431e+002	243.5	400.5	22	54	7.079730e+000	1.937833e+001	0	0	0	0	0	0	0	0	1	0	0	199.974	343.438	1	1	1	1	25.7804	22.4509	55.7322
DATA	249	2	85	0	0	NC_3_6776084	NC_3_6776084	7742.86	443.794	1.670727858e-001	1.360148153e-001	2.193184047e-001	1.537077e+002	2.258231e+002	4.675417e+001	3.550854e+001	62	120.5	22	54	7.408069e+000	1.892312e+001	0	0	0	0	0	0	0	0	1	0	0	19.8402	52.8614	1	1	0	1	26.4388	22.6396	55.5616
DATA	250	2	86	0	0	Col_1_24702093	Col_1_24702093	7763.37	443.5	1.480875492e-001	7.841202989e-002	5.894784554e-002	4.040750e+002	5.682632e+002	5.982903e+001	6.307598e+001	88.5	198.5	22	54	7.215215e+000	1.835591e+001	0	0	0	0	0	0	0	0	1	0	0	52.1964	133.158	1	1	1	1	23.4529	22.2801	54.8965
DATA	251	2	87	0	0	NC_4_1843031	NC_4_1843031	7784.73	443.269	1.671263366e-001	6.419823178e-002	9.233497272e-003	1.714707e+003	2.519510e+003	1.770482e+002	2.534308e+002	258.5	658	22	53	7.135528e+000	1.855872e+001	0	0	0	0	0	0	0	0	1	0	0	221.66	590.972	1	1	1	1	24.4106	22.1807	54.6322
DATA	252	2	88	0	0	Col_3_14712406	Col_3_14712406	7805.86	443.158	1.295731851e-001	6.490551698e-002	4.589741621e-002	1.114785e+003	1.502326e+003	1.198696e+002	1.526968e+002	182	405.5	22	54	7.152111e+000	1.882062e+001	0	0	0	0	0	0	0	0	1	0	0	144.206	352.705	1	1	1	1	25.1049	21.9797	54.9511
DATA	253	2	89	0	0	Col_3_14785184	Col_3_14785184	7827.33	443.49	8.287739934e-003	9.882360310e-002	9.331645844e-001	2.878623e+002	2.934084e+002	5.260637e+001	4.007506e+001	82	132	21	54	7.184595e+000	1.904026e+001	0	0	0	0	0	0	0	0	1	0	0	37.2609	68.9474	1	1	1	1	24.4106	21.8325	54.9265
DATA	254	2	90	0	0	Col_4_12060675	Col_4_12060675	7848.18	443.286	-6.307056890e-002	7.125535271e-002	3.760841120e-001	6.773788e+002	5.858158e+002	8.077780e+001	6.462115e+001	124	196	21	54	7.188169e+000	1.980394e+001	0	0	0	0	0	0	0	0	1	0	0	87.7286	137.755	1	1	1	1	25.3321	21.7771	55.9812
DATA	255	2	91	0	0	Col_1_22569402	Col_1_22569402	7869.6	443.38	4.054061584e-003	6.191308565e-002	9.477919233e-001	2.867309e+003	2.894200e+003	2.900849e+002	2.907010e+002	413	742	21	54	7.299612e+000	1.992814e+001	0	0	0	0	0	0	0	0	1	0	0	371.543	681.032	1	1	1	1	24.4106	21.9714	55.9633
DATA	256	2	92	0	0	Col_5_808132	Col_5_808132	7890.64	443.58	-1.939123666e-001	1.090565106e-001	7.538894028e-002	3.151831e+002	2.016743e+002	5.409502e+001	3.389616e+001	79	116	22	54	7.224118e+000	1.961612e+001	0	0	0	0	0	0	0	0	1	0	0	40.8597	47.4835	1	1	1	1	24.4106	22.05	55.6268
DATA	257	2	93	0	0	NC_4_2158688	NC_4_2158688	7912	443.5	2.155064203e-001	9.623629605e-002	2.513337182e-002	2.427947e+002	3.987912e+002	5.020782e+001	4.828993e+001	70	167	22	54	7.147030e+000	1.898912e+001	0	0	0	0	0	0	0	0	1	0	0	31.4879	93.9353	1	1	1	1	26.2212	22.138	55.2118
DATA	258	2	94	0	0	Col_1_22805032	Col_1_22805032	7933.15	443.5	-1.036132359e-001	1.093866543e-001	3.435266493e-001	2.802620e+002	2.207756e+002	5.211049e+001	3.504958e+001	77	117	22	54	7.209795e+000	1.901754e+001	0	0	0	0	0	0	0	0	1	0	0	36.3592	52.0219	1	1	1	1	26.6546	22.2759	55.4463
DATA	259	2	95	0	0	Col_2_10918123	Col_2_10918123	7954.29	443.049	1.603896164e-002	6.726524350e-002	8.115371142e-001	8.042320e+002	8.344884e+002	9.163453e+001	8.777539e+001	143	265	22	54	7.217070e+000	1.929067e+001	0	0	0	0	0	0	0	0	1	0	0	104.364	196.665	1	1	1	1	21.6755	22.3349	55.5145
DATA	260	2	96	0	0	Col_3_9137150	Col_3_9137150	7975.5	443.324	-2.479428924e-001	9.863798581e-002	1.194837281e-002	3.991069e+002	2.254999e+002	5.933802e+001	3.534137e+001	90.5	124	22	54	7.308033e+000	1.921651e+001	0	0	0	0	0	0	0	0	1	0	0	51.8028	53.1546	1	1	1	1	27.0811	22.2282	55.991
DATA	261	2	97	0	0	Col_1_25003932	Col_1_25003932	7996.58	443.345	3.837713802e-002	7.811060450e-002	6.232016234e-001	4.457627e+002	4.869461e+002	6.256656e+001	5.578167e+001	99	175.5	22	55	7.344086e+000	1.923245e+001	0	0	0	0	0	0	0	0	1	0	0	57.8677	114.789	1	1	1	1	24.8756	22.2006	56.2228
DATA	262	2	98	0	0	NC_5_25618804	NC_5_25618804	8017.78	443.155	2.816888628e-001	6.662366490e-002	2.357147770e-005	1.007125e+004	1.926515e+004	1.008082e+003	1.926707e+003	1301	4608	22	55	7.157765e+000	1.848920e+001	0	0	0	0	0	0	0	0	1	0	0	1307.55	4541.02	1	1	1	1	25.3321	22.1137	55.7209
DATA	263	2	99	0	0	Col_3_21534932	Col_3_21534932	8039	443.5	1.711618011e-001	6.344861479e-002	6.983198497e-003	6.107123e+003	9.057295e+003	6.122880e+002	9.061383e+002	757	1980	22	56	7.445805e+000	1.887615e+001	0	0	0	1	0	0	0	0	1	0	0	792.918	2134.73	1	1	1	1	26.2212	22.5518	56.6139
DATA	264	2	100	0	0	Col_3_5436019	Col_3_5436019	8059.86	443.158	4.566976529e-002	6.169979022e-002	4.591827752e-001	5.122764e+003	5.690810e+003	5.141539e+002	5.697318e+002	693	1425	22	56	7.442911e+000	1.862628e+001	0	0	0	0	0	0	0	0	1	0	0	665.095	1340.86	1	1	1	1	25.1049	22.5775	56.574
DATA	265	2	101	1028	1	SM_08	SM_08	8081.43	443.298	0.000000000e+000	6.468992599e-001	1.000000000e+000	4.362249e+001	2.705917e+001	4.390265e+001	2.723368e+001	35	66	22	56	7.515339e+000	1.892140e+001	0	0	0	0	0	0	0	0	1	0	0	-5.86812	0.467263	0	0	0	0	26.8687	22.7565	57.0156
DATA	266	2	102	0	0	Col_2_1571380	Col_2_1571380	8101.93	443.036	1.752684852e-002	6.267093721e-002	7.797347675e-001	1.778852e+003	1.852109e+003	1.832243e+002	1.872043e+002	252	493	23	56	7.472338e+000	1.916181e+001	0	0	0	0	0	0	0	0	1	0	0	230.897	436.035	1	1	1	1	24.6442	22.9346	57.3659
DATA	267	2	103	0	0	NC_2_13618106	NC_2_13618106	8123.5	443.324	-3.822025180e-002	1.881415844e-001	8.390207461e-001	1.318963e+002	1.207848e+002	4.585595e+001	2.981592e+001	58.5	92.5	23	56	7.613457e+000	1.913281e+001	0	0	0	0	0	0	0	0	1	0	0	17.1168	28.4216	1	1	0	0	27.0811	23.2595	57.4846
DATA	268	2	104	0	0	NC_2_17986644	NC_2_17986644	8143.62	443.548	-7.355063470e-003	1.044247105e-001	9.438481281e-001	2.681722e+002	2.636687e+002	5.146780e+001	3.793623e+001	76	120.5	23	56	7.646329e+000	1.906421e+001	0	0	0	0	0	0	0	0	1	0	0	34.7932	62.0081	1	1	1	1	22.1978	23.4974	56.9931
DATA	269	2	105	0	0	NC_4_6586630	NC_4_6586630	8165.61	443.296	-7.168723006e-002	2.297120119e-001	7.549840089e-001	1.101570e+002	9.339523e+001	4.530396e+001	2.885114e+001	55	91.5	23	56	7.621522e+000	1.947566e+001	0	0	0	0	0	0	0	0	1	0	0	14.287	21.9462	1	1	0	0	24.8756	23.6205	57.4625
DATA	270	2	106	0	0	NC_2_8761594	NC_2_8761594	8187	443.414	1.201719871e-001	6.426237793e-002	6.148091359e-002	1.267485e+003	1.671532e+003	1.341559e+002	1.693712e+002	214	464	24	56	7.767923e+000	1.931921e+001	0	0	0	0	0	0	0	0	1	0	0	164.324	392.456	1	1	1	1	25.7804	24.1985	57.3738
DATA	271	2	107	0	0	NC_5_21798279	NC_5_21798279	8208.26	443.849	-8.821483200e-001	1.029519033e-001	1.047980552e-017	4.954144e+003	6.498607e+002	4.973628e+002	7.050436e+001	683	218.5	23	56	7.738620e+000	1.960718e+001	0	0	0	0	0	0	0	0	1	0	0	641.997	152.449	1	1	1	1	24.4106	24.2217	57.762
DATA	272	2	108	0	0	Col_3_20208243	Col_3_20208243	8228.74	443.4	1.816648863e-002	8.100959786e-002	8.225619507e-001	4.174234e+002	4.352545e+002	6.065254e+001	5.141745e+001	98	159.5	24	56	7.763099e+000	1.918973e+001	0	0	0	0	0	0	0	0	1	0	0	54.0658	101.995	1	1	1	1	23.696	24.2438	57.5821
DATA	273	2	109	0	0	Col_3_7305271	Col_3_7305271	8249.72	443.894	1.612853002e-002	8.633397833e-002	8.518052510e-001	3.644519e+002	3.782411e+002	5.715533e+001	4.670629e+001	89	151	24	56	7.731798e+000	1.892018e+001	0	0	0	0	0	0	0	0	0	0	0	47.1783	88.5448	1	1	1	1	22.9591	24.4367	57.3038
DATA	274	2	110	0	0	Col_3_23278447	Col_3_23278447	8271.51	443.982	-2.211993060e-002	8.486313630e-002	7.943592094e-001	3.950128e+002	3.753974e+002	5.917226e+001	4.649618e+001	92	151	24	56	7.712531e+000	1.915920e+001	0	0	0	0	0	0	0	0	0	0	0	51.1012	87.771	1	1	1	1	25.3321	24.431	57.7461
DATA	275	2	111	0	0	Col_1_18371899	Col_1_18371899	8292.62	443	-9.240734770e-002	7.233007058e-002	2.013980675e-001	6.722237e+002	5.433835e+002	8.039026e+001	6.088970e+001	130	191	24	56	7.682771e+000	1.906265e+001	0	0	0	0	0	0	0	0	0	0	0	86.9014	126.859	1	1	1	1	29.1201	24.4327	57.3701
DATA	276	2	112	0	0	Col_2_17124882	Col_2_17124882	8315	443.769	2.383993654e-001	7.923898855e-002	2.624441056e-003	2.614887e+003	4.527436e+003	2.818924e+002	5.697721e+002	308.5	964.5	24	57	7.659154e+000	1.916741e+001	0	0	1	1	0	0	0	0	0	0	0	337.772	1055.58	1	1	1	1	16.5837	24.3438	57.7351
DATA	277	2	113	0	0	Col_3_6471900	Col_3_6471900	8335.17	443	-8.843480116e-003	8.110454470e-002	9.131723233e-001	4.311648e+002	4.224738e+002	6.171638e+001	5.043911e+001	97	164	24	56	7.712092e+000	1.935037e+001	0	0	0	0	0	0	0	0	1	0	0	55.6509	98.3477	1	1	1	1	28.1191	24.3127	57.3475
DATA	278	2	114	0	0	Col_3_7785681	Col_3_7785681	8356.84	442.897	2.770339278e-001	6.649781059e-002	3.099079568e-005	5.867414e+003	1.110403e+004	5.884036e+002	1.110746e+003	758.5	2437.5	24	56	7.660465e+000	1.926062e+001	0	0	0	0	0	0	0	0	1	0	0	756.636	2580.73	1	1	1	1	27.9146	24.3229	57.3348
DATA	279	2	115	0	0	Col_1_25679407	Col_1_25679407	8377	443	2.750835595e-002	8.455985157e-002	7.449447575e-001	3.779047e+002	4.026156e+002	5.818033e+001	4.883725e+001	90.5	154.5	24	56	7.671851e+000	1.948836e+001	0	0	0	0	0	0	0	0	1	0	0	48.6899	93.4287	1	1	1	1	23.696	24.3028	57.7926
DATA	280	2	116	0	0	NC_1_11485320	NC_1_11485320	8398.92	443.698	6.919380312e-002	7.528370983e-002	3.580394840e-001	4.857067e+002	5.695973e+002	6.572603e+001	6.333267e+001	100	194	24	56	7.745100e+000	1.927205e+001	0	0	0	0	0	0	0	0	0	0	0	62.5159	131.959	1	1	1	1	24.6442	24.3367	57.4985
DATA	281	2	117	0	0	Col_5_6820989	Col_5_6820989	8419.76	443.235	-3.976712679e-002	6.759264085e-002	5.563073539e-001	8.491096e+002	7.748125e+002	9.578482e+001	8.229714e+001	144	241	24	57	7.735119e+000	1.925517e+001	0	0	0	0	0	0	0	0	0	0	0	109.177	179.168	1	1	1	1	24.4106	24.4855	57.7743
DATA	282	2	118	0	0	NC_2_3544138	NC_2_3544138	8441	443	4.460605897e-002	6.164418718e-002	4.693081049e-001	6.454996e+003	7.153228e+003	6.470232e+002	7.158625e+002	858	1653.5	24	57	7.750953e+000	1.940893e+001	0	0	0	0	0	0	0	0	0	0	0	829.054	1650.93	1	1	1	1	22.7082	24.6654	57.9117
DATA	283	2	119	0	0	NC_1_27783753	NC_1_27783753	8462.17	443	-2.614937674e-002	7.745441467e-002	7.356571856e-001	4.978519e+002	4.687603e+002	6.672581e+001	5.452365e+001	106	183	24	57	7.619708e+000	1.971260e+001	0	0	0	0	0	0	0	0	0	0	0	63.8683	107.977	1	1	1	1	28.1191	24.7145	57.7409
DATA	284	2	120	0	0	NC_4_2326680	NC_4_2326680	8484.16	442.314	1.908131786e-001	6.427200567e-002	2.989280393e-003	2.456533e+003	3.811850e+003	2.496484e+002	3.822053e+002	347	943.5	25	57	7.752248e+000	1.945492e+001	0	0	0	0	0	0	0	0	0	0	0	314.744	876.086	1	1	1	1	24.1747	25.1004	57.8337
DATA	285	2	121	0	0	NC_1_26305348	NC_1_26305348	8504.37	443	4.933540563e-001	2.361956092e-001	3.673004707e-002	5.489761e+001	1.709651e+002	4.487375e+001	3.277398e+001	48	101.5	25	57	7.720208e+000	1.935061e+001	0	0	0	0	0	0	0	0	0	0	0	7.02536	39.22	1	1	0	1	30	25.2607	57.8757
DATA	286	2	122	0	0	Col_3_607305	Col_3_607305	8526.22	442.86	-2.327707086e-002	6.525405972e-002	7.213055322e-001	1.070826e+003	1.014943e+003	1.159982e+002	1.052923e+002	175	287	25	56	7.680488e+000	1.877726e+001	0	0	0	0	0	0	0	0	0	0	0	136.85	232.309	1	1	1	1	24.1747	25.5258	57.4131
DATA	287	2	123	0	0	Col_3_18609790	Col_3_18609790	8545.82	442.97	3.390633963e-002	6.492424052e-002	6.014999774e-001	1.058092e+003	1.144009e+003	1.148457e+002	1.177970e+002	172	336	25	57	7.713942e+000	1.932733e+001	0	0	0	0	0	0	0	0	0	0	0	135.052	261.32	1	1	1	1	27.7085	25.5394	58.0454
DATA	288	2	124	0	0	Col_2_2441608	Col_2_2441608	8567.3	443.123	5.413561418e-002	7.098342304e-002	4.456712664e-001	6.113932e+002	6.925581e+002	7.574750e+001	7.475641e+001	116	222	25	57	7.701921e+000	1.950111e+001	0	0	0	0	0	0	0	0	0	0	0	77.9247	157.838	1	1	1	1	25.5572	25.428	58.0365
DATA	289	2	125	0	0	NC_3_2616994	NC_3_2616994	8589	442.797	0.000000000e+000	6.450925235e-001	1.000000000e+000	4.449921e+001	2.803408e+001	4.478500e+001	2.821412e+001	36	66	25	57	7.730517e+000	1.969215e+001	0	0	0	0	0	0	0	0	0	0	0	-5.3866	-1.91569	0	0	0	0	28.1191	25.5786	58.0042
DATA	290	2	126	0	0	NC_1_4271217	NC_1_4271217	8610.37	443	8.504393056e-002	4.702089189e-001	8.564742187e-001	4.456711e+001	5.420738e+001	4.485334e+001	2.879569e+001	43	79	25	57	7.811838e+000	1.972166e+001	0	0	0	0	0	0	0	0	0	0	0	-0.270071	12.2949	0	1	0	0	29.1201	25.7656	58.1887
DATA	291	2	127	0	0	Col_1_22523812	Col_1_22523812	8631.96	443.093	4.835337054e-002	8.098427904e-002	5.504599288e-001	4.146449e+002	4.634786e+002	6.113536e+001	5.433113e+001	90	172	26	57	7.905937e+000	1.972909e+001	0	0	0	0	0	0	0	0	0	0	0	52.6047	104.865	1	1	1	1	24.8756	26.1355	58.2935
DATA	292	2	128	0	0	NC_2_421707	NC_2_421707	8652.88	443.283	-2.044552867e-001	7.232676320e-002	4.701163636e-003	8.698619e+002	5.432441e+002	9.793482e+001	6.130877e+001	148	185	26	57	8.005425e+000	2.014669e+001	0	0	0	0	0	0	0	0	0	0	0	110.182	122.617	1	1	1	1	26.4388	26.2141	58.6125
DATA	293	2	129	0	0	Col_5_8923386	Col_5_8923386	8674.62	442.462	-1.373805353e-001	6.556408099e-002	3.613875116e-002	1.406367e+003	1.024986e+003	1.476828e+002	1.063862e+002	229	291	26	57	8.066503e+000	2.009295e+001	0	0	0	0	0	0	0	0	0	0	0	177.835	230.72	1	1	1	1	24.4106	26.5006	58.8874
DATA	294	2	130	0	0	Col_2_18304785	Col_2_18304785	8694.62	443.172	6.369076390e-002	9.939645157e-002	5.216688610e-001	2.763982e+002	3.200560e+002	5.293364e+001	4.289649e+001	76.5	135	26	57	7.872215e+000	1.938402e+001	0	0	0	0	0	0	0	0	0	0	0	34.8952	71.8799	1	1	1	1	25.7804	26.499	58.6299
DATA	295	2	131	0	0	NC_4_3557490	NC_4_3557490	8715.96	442.439	-3.089562992e-002	7.231551951e-002	6.692090882e-001	6.326283e+002	5.891867e+002	7.776484e+001	6.551064e+001	122	199	26	57	7.769322e+000	1.920082e+001	0	0	0	0	0	0	0	0	0	0	0	79.7288	131.961	1	1	1	1	25.5572	26.3483	57.9359
DATA	296	2	132	0	0	NC_5_20922657	NC_5_20922657	8736.97	442.879	-1.351568773e-002	6.777814939e-002	8.419414968e-001	8.261010e+002	8.007878e+002	9.421669e+001	8.507032e+001	143	255	26	57	7.768418e+000	1.932338e+001	0	0	0	0	0	0	0	0	0	0	0	103.93	178.905	1	1	1	1	26.0017	26.4447	58.1224
DATA	297	2	133	0	0	Col_4_14184094	Col_4_14184094	8758.07	442.877	-6.765959327e-002	6.264963628e-002	2.801564982e-001	2.354743e+003	2.015041e+003	2.398080e+002	2.035499e+002	343	498	26	56	7.688652e+000	1.904164e+001	0	0	0	0	0	0	0	0	0	0	0	295.711	449.003	1	1	1	1	26.0017	26.4505	57.3428
DATA	298	2	134	0	0	Col_3_18879086	Col_3_18879086	8778.86	443	-2.245803336e-001	6.623852627e-002	6.977059181e-004	2.151192e+003	1.282623e+003	2.198716e+002	1.314693e+002	308	353	26	57	7.718792e+000	1.916355e+001	0	0	0	0	0	0	0	0	0	0	0	269.66	285.065	1	1	1	1	26.0017	26.5549	57.5276
DATA	299	2	135	0	0	NC_3_10257014	NC_3_10257014	8800.23	442.679	-1.708278333e-001	6.757960369e-002	1.147791732e-002	1.207508e+003	8.148211e+002	1.290576e+002	8.646909e+001	197	252	26	57	7.730479e+000	1.939967e+001	0	0	0	0	0	0	0	0	0	0	0	151.078	180.598	1	1	1	1	25.1049	26.5999	57.7408
DATA	300	2	136	0	0	NC_1_11824678	NC_1_11824678	8821.57	442.701	4.541969412e-002	7.809383417e-002	5.608333809e-001	4.636849e+002	5.148048e+002	6.506275e+001	5.909596e+001	98.5	175	26	57	7.791161e+000	1.958156e+001	0	0	0	0	0	0	0	0	0	0	0	57.9026	113.795	1	1	1	1	26.8687	26.8932	58.295
DATA	301	2	137	0	0	Col_3_9637959	Col_3_9637959	8843	442.5	-1.174414104e-002	6.335344962e-002	8.529349736e-001	1.539291e+003	1.498223e+003	1.605787e+002	1.526220e+002	243	389	27	57	7.960424e+000	1.992994e+001	0	0	0	0	0	0	0	0	0	0	0	191.84	330.264	1	1	1	1	26.2212	27.2296	58.2417
DATA	302	2	138	0	0	NC_4_2992483	NC_4_2992483	8864	442.5	4.175962967e-001	2.982816688e-001	1.615113527e-001	4.851806e+001	1.269111e+002	4.607701e+001	3.181706e+001	48.5	96	27	57	7.979630e+000	1.991519e+001	0	0	0	0	0	0	0	0	0	0	0	6.03495	27.9016	1	1	0	0	26.2212	27.1492	58.1891
DATA	303	2	139	0	0	Col_3_11427598	Col_3_11427598	8885.12	442.589	8.427037102e-002	6.310231390e-002	1.817271203e-001	1.746494e+003	2.120496e+003	1.805833e+002	2.140580e+002	258	532	26	56	7.758379e+000	1.980448e+001	0	0	0	0	0	0	0	0	0	0	0	216.806	464.958	1	1	1	1	25.7804	26.7387	58.0112
DATA	304	2	140	0	0	Col_3_2167717	Col_3_2167717	8906.22	442.687	-4.464767597e-003	6.176384984e-002	9.423729408e-001	3.658831e+003	3.621409e+003	3.687640e+002	3.633268e+002	490	866	26	56	7.688799e+000	1.953145e+001	0	0	0	0	0	0	0	0	0	0	0	453.285	791.968	1	1	1	1	26.4388	26.7775	57.975
DATA	305	2	141	0	0	Col_4_7673035	Col_4_7673035	8927.31	442.448	1.900158735e-003	6.361107776e-002	9.761695301e-001	1.431254e+003	1.437530e+003	1.503663e+002	1.467307e+002	223	386	26	56	7.526068e+000	1.946839e+001	0	0	0	0	0	0	0	0	0	0	0	176.953	313.529	1	1	1	1	25.3321	26.838	57.8788
DATA	306	2	142	0	0	Col_4_15030031	Col_4_15030031	8948.04	442.415	5.494119857e-002	7.040365013e-002	4.351705960e-001	6.557242e+002	7.441533e+002	8.020902e+001	8.004428e+001	120	220.5	26	56	7.497364e+000	1.911937e+001	0	0	0	0	0	0	0	0	0	0	0	80.9064	161.883	1	1	1	1	25.1049	26.7369	57.5046
DATA	307	2	143	0	0	NC_5_22578738	NC_5_22578738	8969.67	442.609	-2.021000404e-001	2.073133887e-001	3.296332847e-001	1.513278e+002	9.502078e+001	4.870160e+001	3.105337e+001	63	89	26	56	7.509028e+000	1.936489e+001	0	0	0	0	0	0	0	0	0	0	0	18.6319	20.6166	1	1	0	0	27.2919	26.7043	57.3072
DATA	308	2	144	0	0	Col_2_3154250	Col_2_3154250	8991.23	442.636	2.283710710e-001	6.506660240e-002	4.484358180e-004	3.589299e+003	6.072684e+003	3.619153e+002	6.079914e+002	445.5	1259.5	26	56	7.525833e+000	1.972804e+001	0	0	0	0	0	0	0	0	0	0	0	440.978	1314.14	1	1	1	1	22.4545	26.3909	57.161
DATA	309	2	145	0	0	NC_4_10636017	NC_4_10636017	9012.36	442.333	0.000000000e+000	6.434445203e-001	1.000000000e+000	4.619195e+001	2.952866e+001	4.648862e+001	2.971830e+001	43	64	26	55.5	7.292081e+000	1.960536e+001	0	0	0	0	0	0	0	0	0	0	0	-1.1274	-2.88203	0	0	0	0	23.4529	25.982	56.9337
DATA	310	2	146	0	0	NC_3_14352387	NC_3_14352387	9033.33	442.609	2.806321930e-001	3.728988074e-001	4.517087783e-001	4.656736e+001	8.886154e+001	4.681870e+001	3.108725e+001	49	85	25	56	7.293336e+000	1.933512e+001	0	0	0	0	0	0	0	0	0	0	0	5.69711	19.1338	1	1	0	0	27.2919	25.8718	56.8446
DATA	311	2	147	0	0	Col_5_14632308	Col_5_14632308	9054.93	442.678	-1.703527882e-001	6.454751897e-002	8.310582020e-003	2.360609e+003	1.594671e+003	2.406336e+002	1.622394e+002	323.5	402.5	25	56	7.259341e+000	1.913803e+001	0	0	0	0	0	0	0	0	0	0	0	288.17	342.517	1	1	1	1	26.0017	25.8606	56.9974
DATA	312	2	148	0	0	Col_1_4640897	Col_1_4640897	9075.59	442.611	5.738889698e-003	6.712122921e-002	9.318636041e-001	8.852415e+002	8.970170e+002	1.001273e+002	9.456453e+001	150	240	26	55	7.271863e+000	1.879161e+001	0	0	0	0	0	0	0	0	0	0	0	107.839	192.218	1	1	1	1	24.4106	25.9579	56.4181
DATA	313	2	149	0	0	NC_5_14149118	NC_5_14149118	9097.58	442.254	-5.918209447e-001	1.518749627e-001	9.748637849e-005	3.465848e+002	8.871327e+001	5.830959e+001	3.129264e+001	85	83.5	25	55	7.408435e+000	1.904099e+001	0	0	0	0	0	0	0	0	0	0	0	42.126	18.9627	1	1	1	0	25.3321	25.8853	56.3819
DATA	314	2	150	0	0	NC_1_26267745	NC_1_26267745	9117.96	443	-2.181406334e-002	6.867562231e-002	7.507587064e-001	8.101584e+002	7.704702e+002	9.365581e+001	8.270680e+001	138	229	25	55	7.271859e+000	1.903267e+001	0	0	0	0	0	0	0	0	0	0	0	98.2695	164.358	1	1	1	1	24.4106	25.6167	55.7962
DATA	315	2	151	0	0	Col_3_19582717	Col_3_19582717	9139.31	442.784	-1.894940288e-002	7.548740602e-002	8.017929701e-001	5.658435e+002	5.416852e+002	7.361569e+001	6.198767e+001	108	184.5	25	55	7.401733e+000	1.904129e+001	0	0	0	0	0	0	0	0	0	0	0	68.4856	115.294	1	1	1	1	24.4106	25.659	55.7388
DATA	316	2	152	0	0	NC_3_1744221	NC_3_1744221	9160.48	442.625	-6.405733663e-001	3.647007110e-001	7.901402021e-002	1.311658e+002	3.000871e+001	4.898058e+001	3.029476e+001	58	68	25	55	7.303443e+000	1.879963e+001	0	0	0	0	0	0	0	0	0	0	0	15.8412	5.04643	1	0	0	0	21.1402	25.3912	55.3205
DATA	317	2	153	0	0	Col_5_25071448	Col_5_25071448	9181.52	443.152	5.023378124e-002	6.268487970e-002	4.229174852e-001	1.971280e+003	2.213003e+003	2.027213e+002	2.233594e+002	290.5	551	25	54	7.283377e+000	1.874108e+001	0	0	0	0	0	0	0	0	0	0	0	237.573	469.131	1	1	1	1	22.9591	25.2626	54.8936
DATA	318	2	154	0	0	NC_4_6875499	NC_4_6875499	9202.3	442.796	1.366241114e-001	1.034683962e-001	1.866871899e-001	2.525420e+002	3.459057e+002	5.370017e+001	4.599651e+001	71.5	137	25	54	7.185466e+000	1.884738e+001	0	0	0	0	0	0	0	0	0	0	0	30.3716	73.1846	1	1	1	1	24.6442	25.0987	55.0263
DATA	319	2	155	0	0	Col_2_14662026	Col_2_14662026	9223.89	442.717	-6.366835185e-002	7.328126199e-002	3.849446544e-001	6.655682e+002	5.748099e+002	8.176495e+001	6.501291e+001	124	189	24	54	7.329931e+000	1.874121e+001	0	0	0	0	0	0	0	0	0	0	0	79.8703	121.388	1	1	1	1	24.4106	24.9803	54.396
DATA	320	2	156	0	0	NC_4_2294185	NC_4_2294185	9244.92	442.667	1.317234632e-001	8.174975171e-002	1.071141201e-001	3.992894e+002	5.407683e+002	6.212486e+001	6.204893e+001	88	178	24	54	7.357066e+000	1.901574e+001	0	0	0	0	0	0	0	0	0	0	0	47.8156	114.004	1	1	1	1	23.2073	24.5443	54.7779
DATA	321	2	157	0	0	Col_4_2440170	Col_4_2440170	9265.96	442.625	1.679291344e-001	1.372301308e-001	2.210637077e-001	1.653593e+002	2.434209e+002	5.047835e+001	3.900321e+001	64	122	24	53	7.365361e+000	1.901896e+001	0	0	0	0	0	0	0	0	0	0	0	19.7609	51.2362	1	1	0	1	23.2073	24.3534	54.7609
DATA	322	2	158	0	0	Col_5_23089709	Col_5_23089709	9287	442.5	1.711818583e-001	9.285016799e-002	6.523628040e-002	2.960920e+002	4.391456e+002	5.622049e+001	5.347864e+001	70	147	24	53	7.273635e+000	1.885045e+001	0	0	0	0	0	0	0	0	0	0	0	35.3108	92.296	1	1	1	1	26.2212	24.4471	54.5609
DATA	323	2	159	0	0	Col_5_8762121	Col_5_8762121	9308.58	442.727	8.778877315e-002	6.591299625e-002	1.828967841e-001	9.877197e+002	1.208989e+003	1.097700e+002	1.247015e+002	159.5	304.5	24	53	7.321921e+000	1.881911e+001	0	0	0	0	0	0	0	0	0	0	0	117.547	253.763	1	1	1	1	25.1049	24.3818	54.1236
DATA	324	2	160	0	0	Col_3_645720	Col_3_645720	9329.69	442.582	2.650607717e-001	1.265496277e-001	3.621364742e-002	1.661454e+002	3.058785e+002	5.078285e+001	4.326451e+001	65.5	134	23	53	7.084114e+000	1.884952e+001	0	0	0	0	0	0	0	0	1	0	0	19.7328	64.1246	1	1	0	1	24.8756	23.8169	53.7731
DATA	325	2	161	0	0	NC_2_16896608	NC_2_16896608	9350.6	442.586	2.508812073e-001	8.096852317e-002	1.945010329e-003	6.590485e+002	1.174353e+003	8.158056e+001	1.449234e+002	115	239	23	53	7.233370e+000	1.870190e+001	0	0	0	1	0	0	0	0	1	0	0	78.12	245.938	1	1	1	1	27.501	23.6938	53.6871
DATA	326	2	162	66	1	DarkCorner	DarkCorner	9371.78	442.522	0.000000000e+000	6.439565913e-001	1.000000000e+000	4.786968e+001	3.046116e+001	4.817712e+001	3.065680e+001	38	60.5	23	52	7.250292e+000	1.835564e+001	0	0	0	0	0	0	0	0	1	0	0	-4.12808	-8.35938	0	0	0	0	27.0811	23.6627	53.3673
DATA	327	2	163	66	1	DarkCorner	DarkCorner	9394.25	441.625	0.000000000e+000	6.440805721e-001	1.000000000e+000	4.796947e+001	3.049099e+001	4.827755e+001	3.068681e+001	37	71	23	52.5	7.296628e+000	1.838879e+001	0	0	0	0	0	0	0	0	1	0	0	-4.57442	-0.248219	0	0	0	0	21.1402	23.5567	53.4767
DATA	328	2	164	66	1	DarkCorner	DarkCorner	9413.67	442.327	0.000000000e+000	6.442691751e-001	1.000000000e+000	4.805095e+001	3.050146e+001	4.835955e+001	3.070335e+001	35	70	23	52	7.163848e+000	1.810232e+001	0	0	0	0	0	0	0	0	1	0	0	-7.80964	1.26778	0	0	0	0	24.8756	23.364	53.148
DATA	329	3	1	66	1	DarkCorner	DarkCorner	5955.16	450.569	0.000000000e+000	6.506985678e-001	1.000000000e+000	4.547833e+001	2.744725e+001	4.577041e+001	2.770005e+001	33	74	22	54	7.342900e+000	1.875076e+001	0	0	0	0	0	0	0	0	1	0	0	-3.79531	4.77776	0	0	0	0	25.7804	22.5231	55.3562
DATA	330	3	2	66	1	DarkCorner	DarkCorner	5976.44	450.667	0.000000000e+000	6.496061790e-001	1.000000000e+000	4.565423e+001	2.768984e+001	4.594744e+001	2.786768e+001	36	59	22	54	7.210223e+000	1.832749e+001	0	0	0	0	0	0	0	0	1	0	0	-1.17587	-3.9279	0	0	0	0	20.0267	22.2533	55.0257
DATA	331	3	3	0	0	Col_4_6792843	Col_4_6792843	5997.25	450.526	4.911430566e-003	9.337563853e-002	9.580517094e-001	3.315412e+002	3.353119e+002	5.679266e+001	4.374613e+001	77	145	22	54	7.335669e+000	1.806205e+001	0	0	0	0	0	0	0	0	1	0	0	40.9796	76.5535	1	1	1	1	25.3321	22.4817	55.0947
DATA	332	3	4	0	0	NC_1_5390149	NC_1_5390149	6018.32	450.377	1.595458005e-001	8.907121345e-002	7.325858961e-002	3.102283e+002	4.479476e+002	5.570502e+001	5.299429e+001	76.5	169	22	55	7.461805e+000	1.874312e+001	0	0	0	0	0	0	0	0	1	0	0	38.2158	101.472	1	1	1	1	24.8756	22.7045	56.2133
DATA	333	3	5	0	0	NC_5_10643669	NC_5_10643669	6039.48	450.586	3.602232318e-002	9.615476574e-002	7.079367161e-001	3.070291e+002	3.335814e+002	5.565035e+001	4.389195e+001	76	138	22	55	7.364346e+000	1.867688e+001	0	0	0	0	0	0	0	0	1	0	0	37.7016	75.0101	1	1	1	1	25.3321	22.8948	56.4436
DATA	334	3	6	0	0	Col_4_13331099	Col_4_13331099	6060.52	450.278	2.984546726e-002	6.795893691e-002	6.605389908e-001	7.924128e+002	8.487835e+002	9.190342e+001	8.960726e+001	134.5	239.5	22	56	7.285109e+000	1.884391e+001	0	0	0	0	0	0	0	0	1	0	0	97.0173	189.538	1	1	1	1	24.8756	22.9667	56.5944
DATA	335	3	7	0	0	NC_5_1452901	NC_5_1452901	6082	450.5	1.219671659e-001	6.250909794e-002	5.103436647e-002	6.202868e+003	8.214094e+003	6.220410e+002	8.219182e+002	796	1849.5	23	56	7.403482e+000	1.891695e+001	0	0	0	0	0	0	0	0	1	0	0	757.305	1822.16	1	1	1	1	26.2212	23.4131	57.3401
DATA	336	3	8	0	0	Col_4_7586796	Col_4_7586796	6102.38	450.397	3.824625849e-002	6.369979508e-002	5.482302582e-001	1.384875e+003	1.512366e+003	1.461810e+002	1.540084e+002	208.5	399.5	23	57	7.478220e+000	1.949162e+001	0	0	0	0	0	0	0	0	1	0	0	168.661	333.515	1	1	1	1	25.3321	23.6238	58.1457
DATA	337	3	9	0	0	Col_1_27740394	Col_1_27740394	6124.43	450.298	-3.790507108e-002	6.719129137e-002	5.726611295e-001	9.278187e+002	8.502723e+002	1.039685e+002	8.992151e+001	156.5	247	23	56	7.416552e+000	1.904049e+001	0	0	0	0	0	0	0	0	1	0	0	112.717	186.388	1	1	1	1	26.8687	23.6906	56.9134
DATA	338	3	10	0	0	NC_5_24456137	NC_5_24456137	6145.5	450.324	3.719669684e-001	3.322807686e-001	2.629542964e-001	4.671661e+001	1.100115e+002	4.701664e+001	3.140722e+001	37	87	24	55.5	7.807778e+000	1.903116e+001	0	0	0	0	0	0	0	0	1	0	0	-1.37783	23.9879	0	1	0	0	27.0811	24.2508	56.6957
DATA	339	3	11	0	0	NC_3_16083971	NC_3_16083971	6166.5	450.324	0.000000000e+000	6.458232894e-001	1.000000000e+000	4.680965e+001	2.937400e+001	4.711701e+001	2.959715e+001	39	70	24	55	7.817704e+000	1.909180e+001	0	0	0	0	0	0	0	0	0	0	0	0.963495	3.09989	0	0	0	0	27.0811	24.3846	56.2717
DATA	340	3	12	0	0	Col_5_7828815	Col_5_7828815	6187.62	450	2.311910578e-001	6.499886356e-002	3.753316086e-004	7.513232e+003	1.279434e+004	7.528042e+002	1.279779e+003	861	2797	24	56	7.708943e+000	1.916866e+001	0	0	0	0	0	0	0	0	0	0	0	907.298	2763.29	1	1	1	1	29.1201	24.5433	57.0084
DATA	341	3	13	0	0	NC_2_6893966	NC_2_6893966	6209	450.203	7.397043046e-002	4.766899143e-001	8.766832360e-001	4.697372e+001	5.569618e+001	4.731777e+001	3.034201e+001	41	82	24	55	7.515409e+000	1.927634e+001	0	0	0	0	0	0	0	0	0	0	0	2.41339	11.978	0	1	0	0	30	24.4912	56.4896
DATA	342	3	14	0	0	NC_5_23707859	NC_5_23707859	6230	450.203	1.889238848e-001	9.649745757e-002	5.025206469e-002	2.682300e+002	4.144110e+002	5.441554e+001	5.112615e+001	72	162	24	55	7.295741e+000	1.955385e+001	0	0	0	0	0	0	0	0	0	0	0	32.2897	88.7793	1	1	1	1	28.1191	24.5361	56.4575
DATA	343	3	15	0	0	NC_4_6351369	NC_4_6351369	6251.37	450	5.512758849e-002	1.730186876e-001	7.500130454e-001	1.414141e+002	1.605537e+002	4.947306e+001	3.407064e+001	55.5	92.5	24	55	7.362672e+000	1.929610e+001	0	0	0	0	0	0	0	0	0	0	0	17.0007	34.2711	1	1	0	1	29.1201	24.6459	56.2583
DATA	344	3	16	0	0	NC_4_4914754	NC_4_4914754	6272.44	450.027	0.000000000e+000	6.453554826e-001	1.000000000e+000	4.716121e+001	2.995492e+001	4.754478e+001	3.021421e+001	43	70	25	56	7.468766e+000	1.987451e+001	0	0	0	0	0	0	0	0	0	0	0	3.32452	4.27568	0	0	0	0	30	24.9794	56.6471
DATA	345	3	17	0	0	NC_4_8009104	NC_4_8009104	6293.07	450.964	1.165386519e-001	6.388542460e-002	6.812452489e-002	1.523526e+003	1.992455e+003	1.595887e+002	2.015256e+002	223	503	25	55	7.606965e+000	1.976551e+001	0	0	0	0	0	0	0	0	0	0	0	182.765	422.781	1	1	1	1	25.3321	25.121	56.215
DATA	346	3	18	0	0	Col_3_18401779	Col_3_18401779	6314.17	450.523	5.248384689e-002	6.984738002e-002	4.524074401e-001	6.999734e+002	7.898878e+002	8.462183e+001	8.460473e+001	122	242	25	55	7.658163e+000	1.955299e+001	0	0	0	0	0	0	0	0	0	0	0	83.8963	167.159	1	1	1	1	26.8687	24.8747	56
DATA	347	3	19	66	-1	(-)3xSLv1	NegativeControl	6335.83	450	0.000000000e+000	6.435771268e-001	1.000000000e+000	4.728462e+001	3.019115e+001	4.758830e+001	3.038505e+001	33	64	24	54	7.731534e+000	1.933666e+001	0	0	0	0	0	0	0	0	0	0	0	-5.27131	-6.47765	0	0	0	0	28.1191	24.7586	55.6137
DATA	348	3	20	0	0	NC_5_4425576	NC_5_4425576	6356.93	450.466	5.854508671e-002	1.054768484e-001	5.788594131e-001	2.678993e+002	3.065608e+002	5.463497e+001	4.320524e+001	69	134	24	55	7.603379e+000	1.955317e+001	0	0	0	0	0	0	0	0	0	0	0	32.0665	64.5894	1	1	1	1	25.7804	24.4832	56.0585
DATA	349	3	21	0	0	NC_5_6302487	NC_5_6302487	6378.39	450.121	8.981605173e-002	6.858927493e-002	1.903729609e-001	7.518831e+002	9.246266e+002	8.900951e+001	9.736352e+001	132	260	24	55	7.691972e+000	1.957170e+001	0	0	0	0	0	0	0	0	0	0	0	89.9553	194.452	1	1	1	1	27.2919	24.5481	56.1796
DATA	350	3	22	0	0	NC_2_18903954	NC_2_18903954	6399.37	450	5.150092125e-002	7.811196444e-002	5.096891449e-001	4.287475e+002	4.827280e+002	6.410262e+001	5.093146e+001	88	161	24	56	7.717879e+000	1.961830e+001	0	0	0	0	0	0	0	0	0	0	0	51.2785	101.367	1	1	1	1	29.1201	24.9867	56.6778
DATA	351	3	23	0	0	NC_4_3002968	NC_4_3002968	6419.82	450.15	9.433118144e-002	1.114940628e-001	3.975166996e-001	2.376653e+002	2.953228e+002	5.326017e+001	4.251452e+001	64	131	25	56	7.874475e+000	1.942064e+001	0	0	0	0	0	0	0	0	0	0	0	28.4193	61.9405	1	1	0	1	26.6546	25.503	56.8166
DATA	352	3	24	0	0	NC_5_10964726	NC_5_10964726	6441.65	450.145	7.138196329e-002	9.208642131e-002	4.382435047e-001	3.314261e+002	3.906328e+002	5.805724e+001	4.963073e+001	80	143	25	55	7.834064e+000	1.940884e+001	0	0	0	0	0	0	0	0	0	0	0	39.6274	81.8458	1	1	1	1	26.6546	25.6703	56.8209
DATA	353	3	25	0	0	NC_3_1563859	NC_3_1563859	6463.14	450.258	-4.217782896e-002	4.702609254e-001	9.285333489e-001	5.538829e+001	5.026204e+001	4.798690e+001	3.104758e+001	46	75	25	56	7.758654e+000	1.968609e+001	0	0	0	0	0	0	0	0	0	0	0	6.62279	10.523	1	1	0	0	27.501	25.922	57.2847
DATA	354	3	26	66	-1	(-)3xSLv1	NegativeControl	6483.83	450	0.000000000e+000	6.429146432e-001	1.000000000e+000	4.735581e+001	3.045966e+001	4.765995e+001	3.067975e+001	35.5	72	25	55	7.520216e+000	1.931491e+001	0	0	0	0	0	0	0	0	0	0	0	-4.81644	2.56328	0	0	0	0	30	25.9308	57.1397
DATA	355	3	27	0	0	Col_1_24216823	Col_1_24216823	6504.79	450.75	-1.772177606e-002	6.533019189e-002	7.861874406e-001	1.130816e+003	1.085601e+003	1.227100e+002	1.128070e+002	171.5	298.5	25	55	7.622700e+000	1.893569e+001	0	0	0	0	0	0	0	0	0	0	0	135.264	227.111	1	1	1	1	25.1049	26.1319	56.3887
DATA	356	3	28	0	0	NC_1_6369009	NC_1_6369009	6526.37	450	1.065933578e-001	1.170259914e-001	3.623733652e-001	2.189626e+002	2.798745e+002	5.242345e+001	4.151928e+001	65	121	25	55	7.430839e+000	1.900600e+001	0	0	0	0	0	0	0	0	0	0	0	26.2004	58.5372	1	1	0	1	29.1201	25.9219	56.3102
DATA	357	3	29	0	0	NC_1_12654759	NC_1_12654759	6547.37	449.796	1.046331663e-001	2.107718024e-001	6.195919997e-001	1.080010e+002	1.374235e+002	4.882047e+001	3.360497e+001	53	93	25	55	7.385642e+000	1.867813e+001	0	0	0	0	0	0	0	0	0	0	0	12.9287	28.7445	1	1	0	0	23.696	25.8615	56.1971
DATA	358	3	30	0	0	NC_4_2368089	NC_4_2368089	6568.06	449.549	0.000000000e+000	6.441515657e-001	1.000000000e+000	4.728256e+001	3.046376e+001	4.766509e+001	3.079250e+001	41.5	72	25	55	7.363480e+000	1.861398e+001	0	0	0	0	0	0	0	0	0	0	0	3.28285	5.98338	0	0	0	0	30	25.721	55.7998
DATA	359	3	31	0	0	NC_1_22522	NC_1_22522	6588.75	450.887	3.816048100e-002	1.467007925e-001	7.947676838e-001	1.764904e+002	1.927000e+002	5.072501e+001	3.619494e+001	60	106.5	25	55	7.243183e+000	1.857167e+001	0	0	0	0	0	0	0	0	0	0	0	21.152	40.3431	1	1	0	1	24.4106	25.7035	55.9252
DATA	360	3	32	0	0	NC_3_22002411	NC_3_22002411	6610.66	449.585	-1.295486929e-001	3.029309256e-001	6.689052784e-001	9.580502e+001	7.109509e+001	4.847839e+001	3.143956e+001	49	84	25	55	7.375791e+000	1.869123e+001	0	0	0	0	0	0	0	0	0	0	0	11.4901	14.8909	1	1	0	0	24.4106	25.6568	56.3156
DATA	361	3	33	0	0	NC_1_13202988	NC_1_13202988	6631.87	450.623	-9.616171988e-002	7.810037134e-002	2.182263256e-001	5.764996e+002	4.619950e+002	7.468724e+001	5.541165e+001	108	153	25	55	7.460686e+000	1.908805e+001	0	0	0	0	0	0	0	0	0	0	0	69.1976	96.8604	1	1	1	1	24.8756	25.6834	56.5142
DATA	362	3	34	0	0	Col_4_14725221	Col_4_14725221	6653.2	450.25	1.494512333e-001	7.168314359e-002	3.707958111e-002	5.978044e+002	8.433549e+002	7.631816e+001	8.970407e+001	112	238	25	55	7.562116e+000	1.920643e+001	0	0	0	0	0	0	0	0	0	0	0	71.8171	176.977	1	1	1	1	26.4388	25.7225	56.1513
DATA	363	3	35	0	0	NC_3_16147323	NC_3_16147323	6674.14	450.492	1.449466373e-001	9.213685333e-002	1.156802314e-001	3.060662e+002	4.273287e+002	5.642075e+001	5.251949e+001	78	153	25	55	7.226896e+000	1.935674e+001	0	0	0	0	0	0	0	0	0	0	0	36.8037	89.7776	1	1	1	1	25.7804	25.6513	56.1772
DATA	364	3	36	0	0	NC_1_17014755	NC_1_17014755	6695.5	450	-2.241131503e-001	4.715749027e-001	6.346130582e-001	6.703167e+001	4.000985e+001	4.782197e+001	3.075690e+001	45.5	78	25	54	7.159253e+000	1.936976e+001	0	0	0	0	0	0	0	0	0	0	0	8.06853	8.4157	1	1	0	0	30	25.7437	55.8893
DATA	365	3	37	0	0	NC_5_15392061	NC_5_15392061	6716.62	450	2.132132349e-001	7.415084606e-002	4.035177933e-003	5.157023e+002	8.425823e+002	6.997627e+001	8.959259e+001	100	252.5	25	55	7.216862e+000	1.944394e+001	0	0	0	0	0	0	0	0	0	0	0	62.1414	177.477	1	1	1	1	29.1201	26.037	56.2996
DATA	366	3	38	0	0	Col_1_16868905	Col_1_16868905	6737.7	449.9	1.652385804e-001	6.518761837e-002	1.125065841e-002	1.269924e+003	1.857874e+003	1.354961e+002	1.882593e+002	191	462	26	56	7.278779e+000	1.906658e+001	0	0	0	0	0	0	0	0	0	0	0	153.197	391.922	1	1	1	1	28.3221	26.0621	56.3938
DATA	367	3	39	0	0	Col_1_21694732	Col_1_21694732	6758.56	450.13	8.257043405e-002	6.514878546e-002	2.050075678e-001	1.085700e+003	1.313047e+003	1.183820e+002	1.347682e+002	175	333	25	55	7.443668e+000	1.890182e+001	0	0	0	0	0	0	0	0	0	0	0	131.129	277.451	1	1	1	1	25.1049	26.0436	55.7217
DATA	368	3	40	0	0	Col_3_15304665	Col_3_15304665	6779.64	449.795	9.083983044e-002	8.718243743e-002	2.974343852e-001	3.568133e+002	4.398260e+002	5.911423e+001	5.341239e+001	79	154	25	55	7.399818e+000	1.894438e+001	0	0	0	0	0	0	0	0	0	0	0	43.1486	93.094	1	1	1	1	22.4545	25.7428	55.6614
DATA	369	3	41	0	0	Col_1_24983939	Col_1_24983939	6800.83	450.375	7.830926846e-002	7.408882535e-002	2.905277286e-001	5.432768e+002	6.506245e+002	7.188164e+001	7.174903e+001	108	198	25	55	7.304952e+000	1.927521e+001	0	0	0	0	0	0	0	0	0	0	0	65.7841	137.984	1	1	1	1	22.9591	25.6239	55.5429
DATA	370	3	42	0	0	Col_3_21780540	Col_3_21780540	6821.92	450.468	5.751580646e-002	6.199897586e-002	3.535685978e-001	3.418054e+003	3.902067e+003	3.450224e+002	3.913725e+002	456	882	25	54	7.301360e+000	1.862886e+001	0	0	0	0	0	0	0	0	0	0	0	414.442	829.18	1	1	1	1	22.1978	25.6155	54.8965
DATA	371	3	43	0	0	Col_2_11147130	Col_2_11147130	6843.19	449.827	8.205959428e-002	8.017694213e-002	3.060803776e-001	4.315966e+002	5.213599e+002	6.376647e+001	6.021469e+001	93	172	25	55	7.265178e+000	1.863395e+001	0	0	0	0	0	0	0	0	0	0	0	52.4039	111.004	1	1	1	1	24.4106	25.7995	55.3187
DATA	372	3	44	0	0	Col_1_6490997	Col_1_6490997	6864.35	450.018	4.796582207e-002	6.732251941e-002	4.761687576e-001	8.402964e+002	9.384223e+002	9.621876e+001	9.853970e+001	140.5	264	25	55	7.359073e+000	1.860697e+001	0	0	0	0	0	0	0	0	0	0	0	102.175	200.237	1	1	1	1	25.1049	25.8197	55.5745
DATA	373	3	45	0	0	NC_5_24109464	NC_5_24109464	6886	449.5	0.000000000e+000	6.433398034e-001	1.000000000e+000	4.650438e+001	2.980497e+001	4.682077e+001	2.999765e+001	39	70.5	25	55	7.304170e+000	1.868777e+001	0	0	0	0	0	0	0	0	0	0	0	1.56848	0.588879	0	0	0	0	30	25.7918	56.0553
DATA	374	3	46	0	0	NC_3_10135984	NC_3_10135984	6906.7	450.111	-2.346720476e-002	6.656806771e-002	7.244412319e-001	9.677419e+002	9.168375e+002	1.074674e+002	9.644411e+001	156	255	25	55	7.488264e+000	1.848788e+001	0	0	0	0	0	0	0	0	0	0	0	118.023	196.52	1	1	1	1	24.1747	25.7603	55.83
DATA	375	3	47	0	0	Col_5_6713890	Col_5_6713890	6928.02	450.115	-3.436913702e-002	7.608959283e-002	6.514901566e-001	5.584573e+002	5.159657e+002	7.277356e+001	5.961142e+001	110	184	25	54	7.349603e+000	1.872538e+001	0	0	0	0	0	0	0	0	0	0	0	68.2133	110.858	1	1	1	1	23.2073	25.2655	55.748
DATA	376	3	48	0	0	Col_2_10351618	Col_2_10351618	6949.08	450	8.454246302e-002	6.518056706e-002	1.946139450e-001	1.065640e+003	1.294651e+003	1.163029e+002	1.328469e+002	172.5	337.5	25	55	7.333697e+000	1.916928e+001	0	0	0	0	0	0	0	0	0	0	0	130.366	278.825	1	1	1	1	24.1747	25.3523	56.4482
DATA	377	3	49	0	0	NC_1_28145517	NC_1_28145517	6970.5	449.676	4.458283081e-002	6.621212044e-002	5.007352225e-001	9.329149e+002	1.033772e+003	1.042442e+002	1.075621e+002	154	292	25	55	7.385870e+000	1.877030e+001	0	0	0	0	0	0	0	0	0	0	0	114.312	223.184	1	1	1	1	27.0811	25.2375	55.7462
DATA	378	3	50	0	0	Col_5_4824682	Col_5_4824682	6991.33	449.73	5.617610910e-002	1.189352878e-001	6.366948330e-001	2.203285e+002	2.507533e+002	5.140182e+001	3.882216e+001	67	120	25	55	7.372806e+000	1.872023e+001	0	0	0	0	0	0	0	0	0	0	0	27.0401	54.2705	1	1	0	1	26.2212	24.99	56.0224
DATA	379	3	51	0	0	NC_2_8869485	NC_2_8869485	7013	449.5	6.456011699e-002	6.448150149e-002	3.167208496e-001	1.182413e+003	1.371922e+003	1.270061e+002	1.403409e+002	189	357	25	55	7.521371e+000	1.870403e+001	0	0	0	0	0	0	0	0	0	0	0	145.355	297.689	1	1	1	1	26.2212	25.0028	55.7088
DATA	380	3	52	0	0	Col_5_24738542	Col_5_24738542	7033.57	450.043	5.610350453e-002	6.491927771e-002	3.874757939e-001	1.094670e+003	1.245623e+003	1.188513e+002	1.280043e+002	173	336	24	55	7.531787e+000	1.843741e+001	0	0	0	0	0	0	0	0	0	0	0	134.786	270.993	1	1	1	1	22.7082	24.8756	55.6157
DATA	381	3	53	0	0	Col_5_9171730	Col_5_9171730	7055.22	449.522	-2.595127580e-002	1.115059152e-001	8.159675610e-001	2.634048e+002	2.481261e+002	5.319068e+001	3.847735e+001	75	118	24	55	7.531992e+000	1.845212e+001	0	0	0	0	0	0	0	0	0	0	0	32.4874	54.1208	1	1	1	1	27.0811	24.8029	55.7091
DATA	382	3	54	0	0	NC_3_757361	NC_3_757361	7076.4	449.586	0.000000000e+000	6.440569197e-001	1.000000000e+000	4.583919e+001	2.914304e+001	4.613358e+001	2.933021e+001	38.5	66.5	24	55	7.531764e+000	1.894991e+001	0	0	0	0	0	0	0	0	0	0	0	-0.863516	-0.690836	0	0	0	0	27.501	24.8046	55.7689
DATA	383	3	55	0	0	NC_4_3505779	NC_4_3505779	7097.5	449.676	1.367520907e-001	7.058498237e-002	5.269516771e-002	6.209756e+002	8.507983e+002	7.731307e+001	8.996811e+001	116	262	24	54	7.602995e+000	1.900862e+001	0	0	0	0	0	0	0	0	0	0	0	76.8451	186.565	1	1	1	1	27.0811	24.5723	55.3
DATA	384	3	56	0	0	NC_1_16080980	NC_1_16080980	7118.6	449.586	2.210328389e-001	1.164624900e-001	5.771073833e-002	1.872628e+002	3.115188e+002	4.964678e+001	4.268028e+001	62.5	132.5	24	55	7.596287e+000	1.915276e+001	0	0	0	0	0	0	0	0	0	0	0	23.2123	68.4916	1	1	0	1	27.501	24.6801	55.9941
DATA	385	3	57	0	0	Col_1_12103833	Col_1_12103833	7139.78	449.522	1.400407604e-002	6.286097949e-002	8.237078856e-001	1.742535e+003	1.799640e+003	1.801980e+002	1.823011e+002	260	462	24	55	7.702952e+000	1.887513e+001	0	0	0	0	0	0	0	0	0	0	0	216.36	396.732	1	1	1	1	27.0811	24.7583	56.233
DATA	386	3	58	0	0	NC_4_9558911	NC_4_9558911	7161.18	449.714	-9.604084711e-002	1.204068620e-001	4.250817572e-001	2.544396e+002	2.039594e+002	5.241445e+001	3.546819e+001	71	111	24	55	7.584010e+000	1.879825e+001	0	0	0	0	0	0	0	0	0	0	0	31.6461	45.0867	1	1	1	1	25.3321	24.5321	56.2035
DATA	387	3	59	0	0	NC_1_27616924	NC_1_27616924	7181.79	450.213	-3.403425857e-002	6.943694876e-002	6.240304280e-001	7.580943e+002	7.009531e+002	8.854407e+001	7.583411e+001	136	216	24	55	7.574299e+000	1.898331e+001	0	0	0	0	0	0	0	0	0	0	0	94.4438	155.37	1	1	1	1	22.4545	24.824	56.3768
DATA	388	3	60	0	0	NC_1_16566906	NC_1_16566906	7203.22	449.522	1.547093440e-001	4.335003429e-001	7.211786358e-001	4.538131e+001	6.480170e+001	4.567277e+001	2.958304e+001	41	80.5	25	55	7.416184e+000	1.909951e+001	0	0	0	0	0	0	0	0	0	0	0	0.011916	14.4006	0	1	0	0	27.0811	24.8515	55.8813
DATA	389	3	61	0	0	Col_4_13461466	Col_4_13461466	7223.63	450.13	1.622050734e-002	8.767983871e-002	8.532313867e-001	3.674270e+002	3.814096e+002	5.856013e+001	4.778540e+001	88	155	24	55	7.328141e+000	1.885594e+001	0	0	0	0	0	0	0	0	0	0	0	45.925	84.9865	1	1	1	1	22.7082	24.5397	55.9556
DATA	390	3	62	0	0	NC_2_15898149	NC_2_15898149	7245.62	449.509	-1.274236289e-002	7.800341957e-002	8.702377782e-001	4.933887e+002	4.791228e+002	6.713083e+001	5.585662e+001	100	178	24	55	7.458477e+000	1.916343e+001	0	0	0	0	0	0	0	0	0	0	0	61.7737	107.04	1	1	1	1	24.4106	24.4486	56.0582
DATA	391	3	63	0	0	NC_1_24458883	NC_1_24458883	7266.35	449.615	1.660401792e-001	6.968987527e-002	1.719281519e-002	6.552795e+002	9.604324e+002	7.974645e+001	1.002219e+002	114	289	24	55	7.341338e+000	1.909231e+001	0	0	0	0	0	0	0	0	1	0	0	82.1747	215.123	1	1	1	1	24.4106	24.0426	56.426
DATA	392	3	64	0	0	NC_4_8530177	NC_4_8530177	7288	449.5	0.000000000e+000	6.451819455e-001	1.000000000e+000	4.508403e+001	2.838036e+001	4.537358e+001	2.856263e+001	38.5	61.5	24	55	7.611532e+000	1.920614e+001	0	0	0	0	0	0	0	0	1	0	0	-2.58355	-5.10923	0	0	0	0	30	24.1346	56.4954
DATA	393	3	65	0	0	NC_1_2228125	NC_1_2228125	7308.48	450.125	1.339418830e-001	8.720410266e-002	1.245485748e-001	3.269577e+002	4.450753e+002	5.586889e+001	5.284424e+001	81	157	24	55	7.459179e+000	1.929975e+001	0	0	0	0	0	0	0	0	1	0	0	41.1341	100.213	1	1	1	1	22.9591	23.874	56.2582
DATA	394	3	66	0	0	NC_5_19692464	NC_5_19692464	7330.22	449.522	0.000000000e+000	5.929167013e-001	1.000000000e+000	4.494107e+001	3.399121e+001	4.524036e+001	2.862047e+001	43	71	23	55	7.451886e+000	1.916166e+001	0	0	0	0	0	0	0	0	1	0	0	1.2377	7.67246	0	1	0	0	27.0811	23.7503	55.872
DATA	395	3	67	0	0	Col_3_10166896	Col_3_10166896	7351.4	449.586	1.817511194e-001	1.001642058e-001	6.959590395e-002	2.410442e+002	3.663091e+002	5.118952e+001	4.631814e+001	71	147	23	55	7.381258e+000	1.928047e+001	0	0	0	0	0	0	0	0	1	0	0	30.4218	82.89	1	1	1	1	27.501	23.7461	56.0881
DATA	396	3	68	0	0	Col_4_7813348	Col_4_7813348	7371.9	449.763	-1.148797023e+000	1.240664553e-001	2.053346944e-020	1.342382e+004	9.529696e+002	1.343139e+003	9.940424e+001	1753	277	23	55	7.286156e+000	1.941474e+001	0	0	0	0	0	0	0	0	1	0	0	1696.73	216.161	1	1	1	1	26.0017	23.6594	56.221
DATA	397	3	69	0	0	Col_3_17395513	Col_3_17395513	7393.56	449.86	6.888566458e-002	6.265692924e-002	2.715892055e-001	1.993296e+003	2.335917e+003	2.043509e+002	2.352888e+002	281	605	23	54	7.502063e+000	1.941848e+001	0	0	0	0	0	0	0	0	1	0	0	252.336	531.167	1	1	1	1	23.9365	23.7709	56.2462
DATA	398	3	70	0	0	NC_5_12634917	NC_5_12634917	7414.85	449.5	2.732739953e-001	2.605559229e-001	2.942649791e-001	6.565038e+001	1.231718e+002	4.543231e+001	3.072151e+001	49	91	23	55	7.498062e+000	1.929873e+001	0	0	0	0	0	0	0	0	1	0	0	8.32315	28.0725	1	1	0	0	26.6546	23.4138	56.2409
DATA	399	3	71	0	0	Col_2_12958510	Col_2_12958510	7435.45	449.836	-7.370196768e-003	6.942329005e-002	9.154528893e-001	7.167660e+002	7.047047e+002	8.457418e+001	7.585873e+001	131	215.5	22	54	7.278271e+000	1.901755e+001	0	0	0	0	0	0	0	0	1	0	0	91.0008	160.982	1	1	1	1	25.3321	23.1063	55.7223
DATA	400	3	72	0	0	Col_1_23112784	Col_1_23112784	7456.69	449.466	-2.211652632e-002	8.784019467e-002	8.012100426e-001	3.751714e+002	3.565441e+002	5.845597e+001	4.534611e+001	84	142	22	54	7.231797e+000	1.848664e+001	0	0	0	0	0	0	0	0	1	0	0	47.6993	81.6262	1	1	1	1	25.3321	23.0289	54.8341
DATA	401	3	73	0	0	NC_1_4415895	NC_1_4415895	7478.05	449.733	4.034115070e-002	6.907943070e-002	5.592323581e-001	6.965101e+002	7.643083e+002	8.279607e+001	8.138289e+001	127	232	22	54	7.193986e+000	1.825486e+001	0	0	0	0	0	0	0	0	1	0	0	88.6788	175.373	1	1	1	1	26.0017	22.7571	54.6897
DATA	402	3	74	0	0	Col_1_12276300	Col_1_12276300	7499.18	449.618	3.971927224e-002	7.206124373e-002	5.815050033e-001	5.825443e+002	6.383343e+002	7.343106e+001	6.966308e+001	117	216	23	54	7.329416e+000	1.870597e+001	0	0	0	0	0	0	0	0	1	0	0	74.2686	146.775	1	1	1	1	25.1049	23.0155	54.9925
DATA	403	3	75	0	0	Col_3_2234435	Col_3_2234435	7520.96	449.964	8.416720737e-003	8.230302161e-002	9.185463140e-001	4.130662e+002	4.211496e+002	6.082232e+001	5.048291e+001	92	163	23	55	7.257919e+000	1.893833e+001	0	0	0	0	0	0	0	0	1	0	0	52.7335	97.048	1	1	1	1	24.8756	22.8514	55.5219
DATA	404	3	76	0	0	Col_3_8583961	Col_3_8583961	7541.93	449.75	5.951602109e-003	8.109232027e-002	9.414934521e-001	4.279708e+002	4.338761e+002	6.180378e+001	5.152052e+001	94	170	23	55	7.346473e+000	1.932959e+001	0	0	0	0	0	0	0	0	1	0	0	54.7049	100.173	1	1	1	1	26.0017	22.9058	56.2386
DATA	405	3	77	0	0	NC_1_12148448	NC_1_12148448	7563.08	449.984	0.000000000e+000	6.470076528e-001	1.000000000e+000	4.424898e+001	2.755151e+001	4.453317e+001	2.781385e+001	37	73.5	22	55	7.315329e+000	1.939200e+001	0	0	0	0	0	0	0	0	1	0	0	-2.03982	5.03809	0	0	0	0	26.2212	22.8509	56.395
DATA	406	3	78	0	0	Col_4_13466224	Col_4_13466224	7583.81	449.759	-7.555396717e-002	6.517713395e-002	2.463707216e-001	1.197906e+003	1.006628e+003	1.277826e+002	1.043991e+002	181	306	22	55	7.249256e+000	1.904057e+001	0	0	0	0	0	0	0	0	1	0	0	153.489	233.274	1	1	1	1	24.4106	22.8811	56.2992
DATA	407	3	79	0	0	Col_2_10550775	Col_2_10550775	7604.94	449.808	5.344620638e-002	6.498220070e-002	4.108068652e-001	1.033792e+003	1.169175e+003	1.125226e+002	1.201381e+002	169	337	22	55	7.300060e+000	1.929090e+001	0	0	0	0	0	0	0	0	1	0	0	132.613	271.422	1	1	1	1	24.4106	22.8422	56.4554
DATA	408	3	80	0	0	Col_4_13607293	Col_4_13607293	7626.14	449.706	3.456798689e-002	6.639797609e-002	6.026328522e-001	8.710790e+002	9.432473e+002	9.776246e+001	9.827553e+001	146	291.5	22	55	7.254196e+000	1.915398e+001	0	0	0	0	0	0	0	0	1	0	0	111.864	219.338	1	1	1	1	24.1747	22.8127	56.1741
DATA	409	3	81	0	0	Col_5_1018176	Col_5_1018176	7647.6	449.414	2.385206007e-001	6.907656182e-002	5.544118113e-004	9.821574e+002	1.700990e+003	1.077583e+002	1.781172e+002	150	384.5	22	55	7.133348e+000	1.931091e+001	0	0	0	1	0	0	0	0	1	0	0	126.263	396.161	1	1	1	1	27.501	22.5868	55.9996
DATA	410	3	82	0	0	Col_5_1757431	Col_5_1757431	7669.02	449.455	2.277101859e-002	6.900677908e-002	7.414133048e-001	7.025031e+002	7.403197e+002	8.304581e+001	7.897428e+001	128.5	225.5	22	55	7.368254e+000	1.905300e+001	0	0	0	0	0	0	0	0	1	0	0	90.4039	172.687	1	1	1	1	25.3321	22.5551	55.9547
DATA	411	3	83	0	0	Col_2_13722714	Col_2_13722714	7689.6	449.764	6.742397486e-002	7.533418429e-002	3.707879425e-001	4.840767e+002	5.653770e+002	6.558285e+001	6.285319e+001	102	192.5	22	55	7.287701e+000	1.948056e+001	0	0	0	0	0	0	0	0	1	0	0	62.3537	132.071	1	1	1	1	25.1049	22.5334	55.9956
DATA	412	3	84	0	0	Col_2_13558412	Col_2_13558412	7710.62	450.064	7.015059353e-002	7.899600030e-002	3.745261459e-001	4.225399e+002	4.966132e+002	6.115256e+001	5.672882e+001	95	185.5	22	54	7.264707e+000	1.922276e+001	0	0	0	0	0	0	0	0	1	0	0	54.4769	116.17	1	1	1	1	22.7082	22.6921	55.6235
DATA	413	3	85	0	0	NC_1_6715702	NC_1_6715702	7732.15	449.5	2.342560223e-002	9.486950757e-002	8.049666836e-001	3.039518e+002	3.207971e+002	5.361647e+001	4.218128e+001	78	147	22	54	7.396647e+000	1.921526e+001	0	0	0	0	0	0	0	0	1	0	0	39.2216	75.1304	1	1	1	1	26.6546	22.6575	55.7298
DATA	414	3	86	0	0	Col_5_5799300	Col_5_5799300	7753.02	449.877	1.425996103e-002	6.800103961e-002	8.339001838e-001	7.607359e+002	7.861291e+002	8.794831e+001	8.323648e+001	142	251.5	22	54	7.414953e+000	1.846659e+001	0	0	0	0	0	0	0	0	1	0	0	98.2436	184.336	1	1	1	1	25.3321	22.6974	55.0584
DATA	415	3	87	0	0	NC_2_12338870	NC_2_12338870	7774.5	449.324	0.000000000e+000	6.473681492e-001	1.000000000e+000	4.381811e+001	2.715414e+001	4.410148e+001	2.737999e+001	41	69	22	54	7.238333e+000	1.839846e+001	0	0	0	0	0	0	0	0	1	0	0	0.536692	3.93805	0	0	0	0	27.0811	22.337	54.6373
DATA	416	3	88	0	0	NC_5_26831865	NC_5_26831865	7795.6	449.414	0.000000000e+000	6.470437357e-001	1.000000000e+000	4.378733e+001	2.712715e+001	4.406855e+001	2.730137e+001	38.5	66.5	22	54	7.125104e+000	1.846126e+001	0	0	0	0	0	0	0	0	1	0	0	-1.88248	-0.95372	0	0	0	0	27.501	22.1505	54.6281
DATA	417	3	89	0	0	Col_3_8435609	Col_3_8435609	7816.12	450.8	1.451485583e-001	8.937003455e-002	1.043480623e-001	2.981111e+002	4.164153e+002	5.318072e+001	4.977659e+001	74	159	22	54	7.178631e+000	1.895115e+001	0	0	0	0	0	0	0	0	1	0	0	38.5805	97.9468	1	1	1	1	16.5837	22.1135	55.0164
DATA	418	3	90	0	0	Col_3_13576782	Col_3_13576782	7837.65	449.667	1.129581594e-001	6.637971904e-002	8.881222522e-002	8.570128e+002	1.111592e+003	9.634282e+001	1.144517e+002	148	333	21	54	7.144917e+000	1.980407e+001	0	0	0	0	0	0	0	0	1	0	0	110.976	261.617	1	1	1	1	25.1049	21.8092	55.3186
DATA	419	3	91	0	0	Col_3_4144884	Col_3_4144884	7859.51	449.392	-1.967823383e-001	6.650127087e-002	3.085626169e-003	1.545689e+003	9.825161e+002	1.607067e+002	1.019569e+002	238	304.5	21	54	7.270475e+000	1.979039e+001	0	0	0	0	0	0	0	0	1	0	0	200.264	231.392	1	1	1	1	24.4106	21.9912	55.7187
DATA	420	3	92	0	0	Col_4_17264221	Col_4_17264221	7880.04	449.364	3.819690690e-004	6.192306562e-002	9.950783236e-001	2.845735e+003	2.848239e+003	2.879504e+002	2.861217e+002	397.5	728.5	21.5	54	7.283686e+000	1.985082e+001	0	0	0	0	0	0	0	0	1	0	0	368.873	671.171	1	1	1	1	25.3321	22.016	55.6418
DATA	421	3	93	0	0	Col_2_700017	Col_2_700017	7901.69	449.5	3.005927382e-002	6.494595119e-002	6.434824818e-001	1.035688e+003	1.109912e+003	1.125084e+002	1.142770e+002	174	317	22	54	7.205477e+000	1.916954e+001	0	0	0	0	0	0	0	0	1	0	0	134.307	261.684	1	1	1	1	24.4106	22.2854	55.3432
DATA	422	3	94	0	0	NC_4_15878790	NC_4_15878790	7922.5	449.269	-3.034791421e-002	6.817900920e-002	6.562322558e-001	7.883951e+002	7.351839e+002	9.025483e+001	7.838768e+001	139.5	247	22	53	7.186277e+000	1.910526e+001	0	0	0	0	0	0	0	0	1	0	0	102.275	173.395	1	1	1	1	24.4106	22.2549	55.1398
DATA	423	3	95	0	0	Col_1_25862962	Col_1_25862962	7943.07	449.5	-8.567865006e-003	6.850672224e-002	9.004712621e-001	7.468035e+002	7.322148e+002	8.663867e+001	7.810611e+001	132	227	22	54	7.176176e+000	1.928520e+001	0	0	0	0	0	0	0	0	1	0	0	96.9085	172.752	1	1	1	1	25.7804	22.2758	55.3482
DATA	424	3	96	0	0	NC_3_18029723	NC_3_18029723	7964.5	449.731	7.095348745e-002	6.224674495e-002	2.543385302e-001	2.655224e+003	3.126472e+003	2.691287e+002	3.138266e+002	362	811	22	54	7.235808e+000	1.924893e+001	0	0	0	0	0	0	0	0	1	0	0	344.641	737.815	1	1	1	1	24.4106	22.1837	55.6472
DATA	425	3	97	0	0	Col_1_19519098	Col_1_19519098	7985.26	449.868	-7.849178914e-002	8.208803717e-002	3.389760807e-001	4.540081e+002	3.789412e+002	6.315566e+001	4.663253e+001	99.5	155	22	54	7.290655e+000	1.925887e+001	0	0	0	0	0	0	0	0	1	0	0	58.94	89.4374	1	1	1	1	24.4106	22.1311	56.021
DATA	426	3	98	0	0	NC_5_21021567	NC_5_21021567	8007.22	449.478	0.000000000e+000	5.244810178e-001	1.000000000e+000	4.361660e+001	4.218036e+001	4.389673e+001	2.750505e+001	43	78.5	22	55	7.327112e+000	1.901778e+001	0	0	0	0	0	0	0	0	1	0	0	-0.259207	9.95464	0	1	0	0	27.0811	22.1113	56.2178
DATA	427	3	99	0	0	Col_4_16244940	Col_4_16244940	8028.5	449.324	7.751282933e-002	8.453173666e-002	3.591598351e-001	3.552757e+002	4.246961e+002	5.647025e+001	5.042419e+001	85.5	157.5	22	55	7.293549e+000	1.847463e+001	0	0	0	0	0	0	0	0	1	0	0	46.1311	100.216	1	1	1	1	27.0811	22.2489	55.9675
DATA	428	3	100	0	0	NC_3_14257946	NC_3_14257946	8049.5	449.324	6.834929404e-002	1.205754806e-001	5.708099979e-001	1.999116e+002	2.339846e+002	4.823184e+001	3.587081e+001	67.5	122	22	56	7.498568e+000	1.875408e+001	0	0	0	0	0	0	0	0	1	0	0	25.9578	55.2025	1	1	0	1	27.0811	22.4447	56.734
DATA	429	3	101	0	0	Col_5_180764	Col_5_180764	8070.08	449.54	-1.240232037e-002	7.687088575e-002	8.718259108e-001	4.922393e+002	4.783810e+002	6.595341e+001	5.502802e+001	104	183.5	22	56	7.452859e+000	1.863982e+001	0	0	0	0	0	0	0	0	1	0	0	63.9123	112.833	1	1	1	1	26.2212	22.6991	56.9765
DATA	430	3	102	0	0	Col_5_18414231	Col_5_18414231	8091.78	449.621	1.336855386e-001	9.395677159e-002	1.547822817e-001	2.734584e+002	3.720290e+002	5.172145e+001	4.608946e+001	75.5	160	23	56	7.556179e+000	1.892155e+001	0	0	0	0	0	0	0	0	1	0	0	35.5016	87.7137	1	1	1	1	25.7804	22.7758	57.07
DATA	431	3	103	0	0	Col_1_12164630	Col_1_12164630	8112.74	449.698	1.794362304e-001	7.035202531e-002	1.075536515e-002	6.011821e+002	9.087455e+002	7.444587e+001	9.486346e+001	121	276.5	23	57	7.564581e+000	1.905525e+001	0	0	0	0	0	0	0	0	1	0	0	78.0345	214.153	1	1	1	1	24.8756	23.0173	57.6401
DATA	432	3	104	0	0	Col_1_16359715	Col_1_16359715	8134.11	449.339	1.357546210e-001	6.689546157e-002	4.242216552e-002	8.159451e+002	1.115361e+003	9.266395e+001	1.148137e+002	144.5	316	23	56	7.687370e+000	1.926533e+001	0	0	0	0	0	0	0	0	1	0	0	105.885	262.668	1	1	1	1	25.3321	23.4258	57.3379
DATA	433	3	105	0	0	NC_2_18735639	NC_2_18735639	8155.17	449.571	8.448884796e-002	6.605355151e-002	2.008631799e-001	8.824051e+002	1.071906e+003	9.857217e+001	1.106015e+002	154	317.5	23	56	7.658452e+000	1.930775e+001	0	0	0	0	0	0	0	0	1	0	0	114.476	252.27	1	1	1	1	26.4388	23.5123	57.3411
DATA	434	3	106	0	0	NC_1_19106989	NC_1_19106989	8176.5	449.324	2.657405989e-001	6.850017144e-002	1.047079416e-004	1.469891e+003	2.710352e+003	1.534187e+002	2.805454e+002	211	583	23	56	7.660086e+000	1.930918e+001	0	0	0	1	0	0	0	0	1	0	0	190.621	637.335	1	1	1	1	27.0811	23.7686	57.2118
DATA	435	3	107	0	0	Col_5_25347707	Col_5_25347707	8197.5	449.324	-1.431035326e-001	8.144160079e-002	7.889553016e-002	5.087151e+002	3.659073e+002	6.723871e+001	4.565416e+001	105	147	23	57	7.892013e+000	1.955075e+001	0	0	0	0	0	0	0	0	1	0	0	65.9442	85.9667	1	1	1	1	27.0811	24.084	57.8435
DATA	436	3	108	0	0	Col_1_2051838	Col_1_2051838	8218.4	449.755	-7.795940175e-002	6.823492505e-002	2.532401671e-001	8.512086e+002	7.113389e+002	9.581501e+001	7.620222e+001	144	239	24	56	7.922334e+000	1.944240e+001	0	0	0	0	0	0	0	0	1	0	0	110.289	166.974	1	1	1	1	24.8756	24.3163	57.7166
DATA	437	3	109	0	0	Col_1_10290940	Col_1_10290940	8239.96	449.6	-2.431097054e-002	7.195542571e-002	7.354675363e-001	6.183999e+002	5.847341e+002	7.590322e+001	6.455672e+001	117.5	205	24	56	7.727534e+000	1.881444e+001	0	0	0	0	0	0	0	0	1	0	0	80.0802	137.102	1	1	1	1	25.3321	24.3148	57.3595
DATA	438	3	110	0	0	NC_2_14471139	NC_2_14471139	8261.15	450	-4.480559744e-002	8.348782744e-002	5.914940520e-001	4.202738e+002	3.790764e+002	6.087481e+001	4.676602e+001	96.5	158.5	24	56	7.713056e+000	1.896637e+001	0	0	0	0	0	0	0	0	0	0	0	54.391	88.7842	1	1	1	1	23.9365	24.4789	57.4411
DATA	439	3	111	0	0	NC_2_9438025	NC_2_9438025	8282.43	449.298	4.944029074e-001	7.638326127e-002	9.629223743e-011	3.535795e+004	1.103799e+005	3.536070e+003	1.103802e+004	4377	24206	24	56	7.633340e+000	1.895855e+001	0	0	0	0	0	0	0	0	1	0	0	4572.85	25816.2	1	1	1	1	26.8687	24.3111	57.5832
DATA	440	3	112	0	0	Col_1_7295841	Col_1_7295841	8303.67	449.347	3.374891050e-002	6.232071610e-002	5.881382019e-001	2.146844e+003	2.320328e+003	2.191673e+002	2.336524e+002	319	598	24	56	7.635500e+000	1.873683e+001	0	0	0	0	0	0	0	0	1	0	0	277.45	541.961	1	1	1	1	23.9365	24.2147	57.145
DATA	441	3	113	0	0	NC_2_10552929	NC_2_10552929	8324.81	449.052	-3.702650198e-002	6.166749940e-002	5.482252603e-001	5.374211e+003	4.935012e+003	5.392304e+002	4.942670e+002	729	1217	24	57	7.711840e+000	1.921306e+001	0	0	0	0	0	0	0	0	1	0	0	693.994	1150.96	1	1	1	1	26.0017	24.2934	57.5568
DATA	442	3	114	0	0	Col_4_13587885	Col_4_13587885	8345.83	449	2.210727391e-002	6.222456061e-002	7.223782487e-001	2.254050e+003	2.371760e+003	2.296925e+002	2.387702e+002	330	619	24	57	7.690841e+000	1.931365e+001	0	0	0	0	0	0	0	0	0	0	0	290.831	552.31	1	1	1	1	24.4106	24.3387	57.4108
DATA	443	3	115	0	0	NC_3_2940259	NC_3_2940259	8367	449.203	1.703147078e-001	2.928207291e-001	5.608127398e-001	6.465665e+001	9.570353e+001	4.468291e+001	2.920132e+001	48	90	24	56	7.713841e+000	1.910338e+001	0	0	0	0	0	0	0	0	0	0	0	8.33489	22.2515	1	1	0	0	28.1191	24.4069	57.4077
DATA	444	3	116	0	0	Col_5_3908213	Col_5_3908213	8387.76	449.76	-8.802861759e-002	6.726691849e-002	1.906541287e-001	9.543240e+002	7.792328e+002	1.051939e+002	8.267723e+001	163	244.5	24	56	7.667229e+000	1.921895e+001	0	0	0	0	0	0	0	0	0	0	0	122.907	180.895	1	1	1	1	24.4106	24.3603	57.1752
DATA	445	3	117	0	0	Col_5_19498734	Col_5_19498734	8409.16	450	1.831702183e-002	7.059599935e-002	7.952783319e-001	6.388363e+002	6.663564e+002	7.774018e+001	7.215576e+001	117	217	24	56	7.784471e+000	1.918841e+001	0	0	0	0	0	0	0	0	0	0	0	82.1915	154.423	1	1	1	1	24.8756	24.3343	57.2074
DATA	446	3	118	0	0	Col_4_9352980	Col_4_9352980	8430.28	449.264	-5.353205479e-002	6.257452663e-002	3.922784094e-001	2.209130e+003	1.952941e+003	2.253202e+002	1.972535e+002	332	519	24	57	7.879639e+000	1.926428e+001	0	0	0	0	0	0	0	0	0	0	0	283.916	451.687	1	1	1	1	24.6442	24.5336	57.7633
DATA	447	3	119	0	0	NC_5_492982	NC_5_492982	8451.5	449	1.439470140e-001	3.449958928e-001	6.765009037e-001	5.655471e+001	7.877997e+001	4.475608e+001	2.888364e+001	50	88	24	57	7.713980e+000	1.994536e+001	0	0	0	0	0	0	0	0	0	0	0	7.26014	18.1849	1	1	0	0	30	24.6197	58.1674
DATA	448	3	120	0	0	Col_1_26486746	Col_1_26486746	8473.21	448.879	-8.768088635e-001	1.049133784e-001	6.408561220e-017	2.158365e+003	2.866262e+002	2.203663e+002	3.996165e+001	318	133	25	57	7.664927e+000	1.984767e+001	0	0	0	0	0	0	0	0	0	0	0	276.741	66.0262	1	1	1	1	26.0017	24.8775	57.9371
DATA	449	3	121	0	0	Col_1_25508650	Col_1_25508650	8494.14	448.14	7.660501628e-002	6.255761251e-002	2.207442649e-001	2.171352e+003	2.590212e+003	2.216495e+002	2.605201e+002	308	596	25	57	7.923766e+000	1.940443e+001	0	0	0	0	0	0	0	0	0	0	0	278.063	595.38	1	1	1	1	22.1978	25.088	57.9323
DATA	450	3	122	0	0	NC_1_20713472	NC_1_20713472	8515.26	449.119	1.805396383e-001	4.196963556e-001	6.670739640e-001	4.427837e+001	6.710135e+001	4.458859e+001	2.875418e+001	44	78	25	56	7.730343e+000	1.889220e+001	0	0	0	0	0	0	0	0	0	0	0	1.94168	15.3939	0	1	0	0	21.6755	25.1749	57.5305
DATA	451	3	123	0	0	Col_5_8736807	Col_5_8736807	8536.1	449.333	-4.943491316e-002	6.166413169e-002	4.227379750e-001	7.708570e+003	6.879215e+003	7.721474e+002	6.884919e+002	1061	1579	25	56	7.707291e+000	1.892253e+001	0	0	0	0	0	0	0	0	0	0	0	984.609	1574.86	1	1	1	1	27.0811	25.4356	57.4278
DATA	452	3	124	0	0	NC_1_24833719	NC_1_24833719	8557.37	449	3.540980895e-002	3.281759600e-001	9.140759287e-001	6.824310e+001	7.404037e+001	4.520212e+001	2.904380e+001	50	85	25	56	7.803987e+000	1.886370e+001	0	0	0	0	0	0	0	0	0	0	0	8.70442	16.9109	1	1	0	0	29.1201	25.5306	57.685
DATA	453	3	125	0	0	NC_3_8793953	NC_3_8793953	8578.54	449.17	-5.075015238e-002	8.162655405e-002	5.341155954e-001	4.541517e+002	4.040646e+002	6.375692e+001	4.924417e+001	101	162	25	57	7.710874e+000	1.973285e+001	0	0	0	0	0	0	0	0	0	0	0	57.8439	92.0798	1	1	1	1	25.7804	25.324	58.2139
DATA	454	3	126	0	0	Col_4_5938166	Col_4_5938166	8599.26	449.186	1.172227452e-001	6.859230161e-002	8.745501284e-002	7.004266e+002	9.174563e+002	8.315178e+001	9.598549e+001	137.5	276.5	25	57	7.789558e+000	1.974272e+001	0	0	0	0	0	0	0	0	0	0	0	89.0815	208.594	1	1	1	1	28.1191	25.4461	57.9659
DATA	455	3	127	0	0	NC_5_9417838	NC_5_9417838	8620.75	448.983	-2.873199446e-002	1.049668746e-001	7.842964274e-001	2.798521e+002	2.619368e+002	5.289323e+001	3.854881e+001	80.5	127	25	57	7.866695e+000	1.978108e+001	0	0	0	0	0	0	0	0	0	0	0	35.5366	59.4071	1	1	1	1	26.0017	25.8293	58.6067
DATA	456	3	128	0	0	Col_1_22287975	Col_1_22287975	8641.79	448.879	7.002525720e-002	7.649574110e-002	3.599744389e-001	4.711218e+002	5.535520e+002	6.511855e+001	6.219350e+001	102	192	25	57	7.817151e+000	1.980109e+001	0	0	0	0	0	0	0	0	0	0	0	59.7307	125.238	1	1	1	1	26.0017	25.8119	58.2058
DATA	457	3	129	0	0	NC_1_30300968	NC_1_30300968	8662.53	449.183	8.437182958e-003	1.037260399e-001	9.351707446e-001	2.739743e+002	2.793489e+002	5.270588e+001	3.985005e+001	76	132.5	26	57	8.346970e+000	1.991908e+001	0	0	0	0	0	0	0	0	0	0	0	34.6805	63.0508	1	1	1	1	25.7804	26.3341	58.7224
DATA	458	3	130	0	0	Col_5_23817747	Col_5_23817747	8684.75	449.27	-3.137481474e-003	6.196288003e-002	9.596164878e-001	2.839159e+003	2.818722e+003	2.874764e+002	2.833088e+002	398	699	26	57	7.976084e+000	1.974679e+001	0	0	0	0	0	0	0	0	0	0	0	358.761	634.529	1	1	1	1	27.0811	26.3774	58.694
DATA	459	3	131	66	-1	(-)3xSLv1	NegativeControl	8705.37	449	0.000000000e+000	6.446749112e-001	1.000000000e+000	4.489133e+001	2.838482e+001	4.517964e+001	2.856712e+001	40.5	61.5	26	57	7.808590e+000	1.904867e+001	0	0	0	0	0	0	0	0	0	0	0	-2.31695	-5.51076	0	0	0	0	29.1201	26.4598	58.1426
DATA	460	3	132	0	0	Col_2_14794088	Col_2_14794088	8726.75	449.054	1.272353159e-003	6.749337786e-002	9.849595494e-001	8.300121e+002	8.324474e+002	9.453900e+001	8.803426e+001	147	261	26	57	7.696934e+000	1.921404e+001	0	0	0	0	0	0	0	0	0	0	0	104.522	186.431	1	1	1	1	25.1049	26.2865	58.3044
DATA	461	3	133	0	0	Col_1_4508210	Col_1_4508210	8747.78	448.797	-2.415286451e-002	6.941679307e-002	7.278854014e-001	7.424783e+002	7.023133e+002	8.699695e+001	7.587582e+001	135	240	26	56	7.693390e+000	1.897445e+001	0	0	0	0	0	0	0	0	0	0	0	93.3327	156.871	1	1	1	1	27.0811	26.3174	57.6043
DATA	462	3	134	0	0	Col_4_4786970	Col_4_4786970	8769.56	448.294	1.843394319e-001	6.544106682e-002	4.849310102e-003	1.245591e+003	1.904210e+003	1.325838e+002	1.925863e+002	189.5	467.5	26	57	7.748508e+000	1.907025e+001	0	0	0	0	0	0	0	0	0	0	0	156.281	424.137	1	1	1	1	19.1492	26.4187	57.5455
DATA	463	3	135	0	0	Col_2_9759831	Col_2_9759831	8790.03	449.234	1.955534181e-001	7.545894665e-002	9.555279833e-003	4.628689e+002	7.261250e+002	6.491028e+001	7.814023e+001	99.5	225	26	57	7.723269e+000	1.952479e+001	0	0	0	0	0	0	0	0	0	0	0	57.9715	161.349	1	1	1	1	27.2919	26.5835	57.7326
DATA	464	3	136	0	0	NC_1_13035032	NC_1_13035032	8811.17	449	0.000000000e+000	6.442192907e-001	1.000000000e+000	4.530215e+001	2.876085e+001	4.559310e+001	2.894603e+001	38	65.5	26	57	7.783046e+000	1.943815e+001	0	0	0	0	0	0	0	0	0	0	0	-2.09545	0.362501	0	0	0	0	28.1191	26.8077	57.9393
DATA	465	3	137	0	0	NC_3_2371961	NC_3_2371961	8832.02	448.906	1.823863765e-001	6.418947405e-002	4.491943534e-003	2.254696e+003	3.431424e+003	2.300504e+002	3.443676e+002	314	835	26	57	7.781163e+000	1.963457e+001	0	0	0	0	0	0	0	0	0	0	0	281.319	758.405	1	1	1	1	27.501	26.7648	58.2472
DATA	466	3	138	0	0	Col_1_4960684	Col_1_4960684	8854.15	449.391	3.051710260e-002	6.290275303e-002	6.275718418e-001	1.710271e+003	1.834771e+003	1.770463e+002	1.857706e+002	245	467	27	57	8.076132e+000	2.019225e+001	0	0	0	0	0	0	0	0	0	0	0	212.957	404.421	1	1	1	1	22.7082	27.2429	58.5016
DATA	467	3	139	66	-1	(-)3xSLv1	NegativeControl	8875.48	448.426	0.000000000e+000	6.443420222e-001	1.000000000e+000	4.557241e+001	2.899881e+001	4.586509e+001	2.924530e+001	41	66	26	56	7.817289e+000	1.995570e+001	0	0	0	0	0	0	0	0	0	0	0	-0.433942	4.12375	0	0	0	0	24.4106	26.7492	58.055
DATA	468	3	140	0	0	NC_3_5433066	NC_3_5433066	8895.61	448.448	1.679598584e-001	8.739822193e-002	5.463386331e-002	3.215992e+002	4.734507e+002	5.608847e+001	5.565652e+001	84.5	174.5	26	56	7.719923e+000	1.971477e+001	0	0	0	0	0	0	0	0	0	0	0	39.8875	103.795	1	1	1	1	27.0811	26.7498	57.9693
DATA	469	3	141	0	0	NC_4_8787208	NC_4_8787208	8915.9	448.462	5.965875177e-002	1.064350652e-001	5.751262843e-001	2.549470e+002	2.924884e+002	5.262957e+001	4.142405e+001	72	129.5	26	57	7.540560e+000	1.951925e+001	0	0	0	0	0	0	0	0	0	0	0	31.5592	63.9594	1	1	1	1	21.1402	26.7812	58.0577
DATA	470	3	142	0	0	Col_5_15015270	Col_5_15015270	8937.71	447.81	1.696526826e-001	7.570592045e-002	2.502973913e-002	4.685097e+002	6.924227e+002	6.575680e+001	7.523206e+001	94	208	26	57	7.445012e+000	1.952587e+001	0	0	0	0	0	0	0	0	0	0	0	57.8722	150.984	1	1	1	1	21.9382	26.7206	57.8677
DATA	471	3	143	0	0	Col_3_5263953	Col_3_5263953	8959.6	448.62	8.693857597e-002	6.389301066e-002	1.736117155e-001	1.368683e+003	1.672020e+003	1.444678e+002	1.697831e+002	204	423	26	56	7.537775e+000	1.928999e+001	0	0	0	0	0	0	0	0	0	0	0	168.706	363.661	1	1	1	1	24.4106	26.6899	57.1521
DATA	472	3	144	0	0	NC_3_15309129	NC_3_15309129	8980.5	448.676	1.713510885e-001	8.989756632e-002	5.664106356e-002	3.054103e+002	4.531425e+002	5.549423e+001	5.410725e+001	79.5	165	26	56	7.574258e+000	1.961792e+001	0	0	0	0	0	0	0	0	0	0	0	37.5678	98.3074	1	1	1	1	27.0811	26.55	57.0282
DATA	473	3	145	0	0	Col_3_21053491	Col_3_21053491	9001.5	448.676	-1.651973212e-002	7.982886421e-002	8.360572361e-001	4.783323e+002	4.604791e+002	6.666230e+001	5.476365e+001	99	163	26	55	7.509026e+000	1.983798e+001	0	0	0	0	0	0	0	0	0	0	0	58.7157	99.6467	1	1	1	1	27.0811	26.2626	56.9505
DATA	474	3	146	0	0	NC_2_17053097	NC_2_17053097	9023.12	448.533	2.225549105e-001	1.137952309e-001	5.049472094e-002	1.960961e+002	3.273587e+002	5.049502e+001	4.421367e+001	68	131	26	56	7.246364e+000	1.963633e+001	0	0	0	0	0	0	0	0	0	0	0	24.0188	70.6565	1	1	0	1	26.0017	25.9721	57.0411
DATA	475	3	147	0	0	NC_5_17836969	NC_5_17836969	9044.04	448.745	-1.895044719e+000	1.928525219e-001	8.666721626e-023	5.744760e+003	7.315217e+001	5.763654e+002	3.067499e+001	741	84	25	56	7.303934e+000	1.910740e+001	0	0	0	0	0	0	0	0	0	0	0	702.172	15.7513	1	1	1	0	25.1049	25.8735	56.9691
DATA	476	3	148	0	0	Col_5_4458075	Col_5_4458075	9064.82	448.696	-1.039221881e-001	7.111537027e-002	1.439281308e-001	7.833177e+002	6.166174e+002	9.121041e+001	6.851160e+001	133	198.5	25	55	7.298823e+000	1.892705e+001	0	0	0	0	0	0	0	0	0	0	0	95.5426	132.457	1	1	1	1	25.3321	25.8163	56.5499
DATA	477	3	149	0	0	NC_4_9218177	NC_4_9218177	9086.14	448.594	-2.251147815e-002	8.112155367e-002	7.813938682e-001	4.677167e+002	4.440904e+002	6.618550e+001	5.355466e+001	99	163	25	55	7.258091e+000	1.889594e+001	0	0	0	0	0	0	0	0	0	0	0	56.9251	95.1683	1	1	1	1	26.4388	25.916	56.3505
DATA	478	3	150	0	0	NC_1_11367500	NC_1_11367500	9107.1	448.597	2.449729610e-001	6.600423189e-002	2.060561985e-004	1.980431e+003	3.481229e+003	2.035272e+002	3.494131e+002	287	792	25	55	7.392003e+000	1.915043e+001	0	0	0	0	0	0	0	0	0	0	0	240.523	744.34	1	1	1	1	26.2212	25.8416	56.3418
DATA	479	3	151	0	0	NC_5_15517177	NC_5_15517177	9128.29	448.455	9.404058054e-002	6.872399048e-002	1.711929677e-001	7.331582e+002	9.104127e+002	8.710332e+001	9.587786e+001	138	262	25	54	7.282781e+000	1.911360e+001	0	0	0	0	0	0	0	0	0	0	0	88.8505	194.223	1	1	1	1	25.1049	25.6257	55.7365
DATA	480	3	152	0	0	NC_3_2051390	NC_3_2051390	9149.48	448.909	-3.332242416e-002	8.843629407e-002	7.063253623e-001	3.970796e+002	3.677521e+002	6.162757e+001	4.754122e+001	86	142	25	55	7.301443e+000	1.897709e+001	0	0	0	0	0	0	0	0	0	0	0	48.019	78.2946	1	1	1	1	22.4545	25.4907	55.6289
DATA	481	3	153	0	0	NC_5_13007101	NC_5_13007101	9170.67	448.609	1.026038464e-001	4.624668045e-001	8.244212519e-001	4.693011e+001	5.943680e+001	4.723151e+001	3.077216e+001	44	81	25	54	7.235016e+000	1.856753e+001	0	0	0	0	0	0	0	0	0	0	0	-0.0134445	12.6274	0	1	0	0	27.2919	25.326	54.92
DATA	482	3	154	0	0	Col_5_13951047	Col_5_13951047	9192.1	448.603	-7.874462909e-002	6.495902804e-002	2.254282022e-001	1.340905e+003	1.118545e+003	1.421996e+002	1.158734e+002	211	304	25	54	7.268394e+000	1.878712e+001	0	0	0	0	0	0	0	0	0	0	0	161.459	237.165	1	1	1	1	25.7804	25.3276	54.5419
DATA	483	3	155	0	0	NC_2_1599654	NC_2_1599654	9212.91	448.818	3.534412416e-002	3.132990457e-001	9.101790168e-001	7.638003e+001	8.285599e+001	4.804320e+001	3.141871e+001	53	87	24	54	7.283093e+000	1.888496e+001	0	0	0	0	0	0	0	0	0	0	0	9.17783	17.5367	1	1	0	0	22.1978	25.0168	54.7606
DATA	484	3	156	0	0	Col_5_16685892	Col_5_16685892	9234.37	448.651	-2.820527321e-002	6.829024325e-002	6.795915643e-001	8.505825e+002	7.970970e+002	9.743915e+001	8.529627e+001	143	233	24	54	7.280922e+000	1.910164e+001	0	0	0	0	0	0	0	0	0	0	0	101.987	168.403	1	1	1	1	22.4545	24.732	54.4814
DATA	485	3	157	1028	1	SM_04	SM_04	9255.5	448.676	-4.536143328e-001	2.490883375e-001	6.859191186e-002	1.663411e+002	5.853090e+001	5.045426e+001	3.096908e+001	62	79	24	54	7.395518e+000	1.934781e+001	0	0	0	0	0	0	0	0	0	0	0	19.9031	12.3457	1	1	0	0	27.0811	24.4692	55.0908
DATA	486	3	158	0	0	Col_1_7206961	Col_1_7206961	9276.67	448.722	8.930234108e-002	7.553766306e-002	2.371173576e-001	5.125673e+002	6.295834e+002	7.004010e+001	6.993831e+001	106	194	24	54	7.325622e+000	1.932057e+001	0	0	0	0	0	0	0	0	0	0	0	61.203	132.596	1	1	1	1	24.8756	24.5016	55.0156
DATA	487	3	159	0	0	NC_4_7000934	NC_4_7000934	9298.47	449.034	-1.854729485e-002	9.596775787e-002	8.467507327e-001	3.413787e+002	3.271064e+002	5.876525e+001	4.472274e+001	81	136	24	54	7.270415e+000	1.900449e+001	0	0	0	0	0	0	0	0	0	0	0	40.6767	68.798	1	1	1	1	25.3321	24.4818	54.483
DATA	488	3	160	0	0	NC_4_9783394	NC_4_9783394	9318	447.829	0.000000000e+000	6.441994903e-001	1.000000000e+000	4.761868e+001	3.034675e+001	4.792451e+001	3.060898e+001	39	74	24	53	7.097776e+000	1.872317e+001	0	0	0	0	0	0	0	0	1	0	0	-5.19955	4.26175	0	0	0	0	30	24.2455	54.2837
DATA	489	3	161	0	0	Col_2_11618182	Col_2_11618182	9340.04	448.096	9.211493856e-003	7.407169265e-002	9.010309038e-001	5.909559e+002	6.036241e+002	7.614844e+001	6.766435e+001	113.5	191	23	53	7.118310e+000	1.878694e+001	0	0	0	0	0	0	0	0	1	0	0	70.1343	126.636	1	1	1	1	24.1747	23.7598	53.6049
DATA	490	3	162	0	0	Col_3_4772851	Col_3_4772851	9361.38	448.679	7.066098949e-002	6.212728840e-002	2.553885240e-001	3.364382e+003	3.958824e+003	3.398617e+002	3.970634e+002	447	885	23	53	7.264073e+000	1.864859e+001	0	0	0	0	0	0	0	0	1	0	0	398.502	829.843	1	1	1	1	24.8756	23.6291	53.4994
DATA	491	3	163	66	1	DarkCorner	DarkCorner	9383.58	447.5	0.000000000e+000	6.441346122e-001	1.000000000e+000	4.791057e+001	3.043893e+001	4.821827e+001	3.063442e+001	37	61	23	52	7.144362e+000	1.857990e+001	0	0	0	0	0	0	0	0	1	0	0	-4.28744	-3.26359	0	0	0	0	30	23.4959	53.2976
DATA	492	3	164	66	1	DarkCorner	DarkCorner	9403.12	448.44	0.000000000e+000	6.445720250e-001	1.000000000e+000	4.799237e+001	3.044991e+001	4.830059e+001	3.069280e+001	36	70	23	53	7.121856e+000	1.814564e+001	0	0	0	0	0	0	0	0	1	0	0	-8.65588	3.56651	0	0	0	0	27.9146	23.3689	53.3548
DATA	493	4	1	66	1	DarkCorner	DarkCorner	5965.78	456	0.000000000e+000	6.499829248e-001	1.000000000e+000	4.556853e+001	2.755825e+001	4.586317e+001	2.773524e+001	39	67	22	54	7.178478e+000	1.839801e+001	0	0	0	0	0	0	0	0	1	0	0	0.529786	-0.858711	0	0	0	0	26.4388	22.3629	55.0992
DATA	494	4	2	0	0	Col_1_5622396	Col_1_5622396	5986.36	456.627	4.736962872e-002	7.977910272e-002	5.526727412e-001	4.363516e+002	4.866382e+002	6.342353e+001	5.612628e+001	85	170	22	54	7.153446e+000	1.855310e+001	0	0	0	0	0	0	0	0	1	0	0	54.0323	111.626	1	1	1	1	25.5572	22.356	55.2988
DATA	495	4	3	0	0	NC_3_6230384	NC_3_6230384	6007.46	456.714	-2.313528241e-001	7.082028901e-002	1.087862039e-003	1.074403e+003	6.306877e+002	1.169477e+002	6.908185e+001	172	211.5	22	55	7.423906e+000	1.823578e+001	0	0	0	0	0	0	0	0	1	0	0	132.577	143.513	1	1	1	1	25.3321	22.6789	55.5979
DATA	496	4	4	0	0	Col_2_11883333	Col_2_11883333	6028.56	456.815	2.879086094e-002	6.811138032e-002	6.725122221e-001	7.785153e+002	8.318749e+002	9.059915e+001	8.790280e+001	139	256	22	55	7.484916e+000	1.895411e+001	0	0	0	0	0	0	0	0	1	0	0	95.7523	187.867	1	1	1	1	25.1049	22.8113	56.4815
DATA	497	4	5	0	0	NC_5_1481090	NC_5_1481090	6050.22	456.478	9.038164445e-002	1.928529239e-001	6.393156741e-001	1.167687e+002	1.437832e+002	4.792935e+001	3.202239e+001	52.5	99.5	22	56	7.344679e+000	1.911713e+001	0	0	0	0	0	0	0	0	1	0	0	14.3168	32.2334	1	1	0	1	27.0811	22.9391	56.959
DATA	498	4	6	0	0	NC_4_1837010	NC_4_1837010	6071.5	456.324	1.896891537e-001	6.425904467e-002	3.157793418e-003	2.523355e+003	3.905417e+003	2.566058e+002	3.916027e+002	326	801	22	56	7.233071e+000	1.904165e+001	0	0	0	0	0	0	0	0	1	0	0	308.496	869.611	1	1	1	1	27.0811	22.9606	57.02
DATA	499	4	7	0	0	NC_1_26982294	NC_1_26982294	6092.32	456.415	1.430144891e-001	6.313104734e-002	2.349065342e-002	3.087605e+003	4.291768e+003	3.122783e+002	4.301545e+002	429.5	914	23	56	7.509441e+000	1.945494e+001	0	0	0	0	0	0	0	0	1	0	0	376.493	949.735	1	1	1	1	24.6442	23.6141	57.862
DATA	500	4	8	0	0	NC_4_2534825	NC_4_2534825	6113.05	456.627	-6.072060469e-002	8.721514604e-002	4.862933941e-001	4.163995e+002	3.620675e+002	6.268320e+001	4.648534e+001	87	144	23	57	7.451872e+000	1.925953e+001	0	0	0	0	0	0	0	0	1	0	0	50.652	79.662	1	1	1	1	26.0017	23.6512	57.4936
DATA	501	4	9	0	0	NC_2_18168947	NC_2_18168947	6134.61	456.426	4.990181439e-001	7.663875219e-002	7.450164506e-011	4.555188e+004	1.437224e+005	4.555430e+003	1.437227e+004	5506.5	30664.5	24	56	7.742647e+000	1.909764e+001	0	0	0	0	0	0	0	0	1	0	0	5528.22	31443.9	1	1	1	1	25.7804	24.1854	57.1278
DATA	502	4	10	0	-1	NC2_00119395	NC2_00119395	6156	456.5	1.791168069e-002	1.953492361e-001	9.269438985e-001	1.273849e+002	1.327486e+002	4.875558e+001	3.232289e+001	53	97	24	55	7.852173e+000	1.909341e+001	0	0	0	0	0	0	0	0	0	0	0	15.427	28.893	1	1	0	0	26.2212	24.4446	56.3993
DATA	503	4	11	0	0	NC_2_4530188	NC_2_4530188	6177.22	456.478	3.922929464e-001	3.246431394e-001	2.269003376e-001	4.685131e+001	1.156151e+002	4.719866e+001	3.178906e+001	39	90	24	55	7.761649e+000	1.903010e+001	0	0	0	0	0	0	0	0	0	0	0	2.53061	25.0441	0	1	0	0	30	24.4462	56.5689
DATA	504	4	12	0	0	Col_1_21432892	Col_1_21432892	6198.5	456.324	-1.614453642e-001	9.641598071e-002	9.403889367e-002	3.984712e+002	2.747588e+002	6.179718e+001	4.049213e+001	87.5	125.5	24	56	7.651898e+000	1.921345e+001	0	0	0	0	0	0	0	0	0	0	0	48.0807	59.2539	1	1	1	1	27.0811	24.3703	56.9911
DATA	505	4	13	0	0	NC_3_15055975	NC_3_15055975	6218.86	456.632	9.773641901e-002	6.285136303e-002	1.199364303e-001	2.183707e+003	2.734832e+003	2.234358e+002	2.751084e+002	297.5	660	24	55	7.457970e+000	1.933039e+001	0	0	0	0	0	0	0	0	0	0	0	263.097	587.516	1	1	1	1	25.7804	24.5966	56.5991
DATA	506	4	14	0	0	NC_3_20774325	NC_3_20774325	6239.83	456.783	9.321122081e-002	6.816025758e-002	1.714591491e-001	7.710846e+002	9.556816e+002	9.049731e+001	1.001568e+002	131	263	24	55	7.261154e+000	1.921781e+001	0	0	0	0	0	0	0	0	0	0	0	92.7724	204.555	1	1	1	1	26.2212	24.4959	56.2676
DATA	507	4	15	0	0	NC_3_18085934	NC_3_18085934	6261.21	456.948	-1.575773247e-002	8.111512048e-002	8.459693201e-001	4.688899e+002	4.521818e+002	6.669536e+001	5.430392e+001	96.5	154	24	55	7.367286e+000	1.964483e+001	0	0	0	0	0	0	0	0	0	0	0	56.3433	96.4569	1	1	1	1	25.1049	24.7369	56.4985
DATA	508	4	16	0	0	Col_2_12172337	Col_2_12172337	6282.4	456.692	3.098492787e-002	7.437680674e-002	6.769754338e-001	5.631515e+002	6.047978e+002	7.366158e+001	6.758452e+001	103.5	194	25	56	7.462625e+000	1.979219e+001	0	0	0	0	0	0	0	0	0	0	0	67.5959	128.612	1	1	1	1	24.4106	24.9945	56.7467
DATA	509	4	17	0	0	Col_1_7315721	Col_1_7315721	6303.87	456.65	9.816426674e-002	7.632255927e-002	1.983815464e-001	4.909766e+002	6.154958e+002	6.833388e+001	6.858079e+001	97.5	194.5	25	55	7.847944e+000	1.957048e+001	0	0	0	0	0	0	0	0	0	0	0	58.8765	130.521	1	1	1	1	26.0017	25.136	56.257
DATA	510	4	18	0	0	Col_1_7890249	Col_1_7890249	6325.43	456.298	6.486713069e-002	6.849549549e-002	3.436246768e-001	7.638517e+002	8.869031e+002	8.998508e+001	9.373162e+001	127	270	25	54	7.737374e+000	1.940937e+001	0	0	0	0	0	0	0	0	0	0	0	91.5243	187.597	1	1	1	1	26.8687	24.9239	55.5653
DATA	511	4	19	0	0	Col_2_5526045	Col_2_5526045	6345.96	456.286	6.575447653e-002	6.378188509e-002	3.025749886e-001	1.409141e+003	1.639490e+003	1.487356e+002	1.667417e+002	209	395	24	55	7.654537e+000	1.943259e+001	0	0	0	0	0	0	0	0	0	0	0	168.735	346.055	1	1	1	1	25.3321	24.4386	56.1611
DATA	512	4	20	0	0	NC_4_13868550	NC_4_13868550	6367.22	456.458	-4.694799035e-002	6.892467507e-002	4.957770610e-001	8.358622e+002	7.502167e+002	9.620036e+001	8.096447e+001	140.5	216	24	55	7.724906e+000	1.973792e+001	0	0	0	0	0	0	0	0	0	0	0	100.037	158.055	1	1	1	1	25.7804	24.4944	56.1294
DATA	513	4	21	0	0	NC_1_8649929	NC_1_8649929	6388.57	456.298	6.473256664e-002	1.097263822e-001	5.552273030e-001	2.510733e+002	2.914292e+002	5.385190e+001	4.218271e+001	67.5	132	24	56	7.745074e+000	1.987000e+001	0	0	0	0	0	0	0	0	0	0	0	30.0368	61.2964	1	1	1	1	26.8687	24.5895	56.7002
DATA	514	4	22	0	0	Col_5_16530847	Col_5_16530847	6409.84	456.377	-1.067179291e+000	1.188599343e-001	2.745802763e-019	3.283077e+003	2.812560e+002	3.317480e+002	4.151679e+001	433	121	25	56	7.848741e+000	1.950186e+001	0	0	0	0	0	0	0	0	0	0	0	392.664	59.0766	1	1	1	1	26.0017	25.2751	56.9592
DATA	515	4	23	0	0	NC_4_2502291	NC_4_2502291	6431	456.5	-1.347948806e-001	8.240248313e-002	1.018791752e-001	5.342713e+002	3.917121e+002	7.159558e+001	4.968917e+001	102.5	147	25	55	7.795669e+000	1.946364e+001	0	0	0	0	0	0	0	0	0	0	0	63.8913	82.1878	1	1	1	1	26.2212	25.5365	56.8354
DATA	516	4	24	0	0	NC_2_11051445	NC_2_11051445	6452.43	456.298	3.647160564e-001	2.991023202e-001	2.227042238e-001	5.397995e+001	1.250111e+002	4.796598e+001	3.305457e+001	43	93	25	56	7.756785e+000	1.971818e+001	0	0	0	0	0	0	0	0	0	0	0	6.45505	26.2057	1	1	0	0	26.8687	25.5676	57.2848
DATA	517	4	25	0	0	Col_1_19859496	Col_1_19859496	6472.96	456.63	-1.413037130e-002	7.068311771e-002	8.415497607e-001	7.151772e+002	6.922824e+002	8.594160e+001	7.569636e+001	125.5	200.5	25	55	7.595019e+000	1.955853e+001	0	0	0	0	0	0	0	0	0	0	0	85.5306	145.038	1	1	1	1	25.1049	25.8861	57.009
DATA	518	4	26	0	0	Col_1_1491468	Col_1_1491468	6493.93	456.964	-1.626024537e-002	6.241557643e-002	7.944659103e-001	2.275924e+003	2.192288e+003	2.325265e+002	2.213579e+002	328	524	25	55	7.691168e+000	1.934594e+001	0	0	0	0	0	0	0	0	0	0	0	272.24	459.135	1	1	1	1	25.3321	26.0492	56.6903
DATA	519	4	27	0	0	NC_1_3347760	NC_1_3347760	6516.94	455.922	0.000000000e+000	6.427590506e-001	1.000000000e+000	4.732890e+001	3.044385e+001	4.763286e+001	3.063937e+001	33	61.5	26	55	7.627668e+000	1.929183e+001	0	0	0	0	0	0	0	0	0	0	0	-3.50261	-5.51651	0	0	0	0	30	26.1803	56.8373
DATA	520	4	28	0	0	Col_2_8185937	Col_2_8185937	6536.8	456.525	6.830663416e-002	1.045644727e-001	5.135957847e-001	2.690447e+002	3.148699e+002	5.468968e+001	4.393183e+001	72	123	25	55	7.613531e+000	1.917587e+001	0	0	0	0	0	0	0	0	0	0	0	32.2048	65.926	1	1	1	1	25.7804	26.0497	56.6769
DATA	521	4	29	0	0	NC_4_90048	NC_4_90048	6557.62	456.964	5.078355272e-002	8.680199321e-002	5.585137365e-001	3.788205e+002	4.258111e+002	6.082686e+001	5.245213e+001	85	160	25	55	7.425752e+000	1.859223e+001	0	0	0	0	0	0	0	0	0	0	0	45.3676	89.1781	1	1	1	1	24.8756	25.718	55.9565
DATA	522	4	30	0	0	NC_5_23506813	NC_5_23506813	6579	456.582	-2.144492061e-003	6.360687541e-002	9.731045898e-001	1.488954e+003	1.481620e+003	1.563076e+002	1.512926e+002	224.5	381	25	55	7.404606e+000	1.855888e+001	0	0	0	0	0	0	0	0	0	0	0	178.421	310.4	1	1	1	1	25.3321	25.7754	56.0516
DATA	523	4	31	0	0	NC_1_13118740	NC_1_13118740	6600.82	456.25	-4.451210047e-002	3.447408904e-001	8.972646323e-001	7.614960e+001	6.873145e+001	4.813641e+001	3.136390e+001	49	83	25	55	7.345474e+000	1.891301e+001	0	0	0	0	0	0	0	0	0	0	0	9.13125	14.407	1	1	0	0	21.4095	25.6209	55.9531
DATA	524	4	32	0	0	Col_4_2353425	Col_4_2353425	6622.11	456.806	6.595808330e-002	9.636021217e-002	4.936626475e-001	3.069405e+002	3.572829e+002	5.654858e+001	4.702546e+001	73.5	139	25	56	7.484097e+000	1.859052e+001	0	0	0	0	0	0	0	0	0	0	0	36.8345	74.9538	1	1	1	1	26.2212	25.7223	56.3333
DATA	525	4	33	0	0	NC_5_26171577	NC_5_26171577	6641.9	456.508	8.112519679e-002	7.833811262e-002	3.003992354e-001	4.638719e+002	5.591435e+002	6.636195e+001	6.371666e+001	96	185	25	55	7.479333e+000	1.920744e+001	0	0	0	0	0	0	0	0	0	0	0	55.7101	117.395	1	1	1	1	25.7804	25.5709	56.5015
DATA	526	4	34	0	0	Col_2_9547415	Col_2_9547415	6663.18	456.702	3.128332519e-002	8.158532219e-002	7.013912850e-001	4.403947e+002	4.732880e+002	6.471077e+001	5.631502e+001	93	169	25	54	7.385642e+000	1.913494e+001	0	0	0	0	0	0	0	0	0	0	0	52.9391	99.4776	1	1	1	1	25.5572	25.675	55.952
DATA	527	4	35	0	0	NC_1_18204290	NC_1_18204290	6684.4	456.646	7.637267252e-002	1.193427001e-001	5.222088566e-001	2.191718e+002	2.613108e+002	5.219166e+001	4.014945e+001	65	121	25	55	7.265659e+000	1.932430e+001	0	0	0	0	0	0	0	0	0	0	0	26.3721	54.989	1	1	0	1	23.9365	25.8128	56.5474
DATA	528	4	36	0	0	Col_3_20288385	Col_3_20288385	6705.5	456.833	-1.892319156e-002	6.365948249e-002	7.662707302e-001	1.499511e+003	1.435577e+003	1.572394e+002	1.467495e+002	212	366	25	55	7.222071e+000	1.925772e+001	0	0	0	0	0	0	0	0	0	0	0	180.62	302.509	1	1	1	1	23.4529	25.8425	56.3246
DATA	529	4	37	0	0	Col_4_8284086	Col_4_8284086	6726.5	457.471	9.065065764e-002	9.387418230e-002	3.342137378e-001	3.112439e+002	3.834877e+002	5.659175e+001	4.893193e+001	76.5	138.5	25	55	7.222600e+000	1.923655e+001	0	0	0	0	0	0	0	0	0	0	0	37.532	80.9366	1	1	1	1	19.1492	25.99	56.3762
DATA	530	4	38	0	0	Col_5_17347019	Col_5_17347019	6748	456.105	-1.267190951e-002	7.860713935e-002	8.719314863e-001	5.042561e+002	4.897554e+002	6.907615e+001	5.761731e+001	102	165	25	55	7.309683e+000	1.905799e+001	0	0	0	0	0	0	0	0	0	0	0	60.8768	103.508	1	1	1	1	26.0017	26.0858	56.2884
DATA	531	4	39	0	0	NC_3_4278117	NC_3_4278117	6768.73	456.039	1.117843596e-001	8.162209950e-002	1.708319766e-001	4.043846e+002	5.230930e+002	6.211847e+001	6.045125e+001	86	181	25	55	7.388098e+000	1.892708e+001	0	0	0	0	0	0	0	0	0	0	0	48.8782	110.738	1	1	1	1	24.1747	25.7137	55.8834
DATA	532	4	40	0	0	Col_2_5883989	Col_2_5883989	6790.7	456.681	1.746701124e-001	7.974174078e-002	2.849178015e-002	4.088626e+002	6.112903e+002	6.236297e+001	6.819955e+001	87	206	25	54	7.382643e+000	1.898040e+001	0	0	0	0	0	0	0	0	0	0	0	49.4861	129.669	1	1	1	1	23.4529	25.5946	55.1943
DATA	533	4	41	0	0	Col_2_16837953	Col_2_16837953	6811.6	456.564	2.251532759e-002	6.241028157e-002	7.182765394e-001	2.171326e+003	2.286865e+003	2.221672e+002	2.306696e+002	312	557	25	54	7.349527e+000	1.881580e+001	0	0	0	0	0	0	0	0	0	0	0	263.148	486.009	1	1	1	1	24.6442	25.7258	55.073
DATA	534	4	42	0	0	Col_4_6752550	Col_4_6752550	6832.49	456.804	-2.388047873e-002	6.880328723e-002	7.285286662e-001	8.050438e+002	7.619721e+002	9.320188e+001	8.193475e+001	137	218	25	55	7.217877e+000	1.883737e+001	0	0	0	0	0	0	0	0	0	0	0	97.698	162.266	1	1	1	1	23.9365	25.6034	55.7722
DATA	535	4	43	0	0	Col_3_14809891	Col_3_14809891	6853.81	456.111	2.966890298e-001	1.375011084e-001	3.094952433e-002	1.405347e+002	2.782740e+002	4.895857e+001	4.096382e+001	54	124	26	55	7.372125e+000	1.855488e+001	0	0	0	0	0	0	0	0	0	0	0	17.0789	59.3783	1	1	0	1	17.2609	26.0322	55.4698
DATA	536	4	44	0	0	Col_2_17082242	Col_2_17082242	6875.16	456.161	1.870594588e-002	6.291278149e-002	7.662135055e-001	1.747813e+003	1.824740e+003	1.809461e+002	1.849228e+002	253	432.5	25	55	7.354543e+000	1.867498e+001	0	0	0	0	0	0	0	0	0	0	0	212.721	390.228	1	1	1	1	27.0811	26.0112	56.2021
DATA	537	4	45	0	0	NC_3_706567	NC_3_706567	6897.35	455.903	7.815279535e-002	1.227782476e-001	5.244270149e-001	2.074497e+002	2.483508e+002	5.115200e+001	3.888802e+001	65	119	25	55	7.396880e+000	1.835627e+001	0	0	0	0	0	0	0	0	0	0	0	25.2874	53.2346	1	1	0	1	26.6546	25.7989	56.1142
DATA	538	4	46	0	0	Col_4_2127707	Col_4_2127707	6917	456.086	-7.047383173e-002	1.221794654e-001	5.640706101e-001	2.473343e+002	2.102861e+002	5.283671e+001	3.652085e+001	67.5	105	25	55	7.494285e+000	1.859652e+001	0	0	0	0	0	0	0	0	0	0	0	30.192	45.1745	1	1	1	1	28.1191	25.762	56.0091
DATA	539	4	47	0	0	NC_1_2135036	NC_1_2135036	6938.96	456.392	-3.963074738e-003	7.046062911e-002	9.551464448e-001	6.989151e+002	6.925663e+002	8.401041e+001	7.538924e+001	120	214	25	55	7.360401e+000	1.912261e+001	0	0	0	0	0	0	0	0	0	0	0	85.4546	149.158	1	1	1	1	24.4106	25.4432	56.4387
DATA	540	4	48	0	0	NC_1_17785608	NC_1_17785608	6959.92	456.388	1.260848064e-001	1.335436740e-001	3.450947419e-001	1.751172e+002	2.341065e+002	4.972730e+001	3.782626e+001	62	117	25	55	7.370964e+000	1.842747e+001	0	0	0	0	0	0	0	0	0	0	0	21.4446	50.5418	1	1	0	1	23.696	25.5565	56.0826
DATA	541	4	49	0	0	Col_1_26565144	Col_1_26565144	6980.96	456.321	6.028253551e-002	6.321419811e-002	3.402743376e-001	1.604028e+003	1.842869e+003	1.669980e+002	1.866550e+002	238	476	25	55	7.475762e+000	1.843915e+001	0	0	0	0	0	0	0	0	0	0	0	196.74	398.845	1	1	1	1	24.8756	25.4214	56.3375
DATA	542	4	50	0	0	NC_3_20382740	NC_3_20382740	7002.69	455.731	2.083241677e-001	4.075773479e-001	6.092614781e-001	4.609545e+001	7.447015e+001	4.639286e+001	3.048761e+001	39	80	25	55	7.520895e+000	1.818946e+001	0	0	0	0	0	0	0	0	0	0	0	0.437821	16.1576	0	1	0	0	24.4106	25.3874	55.7555
DATA	543	4	51	0	0	NC_5_26831082	NC_5_26831082	7023.13	456	-1.415601135e+000	1.477011749e-001	9.315532830e-022	7.648085e+003	2.937322e+002	7.662098e+002	4.162207e+001	988	138	25	55	7.636701e+000	1.825753e+001	0	0	0	0	0	0	0	0	0	0	0	941.104	63.8924	1	1	1	1	27.2919	25.3278	55.5942
DATA	544	4	52	0	0	Col_1_24833719	Col_1_24833719	7044.17	456.755	-5.488260657e-003	6.864277356e-002	9.362738839e-001	7.814414e+002	7.716283e+002	9.080043e+001	8.257706e+001	137	227	25	55	7.470134e+000	1.838423e+001	0	0	0	0	0	0	0	0	0	0	0	96.3173	168.303	1	1	1	1	24.4106	24.9731	55.8202
DATA	545	4	53	0	0	NC_5_17041994	NC_5_17041994	7065.64	456.511	2.859144196e-001	7.917742332e-002	3.049481901e-004	3.942619e+002	7.615515e+002	6.070805e+001	8.160848e+001	89	234.5	25	55	7.749029e+000	1.854377e+001	0	0	0	0	0	0	0	0	0	0	0	48.6768	166.543	1	1	1	1	23.4529	25.1172	55.4653
DATA	546	4	54	0	0	Col_1_27688425	Col_1_27688425	7086.25	456.729	-5.381604128e-002	6.382677819e-002	3.991402375e-001	1.513204e+003	1.336846e+003	1.581833e+002	1.368481e+002	229.5	360.5	24	55	7.564668e+000	1.892887e+001	0	0	0	0	0	0	0	0	0	0	0	187.13	293.121	1	1	1	1	23.4529	24.8572	55.603
DATA	547	4	55	0	0	NC_1_9558047	NC_1_9558047	7107.79	455.875	9.715169594e-003	8.729535393e-002	9.113857523e-001	3.772201e+002	3.857536e+002	5.949724e+001	4.836865e+001	83	142	24	55	7.873160e+000	1.873705e+001	0	0	0	0	0	0	0	0	0	0	0	46.7273	84.7981	1	1	1	1	23.4529	25.1134	55.6343
DATA	548	4	56	0	0	Col_3_18059995	Col_3_18059995	7129.43	455.701	2.532856253e-001	6.564069085e-002	1.140067417e-004	7.173305e+004	1.285301e+005	7.173452e+003	1.285305e+004	8771	28483	25	55.5	7.953053e+000	1.885510e+001	0	0	0	0	0	0	0	0	0	0	0	8900.98	28330.6	1	1	1	1	26.8687	25.196	56.1437
DATA	549	4	57	0	0	Col_3_6684305	Col_3_6684305	7149.69	456.487	-8.034010987e-004	8.070328066e-002	9.920571910e-001	4.506123e+002	4.497794e+002	6.429141e+001	5.352849e+001	93	159.5	24	56	7.707164e+000	1.892395e+001	0	0	0	0	0	0	0	0	0	0	0	56.0054	99.4101	1	1	1	1	20.591	24.8471	56.239
DATA	550	4	58	0	0	NC_2_7707127	NC_2_7707127	7171.16	455.816	-1.041366764e-001	2.242151868e-001	6.423255890e-001	1.228058e+002	9.662337e+001	4.739862e+001	3.051699e+001	55	90	24	56	7.560963e+000	1.907214e+001	0	0	0	0	0	0	0	0	0	0	0	15.2889	21.4111	1	1	0	0	23.696	24.9124	56.8157
DATA	551	4	59	0	0	Col_3_290174	Col_3_290174	7192.62	455.981	-1.708971594e-001	8.695810119e-002	4.938164351e-002	4.768981e+002	3.217573e+002	6.605320e+001	4.322750e+001	100.5	144.5	24	55	7.513665e+000	1.920883e+001	0	0	0	0	0	0	0	0	0	0	0	59.473	71.4954	1	1	1	1	24.4106	24.8627	56.4888
DATA	552	4	60	0	0	NC_3_22983692	NC_3_22983692	7213.48	456.345	0.000000000e+000	6.452912753e-001	1.000000000e+000	4.533584e+001	2.860615e+001	4.566447e+001	2.878987e+001	44	68	25	55	7.342269e+000	1.892876e+001	0	0	0	0	0	0	0	0	0	0	0	2.31003	-0.434537	0	0	0	0	18.5412	24.7551	55.835
DATA	553	4	61	0	0	Col_5_1951800	Col_5_1951800	7235.11	456	1.687940101e-001	8.049896890e-002	3.600713008e-002	3.849921e+002	5.678659e+002	5.964086e+001	6.363336e+001	88	205	24	55	7.364641e+000	1.902012e+001	0	0	0	0	0	0	0	0	0	0	0	48.1717	126.857	1	1	1	1	24.1747	24.6104	56.2916
DATA	554	4	62	0	0	NC_1_16329998	NC_1_16329998	7256.4	455.979	-1.935319768e-001	1.489903129e-001	1.939587693e-001	2.149193e+002	1.376396e+002	5.029820e+001	3.177401e+001	66	97	24	56	7.545247e+000	1.912479e+001	0	0	0	0	0	0	0	0	0	0	0	26.936	30.829	1	1	0	0	22.9591	24.4882	56.7806
DATA	555	4	63	0	0	NC_4_10447031	NC_4_10447031	7277.86	456.186	0.000000000e+000	5.676210709e-001	1.000000000e+000	4.511042e+001	3.740927e+001	4.540279e+001	2.880535e+001	40	75	24	55	7.645240e+000	1.911749e+001	0	0	0	0	0	0	0	0	0	0	0	0.616009	8.40156	0	1	0	0	25.5572	24.3709	56.6804
DATA	556	4	64	0	0	Col_1_2509045	Col_1_2509045	7298.14	456.089	1.429449408e-001	7.939878156e-002	7.180667734e-002	4.040596e+002	5.615525e+002	6.072461e+001	6.296964e+001	89	189	24	56	7.687981e+000	1.924394e+001	0	0	0	0	0	0	0	0	1	0	0	50.8031	126.426	1	1	1	1	24.6442	24.1432	56.7338
DATA	557	4	65	0	0	NC_1_24560027	NC_1_24560027	7319.15	456.261	3.593453098e-001	3.381342826e-001	2.879045972e-001	4.496975e+001	1.028646e+002	4.532510e+001	3.022299e+001	45	85	23.5	55	7.381989e+000	1.933536e+001	0	0	0	0	0	0	0	0	1	0	0	3.09168	23.2179	0	1	0	0	22.1978	23.7997	56.3359
DATA	558	4	66	0	0	Col_5_8754964	Col_5_8754964	7340.08	456	-9.339885309e-004	6.880722574e-002	9.891698563e-001	7.476804e+002	7.460742e+002	8.736291e+001	7.981207e+001	133	242	23	55	7.357127e+000	1.930502e+001	0	0	0	0	0	0	0	0	1	0	0	94.3016	168.809	1	1	1	1	23.2073	23.7327	56.1967
DATA	559	4	67	0	0	NC_5_23714656	NC_5_23714656	7362.13	455.79	4.333531350e-001	7.315916957e-002	3.152971976e-009	4.611557e+004	1.250837e+005	4.611777e+003	1.250840e+004	5818.5	27771.5	23	55	7.227710e+000	1.953184e+001	0	0	0	0	0	0	0	0	1	0	0	5825.7	28373.5	1	1	1	1	26.2212	23.6801	56.2592
DATA	560	4	68	0	0	Col_1_11017892	Col_1_11017892	7382.5	455.731	5.997734211e-002	6.237481088e-002	3.362689163e-001	2.289651e+003	2.628734e+003	2.333550e+002	2.643829e+002	323	662	23	55	7.388987e+000	1.957768e+001	0	0	0	0	0	0	0	0	1	0	0	289.671	597.679	1	1	1	1	24.4106	23.839	56.6987
DATA	561	4	69	0	0	NC_5_13073866	NC_5_13073866	7403.74	455.434	-2.376990081e-001	8.443728846e-002	4.876278001e-003	5.571016e+002	3.222815e+002	7.160383e+001	4.278891e+001	112	148	23	55	7.535092e+000	1.973123e+001	0	0	0	0	0	0	0	0	1	0	0	70.5858	73.446	1	1	1	1	24.6442	23.8576	56.7583
DATA	562	4	70	0	0	Col_3_10966950	Col_3_10966950	7424.87	455.536	6.476297109e-002	8.024013973e-002	4.196005852e-001	4.158797e+002	4.827594e+002	6.121374e+001	5.584891e+001	91	187	22	54	7.244049e+000	1.916337e+001	0	0	0	0	0	0	0	0	1	0	0	52.77	110.276	1	1	1	1	25.7804	23.1565	55.996
DATA	563	4	71	0	0	NC_4_2635362	NC_4_2635362	7446.09	455.439	-1.639697866e-002	7.687286226e-002	8.310930026e-001	5.065121e+002	4.877450e+002	6.765595e+001	5.624886e+001	110	181	22	53	7.201380e+000	1.833045e+001	0	0	0	0	0	0	0	0	1	0	0	64.3624	111.667	1	1	1	1	25.7804	23.0617	54.815
DATA	564	4	72	0	0	NC_3_11343813	NC_3_11343813	7466.98	455.769	1.541624956e-001	7.505545234e-002	3.997749566e-002	4.684099e+002	6.680187e+002	6.480947e+001	7.241513e+001	100	222	22	53	7.270427e+000	1.830774e+001	0	0	0	0	0	0	0	0	1	0	0	59.6037	153.283	1	1	1	1	24.1747	22.8809	54.3668
DATA	565	4	73	0	0	Col_3_2287270	Col_3_2287270	7488.46	455.667	5.704264979e-002	7.126292768e-002	4.234481770e-001	5.990048e+002	6.830822e+002	7.475769e+001	7.378415e+001	112.5	222.5	22	54	7.144948e+000	1.854830e+001	0	0	0	0	0	0	0	0	1	0	0	76.3271	157.079	1	1	1	1	23.696	22.7962	55.1096
DATA	566	4	74	0	0	NC_5_19230403	NC_5_19230403	7510.6	455.86	8.360855856e-002	1.065133669e-001	4.324779791e-001	2.390971e+002	2.898563e+002	5.066302e+001	4.018471e+001	70.5	131	23	54	7.177959e+000	1.884412e+001	0	0	0	0	0	0	0	0	1	0	0	30.509	66.8024	1	1	1	1	21.9382	23.0982	55.1844
DATA	567	4	75	0	0	Col_3_12912741	Col_3_12912741	7531.18	455.632	1.219664444e-001	6.371320362e-002	5.558130546e-002	1.548011e+003	2.049937e+003	1.611008e+002	2.068673e+002	235.5	533	23	55	7.320867e+000	1.931443e+001	0	0	0	0	0	0	0	0	1	0	0	197.775	473.349	1	1	1	1	25.7804	22.9321	56.1021
DATA	568	4	76	0	0	NC_3_11479431	NC_3_11479431	7552.93	455.891	4.347212878e-001	3.073461994e-001	1.572341593e-001	4.426850e+001	1.204526e+002	4.458124e+001	3.022599e+001	44	82	23	56	7.343170e+000	1.923398e+001	0	0	0	0	0	0	0	0	1	0	0	2.03633	27.8707	0	1	0	0	22.7082	22.8611	56.5203
DATA	569	4	77	0	0	Col_5_15050356	Col_5_15050356	7573.58	455.582	9.068396487e-002	1.162726792e-001	4.354350452e-001	2.080213e+002	2.563255e+002	4.912262e+001	3.772051e+001	64	127.5	22	55	7.317438e+000	1.921983e+001	0	0	0	0	0	0	0	0	1	0	0	26.6425	59.4144	1	1	0	1	24.4106	22.948	56.18
DATA	570	4	78	0	0	Col_2_18735639	Col_2_18735639	7594.46	455.833	6.047271534e-002	6.954304227e-002	3.845340872e-001	6.588907e+002	7.573317e+002	7.948013e+001	8.061350e+001	122	227	22	55	7.244250e+000	1.937481e+001	0	0	0	0	0	0	0	0	1	0	0	84.4858	175.864	1	1	1	1	23.4529	22.8319	56.5917
DATA	571	4	79	0	0	Col_5_6677044	Col_5_6677044	7615.45	456.426	-1.124625362e-001	6.825689371e-002	9.942733317e-002	9.217124e+002	7.114312e+002	1.023074e+002	7.629937e+001	152	240	22	56	7.289033e+000	1.916870e+001	0	0	0	0	0	0	0	0	1	0	0	118.319	165.506	1	1	1	1	23.2073	22.8768	56.7994
DATA	572	4	80	0	0	NC_5_22894545	NC_5_22894545	7636.87	455.915	-1.698070341e-001	8.009911835e-002	3.400930275e-002	5.587579e+002	3.779346e+002	7.133803e+001	4.675704e+001	115.5	151.5	22	56	7.261772e+000	1.927480e+001	0	0	0	0	0	0	0	0	1	0	0	71.8048	88.0599	1	1	1	1	22.7082	22.8529	56.7312
DATA	573	4	81	0	0	NC_4_9064696	NC_4_9064696	7658.08	455.612	1.913192401e-001	1.272172922e-001	1.326128881e-001	1.637878e+002	2.544490e+002	4.723598e+001	3.745719e+001	61	122	22	56	7.201747e+000	1.908902e+001	0	0	0	0	0	0	0	0	1	0	0	21.0697	59.3766	1	1	0	1	23.696	22.5111	56.091
DATA	574	4	82	0	0	Col_1_3313453	Col_1_3313453	7678.8	455.608	1.095866006e-001	6.345954789e-002	8.419043745e-002	1.598572e+003	2.057400e+003	1.658720e+002	2.075629e+002	237	499	22	55	7.380885e+000	1.918933e+001	0	0	0	0	0	0	0	0	1	0	0	205.839	480.795	1	1	1	1	23.9365	22.5731	56.0481
DATA	575	4	83	0	0	NC_5_15643009	NC_5_15643009	7700.4	455.586	2.311698208e-002	7.813715262e-002	7.673436059e-001	4.558682e+002	4.807910e+002	6.351075e+001	5.534341e+001	98	186.5	22	55	7.266814e+000	1.975537e+001	0	0	0	0	0	0	0	0	1	0	0	58.7555	112.515	1	1	1	1	27.501	22.6753	56.4565
DATA	576	4	84	0	0	NC_2_2516097	NC_2_2516097	7722.82	456.477	2.116483410e-001	6.466143800e-002	1.063458039e-003	2.973447e+003	4.840703e+003	3.006087e+002	4.848434e+002	410	1192	22	54	7.371936e+000	1.926172e+001	0	0	0	0	0	0	0	0	1	0	0	383.605	1134.58	1	1	1	1	21.6755	22.7696	55.6851
DATA	577	4	85	0	0	NC_1_3622913	NC_1_3622913	7743.07	455.81	1.028149197e-001	6.266892036e-002	1.008795242e-001	2.441361e+003	3.093478e+003	2.480950e+002	3.105535e+002	348	794	22	54	7.522375e+000	1.898196e+001	0	0	0	0	0	0	0	0	1	0	0	315.207	725.803	1	1	1	1	25.5572	22.8793	55.6019
DATA	578	4	86	0	0	NC_2_17223122	NC_2_17223122	7763.69	455.944	-8.699255855e-002	9.024370570e-002	3.350591218e-001	3.787757e+002	3.100199e+002	5.814132e+001	4.131465e+001	89	141	22	54	7.473386e+000	1.848067e+001	0	0	0	0	0	0	0	0	1	0	0	48.9415	72.8191	1	1	1	1	24.4106	22.7076	55.0797
DATA	579	4	87	0	0	NC_5_7361139	NC_5_7361139	7784.78	455.765	-1.873542885e-003	3.113086310e-001	9.951981353e-001	7.392655e+001	7.360832e+001	4.469391e+001	2.825746e+001	47	86	22	54	7.199015e+000	1.832783e+001	0	0	0	0	0	0	0	0	1	0	0	9.55892	17.3066	1	1	0	0	24.4106	22.3071	54.9338
DATA	580	4	88	0	0	NC_3_5494407	NC_3_5494407	7806.22	455.522	1.779119708e-001	1.648826133e-001	2.805779139e-001	1.196329e+002	1.802033e+002	4.564409e+001	3.267565e+001	57	106.5	22	54	7.114259e+000	1.860457e+001	0	0	0	0	0	0	0	0	1	0	0	15.4794	42.4071	1	1	0	1	27.0811	22.2036	54.7809
DATA	581	4	89	0	0	NC_5_22082747	NC_5_22082747	7827	455.7	-5.460230480e-001	7.944126902e-002	6.273691058e-012	9.515260e+003	2.706435e+003	9.525437e+002	2.720103e+002	1299	715	21	54	7.194665e+000	1.906040e+001	0	0	0	0	0	0	0	0	1	0	0	1231.94	637.448	1	1	1	1	26.2212	21.9291	54.9714
DATA	582	4	90	0	0	NC_1_4061574	NC_1_4061574	7848.08	456.104	1.511463325e-001	6.689000170e-002	2.384452107e-002	8.305859e+002	1.176335e+003	9.399156e+001	1.207399e+002	147	320	21	54	7.265341e+000	1.989126e+001	0	0	0	0	0	0	0	0	1	0	0	107.597	277.288	1	1	1	1	22.7082	21.8128	55.8993
DATA	583	4	91	0	0	Col_3_20164489	Col_3_20164489	7869.59	455.611	-8.760706389e-002	6.230611476e-002	1.597018883e-001	3.662605e+003	2.993526e+003	3.688908e+002	3.005855e+002	519	763	21	54	7.314004e+000	1.976396e+001	0	0	0	0	0	0	0	0	1	0	0	474.707	706.038	1	1	1	1	24.4106	21.7951	55.4442
DATA	584	4	92	0	0	NC_5_4276520	NC_5_4276520	7891.02	455.48	-4.707584788e-001	4.658968537e-001	3.122869361e-001	7.984809e+001	2.700885e+001	4.467369e+001	2.718231e+001	52	58	22	54	7.277674e+000	1.934232e+001	0	0	0	0	0	0	0	0	1	0	0	10.3537	-2.16726	1	0	0	0	23.4529	21.9915	55.3264
DATA	585	4	93	0	0	Col_1_6369009	Col_1_6369009	7912	455.359	1.201652754e-001	6.896848351e-002	8.145217862e-002	6.625456e+002	8.737376e+002	7.949944e+001	9.150100e+001	128	267	22	53	7.132435e+000	1.903509e+001	0	0	0	0	0	0	0	0	1	0	0	85.9438	206.27	1	1	1	1	24.8756	22.2955	55.129
DATA	586	4	94	0	0	Col_5_8187262	Col_5_8187262	7933.42	455.475	5.897094376e-004	7.225497692e-002	9.934881326e-001	5.888797e+002	5.896799e+002	7.346415e+001	6.492252e+001	123	197	22	53	7.136191e+000	1.912210e+001	0	0	0	0	0	0	0	0	1	0	0	76.4139	139.262	1	1	1	1	25.5572	22.4097	55.2419
DATA	587	4	95	0	0	Col_3_22810355	Col_3_22810355	7954.07	455.5	-1.277353689e-002	6.563505883e-002	8.456947182e-001	9.842947e+002	9.557661e+002	1.077799e+002	9.935912e+001	171	294	22	54	7.284841e+000	1.942156e+001	0	0	0	0	0	0	0	0	1	0	0	127.758	225.775	1	1	1	1	25.7804	22.3143	55.5495
DATA	588	4	96	0	0	Col_2_18900952	Col_2_18900952	7975.5	455.5	-3.432726321e-002	7.156834529e-002	6.314811921e-001	6.369279e+002	5.885224e+002	7.735691e+001	6.481291e+001	120.5	211.5	22	54	7.309329e+000	1.899432e+001	0	0	0	0	0	0	0	0	1	0	0	82.6888	139.044	1	1	1	1	27.9146	22.1696	56.0154
DATA	589	4	97	0	0	NC_4_5811075	NC_4_5811075	7996.71	455.5	2.173307350e-001	2.732205651e-001	4.263572411e-001	6.505866e+001	1.073089e+002	4.437399e+001	2.919264e+001	45	101	21	54	7.253859e+000	1.883701e+001	0	0	0	0	0	0	0	0	1	0	0	8.4475	25.3539	1	1	0	0	27.0811	21.917	55.7449
DATA	590	4	98	0	0	NC_3_1920371	NC_3_1920371	8018	456.423	2.253035468e-001	2.429558280e-001	3.537481370e-001	7.302310e+001	1.226772e+002	4.449295e+001	2.978898e+001	47	93	22	55	7.288924e+000	1.843634e+001	0	0	0	0	0	0	0	0	1	0	0	9.48269	28.9884	1	1	0	0	24.1747	22.0187	56.0415
DATA	591	4	99	0	0	Col_1_4973956	Col_1_4973956	8038.45	455.566	1.320355672e-001	1.252521664e-001	2.918106094e-001	1.767790e+002	2.395886e+002	4.731533e+001	3.621277e+001	61	123	22	55	7.252663e+000	1.868113e+001	0	0	0	0	0	0	0	0	1	0	0	22.9567	56.597	1	1	0	1	24.4106	22.0386	56.4102
DATA	592	4	100	0	0	NC_5_8468398	NC_5_8468398	8060	455.5	-2.628659938e-002	6.643463180e-002	6.923439517e-001	9.163335e+002	8.625156e+002	1.016022e+002	9.042713e+001	150	257	22	56	7.479869e+000	1.874224e+001	0	0	0	0	0	0	0	0	1	0	0	118.993	203.693	1	1	1	1	26.2212	22.4435	56.9864
DATA	593	4	101	0	0	NC_1_26991585	NC_1_26991585	8080.92	455.566	-2.179002847e-002	6.451224265e-002	7.355396940e-001	1.170534e+003	1.113253e+003	1.250127e+002	1.145930e+002	192.5	334	22	56	7.590042e+000	1.880663e+001	0	0	0	0	0	0	0	0	1	0	0	151.989	262.82	1	1	1	1	24.8756	22.7301	57.0015
DATA	594	4	102	0	0	Col_3_15563082	Col_3_15563082	8101.96	455.722	1.539700171e-001	6.369874388e-002	1.564216435e-002	1.997460e+003	2.847397e+003	2.045133e+002	2.860342e+002	300	730	23	57	7.793975e+000	1.909837e+001	0	0	0	0	0	0	0	0	1	0	0	259.325	671.94	1	1	1	1	24.8756	23.2109	57.7358
DATA	595	4	103	0	0	Col_1_9055851	Col_1_9055851	8123.52	455.565	-5.214171594e-003	7.884128139e-002	9.472703110e-001	4.565191e+002	4.510709e+002	6.334162e+001	5.267228e+001	98	169	23	56	7.692720e+000	1.919158e+001	0	0	0	0	0	0	0	0	1	0	0	59.2559	106.383	1	1	1	1	26.2212	23.1907	57.3679
DATA	596	4	104	0	0	NC_1_7508020	NC_1_7508020	8144.78	455.478	3.155148682e-001	2.916699895e-001	2.793623265e-001	5.382142e+001	1.112936e+002	4.425031e+001	2.940357e+001	48	95	23	56	7.715781e+000	1.928427e+001	0	0	0	0	0	0	0	0	1	0	0	6.98407	26.2305	1	1	0	0	27.0811	23.567	57.1795
DATA	597	4	105	0	0	NC_2_8796449	NC_2_8796449	8165.4	455.867	2.218036052e-001	2.768731658e-001	4.230726859e-001	6.389950e+001	1.064881e+002	4.439797e+001	2.924166e+001	51	92	23	56	7.735570e+000	1.910326e+001	0	0	0	0	0	0	0	0	1	0	0	8.2892	25.0815	1	1	0	0	25.3321	23.7705	57.3306
DATA	598	4	106	0	0	NC_1_18217660	NC_1_18217660	8186.84	455.404	6.690710591e-002	6.323594901e-002	2.900304147e-001	1.510282e+003	1.761834e+003	1.572941e+002	1.782797e+002	237	478	23	56	7.598349e+000	1.935074e+001	0	0	0	0	0	0	0	0	1	0	0	195.838	414.583	1	1	1	1	25.7804	23.7817	57.5032
DATA	599	4	107	0	0	NC_3_11240862	NC_3_11240862	8208.22	455.478	1.172957646e-001	4.507770286e-001	7.947033755e-001	4.369309e+001	5.724118e+001	4.397371e+001	2.787867e+001	36	81	23	57	7.788507e+000	1.956661e+001	0	0	0	0	0	0	0	0	1	0	0	-5.10214	13.457	0	1	0	0	27.0811	24.2471	58.0333
DATA	600	4	108	0	0	NC_3_10078157	NC_3_10078157	8229.69	455.922	1.102518397e-001	6.355784300e-002	8.279937836e-002	1.533302e+003	1.976421e+003	1.595175e+002	1.995202e+002	240	550.5	24	56	7.839610e+000	1.911312e+001	0	0	0	0	0	0	0	0	0	0	0	198.629	464.196	1	1	1	1	24.1747	24.509	57.4488
DATA	601	4	109	0	0	Col_5_22508528	Col_5_22508528	8250.92	456.375	9.537352519e-002	6.324399943e-002	1.315481685e-001	1.633756e+003	2.034983e+003	1.692025e+002	2.053266e+002	249	534	24	56	7.723676e+000	1.860466e+001	0	0	0	0	0	0	0	0	0	0	0	211.522	477.451	1	1	1	1	22.4545	24.4447	57.4593
DATA	602	4	110	0	0	Col_3_7603858	Col_3_7603858	8271.75	455.607	1.656181128e-001	6.338281544e-002	8.975619922e-003	4.591261e+003	6.722798e+003	4.612344e+002	6.728370e+002	620.5	1669	24	56	7.655587e+000	1.854872e+001	0	0	0	0	0	0	0	0	1	0	0	594.048	1575.21	1	1	1	1	25.1049	24.267	57.362
DATA	603	4	111	0	0	Col_4_10816941	Col_4_10816941	8292.78	455.478	7.514894217e-002	6.440893174e-002	2.433124789e-001	1.138092e+003	1.353088e+003	1.220475e+002	1.380577e+002	191	380.5	24	56	7.593540e+000	1.823087e+001	0	0	0	0	0	0	0	0	1	0	0	147.152	316.622	1	1	1	1	27.0811	24.1413	57.0225
DATA	604	4	112	0	0	NC_5_23801678	NC_5_23801678	8314.19	455.648	6.975033148e-002	7.545835082e-002	3.553013294e-001	4.795931e+002	5.631489e+002	6.516234e+001	6.264882e+001	102.5	188.5	24	56	7.665994e+000	1.879211e+001	0	0	0	0	0	0	0	0	1	0	0	61.9627	131.595	1	1	1	1	24.8756	24.2789	57.1354
DATA	605	4	113	0	0	NC_3_17497166	NC_3_17497166	8335.38	455.208	-1.096210044e-001	6.321962833e-002	8.292320580e-002	2.292591e+003	1.781171e+003	2.334716e+002	1.802264e+002	333	474.5	24	57	7.720364e+000	1.904149e+001	0	0	0	0	0	0	0	0	0	0	0	295.956	415.57	1	1	1	1	24.6442	24.3789	57.651
DATA	606	4	114	0	0	Col_1_247065	Col_1_247065	8357.02	455.508	1.210947195e-001	9.706417987e-002	2.121872121e-001	2.637221e+002	3.485309e+002	5.146068e+001	4.441778e+001	72.5	153	24	57	7.736320e+000	1.927120e+001	0	0	0	0	0	0	0	0	1	0	0	34.0143	81.1912	1	1	1	1	26.2212	24.2296	57.3767
DATA	607	4	115	0	0	NC_5_18565813	NC_5_18565813	8377.84	455.772	-6.113096785e-001	1.497558053e-001	4.464148059e-005	3.390495e+002	8.297618e+001	5.572990e+001	2.879998e+001	86	88	24	56	7.691078e+000	1.900502e+001	0	0	0	0	0	0	0	0	0	0	0	43.6899	19.2992	1	1	1	0	25.5572	24.3996	57.1279
DATA	608	4	116	0	0	Col_4_12003073	Col_4_12003073	8398.11	455.717	5.125868425e-002	7.138640279e-002	4.727292436e-001	5.917636e+002	6.658968e+002	7.390415e+001	7.209233e+001	117	224	24	55	7.774076e+000	1.923841e+001	0	0	0	0	0	0	0	0	0	0	0	76.1825	154.622	1	1	1	1	24.4106	24.412	56.8271
DATA	609	4	117	0	0	NC_4_7631818	NC_4_7631818	8420.03	455.632	-1.695020500e+000	1.730409709e-001	1.177292573e-022	4.396906e+004	8.874148e+002	4.397129e+003	9.295722e+001	5691.5	267	24	57	7.835532e+000	1.936308e+001	0	0	0	0	0	0	0	0	0	0	0	5654.37	205.671	1	1	1	1	25.5572	24.4351	57.9722
DATA	610	4	118	0	0	NC_5_18401303	NC_5_18401303	8440.69	455.5	7.025057804e-002	8.164872502e-002	3.895684857e-001	3.919086e+002	4.607182e+002	5.919779e+001	5.377225e+001	89.5	178	24	57	7.763081e+000	1.947202e+001	0	0	0	0	0	0	0	0	0	0	0	50.3449	106.58	1	1	1	1	24.4106	24.4552	58.1755
DATA	611	4	119	0	0	Col_3_4895435	Col_3_4895435	8462.57	454.857	-4.629205262e-002	6.250509190e-002	4.589284278e-001	2.219800e+003	1.995363e+003	2.263810e+002	2.014618e+002	327.5	523.5	24	57	7.770887e+000	1.979169e+001	0	0	0	0	0	0	0	0	0	0	0	284.814	460.614	1	1	1	1	23.2073	24.7007	58.1057
DATA	612	4	120	0	0	NC_3_10807618	NC_3_10807618	8483.48	454.848	-1.269919359e-003	6.204148360e-002	9.836693412e-001	2.602401e+003	2.594803e+003	2.640130e+002	2.609698e+002	377	673	24	57	7.600850e+000	1.968959e+001	0	0	0	0	0	0	0	0	0	0	0	333.506	597.796	1	1	1	1	22.9591	24.7565	57.9686
DATA	613	4	121	0	0	NC_2_19016719	NC_2_19016719	8504.5	455.324	0.000000000e+000	6.462063401e-001	1.000000000e+000	4.424502e+001	2.772002e+001	4.457316e+001	2.790084e+001	43.5	65.5	24	57	7.466828e+000	1.949141e+001	0	0	0	0	0	0	0	0	0	0	0	2.53355	0.907921	0	0	0	0	27.0811	24.7604	57.9488
DATA	614	4	122	0	0	Col_5_16652922	Col_5_16652922	8525.5	455.324	-1.213111177e-001	1.050385682e-001	2.481232984e-001	3.100622e+002	2.344972e+002	5.430844e+001	3.648997e+001	76.5	121.5	25	56	7.719607e+000	1.897496e+001	0	0	0	0	0	0	0	0	0	0	0	39.6343	53.8019	1	1	1	1	27.0811	25.2763	57.5682
DATA	615	4	123	0	0	Col_2_7341223	Col_2_7341223	8546.57	455.298	8.271428539e-002	7.873218749e-002	2.934525605e-001	4.269229e+002	5.164921e+002	6.177424e+001	5.875988e+001	98	182	25	56	7.679115e+000	1.857882e+001	0	0	0	0	0	0	0	0	0	0	0	54.4982	118.241	1	1	1	1	26.8687	25.2721	57.5101
DATA	616	4	124	0	0	Col_1_12266842	Col_1_12266842	8568.03	455.81	-1.988078871e-002	9.541898829e-002	8.349537095e-001	3.213471e+002	3.069684e+002	5.506140e+001	4.160349e+001	81.5	141	25	56	7.879392e+000	1.897277e+001	0	0	0	0	0	0	0	0	0	0	0	40.9627	70.1194	1	1	1	1	25.5572	25.281	57.5267
DATA	617	4	125	0	0	Col_1_12908256	Col_1_12908256	8588.96	455.286	1.273076262e-001	6.619890935e-002	5.446652759e-002	9.070892e+002	1.216067e+003	1.011585e+002	1.248220e+002	158.5	343	25	57	7.756000e+000	1.989113e+001	0	0	0	0	0	0	0	0	0	0	0	115.46	277.117	1	1	1	1	25.3321	25.3	58.0773
DATA	618	4	126	0	0	NC_1_9038164	NC_1_9038164	8610.28	455.807	-2.079742366e-001	1.820799748e-001	2.533652228e-001	1.699827e+002	1.053005e+002	4.795785e+001	3.011418e+001	62	89	25	57	7.907478e+000	1.998512e+001	0	0	0	0	0	0	0	0	0	0	0	21.6038	23.9408	1	1	0	0	25.1049	25.5593	58.3454
DATA	619	4	127	0	0	Col_3_7729940	Col_3_7729940	8631.82	455.421	-2.912243353e-002	6.755076088e-002	6.663816627e-001	8.513121e+002	7.960977e+002	9.625355e+001	8.448518e+001	141.5	242	25	58	7.875715e+000	2.032589e+001	0	0	0	0	0	0	0	0	0	0	0	108.025	180.54	1	1	1	1	25.7804	25.7521	58.9759
DATA	620	4	128	0	0	Col_3_18338573	Col_3_18338573	8652.92	454.923	1.781888925e-002	6.559057694e-002	7.858769757e-001	9.853272e+002	1.026596e+003	1.083172e+002	1.065040e+002	167	295	26	57	8.035914e+000	2.018140e+001	0	0	0	0	0	0	0	0	0	0	0	124.83	232.22	1	1	1	1	24.1747	26.2628	58.784
DATA	621	4	129	0	0	Col_1_18691142	Col_1_18691142	8674.54	455.308	-4.330666446e-002	7.174760522e-002	5.461113745e-001	6.592968e+002	5.967251e+002	7.985875e+001	6.609796e+001	128.5	201.5	26	57	8.168935e+000	2.003405e+001	0	0	0	0	0	0	0	0	0	0	0	83.3857	134.646	1	1	1	1	24.4106	26.2737	58.6253
DATA	622	4	130	0	0	Col_5_1192509	Col_5_1192509	8695.07	455.18	4.878760242e-002	6.172159018e-002	4.292671736e-001	5.238905e+003	5.861761e+003	5.258313e+002	5.868685e+002	716	1347	26	57	7.891502e+000	1.936930e+001	0	0	0	0	0	0	0	0	0	0	0	661.515	1319.37	1	1	1	1	26.8687	26.3981	58.1282
DATA	623	4	131	0	0	NC_5_17967249	NC_5_17967249	8716.15	455.204	-4.609995482e-001	1.780066251e-001	9.603484554e-003	2.332383e+002	8.068641e+001	5.087618e+001	2.968893e+001	73.5	85	26	57	7.783322e+000	1.903558e+001	0	0	0	0	0	0	0	0	0	0	0	29.4003	18.1146	1	1	1	0	24.4106	26.3825	58.2893
DATA	624	4	132	0	-1	NC2_00075021	NC2_00075021	8736.49	454.405	0.000000000e+000	6.448085203e-001	1.000000000e+000	4.500327e+001	2.846441e+001	4.529230e+001	2.867347e+001	40	70.5	26	57	7.645288e+000	1.924089e+001	0	0	0	0	0	0	0	0	0	0	0	-0.763955	2.74633	0	0	0	0	30	26.2253	58.371
DATA	625	4	133	0	0	Col_1_20179776	Col_1_20179776	8758.29	455.111	1.021392995e-002	7.420781918e-002	8.905253061e-001	5.535644e+002	5.667377e+002	7.157729e+001	6.353589e+001	115	198	26	56	7.791741e+000	1.866779e+001	0	0	0	0	0	0	0	0	0	0	0	69.5306	126.574	1	1	1	1	27.0811	26.2761	57.0867
DATA	626	4	134	0	0	NC_1_26696142	NC_1_26696142	8778.96	454.873	3.202728507e-002	1.362418660e-001	8.141492209e-001	1.852215e+002	1.993970e+002	4.908635e+001	3.502609e+001	65	107	26	57	7.650025e+000	1.933894e+001	0	0	0	0	0	0	0	0	0	0	0	23.2229	44.416	1	1	0	1	28.1191	26.3826	57.9148
DATA	627	4	135	0	0	NC_5_17147414	NC_5_17147414	8800.47	455.283	8.645114304e-002	4.701568407e-001	8.541097589e-001	4.525330e+001	5.522064e+001	4.554394e+001	2.939542e+001	39.5	82	26	57	7.742653e+000	1.962106e+001	0	0	0	0	0	0	0	0	0	0	0	-2.10435	12.2683	0	1	0	0	30	26.5491	57.8247
DATA	628	4	136	0	0	Col_1_7851338	Col_1_7851338	8821.97	454.937	1.189836543e-002	6.224269339e-002	8.483995845e-001	2.306510e+003	2.370575e+003	2.351217e+002	2.388189e+002	334	586	26	57	7.854891e+000	1.964147e+001	0	0	0	0	0	0	0	0	0	0	0	288.081	525.207	1	1	1	1	27.501	26.8774	57.8466
DATA	629	4	137	0	0	Col_1_12902649	Col_1_12902649	8842.46	454.908	2.246721573e-002	6.884203876e-002	7.441527895e-001	7.385402e+002	7.777524e+002	8.685944e+001	8.301554e+001	132	251.5	27	57	8.086042e+000	1.984454e+001	0	0	0	0	0	0	0	0	0	0	0	92.0702	171.867	1	1	1	1	26.8687	27.1341	58.0404
DATA	630	4	138	0	0	NC_1_25657376	NC_1_25657376	8864	455.203	1.045033443e-001	1.551367063e-001	5.005522950e-001	1.466734e+002	1.865755e+002	4.810015e+001	3.457160e+001	61.5	107.5	27	57	8.105888e+000	2.012362e+001	0	0	0	0	0	0	0	0	0	0	0	18.2486	41.1197	1	1	0	1	28.1191	27.1654	58.1081
DATA	631	4	139	0	0	Col_5_6263014	Col_5_6263014	8884.9	454.731	-2.694867119e-002	1.984471091e-001	8.919811687e-001	1.291170e+002	1.213486e+002	4.768142e+001	3.160654e+001	59	95	27	56	8.035460e+000	1.983786e+001	0	0	0	0	0	0	0	0	0	0	0	16.0326	26.6715	1	1	0	0	24.1747	27.11	57.9433
DATA	632	4	140	0	0	NC_2_16603684	NC_2_16603684	8906.38	454.969	1.235717087e-001	9.523576766e-002	1.944472966e-001	2.846283e+002	3.783117e+002	5.408839e+001	4.782721e+001	79.5	153.5	26	57	7.600113e+000	1.927302e+001	0	0	0	0	0	0	0	0	0	0	0	35.2706	82.9299	1	1	1	1	27.2919	26.6072	58.2557
DATA	633	4	141	0	0	Col_5_18424909	Col_5_18424909	8927.22	455.269	1.506081152e-003	7.120779277e-002	9.831255925e-001	6.573256e+002	6.596091e+002	8.027871e+001	7.219038e+001	123.5	206.5	26	57	7.536850e+000	1.910563e+001	0	0	0	0	0	0	0	0	0	0	0	81.2918	144.226	1	1	1	1	27.501	26.7388	57.995
DATA	634	4	142	0	0	Col_5_14091533	Col_5_14091533	8948.05	455.222	8.662585302e-002	7.369505360e-002	2.398093056e-001	5.377730e+002	6.564851e+002	7.088388e+001	7.193608e+001	108	200	26	56	7.500228e+000	1.896115e+001	0	0	0	0	0	0	0	0	0	0	0	66.372	143.172	1	1	1	1	27.2919	26.877	57.1066
DATA	635	4	143	0	0	Col_2_2838281	Col_2_2838281	8968.96	455	4.881196775e-001	2.896446632e-001	9.194301811e-002	4.597910e+001	1.414751e+002	4.627439e+001	3.270697e+001	40	93	27	55	7.728220e+000	1.933855e+001	0	0	0	0	0	0	0	0	0	0	0	-0.57036	30.7739	0	1	0	0	26.0017	26.8517	56.5278
DATA	636	4	144	0	0	NC_4_4651085	NC_4_4651085	8991.81	454.973	2.447732310e-001	1.179024539e-001	3.788787769e-002	1.812564e+002	3.184686e+002	4.979519e+001	4.345855e+001	65.5	120.5	26	55	7.625455e+000	1.966557e+001	0	0	0	0	0	0	0	0	0	0	0	22.2743	69.0822	1	1	0	1	20.591	26.4294	56.8826
DATA	637	4	145	0	0	NC_5_11675695	NC_5_11675695	9012.59	455.121	4.497043293e-002	6.536110915e-002	4.914336114e-001	1.033896e+003	1.146694e+003	1.133549e+002	1.184389e+002	168	306	26	55	7.282736e+000	1.970536e+001	0	0	0	0	0	0	0	0	0	0	0	126.792	248.133	1	1	1	1	25.7804	26.0493	56.9736
DATA	638	4	146	0	0	NC_1_16988558	NC_1_16988558	9033.4	454.698	2.068958900e-001	9.524080849e-002	2.982964867e-002	2.664585e+002	4.290673e+002	5.365624e+001	5.219328e+001	73.5	161	26	56	7.223815e+000	1.937492e+001	0	0	0	0	0	0	0	0	0	0	0	32.6087	92.6122	1	1	1	1	24.8756	25.8755	57.3993
DATA	639	4	147	0	0	Col_5_10526004	Col_5_10526004	9054.5	455	3.750681026e-002	6.491189605e-002	5.633917000e-001	1.110752e+003	1.210943e+003	1.204818e+002	1.247043e+002	182.5	321.5	25	55	7.289467e+000	1.896026e+001	0	0	0	0	0	0	0	0	0	0	0	135.645	260.76	1	1	1	1	29.1201	25.8075	56.5806
DATA	640	4	148	0	0	NC_5_2057083	NC_5_2057083	9075.77	454.967	-4.860052718e-002	7.909597967e-002	5.389179835e-001	5.131323e+002	4.588057e+002	6.943052e+001	5.474128e+001	104	168	25	55	7.266184e+000	1.898347e+001	0	0	0	0	0	0	0	0	0	0	0	62.5293	98.5618	1	1	1	1	27.0811	25.8527	56.7286
DATA	641	4	149	0	0	Col_3_21482638	Col_3_21482638	9096.73	455.097	4.793732266e-002	6.270305228e-002	4.445613696e-001	1.928580e+003	2.153649e+003	1.984717e+002	2.174342e+002	280	528.5	25	55	7.323972e+000	1.913495e+001	0	0	0	0	0	0	0	0	0	0	0	234.517	461.608	1	1	1	1	26.8687	25.7672	56.7189
DATA	642	4	150	0	0	NC_2_10759982	NC_2_10759982	9117.84	455.371	1.329344273e-001	6.281166696e-002	3.431104865e-002	4.083020e+003	5.545183e+003	4.109948e+002	5.553288e+002	551	1258	25	55	7.187134e+000	1.905506e+001	0	0	0	0	0	0	0	0	0	0	0	495.443	1185.95	1	1	1	1	26.4388	25.8449	56.5681
DATA	643	4	151	0	0	NC_2_11688186	NC_2_11688186	9139.22	455.056	2.436628555e-002	6.633778809e-002	7.133905772e-001	9.443923e+002	9.988924e+002	1.055204e+002	1.043142e+002	161.5	276	25	55	7.089209e+000	1.904753e+001	0	0	0	0	0	0	0	0	0	0	0	114.346	213.154	1	1	1	1	25.1049	25.5182	55.8704
DATA	644	4	152	0	0	NC_5_21719787	NC_5_21719787	9160	455.4	6.062287966e-002	7.649943366e-002	4.280914516e-001	5.003143e+002	5.752621e+002	6.876182e+001	6.493401e+001	98.5	175	25	54	7.311825e+000	1.857428e+001	0	0	0	0	0	0	0	0	0	0	0	60.4514	122.513	1	1	1	1	25.3321	25.4098	54.8976
DATA	645	4	153	0	0	NC_4_5292677	NC_4_5292677	9181.57	454.868	1.602388128e-001	8.478831628e-002	5.877546555e-002	3.558972e+002	5.147109e+002	5.917286e+001	5.966848e+001	88	170	25	54	7.041544e+000	1.821956e+001	0	0	0	0	0	0	0	0	0	0	0	42.908	109.383	1	1	1	1	24.6442	25.116	54.1415
DATA	646	4	154	0	0	Col_1_26819018	Col_1_26819018	9202.51	455.281	-4.270417510e-002	7.203280067e-002	5.532859168e-001	6.845960e+002	6.204835e+002	8.325173e+001	6.902404e+001	121	192	24.5	53	7.129189e+000	1.869048e+001	0	0	0	0	0	0	0	0	0	0	0	82.3651	131.626	1	1	1	1	25.3321	25.0254	54.0862
DATA	647	4	155	0	0	NC_1_24647141	NC_1_24647141	9223.94	455.125	8.679398607e-002	2.368625126e-001	7.140428023e-001	9.664366e+001	1.180232e+002	4.844747e+001	3.251155e+001	51.5	99.5	24	54	7.229907e+000	1.894768e+001	0	0	0	0	0	0	0	0	0	0	0	11.6025	24.9905	1	1	0	0	22.9591	24.9533	54.494
DATA	648	4	156	0	0	NC_1_24375571	NC_1_24375571	9245.07	454.732	1.445003023e-001	8.063162770e-002	7.311621167e-002	4.086352e+002	5.699491e+002	6.271437e+001	6.457065e+001	88	198	24	54	7.250582e+000	1.902725e+001	0	0	0	0	0	0	0	0	0	0	0	48.9555	120.47	1	1	1	1	25.3321	24.7288	54.6722
DATA	649	4	157	0	0	NC_5_8360992	NC_5_8360992	9266.6	453.875	0.000000000e+000	5.626438163e-001	1.000000000e+000	4.737168e+001	4.032940e+001	4.767592e+001	3.066744e+001	38.5	75	24	54	7.315253e+000	1.952831e+001	0	0	0	0	0	0	0	0	0	0	0	-2.92838	8.50927	0	1	0	0	21.4095	24.6573	55.316
DATA	650	4	158	0	0	NC_3_23379946	NC_3_23379946	9287.62	454.578	1.963723852e-001	1.536545499e-001	2.012451389e-001	1.392783e+002	2.189051e+002	4.976095e+001	3.749377e+001	59	114	24	53	7.239833e+000	1.893478e+001	0	0	0	0	0	0	0	0	0	0	0	16.6166	46.1288	1	1	0	1	23.2073	24.5779	54.4271
DATA	651	4	159	0	0	Col_5_8166684	Col_5_8166684	9308.39	454.754	-5.396735906e-001	8.057689566e-002	2.118383317e-011	2.679936e+003	7.734832e+002	2.722349e+002	8.313639e+001	363.5	236	24	53	7.213920e+000	1.884876e+001	0	0	0	0	0	0	0	0	0	0	0	319.096	162.79	1	1	1	1	25.7804	24.6038	54.2698
DATA	652	4	160	0	0	Col_5_5864526	Col_5_5864526	9329.82	454.176	1.533651889e-001	1.482973541e-001	3.010550769e-001	1.533428e+002	2.182873e+002	5.035697e+001	3.752102e+001	62.5	116.5	24	53	7.103292e+000	1.865714e+001	0	0	0	0	0	0	0	0	1	0	0	18.2208	45.8813	1	1	0	1	24.4106	24.2412	53.7471
DATA	653	4	161	0	0	NC_4_8828273	NC_4_8828273	9351.12	454.14	1.591137870e-002	7.919154904e-002	8.407590289e-001	4.859367e+002	5.040703e+002	6.834617e+001	5.894173e+001	101	178	23	53	7.119453e+000	1.877222e+001	0	0	0	0	0	0	0	0	1	0	0	57.6263	105.84	1	1	1	1	23.696	23.7759	53.5144
DATA	654	4	162	0	0	Col_1_3858758	Col_1_3858758	9371.67	454.609	4.312431657e-002	1.034675391e-001	6.768314453e-001	2.832754e+002	3.128478e+002	5.586527e+001	4.374202e+001	73	130	23	53	7.150060e+000	1.841278e+001	0	0	0	0	0	0	0	0	1	0	0	33.5305	65.6409	1	1	1	1	27.2919	23.6945	53.3511
DATA	655	4	163	66	1	DarkCorner	DarkCorner	9392.39	453.953	0.000000000e+000	6.443267728e-001	1.000000000e+000	4.793415e+001	3.040206e+001	4.824200e+001	3.059731e+001	37	62	23	52	7.058764e+000	1.821510e+001	0	0	0	0	0	0	0	0	1	0	0	-6.63427	-6.51699	0	0	0	0	26.0017	23.4634	53.1056
DATA	656	4	164	66	1	DarkCorner	DarkCorner	9415.06	454.569	0.000000000e+000	6.445017054e-001	1.000000000e+000	4.802858e+001	3.041489e+001	4.833704e+001	3.061022e+001	36	62	23	52	7.081239e+000	1.806686e+001	0	0	0	0	0	0	0	0	1	0	0	-5.75949	-1.61495	0	0	0	0	26.4388	23.4567	53.2334
DATA	657	5	1	66	1	DarkCorner	DarkCorner	5955.69	461.784	0.000000000e+000	6.506357617e-001	1.000000000e+000	4.548547e+001	2.743060e+001	4.577760e+001	2.765824e+001	35	73	22	54	7.326065e+000	1.838655e+001	0	0	0	0	0	0	0	0	1	0	0	-2.01836	3.91883	0	0	0	0	23.696	22.4473	54.9591
DATA	658	5	2	0	0	NC_1_4069419	NC_1_4069419	5976.22	462.478	3.432099123e-001	3.424418081e-001	3.162262353e-001	4.565434e+001	1.006218e+002	4.616953e+001	2.960211e+001	42	94	22	54	7.165785e+000	1.837377e+001	0	0	0	0	0	0	0	0	1	0	0	5.60916	23.1841	0	1	0	0	27.0811	22.3985	54.8083
DATA	659	5	3	0	0	NC_3_17873654	NC_3_17873654	5997.4	462.414	-1.616527944e-001	1.682751272e-001	3.367302987e-001	1.800279e+002	1.240758e+002	4.950267e+001	3.069010e+001	58.5	96.5	22	55	7.418776e+000	1.815114e+001	0	0	0	0	0	0	0	0	1	0	0	22.251	28.3532	1	1	0	0	27.501	22.6316	55.9795
DATA	660	5	4	1028	1	SM_12	SM_12	6018.6	462.414	0.000000000e+000	6.486207374e-001	1.000000000e+000	4.597389e+001	2.810941e+001	4.626915e+001	2.828994e+001	39	62.5	22	55	7.512935e+000	1.875152e+001	0	0	0	0	0	0	0	0	1	0	0	-0.425634	-1.9337	0	0	0	0	30	23.0289	56.4112
DATA	661	5	5	0	0	Col_1_21372968	Col_1_21372968	6039.71	462.5	1.388642238e-001	6.280936618e-002	2.704386647e-002	5.812940e+003	8.003133e+003	5.831441e+002	8.008205e+002	757	1863	22	55.5	7.503409e+000	1.937397e+001	0	0	0	0	0	0	0	0	1	0	0	713.788	1801.41	1	1	1	1	27.0811	23.1841	56.8565
DATA	662	5	6	0	0	Col_5_19364941	Col_5_19364941	6061	462.5	3.430445798e-004	6.969078673e-002	9.960725243e-001	7.208898e+002	7.214594e+002	8.581385e+001	7.764355e+001	121.5	217.5	22	57	7.485630e+000	1.920922e+001	0	0	0	0	0	0	0	0	1	0	0	88.2577	161.267	1	1	1	1	26.2212	23.2418	57.5124
DATA	663	5	7	0	0	NC_3_4310999	NC_3_4310999	6081.81	462.5	2.537854351e-001	6.590345355e-002	1.177004031e-004	3.078249e+003	5.521909e+003	3.113441e+002	5.529456e+002	381.5	1286.5	23	57	7.502107e+000	1.952132e+001	0	0	0	0	0	0	0	0	1	0	0	375.85	1226.45	1	1	1	1	20.3108	23.4229	57.99
DATA	664	5	8	0	0	Col_3_20860990	Col_3_20860990	6102.82	462.557	4.815907840e-002	9.612654443e-002	6.163734691e-001	3.064477e+002	3.423855e+002	5.593849e+001	4.490512e+001	75	134	23	57	7.656869e+000	1.980669e+001	0	0	0	0	0	0	0	0	1	0	0	37.3221	75.5884	1	1	1	1	25.7804	23.8613	58.171
DATA	665	5	9	0	0	Col_1_11540721	Col_1_11540721	6124.29	462.5	5.976873449e-002	1.142652329e-001	6.009254263e-001	2.327297e+002	2.670672e+002	5.236563e+001	3.958848e+001	66	120	23	57	7.854849e+000	1.926702e+001	0	0	0	0	0	0	0	0	1	0	0	28.2762	58.6209	1	1	0	1	27.0811	24.1238	57.7985
DATA	666	5	10	0	0	Col_3_17106819	Col_3_17106819	6145.5	462.324	1.351388162e-002	6.192163723e-002	8.272408182e-001	3.046583e+003	3.142874e+003	3.082642e+002	3.156576e+002	393.5	737.5	24	56	7.860435e+000	1.878615e+001	0	0	0	0	0	0	0	0	0	0	0	369.349	686.193	1	1	1	1	27.0811	24.6345	56.9765
DATA	667	5	11	0	0	Col_1_21178922	Col_1_21178922	6166.6	462.414	5.854569167e-002	6.639077088e-002	3.778661556e-001	9.154406e+002	1.047553e+003	1.029525e+002	1.088361e+002	150.5	298	24	56	7.680573e+000	1.917601e+001	0	0	0	0	0	0	0	0	0	0	0	110.763	227.598	1	1	1	1	30	24.5478	56.829
DATA	668	5	12	0	0	NC_2_18395786	NC_2_18395786	6187.78	462.478	1.042416138e-001	1.500808690e-001	4.873250510e-001	1.567797e+002	1.993111e+002	4.972697e+001	3.573305e+001	56	109	24	55	7.619630e+000	1.900098e+001	0	0	0	0	0	0	0	0	0	0	0	18.935	43.1071	1	1	0	1	27.0811	24.3456	56.4106
DATA	669	5	13	0	0	Col_4_18116062	Col_4_18116062	6208.37	462.167	2.452498026e-002	6.224060111e-002	6.935551398e-001	2.398945e+003	2.538313e+003	2.445066e+002	2.555724e+002	337	595	24	55	7.627710e+000	1.886200e+001	0	0	0	0	0	0	0	0	0	0	0	289.267	546.726	1	1	1	1	24.8756	24.5539	56.7929
DATA	670	5	14	0	0	NC_2_2393980	NC_2_2393980	6230	462.5	7.616281242e-002	6.668320145e-002	2.533879823e-001	8.890726e+002	1.059498e+003	1.007242e+002	1.100873e+002	149	282	24	56	7.324123e+000	1.917625e+001	0	0	0	0	0	0	0	0	0	0	0	107.044	227.315	1	1	1	1	26.2212	24.844	56.7209
DATA	671	5	15	0	0	Col_5_8817021	Col_5_8817021	6251.07	462.976	1.055057554e-001	1.403745294e-001	4.522905371e-001	1.710086e+002	2.180337e+002	5.038991e+001	3.708678e+001	59.5	114	24	56	7.219188e+000	1.991610e+001	0	0	0	0	0	0	0	0	0	0	0	20.5626	46.6179	1	1	0	1	21.6755	24.7208	56.7925
DATA	672	5	16	0	0	NC_5_5431515	NC_5_5431515	6272.58	462.71	2.636798984e-001	1.624409514e-001	1.045391044e-001	1.195251e+002	2.193506e+002	4.893744e+001	3.724404e+001	51	114.5	25	55	7.360153e+000	1.990327e+001	0	0	0	0	0	0	0	0	0	0	0	14.3551	46.7457	1	1	0	1	19.1492	24.9421	56.6855
DATA	673	5	17	0	0	NC_2_17351522	NC_2_17351522	6293.5	462.324	0.000000000e+000	6.441087683e-001	1.000000000e+000	4.719969e+001	2.999417e+001	4.750282e+001	3.018681e+001	34.5	64	25	56	7.689289e+000	1.987846e+001	0	0	0	0	0	0	0	0	0	0	0	-3.89108	-1.53804	0	0	0	0	27.0811	25.2439	57
DATA	674	5	18	0	0	Col_1_9669866	Col_1_9669866	6314.67	462.391	-5.518842896e-002	9.756895534e-002	5.716418432e-001	3.445666e+002	3.034483e+002	5.871674e+001	4.285743e+001	80	134	25	55	7.674065e+000	1.935886e+001	0	0	0	0	0	0	0	0	0	0	0	41.3061	64.3145	1	1	1	1	27.2919	25.2746	56.2453
DATA	675	5	19	0	0	NC_3_6188683	NC_3_6188683	6336	462.5	4.104986534e-001	3.191723126e-001	1.983959880e-001	4.727425e+001	1.216531e+002	4.771062e+001	3.268269e+001	44	89	25	55	7.812930e+000	1.958441e+001	0	0	0	0	0	0	0	0	0	0	0	4.26068	25.7247	0	1	0	0	26.2212	24.9154	56.1248
DATA	676	5	20	0	0	NC_1_11396812	NC_1_11396812	6357	462.5	7.694420855e-002	1.178129932e-001	5.136888433e-001	2.235545e+002	2.668871e+002	5.259299e+001	4.044902e+001	65	121	24	55	7.688915e+000	1.926180e+001	0	0	0	0	0	0	0	0	0	0	0	26.7647	56.3236	1	1	0	1	26.2212	24.4293	56.339
DATA	677	5	21	0	0	NC_2_13126249	NC_2_13126249	6378.3	462.15	-1.465039790e+000	1.540255392e-001	1.876295269e-021	3.281575e+003	1.124715e+002	3.315956e+002	3.246005e+001	421	88	24	56	7.711363e+000	1.942712e+001	0	0	0	0	0	0	0	0	0	0	0	392.701	23.6933	1	1	1	0	25.7804	24.4879	56.7978
DATA	678	5	22	0	0	NC_1_23835070	NC_1_23835070	6399.43	462.27	-5.950939774e-002	6.555573721e-002	3.640008335e-001	1.180574e+003	1.029399e+003	1.273079e+002	1.073614e+002	182	279	25	56	8.042433e+000	1.994508e+001	0	0	0	0	0	0	0	0	0	0	0	141.233	216.539	1	1	1	1	26.0017	25.1839	57.0389
DATA	679	5	23	0	0	NC_3_19771889	NC_3_19771889	6419.93	462.667	1.480216669e-001	6.793543660e-002	2.934221711e-002	8.027594e+002	1.128774e+003	9.335318e+001	1.169327e+002	133	302	25	56	7.912746e+000	1.983086e+001	0	0	0	0	0	0	0	0	0	0	0	96.0172	237.177	1	1	1	1	26.0017	25.4952	57.4631
DATA	680	5	24	0	0	NC_5_1122251	NC_5_1122251	6441.29	462.604	1.768094036e-001	6.365252302e-002	5.474039680e-003	4.635276e+003	6.964421e+003	4.659708e+002	6.971122e+002	546	1588	26	55	7.827907e+000	1.938688e+001	0	0	0	1	0	0	0	0	0	0	0	554.375	1461.9	1	1	1	1	23.696	25.7389	56.6356
DATA	681	5	25	0	0	Col_3_3931595	Col_3_3931595	6462.67	462.391	7.789749035e-002	1.121393606e-001	4.872753223e-001	2.399807e+002	2.871268e+002	5.335472e+001	4.194846e+001	70	122.5	25	55	7.784319e+000	1.972922e+001	0	0	0	0	0	0	0	0	0	0	0	28.7024	60.2239	1	1	1	1	27.2919	25.9079	57.1339
DATA	682	5	26	0	0	NC_3_1898495	NC_3_1898495	6484	462.5	0.000000000e+000	6.431234824e-001	1.000000000e+000	4.734188e+001	3.040193e+001	4.764593e+001	3.062698e+001	38	72	26	55	7.702772e+000	1.958808e+001	0	0	0	0	0	0	0	0	0	0	0	-1.943	2.83141	0	0	0	0	30	26.3442	56.9026
DATA	683	5	27	0	0	NC_2_1591994	NC_2_1591994	6505	462.722	1.746661610e-001	9.053391487e-002	5.369488291e-002	3.093449e+002	4.624972e+002	5.679713e+001	5.545904e+001	74	167.5	26	55	7.664032e+000	1.914889e+001	0	0	0	0	0	0	0	0	0	0	0	37.0136	96.934	1	1	1	1	24.8756	26.4227	56.9762
DATA	684	5	28	0	0	NC_4_8011714	NC_4_8011714	6526.05	462.443	-2.032962868e-002	8.547690169e-002	8.120069864e-001	4.234982e+002	4.041307e+002	6.372532e+001	5.069638e+001	84.5	159	26	56	7.679434e+000	1.923420e+001	0	0	0	0	0	0	0	0	0	0	0	50.6897	84.6903	1	1	1	1	26.2212	26.3256	57.6977
DATA	685	5	29	0	0	Col_5_19587785	Col_5_19587785	6547.7	462.672	8.552578037e-003	6.782741535e-002	8.996581246e-001	8.457946e+002	8.626159e+002	9.705140e+001	9.152966e+001	136	247	25	55	7.444596e+000	1.913089e+001	0	0	0	0	0	0	0	0	0	0	0	101.283	180.799	1	1	1	1	26.2212	25.8447	56.3262
DATA	686	5	30	0	0	Col_1_17386958	Col_1_17386958	6568.5	462.324	-2.624812613e-002	6.381008039e-002	6.808176400e-001	1.476943e+003	1.390323e+003	1.551661e+002	1.423592e+002	205	345	25	54	7.418258e+000	1.891797e+001	0	0	0	0	0	0	0	0	0	0	0	176.955	291.476	1	1	1	1	27.0811	25.7587	55.8922
DATA	687	5	31	0	0	NC_5_7973203	NC_5_7973203	6589.39	462.559	-1.851797573e-002	1.040651169e-001	8.587653511e-001	2.985589e+002	2.860962e+002	5.613763e+001	4.187704e+001	75	123.5	25	55	7.321528e+000	1.821504e+001	0	0	0	0	0	0	0	0	0	0	0	35.7934	60.0102	1	1	1	1	25.5572	25.6493	55.5607
DATA	688	5	32	0	0	NC_1_24411333	NC_1_24411333	6611	462.5	1.867119327e-001	1.229743371e-001	1.289388077e-001	1.867088e+002	2.869966e+002	5.104273e+001	4.192370e+001	60	135	25	55	7.221022e+000	1.863109e+001	0	0	0	0	0	0	0	0	0	0	0	22.4004	60.2394	1	1	0	1	26.2212	25.7856	55.8818
DATA	689	5	33	0	0	Col_2_1689010	Col_2_1689010	6632.03	462.377	8.896697693e-002	6.218261823e-002	1.525055888e-001	4.140409e+003	5.081714e+003	4.167530e+002	5.090880e+002	527	1134.5	25	56	7.607957e+000	1.881000e+001	0	0	0	0	0	0	0	0	0	0	0	497.138	1067.49	1	1	1	1	26.2212	25.7614	56.499
DATA	690	5	34	0	0	Col_1_27374550	Col_1_27374550	6652.8	462.339	-4.507585732e-002	6.481390727e-002	4.867634241e-001	1.270753e+003	1.145474e+003	1.356372e+002	1.185400e+002	191.5	285.5	25	55	7.554351e+000	1.930709e+001	0	0	0	0	0	0	0	0	0	0	0	152.71	240.856	1	1	1	1	25.3321	25.5631	56.549
DATA	691	5	35	0	0	NC_2_9903557	NC_2_9903557	6674.61	461.966	0.000000000e+000	5.584798741e-001	1.000000000e+000	4.707905e+001	4.091124e+001	4.738141e+001	3.074562e+001	36	77	25	55	7.561292e+000	1.926953e+001	0	0	0	0	0	0	0	0	0	0	0	-3.38028	8.6119	0	1	0	0	26.0017	25.8562	56.5332
DATA	692	5	36	0	0	NC_2_17683812	NC_2_17683812	6695.33	462.508	-3.423108230e-002	6.462678092e-002	5.963384431e-001	1.279347e+003	1.182380e+003	1.364102e+002	1.220913e+002	199	309.5	25	55	7.360234e+000	1.943163e+001	0	0	0	0	0	0	0	0	0	0	0	154.047	249.229	1	1	1	1	26.0017	25.9186	56.4526
DATA	693	5	37	0	0	NC_3_16087568	NC_3_16087568	6716.62	462	1.356427370e-001	1.752412831e-001	4.389106052e-001	1.270733e+002	1.736588e+002	4.896052e+001	3.500220e+001	58	105.5	26	55	7.299800e+000	1.885126e+001	0	0	0	0	0	0	0	0	0	0	0	15.3174	36.6539	1	1	0	1	29.1201	26.1894	56.3954
DATA	694	5	38	0	0	NC_5_8795649	NC_5_8795649	6737.83	462	0.000000000e+000	6.435075039e-001	1.000000000e+000	4.692722e+001	3.014985e+001	4.722860e+001	3.044333e+001	37	73	26	56	7.459378e+000	1.897256e+001	0	0	0	0	0	0	0	0	0	0	0	-2.44265	5.20772	0	0	0	0	28.1191	26.2296	56.6214
DATA	695	5	39	0	0	NC_3_22789305	NC_3_22789305	6758.53	462.851	-3.899131837e-002	6.432066963e-002	5.443806271e-001	1.356316e+003	1.239851e+003	1.436006e+002	1.276314e+002	201.5	326.5	25	55	7.373445e+000	1.874869e+001	0	0	0	0	0	0	0	0	0	0	0	163.874	262.563	1	1	1	1	22.9591	26.0505	55.8852
DATA	696	5	40	0	0	Col_4_13327071	Col_4_13327071	6780	462.712	1.590517621e-001	7.022313330e-002	2.351585408e-002	6.538409e+002	9.430263e+002	8.058928e+001	9.903131e+001	122	259	25	55	7.476159e+000	1.911524e+001	0	0	0	0	0	0	0	0	0	0	0	79.0993	200.06	1	1	1	1	24.8756	25.4644	55.5765
DATA	697	5	41	0	0	NC_1_24038385	NC_1_24038385	6801.62	461.809	-2.187981200e-001	1.494764848e-001	1.432587721e-001	2.292544e+002	1.385223e+002	5.233865e+001	3.320955e+001	68	94	25	54	7.432464e+000	1.925244e+001	0	0	0	0	0	0	0	0	0	0	0	27.7706	29.439	1	1	0	0	23.696	25.7358	55.2068
DATA	698	5	42	0	0	NC_5_15312045	NC_5_15312045	6822.5	462	9.452921452e-002	2.183819992e-001	6.651152091e-001	1.036218e+002	1.288191e+002	4.811653e+001	3.276156e+001	54	88	25	54	7.238870e+000	1.872305e+001	0	0	0	0	0	0	0	0	0	0	0	12.569	27.4313	1	1	0	0	29.1201	25.8235	54.9275
DATA	699	5	43	0	0	Col_3_800538	Col_3_800538	6843.42	462.818	1.435401777e-002	6.523369365e-002	8.258400524e-001	1.084751e+003	1.121202e+003	1.181883e+002	1.160791e+002	178	300	25	55	7.195362e+000	1.860251e+001	0	0	0	0	0	0	0	0	0	0	0	131.762	239.277	1	1	1	1	25.1049	25.7707	55.8204
DATA	700	5	44	0	0	NC_5_6809570	NC_5_6809570	6864.77	462.86	-4.172618620e-002	7.405452676e-002	5.731270018e-001	6.150466e+002	5.587041e+002	7.731796e+001	6.341118e+001	110	187	26	55	7.464144e+000	1.909137e+001	0	0	0	0	0	0	0	0	0	0	0	74.8169	119.494	1	1	1	1	25.3321	26.4766	56.4663
DATA	701	5	45	0	0	NC_2_9062152	NC_2_9062152	6885.83	462	0.000000000e+000	5.427827112e-001	1.000000000e+000	4.648745e+001	4.294806e+001	4.696854e+001	3.023587e+001	45	77	26	55	7.363467e+000	1.882755e+001	0	0	0	0	0	0	0	0	0	0	0	5.03945	9.20465	0	1	0	0	28.1191	26.132	56.6515
DATA	702	5	46	0	0	NC_5_5935235	NC_5_5935235	6906.84	462.574	-8.635613261e-002	6.625070763e-002	1.924126968e-001	1.127289e+003	9.240153e+002	1.220251e+002	9.710580e+001	173	263	25	55	7.427010e+000	1.887141e+001	0	0	0	0	0	0	0	0	0	0	0	137.534	198.509	1	1	1	1	26.0017	26.0179	56.551
DATA	703	5	47	0	0	NC_5_18448479	NC_5_18448479	6928.4	462.717	-2.099827683e-001	1.043577495e-001	4.420480240e-002	3.689330e+002	2.274912e+002	5.946911e+001	3.747904e+001	85	118	25	55	7.355852e+000	1.865629e+001	0	0	0	0	0	0	0	0	0	0	0	45.0822	48.992	1	1	1	1	24.8756	25.7333	56.1687
DATA	704	5	48	0	0	NC_4_3355228	NC_4_3355228	6948.84	462.52	6.750023528e-002	6.722718209e-002	3.153489004e-001	8.326817e+002	9.727008e+002	9.540704e+001	1.017081e+002	143	257	25	55	7.345375e+000	1.849430e+001	0	0	0	0	0	0	0	0	0	0	0	101.904	209.962	1	1	1	1	23.9365	25.6024	56.1906
DATA	705	5	49	0	0	Col_3_291089	Col_3_291089	6970.5	462	-6.679040789e-002	6.691632577e-002	3.182220083e-001	9.993747e+002	8.569153e+002	1.102245e+002	9.067419e+001	159	252	25	55	7.398698e+000	1.814136e+001	0	0	0	0	0	0	0	0	0	0	0	122.501	185.422	1	1	1	1	29.1201	25.4613	56.308
DATA	706	5	50	0	0	NC_1_24607844	NC_1_24607844	6991.62	462	2.050061070e-001	1.663914701e-001	2.179225609e-001	1.218477e+002	1.953545e+002	4.799445e+001	3.543993e+001	54	99.5	25	55	7.635299e+000	1.813151e+001	0	0	0	0	0	0	0	0	0	0	0	14.9598	42.3779	1	1	0	1	29.1201	25.6186	56.0268
DATA	707	5	51	0	0	Col_3_15773845	Col_3_15773845	7012.96	462.511	7.691481404e-002	6.426276190e-002	2.313533345e-001	1.242232e+003	1.482919e+003	1.325868e+002	1.511958e+002	185.5	401	25	55	7.933071e+000	1.830937e+001	0	0	0	0	0	0	0	0	0	0	0	152.768	322.55	1	1	1	1	22.4545	25.9693	56.0756
DATA	708	5	52	0	0	NC_5_17508043	NC_5_17508043	7033.78	462.62	1.242956443e-001	7.323062637e-002	8.963661197e-002	5.379459e+002	7.161999e+002	7.095610e+001	7.742506e+001	100	220.5	25	55	7.651741e+000	1.835395e+001	0	0	0	0	0	0	0	0	0	0	0	66.2632	156.182	1	1	1	1	23.696	25.3548	55.7213
DATA	709	5	53	0	0	Col_4_17361162	Col_4_17361162	7054.82	462.725	2.014940620e-002	7.698991463e-002	7.935412685e-001	5.005313e+002	5.243009e+002	6.811145e+001	6.007988e+001	104	187	25	55	7.534449e+000	1.826039e+001	0	0	0	0	0	0	0	0	0	0	0	61.7564	114.636	1	1	1	1	24.1747	24.9583	55.8943
DATA	710	5	54	0	0	NC_1_9074875	NC_1_9074875	7076.37	462	7.799430576e-002	2.772423050e-001	7.784635872e-001	8.012147e+001	9.588336e+001	4.680723e+001	3.079309e+001	51	85.5	25	55	7.698010e+000	1.854152e+001	0	0	0	0	0	0	0	0	0	0	0	9.90208	21.0182	1	1	0	0	30	25.3879	55.4479
DATA	711	5	55	0	0	NC_5_17811895	NC_5_17811895	7097.5	462	0.000000000e+000	6.446348754e-001	1.000000000e+000	4.574567e+001	2.899825e+001	4.604005e+001	2.922251e+001	39	71.5	25	55	7.873308e+000	1.895951e+001	0	0	0	0	0	0	0	0	0	0	0	0.286851	3.27574	0	0	0	0	29.1201	25.3959	55.5409
DATA	712	5	56	0	0	NC_3_990303	NC_3_990303	7118.62	462	1.051038781e-001	6.366675150e-002	9.877043010e-002	1.518595e+003	1.934399e+003	1.586628e+002	1.956174e+002	228	493	24	55	8.014632e+000	1.887681e+001	0	0	0	0	0	0	0	0	0	0	0	188.309	426.299	1	1	1	1	29.1201	25.2228	55.7672
DATA	713	5	57	0	0	Col_2_10299594	Col_2_10299594	7139.62	462	6.491315812e-002	6.190536479e-002	2.943682630e-001	4.379717e+003	5.085800e+003	4.403689e+002	5.094078e+002	579	1176	25	55	8.073668e+000	1.902985e+001	0	0	0	0	0	0	0	0	0	0	0	544	1123.79	1	1	1	1	29.1201	25.293	56.3188
DATA	714	5	58	0	0	NC_1_12520389	NC_1_12520389	7160.5	462.696	2.717384193e-001	9.939249198e-002	6.257129137e-003	2.285736e+002	4.273310e+002	5.119513e+001	5.161534e+001	68	160.5	24	55	7.688345e+000	1.878001e+001	0	0	0	0	0	0	0	0	0	0	0	28.4385	94.6882	1	1	0	1	23.4529	24.8358	56.2281
DATA	715	5	59	0	0	Col_2_2937035	Col_2_2937035	7181.75	462.451	9.849442566e-002	6.363671774e-002	1.216798849e-001	1.492724e+003	1.872724e+003	1.561208e+002	1.894850e+002	221.5	463	25	56	7.490721e+000	1.869664e+001	0	0	0	0	0	0	0	0	0	0	0	186.031	416.059	1	1	1	1	24.1747	25.0228	56.6798
DATA	716	5	60	0	0	NC_5_19729522	NC_5_19729522	7203.37	462	3.020885052e-001	8.519683100e-002	3.914653110e-004	7.134038e+003	1.430289e+004	7.534103e+002	1.876184e+003	677	1876	24	55	7.439832e+000	1.906132e+001	0	0	1	1	0	0	0	0	0	0	0	890.585	3186.07	1	1	1	1	29.1201	24.6256	56.0186
DATA	717	5	61	0	0	Col_1_13163339	Col_1_13163339	7224.34	462.38	1.134143060e-001	6.303758619e-002	7.199435566e-002	2.109083e+003	2.738470e+003	2.157774e+002	2.753487e+002	315	673	25	55	7.283217e+000	1.899728e+001	0	0	0	0	0	0	0	0	0	0	0	263.725	611.666	1	1	1	1	24.1747	24.7657	56.7084
DATA	718	5	62	0	0	Col_1_27634939	Col_1_27634939	7245.29	462.837	-4.573887927e-002	7.300867775e-002	5.309965334e-001	6.268056e+002	5.641492e+002	7.745695e+001	6.326865e+001	116.5	192.5	24	56	7.459614e+000	1.890650e+001	0	0	0	0	0	0	0	0	0	0	0	78.5063	126.349	1	1	1	1	24.1747	24.5115	56.9916
DATA	719	5	63	0	0	NC_5_12550249	NC_5_12550249	7266.26	462.037	4.483056431e-002	7.285178028e-002	5.383125354e-001	5.678197e+002	6.295656e+002	7.272088e+001	6.913612e+001	116.5	207.5	24	55	7.652448e+000	1.896046e+001	0	0	0	0	0	0	0	0	0	0	0	71.2319	141.346	1	1	1	1	24.8756	24.4263	56.6721
DATA	720	5	64	0	0	NC_3_10447175	NC_3_10447175	7287.72	461.982	2.811959426e-001	3.722299297e-001	4.499873380e-001	4.506893e+001	8.611389e+001	4.545205e+001	2.976849e+001	42	82	24	56	7.628384e+000	1.914309e+001	0	0	0	0	0	0	0	0	1	0	0	3.66482	19.3844	0	1	0	0	25.1049	24.0291	56.9519
DATA	721	5	65	0	0	NC_5_17640918	NC_5_17640918	7308.89	461.759	6.929465835e-002	8.212431766e-002	3.987937048e-001	3.955237e+002	4.639458e+002	6.012677e+001	5.440936e+001	90	169.5	24	55	7.696599e+000	1.982286e+001	0	0	0	0	0	0	0	0	1	0	0	49.7783	104.699	1	1	1	1	24.6442	23.9928	56.8163
DATA	722	5	66	0	0	NC_1_25500489	NC_1_25500489	7330.17	461.741	1.559776022e-001	7.710134133e-002	4.307101512e-002	4.340920e+002	6.216693e+002	6.267933e+001	6.832683e+001	93.5	205.5	23	55	7.376560e+000	1.951075e+001	0	0	0	0	0	0	0	0	1	0	0	54.719	140.649	1	1	1	1	25.5572	23.7262	56.3191
DATA	723	5	67	0	0	Col_3_16675402	Col_3_16675402	7351.5	461.676	1.983035235e-002	6.146923168e-002	7.469935337e-001	1.315259e+004	1.376707e+004	1.316033e+003	1.376997e+003	1714	3272	23	55	7.392985e+000	1.936548e+001	0	0	0	0	0	0	0	0	1	0	0	1660.54	3122.51	1	1	1	1	27.0811	23.5013	55.7688
DATA	724	5	68	0	0	Col_4_14753508	Col_4_14753508	7372.5	461.676	9.410787772e-002	6.546835709e-002	1.505884923e-001	9.859502e+002	1.224511e+003	1.084100e+002	1.256592e+002	161	348	23	55	7.353120e+000	1.988545e+001	0	0	0	0	0	0	0	0	1	0	0	124.667	278.407	1	1	1	1	27.0811	23.735	56.7128
DATA	725	5	69	0	0	Col_2_18687518	Col_2_18687518	7393.16	461.836	-4.708556543e-001	7.550803729e-002	4.493748465e-010	4.837818e+003	1.636040e+003	4.858709e+002	1.660073e+002	658	433.5	24	55	7.311301e+000	1.981305e+001	0	0	0	0	0	0	0	0	1	0	0	612.614	372.857	1	1	1	1	24.6442	23.8104	56.7864
DATA	726	5	70	0	0	NC_1_17936313	NC_1_17936313	7414.78	461.522	-2.554540015e-002	2.330935663e-001	9.127322409e-001	1.053963e+002	9.937567e+001	4.616047e+001	2.978649e+001	51	89	22	55	7.299355e+000	1.966267e+001	0	0	0	0	0	0	0	0	1	0	0	13.3664	22.701	1	1	0	0	30	23.145	56.9609
DATA	727	5	71	0	0	Col_3_1568024	Col_3_1568024	7435.67	461.759	6.790554197e-002	7.212937071e-002	3.464789516e-001	5.689262e+002	6.652142e+002	7.246162e+001	7.217991e+001	111.5	219.5	22	54	7.172536e+000	1.875303e+001	0	0	0	0	0	0	0	0	1	0	0	72.2551	152.311	1	1	1	1	24.8756	23.0963	55.2502
DATA	728	5	72	0	0	Col_3_12433747	Col_3_12433747	7457.07	461.603	7.707583864e-002	6.842706029e-002	2.599987394e-001	7.146011e+002	8.533743e+002	8.434883e+001	8.979875e+001	125	268	22	54	7.157720e+000	1.826520e+001	0	0	0	0	0	0	0	0	1	0	0	90.8857	195.83	1	1	1	1	25.7804	22.874	54.8123
DATA	729	5	73	0	0	Col_3_8043292	Col_3_8043292	7478.45	461.948	-1.518419041e-001	8.896838742e-002	8.787876937e-002	4.317218e+002	3.043421e+002	6.218023e+001	4.128008e+001	91	132.5	22	54	7.253082e+000	1.870972e+001	0	0	0	0	0	0	0	0	1	0	0	54.9852	69.9983	1	1	1	1	25.3321	22.8251	55.0362
DATA	730	5	74	0	0	Col_1_5740181	Col_1_5740181	7498.96	462.118	2.886714503e-002	6.961090099e-002	6.783667451e-001	6.771385e+002	7.236768e+002	8.113245e+001	7.753482e+001	127.5	237.5	23	54	7.272288e+000	1.885289e+001	0	0	0	0	0	0	0	0	1	0	0	86.3551	166.792	1	1	1	1	22.9591	22.9813	55.3676
DATA	731	5	75	0	0	Col_5_26587636	Col_5_26587636	7520.59	462.216	7.453948393e-003	7.950394849e-002	9.253032224e-001	4.483817e+002	4.561438e+002	6.326471e+001	5.340384e+001	98	174	23	55	7.270716e+000	1.918844e+001	0	0	0	0	0	0	0	0	1	0	0	57.2585	105.354	1	1	1	1	23.696	22.8739	55.9218
DATA	732	5	76	0	0	NC_4_1280285	NC_4_1280285	7541.78	461.522	6.198261931e-002	8.858749745e-002	4.841291515e-001	3.335343e+002	3.847008e+002	5.567252e+001	4.741721e+001	82	156.5	23	55	7.392896e+000	1.883776e+001	0	0	0	0	0	0	0	0	1	0	0	42.6459	89.0178	1	1	1	1	27.0811	22.776	56.072
DATA	733	5	77	0	0	Col_4_8296909	Col_4_8296909	7562.89	461.786	1.744938712e-002	6.605370563e-002	7.916491635e-001	9.198021e+002	9.575110e+002	1.021883e+002	9.966804e+001	157	293	23	55	7.336674e+000	1.909992e+001	0	0	0	0	0	0	0	0	1	0	0	117.752	221.997	1	1	1	1	25.1049	22.9528	56.2593
DATA	734	5	78	0	0	NC_3_5568975	NC_3_5568975	7584.2	461.84	6.275359262e-002	8.327819278e-002	4.511244552e-001	3.776723e+002	4.363839e+002	5.834131e+001	5.164217e+001	90.5	175.5	23	55	7.320008e+000	1.929085e+001	0	0	0	0	0	0	0	0	1	0	0	48.4069	101.363	1	1	1	1	24.1747	22.9036	56.3518
DATA	735	5	79	0	0	NC_1_24773008	NC_1_24773008	7605.3	462.107	1.704642497e-002	6.884436097e-002	8.044376030e-001	7.166184e+002	7.453055e+002	8.431033e+001	7.946485e+001	130	235	22	56	7.176258e+000	1.941930e+001	0	0	0	0	0	0	0	0	1	0	0	91.9556	173.431	1	1	1	1	24.6442	22.8032	56.8868
DATA	736	5	80	0	0	NC_1_24461605	NC_1_24461605	7626.44	461.86	9.076060481e-002	7.074468658e-002	1.995159921e-001	5.975999e+002	7.364972e+002	7.442961e+001	7.862357e+001	120	242.5	22	56	7.220987e+000	1.947475e+001	0	0	0	0	0	0	0	0	1	0	0	76.767	171.662	1	1	1	1	23.9365	22.6012	57.3076
DATA	737	5	81	0	0	NC_1_24190879	NC_1_24190879	7647.5	461.676	2.075439521e-001	8.296383001e-002	1.236266341e-002	3.368077e+002	5.431577e+002	5.566687e+001	6.087063e+001	84	201	22	56	7.111395e+000	1.904030e+001	0	0	0	0	0	0	0	0	1	0	0	43.3111	126.795	1	1	1	1	27.0811	22.7154	56.7829
DATA	738	5	82	0	0	Col_1_11631076	Col_1_11631076	7668.67	461.609	4.061604131e-002	6.909553830e-002	5.566501844e-001	6.864932e+002	7.537933e+002	8.168961e+001	8.021726e+001	132	247	22	55	7.313126e+000	1.920623e+001	0	0	0	0	0	0	0	0	1	0	0	88.367	176.231	1	1	1	1	27.2919	22.4283	56.0039
DATA	739	5	83	0	0	Col_4_7130292	Col_4_7130292	7689.96	461.868	1.813533230e-001	6.374797813e-002	4.443258665e-003	4.412909e+003	6.700055e+003	4.435024e+002	6.705653e+002	576.5	1483.5	22	55	7.412612e+000	1.926531e+001	0	0	0	0	0	0	0	0	1	0	0	568.591	1568.75	1	1	1	1	24.1747	22.7738	56.0927
DATA	740	5	84	0	0	Col_1_5273967	Col_1_5273967	7710.68	461.772	-1.294989567e-002	6.351885895e-002	8.384513258e-001	1.418196e+003	1.376533e+003	1.485463e+002	1.403460e+002	219	389	22	54	7.456133e+000	1.967539e+001	0	0	0	0	0	0	0	0	1	0	0	182.893	322.72	1	1	1	1	25.1049	22.8374	56.3391
DATA	741	5	85	0	0	NC_2_3809693	NC_2_3809693	7732.15	461.5	-1.133399640e+000	2.111868025e-001	8.014098780e-008	3.691558e+002	2.715251e+001	5.755506e+001	2.735631e+001	89	71	22	54	7.368181e+000	1.914014e+001	0	0	0	0	0	0	0	0	1	0	0	47.648	2.97677	1	0	1	0	26.6546	22.9954	55.9149
DATA	742	5	86	0	0	Col_5_17360586	Col_5_17360586	7753.4	461.586	-1.870346791e-001	1.352272959e-001	1.666301330e-001	2.325297e+002	1.511624e+002	4.987351e+001	3.120088e+001	68	101	22	54	7.564278e+000	1.909153e+001	0	0	0	0	0	0	0	0	1	0	0	30.0376	35.5245	1	1	1	1	27.501	22.7836	55.6485
DATA	743	5	87	0	0	NC_1_4143161	NC_1_4143161	7773.98	461.518	-9.057276403e-002	1.990804559e-001	6.491411971e-001	1.318394e+002	1.070219e+002	4.601781e+001	2.929162e+001	57	93	22	54	7.424940e+000	1.830171e+001	0	0	0	0	0	0	0	0	1	0	0	17.0432	25.177	1	1	0	0	25.3321	22.5556	55.0453
DATA	744	5	88	0	0	NC_4_15444954	NC_4_15444954	7795.33	461.891	-1.224334299e-001	1.185253017e-001	3.016165615e-001	2.562212e+002	1.932776e+002	5.096608e+001	3.339843e+001	75	105	22	54	7.172958e+000	1.821078e+001	0	0	0	0	0	0	0	0	1	0	0	33.1459	45.5167	1	1	1	1	24.8756	22.1403	55.0586
DATA	745	5	89	0	0	Col_2_11675576	Col_2_11675576	7816.73	461.269	-6.845488794e-003	6.736572703e-002	9.190608536e-001	8.189110e+002	8.061043e+002	9.297701e+001	8.508103e+001	141.5	255.5	22	54	7.094559e+000	1.882505e+001	0	0	0	0	0	0	0	0	1	0	0	106.006	189.985	1	1	1	1	24.4106	22.0111	55.068
DATA	746	5	90	0	0	NC_5_1761061	NC_5_1761061	7838	461.5	0.000000000e+000	5.338927931e-001	1.000000000e+000	4.372213e+001	4.072951e+001	4.400293e+001	2.749718e+001	32	73.5	21	54	7.176464e+000	2.022611e+001	0	0	0	0	0	0	0	0	1	0	0	-7.83732	9.60724	0	1	0	0	30	21.7526	56.1717
DATA	747	5	91	0	0	Col_1_21980704	Col_1_21980704	7859.07	461.527	-4.828119605e-002	6.292724962e-002	4.429304040e-001	1.829331e+003	1.636858e+003	1.881455e+002	1.659263e+002	274.5	451.5	21	54	7.425709e+000	2.002027e+001	0	0	0	0	0	0	0	0	1	0	0	237.069	386.368	1	1	1	1	25.3321	21.6597	55.8791
DATA	748	5	92	0	0	NC_3_5963886	NC_3_5963886	7880.22	461.56	1.655097493e-001	8.604646818e-002	5.441819890e-002	3.160213e+002	4.626218e+002	5.413923e+001	5.364504e+001	79	175.5	21	54	7.245324e+000	1.943403e+001	0	0	0	0	0	0	0	0	1	0	0	40.9737	109.264	1	1	1	1	23.9365	21.7679	55.2679
DATA	749	5	93	0	0	Col_1_27041088	Col_1_27041088	7901.54	461.731	-5.939488946e-002	7.624914665e-002	4.360044047e-001	5.349993e+002	4.666146e+002	6.923124e+001	5.398253e+001	108	174	22	54	7.192162e+000	1.918167e+001	0	0	0	0	0	0	0	0	1	0	0	69.3947	110.265	1	1	1	1	24.4106	22.2135	55.1453
DATA	750	5	94	0	0	Col_2_14937131	Col_2_14937131	7922.38	461.32	4.566555878e-002	7.108151956e-002	5.205880162e-001	5.983626e+002	6.647066e+002	7.422778e+001	7.179630e+001	121	218	22	53	7.351031e+000	1.880479e+001	0	0	0	0	0	0	0	0	1	0	0	77.6405	157.125	1	1	1	1	23.9365	22.6304	55.0957
DATA	751	5	95	0	0	NC_5_17733155	NC_5_17733155	7943.59	461.611	2.153433440e-002	6.679602887e-002	7.471576828e-001	8.350339e+002	8.774824e+002	9.434517e+001	9.184551e+001	147.5	275	22	54	7.241764e+000	1.923203e+001	0	0	0	0	0	0	0	0	1	0	0	108.383	207.494	1	1	1	1	24.4106	22.422	55.6089
DATA	752	5	96	0	0	Col_3_10805232	Col_3_10805232	7964.9	461.34	1.298329450e-002	1.618792506e-001	9.360753474e-001	1.474102e+002	1.518835e+002	4.630954e+001	3.108559e+001	57	102	22	54	7.546675e+000	1.928015e+001	0	0	0	0	0	0	0	0	1	0	0	19.1376	35.9205	1	1	0	1	24.1747	22.4492	56.0597
DATA	753	5	97	0	0	Col_1_11008010	Col_1_11008010	7986	461.5	4.970894795e-001	7.653224382e-002	8.294297343e-011	2.949573e+004	9.265067e+004	2.949899e+003	9.265107e+003	3997.5	23059	22	54	7.278411e+000	1.865031e+001	0	0	0	0	0	0	0	0	1	0	0	3830.02	21914.6	1	1	1	1	26.2212	22.0526	55.6846
DATA	754	5	98	0	0	Col_5_19604346	Col_5_19604346	8006.85	461.5	-8.693868904e-003	6.538763779e-002	8.942258787e-001	1.009358e+003	9.893536e+002	1.100643e+002	1.025849e+002	170	288.5	22	55	7.263291e+000	1.880622e+001	0	0	0	0	0	0	0	0	1	0	0	131.081	234.01	1	1	1	1	25.3321	21.9368	56.6258
DATA	755	5	99	0	0	Col_1_4847244	Col_1_4847244	8028.29	461.661	5.367123050e-002	6.380504524e-002	4.002497153e-001	1.269658e+003	1.436673e+003	1.343359e+002	1.462048e+002	209	402	22	55	7.205239e+000	1.834904e+001	0	0	0	0	0	0	0	0	1	0	0	164.896	339.788	1	1	1	1	24.8756	22.0054	56.128
DATA	756	5	100	0	0	Col_3_16213145	Col_3_16213145	8049.04	461.84	1.101640808e-001	7.628179173e-002	1.486904078e-001	4.462712e+002	5.751259e+002	6.258912e+001	6.358856e+001	99	205.5	22	56	7.214196e+000	1.881710e+001	0	0	0	0	0	0	0	0	1	0	0	57.9594	136.001	1	1	1	1	23.696	22.0812	57.1119
DATA	757	5	101	0	0	NC_5_7186123	NC_5_7186123	8070.95	461.226	1.166134193e-002	1.243919174e-001	9.253103074e-001	2.044069e+002	2.099698e+002	4.841404e+001	3.431194e+001	67	112	22	55	7.488012e+000	1.871781e+001	0	0	0	0	0	0	0	0	1	0	0	26.5454	49.6306	1	1	0	1	26.6546	22.4921	56.8243
DATA	758	5	102	0	0	Col_1_23109972	Col_1_23109972	8091.51	461.492	2.434517904e-002	7.160901111e-002	7.338763493e-001	5.929296e+002	6.271166e+002	7.377116e+001	6.833517e+001	119.5	204.5	22.5	56	7.536593e+000	1.889867e+001	0	0	0	0	0	0	0	0	1	0	0	76.9925	148.181	1	1	1	1	26.2212	22.8054	57.2966
DATA	759	5	103	0	0	NC_5_2943184	NC_5_2943184	8113.31	462.462	1.645446627e-001	6.774194796e-002	1.514085713e-002	7.586107e+002	1.108061e+003	8.764750e+001	1.140852e+002	139	293	23	57	7.805481e+000	1.898898e+001	0	0	0	0	0	0	0	0	1	0	0	98.4897	261.733	1	1	1	1	17.9125	23.444	57.3057
DATA	760	5	104	0	0	Col_1_6989145	Col_1_6989145	8134.45	461.446	2.340037865e-002	6.748476173e-002	7.287787263e-001	7.828985e+002	8.262393e+002	8.976352e+001	8.697885e+001	134	266	23	56	7.580719e+000	1.882271e+001	0	0	0	0	0	0	0	0	1	0	0	101.616	195.011	1	1	1	1	24.4106	23.3362	57.1125
DATA	761	5	105	0	0	Col_1_7529332	Col_1_7529332	8155.1	461.967	-2.790459762e-001	7.949167186e-002	4.474666904e-004	6.985449e+002	3.674078e+002	8.251635e+001	4.570953e+001	125	152	23	56	7.611897e+000	1.901857e+001	0	0	0	0	0	0	0	0	1	0	0	90.6416	86.6656	1	1	1	1	26.0017	23.4573	57.2867
DATA	762	5	106	0	0	NC_2_1094519	NC_2_1094519	8176.52	461.683	1.302632476e-001	8.963211120e-002	1.461376945e-001	2.998787e+002	4.047706e+002	5.319787e+001	4.877637e+001	78.5	165.5	23	57	7.597428e+000	1.933774e+001	0	0	0	0	0	0	0	0	1	0	0	38.8971	95.3972	1	1	1	1	25.3321	23.6117	57.8994
DATA	763	5	107	0	0	Col_2_10550212	Col_2_10550212	8197.73	461.709	3.509898039e-002	6.322012728e-002	5.787668967e-001	1.473123e+003	1.597122e+003	1.537313e+002	1.620187e+002	232	404	23	57	7.605047e+000	2.001215e+001	0	0	0	0	0	0	0	0	1	0	0	190.996	376.079	1	1	1	1	24.8756	23.9613	58.4075
DATA	764	5	108	0	0	NC_1_21462946	NC_1_21462946	8218.78	461.478	2.641666272e-001	3.781950404e-001	4.848688711e-001	4.369973e+001	8.028703e+001	4.399615e+001	2.842600e+001	44	85	24	57	7.870726e+000	1.940305e+001	0	0	0	0	0	0	0	0	0	0	0	1.52602	18.8861	0	1	0	0	27.0811	24.5539	58.2313
DATA	765	5	109	0	0	Col_2_11537823	Col_2_11537823	8240.09	461.679	8.712034835e-002	6.219934293e-002	1.613147296e-001	3.522060e+003	4.304444e+003	3.549443e+002	4.313091e+002	511	1082	24	56	7.794370e+000	1.872457e+001	0	0	0	0	0	0	0	0	0	0	0	456.177	1011.48	1	1	1	1	25.3321	24.5661	57.6829
DATA	766	5	110	0	0	Col_3_10128175	Col_3_10128175	8261	461.5	1.232470745e-001	6.673943989e-002	6.479203223e-002	8.260191e+002	1.097077e+003	9.360452e+001	1.130606e+002	145.5	315	24	56	7.761356e+000	1.875094e+001	0	0	0	0	0	0	0	0	1	0	0	106.921	257.491	1	1	1	1	26.2212	24.3183	57.5453
DATA	767	5	111	0	0	NC_5_7349436	NC_5_7349436	8282.22	461.478	1.363406359e-001	8.908539319e-002	1.259056852e-001	3.028347e+002	4.145208e+002	5.346414e+001	4.966975e+001	78	159.5	24	56	7.622802e+000	1.814287e+001	0	0	0	0	0	0	0	0	0	0	0	39.1732	97.1675	1	1	1	1	27.0811	24.3608	57.4924
DATA	768	5	112	0	0	NC_3_15251839	NC_3_15251839	8304.08	461.88	1.130872601e-001	1.639958584e-001	4.904622004e-001	1.301014e+002	1.687987e+002	4.597262e+001	3.218262e+001	63	107	24	56	7.940532e+000	1.847147e+001	0	0	0	0	0	0	0	0	0	0	0	16.8168	39.5157	1	1	0	1	23.4529	24.4668	57.6116
DATA	769	5	113	0	0	NC_5_12105241	NC_5_12105241	8325.21	461.774	8.088263866e-002	7.854419911e-002	3.031169195e-001	4.242149e+002	5.110561e+002	6.121165e+001	5.800657e+001	93	184.5	24	57	7.960352e+000	1.876238e+001	0	0	0	0	0	0	0	0	1	0	0	54.7904	119.464	1	1	1	1	24.4106	24.2579	57.5395
DATA	770	5	114	0	0	Col_2_2283403	Col_2_2283403	8344.56	461.537	1.410156727e-001	1.017751605e-001	1.658810782e-001	2.386271e+002	3.301684e+002	5.019693e+001	4.295638e+001	72	148	24	57	7.630532e+000	1.903423e+001	0	0	0	0	0	0	0	0	1	0	0	30.7965	77.0694	1	1	1	1	22.4545	24.2193	57.674
DATA	771	5	115	0	0	Col_4_12698343	Col_4_12698343	8366.72	461.383	2.386266828e-001	9.730672038e-002	1.419405269e-002	2.348497e+002	4.068335e+002	5.005533e+001	4.912079e+001	74	160	24	56	7.698819e+000	1.895372e+001	0	0	0	0	0	0	0	0	0	0	0	30.2804	94.8033	1	1	1	1	23.696	24.3371	56.8602
DATA	772	5	116	0	0	NC_3_7505138	NC_3_7505138	8388.18	461.421	-5.198424449e-002	6.212983525e-002	4.027593075e-001	2.971628e+003	2.636393e+003	3.004389e+002	2.650773e+002	425.5	685.5	24	56	7.838715e+000	1.900789e+001	0	0	0	0	0	0	0	0	0	0	0	382.776	613.308	1	1	1	1	25.7804	24.5108	56.9155
DATA	773	5	117	0	0	NC_1_12963589	NC_1_12963589	8409.22	461.478	1.392116279e-001	6.342679787e-002	2.817512432e-002	2.037688e+003	2.807690e+003	2.085269e+002	2.821245e+002	317	717	24	56	7.911309e+000	1.901149e+001	0	0	0	0	0	0	0	0	0	0	0	262.21	652.019	1	1	1	1	27.0811	24.425	57.0924
DATA	774	5	118	0	0	NC_1_18330465	NC_1_18330465	8430.4	461.414	-5.813519021e-002	6.439946990e-002	3.666703941e-001	1.302126e+003	1.138984e+003	1.375546e+002	1.172119e+002	205	342	24	57	7.793207e+000	1.940340e+001	0	0	0	0	0	0	0	0	0	0	0	167.378	264.013	1	1	1	1	27.501	24.3373	58.3929
DATA	775	5	119	0	0	Col_1_21435320	Col_1_21435320	8451.5	461.324	-2.764528130e-001	1.174513248e-001	1.858435535e-002	3.172008e+002	1.678346e+002	5.455780e+001	3.241016e+001	84	110	24	57	7.846566e+000	1.998132e+001	0	0	0	0	0	0	0	0	0	0	0	40.7278	38.8288	1	1	1	1	27.0811	24.4946	58.4074
DATA	776	5	120	0	0	NC_3_21835456	NC_3_21835456	8472.6	461.414	1.407468712e-001	8.236535212e-002	8.748586585e-002	3.612132e+002	4.994712e+002	5.726934e+001	5.715304e+001	88	187.5	24	58	7.849483e+000	1.983112e+001	0	0	0	0	0	0	0	0	0	0	0	46.3244	115.327	1	1	1	1	27.501	24.7141	58.3233
DATA	777	5	121	0	0	Col_4_5658439	Col_4_5658439	8493.86	461.196	1.185442277e-001	6.895758906e-002	8.559820067e-002	6.738019e+002	8.852715e+002	8.074673e+001	9.280118e+001	131.5	271	24	56	7.665210e+000	1.960054e+001	0	0	0	0	0	0	0	0	0	0	0	86.3056	203.979	1	1	1	1	24.1747	24.8527	57.2801
DATA	778	5	122	0	0	Col_5_22241888	Col_5_22241888	8515.74	460.848	3.102248525e-001	6.904365211e-002	7.017078904e-006	1.138261e+003	2.325235e+003	1.222360e+002	2.341916e+002	186	553	24	56	7.427248e+000	1.963436e+001	0	0	0	0	0	0	0	0	0	0	0	145.602	534.561	1	1	1	1	22.4545	24.7178	57.789
DATA	779	5	123	0	0	NC_1_28006942	NC_1_28006942	8536	461.5	4.899512333e-002	8.446894063e-002	5.618895677e-001	3.735856e+002	4.182012e+002	5.818897e+001	5.030404e+001	84.5	156	25	57	7.694484e+000	1.954973e+001	0	0	0	0	0	0	0	0	0	0	0	47.727	95.9534	1	1	1	1	26.2212	25.1217	58.5355
DATA	780	5	124	0	0	Col_2_6733701	Col_2_6733701	8557.03	461.368	1.334958966e-001	6.404842300e-002	3.713321145e-002	1.452783e+003	1.975590e+003	1.519921e+002	1.995361e+002	228.5	512	25	56	8.007464e+000	1.917180e+001	0	0	0	0	0	0	0	0	0	0	0	185.343	452.268	1	1	1	1	25.5572	25.1237	58.09
DATA	781	5	125	0	0	NC_3_16150225	NC_3_16150225	8578.39	461.373	2.605470986e-001	6.717857248e-002	1.051346474e-004	1.272935e+003	2.319281e+003	1.349267e+002	2.336223e+002	206	612	25	56	7.785150e+000	1.965558e+001	0	0	0	0	0	0	0	0	0	0	0	162.163	529.721	1	1	1	1	24.4106	25.2428	57.8977
DATA	782	5	126	0	0	Col_5_18055254	Col_5_18055254	8599.5	461.324	2.156198849e-001	6.596466727e-002	1.080359758e-003	1.284983e+003	2.111141e+003	1.360858e+002	2.129826e+002	196	431	25	56	7.803863e+000	2.041429e+001	0	0	0	1	0	0	0	0	0	0	0	163.455	481.051	1	1	1	1	27.0811	25.7242	58.6136
DATA	783	5	127	0	0	Col_2_7505563	Col_2_7505563	8621	461.7	-1.573711895e-002	6.797965941e-002	8.169283532e-001	8.054804e+002	7.768154e+002	9.220494e+001	8.264764e+001	149	236	26	58	8.352261e+000	2.034667e+001	0	0	0	0	0	0	0	0	0	0	0	102.302	176.589	1	1	1	1	26.2212	26.1543	59.4202
DATA	784	5	128	0	0	Col_1_27909008	Col_1_27909008	8642.33	461.618	4.908250506e-002	6.783358553e-002	4.693283405e-001	7.658902e+002	8.575294e+002	8.880350e+001	9.029800e+001	135	260	26	58	7.995802e+000	2.032771e+001	0	0	0	0	0	0	0	0	0	0	0	97.119	194.456	1	1	1	1	24.8756	26.1034	58.812
DATA	785	5	129	0	0	NC_2_18597084	NC_2_18597084	8663	461.5	-4.156509107e-002	7.900985318e-002	5.988362525e-001	4.889220e+002	4.442981e+002	6.646087e+001	5.270763e+001	102	164	26	57	8.039269e+000	2.015846e+001	0	0	0	0	0	0	0	0	0	0	0	61.8997	100.504	1	1	1	1	26.2212	26.248	58.7772
DATA	786	5	130	0	0	NC_2_10268074	NC_2_10268074	8684.33	461.391	3.634367644e-001	2.438505156e-001	1.361169935e-001	6.334659e+001	1.462716e+002	4.553619e+001	3.197136e+001	49.5	95.5	26	57	8.039410e+000	1.987009e+001	0	0	0	0	0	0	0	0	0	0	0	8.00651	33.0033	1	1	0	1	27.2919	26.5967	58.6395
DATA	787	5	131	0	0	NC_5_17685069	NC_5_17685069	8705.5	461.324	-2.379366069e-002	1.215653399e-001	8.448235836e-001	2.272681e+002	2.151517e+002	5.056556e+001	3.571102e+001	66.5	111.5	26	57	7.754880e+000	1.931386e+001	0	0	0	0	0	0	0	0	0	0	0	28.6759	48.4202	1	1	1	1	27.0811	26.5118	58.0566
DATA	788	5	132	0	0	NC_2_339420	NC_2_339420	8726.65	461.939	1.232763025e-001	9.295115124e-002	1.847574890e-001	2.918984e+002	3.877109e+002	5.384696e+001	4.816216e+001	78	153	26	57	7.783889e+000	1.857500e+001	0	0	0	0	0	0	0	0	0	0	0	36.767	87.0397	1	1	1	1	23.4529	26.5836	57.6489
DATA	789	5	133	0	0	Col_1_1131272	Col_1_1131272	8747.48	461.893	-1.172670903e-001	9.561148903e-002	2.200121549e-001	3.665778e+002	2.798331e+002	5.829614e+001	4.004595e+001	86	128	26	56	7.717974e+000	1.848387e+001	0	0	0	0	0	0	0	0	0	0	0	46.0925	62.66	1	1	1	1	25.3321	26.161	56.9466
DATA	790	5	134	0	0	Col_2_16872199	Col_2_16872199	8769.03	461.368	3.619925150e-002	6.202539822e-002	5.594761251e-001	2.797338e+003	3.040494e+003	2.833960e+002	3.054034e+002	397	729	26	57	7.694473e+000	1.877633e+001	0	0	0	0	0	0	0	0	0	0	0	351.076	678.938	1	1	1	1	25.5572	26.2522	57.1605
DATA	791	5	135	0	0	NC_5_17235421	NC_5_17235421	8790	461.5	2.363427325e-001	1.328637939e-001	7.526683917e-002	1.519302e+002	2.618104e+002	4.796580e+001	3.892201e+001	62	123	26	56	7.752647e+000	1.924055e+001	0	0	0	0	0	0	0	0	0	0	0	19.0328	58.3103	1	1	0	1	26.2212	26.5191	57.1742
DATA	792	5	136	0	0	NC_2_6460632	NC_2_6460632	8811.41	460.971	-6.639745566e-002	6.411694736e-002	3.004037526e-001	1.454281e+003	1.248105e+003	1.524047e+002	1.281084e+002	214	348	26	58	7.739835e+000	1.968247e+001	0	0	0	0	0	0	0	0	0	0	0	181.834	277.203	1	1	1	1	27.7085	26.8383	58.066
DATA	793	5	137	0	0	NC_5_2082892	NC_5_2082892	8832.37	461	-3.316811889e-002	1.012984245e-001	7.433428604e-001	3.030301e+002	2.807487e+002	5.480905e+001	4.033260e+001	75	117	27	57	7.988373e+000	1.999677e+001	0	0	0	0	0	0	0	0	0	0	0	37.817	62.1901	1	1	1	1	29.1201	27.2594	57.9974
DATA	794	5	138	0	0	Col_3_22194176	Col_3_22194176	8853.48	461.23	-1.413085563e-001	1.599206802e-001	3.769032552e-001	1.874446e+002	1.353831e+002	4.944904e+001	3.203445e+001	68	96	27	57	8.138782e+000	1.997798e+001	0	0	0	0	0	0	0	0	0	0	0	23.3471	29.911	1	1	0	0	25.7804	27.3917	58.1417
DATA	795	5	139	0	0	NC_4_16881536	NC_4_16881536	8874.33	461.224	1.268269317e-001	1.089329082e-001	2.443160551e-001	2.276341e+002	3.048346e+002	5.118777e+001	4.214974e+001	66.5	129	27	57	7.851834e+000	2.015633e+001	0	0	0	0	0	0	0	0	0	0	0	28.2978	67.1724	1	1	0	1	25.7804	27.5188	58.6707
DATA	796	5	140	0	0	NC_5_23869198	NC_5_23869198	8895.49	461.339	2.981055082e-001	2.897681731e-001	3.035866254e-001	5.834522e+001	1.159073e+002	4.630840e+001	3.140351e+001	49	91	27	57	7.785694e+000	1.938276e+001	0	0	0	0	0	0	0	0	0	0	0	7.23858	25.4738	1	1	0	0	25.3321	27.1646	58.4399
DATA	797	5	141	0	0	NC_5_18549151	NC_5_18549151	8917.31	461.185	-9.965095865e-001	1.138370323e-001	2.062387813e-018	2.572187e+003	2.592942e+002	2.613058e+002	3.910083e+001	355	129.5	27	57	7.480364e+000	1.862466e+001	0	0	0	0	0	0	0	0	0	0	0	318.451	56.8302	1	1	1	1	27.2919	26.8138	57.8583
DATA	798	5	142	0	0	NC_3_22939809	NC_3_22939809	8938.18	461.054	4.576326288e-002	6.578434186e-002	4.866443763e-001	9.707511e+002	1.078627e+003	1.074775e+002	1.117828e+002	163	306	27	56	7.769733e+000	1.877100e+001	0	0	0	0	0	0	0	0	0	0	0	119.942	235.789	1	1	1	1	25.5572	27.1641	57.702
DATA	799	5	143	0	0	Col_1_8848230	Col_1_8848230	8959.75	461.593	-1.930345023e-002	8.083500048e-002	8.112601703e-001	4.631759e+002	4.430395e+002	6.543755e+001	5.318142e+001	103	162.5	27	56	7.789515e+000	1.947900e+001	0	0	0	0	0	0	0	0	0	0	0	57.1086	96.6025	1	1	1	1	25.7804	27.1238	57.3574
DATA	800	5	144	0	0	NC_1_27614739	NC_1_27614739	8980.44	461.027	2.862959741e-001	1.622382111e-001	7.762019521e-002	1.139266e+002	2.202527e+002	4.770033e+001	3.681149e+001	55	115	27	55	7.731179e+000	1.986190e+001	0	0	0	0	0	0	0	0	0	0	0	14.0182	47.8992	1	1	0	1	29.1201	26.9431	56.9954
DATA	801	5	145	0	0	NC_4_12096145	NC_4_12096145	9001.56	461.027	7.611399924e-002	2.031354725e-001	7.078867497e-001	1.130125e+002	1.346606e+002	4.777281e+001	3.249187e+001	55	91.5	26	55	7.552169e+000	1.959212e+001	0	0	0	0	0	0	0	0	0	0	0	13.8766	29.2112	1	1	0	0	29.1201	26.4604	57.0266
DATA	802	5	146	0	0	Col_1_22494197	Col_1_22494197	9022.45	461.091	-2.638119461e-002	6.790927491e-002	6.976630365e-001	8.550916e+002	8.046953e+002	9.734125e+001	8.575561e+001	142.5	232.5	26	55	7.398599e+000	1.919427e+001	0	0	0	0	0	0	0	0	0	0	0	104.777	174.131	1	1	1	1	27.0811	26.222	56.6922
DATA	803	5	147	0	0	Col_5_3198697	Col_5_3198697	9043.66	461.31	2.694806002e-002	7.941761853e-002	7.343679791e-001	4.627275e+002	4.923493e+002	6.567985e+001	5.750653e+001	100	172	25	55	7.324868e+000	1.919636e+001	0	0	0	0	0	0	0	0	0	0	0	56.5797	106.285	1	1	1	1	25.3321	25.8511	56.9145
DATA	804	5	148	0	0	NC_3_3279457	NC_3_3279457	9065.25	460.768	-8.454480205e-002	1.795873212e-001	6.378030862e-001	1.570737e+002	1.292881e+002	4.928399e+001	3.247443e+001	63	91	25	55	7.245405e+000	1.837662e+001	0	0	0	0	0	0	0	0	0	0	0	19.1642	27.8388	1	1	0	0	24.8756	25.9543	56.1607
DATA	805	5	149	0	0	Col_5_26142482	Col_5_26142482	9086.33	460.81	-3.519686000e-002	6.247421693e-002	5.731746776e-001	2.287248e+003	2.109193e+003	2.334663e+002	2.130223e+002	315	529	26	55	7.270817e+000	1.873936e+001	0	0	0	0	0	0	0	0	0	0	0	278.47	453.11	1	1	1	1	25.7804	25.9561	56.2103
DATA	806	5	150	0	0	Col_5_17064143	Col_5_17064143	9107.37	461	-6.120087416e-002	2.816893570e-001	8.280028385e-001	9.426299e+001	8.187293e+001	4.784997e+001	3.102489e+001	54	78	26	55	7.231912e+000	1.945415e+001	0	0	0	0	0	0	0	0	0	0	0	11.4522	17.5495	1	1	0	0	29.1201	25.9108	56.6166
DATA	807	5	151	0	0	Col_1_24304027	Col_1_24304027	9128.16	460.869	-6.648592123e-002	7.327416048e-002	3.642173310e-001	6.612719e+002	5.674063e+002	8.113467e+001	6.417887e+001	121	183.5	25	55	7.039491e+000	1.895158e+001	0	0	0	0	0	0	0	0	0	0	0	80.1704	121.359	1	1	1	1	26.8687	25.8819	56.1128
DATA	808	5	152	0	0	Col_2_17431021	Col_2_17431021	9149.65	461.176	-7.620787723e-002	9.344125064e-002	4.147461358e-001	3.776000e+002	3.168284e+002	6.037704e+001	4.366908e+001	88	126.5	25	54	7.133055e+000	1.854499e+001	0	0	0	0	0	0	0	0	0	0	0	45.6805	67.6232	1	1	1	1	24.1747	25.5868	55.2181
DATA	809	5	153	0	0	NC_2_12703309	NC_2_12703309	9171.2	461.8	1.548862565e-001	1.355859914e-001	2.533098022e-001	1.686035e+002	2.408534e+002	5.013360e+001	3.855897e+001	64	113	25	53	7.038003e+000	1.781689e+001	0	0	0	0	0	0	0	0	0	0	0	20.3533	51.3078	1	1	0	1	24.4106	25.2592	54.1787
DATA	810	5	154	0	0	NC_3_15881103	NC_3_15881103	9191.9	461.103	-1.934795372e-001	1.223808703e-001	1.138866974e-001	2.893713e+002	1.853429e+002	5.546011e+001	3.541058e+001	78	102	25	54	7.118563e+000	1.841574e+001	0	0	0	0	0	0	0	0	0	0	0	34.8589	39.4024	1	1	1	1	26.2212	25.068	54.1401
DATA	811	5	155	0	0	Col_5_16495415	Col_5_16495415	9213.17	461	6.619993283e-002	6.301790756e-002	2.934910569e-001	1.773419e+003	2.065434e+003	1.835705e+002	2.087438e+002	256.5	493.5	25	54	7.203219e+000	1.908831e+001	0	0	0	0	0	0	0	0	0	0	0	213.18	438.275	1	1	1	1	28.1191	25.0861	54.6415
DATA	812	5	156	0	0	NC_5_23126916	NC_5_23126916	9235	460.86	3.118920995e-001	1.109785703e-001	4.948283528e-003	1.902556e+002	3.901481e+002	5.118312e+001	4.938890e+001	60	146	25	54	7.316666e+000	1.900535e+001	0	0	0	0	0	0	0	0	0	0	0	22.8209	82.6379	1	1	0	1	23.4529	25.0869	54.5561
DATA	813	5	157	0	0	Col_2_8606488	Col_2_8606488	9255.62	460.83	-3.264273583e-001	6.942607201e-002	2.578807036e-006	2.802246e+003	1.321536e+003	2.842406e+002	1.355897e+002	382	318	25	54	7.224391e+000	1.924507e+001	0	0	0	0	0	0	0	0	0	0	0	335.446	279.476	1	1	1	1	24.6442	24.9614	55.2665
DATA	814	5	158	0	0	Col_1_23405545	Col_1_23405545	9276.69	461.259	8.242347931e-002	6.822475295e-002	2.270022888e-001	7.762183e+002	9.384418e+002	9.111135e+001	9.863722e+001	137	256	24	54	7.297350e+000	1.941405e+001	0	0	0	0	0	0	0	0	0	0	0	92.7296	198.183	1	1	1	1	25.3321	24.7396	55.1918
DATA	815	5	159	0	0	Col_2_9759081	Col_2_9759081	9297.73	460.625	9.311821514e-002	1.183186495e-001	4.312747519e-001	2.189603e+002	2.713212e+002	5.258245e+001	4.076125e+001	67.5	135	24	53	7.173375e+000	1.877119e+001	0	0	0	0	0	0	0	0	0	0	0	26.1042	57.2132	1	1	0	1	23.696	24.4005	54.2049
DATA	816	5	160	0	0	NC_3_1646071	NC_3_1646071	9319	461.259	1.301873047e-001	7.138532470e-002	6.819342551e-002	6.148490e+002	8.297663e+002	7.794228e+001	8.838821e+001	112	243.5	24	52	7.166430e+000	1.852107e+001	0	0	0	0	0	0	0	0	0	0	0	73.1556	174.781	1	1	1	1	24.8756	24.5059	53.7505
DATA	817	5	161	0	0	NC_1_4616112	NC_1_4616112	9339.75	460.375	1.197212950e-001	8.883710768e-002	1.777711142e-001	3.382172e+002	4.455710e+002	5.871647e+001	5.383403e+001	87.5	150.5	24	53	6.982574e+000	1.851992e+001	0	0	0	0	0	0	0	0	1	0	0	40.1619	93.7365	1	1	1	1	18.8476	24.2889	53.6129
DATA	818	5	162	0	0	NC_2_11910217	NC_2_11910217	9361.37	461	2.117624410e-001	1.184871684e-001	7.390218694e-002	1.929733e+002	3.142387e+002	5.181859e+001	4.380247e+001	66.5	130.5	23	52	7.275678e+000	1.854489e+001	0	0	0	0	0	0	0	0	1	0	0	22.8698	66.054	1	1	0	1	29.1201	23.7188	53.1855
DATA	819	5	163	0	0	Col_2_8304497	Col_2_8304497	9382.16	460.636	8.097782323e-002	6.672046461e-002	2.248669132e-001	9.016822e+002	1.086504e+003	1.022344e+002	1.128613e+002	150	295.5	23	53	7.095199e+000	1.803707e+001	0	0	0	0	0	0	0	0	1	0	0	106.659	228.196	1	1	1	1	25.3321	23.3811	53.1655
DATA	820	5	164	66	1	DarkCorner	DarkCorner	9403.56	460.973	0.000000000e+000	6.445484125e-001	1.000000000e+000	4.796528e+001	3.036229e+001	4.827334e+001	3.055729e+001	36	64	23	52	7.034621e+000	1.796252e+001	0	0	0	0	0	0	0	0	1	0	0	-7.76647	-3.73624	0	0	0	0	30	23.4717	53.0968
DATA	821	6	1	0	0	NC_2_16525467	NC_2_16525467	5965.97	468.466	2.514133282e-002	1.795795094e-001	8.886591038e-001	1.339688e+002	1.419532e+002	4.778118e+001	3.113588e+001	53	103	22	54	7.279005e+000	1.838986e+001	0	0	0	0	0	0	0	0	1	0	0	16.6479	32.8581	1	1	0	1	26.0017	22.5226	54.9377
DATA	822	6	2	0	0	Col_3_9995799	Col_3_9995799	5986.26	468.698	-9.789597790e-002	6.904124374e-002	1.562098222e-001	8.636385e+002	6.893440e+002	9.786342e+001	7.438018e+001	147	228	22	54	7.230647e+000	1.820846e+001	0	0	0	0	0	0	0	0	1	0	0	106.942	158.278	1	1	1	1	24.8756	22.6266	55.0538
DATA	823	6	3	0	0	Col_1_12920374	Col_1_12920374	6007.92	468.94	-4.033762299e-002	8.920336495e-002	6.511260279e-001	3.809449e+002	3.471559e+002	5.987361e+001	4.470429e+001	85	142	23	55	7.682572e+000	1.859858e+001	0	0	0	0	0	0	0	0	1	0	0	47.0038	79.0616	1	1	1	1	23.2073	23.348	56.681
DATA	824	6	4	0	0	NC_5_16277427	NC_5_16277427	6028.85	468.538	1.727849044e-001	6.562183996e-002	8.462446875e-003	1.138581e+003	1.694919e+003	1.229273e+002	1.718510e+002	172	451.5	23	55	7.666904e+000	1.827525e+001	0	0	0	0	0	0	0	0	1	0	0	140.035	383.122	1	1	1	1	24.4106	23.2974	56.461
DATA	825	6	5	0	0	Col_1_24607844	Col_1_24607844	6049.68	468.702	-1.982842867e-002	6.578824868e-002	7.631112268e-001	1.031218e+003	9.851951e+002	1.131128e+002	1.025802e+002	156	269	23	58	7.634896e+000	1.950569e+001	0	0	0	0	0	0	0	0	1	0	0	126.45	221.145	1	1	1	1	23.4529	23.3987	58.6329
DATA	826	6	6	0	0	NC_2_12759619	NC_2_12759619	6071.4	468.586	1.902759092e-001	2.822313398e-001	5.001942161e-001	6.896089e+001	1.068756e+002	4.712311e+001	3.069402e+001	48	97.5	23	59	7.416502e+000	1.970397e+001	0	0	0	0	0	0	0	0	1	0	0	8.43146	23.826	1	1	0	0	30	23.7147	59.3021
DATA	827	6	7	0	0	Col_2_15838068	Col_2_15838068	6091.71	468.945	-7.360762277e-002	7.504592595e-002	3.266744418e-001	6.093035e+002	5.143113e+002	7.678922e+001	5.901716e+001	110	167	23	58	7.571209e+000	1.941353e+001	0	0	0	0	0	0	0	0	1	0	0	74.3075	113.972	1	1	1	1	24.6442	23.7621	58.9723
DATA	828	6	8	0	0	NC_2_19017688	NC_2_19017688	6113.71	468.5	8.389684597e-002	4.695974089e-001	8.582070655e-001	4.655440e+001	5.647517e+001	4.694081e+001	2.966668e+001	40	74	24	57	8.059261e+000	1.949303e+001	0	0	0	0	0	0	0	0	0	0	0	3.48324	12.4384	0	1	0	0	27.0811	24.5692	58.6047
DATA	829	6	9	0	0	NC_1_28634252	NC_1_28634252	6135	468.5	1.312954803e-001	8.614380068e-002	1.274729797e-001	3.477103e+002	4.704495e+002	5.843160e+001	5.541504e+001	78	162	24	56	8.328389e+000	1.871251e+001	0	0	0	0	0	0	0	0	0	0	0	42.2011	103.046	1	1	1	1	26.2212	24.8135	57.0893
DATA	830	6	10	0	0	Col_3_6750615	Col_3_6750615	6155.36	469.426	1.015821423e-002	6.717840080e-002	8.798080867e-001	8.757735e+002	8.964995e+002	9.941728e+001	9.435563e+001	137	263	24	56	7.855153e+000	1.891245e+001	0	0	0	0	0	0	0	0	0	0	0	106.081	195.426	1	1	1	1	22.9591	25.0462	57.2721
DATA	831	6	11	0	0	Col_5_15747374	Col_5_15747374	6177.02	468.352	2.888093838e-001	6.686312054e-002	1.564452764e-005	2.955028e+004	5.746072e+004	2.955404e+003	5.746148e+003	3464.5	12139.5	24	56	7.542068e+000	1.919623e+001	0	0	0	0	0	0	0	0	0	0	0	3572.38	12464	1	1	1	1	24.8756	24.3961	57.2078
DATA	832	6	12	0	0	NC_4_9160843	NC_4_9160843	6198.29	468.5	0.000000000e+000	6.452906615e-001	1.000000000e+000	4.692531e+001	2.951147e+001	4.722668e+001	2.970101e+001	38	64.5	24	54	7.606957e+000	1.896025e+001	0	0	0	0	0	0	0	0	0	0	0	-2.3281	-5.25089	0	0	0	0	27.0811	24.4791	56.5823
DATA	833	6	13	0	0	Col_2_15230018	Col_2_15230018	6218.86	468.393	-7.923894230e-002	7.140471485e-002	2.671215050e-001	7.442423e+002	6.201196e+002	8.818206e+001	6.880815e+001	124.5	195.5	24	56	7.613112e+000	1.881182e+001	0	0	0	0	0	0	0	0	0	0	0	89.6817	133.403	1	1	1	1	25.7804	25.1608	57.0994
DATA	834	6	14	0	0	Col_5_5901094	Col_5_5901094	6239.8	468.5	-2.098246659e-002	7.145304147e-002	7.690223599e-001	6.835203e+002	6.512818e+002	8.315814e+001	7.167453e+001	123.5	207	25	56	7.632658e+000	1.913382e+001	0	0	0	0	0	0	0	0	0	0	0	82.2514	139.599	1	1	1	1	25.7804	25.3278	56.8138
DATA	835	6	15	0	0	Col_4_16028697	Col_4_16028697	6261.04	468.714	8.704684621e-002	6.578135767e-002	1.857438500e-001	9.927237e+002	1.213040e+003	1.100174e+002	1.249649e+002	156	320	24	56	7.269216e+000	2.033600e+001	0	0	0	0	0	0	0	0	0	0	0	119.312	259.142	1	1	1	1	25.3321	24.9076	57.1975
DATA	836	6	16	0	0	Col_1_24353942	Col_1_24353942	6282.35	468.562	-3.812618961e-002	1.301743206e-001	7.696095630e-001	2.223134e+002	2.036289e+002	5.242102e+001	3.635615e+001	62	104	25	56	7.592827e+000	1.991292e+001	0	0	0	0	0	0	0	0	0	0	0	26.6899	43.3677	1	1	0	1	23.696	25.4583	57.1047
DATA	837	6	17	0	0	NC_3_22560532	NC_3_22560532	6304	468.5	5.746780817e-001	8.105273736e-002	1.339426400e-012	2.999420e+004	1.126459e+005	2.999796e+003	1.126463e+004	3447	22214	25	56	7.630540e+000	1.936112e+001	0	0	0	0	0	0	0	0	0	0	0	3597.55	23923.8	1	1	1	1	26.2212	25.3841	57.2056
DATA	838	6	18	0	0	Col_3_14773854	Col_3_14773854	6324.96	468.571	1.267853940e-001	6.492268737e-002	5.083531272e-002	1.200047e+003	1.606881e+003	1.290839e+002	1.635153e+002	172	401	25	55	7.571466e+000	1.948465e+001	0	0	0	0	0	0	0	0	0	0	0	143.824	340.455	1	1	1	1	23.4529	25.165	56.757
DATA	839	6	19	0	0	Col_3_20243333	Col_3_20243333	6346.7	468	4.658041242e-002	6.310540816e-002	4.604314384e-001	1.675861e+003	1.865600e+003	1.742116e+002	1.890116e+002	235	478	24	55	7.730364e+000	1.946125e+001	0	0	0	0	0	0	0	0	0	0	0	200.715	394.376	1	1	1	1	25.1049	24.5029	56.3616
DATA	840	6	20	0	0	Col_3_15676898	Col_3_15676898	6367.6	468.414	3.831888515e-002	1.616318761e-001	8.125985677e-001	1.569959e+002	1.714776e+002	5.013247e+001	3.490070e+001	57	101	24	56	7.593212e+000	1.929577e+001	0	0	0	0	0	0	0	0	0	0	0	18.7939	36.185	1	1	0	1	27.501	24.4546	56.6431
DATA	841	6	21	0	0	NC_3_20946122	NC_3_20946122	6388.78	468.478	2.924588919e-001	7.773934446e-002	1.685298893e-004	7.628342e+002	1.495853e+003	8.607131e+001	1.748047e+002	128	325	25	56	7.774642e+000	1.958345e+001	0	0	0	1	0	0	0	0	0	0	0	91.2839	315.155	1	1	1	1	27.0811	25.1348	56.9296
DATA	842	6	22	0	0	NC_2_12106278	NC_2_12106278	6410	468.5	-1.660434223e-001	1.688538650e-001	3.254323825e-001	1.888028e+002	1.288146e+002	5.124552e+001	3.309583e+001	61	93	25	56	7.994663e+000	2.013879e+001	0	0	0	0	0	0	0	0	0	0	0	22.5872	27.1034	1	1	0	0	26.2212	25.3509	57.0618
DATA	843	6	23	0	0	Col_3_17492446	Col_3_17492446	6431	468.5	-1.576422564e-003	7.255937726e-002	9.826665508e-001	6.372129e+002	6.349041e+002	7.956528e+001	7.044450e+001	112	189	26	56	7.885184e+000	1.961754e+001	0	0	0	0	0	0	0	0	0	0	0	76.2224	133.445	1	1	1	1	26.2212	25.6802	57.4307
DATA	844	6	24	0	0	Col_1_8930659	Col_1_8930659	6452.16	468.772	1.777995510e-001	6.597951720e-002	7.043746148e-003	1.116834e+003	1.681853e+003	1.214226e+002	1.709362e+002	169.5	403	26	55	7.837000e+000	1.937529e+001	0	0	0	0	0	0	0	0	0	0	0	133.593	353.211	1	1	1	1	25.5572	26.0392	56.2028
DATA	845	6	25	0	0	NC_3_10526420	NC_3_10526420	6472.84	468.84	2.052099466e-002	7.995594173e-002	7.974460549e-001	4.692437e+002	4.919483e+002	6.687104e+001	5.791472e+001	97	172.5	26	55	7.850755e+000	1.955950e+001	0	0	0	0	0	0	0	0	0	0	0	56.135	103.255	1	1	1	1	23.696	26.2793	57.045
DATA	846	6	26	0	0	Col_1_7604416	Col_1_7604416	6494.5	468.324	-8.021549856e-002	1.218645807e-001	5.103873163e-001	2.564001e+002	2.131585e+002	5.409590e+001	3.727249e+001	71	109.5	26	56	7.700475e+000	1.936014e+001	0	0	0	0	0	0	0	0	0	0	0	30.6788	44.7184	1	1	1	1	27.0811	26.3673	57.1841
DATA	847	6	27	0	0	Col_5_17287573	Col_5_17287573	6515.67	468.793	-1.113367141e-001	6.864192674e-002	1.048048854e-001	9.635647e+002	7.456657e+002	1.074806e+002	8.059306e+001	154	216	26	57	7.695565e+000	1.942578e+001	0	0	0	0	0	0	0	0	0	0	0	115.329	156.417	1	1	1	1	25.3321	26.5156	58.5479
DATA	848	6	28	0	0	Col_4_10192403	Col_4_10192403	6536.57	468.83	-9.480764302e-002	8.725358839e-002	2.772243009e-001	4.456631e+002	3.582606e+002	6.520613e+001	4.710107e+001	93	143	26	55	7.674025e+000	1.981625e+001	0	0	0	0	0	0	0	0	0	0	0	53.363	75.154	1	1	1	1	24.8756	26.765	57.324
DATA	849	6	29	0	0	NC_1_12326949	NC_1_12326949	6558.2	467.356	2.223806056e-001	6.501284620e-002	6.249141217e-004	2.928095e+003	4.886139e+003	2.966496e+002	4.895698e+002	359.5	987.5	26	55	7.507753e+000	1.901012e+001	0	0	0	0	0	0	0	0	0	0	0	350.771	1024.99	1	1	1	1	21.6755	26.2174	56.3522
DATA	850	6	30	0	0	NC_4_7634401	NC_4_7634401	6579.27	468.885	4.663854644e-002	6.639014287e-002	4.823723700e-001	9.358621e+002	1.041958e+003	1.049717e+002	1.085844e+002	145	278.5	26	55	7.275270e+000	1.910603e+001	0	0	0	0	0	0	0	0	0	0	0	112.182	218.719	1	1	1	1	24.1747	25.9607	56.2586
DATA	851	6	31	0	0	NC_4_6836913	NC_4_6836913	6600.4	468.414	2.305445064e-001	6.616432065e-002	4.931986167e-004	1.463870e+003	2.489126e+003	1.539052e+002	2.507794e+002	224.5	574	25	56	7.429136e+000	1.851187e+001	0	0	0	0	0	0	0	0	0	0	0	175.592	522.765	1	1	1	1	27.501	25.7894	56.1518
DATA	852	6	32	0	0	NC_5_21028166	NC_5_21028166	6621.5	468.324	9.068660321e-002	8.237469883e-002	2.709386157e-001	4.061888e+002	5.005120e+002	6.248329e+001	5.862221e+001	84	171.5	25	56	7.545578e+000	1.826050e+001	0	0	0	0	0	0	0	0	0	0	0	48.7594	105.195	1	1	1	1	27.0811	25.892	56.1255
DATA	853	6	33	0	0	NC_2_2350037	NC_2_2350037	6642.6	468.414	-1.925953741e-001	1.638078216e-001	2.396988864e-001	2.010272e+002	1.290207e+002	5.152286e+001	3.310841e+001	64	97	25	56	7.532218e+000	1.913827e+001	0	0	0	0	0	0	0	0	0	0	0	24.1518	27.1423	1	1	0	0	27.501	25.9695	56.7483
DATA	854	6	34	0	0	Col_3_10578994	Col_3_10578994	6662.91	468.623	4.771004674e-002	7.812938599e-002	5.414284563e-001	4.813311e+002	5.372223e+002	6.755232e+001	6.175602e+001	98	186	26	56	7.793408e+000	1.937544e+001	0	0	0	0	0	0	0	0	0	0	0	57.8791	113.137	1	1	1	1	24.6442	26.1726	57.1292
DATA	855	6	35	0	0	Col_5_1911246	Col_5_1911246	6684.51	468.281	-5.924461843e-002	1.052724015e-001	5.735884799e-001	3.064399e+002	2.673626e+002	5.640139e+001	4.050133e+001	75.5	120.5	26	56	7.663560e+000	2.000508e+001	0	0	0	0	0	0	0	0	0	0	0	36.8854	56.3723	1	1	1	1	25.3321	26.2842	57.211
DATA	856	6	36	0	0	NC_4_701440	NC_4_701440	6705.68	468.667	-2.278745058e-002	7.827344822e-002	7.709548121e-001	5.169350e+002	4.905107e+002	7.006796e+001	5.769670e+001	100	165	26	55	7.501126e+000	1.927954e+001	0	0	0	0	0	0	0	0	0	0	0	62.2883	103.569	1	1	1	1	25.1049	26.6584	56.7289
DATA	857	6	37	0	0	Col_1_443677	Col_1_443677	6727.33	468.391	4.711951489e-001	7.512294470e-002	3.557075554e-010	2.926442e+004	8.660342e+004	2.926823e+003	8.660395e+003	3678	17725	26	56	7.514564e+000	1.870911e+001	0	0	0	0	0	0	0	0	0	0	0	3530.22	18313	1	1	1	1	27.2919	26.6457	56.8214
DATA	858	6	38	0	0	Col_5_17637196	Col_5_17637196	6748.11	469.2	-7.090064433e-002	8.622504577e-002	4.109207666e-001	4.386343e+002	3.725649e+002	6.442817e+001	4.801108e+001	94	143	26	56	7.663661e+000	1.917559e+001	0	0	0	0	0	0	0	0	0	0	0	52.9757	78.9175	1	1	1	1	22.1978	26.3913	57.5621
DATA	859	6	39	0	0	NC_4_8548200	NC_4_8548200	6769.23	468.792	-2.148524056e-002	6.647175866e-002	7.465259160e-001	9.834080e+002	9.359410e+002	1.090527e+002	9.835570e+001	156.5	263.5	26	56	7.576231e+000	1.915148e+001	0	0	0	0	0	0	0	0	0	0	0	118.915	198.581	1	1	1	1	24.4106	26.1501	57.0894
DATA	860	6	40	0	0	Col_1_17879752	Col_1_17879752	6790.5	468.5	-4.013797948e-002	6.286848832e-002	5.231850042e-001	1.968594e+003	1.794808e+003	2.024093e+002	1.820002e+002	274.5	446	25	54	7.403266e+000	1.958374e+001	0	0	0	0	0	0	0	0	0	0	0	238.349	381.494	1	1	1	1	24.4106	25.6249	55.5124
DATA	861	6	41	0	0	Col_5_26017637	Col_5_26017637	6811.87	468.532	-1.212068431e-001	1.038892154e-001	2.433342947e-001	3.345691e+002	2.530924e+002	5.770025e+001	3.934080e+001	81	121	25	54	7.290516e+000	1.886218e+001	0	0	0	0	0	0	0	0	0	0	0	40.5627	53.9016	1	1	1	1	22.9591	25.9391	54.7495
DATA	862	6	42	0	0	Col_4_12616647	Col_4_12616647	6832.54	468.52	-2.092230039e-001	7.883734260e-002	7.957762551e-003	6.693415e+002	4.134517e+002	8.175698e+001	5.111727e+001	116	154	25.5	55	7.223717e+000	1.889318e+001	0	0	0	0	0	0	0	0	0	0	0	81.2592	88.2284	1	1	1	1	24.4106	26.0857	55.6723
DATA	863	6	43	0	0	NC_2_18076754	NC_2_18076754	6854.33	468.391	0.000000000e+000	5.715788393e-001	1.000000000e+000	4.657955e+001	3.855912e+001	4.696581e+001	3.024111e+001	42	77	26	55	7.241623e+000	1.909148e+001	0	0	0	0	0	0	0	0	0	0	0	3.47616	8.24611	0	1	0	0	27.2919	26.1026	56.6305
DATA	864	6	44	0	0	Col_1_22051947	Col_1_22051947	6874.75	468.527	-3.202910085e-002	6.366563776e-002	6.149059101e-001	1.516274e+003	1.408473e+003	1.586893e+002	1.439923e+002	228	351	26	55	7.524591e+000	1.896356e+001	0	0	0	0	0	0	0	0	0	0	0	184.607	301.858	1	1	1	1	25.1049	26.8437	56.8547
DATA	865	6	45	0	0	NC_5_14708468	NC_5_14708468	6895.98	468.854	1.329589588e-001	7.988071578e-002	9.601879144e-002	4.150101e+002	5.636606e+002	6.250734e+001	6.378682e+001	91	187.5	26	55	7.637168e+000	1.886188e+001	0	0	0	0	0	0	0	0	0	0	0	50.6037	121.084	1	1	1	1	21.6755	26.6843	56.9094
DATA	866	6	46	0	0	Col_5_4858191	Col_5_4858191	6917.54	468.754	-3.277492615e-003	6.460575832e-002	9.595401467e-001	1.204440e+003	1.195385e+003	1.291698e+002	1.231944e+002	185.5	305.5	25	55	7.326493e+000	1.903475e+001	0	0	0	0	0	0	0	0	0	0	0	147.09	257.398	1	1	1	1	25.3321	25.9159	56.6474
DATA	867	6	47	0	0	NC_5_12974888	NC_5_12974888	6939.44	467.971	1.847917709e-001	6.897902843e-002	7.385212854e-003	7.274251e+002	1.113218e+003	8.638672e+001	1.152206e+002	126	289	25	55	7.235208e+000	1.831910e+001	0	0	0	0	0	0	0	0	0	0	0	88.9759	240.269	1	1	1	1	19.7386	25.5377	56.2015
DATA	868	6	48	0	0	NC_3_18658615	NC_3_18658615	6959.58	468.2	9.240693121e-002	1.023526247e-001	3.666165906e-001	2.640100e+002	3.266084e+002	5.349449e+001	4.411114e+001	67	139	25	55	7.180239e+000	1.833894e+001	0	0	0	0	0	0	0	0	0	0	0	32.3415	70.6607	1	1	1	1	23.696	25.5171	56.5044
DATA	869	6	49	0	0	NC_2_14640270	NC_2_14640270	6981	468.203	3.611320782e-001	6.975994383e-002	2.257447495e-007	4.867629e+004	1.118020e+005	4.867851e+003	1.118024e+004	5727	23490	26	55	7.882259e+000	1.765282e+001	0	0	0	0	0	0	0	0	0	0	0	5972.56	24249.4	1	1	1	1	28.1191	26.1707	55.8868
DATA	870	6	50	0	0	NC_3_7440842	NC_3_7440842	7001.82	468.644	2.314145425e-001	1.473362661e-001	1.162626765e-001	1.366597e+002	2.328387e+002	4.834742e+001	3.757978e+001	55.5	117.5	26	55	8.068906e+000	1.802817e+001	0	0	0	0	0	0	0	0	0	0	0	16.7951	50.6326	1	1	0	1	22.4545	26.399	56.1387
DATA	871	6	51	0	0	Col_4_12076037	Col_4_12076037	7023.21	468.614	2.619685898e-001	7.018911805e-002	1.897206062e-004	7.204813e+002	1.317017e+003	8.564198e+001	1.349478e+002	132	349.5	25	55	7.801025e+000	1.814650e+001	0	0	0	0	0	0	0	0	0	0	0	88.6916	287.143	1	1	1	1	25.7804	25.7282	55.9442
DATA	872	6	52	0	0	Col_1_19640176	Col_1_19640176	7044.56	468.027	1.469596300e-001	9.205576648e-002	1.103951465e-001	3.621307e+002	5.079547e+002	5.871930e+001	6.997031e+001	86	146	25	56	7.742991e+000	1.813609e+001	0	0	0	0	0	0	0	0	0	0	0	44.6519	111.028	1	1	1	1	29.1201	25.4348	56.6068
DATA	873	6	53	0	0	Col_3_21838840	Col_3_21838840	7065.33	468.509	-1.861823424e-002	6.838702942e-002	7.854313112e-001	8.074096e+002	7.735274e+002	9.299813e+001	8.270459e+001	137.5	236.5	25	55	7.458982e+000	1.825199e+001	0	0	0	0	0	0	0	0	0	0	0	99.7202	169.53	1	1	1	1	24.8756	25.1134	55.905
DATA	874	6	54	0	0	NC_1_22927968	NC_1_22927968	7086.78	468.353	3.064404461e-002	7.058043483e-002	6.641635849e-001	6.594842e+002	7.076988e+002	8.044606e+001	7.655337e+001	121	233	25.5	55	7.982157e+000	1.847692e+001	0	0	0	0	0	0	0	0	0	0	0	81.588	155.517	1	1	1	1	24.4106	25.9348	55.669
DATA	875	6	55	0	0	NC_1_2829159	NC_1_2829159	7108.16	468.04	-9.447292269e-002	8.235782136e-002	2.513389692e-001	4.854289e+002	3.905285e+002	6.687049e+001	4.871010e+001	102.5	140.5	25	55	8.152065e+000	1.910083e+001	0	0	0	0	0	0	0	0	0	0	0	60.1558	86.046	1	1	1	1	23.696	25.8143	56.2908
DATA	876	6	56	0	0	NC_3_1671716	NC_3_1671716	7129.59	468.069	6.221614548e-002	6.646494841e-002	3.492348197e-001	8.861933e+002	1.022691e+003	9.980712e+001	1.063105e+002	136	292	25	55	8.201033e+000	1.897869e+001	0	0	0	0	0	0	0	0	0	0	0	110.007	225.946	1	1	1	1	25.7804	25.7605	55.9372
DATA	877	6	57	0	0	Col_1_2752247	Col_1_2752247	7149.97	468.359	-5.142535078e-002	6.435625326e-002	4.242480270e-001	1.339524e+003	1.189940e+003	1.415785e+002	1.224667e+002	205	338.5	25	55	7.862748e+000	1.887432e+001	0	0	0	0	0	0	0	0	0	0	0	166.55	263.592	1	1	1	1	27.0811	25.3875	56.3894
DATA	878	6	58	0	0	NC_5_8981938	NC_5_8981938	7171.64	467.833	2.144975891e-001	9.729994421e-002	2.748929598e-002	2.493751e+002	4.086492e+002	5.211521e+001	5.004006e+001	74	155	25	55	7.786091e+000	1.880863e+001	0	0	0	0	0	0	0	0	0	0	0	31.0589	90.7634	1	1	1	1	21.9382	25.1963	56.3877
DATA	879	6	59	0	0	NC_1_21676158	NC_1_21676158	7192.62	468	2.912487592e-001	2.104283829e-001	1.663353749e-001	8.946377e+001	1.749428e+002	4.655334e+001	4.058262e+001	45	94	24	55	7.425669e+000	1.900535e+001	0	0	0	0	0	0	0	0	0	0	0	11.1609	38.9604	1	1	0	1	29.1201	24.8235	56.4706
DATA	880	6	60	0	0	NC_1_29373177	NC_1_29373177	7213.83	468	2.445014421e-001	3.080468225e-001	4.273612558e-001	5.791657e+001	1.016961e+002	4.597591e+001	3.047279e+001	49	87	24	56	7.299274e+000	1.909645e+001	0	0	0	0	0	0	0	0	0	0	0	7.23734	22.7087	1	1	0	0	28.1191	24.8142	56.7011
DATA	881	6	61	0	0	NC_3_19546098	NC_3_19546098	7235.17	468	4.580226997e-001	1.350252081e-001	6.935219788e-004	2.138406e+003	6.139216e+003	3.876383e+002	1.113919e+003	197	868.5	24	56	7.419445e+000	1.887110e+001	0	0	1	1	0	0	0	0	0	0	0	267.664	1374.56	1	1	1	1	28.1191	24.6502	57.2236
DATA	882	6	62	0	0	Col_5_16529919	Col_5_16529919	7255.9	468.579	1.138686196e-002	6.533507182e-002	8.616422214e-001	1.034046e+003	1.061516e+003	1.129562e+002	1.099297e+002	171	305	24	56	7.676450e+000	1.910995e+001	0	0	0	0	0	0	0	0	0	0	0	129.641	238.311	1	1	1	1	25.7804	24.5443	57.1081
DATA	883	6	63	0	0	NC_4_10173746	NC_4_10173746	7277.3	467.933	-4.501083778e-001	9.693612161e-002	3.428042542e-006	5.971841e+002	2.118361e+002	7.500801e+001	3.551072e+001	112	110.5	24	56	7.588042e+000	1.936257e+001	0	0	0	0	0	0	0	0	1	0	0	74.9924	47.6772	1	1	1	1	26.2212	24.2195	57.1378
DATA	884	6	64	0	0	Col_4_2604509	Col_4_2604509	7298.23	468.057	5.492878980e-002	6.540123623e-002	4.009791070e-001	9.947875e+002	1.128909e+003	1.093132e+002	1.164150e+002	163	314	24	56	7.782864e+000	1.906928e+001	0	0	0	0	0	0	0	0	1	0	0	125.121	254.735	1	1	1	1	24.4106	23.999	57.1015
DATA	885	6	65	0	0	NC_3_21290330	NC_3_21290330	7319.37	467.963	-4.445271290e-004	6.509406909e-002	9.945512920e-001	1.075893e+003	1.074793e+003	1.167148e+002	1.111567e+002	169	306	23	56	7.406931e+000	1.928944e+001	0	0	0	0	0	0	0	0	1	0	0	135.537	243.137	1	1	1	1	25.1049	23.7137	56.8075
DATA	886	6	66	0	0	NC_5_25307002	NC_5_25307002	7341	467.762	1.102671753e-001	8.711601160e-002	2.056022612e-001	3.335455e+002	4.299543e+002	5.615049e+001	5.146429e+001	84	164	23	55	7.228946e+000	1.941450e+001	0	0	0	0	0	0	0	0	1	0	0	42.0858	97.5094	1	1	1	1	27.2919	23.5788	56.034
DATA	887	6	67	0	0	NC_5_12092361	NC_5_12092361	7362	467.797	-2.344347654e-001	6.958802148e-002	7.547005998e-004	1.209614e+003	7.050370e+002	1.290959e+002	7.593956e+001	189.5	221	23	55	7.497936e+000	1.997195e+001	0	0	0	0	0	0	0	0	1	0	0	152.86	160.289	1	1	1	1	28.1191	23.6925	56.7053
DATA	888	6	68	0	0	NC_5_18785158	NC_5_18785158	7383.17	468	-4.933184990e-001	3.098657153e-001	1.113758037e-001	1.284951e+002	4.126370e+001	4.682980e+001	2.844575e+001	56	72	24	56	7.354652e+000	2.028721e+001	0	0	0	0	0	0	0	0	1	0	0	16.2628	9.40435	1	1	0	0	28.1191	23.7857	57.9367
DATA	889	6	69	0	0	Col_3_12698157	Col_3_12698157	7404.06	467.969	9.257261531e-002	6.207920388e-002	1.359085524e-001	6.484680e+003	8.025298e+003	6.500251e+002	8.030208e+002	861	1825	23	57	7.118710e+000	2.019242e+001	0	0	0	0	0	0	0	0	1	0	0	821.929	1833.32	1	1	1	1	27.501	23.2354	58.3135
DATA	890	6	70	0	0	Col_1_4968880	Col_1_4968880	7425.09	468.017	1.186793118e-001	8.127017144e-002	1.442060238e-001	3.835709e+002	5.041097e+002	5.905395e+001	5.767196e+001	89	178	22	54	6.923901e+000	1.909146e+001	0	0	0	0	0	0	0	0	1	0	0	48.6881	115.427	1	1	1	1	26.2212	23.0244	56.2652
DATA	891	6	71	0	0	Col_2_10729409	Col_2_10729409	7446.32	468.258	-1.147987497e-002	6.940252293e-002	8.686212419e-001	7.197899e+002	7.010127e+002	8.480137e+001	7.546748e+001	132	221	22	54	7.094161e+000	1.851067e+001	0	0	0	0	0	0	0	0	1	0	0	91.4974	160.886	1	1	1	1	26.6546	22.7724	55.1041
DATA	892	6	72	0	0	NC_2_17155762	NC_2_17155762	7467.5	467.984	5.715186197e-002	7.525574572e-002	4.475922712e-001	4.964705e+002	5.662983e+002	6.685467e+001	6.312465e+001	102	203	22	54	7.223912e+000	1.847125e+001	0	0	0	0	0	0	0	0	1	0	0	63.1975	130.249	1	1	1	1	26.2212	22.9116	55.4646
DATA	893	6	73	0	0	Col_2_5001470	Col_2_5001470	7488.93	467.632	1.586684650e-001	7.023825511e-002	2.388316428e-002	6.144081e+002	8.853712e+002	7.598822e+001	9.280803e+001	119.5	257.5	23	53	7.304257e+000	1.869164e+001	0	0	0	0	0	0	0	0	1	0	0	78.3173	204.067	1	1	1	1	25.7804	23.1697	54.4602
DATA	894	6	74	0	0	NC_4_10857102	NC_4_10857102	7510.45	467.768	0.000000000e+000	6.465873145e-001	1.000000000e+000	4.436752e+001	2.759320e+001	4.465246e+001	2.777041e+001	32.5	63.5	22.5	55	7.328078e+000	1.954137e+001	0	0	0	0	0	0	0	0	1	0	0	-5.36643	-1.11372	0	0	0	0	25.3321	22.9197	55.7878
DATA	895	6	75	0	0	NC_2_15023482	NC_2_15023482	7531.2	468.278	-1.280356567e-001	7.211489227e-002	7.582526085e-002	7.326006e+002	5.455463e+002	8.576594e+001	6.118999e+001	128	198.5	23	55	7.360468e+000	1.906663e+001	0	0	0	0	0	0	0	0	1	0	0	93.6287	126.273	1	1	1	1	24.6442	22.8928	55.9931
DATA	896	6	76	0	0	Col_3_16636079	Col_3_16636079	7552.61	468.134	-1.800231469e-001	6.798175951e-002	8.094328349e-003	1.156152e+003	7.638211e+002	1.238977e+002	8.123583e+001	182	240	22	56	7.312113e+000	1.829293e+001	0	0	0	0	0	0	0	0	1	0	0	147.946	177.138	1	1	1	1	27.9146	22.7194	56.9343
DATA	897	6	77	0	0	Col_5_16986597	Col_5_16986597	7573.13	468.167	9.474931243e-002	1.322365507e-001	4.736741564e-001	1.742348e+002	2.167126e+002	4.777764e+001	3.509834e+001	64	114	23	55	7.451546e+000	1.912094e+001	0	0	0	0	0	0	0	0	1	0	0	22.3219	50.3496	1	1	0	1	26.6546	23.1335	56.8486
DATA	898	6	78	0	0	NC_4_16079742	NC_4_16079742	7594.79	467.821	-9.888529732e-002	6.344683458e-002	1.191020766e-001	1.937556e+003	1.543011e+003	1.987856e+002	1.567430e+002	295	445	22	55	7.162401e+000	1.969778e+001	0	0	0	0	0	0	0	0	1	0	0	248.522	359.13	1	1	1	1	25.1049	22.8909	56.7575
DATA	899	6	79	0	0	Col_4_18112314	Col_4_18112314	7615.63	467.833	-9.928942599e-002	6.549838037e-002	1.295429880e-001	1.215583e+003	9.671532e+002	1.294084e+002	1.005526e+002	200	285	22	56	7.175518e+000	1.993178e+001	0	0	0	0	0	0	0	0	1	0	0	156.089	225.483	1	1	1	1	24.8756	22.6572	57.3202
DATA	900	6	80	0	0	NC_3_10288890	NC_3_10288890	7636.27	467.932	5.886524728e-002	7.689688850e-002	4.439686150e-001	4.602509e+002	5.270598e+002	6.390830e+001	5.943445e+001	98	194	22	57	7.164187e+000	1.888930e+001	0	0	0	0	0	0	0	0	1	0	0	59.1616	123.078	1	1	1	1	22.1978	22.5744	57.2039
DATA	901	6	81	0	0	NC_1_25794166	NC_1_25794166	7658	467.875	2.150429821e-001	6.448682577e-002	8.539735261e-004	1.279279e+005	2.098979e+005	1.279286e+004	2.098981e+004	16819	49284	22	56	6.759351e+000	1.873321e+001	0	0	0	0	0	0	0	0	1	0	0	16461.5	49092.9	1	1	1	1	26.6546	22.3496	56.1182
DATA	902	6	82	0	0	NC_1_6723944	NC_1_6723944	7679.43	467.701	8.648301792e-002	6.724396597e-002	1.984052983e-001	7.791322e+002	9.508109e+002	8.960143e+001	9.894627e+001	141	278	22	54	7.168988e+000	1.950368e+001	0	0	0	0	0	0	0	0	1	0	0	100.356	222.709	1	1	1	1	26.8687	22.6473	55.6395
DATA	903	6	83	0	0	NC_2_13895635	NC_2_13895635	7700.5	467.676	3.316911916e-001	3.038933742e-001	2.750651301e-001	5.080441e+001	1.090417e+002	4.449871e+001	2.944138e+001	44	93	23	56	7.371709e+000	2.021118e+001	0	0	0	0	0	0	0	0	1	0	0	6.54992	25.576	1	1	0	0	30	22.9335	57.0839
DATA	904	6	84	0	0	Col_1_2297400	Col_1_2297400	7721.5	467.676	1.883602395e-003	6.279369780e-002	9.760697018e-001	1.722061e+003	1.729546e+003	1.777803e+002	1.750978e+002	261.5	461.5	23	54	7.759632e+000	1.958551e+001	0	0	0	0	0	0	0	0	1	0	0	222.21	406.192	1	1	1	1	27.0811	23.2768	56.0939
DATA	905	6	85	0	0	NC_5_25197332	NC_5_25197332	7742.51	467.81	-3.947872557e-003	7.691302415e-002	9.590633191e-001	4.889279e+002	4.845035e+002	6.586496e+001	5.560203e+001	109	177	23	54	7.642109e+000	1.852832e+001	0	0	0	0	0	0	0	0	1	0	0	63.142	113.927	1	1	1	1	25.3321	23.2667	55.8882
DATA	906	6	86	0	0	Col_2_14201988	Col_2_14201988	7763.58	468.135	6.473144690e-005	7.520911296e-002	9.993132718e-001	5.185961e+002	5.186734e+002	6.807395e+001	5.858864e+001	110.5	192	22	54	7.225542e+000	1.861290e+001	0	0	0	0	0	0	0	0	1	0	0	67.0258	122.105	1	1	1	1	24.1747	22.535	55.4478
DATA	907	6	87	0	0	Col_5_8977879	Col_5_8977879	7784.67	467.279	4.230956746e-002	7.785877333e-002	5.868446136e-001	4.490518e+002	4.950010e+002	6.291573e+001	5.649236e+001	96.5	172.5	22	54	7.209366e+000	1.808773e+001	0	0	0	0	0	0	0	0	1	0	0	58.0784	116.633	1	1	1	1	22.1978	22.3649	55.1091
DATA	908	6	88	0	0	NC_1_8522870	NC_1_8522870	7805.51	467.436	1.755462155e-001	1.000281351e-001	7.926470081e-002	2.359601e+002	3.534962e+002	4.996106e+001	4.460184e+001	72	160.5	22	54	7.200632e+000	1.849548e+001	0	0	0	0	0	0	0	0	1	0	0	30.5383	83.3698	1	1	1	1	24.4106	22.1391	54.8155
DATA	909	6	89	0	0	NC_1_19205946	NC_1_19205946	7827.5	467.676	-6.487682554e-002	8.705535211e-002	4.561287675e-001	3.937784e+002	3.391369e+002	5.905464e+001	4.345711e+001	94.5	146	21	54	7.005146e+000	1.984772e+001	0	0	0	0	0	0	0	0	1	0	0	50.9963	80.0562	1	1	1	1	27.0811	21.8012	55.7488
DATA	910	6	90	0	0	Col_4_12124873	Col_4_12124873	7847.95	467.565	-8.109183207e-002	6.920732403e-002	2.413081904e-001	7.932380e+002	6.581300e+002	9.070291e+001	7.119488e+001	143	220	21	54	7.224151e+000	2.027643e+001	0	0	0	0	0	0	0	0	1	0	0	102.784	155.465	1	1	1	1	26.2212	21.6453	56.1744
DATA	911	6	91	0	0	Col_5_24635421	Col_5_24635421	7869.67	467.609	1.251814047e-001	1.372791443e-001	3.618345842e-001	1.583662e+002	2.112730e+002	4.672847e+001	3.439102e+001	61	119.5	21	54	7.108862e+000	1.962439e+001	0	0	0	0	0	0	0	0	1	0	0	20.5309	49.9405	1	1	0	1	27.2919	21.7098	55.4284
DATA	912	6	92	0	0	NC_2_16144871	NC_2_16144871	7891	467.5	-7.639564289e-002	9.967808048e-002	4.434242432e-001	3.127603e+002	2.623107e+002	5.393716e+001	3.773161e+001	84.5	132.5	22	54	7.322609e+000	1.921475e+001	0	0	0	0	0	0	0	0	1	0	0	40.5649	62.0374	1	1	1	1	26.2212	22.0351	55.0448
DATA	913	6	93	0	0	NC_5_967208	NC_5_967208	7912	467.5	-2.016511974e-001	8.790581933e-002	2.179360260e-002	4.660504e+002	2.929420e+002	6.404353e+001	3.991379e+001	99.5	141.5	22	54	7.292785e+000	1.911367e+001	0	0	0	0	0	0	0	0	1	0	0	60.4698	69.3122	1	1	1	1	26.2212	22.6901	55.4223
DATA	914	6	94	0	0	Col_1_16248122	Col_1_16248122	7933	467.473	1.275782676e-001	7.094963045e-002	7.215280057e-002	5.745889e+002	7.707889e+002	7.231743e+001	8.170448e+001	112	248	22	53.5	7.099594e+000	1.901816e+001	0	0	0	0	0	0	0	0	1	0	0	74.5769	182.436	1	1	1	1	25.3321	22.497	55.2426
DATA	915	6	95	0	0	NC_2_1540582	NC_2_1540582	7953.25	467.423	3.083047783e-001	1.222191537e-001	1.165050708e-002	1.510891e+002	3.072826e+002	4.642810e+001	4.096779e+001	61	137	22	54.5	7.491635e+000	1.919349e+001	0	0	0	0	0	0	0	0	1	0	0	19.6152	72.7462	1	1	0	1	24.6442	22.5444	56.445
DATA	916	6	96	0	0	NC_3_5670579	NC_3_5670579	7975.5	467.676	6.031617555e-002	6.829362175e-002	3.771341654e-001	7.114108e+002	8.174037e+002	8.359104e+001	8.611231e+001	138	238	22	54	7.520849e+000	1.932863e+001	0	0	0	0	0	0	0	0	1	0	0	92.3803	193.551	1	1	1	1	27.0811	22.5	55.7398
DATA	917	6	97	0	0	NC_1_7831018	NC_1_7831018	7996.6	467.586	-2.565373192e-002	8.547535468e-002	7.640778744e-001	3.883073e+002	3.660343e+002	5.859747e+001	4.553693e+001	93	158.5	22	54	7.292327e+000	1.822399e+001	0	0	0	0	0	0	0	0	1	0	0	50.4311	86.6748	1	1	1	1	27.501	22.0293	55.8447
DATA	918	6	98	0	0	NC_1_7778705	NC_1_7778705	8017.72	466.8	4.379776998e-001	2.338142577e-001	6.104262661e-002	5.885510e+001	1.613473e+002	4.427401e+001	3.214952e+001	46.5	103.5	22	55	7.397079e+000	1.891952e+001	0	0	0	0	0	0	0	0	1	0	0	7.64434	38.1985	1	1	0	1	16.9257	22.3681	56.6804
DATA	919	6	99	0	0	NC_2_14218414	NC_2_14218414	8038.9	467.403	-3.175094718e-001	6.936225726e-002	4.704445747e-006	2.264524e+003	1.090103e+003	2.306644e+002	1.123272e+002	339	323.5	22	56	7.280182e+000	1.848648e+001	0	0	0	0	0	0	0	0	1	0	0	294.138	258.067	1	1	1	1	26.2212	22.2705	56.6865
DATA	920	6	100	0	0	Col_3_14095993	Col_3_14095993	8059.96	467.922	8.837529722e-004	1.042819023e-001	9.932382859e-001	2.655016e+002	2.660424e+002	5.128717e+001	3.797610e+001	74	119	22	56	7.419011e+000	1.929405e+001	0	0	0	0	0	0	0	0	1	0	0	34.4852	62.9716	1	1	1	1	23.2073	22.2915	57.7538
DATA	921	6	101	0	0	Col_1_1237311	Col_1_1237311	8081.03	467.632	2.541436611e-002	6.499238438e-002	6.957705796e-001	1.029591e+003	1.091639e+003	1.119214e+002	1.124800e+002	166	323.5	23	56	7.688894e+000	1.826785e+001	0	0	0	0	0	0	0	0	1	0	0	133.718	258.284	1	1	1	1	25.5572	23.0139	57.284
DATA	922	6	102	0	0	NC_1_6527057	NC_1_6527057	8102.59	467.259	-7.607137308e-002	1.212118638e-001	5.302724562e-001	2.342806e+002	1.966369e+002	4.975271e+001	3.350277e+001	69	118	23	56	7.501716e+000	1.882035e+001	0	0	0	0	0	0	0	0	1	0	0	30.4221	46.5	1	1	1	1	25.3321	22.9115	57.6034
DATA	923	6	103	0	0	NC_1_11220637	NC_1_11220637	8123.6	467.586	-2.423145800e-001	6.234560987e-001	6.975251450e-001	4.711077e+001	2.696532e+001	4.415253e+001	2.715098e+001	47.5	67.5	23	56	7.705086e+000	1.887928e+001	0	0	0	0	0	0	0	0	1	0	0	6.11623	1.94529	1	0	0	0	27.501	23.5343	56.9364
DATA	924	6	104	0	0	Col_2_6101052	Col_2_6101052	8144.71	467.714	7.728834078e-002	6.300163960e-002	2.199101295e-001	1.688703e+003	2.017630e+003	1.744863e+002	2.035823e+002	259	537	23	57	7.740037e+000	1.933629e+001	0	0	0	0	0	0	0	0	1	0	0	219.179	476.589	1	1	1	1	24.8756	23.6812	57.2743
DATA	925	6	105	0	0	Col_3_16401601	Col_3_16401601	8166.27	467.385	4.184381263e-002	7.061734180e-002	5.534870254e-001	6.169108e+002	6.793071e+002	7.573262e+001	7.316568e+001	129	230	23	56	7.737952e+000	1.887111e+001	0	0	0	0	0	0	0	0	1	0	0	80.0419	160.329	1	1	1	1	24.6442	23.8774	57.0554
DATA	926	6	106	0	0	NC_2_10811853	NC_2_10811853	8186.97	467.513	0.000000000e+000	6.471546626e-001	1.000000000e+000	4.366420e+001	2.702613e+001	4.394463e+001	2.720009e+001	38.5	69	23	56	7.476012e+000	1.962765e+001	0	0	0	0	0	0	0	0	1	0	0	-1.49453	0.342475	0	0	0	0	30	23.5686	58.0049
DATA	927	6	107	0	0	Col_1_9097278	Col_1_9097278	8208.1	467.49	1.574215091e-002	6.626065757e-002	8.122075211e-001	8.884376e+002	9.212321e+002	9.912672e+001	9.606198e+001	157	284.5	24	57	7.707463e+000	1.918662e+001	0	0	0	0	0	0	0	0	1	0	0	115.174	217.048	1	1	1	1	24.4106	24.1121	58.2768
DATA	928	6	108	0	0	Col_1_17150144	Col_1_17150144	8229.65	467.889	-1.328545561e-002	6.818683659e-002	8.455189833e-001	7.710698e+002	7.478392e+002	8.877157e+001	7.959465e+001	141	252.5	24	58	7.858270e+000	1.894873e+001	0	0	0	0	0	0	0	0	0	0	0	99.9072	176.023	1	1	1	1	24.8756	24.6093	58.6969
DATA	929	6	109	0	0	NC_1_17486688	NC_1_17486688	8250.5	467.5	1.568749090e-001	1.347534290e-001	2.443581151e-001	1.567944e+002	2.250118e+002	4.672241e+001	3.536564e+001	61.5	115.5	24	57	7.816103e+000	1.915416e+001	0	0	0	0	0	0	0	0	0	0	0	20.3041	52.8999	1	1	0	1	27.9146	24.5161	58.433
DATA	930	6	110	0	0	NC_5_12213611	NC_5_12213611	8271.89	467.759	-1.620220654e+000	1.672898367e-001	3.488290745e-022	4.231572e+003	1.014568e+002	4.254429e+002	2.913973e+001	599	86	24	56	7.736417e+000	1.854054e+001	0	0	0	0	0	0	0	0	1	0	0	547.616	23.8241	1	1	1	0	24.6442	24.2623	57.7613
DATA	931	6	111	0	0	Col_1_27288017	Col_1_27288017	8293.15	467.462	7.693368120e-002	6.316031987e-002	2.231974328e-001	1.590259e+003	1.898460e+003	1.650200e+002	1.918065e+002	237.5	514.5	24	56	7.640673e+000	1.847090e+001	0	0	0	0	0	0	0	0	0	0	0	205.653	445.189	1	1	1	1	24.4106	24.4403	57.4736
DATA	932	6	112	0	0	NC_5_22232354	NC_5_22232354	8313.06	467.608	-8.805113033e-003	3.698636435e-001	9.810070540e-001	6.244704e+001	6.119370e+001	4.454338e+001	2.806419e+001	50	79	24	57	8.141614e+000	1.883708e+001	0	0	0	0	0	0	0	0	0	0	0	8.06997	14.3315	1	1	0	0	24.4106	24.6281	57.6888
DATA	933	6	113	0	0	Col_3_10922312	Col_3_10922312	8335.47	467.451	3.122013600e-002	6.495270584e-002	6.307585105e-001	1.039590e+003	1.117075e+003	1.129423e+002	1.150265e+002	167	344	24	57	7.844870e+000	1.874086e+001	0	0	0	0	0	0	0	0	0	0	0	134.229	261.202	1	1	1	1	24.4106	24.3435	57.939
DATA	934	6	114	0	0	Col_3_10489785	Col_3_10489785	8356.29	467.5	3.749300543e-002	6.941409862e-002	5.891037254e-001	6.726424e+002	7.332924e+002	8.047553e+001	7.830727e+001	123.5	233	24	56.5	7.767738e+000	1.928342e+001	0	0	0	0	0	0	0	0	1	0	0	86.7753	171.201	1	1	1	1	27.0811	24.2281	57.2231
DATA	935	6	115	0	0	NC_5_22090344	NC_5_22090344	8377.5	467.5	1.124416710e-001	6.421927257e-002	7.996272927e-002	1.262397e+003	1.635452e+003	1.337608e+002	1.658444e+002	205	445	24	56	7.859565e+000	1.892998e+001	0	0	0	0	0	0	0	0	0	0	0	162.706	381.199	1	1	1	1	27.9146	24.4712	56.6925
DATA	936	6	116	0	0	NC_4_14893352	NC_4_14893352	8398.51	467.566	-7.070383887e-002	7.750582583e-002	3.616429088e-001	5.240053e+002	4.452786e+002	6.859392e+001	5.237032e+001	109.5	156	24	55	7.939728e+000	1.875536e+001	0	0	0	0	0	0	0	0	0	0	0	67.471	103.612	1	1	1	1	24.4106	24.6875	56.2361
DATA	937	6	117	0	0	Col_2_10910967	Col_2_10910967	8419.37	467.482	1.231264820e-003	6.837660681e-002	9.856331844e-001	7.534591e+002	7.555983e+002	8.740912e+001	8.044832e+001	132	239.5	24	57	7.839600e+000	1.919584e+001	0	0	0	0	0	0	0	0	0	0	0	96.9157	175.505	1	1	1	1	25.1049	24.5269	58
DATA	938	6	118	0	0	NC_1_17002162	NC_1_17002162	8440.76	467.261	2.177476751e-001	1.464674833e-001	1.371040519e-001	1.330116e+002	2.196025e+002	4.631033e+001	3.532495e+001	58	121	24	57	7.862262e+000	1.948661e+001	0	0	0	0	0	0	0	0	0	0	0	17.0899	50.9092	1	1	0	1	22.9591	24.4936	58.3579
DATA	939	6	119	0	0	Col_1_27392912	Col_1_27392912	8462.36	467.234	4.962801380e-001	7.648644317e-002	8.671131868e-011	8.883868e+004	2.785366e+005	8.883979e+003	2.785367e+004	11544.5	65526	25	58	8.018570e+000	1.949914e+001	0	1	0	0	0	0	0	0	0	0	0	11401	64443.1	1	1	1	1	26.2212	24.8413	58.6168
DATA	940	6	120	0	0	NC_4_7948914	NC_4_7948914	8483.62	467.077	4.115447218e-002	9.759474872e-002	6.732532300e-001	2.865737e+002	3.150582e+002	5.290002e+001	4.200522e+001	77	136	24	57	7.687626e+000	1.996022e+001	0	0	0	0	0	0	0	0	0	0	0	36.7323	72.7432	1	1	1	1	21.4095	24.6673	58.0478
DATA	941	6	121	0	0	Col_4_6643037	Col_4_6643037	8504.4	467.414	-2.926807567e-002	6.409502291e-002	6.479329147e-001	1.300422e+003	1.215672e+003	1.374519e+002	1.247136e+002	191	331	24	56	7.381811e+000	1.973044e+001	0	0	0	0	0	0	0	0	0	0	0	166.48	280.127	1	1	1	1	27.501	24.8373	57.8041
DATA	942	6	122	0	0	NC_1_25804732	NC_1_25804732	8525.6	467.414	-2.112653667e-001	6.425013651e-001	7.422940187e-001	4.508590e+001	2.771886e+001	4.480610e+001	2.796464e+001	46.5	71.5	24	56	7.462879e+000	1.971532e+001	0	0	0	0	0	0	0	0	0	0	0	5.7643	4.47337	1	0	0	0	27.501	24.6391	58.5818
DATA	943	6	123	0	0	NC_2_1945019	NC_2_1945019	8546.71	467.5	6.558852919e-002	2.835131213e-001	8.170490197e-001	7.658095e+001	8.906545e+001	4.529134e+001	2.934235e+001	52	90	24	56	7.815287e+000	1.927373e+001	0	0	0	0	0	0	0	0	0	0	0	9.77771	20.4345	1	1	0	0	27.0811	25.0423	58.1289
DATA	944	6	124	0	0	NC_4_10616165	NC_4_10616165	8567.82	467.368	6.900181593e-002	7.417214331e-002	3.522194740e-001	5.143199e+002	6.028859e+002	6.814352e+001	6.648263e+001	100	199	25	56	7.818685e+000	1.901038e+001	0	0	0	0	0	0	0	0	0	0	0	65.5748	138.006	1	1	1	1	25.7804	25.2876	57.6072
DATA	945	6	125	0	0	NC_2_10866691	NC_2_10866691	8589	467.534	-1.650304170e-001	4.235617345e-001	6.968135553e-001	6.587197e+001	4.504745e+001	4.524947e+001	2.844510e+001	49	82	25	56	7.947544e+000	2.008778e+001	0	0	0	0	0	0	0	0	0	0	0	8.38632	10.2882	1	1	0	0	26.2212	25.647	58.2106
DATA	946	6	126	0	0	Col_1_4069419	Col_1_4069419	8609.76	467.362	2.394241366e-002	6.944925360e-002	7.302846698e-001	6.914100e+002	7.305973e+002	8.240477e+001	7.829610e+001	129	228	25	58	7.878467e+000	2.090556e+001	0	0	0	0	0	0	0	0	0	0	0	87.8948	166.465	1	1	1	1	25.7804	25.7315	59.6553
DATA	947	6	127	0	0	Col_1_4275677	Col_1_4275677	8631.89	467.443	2.021849222e-002	6.508124318e-002	7.560549827e-001	1.049270e+003	1.099274e+003	1.141327e+002	1.134926e+002	175	308.5	26	58.5	8.009440e+000	2.019791e+001	0	0	0	0	0	0	0	0	0	0	0	133.171	249.839	1	1	1	1	26.2212	26.1445	59.1641
DATA	948	6	128	0	0	Col_1_8471966	Col_1_8471966	8653.59	467.611	1.563259682e-001	6.317083476e-002	1.333652464e-002	5.050884e+003	7.239247e+003	5.070873e+002	7.244774e+002	665	1606.5	26	57	7.922445e+000	1.971034e+001	0	0	0	0	0	0	0	0	0	0	0	639.999	1641.21	1	1	1	1	24.4106	26.1527	58.1031
DATA	949	6	129	0	0	NC_3_19880367	NC_3_19880367	8674.41	467.389	8.279334074e-002	6.567638077e-002	2.074436985e-001	9.539548e+002	1.154306e+003	1.054992e+002	1.188645e+002	161.5	338	26	57	7.992529e+000	1.980473e+001	0	0	0	0	0	0	0	0	0	0	0	120.68	261.04	1	1	1	1	24.4106	26.4685	58.2152
DATA	950	6	130	0	0	NC_3_15653208	NC_3_15653208	8694.78	467.478	1.480173709e-001	1.435629712e-001	3.025279269e-001	1.506351e+002	2.118085e+002	4.757380e+001	3.545536e+001	61	113	26	57	8.269514e+000	2.009670e+001	0	0	0	0	0	0	0	0	0	0	0	19.0253	47.7833	1	1	0	1	30	27.1111	58.7302
DATA	951	6	131	0	0	Col_2_3734180	Col_2_3734180	8716.48	467.14	6.462882151e-002	7.598372218e-002	3.950130375e-001	4.854398e+002	5.633317e+002	6.633334e+001	6.313673e+001	104	184	27	56	7.909740e+000	1.927815e+001	0	0	0	0	0	0	0	0	0	0	0	61.2028	126.744	1	1	1	1	23.9365	26.9068	57.5005
DATA	952	6	132	0	0	Col_3_10179727	Col_3_10179727	8736.91	466.489	-9.176952554e-002	8.180279847e-002	2.619311360e-001	4.833516e+002	3.912854e+002	6.623365e+001	4.845759e+001	107	162	26	56	7.843357e+000	1.839762e+001	0	0	0	0	0	0	0	0	0	0	0	60.8352	87.8046	1	1	1	1	21.6755	26.5245	57.1554
DATA	953	6	133	0	0	Col_1_2739245	Col_1_2739245	8758.79	466.917	3.627411792e-002	1.026755204e-001	7.238718942e-001	2.717972e+002	2.954739e+002	5.288622e+001	4.116369e+001	75	121	26	56	7.592275e+000	1.898647e+001	0	0	0	0	0	0	0	0	0	0	0	34.1454	66.1305	1	1	1	1	16.2346	26.382	57.0749
DATA	954	6	134	0	0	NC_3_18609790	NC_3_18609790	8778.82	467.265	1.119443200e-001	8.281722074e-002	1.764702267e-001	3.748558e+002	4.850747e+002	5.891103e+001	5.637709e+001	88.5	160	26	56	7.811998e+000	1.882224e+001	0	0	0	0	0	0	0	0	0	0	0	47.0112	108.302	1	1	1	1	24.1747	26.7643	56.8964
DATA	955	6	135	0	0	Col_1_27114553	Col_1_27114553	8800.72	467.278	-2.289906266e-001	7.078140126e-002	1.215657466e-003	1.064801e+003	6.284600e+002	1.158073e+002	6.913433e+001	176	206	27	57	7.881472e+000	1.968040e+001	0	0	0	0	0	0	0	0	0	0	0	133.28	139.932	1	1	1	1	24.8756	27.1471	57.5195
DATA	956	6	136	0	0	Col_3_22034753	Col_3_22034753	8821.04	467.403	-8.786022603e-002	9.374939937e-002	3.486650816e-001	3.680361e+002	3.006285e+002	5.861233e+001	4.168835e+001	88	136.5	27	57	7.532415e+000	2.022378e+001	0	0	0	0	0	0	0	0	0	0	0	45.9831	66.7682	1	1	1	1	27.7085	27.1286	58.1133
DATA	957	6	137	0	0	Col_5_9539055	Col_5_9539055	8842.67	467.293	-1.075618538e-001	6.998074962e-002	1.242882815e-001	8.271947e+002	6.457224e+002	9.450735e+001	7.076937e+001	146	216	27	57	8.061531e+000	2.034011e+001	0	0	0	0	0	0	0	0	0	0	0	103.147	143.019	1	1	1	1	25.3321	27.4926	58.5907
DATA	958	6	138	0	0	NC_2_14213311	NC_2_14213311	8863.1	467.333	3.127043833e-002	9.668743453e-002	7.463788436e-001	3.043557e+002	3.270784e+002	5.498504e+001	4.373602e+001	79	140	28	57	8.336516e+000	2.025405e+001	0	0	0	0	0	0	0	0	0	0	0	37.8802	72.2585	1	1	1	1	24.1747	27.9611	58.5998
DATA	959	6	139	0	0	NC_4_12830927	NC_4_12830927	8884.98	467.259	-9.417602921e-002	7.444876755e-002	2.058793332e-001	6.373979e+002	5.131385e+002	7.853927e+001	5.899843e+001	126	180	27	57	7.751816e+000	1.971058e+001	0	0	0	0	0	0	0	0	0	0	0	79.168	113.051	1	1	1	1	25.7804	27.6574	58.9416
DATA	960	6	140	0	0	NC_4_2235365	NC_4_2235365	8906.5	467.324	2.520054333e-001	3.864158470e-001	5.142971694e-001	4.568771e+001	8.162155e+001	4.601188e+001	3.031296e+001	45.5	81.5	27	57	7.794698e+000	1.904120e+001	0	0	0	0	0	0	0	0	0	0	0	2.08459	17.9341	0	1	0	0	30	27.224	58.5203
DATA	961	6	141	0	0	Col_2_10339998	Col_2_10339998	8927.23	467.161	-2.139465547e-002	7.030073866e-002	7.608761486e-001	7.114214e+002	6.772239e+002	8.475796e+001	7.377689e+001	131	230	27	57	7.641967e+000	1.830980e+001	0	0	0	0	0	0	0	0	0	0	0	88.0065	148.414	1	1	1	1	24.8756	26.8867	57.6885
DATA	962	6	142	0	0	NC_1_24127207	NC_1_24127207	8948.57	467.298	2.207376756e-001	2.169005226e-001	3.088249016e-001	8.804821e+001	1.463721e+002	4.700010e+001	3.279369e+001	52	94	27	57	8.281690e+000	1.911888e+001	0	0	0	0	0	0	0	0	0	0	0	10.8696	31.9942	1	1	0	0	26.8687	27.9446	57.7715
DATA	963	6	143	0	0	Col_3_14614783	Col_3_14614783	8970.5	467.269	2.889693138e-001	6.687481694e-002	1.552896745e-005	1.584489e+004	3.082184e+004	1.585164e+003	3.082324e+003	1936.5	6793.5	27	56	8.172722e+000	1.995047e+001	0	0	0	0	0	0	0	0	0	0	0	1951.87	6719.07	1	1	1	1	24.4106	27.3992	57.477
DATA	964	6	144	0	0	NC_4_2124934	NC_4_2124934	8991.5	467.269	1.554984368e-001	6.306563981e-002	1.367610027e-002	1.094889e+004	1.566277e+004	1.095870e+003	1.566555e+003	1429	3491.5	27	55	7.899308e+000	1.975907e+001	0	0	0	0	0	0	0	0	0	0	0	1345.96	3405.82	1	1	1	1	24.4106	27.2533	56.741
DATA	965	6	145	0	0	Col_1_21429668	Col_1_21429668	9012.39	467.211	-5.837355473e-002	6.900833779e-002	3.976133698e-001	8.243275e+002	7.206531e+002	9.462347e+001	7.789695e+001	146.5	219.5	26.5	55	7.457338e+000	1.941675e+001	0	0	0	0	0	0	0	0	0	0	0	101.126	156.315	1	1	1	1	25.3321	26.6	57.2842
DATA	966	6	146	0	0	Col_5_17248665	Col_5_17248665	9033.55	467.2	4.938178462e-002	6.225725212e-002	4.276675560e-001	2.478283e+003	2.776724e+003	2.521635e+002	2.792504e+002	337	650.5	26	56	7.154037e+000	1.940332e+001	0	0	0	0	0	0	0	0	0	0	0	303.388	600.809	1	1	1	1	25.3321	26.1854	57.508
DATA	967	6	147	0	0	Col_2_16777645	Col_2_16777645	9054.25	467.176	-1.176654328e-001	7.224332425e-002	1.033685436e-001	7.515630e+002	5.731918e+002	8.845922e+001	6.456393e+001	137	191	26	55	7.248430e+000	1.866243e+001	0	0	0	0	0	0	0	0	0	0	0	91.8148	123.73	1	1	1	1	24.4106	26.1588	56.7792
DATA	968	6	148	0	0	NC_5_14213339	NC_5_14213339	9075.5	467.324	4.436580477e-001	1.210489777e-001	2.472304674e-004	1.703896e+002	4.732615e+002	4.976111e+001	6.597437e+001	63	142	25	55	7.278589e+000	1.881476e+001	0	0	0	0	0	0	0	0	0	0	0	20.7715	101.921	1	1	0	1	27.0811	26.1226	56.3668
DATA	969	6	149	0	0	NC_3_7941369	NC_3_7941369	9097.08	467.49	7.476775003e-002	6.902511332e-002	2.787212877e-001	7.190191e+002	8.540989e+002	8.582077e+001	9.047703e+001	126.5	257.5	26	55	7.406261e+000	1.930722e+001	0	0	0	0	0	0	0	0	0	0	0	87.4631	183.514	1	1	1	1	24.4106	26.3445	56.6433
DATA	970	6	150	0	0	Col_3_2557898	Col_3_2557898	9118.14	467.086	-5.360039830e-001	9.602571666e-002	2.379331557e-008	7.660058e+002	2.229606e+002	8.984621e+001	3.731555e+001	133	112	26	55	7.164817e+000	1.899794e+001	0	0	0	0	0	0	0	0	0	0	0	92.9803	47.7964	1	1	1	1	26.2212	26.2525	56.3257
DATA	971	6	151	0	0	Col_2_15007064	Col_2_15007064	9139.35	467.609	1.065707845e-001	6.660430601e-002	1.095856151e-001	8.961284e+002	1.145357e+003	1.012151e+002	1.183953e+002	150	305	26	54	7.039656e+000	1.867746e+001	0	0	0	0	0	0	0	0	0	0	0	108.545	245.031	1	1	1	1	23.4529	25.935	54.8579
DATA	972	6	152	0	0	NC_3_7513304	NC_3_7513304	9159.96	467.439	-3.683406378e-002	1.040824583e-001	7.234189994e-001	3.016318e+002	2.771042e+002	5.597365e+001	4.087240e+001	78	129	25	54	6.884645e+000	1.766406e+001	0	0	0	0	0	0	0	0	0	0	0	36.4601	59.1609	1	1	1	1	25.5572	25.783	54.4289
DATA	973	6	153	0	0	NC_5_20768857	NC_5_20768857	9181.94	467.702	3.585126878e-002	7.090150762e-002	6.131031531e-001	6.617983e+002	7.187484e+002	8.131879e+001	7.792486e+001	119	217	25	53	6.898269e+000	1.773640e+001	0	0	0	0	0	0	0	0	0	0	0	79.8209	153.145	1	1	1	1	23.2073	25.379	53.8774
DATA	974	6	154	0	0	Col_1_20799155	Col_1_20799155	9203.04	467.543	3.610167454e-002	6.494542198e-002	5.782948585e-001	1.121399e+003	1.218602e+003	1.217282e+002	1.255375e+002	174	297	25	54	7.324993e+000	1.875218e+001	0	0	0	0	0	0	0	0	0	0	0	134.97	259.157	1	1	1	1	22.4545	25.4627	54.6442
DATA	975	6	155	0	0	NC_3_5041056	NC_3_5041056	9223.15	467.527	2.892735159e-002	7.856417104e-002	7.127238843e-001	4.829325e+002	5.161950e+002	6.770209e+001	5.981126e+001	101.5	177	25	54	7.118871e+000	1.906021e+001	0	0	0	0	0	0	0	0	0	0	0	58.0095	109.593	1	1	1	1	25.7804	25.1643	54.9919
DATA	976	6	156	0	0	Col_1_5987156	Col_1_5987156	9244.79	466.741	8.099999619e-002	6.231860000e-002	1.936789948e-001	2.957798e+003	3.564253e+003	2.995777e+002	3.577083e+002	384	800	25	54	7.390176e+000	1.929189e+001	0	0	0	0	0	0	0	0	0	0	0	354.524	755.314	1	1	1	1	26.0017	25.4245	55.1245
DATA	977	6	157	0	0	NC_5_20274716	NC_5_20274716	9266	466.644	1.008507141e-001	8.675071016e-002	2.450183344e-001	3.597447e+002	4.537798e+002	5.970428e+001	5.457345e+001	86	154	25	55	7.243381e+000	1.898243e+001	0	0	0	0	0	0	0	0	0	0	0	43.0301	96.0116	1	1	1	1	26.2212	24.9328	55.4669
DATA	978	6	158	0	0	NC_3_8175699	NC_3_8175699	9286.38	466.621	-1.447476353e-001	1.157965121e-001	2.112932562e-001	2.970339e+002	2.128425e+002	5.622873e+001	3.707621e+001	80	106	24	55	7.118114e+000	1.922570e+001	0	0	0	0	0	0	0	0	0	0	0	35.4594	44.9719	1	1	1	1	18.5412	24.587	55.2256
DATA	979	6	159	0	0	Col_1_21493068	Col_1_21493068	9308.57	467.365	-5.570863427e-002	7.838251063e-002	4.772528920e-001	5.415497e+002	4.763538e+002	7.226095e+001	5.650617e+001	103	173	24	53	7.128024e+000	1.847120e+001	0	0	0	0	0	0	0	0	1	0	0	64.5148	100.53	1	1	1	1	27.0811	24.3234	53.9794
DATA	980	6	160	0	0	Col_2_7788831	Col_2_7788831	9329.96	466.875	1.605998793e-002	6.560181706e-002	8.066034669e-001	1.052286e+003	1.091927e+003	1.156341e+002	1.133543e+002	164.5	279.5	24	53	7.195344e+000	1.849759e+001	0	0	0	0	0	0	0	0	0	0	0	125.105	230.152	1	1	1	1	25.5572	24.5438	53.8749
DATA	981	6	161	0	0	Col_5_16213876	Col_5_16213876	9350.73	466.903	-7.711254400e-002	8.380375301e-002	3.574911363e-001	4.764789e+002	3.989616e+002	6.765607e+001	5.019601e+001	98	149	24	52.5	7.080700e+000	1.852316e+001	0	0	0	0	0	0	0	0	1	0	0	56.5394	84.0102	1	1	1	1	26.8687	24.2568	53.6045
DATA	982	6	162	0	0	Col_3_22094329	Col_3_22094329	9372	467	1.044402103e-001	6.230077258e-002	9.366240902e-002	5.129715e+003	6.524293e+003	5.152239e+002	6.531412e+002	632	1371	23	52	7.102680e+000	1.790332e+001	0	0	0	0	0	0	0	0	1	0	0	607.524	1372.71	1	1	1	1	28.1191	23.9076	52.901
DATA	983	6	163	0	0	Col_4_4745961	Col_4_4745961	9393.29	467.143	1.513619654e-001	6.437583859e-002	1.871180312e-002	1.540035e+003	2.182189e+003	1.613746e+002	2.203410e+002	228	520	23	52	7.028224e+000	1.775440e+001	0	0	0	0	0	0	0	0	1	0	0	182.046	458.839	1	1	1	1	25.5572	23.4786	52.9481
DATA	984	6	164	66	1	DarkCorner	DarkCorner	9412.94	466.657	0.000000000e+000	6.447324017e-001	1.000000000e+000	4.799079e+001	3.032928e+001	4.829901e+001	3.052406e+001	36	54.5	23	52	6.789165e+000	1.815796e+001	0	0	0	0	0	0	0	0	1	0	0	-4.49042	-13.9501	0	0	0	0	19.7386	23.4839	53.1373
DATA	985	7	1	0	0	NC_1_16779823	NC_1_16779823	5954.69	474.741	1.873894078e-001	7.755503244e-002	1.568292152e-002	4.203266e+002	6.471073e+002	6.214282e+001	7.033906e+001	89.5	206.5	22	54	7.305914e+000	1.823381e+001	0	0	0	0	0	0	0	0	1	0	0	52.3395	150.557	1	1	1	1	25.1049	22.5493	54.9701
DATA	986	7	2	0	0	NC_3_16026703	NC_3_16026703	5976.24	474.712	3.139859496e-002	1.055190956e-001	7.660365998e-001	2.623001e+002	2.819662e+002	5.290816e+001	3.960660e+001	67.5	131	22	54	7.235605e+000	1.857275e+001	0	0	0	0	0	0	0	0	1	0	0	32.5357	65.0264	1	1	1	1	25.7804	22.5659	55.1565
DATA	987	7	3	0	0	NC_4_13834056	NC_4_13834056	5996.96	474.759	7.194222308e-003	6.612543066e-002	9.133638173e-001	9.489735e+002	9.648245e+002	1.055064e+002	1.004739e+002	155.5	264.5	23	55.5	7.664552e+000	1.848007e+001	0	0	0	0	0	0	0	0	1	0	0	117.299	220.728	1	1	1	1	24.8756	23.7096	56.2564
DATA	988	7	4	0	0	Col_3_17247072	Col_3_17247072	6018.7	474.778	7.628228589e-002	6.930734276e-002	2.710543024e-001	6.870690e+002	8.189976e+002	8.283384e+001	8.663901e+001	120	240	23	55	7.715016e+000	1.846455e+001	0	0	0	0	0	0	0	0	1	0	0	84.634	185.882	1	1	1	1	24.8756	23.3514	56.4084
DATA	989	7	5	0	0	NC_5_25356316	NC_5_25356316	6039.6	474.586	-3.003229403e-002	2.065116115e-001	8.843740164e-001	1.241357e+002	1.158416e+002	4.804400e+001	3.073359e+001	56	90	22	58	7.697488e+000	1.900282e+001	0	0	0	0	0	0	0	0	1	0	0	15.2438	26.1027	1	1	0	0	27.501	23.4787	58.5724
DATA	990	7	6	0	0	NC_5_18897267	NC_5_18897267	6060.37	474.651	1.725559204e-001	1.130181800e-001	1.268112875e-001	2.066695e+002	3.074909e+002	5.092840e+001	4.203405e+001	65	124	23	59	7.800225e+000	1.976753e+001	0	0	0	0	0	0	0	0	1	0	0	25.3059	68.822	1	1	0	1	22.4545	23.887	59.671
DATA	991	7	7	0	0	Col_3_13200445	Col_3_13200445	6081.75	474.745	2.198527769e-001	6.514379829e-002	7.384674821e-004	2.225263e+003	3.691766e+003	2.273687e+002	3.703018e+002	324	903.5	23	60	7.632587e+000	2.026721e+001	0	0	0	0	0	0	0	0	1	0	0	271.724	820.924	1	1	1	1	24.8756	24.023	60.2258
DATA	992	7	8	0	0	NC_2_9503613	NC_2_9503613	6103.15	474.5	0.000000000e+000	6.488826373e-001	1.000000000e+000	4.649650e+001	2.883859e+001	4.694896e+001	2.909462e+001	44	69.5	24	57.5	8.161755e+000	1.930893e+001	0	0	0	0	0	0	0	0	0	0	0	4.62528	4.48373	0	0	0	0	30	24.6963	58.6902
DATA	993	7	9	0	0	Col_4_1115257	Col_4_1115257	6124.1	474.597	2.101264610e-001	6.468129395e-002	1.159567290e-003	2.856689e+003	4.634357e+003	2.894939e+002	4.643538e+002	397	1024	24	57	8.405117e+000	1.952797e+001	0	0	0	0	0	0	0	0	0	0	0	347.127	1018.53	1	1	1	1	26.2212	25.1634	58.8109
DATA	994	7	10	0	0	NC_5_26729673	NC_5_26729673	6145.5	474.676	1.155440701e-001	8.023796921e-002	1.498624866e-001	4.156015e+002	5.422770e+002	6.274405e+001	6.165677e+001	86	181	25	56	8.492536e+000	1.859750e+001	0	0	0	0	0	0	0	0	0	0	0	50.3914	118.55	1	1	1	1	27.0811	25.82	57.6954
DATA	995	7	11	0	0	Col_1_16895094	Col_1_16895094	6166.6	474.586	5.796494288e-002	6.881866757e-002	3.996283529e-001	7.374081e+002	8.426997e+002	8.749855e+001	8.927920e+001	131	247	24	56	7.980844e+000	1.929847e+001	0	0	0	0	0	0	0	0	0	0	0	89.2343	183.331	1	1	1	1	27.501	25.0508	57.8569
DATA	996	7	12	0	0	Col_2_18796279	Col_2_18796279	6187.85	474.5	4.247194070e-002	7.106029232e-002	5.500476015e-001	6.482271e+002	7.148239e+002	8.017669e+001	7.737579e+001	116	218.5	24	56	7.781626e+000	1.907578e+001	0	0	0	0	0	0	0	0	0	0	0	78.3009	154.807	1	1	1	1	26.6546	24.604	57.2547
DATA	997	7	13	0	0	Col_5_17221993	Col_5_17221993	6208.49	474.764	2.083396347e-002	9.949698325e-002	8.341415223e-001	3.025082e+002	3.173739e+002	5.611147e+001	4.349305e+001	71.5	133	24	56	7.587557e+000	1.862400e+001	0	0	0	0	0	0	0	0	0	0	0	36.4828	68.4559	1	1	1	1	25.3321	24.5455	57.4721
DATA	998	7	14	0	0	Col_1_4735503	Col_1_4735503	6229.29	474.235	-1.610988234e-002	8.013978357e-002	8.406811495e-001	4.810616e+002	4.635439e+002	6.748386e+001	5.513531e+001	95	166	24	56	7.724207e+000	1.937016e+001	0	0	0	0	0	0	0	0	0	0	0	57.9325	99.6024	1	1	1	1	24.4106	25.2406	57.7623
DATA	999	7	15	0	0	Col_1_15735214	Col_1_15735214	6251.29	474.5	4.283813770e-001	1.300270063e-001	9.857696748e-004	2.279495e+003	6.112516e+003	3.642846e+002	1.104939e+003	177.5	551.5	24.5	56	7.775057e+000	1.930013e+001	0	0	1	1	0	0	0	0	0	0	0	274.141	1308.69	1	1	1	1	27.0811	25.2284	57.3254
DATA	1000	7	16	0	0	Col_3_16537924	Col_3_16537924	6272.09	474.604	3.874423064e-002	8.706032405e-002	6.562999451e-001	3.785463e+002	4.138693e+002	6.069558e+001	5.114755e+001	82	155.5	25	56	7.639899e+000	1.964414e+001	0	0	0	0	0	0	0	0	0	0	0	45.4743	88.335	1	1	1	1	24.6442	25.163	57.3496
DATA	1001	7	17	0	0	NC_4_8410886	NC_4_8410886	6293.6	474.586	9.949445131e-003	6.475204517e-002	8.778821380e-001	1.178725e+003	1.206040e+003	1.270805e+002	1.243133e+002	178	328	25	57	7.637236e+000	1.973754e+001	0	0	0	0	0	0	0	0	0	0	0	141.456	256.668	1	1	1	1	27.501	25.6138	57.7665
DATA	1002	7	18	0	0	Col_3_19764430	Col_3_19764430	6314.71	474.5	-8.856083920e-002	7.339726052e-002	2.275877787e-001	6.869251e+002	5.602070e+002	8.353452e+001	6.365079e+001	121	184	26	56	7.647658e+000	1.950637e+001	0	0	0	0	0	0	0	0	0	0	0	82.3664	118.918	1	1	1	1	27.0811	25.7726	57.863
DATA	1003	7	19	0	0	NC_5_1484823	NC_5_1484823	6335.84	474.377	8.915200742e-002	6.285976032e-002	1.561124417e-001	2.076774e+003	2.550006e+003	2.130550e+002	2.567928e+002	275	615	25	55	7.740241e+000	1.969252e+001	0	0	0	0	0	0	0	0	0	0	0	248.841	540.076	1	1	1	1	26.0017	24.8082	57.1963
DATA	1004	7	20	0	0	NC_5_5882936	NC_5_5882936	6356.58	474.978	1.721871522e-001	4.270113246e-001	6.867732167e-001	4.728858e+001	7.029808e+001	4.781163e+001	3.114644e+001	42	79	24	55	7.814624e+000	1.960776e+001	0	0	0	0	0	0	0	0	0	0	0	5.47825	14.861	0	1	0	0	22.4545	24.4734	57.0116
DATA	1005	7	21	0	0	Col_1_27915877	Col_1_27915877	6377.93	474.322	8.566302386e-002	6.228213805e-002	1.690066372e-001	3.284529e+003	4.000701e+003	3.318861e+002	4.012233e+002	406	902	24	56	7.616196e+000	2.000165e+001	0	0	0	0	0	0	0	0	0	0	0	393.161	844.218	1	1	1	1	26.0017	24.6946	57.3386
DATA	1006	7	22	0	0	Col_1_430076	Col_1_430076	6399.05	474.54	4.321761600e-002	7.055801570e-002	5.401992048e-001	6.766297e+002	7.474268e+002	8.274517e+001	8.070382e+001	120.5	220.5	25	56	8.001842e+000	2.049264e+001	0	0	0	0	0	0	0	0	0	0	0	80.9685	157.498	1	1	1	1	26.2212	25.6246	57.858
DATA	1007	7	23	0	0	NC_3_7513783	NC_3_7513783	6420.1	474.459	1.709695123e-001	9.180140321e-002	6.254890103e-002	3.017648e+002	4.473403e+002	5.639118e+001	5.412941e+001	73	161.5	25	55.5	8.207260e+000	2.103389e+001	0	0	0	0	0	0	0	0	0	0	0	36.1037	94.1506	1	1	1	1	26.2212	25.2307	58.2585
DATA	1008	7	24	0	0	NC_5_14952566	NC_5_14952566	6441.21	474.544	1.638527830e-001	1.284881446e-001	2.022255197e-001	1.807998e+002	2.636639e+002	5.095626e+001	4.032102e+001	63	110	26	56	7.799382e+000	2.025296e+001	0	0	0	0	0	0	0	0	0	0	0	21.6297	55.4408	1	1	0	1	25.7804	26.1246	57.9262
DATA	1009	7	25	0	0	Col_3_15292889	Col_3_15292889	6462.21	474.638	2.430567460e-002	6.577402745e-002	7.117304702e-001	1.019598e+003	1.078288e+003	1.125400e+002	1.120667e+002	162.5	301	26	55	7.800780e+000	1.935116e+001	0	0	0	0	0	0	0	0	0	0	0	121.984	226.575	1	1	1	1	25.7804	26.6059	56.9845
DATA	1010	7	26	0	0	NC_3_20249915	NC_3_20249915	6483.59	474.389	1.073221337e-002	8.107246920e-002	8.946852951e-001	4.587232e+002	4.702004e+002	6.612904e+001	5.606930e+001	96.5	167.5	26	56	7.859336e+000	1.961398e+001	0	0	0	0	0	0	0	0	0	0	0	54.8893	98.7483	1	1	1	1	24.4106	26.4322	58.0602
DATA	1011	7	27	0	0	Col_4_9480280	Col_4_9480280	6505	474.5	6.461810746e-002	6.450430524e-002	3.164574644e-001	1.211586e+003	1.405958e+003	1.301806e+002	1.438768e+002	181	361	26	58	7.643642e+000	1.986525e+001	0	0	0	0	0	0	0	0	0	0	0	145.013	295.194	1	1	1	1	26.2212	26.3904	58.6221
DATA	1012	7	28	0	0	Col_4_4845253	Col_4_4845253	6525.67	474.471	1.551327931e-001	7.778658238e-002	4.611504587e-002	4.483922e+002	6.409008e+002	6.539530e+001	7.100017e+001	96	203	26	56	7.488281e+000	1.937886e+001	0	0	0	0	0	0	0	0	0	0	0	53.6861	134.554	1	1	1	1	24.4106	26.3636	58
DATA	1013	7	29	0	0	NC_4_2364764	NC_4_2364764	6547.37	474.544	6.827776758e-002	6.392518296e-002	2.854804909e-001	1.366601e+003	1.599262e+003	1.447061e+002	1.628176e+002	204.5	411	26	55	7.274875e+000	1.991888e+001	0	0	0	0	0	0	0	0	0	0	0	163.701	335.808	1	1	1	1	25.1049	26.7892	57.7771
DATA	1014	7	30	0	0	NC_4_13256410	NC_4_13256410	6568.35	473.423	-1.942251283e-001	2.370984215e-001	4.126865075e-001	1.333352e+002	8.525495e+001	4.938949e+001	3.171120e+001	53	87	26	56	7.303932e+000	1.944667e+001	0	0	0	0	0	0	0	0	0	0	0	15.98	17.9043	1	1	0	0	17.5897	26.6158	57.4046
DATA	1015	7	31	0	0	Col_3_6820571	Col_3_6820571	6589.61	474.323	9.301268548e-002	8.870342371e-002	2.943712099e-001	3.467636e+002	4.295821e+002	5.883005e+001	5.269828e+001	81	159	26	56	7.593690e+000	1.902720e+001	0	0	0	0	0	0	0	0	0	0	0	41.5867	90.2751	1	1	1	1	26.2212	26.364	56.5741
DATA	1016	7	32	0	0	Col_4_14681656	Col_4_14681656	6610.38	474.712	5.296480124e-002	7.595836506e-002	4.856230326e-001	5.187395e+002	5.860222e+002	7.032909e+001	6.606481e+001	105	196	26	56	7.497699e+000	1.903267e+001	0	0	0	0	0	0	0	0	0	0	0	62.2562	123.241	1	1	1	1	24.6442	25.7545	56.3698
DATA	1017	7	33	0	0	Col_1_11020685	Col_1_11020685	6631.48	474.593	3.607216944e-002	7.377469664e-002	6.248767938e-001	5.765874e+002	6.265234e+002	7.467409e+001	6.967150e+001	101	197	26	56	7.611614e+000	1.921944e+001	0	0	0	0	0	0	0	0	0	0	0	69.2539	131.867	1	1	1	1	24.4106	26.4667	57.2697
DATA	1018	7	34	0	-1	NC2_00122731	NC2_00122731	6653.22	474.478	0.000000000e+000	6.433707834e-001	1.000000000e+000	4.710677e+001	3.025100e+001	4.745412e+001	3.044528e+001	42	59	26	56	7.858673e+000	1.950370e+001	0	0	0	0	0	0	0	0	0	0	0	2.47863	-4.99804	0	0	0	0	27.0811	26.4387	57.1543
DATA	1019	7	35	0	0	Col_5_6794712	Col_5_6794712	6674.18	474.07	-6.381920165e-002	1.955709655e-001	7.441803852e-001	1.416377e+002	1.222812e+002	4.943762e+001	3.277866e+001	54	99	26.5	56	8.286432e+000	2.060733e+001	0	0	0	0	0	0	0	0	0	0	0	17.0432	25.7911	1	1	0	0	24.8756	26.984	57.9331
DATA	1020	7	36	0	0	NC_2_13650530	NC_2_13650530	6694.08	475.222	2.240341875e-002	1.653391327e-001	8.922167256e-001	1.550158e+002	1.632222e+002	4.979267e+001	3.447798e+001	59.5	102	27	56.5	7.875767e+000	1.974527e+001	0	0	0	0	0	0	0	0	0	0	0	18.6716	34.4746	1	1	0	1	20.591	27.2248	57.7899
DATA	1021	7	37	0	0	Col_5_1794491	Col_5_1794491	6716.6	474.414	7.699313037e-003	6.592494455e-002	9.070272045e-001	1.009539e+003	1.027596e+003	1.114704e+002	1.071415e+002	156	279	27	56	7.946158e+000	1.902526e+001	0	0	0	0	0	0	0	0	0	0	0	121.736	217.343	1	1	1	1	27.501	27.012	57.7068
DATA	1022	7	38	0	0	Col_1_10430357	Col_1_10430357	6737.43	474.286	4.388540869e-002	7.168033198e-002	5.403804365e-001	6.300845e+002	6.970826e+002	7.873382e+001	7.600144e+001	113	214	27	57	8.050464e+000	1.940609e+001	0	0	0	0	0	0	0	0	0	0	0	76.0645	147.661	1	1	1	1	26.0017	27.1353	58.6992
DATA	1023	7	39	0	0	NC_4_1581054	NC_4_1581054	6758.84	474.574	1.609859066e-001	6.444651579e-002	1.249043320e-002	1.565071e+003	2.267357e+003	1.634563e+002	2.287419e+002	225	524	26	57	7.649883e+000	1.974701e+001	0	0	0	0	0	0	0	0	0	0	0	189.169	481.126	1	1	1	1	26.0017	26.3233	58.7211
DATA	1024	7	40	0	0	Col_5_4244399	Col_5_4244399	6780.15	474.5	1.803946962e-001	9.754903006e-002	6.441852768e-002	2.648859e+002	4.012855e+002	5.403252e+001	5.020769e+001	67	143.5	26	56	7.600998e+000	1.957337e+001	0	0	0	0	0	0	0	0	0	0	0	32.0571	85.3043	1	1	1	1	26.6546	26.2714	57.1159
DATA	1025	7	41	0	0	NC_3_23202656	NC_3_23202656	6800.92	474.594	2.918203581e-002	8.028156590e-002	7.162343285e-001	4.541760e+002	4.857427e+002	6.538291e+001	5.715384e+001	93	174	25	56	7.403614e+000	1.940000e+001	0	0	0	0	0	0	0	0	0	0	0	55.0362	103.452	1	1	1	1	26.4388	25.8699	56.442
DATA	1026	7	42	0	0	Col_1_24483717	Col_1_24483717	6821.69	474.612	-9.260661601e-002	7.363880313e-002	2.085440377e-001	6.767866e+002	5.468209e+002	8.238137e+001	6.239943e+001	121	176	26	54	7.245000e+000	1.888505e+001	0	0	0	0	0	0	0	0	0	0	0	82.1209	116.688	1	1	1	1	23.9365	26.0131	55.5856
DATA	1027	7	43	0	0	NC_4_9469051	NC_4_9469051	6843.36	474.717	1.008386009e-002	7.692923766e-002	8.957122731e-001	5.160272e+002	5.281490e+002	6.973384e+001	6.073792e+001	106	184	26	55	7.294461e+000	1.955531e+001	0	0	0	0	0	0	0	0	0	0	0	62.7043	112.946	1	1	1	1	24.8756	26.2416	56.16
DATA	1028	7	44	0	0	NC_4_9090884	NC_4_9090884	6864.78	474.478	1.126857262e-001	4.574073850e-001	8.054055257e-001	4.653706e+001	6.032324e+001	4.689693e+001	3.053206e+001	43	81	26	57	7.510241e+000	1.871822e+001	0	0	0	0	0	0	0	0	0	0	0	2.90972	12.9281	0	1	0	0	27.0811	26.5562	57.5266
DATA	1029	7	45	0	0	NC_3_1407634	NC_3_1407634	6885.84	474.638	-7.118854377e-002	7.567528180e-002	3.468531637e-001	5.974711e+002	5.071406e+002	7.587400e+001	5.885312e+001	112	168	27	56	7.763902e+000	1.907597e+001	0	0	0	0	0	0	0	0	0	0	0	72.8134	108.933	1	1	1	1	25.7804	27.5824	58.1994
DATA	1030	7	46	0	0	NC_5_23383576	NC_5_23383576	6907	474.5	-1.098289452e+000	1.201578187e-001	6.222689952e-020	6.489888e+003	5.175445e+002	6.506666e+002	5.971787e+001	810	176	26	56	7.679084e+000	1.959149e+001	0	0	0	0	0	0	0	0	0	0	0	792.108	111.423	1	1	1	1	26.2212	26.6863	58.1009
DATA	1031	7	47	0	0	NC_1_10770519	NC_1_10770519	6927.93	474.525	7.957741802e-002	6.191559134e-002	1.987026609e-001	7.497473e+003	9.005179e+003	7.511957e+002	9.010083e+002	949	1930	25	55	7.196676e+000	1.876749e+001	0	0	0	0	0	0	0	0	0	0	0	916.482	1943.31	1	1	1	1	26.0017	25.9522	56.8056
DATA	1032	7	48	0	0	NC_5_22920189	NC_5_22920189	6949.31	474.627	6.215038683e-002	6.240670307e-002	3.193022303e-001	2.347983e+003	2.709227e+003	2.393686e+002	2.725404e+002	329	650	25	55	7.159098e+000	1.828633e+001	0	0	0	0	0	0	0	0	0	0	0	287.47	586.101	1	1	1	1	24.1747	25.6275	56.7419
DATA	1033	7	49	0	0	NC_2_3556342	NC_2_3556342	6970.5	474.324	1.893542592e-001	1.666915743e-001	2.559750744e-001	1.239517e+002	1.916932e+002	4.810256e+001	3.524695e+001	57	106	26	56	7.492252e+000	1.868588e+001	0	0	0	0	0	0	0	0	0	0	0	15.1998	41.5711	1	1	0	1	27.0811	26.0865	57.2033
DATA	1034	7	50	0	0	Col_1_13157951	Col_1_13157951	6991.57	474.298	-3.009865363e-002	7.433157257e-002	6.855332187e-001	5.916646e+002	5.520481e+002	7.519290e+001	6.259445e+001	109.5	192	27	56	8.120223e+000	1.758182e+001	0	0	0	0	0	0	0	0	0	0	0	72.6702	120.02	1	1	1	1	26.8687	27.2864	56.6022
DATA	1035	7	51	0	0	NC_1_28607852	NC_1_28607852	7013.29	473.853	2.735078521e-001	3.768623058e-001	4.679919916e-001	4.603120e+001	8.640923e+001	4.641856e+001	3.067104e+001	42	84	26	56	8.199465e+000	1.741211e+001	0	0	0	0	0	0	0	0	0	0	0	3.5884	18.8343	0	1	0	0	19.7386	26.4855	56.5581
DATA	1036	7	52	0	0	NC_2_5717111	NC_2_5717111	7033.75	474.351	0.000000000e+000	6.443166944e-001	1.000000000e+000	4.595734e+001	2.916473e+001	4.625784e+001	2.935213e+001	38	65.5	26	56	7.927496e+000	1.808994e+001	0	0	0	0	0	0	0	0	0	0	0	0.866479	0.160273	0	0	0	0	25.1049	26.2543	56.786
DATA	1037	7	53	0	0	Col_2_8362209	Col_2_8362209	7055.12	474.203	-1.112965861e-002	7.088158725e-002	8.752309564e-001	6.799818e+002	6.627773e+002	8.219444e+001	7.245521e+001	127.5	213	26	57	7.742173e+000	1.835507e+001	0	0	0	0	0	0	0	0	0	0	0	83.9304	145.222	1	1	1	1	26.0017	26.0304	57.1565
DATA	1038	7	54	0	0	Col_5_2466265	Col_5_2466265	7075.92	474.443	-2.638926731e-002	8.213588397e-002	7.479922103e-001	4.483305e+002	4.218995e+002	6.430533e+001	5.130769e+001	93	154	25	55	7.706242e+000	1.832476e+001	0	0	0	0	0	0	0	0	0	0	0	55.4286	92.6884	1	1	1	1	26.2212	25.6435	55.8486
DATA	1039	7	55	0	0	Col_5_16297923	Col_5_16297923	7097.23	474.6	-1.042173640e+000	1.152184046e-001	1.493899422e-019	1.145493e+004	1.039486e+003	1.146417e+003	1.079499e+002	1422	289.5	26	56	8.148525e+000	1.881388e+001	0	0	0	0	0	0	0	0	0	0	0	1418.61	228.99	1	1	1	1	25.7804	26.457	56.8758
DATA	1040	7	56	0	0	NC_4_1121477	NC_4_1121477	7118.66	474.241	7.081195526e-002	8.057292925e-002	3.794796768e-001	4.199715e+002	4.943468e+002	6.224665e+001	5.733384e+001	89	185	26	56	8.141185e+000	1.951945e+001	0	0	0	0	0	0	0	0	0	0	0	52.0979	109.189	1	1	1	1	25.3321	26.5407	56.9608
DATA	1041	7	57	0	0	Col_5_8947649	Col_5_8947649	7139.56	474.76	-1.066949897e+000	1.172740175e-001	9.207635015e-020	1.072760e+004	9.195020e+002	1.073740e+003	9.640329e+001	1367	260	26.5	57.5	7.947773e+000	1.976408e+001	0	0	0	0	0	0	0	0	0	0	0	1333	203.655	1	1	1	1	23.9365	26.3377	57.9058
DATA	1042	7	58	0	0	NC_4_15742570	NC_4_15742570	7160.58	474.5	2.871404554e-001	1.349092136e-001	3.330412364e-002	1.415446e+002	2.741788e+002	4.792945e+001	3.982595e+001	57	130	26	55	8.105010e+000	1.867430e+001	0	0	0	0	0	0	0	0	0	0	0	17.6173	60.8858	1	1	0	1	24.4106	26.3679	55.9654
DATA	1043	7	59	0	0	Col_4_15232584	Col_4_15232584	7181.4	474.812	8.665526435e-003	6.665764229e-002	8.965660358e-001	8.973508e+002	9.154356e+002	1.007092e+002	9.596925e+001	153	273	25	54	7.292057e+000	1.832688e+001	0	0	0	0	0	0	0	0	0	0	0	111.873	203.837	1	1	1	1	23.696	25.5646	55.3224
DATA	1044	7	60	0	0	Col_5_2272146	Col_5_2272146	7203.11	474.723	-6.432068505e-002	8.753918848e-002	4.624829547e-001	4.057602e+002	3.499038e+002	6.106766e+001	4.527341e+001	89	143	25	56	7.531134e+000	1.881251e+001	0	0	0	0	0	0	0	0	0	0	0	50.6727	78.1247	1	1	1	1	22.9591	25.6463	57.241
DATA	1045	7	61	0	0	NC_3_483956	NC_3_483956	7224.53	474.698	3.919671909e-002	1.008681754e-001	6.975768629e-001	2.794280e+002	3.058205e+002	5.344794e+001	4.190686e+001	76	134	25	57	7.526510e+000	1.896664e+001	0	0	0	0	0	0	0	0	0	0	0	34.9544	68.4661	1	1	1	1	24.4106	25.3025	57.6879
DATA	1046	7	62	0	0	NC_3_19880653	NC_3_19880653	7245.13	474.404	7.808418608e-002	7.079757019e-002	2.700611153e-001	6.175581e+002	7.392001e+002	7.670117e+001	7.925252e+001	114	222	25	56	7.591750e+000	1.951753e+001	0	0	0	0	0	0	0	0	0	0	0	77.3749	165.907	1	1	1	1	22.7082	25.6065	57.9005
DATA	1047	7	63	0	0	NC_5_19157683	NC_5_19157683	7265.88	474.118	1.904145434e-001	7.800079332e-002	1.463906027e-002	4.139480e+002	6.417418e+002	6.145119e+001	7.022117e+001	90.5	198	25	56	7.795119e+000	1.950400e+001	0	0	0	0	0	0	0	0	0	0	0	51.9468	144.397	1	1	1	1	20.0267	25.3957	57.5951
DATA	1048	7	64	0	0	Col_3_10727799	Col_3_10727799	7287.93	473.737	8.454419344e-002	1.246839625e-001	4.977286393e-001	1.945249e+002	2.363303e+002	4.933803e+001	3.697211e+001	60	122	24	55	8.016016e+000	1.901021e+001	0	0	0	0	0	0	0	0	0	0	0	24.4519	53.3165	1	1	0	1	25.3321	24.9254	56.7836
DATA	1049	7	65	0	0	Col_1_9394737	Col_1_9394737	7308.67	474.796	8.267792610e-003	7.369725294e-002	9.106760092e-001	5.642413e+002	5.750859e+002	7.233925e+001	6.411932e+001	115.5	185.5	24	57	7.882464e+000	1.891480e+001	0	0	0	0	0	0	0	0	0	0	0	71.039	130.092	1	1	1	1	24.6442	24.8825	57.4812
DATA	1050	7	66	0	0	Col_5_2394034	Col_5_2394034	7329.9	474.115	8.482051676e-002	6.632052600e-002	2.009153056e-001	8.812380e+002	1.071306e+003	9.903891e+001	1.108023e+002	154	308	24	58	7.615584e+000	1.943919e+001	0	0	0	0	0	0	0	0	1	0	0	111.123	242.93	1	1	1	1	26.8687	24.2886	58.3091
DATA	1051	7	67	0	0	NC_5_22741423	NC_5_22741423	7351.37	474	2.760197807e-001	3.742640662e-001	4.608182946e-001	4.483947e+001	8.466039e+001	4.524986e+001	2.945933e+001	44	87	24	56	7.464669e+000	2.015176e+001	0	0	0	0	0	0	0	0	0	0	0	4.20084	19.2458	0	1	0	0	29.1201	24.3625	57.225
DATA	1052	7	68	0	0	NC_4_8547234	NC_4_8547234	7372.12	474.167	-1.349587130e-001	9.839494946e-002	1.701873784e-001	3.537821e+002	2.592849e+002	5.728866e+001	3.827016e+001	85	125	24	57	7.522236e+000	2.057677e+001	0	0	0	0	0	0	0	0	1	0	0	44.7488	59.0864	1	1	1	1	26.6546	23.8249	58.3682
DATA	1053	7	69	0	-1	NC2_00083254	NC2_00083254	7393.62	474	0.000000000e+000	6.466882483e-001	1.000000000e+000	4.470402e+001	2.790121e+001	4.499113e+001	2.816029e+001	36	76	24	59	7.261962e+000	2.055456e+001	0	0	0	0	0	0	0	0	1	0	0	-3.0444	4.84199	0	0	0	0	29.1201	23.8498	59.7607
DATA	1054	7	70	0	0	NC_4_7461525	NC_4_7461525	7414.83	474	4.562127245e-002	1.139871332e-001	6.889858143e-001	2.273068e+002	2.524839e+002	5.034796e+001	3.771320e+001	66	118.5	23	57	7.042919e+000	2.000594e+001	0	0	0	0	0	0	0	0	1	0	0	28.8376	57.8113	1	1	1	1	28.1191	23.8074	58.496
DATA	1055	7	71	0	0	Col_4_6584842	Col_4_6584842	7435.8	473.864	-1.314303602e-001	7.772558253e-002	9.084566232e-002	5.771170e+002	4.264160e+002	7.309668e+001	5.098613e+001	111	163.5	22	55	7.070989e+000	1.860145e+001	0	0	0	0	0	0	0	0	1	0	0	73.3214	97.8567	1	1	1	1	26.4388	23.0846	55.9366
DATA	1056	7	72	0	0	Col_5_26954978	Col_5_26954978	7456.52	474.267	6.774645028e-002	6.274359815e-002	2.802602681e-001	1.884539e+003	2.202681e+003	1.937054e+002	2.220265e+002	270	589.5	22	55	7.322518e+000	1.925207e+001	0	0	0	0	0	0	0	0	1	0	0	239.76	506.633	1	1	1	1	25.7804	23.1178	56.0621
DATA	1057	7	73	0	-1	NC2_00089003	NC2_00089003	7478.37	474	0.000000000e+000	6.467290798e-001	1.000000000e+000	4.444940e+001	2.764913e+001	4.475049e+001	2.782674e+001	43.5	66.5	23	54	7.537907e+000	1.872811e+001	0	0	0	0	0	0	0	0	1	0	0	1.50622	0.108615	0	0	0	0	29.1201	23.7375	55.4765
DATA	1058	7	74	0	0	NC_4_5113847	NC_4_5113847	7499.5	474	5.229835390e-002	6.926969715e-002	4.502513034e-001	6.786782e+002	7.655301e+002	8.125206e+001	8.143356e+001	132	241	23	54	7.698392e+000	1.889798e+001	0	0	0	0	0	0	0	0	1	0	0	86.583	176.839	1	1	1	1	29.1201	23.6307	54.9863
DATA	1059	7	75	0	0	Col_5_17089471	Col_5_17089471	7520.68	474.542	-1.013979533e-001	9.386185068e-002	2.800133745e-001	3.634355e+002	2.877593e+002	5.754515e+001	3.994755e+001	82.5	136.5	23	55	7.602169e+000	1.881227e+001	0	0	0	0	0	0	0	0	1	0	0	46.4269	66.6161	1	1	1	1	25.3321	23.5775	55.9452
DATA	1060	7	76	0	0	Col_5_23908540	Col_5_23908540	7542	474.736	-3.113959814e-002	6.228227693e-002	6.170924923e-001	2.374831e+003	2.210513e+003	2.416272e+002	2.227742e+002	341	592	23	55	7.372437e+000	1.848857e+001	0	0	0	0	0	0	0	0	1	0	0	303.76	512.772	1	1	1	1	24.8756	23.2103	56.3066
DATA	1061	7	77	0	0	NC_3_18179568	NC_3_18179568	7563	473.797	1.601350891e-001	8.100511132e-002	4.805839437e-002	4.639809e+002	6.708651e+002	6.429283e+001	8.257579e+001	93.5	180	23	56	7.393925e+000	1.855761e+001	0	0	0	0	0	0	0	0	1	0	0	59.4175	155.888	1	1	1	1	28.1191	23.5524	57.0334
DATA	1062	7	78	0	0	Col_4_10872615	Col_4_10872615	7584.15	474.509	3.239078069e-002	6.340403982e-002	6.094469622e-001	1.414772e+003	1.524324e+003	1.482965e+002	1.549022e+002	220.5	418	23	56	7.339703e+000	2.039110e+001	0	0	0	0	0	0	0	0	1	0	0	181.394	354.902	1	1	1	1	25.7804	23.4475	57.8248
DATA	1063	7	79	0	0	Col_1_3480566	Col_1_3480566	7604.83	474.66	-1.888145482e-002	6.710486072e-002	7.784247952e-001	8.591913e+002	8.226373e+002	9.671459e+001	8.673930e+001	146	258	23	56	7.180131e+000	2.049181e+001	0	0	0	0	0	0	0	0	1	0	0	110.284	191.866	1	1	1	1	24.6442	23.0132	57.4036
DATA	1064	7	80	0	0	NC_1_27903186	NC_1_27903186	7626.58	474.046	7.299962339e-002	2.234539539e-001	7.439042226e-001	9.687955e+001	1.146124e+002	4.539937e+001	2.975417e+001	53	93	22	58	7.136801e+000	1.960158e+001	0	0	0	0	0	0	0	0	1	0	0	12.449	26.7744	1	1	0	0	21.9382	22.5997	58.3864
DATA	1065	7	81	0	0	NC_5_13908400	NC_5_13908400	7647.56	473.973	8.440423863e-002	4.685395965e-001	8.570401212e-001	4.402489e+001	5.346905e+001	4.436545e+001	2.793168e+001	42	82.5	22	58	7.228972e+000	1.941893e+001	0	0	0	0	0	0	0	0	1	0	0	2.91255	12.5104	0	1	0	0	29.1201	22.631	57.7953
DATA	1066	7	82	0	0	Col_4_5918254	Col_4_5918254	7668.62	474	1.449687811e-001	6.666650094e-002	2.966481603e-002	8.541582e+002	1.192634e+003	9.620351e+001	1.223645e+002	149	336	23	56	7.258691e+000	2.000477e+001	0	0	0	0	0	0	0	0	1	0	0	109.983	279.468	1	1	1	1	29.1201	23.2089	57.4685
DATA	1067	7	83	0	0	Col_5_4173728	Col_5_4173728	7689.56	474.545	5.358107249e-002	6.303959934e-002	3.953479029e-001	1.590761e+003	1.799641e+003	1.651081e+002	1.820279e+002	253	468	23	56	7.237862e+000	2.061385e+001	0	0	0	0	0	0	0	0	1	0	0	205.026	422.346	1	1	1	1	24.4106	23.1208	57.027
DATA	1068	7	84	0	0	Col_2_9770486	Col_2_9770486	7711.13	473.85	4.646785254e-002	7.193741005e-002	5.183127952e-001	5.742634e+002	6.391149e+002	7.245520e+001	6.949742e+001	111	213	23.5	56	7.649676e+000	1.970851e+001	0	0	0	0	0	0	0	0	1	0	0	74.0811	150.176	1	1	1	1	26.6546	23.6437	57.1826
DATA	1069	7	85	0	0	NC_3_1831563	NC_3_1831563	7732.37	474	-1.877788277e-002	7.934035454e-002	8.129088884e-001	4.586641e+002	4.392551e+002	6.365804e+001	5.169870e+001	99	168	23	54.5	7.735429e+000	1.946194e+001	0	0	0	0	0	0	0	0	1	0	0	59.2194	103.346	1	1	1	1	30	23.6976	56.3146
DATA	1070	7	86	0	0	Col_5_26409568	Col_5_26409568	7752.96	474.018	-6.164467725e-002	6.291166582e-002	3.271548297e-001	1.946141e+003	1.688611e+003	1.995501e+002	1.710430e+002	291	469	23	55	7.685950e+000	1.841203e+001	0	0	0	0	0	0	0	0	1	0	0	251.468	397.739	1	1	1	1	25.1049	23.4132	55.8502
DATA	1071	7	87	0	0	Col_3_15322203	Col_3_15322203	7773.95	473.782	4.412802081e-002	6.698894449e-002	5.100653936e-001	8.083032e+002	8.947512e+002	9.206658e+001	9.351960e+001	143	272	22	55	7.314980e+000	1.870856e+001	0	0	0	0	0	0	0	0	1	0	0	104.521	210.966	1	1	1	1	25.1049	22.687	55.6305
DATA	1072	7	88	66	-1	(-)3xSLv1	NegativeControl	7795.57	473.701	0.000000000e+000	6.475164976e-001	1.000000000e+000	4.376394e+001	2.700497e+001	4.404500e+001	2.717841e+001	36	62.5	22	54	7.230780e+000	1.884577e+001	0	0	0	0	0	0	0	0	1	0	0	-4.83044	-2.1402	0	0	0	0	30	22.6101	55.2783
DATA	1073	7	89	0	0	NC_4_1371031	NC_4_1371031	7816.67	473.609	3.382994352e-001	1.315123511e-001	1.010026401e-002	1.323733e+002	2.884695e+002	4.596435e+001	3.961745e+001	54.5	128	22	54	7.457553e+000	1.921722e+001	0	0	0	0	0	0	0	0	1	0	0	17.1401	68.1412	1	1	0	1	27.2919	22.6091	55.5236
DATA	1074	7	90	0	0	Col_5_16282429	Col_5_16282429	7837.5	473.5	-3.005775505e-001	6.775348680e-002	9.150099286e-006	3.954363e+003	1.979242e+003	3.978758e+002	1.997756e+002	542.5	528.5	22	54	7.192383e+000	2.010507e+001	0	0	0	0	0	0	0	0	1	0	0	512.317	467.881	1	1	1	1	24.4106	22.4056	56.0885
DATA	1075	7	91	0	0	NC_1_27345181	NC_1_27345181	7859.09	473.652	5.112963829e-002	6.346364383e-002	4.204432911e-001	1.383074e+003	1.555877e+003	1.451279e+002	1.579327e+002	218	432	22	55	7.031939e+000	1.981016e+001	0	0	0	0	0	0	0	0	1	0	0	179.285	368.068	1	1	1	1	22.7082	22.0745	56.3949
DATA	1076	7	92	0	0	NC_1_13658095	NC_1_13658095	7880.51	473.571	1.397653626e-001	7.123818658e-002	4.976894910e-002	5.630418e+002	7.767942e+002	7.142473e+001	8.227061e+001	113	242.5	22	54	7.621530e+000	1.935840e+001	0	0	0	0	0	0	0	0	1	0	0	73.0206	183.87	1	1	1	1	24.4106	22.3056	55.6039
DATA	1077	7	93	0	0	NC_5_8877028	NC_5_8877028	7901.18	473.632	-4.380487584e-001	7.343247039e-002	2.441433762e-009	1.530821e+004	5.583103e+003	1.531451e+003	5.589670e+002	1998	1402	23	54	7.489537e+000	1.971360e+001	0	0	0	0	0	0	0	0	1	0	0	1986.12	1322.19	1	1	1	1	25.7804	22.9893	55.4824
DATA	1078	7	94	0	0	Col_3_14303111	Col_3_14303111	7922.44	474.167	1.602558052e-001	6.326640311e-002	1.130807181e-002	4.616932e+003	6.677429e+003	4.637769e+002	6.682915e+002	602	1420.5	23	55	7.419139e+000	1.986427e+001	0	0	0	1	0	0	0	0	1	0	0	599.232	1582.12	1	1	1	1	20.3108	23.8576	56.784
DATA	1079	7	95	0	0	NC_4_14263080	NC_4_14263080	7944	473.842	1.950483995e-001	7.505059522e-002	9.352515441e-003	4.517506e+002	7.078597e+002	6.299191e+001	7.578409e+001	96	229	23	53	7.367185e+000	1.869356e+001	0	0	0	0	0	0	0	0	1	0	0	58.6501	167.757	1	1	1	1	25.3321	23.0349	55.4206
DATA	1080	7	96	0	0	Col_1_23196735	Col_1_23196735	7965.42	473.84	-5.425235336e-002	7.752733800e-002	4.840625106e-001	5.062791e+002	4.468252e+002	6.700339e+001	5.223812e+001	106.5	175	23	55	7.556521e+000	1.885045e+001	0	0	0	0	0	0	0	0	1	0	0	65.7453	105.914	1	1	1	1	23.9365	22.9204	56.8989
DATA	1081	7	97	0	0	NC_1_16716022	NC_1_16716022	7985.86	474.107	3.620958032e-001	1.373734789e-001	8.392696200e-003	1.211793e+002	2.789486e+002	4.552393e+001	3.886153e+001	57	135	22	54	7.619390e+000	1.845323e+001	0	0	0	0	0	0	0	0	1	0	0	15.7391	66.1303	1	1	0	1	24.6442	22.7303	55.8233
DATA	1082	7	98	0	0	NC_2_5623064	NC_2_5623064	8008.16	474.159	0.000000000e+000	6.479811809e-001	1.000000000e+000	4.359599e+001	2.688463e+001	4.387598e+001	2.711647e+001	33	67	22	54	7.246773e+000	1.945996e+001	0	0	0	0	0	0	0	0	1	0	0	-7.222	4.24473	0	0	0	0	30	22.6886	57.036
DATA	1083	7	99	0	0	NC_1_25786572	NC_1_25786572	8028.42	473.855	6.299426632e-002	9.423904923e-002	5.038452116e-001	2.919947e+002	3.375742e+002	5.270222e+001	4.326541e+001	77.5	144	22	56	7.191155e+000	1.917856e+001	0	0	0	0	0	0	0	0	1	0	0	37.9317	80.0157	1	1	1	1	25.3321	22.6235	57.6127
DATA	1084	7	100	0	0	NC_5_10037273	NC_5_10037273	8049.5	473.676	3.182758225e-002	7.690240294e-002	6.789694609e-001	4.671898e+002	5.027139e+002	6.409055e+001	5.709549e+001	100	183	23	56	7.374714e+000	1.866335e+001	0	0	0	0	0	0	0	0	1	0	0	60.6902	119.131	1	1	1	1	27.0811	22.761	57.6454
DATA	1085	7	101	0	0	Col_1_29590256	Col_1_29590256	8070.54	473.125	5.645544360e-002	9.260699507e-002	5.421109324e-001	3.033746e+002	3.454893e+002	5.334396e+001	4.389650e+001	79	148	22	56	7.643001e+000	1.873385e+001	0	0	0	0	0	0	0	0	1	0	0	39.4069	81.8392	1	1	1	1	25.3321	22.7082	57.3534
DATA	1086	7	102	0	0	Col_5_1980770	Col_5_1980770	8091.58	473.909	1.504663620e-001	7.771612410e-002	5.285517174e-002	4.110279e+002	5.812161e+002	6.012541e+001	6.412319e+001	95	198	23	54	7.648312e+000	1.782855e+001	0	0	0	0	0	0	0	0	1	0	0	53.3849	137.642	1	1	1	1	25.1049	23.081	56.4165
DATA	1087	7	103	0	-1	NC2_00091486	NC2_00091486	8112.42	473.308	0.000000000e+000	6.474531404e-001	1.000000000e+000	4.361031e+001	2.692959e+001	4.389251e+001	2.710254e+001	40	66	23	57	7.598715e+000	1.850467e+001	0	0	0	0	0	0	0	0	1	0	0	0.55963	-0.851361	0	0	0	0	24.4106	23.3896	56.9141
DATA	1088	7	104	0	0	Col_5_18634552	Col_5_18634552	8134.24	473.831	-1.467710820e-001	6.417320357e-002	2.218948684e-002	2.048248e+003	1.460869e+003	2.094767e+002	1.485824e+002	309.5	389.5	23	56	7.782769e+000	1.827297e+001	0	0	0	0	0	0	0	0	1	0	0	265.914	345.567	1	1	1	1	25.7804	23.8177	56.7385
DATA	1089	7	105	0	0	NC_5_14158060	NC_5_14158060	8155.3	473.623	2.522114243e-002	6.419649656e-002	6.944124532e-001	1.174604e+003	1.244837e+003	1.254010e+002	1.274072e+002	184	360	24	56.5	7.909300e+000	1.884774e+001	0	0	0	0	0	0	0	0	1	0	0	152.446	294.248	1	1	1	1	26.2212	24.0759	57.2121
DATA	1090	7	106	0	0	NC_3_10961767	NC_3_10961767	8176.69	473.537	8.794678545e-002	1.021496075e-001	3.892597549e-001	2.491291e+002	3.050502e+002	5.050327e+001	4.084328e+001	76	137.5	23	56	7.633628e+000	1.957114e+001	0	0	0	0	0	0	0	0	1	0	0	32.3212	72.047	1	1	1	1	24.6442	23.7202	57.3471
DATA	1091	7	107	0	0	Col_3_11295598	Col_3_11295598	8197.69	473.962	3.576917648e-002	6.370808891e-002	5.744879215e-001	1.296419e+003	1.407714e+003	1.368889e+002	1.433716e+002	204	397	23	56	7.392913e+000	1.923393e+001	0	0	0	0	0	0	0	0	1	0	0	168.123	332.205	1	1	1	1	24.4106	23.8929	58.1477
DATA	1092	7	108	0	0	Col_1_1884303	Col_1_1884303	8218.78	473.522	2.353467604e-002	1.087827959e-001	8.287183899e-001	2.434718e+002	2.570297e+002	5.026167e+001	3.743032e+001	73	124	24	56.5	7.778613e+000	1.834010e+001	0	0	0	0	0	0	0	0	0	0	0	31.5584	60.5919	1	1	1	1	27.0811	24.3303	58.0424
DATA	1093	7	109	0	0	Col_4_12876674	Col_4_12876674	8240.15	473.963	1.023597744e-001	6.541497011e-002	1.176354684e-001	9.729319e+002	1.231522e+003	1.067779e+002	1.261283e+002	165	356	24	58	7.856646e+000	1.909076e+001	0	0	0	0	0	0	0	0	0	0	0	126.041	290.023	1	1	1	1	24.4106	24.5671	59.0411
DATA	1094	7	110	0	0	Col_5_21909903	Col_5_21909903	8260.79	473.554	-1.973425964e-003	6.695112174e-002	9.764852612e-001	8.458243e+002	8.419896e+002	9.535239e+001	8.850512e+001	150.5	271.5	24	57	7.856807e+000	1.872478e+001	0	0	0	0	0	0	0	0	0	0	0	109.509	198.048	1	1	1	1	25.3321	24.4064	57.8645
DATA	1095	7	111	0	0	NC_2_4514543	NC_2_4514543	8282.22	473.522	2.093060433e-001	7.721152128e-002	6.711833882e-003	4.102510e+002	6.642870e+002	6.019615e+001	7.182183e+001	95	221	24	57	7.867591e+000	1.843390e+001	0	0	0	0	0	0	0	0	0	0	0	53.0792	156.049	1	1	1	1	27.0811	24.6777	57.616
DATA	1096	7	112	0	0	Col_4_12795702	Col_4_12795702	8303.67	473.618	3.754919614e-002	6.376086130e-002	5.559238871e-001	1.285643e+003	1.401746e+003	1.359123e+002	1.428165e+002	199.5	381	24	58	7.813551e+000	1.863146e+001	0	0	0	0	0	0	0	0	0	0	0	166.217	328.843	1	1	1	1	24.8756	24.6254	57.8882
DATA	1097	7	113	0	0	NC_5_26060131	NC_5_26060131	8324.77	473.491	-6.906112463e-003	6.298853316e-002	9.126942608e-001	1.628093e+003	1.602408e+003	1.686811e+002	1.625636e+002	251	445	24	57	7.979365e+000	1.822092e+001	0	0	0	0	0	0	0	0	0	0	0	210.326	375.371	1	1	1	1	24.8756	24.745	58.1014
DATA	1098	7	114	0	0	NC_5_10939977	NC_5_10939977	8345.55	473.364	1.892667331e-001	1.247461647e-001	1.292124620e-001	1.680261e+002	2.598026e+002	4.724407e+001	3.777632e+001	63	123	24	57	7.843617e+000	1.847449e+001	0	0	0	0	0	0	0	0	0	0	0	21.6885	60.7677	1	1	0	1	23.2073	24.5495	57.3394
DATA	1099	7	115	0	0	Col_3_3993580	Col_3_3993580	8367	473.5	3.436001122e-001	6.900798476e-002	6.386889066e-007	1.124151e+005	2.479845e+005	1.124159e+004	2.479847e+004	14662	59068	24	55	8.279452e+000	1.897401e+001	0	0	0	0	0	0	0	0	0	0	0	14497.1	57910.6	1	1	1	1	26.2212	24.7664	56.542
DATA	1100	7	116	0	0	NC_2_11769533	NC_2_11769533	8388	473.5	1.912407652e-001	7.459414516e-002	1.035479927e-002	4.670390e+002	7.254274e+002	6.432893e+001	7.758521e+001	97	223.5	24	56	8.184323e+000	1.857602e+001	0	0	0	0	0	0	0	0	0	0	0	60.1722	169.123	1	1	1	1	26.2212	24.9428	56.7997
DATA	1101	7	117	0	0	NC_2_18171946	NC_2_18171946	8409.15	473.5	-4.260465620e-001	3.103562170e-001	1.698250232e-001	1.178395e+002	4.418190e+001	4.582352e+001	2.791430e+001	57.5	74	24	56	7.805207e+000	1.858660e+001	0	0	0	0	0	0	0	0	0	0	0	15.1668	10.2822	1	1	0	0	26.6546	24.6785	57.2658
DATA	1102	7	118	0	0	Col_1_25776152	Col_1_25776152	8430.75	473.607	4.009618223e-002	6.250821539e-002	5.212273697e-001	1.963076e+003	2.152947e+003	2.012508e+002	2.170583e+002	292.5	546.5	25	56	7.922374e+000	1.927146e+001	0	0	0	0	0	0	0	0	0	0	0	252.386	500.114	1	1	1	1	25.1049	24.7824	57.8071
DATA	1103	7	119	0	0	Col_5_22082060	Col_5_22082060	8451.5	473.5	3.657937968e-002	7.190222942e-002	6.109360466e-001	5.846238e+002	6.359982e+002	7.339907e+001	6.935666e+001	114	221	25	57	8.018927e+000	1.977423e+001	0	0	0	0	0	0	0	0	0	0	0	75.0799	147.458	1	1	1	1	27.9146	24.8509	59.044
DATA	1104	7	120	0	0	Col_1_30275866	Col_1_30275866	8472.71	473.5	4.553907102e-002	7.417802508e-002	5.392708852e-001	5.212466e+002	5.788716e+002	6.849245e+001	6.418239e+001	104.5	199	25	59	8.309823e+000	1.915828e+001	0	0	0	0	0	0	0	0	0	0	0	66.8616	133.947	1	1	1	1	27.0811	25.2441	58.9155
DATA	1105	7	121	0	0	NC_4_16274034	NC_4_16274034	8493.61	474.017	2.641436244e-001	3.603228570e-001	4.635127814e-001	4.671528e+001	8.582278e+001	4.473071e+001	2.907042e+001	47.5	86.5	24.5	57	7.361236e+000	1.973584e+001	0	0	0	0	0	0	0	0	0	0	0	5.98505	19.8204	1	1	0	0	25.3321	24.7282	58.6028
DATA	1106	7	122	0	0	NC_2_14763240	NC_2_14763240	8515.23	472.86	-3.327991714e-002	6.443515962e-002	6.055143730e-001	1.231329e+003	1.140497e+003	1.309428e+002	1.173986e+002	193	334	24	56	7.397503e+000	1.947572e+001	0	0	0	0	0	0	0	0	0	0	0	157.545	262.771	1	1	1	1	21.9382	24.6399	58.3926
DATA	1107	7	123	0	0	Col_4_14802367	Col_4_14802367	8535.83	473.642	3.643131607e-002	8.052120144e-002	6.509493200e-001	4.214826e+002	4.583645e+002	6.136682e+001	5.365769e+001	96	170	24	57	7.754282e+000	1.967418e+001	0	0	0	0	0	0	0	0	0	0	0	53.858	105.399	1	1	1	1	24.6442	24.4585	59.2442
DATA	1108	7	124	0	0	NC_4_1409108	NC_4_1409108	8557.48	473.619	4.502597988e-001	2.531238640e-001	7.527054818e-002	5.385501e+001	1.518749e+002	4.498959e+001	3.181823e+001	50.5	99.5	25	56	7.735025e+000	1.990688e+001	0	0	0	0	0	0	0	0	0	0	0	6.87197	34.8429	1	1	0	1	26.2212	25.1831	58.2814
DATA	1109	7	125	0	0	NC_2_2835228	NC_2_2835228	8578.51	473.462	1.782466280e-002	7.094200108e-002	8.016155440e-001	6.331709e+002	6.596986e+002	7.752305e+001	7.167549e+001	121	217.5	26	55	8.171245e+000	1.901812e+001	0	0	0	0	0	0	0	0	0	0	0	80.6781	150.999	1	1	1	1	27.0811	26.2986	57.6453
DATA	1110	7	126	0	0	Col_1_7508020	Col_1_7508020	8599.6	473.414	2.052829947e-001	2.711525016e-001	4.490044614e-001	6.818318e+001	1.093856e+002	4.531207e+001	3.014456e+001	51.5	93.5	25	58	8.141937e+000	2.046029e+001	0	0	0	0	0	0	0	0	0	0	0	8.675	24.9787	1	1	0	0	27.501	25.9769	60.0062
DATA	1111	7	127	0	0	NC_3_14750528	NC_3_14750528	8620.82	473.636	1.370921819e-001	6.551928494e-002	3.640324929e-002	1.025741e+003	1.406469e+003	1.119566e+002	1.434375e+002	170	384.5	26	59	8.067758e+000	2.062534e+001	0	0	0	0	0	0	0	0	0	0	0	130.307	320.417	1	1	1	1	25.1049	26.2397	60.4032
DATA	1112	7	128	0	0	Col_3_19226555	Col_3_19226555	8642.27	473.235	6.280906124e-002	6.738925909e-002	3.513191086e-001	7.894597e+002	9.123028e+002	9.083926e+001	9.549753e+001	140	258	26	59	7.928934e+000	2.024712e+001	0	0	0	0	0	0	0	0	0	0	0	100.13	207.31	1	1	1	1	24.4106	26.1095	59.4541
DATA	1113	7	129	0	0	NC_1_19769894	NC_1_19769894	8663	473.5	8.690488818e-002	6.707425018e-002	1.950954024e-001	8.094912e+002	9.888195e+002	9.261994e+001	1.028506e+002	141.5	284.5	26	56	8.012973e+000	1.961144e+001	0	0	0	0	0	0	0	0	0	0	0	102.508	224.164	1	1	1	1	26.2212	26.4094	57.4562
DATA	1114	7	130	0	0	NC_2_11136978	NC_2_11136978	8684.22	473.478	3.411848891e-001	6.896721069e-002	7.534298422e-007	5.271738e+003	1.156482e+004	5.290980e+002	1.156829e+003	671	2448	26	57	8.282160e+000	2.048726e+001	0	0	1	1	0	0	0	0	0	0	0	666.465	2615.11	1	1	1	1	27.0811	27.0913	59.0488
DATA	1115	7	131	0	0	Col_1_7724864	Col_1_7724864	8705.57	473.393	-1.323036577e-001	6.888777727e-002	5.478618813e-002	9.348057e+002	6.893149e+002	1.038174e+002	7.456805e+001	160.5	224.5	27	57	8.280053e+000	1.943003e+001	0	0	0	0	0	0	0	0	0	0	0	117.977	155.47	1	1	1	1	24.8756	27.5645	58.7481
DATA	1116	7	132	0	0	NC_1_5255154	NC_1_5255154	8726.78	473.473	2.098647599e-001	7.644754855e-002	6.047173855e-003	4.375576e+002	7.094144e+002	6.293749e+001	7.645716e+001	93.5	216.5	27	55	7.932875e+000	1.827958e+001	0	0	0	0	0	0	0	0	0	0	0	55.1259	159.592	1	1	1	1	25.3321	27.3318	56.5243
DATA	1117	7	133	0	0	Col_1_17595157	Col_1_17595157	8747.68	473.821	-3.219478224e-003	7.705203538e-002	9.666715524e-001	5.019934e+002	4.982858e+002	6.762915e+001	5.744548e+001	105.5	184	27	55	8.155729e+000	1.823143e+001	0	0	0	0	0	0	0	0	0	0	0	63.1335	111.816	1	1	1	1	25.1049	27.0287	55.7755
DATA	1118	7	134	0	0	Col_2_5105804	Col_2_5105804	8768.93	473.298	1.608723971e-001	6.555575089e-002	1.412854552e-002	1.095328e+003	1.586414e+003	1.185694e+002	1.612100e+002	189	409	27	55	8.151468e+000	1.955659e+001	0	0	0	0	0	0	0	0	0	0	0	137.502	355.022	1	1	1	1	25.5572	26.9552	57.1642
DATA	1119	7	135	0	-1	NC2_00147876	NC2_00147876	8790	473.5	0.000000000e+000	6.447644609e-001	1.000000000e+000	4.519435e+001	2.855393e+001	4.548460e+001	2.873732e+001	42	60	27	56	7.985758e+000	1.912561e+001	0	0	0	0	0	0	0	0	0	0	0	-0.223401	-7.14886	0	0	0	0	26.2212	27.2153	57.2402
DATA	1120	7	136	0	0	Col_4_17031622	Col_4_17031622	8811.1	473.403	4.771054712e-002	7.399808361e-002	5.190867328e-001	5.397420e+002	6.024164e+002	7.063882e+001	6.677793e+001	109	209	26	57	7.919844e+000	2.015957e+001	0	0	0	0	0	0	0	0	0	0	0	67.5056	134.108	1	1	1	1	26.2212	27.0097	58.0762
DATA	1121	7	137	0	0	Col_5_12658744	Col_5_12658744	8832.86	473.534	1.709456144e-001	6.570686627e-002	9.277916695e-003	1.103306e+003	1.635466e+003	1.194053e+002	1.660790e+002	179.5	414.5	27	58	7.965233e+000	2.073054e+001	0	0	0	0	0	0	0	0	0	0	0	137.72	363.099	1	1	1	1	25.7804	27.652	59.1496
DATA	1122	7	138	0	0	NC_3_19656109	NC_3_19656109	8853.5	473.324	6.779779621e-002	6.474967464e-002	2.950647721e-001	1.111734e+003	1.299567e+003	1.202175e+002	1.331461e+002	177.5	349	27	58	8.227231e+000	1.995772e+001	0	0	0	0	0	0	0	0	0	0	0	138.509	287.766	1	1	1	1	27.0811	27.7876	59.3156
DATA	1123	7	139	0	0	Col_1_22726664	Col_1_22726664	8874.6	473.414	-3.844269751e-002	6.673341673e-002	5.645721409e-001	9.521886e+002	8.715258e+002	1.056767e+002	9.186482e+001	165	263	27	58	7.977278e+000	1.958895e+001	0	0	0	0	0	0	0	0	0	0	0	118.399	192.477	1	1	1	1	27.501	27.8028	58.7119
DATA	1124	7	140	0	0	NC_2_232004	NC_2_232004	8895.43	473.625	5.591788882e-003	7.125339495e-002	9.374482209e-001	6.496607e+002	6.580796e+002	7.955981e+001	7.196248e+001	120	213	27	58	7.817210e+000	1.945977e+001	0	0	0	0	0	0	0	0	0	0	0	80.6239	144.965	1	1	1	1	24.8756	27.5539	59.1739
DATA	1125	7	141	0	0	Col_1_11379524	Col_1_11379524	8916.57	473.137	-1.379253820e-003	7.076113121e-002	9.844488686e-001	6.746178e+002	6.724787e+002	8.166287e+001	7.331311e+001	131.5	215.5	26	58	7.665949e+000	1.766609e+001	0	0	0	0	0	0	0	0	0	0	0	83.5517	147.735	1	1	1	1	24.1747	26.8743	58.6662
DATA	1126	7	142	0	0	NC_5_13917609	NC_5_13917609	8937.97	473.286	7.464581502e-002	6.796054821e-002	2.720430401e-001	7.686953e+002	9.128513e+002	8.964027e+001	9.586438e+001	133.5	272.5	27	57	8.176962e+000	1.879038e+001	0	0	0	0	0	0	0	0	0	0	0	95.0078	200.018	1	1	1	1	26.6546	27.5977	58.5845
DATA	1127	7	143	0	0	NC_1_6251158	NC_1_6251158	8959.33	473.391	8.487782239e-002	8.187368887e-002	2.998792856e-001	4.017557e+002	4.884722e+002	6.123201e+001	5.698694e+001	92	171	28	56	8.313206e+000	1.946436e+001	0	0	0	0	0	0	0	0	0	0	0	49.5527	106.754	1	1	1	1	27.2919	28.3632	57.7338
DATA	1128	7	144	0	0	NC_2_6769255	NC_2_6769255	8980.5	473.324	1.337568371e-001	6.711000876e-002	4.625069122e-002	8.431589e+002	1.147272e+003	9.619422e+001	1.184408e+002	152	317	27	56	8.021152e+000	2.002205e+001	0	0	0	0	0	0	0	0	0	0	0	103.78	250.088	1	1	1	1	27.0811	27.4763	57.5768
DATA	1129	7	145	0	0	NC_3_8299053	NC_3_8299053	9001.5	473.324	7.707631656e-004	7.596736924e-002	9.919048206e-001	5.336473e+002	5.345952e+002	7.071666e+001	6.105869e+001	111	183	27	55	7.954887e+000	1.972157e+001	0	0	0	0	0	0	0	0	0	0	0	65.5481	116.242	1	1	1	1	27.0811	27.4562	57.5106
DATA	1130	7	146	0	0	NC_3_12338622	NC_3_12338622	9022.67	473.391	-4.130252013e-002	6.931707452e-002	5.512760041e-001	7.861556e+002	7.148353e+002	9.133731e+001	7.735918e+001	125	216	27	55	7.315606e+000	1.904901e+001	0	0	0	0	0	0	0	0	0	0	0	96.3616	155.051	1	1	1	1	27.2919	26.8163	57.0094
DATA	1131	7	147	0	0	Col_4_16553387	Col_4_16553387	9044.18	473.368	-1.945712021e-001	6.574662881e-002	3.082291373e-003	1.944244e+003	1.242166e+003	1.999306e+002	1.277053e+002	283	340	26	56	7.564681e+000	1.774101e+001	0	0	0	0	0	0	0	0	0	0	0	237.802	268.765	1	1	1	1	25.7804	26.7444	56.7717
DATA	1132	7	148	0	0	NC_2_14370926	NC_2_14370926	9064.86	473.379	0.000000000e+000	6.442258306e-001	1.000000000e+000	4.639653e+001	2.952527e+001	4.672253e+001	2.971489e+001	43.5	66.5	26	55	7.226657e+000	1.863025e+001	0	0	0	0	0	0	0	0	0	0	0	1.97464	-0.16054	0	0	0	0	25.7804	26.0598	56.3053
DATA	1133	7	149	0	0	Col_5_5036770	Col_5_5036770	9086.63	473.918	6.459619128e-002	1.275330095e-001	6.125017174e-001	2.001796e+002	2.322823e+002	5.089744e+001	3.776977e+001	67.5	120.5	26	56	7.528882e+000	1.921442e+001	0	0	0	0	0	0	0	0	0	0	0	24.3808	50.028	1	1	0	1	23.696	26.5416	57.1935
DATA	1134	7	150	0	0	Col_5_7991482	Col_5_7991482	9107.39	473.386	-3.256556555e-001	7.964274120e-002	4.333192279e-005	8.366564e+002	3.952678e+002	9.591129e+001	4.953258e+001	142	138.5	26	56.5	7.206809e+000	1.867338e+001	0	0	0	0	0	0	0	0	0	0	0	101.687	84.9349	1	1	1	1	24.8756	26.3344	56.8828
DATA	1135	7	151	0	0	Col_1_30204978	Col_1_30204978	9128.65	473.731	1.225925841e-001	7.034510563e-002	8.138062888e-002	6.459288e+002	8.565984e+002	7.987879e+001	9.073312e+001	120	260	26	55	7.261650e+000	1.880750e+001	0	0	0	0	0	0	0	0	0	0	0	78.3395	183.676	1	1	1	1	24.6442	26.1878	56.4671
DATA	1136	7	152	0	0	NC_4_9389223	NC_4_9389223	9149.56	473.557	-1.147826201e-001	1.156747103e-001	3.210570852e-001	2.830777e+002	2.173317e+002	5.494538e+001	3.702695e+001	78	113	26	55	6.931661e+000	1.808739e+001	0	0	0	0	0	0	0	0	0	0	0	34.2603	46.5034	1	1	1	1	26.2212	25.832	55.0998
DATA	1137	7	153	0	0	Col_2_5167828	Col_2_5167828	9170.79	473.474	1.122690620e-001	6.939684301e-002	1.057092858e-001	6.949237e+002	8.999248e+002	8.400171e+001	9.487344e+001	125	241	26	54	6.807424e+000	1.778594e+001	0	0	0	0	0	0	0	0	0	0	0	83.9268	192.17	1	1	1	1	25.7804	25.9713	54.9075
DATA	1138	7	154	0	0	Col_4_11431960	Col_4_11431960	9192	473.241	-2.167709306e-002	7.022080522e-002	7.575504971e-001	7.344374e+002	6.986790e+002	8.735291e+001	7.607497e+001	134	207	25	55	7.372200e+000	1.793858e+001	0	0	0	0	0	0	0	0	0	0	0	88.5113	148.903	1	1	1	1	24.8756	25.8405	54.9325
DATA	1139	7	155	0	0	Col_3_10190924	Col_3_10190924	9213.59	473.389	-6.853524075e-001	8.885413118e-002	1.226721005e-014	4.428747e+003	9.139627e+002	4.454033e+002	9.624167e+001	571.5	262.5	25	54	7.334672e+000	1.840000e+001	0	0	0	0	0	0	0	0	0	0	0	532.599	194.43	1	1	1	1	24.4106	25.5734	54.0422
DATA	1140	7	156	0	0	Col_2_17084458	Col_2_17084458	9234.53	473.322	3.053004304e-002	6.852353546e-002	6.559288529e-001	7.797844e+002	8.365744e+002	9.130167e+001	8.894292e+001	138	241	25	54	6.841971e+000	1.899608e+001	0	0	0	0	0	0	0	0	0	0	0	93.5836	177.665	1	1	1	1	25.3321	25.3476	55.0427
DATA	1141	7	157	0	0	NC_1_10301346	NC_1_10301346	9255.72	473.404	2.123281895e-002	7.855208917e-002	7.869276121e-001	4.883424e+002	5.128109e+002	6.818692e+001	5.953909e+001	100	185	25	54	7.205238e+000	1.880030e+001	0	0	0	0	0	0	0	0	0	0	0	58.4864	108.735	1	1	1	1	25.3321	25.5988	54.83
DATA	1142	7	158	0	0	NC_3_22636698	NC_3_22636698	9276.51	473.156	1.470285693e-001	9.979666987e-002	1.406752030e-001	2.660043e+002	3.731791e+002	5.460224e+001	4.806785e+001	73	145	25	56	7.091809e+000	1.913494e+001	0	0	0	0	0	0	0	0	0	0	0	31.7939	79.0099	1	1	1	1	22.7082	25.4271	56.1246
DATA	1143	7	159	0	0	NC_4_12514103	NC_4_12514103	9298.16	473.306	-2.370754162e-001	6.876070288e-002	5.651034329e-004	1.446835e+003	8.381922e+002	1.523697e+002	8.914040e+001	207.5	238.5	24	55.5	7.046176e+000	1.981339e+001	0	0	0	0	0	0	0	0	0	0	0	172.576	177.226	1	1	1	1	26.6546	24.6254	55.9582
DATA	1144	7	160	0	0	Col_1_1157177	Col_1_1157177	9319.13	473.475	-5.553123834e-002	7.702824581e-002	4.709584567e-001	5.676501e+002	4.995161e+002	7.425942e+001	5.846052e+001	108	171	24	54	6.879649e+000	1.867174e+001	0	0	0	0	0	0	0	0	0	0	0	67.5753	105.495	1	1	1	1	26.2212	24.5361	54.3689
DATA	1145	7	161	66	-1	(-)3xSLv1	NegativeControl	9340	473.203	0.000000000e+000	6.443987516e-001	1.000000000e+000	4.766408e+001	3.021152e+001	4.797020e+001	3.040555e+001	40	59	25	53	7.036743e+000	1.838551e+001	0	0	0	0	0	0	0	0	0	0	0	-3.74778	-5.53095	0	0	0	0	30	25.0152	54.6398
DATA	1146	7	162	0	0	Col_3_6704617	Col_3_6704617	9361.1	472.817	3.892569265e-002	7.226482039e-002	5.901260216e-001	6.229144e+002	6.813245e+002	7.867861e+001	7.462138e+001	113	205	24	53.5	7.280097e+000	1.853193e+001	0	0	0	0	0	0	0	0	0	0	0	73.8662	143.593	1	1	1	1	26.8687	24.6706	55.0119
DATA	1147	7	163	0	0	Col_1_16493594	Col_1_16493594	9381.69	472.552	8.176164861e-002	1.189374275e-001	4.918091891e-001	2.213946e+002	2.672567e+002	5.299861e+001	4.052199e+001	70	122	23	53	7.119029e+000	1.782608e+001	0	0	0	0	0	0	0	0	1	0	0	26.2046	56.2819	1	1	0	1	18.2295	23.6717	53.4211
DATA	1148	7	164	0	0	NC_5_11476187	NC_5_11476187	9402.89	472.63	1.533534749e-001	1.171623565e-001	1.905691985e-001	2.091760e+002	2.977594e+002	5.258203e+001	4.260773e+001	66.5	132	23	52	6.766880e+000	1.783177e+001	0	0	0	0	0	0	0	0	1	0	0	24.7125	62.6703	1	1	0	1	17.5897	23.4634	53.2932
DATA	1149	8	1	0	0	Col_3_9987998	Col_3_9987998	5965.38	480.672	-3.314788255e-001	1.447661319e-001	2.203558119e-002	2.608044e+002	1.215727e+002	5.275770e+001	3.023315e+001	71	96	22	54	7.231603e+000	1.852616e+001	0	0	0	0	0	0	0	0	1	0	0	32.4123	28.1717	1	1	1	0	25.1049	22.6529	55.1067
DATA	1150	8	2	0	0	NC_1_4326096	NC_1_4326096	5986.67	480.609	-1.587347296e-001	4.343141891e-001	7.147504187e-001	6.495681e+001	4.507025e+001	4.648653e+001	2.827769e+001	45	75	23	55	7.337888e+000	1.925705e+001	0	0	0	0	0	0	0	0	1	0	0	8.0429	10.356	1	1	0	0	27.2919	23.116	56.1053
DATA	1151	8	3	0	0	NC_1_17666204	NC_1_17666204	6007.45	481.242	1.965789326e-001	1.174581220e-001	9.420754239e-002	1.885461e+002	2.964807e+002	4.988719e+001	4.087183e+001	60	136	25	57	7.684386e+000	1.836710e+001	0	0	0	0	0	0	0	0	0	0	0	23.2665	67.5976	1	1	0	1	19.1492	24.9777	57.7131
DATA	1152	8	4	0	0	Col_2_11431397	Col_2_11431397	6028.5	480.731	6.396586855e-002	6.283456659e-002	3.086758413e-001	1.838447e+003	2.130183e+003	1.895941e+002	2.148959e+002	266.5	554.5	23	57	8.030779e+000	1.844383e+001	0	0	0	0	0	0	0	0	0	0	0	226.133	482.053	1	1	1	1	24.4106	24.3291	57.9372
DATA	1153	8	5	0	0	Col_3_14934827	Col_3_14934827	6050.43	480.701	2.325383240e-001	8.384231059e-002	5.545343200e-003	7.125851e+002	1.217237e+003	8.507848e+001	1.608376e+002	101	291.5	25	58	7.647032e+000	1.985044e+001	0	0	0	1	0	0	0	0	0	0	0	87.3746	273.448	1	1	1	1	26.8687	24.9578	58.8478
DATA	1154	8	6	0	0	NC_3_17290102	NC_3_17290102	6071.5	480.676	0.000000000e+000	6.480522252e-001	1.000000000e+000	4.631525e+001	2.855927e+001	4.661817e+001	2.880663e+001	41	75	25	60	7.653221e+000	2.047792e+001	0	0	0	0	0	0	0	0	0	0	0	0.872649	4.28096	0	0	0	0	27.0811	25.3504	60.1458
DATA	1155	8	7	0	0	Col_5_9122375	Col_5_9122375	6092.5	480.676	1.803214457e-001	1.088217300e-001	9.751235152e-002	2.180424e+002	3.302649e+002	5.157043e+001	4.389929e+001	64.5	138.5	24	58	7.686597e+000	2.019109e+001	0	0	0	0	0	0	0	0	0	0	0	26.5913	73.2514	1	1	0	1	27.0811	24.979	59.7218
DATA	1156	8	8	0	0	NC_1_23209995	NC_1_23209995	6113.29	480.714	7.163726777e-002	6.303296509e-002	2.557453630e-001	1.751556e+003	2.065671e+003	1.813119e+002	2.086049e+002	244.5	531.5	25	58	8.233153e+000	1.951319e+001	0	0	0	0	0	0	0	0	0	0	0	213.101	455.547	1	1	1	1	26.4388	25.7414	60.0528
DATA	1157	8	9	0	0	NC_1_27909008	NC_1_27909008	6135	480.5	0.000000000e+000	6.313608830e-001	1.000000000e+000	4.665424e+001	3.068438e+001	4.695822e+001	2.940981e+001	38.5	75	26	57	8.674673e+000	1.943029e+001	0	0	0	0	0	0	0	0	0	0	0	0.77601	6.72918	0	1	0	0	30	26.4424	59.7618
DATA	1158	8	10	0	0	NC_4_1562000	NC_4_1562000	6156	480.5	1.222183568e-001	4.500980417e-001	7.859779014e-001	4.674953e+001	6.194348e+001	4.720698e+001	3.004162e+001	43	74	25	57	8.506743e+000	1.911335e+001	0	0	0	0	0	0	0	0	0	0	0	4.663	13.5166	0	1	0	0	30	25.8437	59.4717
DATA	1159	8	11	0	0	Col_2_1583000	Col_2_1583000	6176.87	480.722	1.014559532e-001	8.289902594e-002	2.210089103e-001	3.906100e+002	4.934002e+002	6.121806e+001	5.750250e+001	82.5	171	26	57	8.515629e+000	1.984328e+001	0	0	0	0	0	0	0	0	0	0	0	47.2297	107.171	1	1	1	1	24.6442	26.158	58.9401
DATA	1160	8	12	0	0	NC_2_1694733	NC_2_1694733	6198.5	480.676	0.000000000e+000	6.297239079e-001	1.000000000e+000	4.691786e+001	3.118508e+001	4.721924e+001	2.982561e+001	38.5	69	25	57	8.097408e+000	1.958057e+001	0	0	0	0	0	0	0	0	0	0	0	0.083707	6.7438	0	1	0	0	30	25.8027	58.7865
DATA	1161	8	13	0	0	NC_2_4655863	NC_2_4655863	6219.5	480.676	0.000000000e+000	5.267795737e-001	1.000000000e+000	4.698943e+001	4.551020e+001	4.731853e+001	3.012492e+001	40.5	73	25	55	8.179515e+000	1.835663e+001	0	0	0	0	0	0	0	0	0	0	0	1.93748	9.80294	0	1	0	0	30	25.9944	56.7871
DATA	1162	8	14	0	0	Col_5_14954078	Col_5_14954078	6239.69	480.569	2.012763823e-002	6.659773065e-002	7.624789558e-001	9.250578e+002	9.689391e+002	1.039215e+002	1.013974e+002	151	271	24	57	7.773192e+000	1.955206e+001	0	0	0	0	0	0	0	0	0	0	0	111.34	207.984	1	1	1	1	25.3321	25.3008	58.7704
DATA	1163	8	15	0	0	Col_2_6442423	Col_2_6442423	6261.65	480.649	1.909642015e-001	9.023699519e-002	3.432339640e-002	3.042186e+002	4.722261e+002	5.633398e+001	5.593857e+001	77	163.5	25	58	7.556373e+000	1.869023e+001	0	0	0	0	0	0	0	0	0	0	0	36.5694	101.017	1	1	1	1	24.8756	25.7382	58.985
DATA	1164	8	16	0	0	NC_3_20220404	NC_3_20220404	6282.86	481.02	1.881380868e-001	8.654387392e-002	2.971232953e-002	3.332992e+002	5.140109e+002	5.799718e+001	5.955290e+001	76.5	169	26	57	7.445920e+000	1.908210e+001	0	0	0	0	0	0	0	0	0	0	0	40.0228	109.631	1	1	1	1	22.9591	25.8815	57.7163
DATA	1165	8	17	0	0	Col_4_14303187	Col_4_14303187	6304.14	480.345	8.592471907e-002	7.508717365e-002	2.524856355e-001	5.202958e+002	6.341252e+002	7.045617e+001	7.021872e+001	103	190	26	57	7.874001e+000	1.890202e+001	0	0	0	0	0	0	0	0	0	0	0	62.4192	134.874	1	1	1	1	25.7804	26.2604	58.0573
DATA	1166	8	18	0	0	NC_1_29245885	NC_1_29245885	6325.31	480.758	-3.549287452e-002	6.648711347e-002	5.934585461e-001	1.008985e+003	9.298046e+002	1.115389e+002	9.777088e+001	159	268	26	56	7.555139e+000	1.959742e+001	0	0	0	0	0	0	0	0	0	0	0	120.954	197.302	1	1	1	1	26.2212	26.4849	58.1534
DATA	1167	8	19	0	0	Col_4_7141716	Col_4_7141716	6346.79	480.25	1.469678435e-001	1.891351504e-001	4.371281091e-001	1.153922e+002	1.618618e+002	4.895440e+001	3.434812e+001	53	99	25	55	7.593307e+000	2.014835e+001	0	0	0	0	0	0	0	0	0	0	0	13.8239	34.2713	1	1	0	1	23.2073	25.7766	57.3013
DATA	1168	8	20	0	0	NC_1_18645117	NC_1_18645117	6367.63	480.462	2.411709825e-001	7.674985795e-002	1.676269010e-003	4.538580e+002	7.908443e+002	6.576810e+001	8.470772e+001	90.5	242	25	55	7.668256e+000	2.077424e+001	0	0	0	0	0	0	0	0	0	0	0	54.3456	167.151	1	1	1	1	24.4106	25.3146	57.4242
DATA	1169	8	21	0	0	Col_5_17693071	Col_5_17693071	6388.79	480.295	9.645214793e-002	6.678940121e-002	1.487042261e-001	8.863679e+002	1.106792e+003	1.006168e+002	1.147774e+002	143	299	26	56	7.510556e+000	2.098583e+001	0	0	0	0	0	0	0	0	0	0	0	106.096	233.56	1	1	1	1	26.0017	25.9397	58.1534
DATA	1170	8	22	0	0	Col_3_1210390	Col_3_1210390	6409.62	480.69	-7.168713380e-002	8.493954663e-002	3.986815351e-001	4.566895e+002	3.871987e+002	6.598448e+001	4.924897e+001	88	146	26	56	7.576330e+000	2.098947e+001	0	0	0	0	0	0	0	0	0	0	0	54.6517	81.6082	1	1	1	1	25.3321	25.902	58.2075
DATA	1171	8	23	0	0	Col_1_9004147	Col_1_9004147	6431	480.5	9.896321251e-002	7.196474613e-002	1.690811242e-001	6.006629e+002	7.543866e+002	7.666058e+001	8.135875e+001	104.5	218.5	27	56	7.459922e+000	2.111826e+001	0	0	0	0	0	0	0	0	0	0	0	71.8716	158.826	1	1	1	1	26.2212	26.5546	58.4645
DATA	1172	8	24	0	0	NC_5_20995844	NC_5_20995844	6452.22	480.522	1.645701016e-001	4.300126465e-001	7.019348651e-001	4.732914e+001	6.913512e+001	4.763311e+001	3.126596e+001	40.5	82.5	28	57	7.602888e+000	1.942138e+001	0	0	0	0	0	0	0	0	0	0	0	-0.409372	14.5436	0	1	0	0	30	27.3435	57.5706
DATA	1173	8	25	0	0	Col_5_17176006	Col_5_17176006	6473.49	480.678	-9.438739185e-002	6.963474780e-002	1.752697947e-001	8.631900e+002	6.945748e+002	9.858694e+001	7.586272e+001	143	216.5	27	59	7.923042e+000	1.994285e+001	0	0	0	0	0	0	0	0	0	0	0	103.295	146.032	1	1	1	1	25.3321	27.5259	59.5586
DATA	1174	8	26	0	0	Col_4_14570188	Col_4_14570188	6493.93	480.714	1.660351246e-001	6.838185872e-002	1.517991082e-002	7.769069e+002	1.138686e+003	9.112260e+001	1.178878e+002	131	307	27	60	7.798737e+000	2.008247e+001	0	0	0	0	0	0	0	0	0	0	0	92.9886	239.322	1	1	1	1	25.3321	27.1694	60.543
DATA	1175	8	27	0	0	NC_4_18298466	NC_4_18298466	6515.67	480.649	-7.016570917e-003	6.399450973e-002	9.126922483e-001	1.378306e+003	1.356216e+003	1.458194e+002	1.390144e+002	203	365	26	58.5	7.540346e+000	2.065205e+001	0	0	0	0	0	0	0	0	0	0	0	165.023	284.994	1	1	1	1	25.1049	27.1117	59.8085
DATA	1176	8	28	0	0	Col_5_10483806	Col_5_10483806	6536.52	480.741	-4.141588143e-002	8.379964621e-002	6.211472756e-001	4.525065e+002	4.113476e+002	6.566429e+001	5.122220e+001	94	163	27	57	7.505937e+000	1.899709e+001	0	0	0	0	0	0	0	0	0	0	0	54.2004	86.4458	1	1	1	1	25.3321	27.6381	58.244
DATA	1177	8	29	0	0	NC_5_18260853	NC_5_18260853	6557.56	480.322	8.257738097e-002	1.407871775e-001	5.575123561e-001	1.762010e+002	2.131012e+002	5.071906e+001	3.722139e+001	62.5	115.5	27	56	7.306074e+000	2.002079e+001	0	0	0	0	0	0	0	0	0	0	0	21.1154	44.7918	1	1	0	1	25.3321	27.5814	57.6873
DATA	1178	8	30	0	0	NC_3_6810841	NC_3_6810841	6578.66	481	1.223153362e-003	6.927596812e-002	9.859130878e-001	7.643053e+002	7.664609e+002	9.000445e+001	8.249209e+001	130.5	228.5	28	56	7.375081e+000	1.918334e+001	0	0	0	0	0	0	0	0	0	0	0	91.6484	161.188	1	1	1	1	25.1049	27.6031	56.658
DATA	1179	8	31	0	0	Col_4_17281034	Col_4_17281034	6600.73	480.645	1.266645778e-001	8.581225291e-002	1.399260920e-001	3.589977e+002	4.805695e+002	5.953819e+001	5.690966e+001	80	176	27	56	7.648923e+000	1.896097e+001	0	0	0	0	0	0	0	0	0	0	0	43.0779	101.124	1	1	1	1	26.2212	26.8582	56.9279
DATA	1180	8	32	0	0	NC_5_9457189	NC_5_9457189	6621.5	480.5	8.339461496e-002	6.436871354e-002	1.951213162e-001	1.255483e+003	1.521267e+003	1.342199e+002	1.551463e+002	187	374	27	57	7.182538e+000	1.878325e+001	0	0	0	0	0	0	0	0	0	0	0	150.765	320.35	1	1	1	1	24.4106	27.0453	57.6045
DATA	1181	8	33	0	0	NC_1_13881867	NC_1_13881867	6642.53	480.729	1.917324420e-001	6.833911099e-002	5.022246358e-003	8.006506e+002	1.245018e+003	9.305500e+001	1.281669e+002	132.5	329.5	27	56	7.918877e+000	1.884877e+001	0	0	0	0	0	0	0	0	0	0	0	96.2275	262.432	1	1	1	1	25.3321	27.5753	57.5645
DATA	1182	8	34	0	0	NC_1_29318716	NC_1_29318716	6663.85	480.5	-1.629133945e-001	2.887418139e-001	5.726056273e-001	1.040621e+002	7.151206e+001	4.850752e+001	3.122853e+001	53	91	27	56	8.442397e+000	1.987591e+001	0	0	0	0	0	0	0	0	0	0	0	12.5184	15.0898	1	1	0	0	26.6546	27.7816	57.2368
DATA	1183	8	35	0	-1	NC2_00147876	NC2_00147876	6684.75	479.765	0.000000000e+000	6.432402116e-001	1.000000000e+000	4.703097e+001	3.017136e+001	4.735242e+001	3.036513e+001	42	65.5	28	56	8.055978e+000	1.981398e+001	0	0	0	0	0	0	0	0	0	0	0	1.63198	-1.23029	0	0	0	0	23.696	28.2287	57.7932
DATA	1184	8	36	0	0	NC_4_4163087	NC_4_4163087	6706.18	480.545	1.829831268e-002	1.185413560e-001	8.773241021e-001	2.355875e+002	2.457257e+002	5.282548e+001	3.902631e+001	66	120	28	56.5	7.746241e+000	2.092442e+001	0	0	0	0	0	0	0	0	0	0	0	28.3986	51.9871	1	1	0	1	25.3321	28.2188	58.9036
DATA	1185	8	37	0	0	NC_3_15285536	NC_3_15285536	6727.29	480.5	-2.357620300e-001	1.650094813e-001	1.530678568e-001	2.082159e+002	1.209907e+002	5.161469e+001	3.260187e+001	61.5	92.5	28	56.5	8.199751e+000	1.984035e+001	0	0	0	0	0	0	0	0	0	0	0	25.1271	25.6358	1	1	0	0	30	27.9973	58.5722
DATA	1186	8	38	0	0	Col_3_20740722	Col_3_20740722	6748.4	480.414	8.394866191e-002	1.919747247e-001	6.619009163e-001	1.213696e+002	1.472511e+002	4.870956e+001	3.362105e+001	53	96	27	59	7.924225e+000	1.991109e+001	0	0	0	0	0	0	0	0	0	0	0	14.6638	31.2502	1	1	0	0	27.501	27.1951	60.4878
DATA	1187	8	39	0	0	NC_2_18978930	NC_2_18978930	6769.61	480.591	9.071074088e-002	6.234751251e-002	1.456909804e-001	3.208204e+003	3.953418e+003	3.242615e+002	3.964914e+002	424	910	26	58	8.311341e+000	1.959810e+001	0	0	0	0	0	0	0	0	0	0	0	388.096	840.503	1	1	1	1	26.6546	27.1571	59.9829
DATA	1188	8	40	0	0	Col_3_978513	Col_3_978513	6790.66	480.58	-6.718626229e-002	8.686385032e-002	4.392464626e-001	4.284743e+002	3.670613e+002	6.363984e+001	4.747946e+001	90	147	26	57	7.817251e+000	1.949969e+001	0	0	0	0	0	0	0	0	0	0	0	51.8987	78.1816	1	1	1	1	24.4106	27.1247	59.687
DATA	1189	8	41	0	0	Col_5_19352954	Col_5_19352954	6811.4	480.62	-4.077139395e-002	8.385736524e-002	6.268258540e-001	4.454983e+002	4.055783e+002	6.475361e+001	5.048190e+001	90	150	26	56	7.606397e+000	1.970906e+001	0	0	0	0	0	0	0	0	0	0	0	54.0314	86.5514	1	1	1	1	24.4106	26.8476	57.6925
DATA	1190	8	42	0	0	NC_3_6676088	NC_3_6676088	6833	480.021	-9.987181724e-002	4.668151936e-001	8.305915503e-001	5.852279e+001	4.650003e+001	4.729140e+001	3.035666e+001	46	76	26	57	7.370225e+000	1.993487e+001	0	0	0	0	0	0	0	0	0	0	0	7.10767	9.94295	1	1	0	0	22.7082	26.8856	58.2207
DATA	1191	8	43	0	0	Col_5_8224502	Col_5_8224502	6854.11	480.745	-2.232817821e-002	6.338797702e-002	7.246535831e-001	1.593721e+003	1.513854e+003	1.661185e+002	1.543159e+002	238	392	27	57	7.433287e+000	1.938076e+001	0	0	0	0	0	0	0	0	0	0	0	193.839	324.432	1	1	1	1	25.1049	27.0849	58.3205
DATA	1192	8	44	0	0	NC_2_6770075	NC_2_6770075	6875.13	480.426	1.198352485e-001	8.973070786e-002	1.817131741e-001	3.246034e+002	4.277483e+002	5.694960e+001	5.217009e+001	81	162	27	58	7.906377e+000	1.899097e+001	0	0	0	0	0	0	0	0	0	0	0	39.5371	91.8667	1	1	1	1	26.0017	27.5166	58.2155
DATA	1193	8	45	0	0	NC_1_11089576	NC_1_11089576	6896.5	480.324	-1.857124263e-001	1.371703087e-001	1.757740083e-001	2.434986e+002	1.587757e+002	5.268702e+001	3.376468e+001	70.5	98.5	27	59	8.071500e+000	1.913619e+001	0	0	0	0	0	0	0	0	0	0	0	29.7031	34.1781	1	1	1	1	27.0811	27.8953	59.2853
DATA	1194	8	46	0	0	NC_4_5662040	NC_4_5662040	6917.71	480.5	2.268326699e-001	1.053976955e-001	3.138477492e-002	2.201290e+002	3.711162e+002	5.158378e+001	4.754995e+001	65	153	26	57	7.478475e+000	1.962558e+001	0	0	0	0	0	0	0	0	0	0	0	26.8936	80.0777	1	1	0	1	30	27.2375	58.8206
DATA	1195	8	47	0	0	NC_1_13142438	NC_1_13142438	6938.85	480.5	-6.674223606e-002	9.952637767e-002	5.024763617e-001	3.313469e+002	2.841454e+002	5.716188e+001	4.107142e+001	80	121	26	56.5	7.237488e+000	2.049702e+001	0	0	0	0	0	0	0	0	0	0	0	40.5442	61.4595	1	1	1	1	26.6546	26.6218	59.3834
DATA	1196	8	48	0	0	Col_1_22706432	Col_1_22706432	6959.5	480.5	-3.059395411e-002	6.488858116e-002	6.372948537e-001	1.194848e+003	1.113573e+003	1.282167e+002	1.152202e+002	185.5	308.5	26	57	7.298521e+000	2.033605e+001	0	0	0	0	0	0	0	0	0	0	0	146.429	241.442	1	1	1	1	24.4106	26.518	59.3015
DATA	1197	8	49	0	0	NC_1_9626955	NC_1_9626955	6981.07	480.473	6.268257763e-002	6.199524355e-002	3.119748483e-001	3.582851e+003	4.139151e+003	3.612811e+002	4.149657e+002	481	970	26	58	8.062092e+000	1.937049e+001	0	0	0	0	0	0	0	0	0	0	0	439.797	899.738	1	1	1	1	25.3321	27.0888	59.2141
DATA	1198	8	50	0	0	Col_2_14141517	Col_2_14141517	7002.35	480.842	-3.772304128e-002	6.751955724e-002	5.763678503e-001	8.944550e+002	8.200408e+002	1.007437e+002	8.712563e+001	152	236.5	27	56.5	8.127530e+000	1.831105e+001	0	0	0	0	0	0	0	0	0	0	0	109.975	178.725	1	1	1	1	25.3321	27.4254	57.2956
DATA	1199	8	51	0	0	NC_3_17433516	NC_3_17433516	7023.5	480.324	3.918409549e-001	2.523419680e-001	1.204668268e-001	6.054236e+001	1.492452e+002	4.667440e+001	3.293369e+001	45	95	27	58	8.082810e+000	1.805799e+001	0	0	0	0	0	0	0	0	0	0	0	7.45587	32.6088	1	1	0	1	27.0811	27.3087	57.9126
DATA	1200	8	52	0	0	Col_5_22027492	Col_5_22027492	7044.33	480.382	-3.094704330e-001	7.353831456e-002	2.573123709e-005	1.150538e+003	5.641966e+002	1.239849e+002	6.356578e+001	185	192	26	59	8.349780e+000	1.779926e+001	0	0	0	0	0	0	0	0	0	0	0	141.921	123.592	1	1	1	1	24.8756	26.7459	58.5355
DATA	1201	8	53	0	0	NC_1_7645684	NC_1_7645684	7065.34	480.585	-1.500552063e-001	7.057638459e-002	3.349168157e-002	8.776380e+002	6.212412e+002	9.914798e+001	6.864605e+001	148	206	26	58	8.346160e+000	1.875674e+001	0	0	0	0	0	0	0	0	0	0	0	108.437	136.451	1	1	1	1	24.4106	26.5791	58.2574
DATA	1202	8	54	0	0	NC_3_6640408	NC_3_6640408	7086.76	480.604	8.665106680e-003	7.790057706e-002	9.114316673e-001	4.889825e+002	4.988367e+002	6.716920e+001	5.776382e+001	104.5	178	26	58	8.298438e+000	1.948417e+001	0	0	0	0	0	0	0	0	0	0	0	60.5189	109.863	1	1	1	1	24.8756	26.3495	58.75
DATA	1203	8	55	0	0	NC_4_9013063	NC_4_9013063	7107.23	480.15	5.705763548e-002	1.102835052e-001	6.048962635e-001	2.416862e+002	2.756193e+002	5.194225e+001	4.004607e+001	69	134	27	58	8.180004e+000	2.057675e+001	0	0	0	0	0	0	0	0	0	0	0	29.9602	60.8543	1	1	1	1	21.4095	27.1752	58.8437
DATA	1204	8	56	0	0	Col_4_4192341	Col_4_4192341	7128.96	480.528	9.048205573e-002	6.962143316e-002	1.937280528e-001	6.682223e+002	8.230061e+002	8.106644e+001	8.725053e+001	120	254	27	57	8.069261e+000	2.046564e+001	0	0	0	0	0	0	0	0	0	0	0	82.9789	182.227	1	1	1	1	25.3321	26.9093	57.6758
DATA	1205	8	57	0	0	NC_5_10921629	NC_5_10921629	7150.24	480.843	1.080829506e-001	8.379234320e-002	1.970886723e-001	3.690612e+002	4.733488e+002	5.883444e+001	5.545477e+001	88	168	26	56	7.626005e+000	1.975023e+001	0	0	0	0	0	0	0	0	0	0	0	45.9072	105.097	1	1	1	1	24.1747	26.6066	56.9224
DATA	1206	8	58	0	0	NC_1_29256027	NC_1_29256027	7170.71	480.521	8.280552158e-002	1.210693989e-001	4.940061865e-001	2.048157e+002	2.478385e+002	5.012174e+001	3.800845e+001	62.5	128	27	54.5	7.496475e+000	1.818873e+001	0	0	0	0	0	0	0	0	0	0	0	25.5178	55.1676	1	1	0	1	23.696	26.6917	55.35
DATA	1207	8	59	0	0	Col_2_8862824	Col_2_8862824	7192.31	480.345	1.450872954e-001	7.101425539e-002	4.104522297e-002	5.964052e+002	8.329687e+002	7.511724e+001	8.811519e+001	117	249	25	57	7.279680e+000	1.891939e+001	0	0	0	0	0	0	0	0	0	0	0	74.4317	185.918	1	1	1	1	24.8756	26.1797	56.9323
DATA	1208	8	60	0	0	Col_1_16271383	Col_1_16271383	7213.34	480.359	2.794354971e-002	6.799938636e-002	6.811178048e-001	7.789045e+002	8.306685e+002	9.025333e+001	8.787287e+001	133	253	25	57	7.383335e+000	1.921820e+001	0	0	0	0	0	0	0	0	0	0	0	97.3682	185.898	1	1	1	1	24.8756	26.2143	57.1164
DATA	1209	8	61	0	0	NC_1_10701219	NC_1_10701219	7235.09	480.532	-1.064106880e-002	6.581762099e-002	8.715617338e-001	9.995953e+002	9.754009e+002	1.098344e+002	1.016419e+002	161	285	25	57	7.381444e+000	1.897283e+001	0	0	0	0	0	0	0	0	0	0	0	125.169	218.891	1	1	1	1	22.9591	25.87	57.6048
DATA	1210	8	62	0	0	NC_3_2937666	NC_3_2937666	7256	480.615	8.614705862e-002	7.191328884e-002	2.309444196e-001	5.759575e+002	7.023240e+002	7.336388e+001	7.579798e+001	113.5	223.5	25	56	7.716182e+000	2.000070e+001	0	0	0	0	0	0	0	0	0	0	0	72.2379	158.023	1	1	1	1	24.8756	26.3673	57.8311
DATA	1211	8	63	0	0	Col_5_9508153	Col_5_9508153	7277.5	480.324	1.148945315e-001	8.301358750e-002	1.663447326e-001	3.703060e+002	4.824533e+002	5.856195e+001	5.600127e+001	85	171	26	56	7.654750e+000	2.006645e+001	0	0	0	0	0	0	0	0	0	0	0	46.5207	108.835	1	1	1	1	27.0811	26.7052	58.0275
DATA	1212	8	64	0	0	NC_1_8329521	NC_1_8329521	7298.5	480.324	5.690245738e-002	9.423281589e-002	5.459435749e-001	3.047552e+002	3.474190e+002	5.459353e+001	4.484861e+001	79	141	25	57	8.270160e+000	2.022102e+001	0	0	0	0	0	0	0	0	0	0	0	38.3467	78.5739	1	1	1	1	27.0811	25.5854	58.5881
DATA	1213	8	65	0	0	NC_1_3372978	NC_1_3372978	7320.03	480.2	-2.733819435e-002	6.767603886e-002	6.862445059e-001	8.442625e+002	7.927556e+002	9.577526e+001	8.417178e+001	145	237	25	58	7.499597e+000	2.026169e+001	0	0	0	0	0	0	0	0	0	0	0	106.403	179.755	1	1	1	1	26.2212	25.0222	57.7645
DATA	1214	8	66	0	0	NC_4_6047408	NC_4_6047408	7340.67	480.391	2.072966069e-001	2.662963420e-001	4.363077196e-001	6.981986e+001	1.125319e+002	4.569035e+001	3.038000e+001	47	89	25	58	7.752136e+000	2.028637e+001	0	0	0	0	0	0	0	0	0	0	0	8.81289	25.5796	1	1	0	0	27.2919	25.2825	57.5113
DATA	1215	8	67	0	0	NC_5_12090751	NC_5_12090751	7361.7	480.277	1.033363695e-001	9.935978770e-002	2.983296608e-001	2.637128e+002	3.345550e+002	5.223111e+001	4.372314e+001	74	140	24	60	7.752931e+000	2.116197e+001	0	0	0	0	0	0	0	0	0	0	0	33.3375	76.2331	1	1	1	1	23.4529	24.8696	61.3565
DATA	1216	8	68	0	0	Col_2_2766002	Col_2_2766002	7382.33	480.538	1.067910791e-002	9.791960772e-002	9.131549374e-001	2.984798e+002	3.059102e+002	5.401408e+001	4.152638e+001	73	137.5	24	60	7.463169e+000	2.156471e+001	0	0	0	0	0	0	0	0	1	0	0	37.7887	69.8743	1	1	1	1	24.4106	24.2975	60.589
DATA	1217	8	69	0	0	NC_2_17867801	NC_2_17867801	7403.95	480.483	-3.991344457e-003	6.614631025e-002	9.518839283e-001	9.410685e+002	9.324593e+002	1.042908e+002	9.736338e+001	155	267	24	59	7.335863e+000	2.167555e+001	0	0	0	0	0	0	0	0	0	0	0	119.324	213.503	1	1	1	1	25.7804	24.5774	60.3542
DATA	1218	8	70	0	0	Col_5_16696916	Col_5_16696916	7425.22	480.508	-1.981762468e-001	8.413302789e-002	1.849726222e-002	5.240623e+002	3.320524e+002	6.899984e+001	4.340214e+001	107	143	23	55	7.420122e+000	2.013643e+001	0	0	0	0	0	0	0	0	1	0	0	66.5465	76.2075	1	1	1	1	25.7804	24.2595	56.3207
DATA	1219	8	71	0	0	NC_1_19312031	NC_1_19312031	7446.56	480.027	2.659138146e-001	3.777994260e-001	4.815267070e-001	4.453406e+001	8.214972e+001	4.484325e+001	2.907257e+001	41	84	23	55	7.698841e+000	1.976274e+001	0	0	0	0	0	0	0	0	1	0	0	1.83324	18.8952	0	1	0	0	29.1201	23.9407	56.5606
DATA	1220	8	72	0	0	Col_2_14047850	Col_2_14047850	7467.19	480.123	2.262394593e-001	8.555149292e-002	8.181583637e-003	3.123150e+002	5.258141e+002	5.457824e+001	5.949086e+001	81.5	195	24	53	7.954854e+000	1.755558e+001	0	0	0	0	0	0	0	0	0	0	0	39.769	121.205	1	1	1	1	25.5572	24.5214	53.3102
DATA	1221	8	73	0	0	NC_3_13455538	NC_3_13455538	7489.64	480.25	2.618447869e-001	6.595206945e-002	7.180373020e-005	8.285418e+003	1.514116e+004	8.297464e+002	1.514371e+003	1049	3409	24	54	7.872639e+000	1.818074e+001	0	0	0	0	0	0	0	0	0	0	0	1056.56	3498.23	1	1	1	1	25.1049	24.3315	54.1685
DATA	1222	8	74	0	0	NC_5_8777236	NC_5_8777236	7509.79	480.017	-6.473601690e-002	6.664164989e-002	3.313467611e-001	9.754676e+002	8.403822e+002	1.072753e+002	8.848865e+001	168	268	24	55	8.440671e+000	1.967868e+001	0	0	0	0	0	0	0	0	0	0	0	124.547	194.539	1	1	1	1	26.0017	24.4246	56.2737
DATA	1223	8	75	0	0	Col_2_4652064	Col_2_4652064	7531.16	480.782	3.797008039e-002	6.457181554e-002	5.565130329e-001	1.110685e+003	1.212162e+003	1.196811e+002	1.243297e+002	173	344	23	56	7.749884e+000	1.974221e+001	0	0	0	0	0	0	0	0	1	0	0	141.999	281.213	1	1	1	1	24.6442	24.1044	56.6484
DATA	1224	8	76	0	0	Col_5_14751314	Col_5_14751314	7552.6	480.172	3.698987792e-003	6.223713089e-002	9.526066100e-001	2.252838e+003	2.272108e+003	2.296415e+002	2.288807e+002	331.5	607.5	24	56	7.492444e+000	1.857568e+001	0	0	0	0	0	0	0	0	1	0	0	288.379	528.093	1	1	1	1	25.7804	24.1307	56.9375
DATA	1225	8	77	0	0	Col_4_4594032	Col_4_4594032	7573.67	480.755	1.108964367e-001	6.343597142e-002	8.043574127e-002	1.631745e+003	2.106438e+003	1.691258e+002	2.124370e+002	254	546	23	55	7.613496e+000	1.953209e+001	0	0	0	0	0	0	0	0	1	0	0	209.128	490.552	1	1	1	1	23.696	23.9829	57.2429
DATA	1226	8	78	0	0	Col_4_10485736	Col_4_10485736	7595	480.421	1.293406006e-002	6.210251733e-002	8.350185471e-001	2.452008e+003	2.526132e+003	2.491917e+002	2.541052e+002	352	642	23	56	7.629467e+000	2.130639e+001	0	0	0	0	0	0	0	0	1	0	0	314.62	589.319	1	1	1	1	25.7804	23.4571	57.2571
DATA	1227	8	79	0	0	Col_2_8113336	Col_2_8113336	7615.37	480.538	-8.674346746e-002	1.055077444e-001	4.109900467e-001	2.926391e+002	2.396563e+002	5.315245e+001	3.643956e+001	80	122	23	58	7.364313e+000	2.080475e+001	0	0	0	0	0	0	0	0	1	0	0	37.5893	56.0029	1	1	1	1	24.4106	23.2291	58.3464
DATA	1228	8	80	0	0	Col_5_10087582	Col_5_10087582	7636.89	480.792	-2.764979824e-001	7.134456109e-002	1.063928965e-004	1.174814e+003	6.215431e+002	1.255643e+002	6.792699e+001	188	213	22	60	7.012811e+000	2.131704e+001	0	0	0	0	0	0	0	0	1	0	0	151.069	145.491	1	1	1	1	24.4106	22.7552	60.3274
DATA	1229	8	81	0	0	Col_3_14669038	Col_3_14669038	7658.25	480.436	-3.253684765e-002	6.325957096e-002	6.070151861e-001	1.579244e+003	1.465253e+003	1.640141e+002	1.490581e+002	243.5	395	23	57	7.232484e+000	1.971223e+001	0	0	0	0	0	0	0	0	1	0	0	203.283	343.502	1	1	1	1	25.1049	23.4366	58.2282
DATA	1230	8	82	0	0	NC_5_26681810	NC_5_26681810	7679.69	480.863	4.505153217e-002	7.126949433e-002	5.273024223e-001	5.965560e+002	6.617635e+002	7.426546e+001	7.159354e+001	112	229	23.5	55	7.328524e+000	2.049457e+001	0	0	0	0	0	0	0	0	1	0	0	76.8665	155.381	1	1	1	1	24.1747	23.8722	57.3125
DATA	1231	8	83	0	0	NC_4_18134567	NC_4_18134567	7700.51	480.38	4.548246417e-002	9.967915041e-002	6.481824306e-001	2.729052e+002	3.030361e+002	5.194063e+001	4.077671e+001	73	136.5	24	56	7.744316e+000	2.019087e+001	0	0	0	0	0	0	0	0	1	0	0	35.1955	71.243	1	1	1	1	28.3221	23.8691	57.9136
DATA	1232	8	84	0	0	NC_5_18424369	NC_5_18424369	7721.62	480	4.143541487e-001	1.622160920e-001	1.063910116e-002	9.272438e+001	2.407399e+002	4.511830e+001	3.636168e+001	52.5	127.5	24	55	7.798366e+000	1.973467e+001	0	0	0	0	0	0	0	0	1	0	0	11.9686	56.6665	1	1	0	1	30	24.0027	56.4075
DATA	1233	8	85	0	0	NC_1_5625329	NC_1_5625329	7742.93	480.267	1.150829997e-001	6.231643365e-002	6.478307865e-002	2.421641e+004	3.156405e+004	2.422043e+003	3.156523e+003	3296	7544	24	54	7.828412e+000	1.944603e+001	0	0	0	0	0	0	0	0	1	0	0	3128.42	7439.06	1	1	1	1	26.4388	23.9365	55.6575
DATA	1234	8	86	0	0	NC_5_22710624	NC_5_22710624	7763.83	480	4.859003059e-001	2.797697459e-001	8.242485399e-002	4.534249e+001	1.388052e+002	4.431747e+001	3.052642e+001	47	93	23	56	7.633186e+000	1.966165e+001	0	0	0	0	0	0	0	0	1	0	0	5.86204	32.7481	1	1	0	1	28.1191	23.2969	57.3641
DATA	1235	8	87	0	0	Col_5_22239852	Col_5_22239852	7785.17	480	-9.358455765e-001	1.073843692e-001	2.909786420e-018	4.135104e+003	4.793369e+002	4.158503e+002	5.509369e+001	566	173	23	54	7.627189e+000	1.969402e+001	0	0	0	0	0	0	0	0	1	0	0	534.989	113.206	1	1	1	1	28.1191	23.6218	55.6415
DATA	1236	8	88	0	0	Col_4_7194966	Col_4_7194966	7806.46	480.263	7.836396846e-002	6.580066141e-002	2.336811629e-001	9.107760e+002	1.090876e+003	1.011591e+002	1.124115e+002	157	326	24	54	7.151486e+000	1.986147e+001	0	0	0	0	0	0	0	0	1	0	0	117.913	257.885	1	1	1	1	25.3321	23.7743	56.1429
DATA	1237	8	89	0	0	Col_1_8215705	Col_1_8215705	7827.44	479.973	2.196862832e-001	1.220444777e-001	7.185257068e-002	1.665552e+002	2.762132e+002	4.704392e+001	3.870455e+001	62.5	135	23	54	7.338280e+000	2.029402e+001	0	0	0	0	0	0	0	0	1	0	0	21.5759	65.3476	1	1	0	1	29.1201	22.9735	56.2387
DATA	1238	8	90	0	0	NC_5_5480220	NC_5_5480220	7847.83	479.741	-3.221893062e-001	7.204381767e-002	7.744438152e-006	1.356766e+003	6.461239e+002	1.426248e+002	7.006345e+001	215.5	216.5	23	56	7.312796e+000	1.926901e+001	0	0	0	0	0	0	0	0	1	0	0	175.852	152.965	1	1	1	1	25.7804	23.1786	57.2066
DATA	1239	8	91	0	0	NC_1_27339927	NC_1_27339927	7869.62	480	6.557669692e-002	1.084318129e-001	5.453294432e-001	2.329408e+002	2.709083e+002	4.974210e+001	3.830154e+001	71	124	23	57	7.759461e+000	1.873384e+001	0	0	0	0	0	0	0	0	1	0	0	30.2074	64.1804	1	1	1	1	30	23.5449	57.3062
DATA	1240	8	92	0	0	Col_5_10641137	Col_5_10641137	7891	479.852	-1.646095408e-001	6.329806472e-002	9.307547996e-003	9.352939e+003	6.402337e+003	9.363250e+002	6.408054e+002	1253	1584	24	57	8.047783e+000	1.837992e+001	0	0	0	0	0	0	0	0	1	0	0	1213.41	1517.55	1	1	1	1	24.8756	24.2193	57.5107
DATA	1241	8	93	0	0	NC_4_9599791	NC_4_9599791	7912	479.797	-1.468036144e-001	9.228300222e-002	1.116550490e-001	3.907506e+002	2.786738e+002	5.878226e+001	3.883692e+001	92	140	24	55	7.689631e+000	1.836249e+001	0	0	0	0	0	0	0	0	0	0	0	50.7135	66.0823	1	1	1	1	28.1191	24.5778	56.4917
DATA	1242	8	94	0	0	NC_4_8007074	NC_4_8007074	7933.15	479.808	6.496594431e-002	7.927903342e-002	4.125243922e-001	4.170443e+002	4.843376e+002	6.055162e+001	5.547111e+001	90	181.5	24	56	7.386135e+000	1.876586e+001	0	0	0	0	0	0	0	0	1	0	0	54.1436	114.891	1	1	1	1	24.4106	24.1413	57.3213
DATA	1243	8	95	0	0	Col_1_9113459	Col_1_9113459	7954.27	479.894	-1.016355766e-001	7.605905744e-002	1.814604488e-001	5.720232e+002	4.526662e+002	7.209932e+001	5.272485e+001	113	171	24	55.5	8.069211e+000	1.827705e+001	0	0	0	0	0	0	0	0	1	0	0	74.284	107.405	1	1	1	1	27.501	24.1782	57.0532
DATA	1244	8	96	0	0	Col_5_26678742	Col_5_26678742	7975	479.919	-1.518819708e-001	6.592811020e-002	2.123660586e-002	1.357399e+003	9.568094e+002	1.426560e+002	9.942574e+001	208	291	23	54	7.635544e+000	1.881744e+001	0	0	0	0	0	0	0	0	1	0	0	176.31	227.057	1	1	1	1	27.2919	23.7811	56.327
DATA	1245	8	97	0	0	Col_1_27545223	Col_1_27545223	7996.24	479.451	5.520830387e-004	6.819972995e-002	9.935411222e-001	7.544002e+002	7.553599e+002	8.727018e+001	8.022704e+001	136	245	23	54	7.745646e+000	1.916708e+001	0	0	0	0	0	0	0	0	1	0	0	98.0014	179.245	1	1	1	1	23.9365	23.6146	56.801
DATA	1246	8	98	0	0	Col_2_13926531	Col_2_13926531	8017.61	480.224	7.836476579e-003	6.892695061e-002	9.094815668e-001	7.090687e+002	7.219794e+002	8.338024e+001	7.709165e+001	127	234.5	22	56	7.339356e+000	1.984194e+001	0	0	0	0	0	0	0	0	1	0	0	92.1223	171.337	1	1	1	1	23.696	22.9366	58.3306
DATA	1247	8	99	0	0	Col_2_12998246	Col_2_12998246	8039.39	480.175	-4.942116895e-001	7.729291467e-002	1.615905780e-010	3.150230e+003	1.009556e+003	3.180627e+002	1.045126e+002	443	317	22	57	7.204505e+000	1.989144e+001	0	0	0	0	0	0	0	0	1	0	0	409.289	239.542	1	1	1	1	25.7804	23.0029	58.3333
DATA	1248	8	100	0	0	NC_2_10068129	NC_2_10068129	8060.12	479.591	-3.936051680e-001	7.548976228e-002	1.847910345e-007	1.361242e+003	5.499588e+002	1.430187e+002	6.128545e+001	218	195	23	56	7.831945e+000	1.843755e+001	0	0	0	0	0	0	0	0	1	0	0	176.849	130.444	1	1	1	1	26.6546	23.5784	57.0027
DATA	1249	8	101	0	0	NC_2_12474892	NC_2_12474892	8081.02	479.679	-2.710863734e-002	6.537226458e-002	6.783754288e-001	1.037684e+003	9.748921e+002	1.126623e+002	1.011731e+002	173.5	301.5	23	57	8.406382e+000	1.850627e+001	0	0	0	0	0	0	0	0	1	0	0	134.801	231.156	1	1	1	1	25.5572	23.5984	58.4829
DATA	1250	8	102	0	0	NC_1_8681324	NC_1_8681324	8102.42	479.591	2.135659604e-002	1.676593784e-001	8.986389632e-001	1.400368e+002	1.470953e+002	4.606105e+001	3.080463e+001	59	100.5	23	57	8.306620e+000	1.774981e+001	0	0	0	0	0	0	0	0	1	0	0	18.1887	34.8609	1	1	0	1	26.6546	23.9918	57.2541
DATA	1251	8	103	0	0	Col_5_19501292	Col_5_19501292	8123.78	479.691	-1.195908780e-002	6.349517277e-002	8.506051069e-001	1.413121e+003	1.374739e+003	1.479711e+002	1.401157e+002	223	397	24	55	8.335067e+000	1.883785e+001	0	0	0	0	0	0	0	0	0	0	0	183.504	325.63	1	1	1	1	24.8756	25.2361	56.6944
DATA	1252	8	104	0	0	Col_3_21845531	Col_3_21845531	8144.92	479.981	1.956099283e-001	6.403805654e-002	2.253692997e-003	5.868059e+003	9.206709e+003	5.884459e+002	9.210696e+002	779	2288	24	56	7.931260e+000	1.765308e+001	0	0	0	0	0	0	0	0	0	0	0	761.802	2179.44	1	1	1	1	24.1747	25.3034	56.8174
DATA	1253	8	105	0	0	NC_3_18515173	NC_3_18515173	8166	479.5	3.688207822e-002	1.400827962e-001	7.923288338e-001	1.706567e+002	1.857828e+002	4.711656e+001	3.287271e+001	63.5	108	24	56	7.582808e+000	1.870737e+001	0	0	0	0	0	0	0	0	0	0	0	22.1473	43.9426	1	1	0	1	26.2212	24.5836	58.0477
DATA	1254	8	106	0	0	NC_5_26751557	NC_5_26751557	8187.08	480.157	1.235578186e-001	6.861087882e-002	7.172669921e-002	6.821116e+002	9.065949e+002	8.113555e+001	9.463444e+001	136	285	24	56	7.454166e+000	1.910677e+001	0	0	0	0	0	0	0	0	0	0	0	88.4883	214.277	1	1	1	1	23.2073	24.4256	58.7887
DATA	1255	8	107	0	0	NC_1_2163519	NC_1_2163519	8208.69	479.933	1.783029085e-001	6.393899975e-002	5.292971930e-003	2.551729e+003	3.847136e+003	2.589310e+002	3.856716e+002	330	940	24	56	7.521072e+000	1.798275e+001	0	0	0	0	0	0	0	0	0	0	0	330.871	908.376	1	1	1	1	22.1978	24.4985	57.9708
DATA	1256	8	108	0	0	NC_1_6749136	NC_1_6749136	8229.5	479.676	0.000000000e+000	6.475812289e-001	1.000000000e+000	4.369712e+001	2.702175e+001	4.400548e+001	2.719914e+001	41	71	24	59	8.241160e+000	1.945733e+001	0	0	0	0	0	0	0	0	0	0	0	2.02389	1.07928	0	0	0	0	27.0811	25.1848	59.4212
DATA	1257	8	109	0	0	Col_1_13730619	Col_1_13730619	8250.71	479.786	-1.399613747e-001	7.938654158e-002	7.789431248e-002	5.403720e+002	3.914998e+002	6.968719e+001	4.768596e+001	109.5	164	25	57	8.180915e+000	1.961657e+001	0	0	0	0	0	0	0	0	0	0	0	69.9909	92.2391	1	1	1	1	25.1049	25.7258	58.2604
DATA	1258	8	110	0	0	NC_3_4880932	NC_3_4880932	8271.54	480.522	9.283099127e-002	7.067460483e-002	1.890150159e-001	5.946023e+002	7.363047e+002	7.398776e+001	7.851284e+001	119	243.5	26	55	8.166253e+000	1.911490e+001	0	0	0	0	0	0	0	0	0	0	0	76.9676	173.291	1	1	1	1	22.7082	26.0235	57.0938
DATA	1259	8	111	0	0	NC_5_702758	NC_5_702758	8292.73	480.182	9.653179284e-003	7.376454133e-002	8.958822893e-001	5.450031e+002	5.572527e+002	7.008346e+001	6.204964e+001	110	196	25	57	8.141151e+000	1.878148e+001	0	0	0	0	0	0	0	0	0	0	0	70.4975	130.972	1	1	1	1	22.1978	26.0833	57.8075
DATA	1260	8	112	0	0	NC_5_802226	NC_5_802226	8313.81	479.642	2.912891732e-001	1.241132715e-001	1.892716540e-002	1.513134e+002	2.959148e+002	4.661905e+001	4.028298e+001	62	136	25	56	8.238779e+000	1.820329e+001	0	0	0	0	0	0	0	0	0	0	0	19.5578	69.4461	1	1	0	1	24.6442	25.808	56.7973
DATA	1261	8	113	0	0	Col_1_12381317	Col_1_12381317	8335.29	479.545	6.504336334e-002	7.422948388e-002	3.808957667e-001	5.066951e+002	5.885590e+002	6.719380e+001	6.491034e+001	102.5	200	26	56	8.143042e+000	1.752433e+001	0	0	0	0	0	0	0	0	0	0	0	65.4378	137.915	1	1	1	1	25.1049	26.032	56.9547
DATA	1262	8	114	0	0	Col_1_22760390	Col_1_22760390	8356.4	479.586	-1.812068537e-002	7.014264320e-002	7.961441339e-001	6.812446e+002	6.534049e+002	8.119080e+001	7.085933e+001	129.5	224	25	55	8.041259e+000	1.829814e+001	0	0	0	0	0	0	0	0	0	0	0	87.9037	152.873	1	1	1	1	27.501	25.3369	56.2318
DATA	1263	8	115	0	0	Col_5_1903375	Col_5_1903375	8377.5	479.676	-3.310247045e-002	6.677378041e-002	6.200774762e-001	9.019865e+002	8.357908e+002	1.004511e+002	8.797484e+001	152	257	25	56	7.989928e+000	1.853472e+001	0	0	0	0	0	0	0	0	0	0	0	116.279	195.227	1	1	1	1	27.0811	25.9164	57.1617
DATA	1264	8	116	0	0	Col_2_6706130	Col_2_6706130	8398.83	479.736	7.376368711e-002	1.034296002e-001	4.757357893e-001	2.503152e+002	2.966545e+002	5.084381e+001	4.045688e+001	71	134	26	58	7.586591e+000	1.783462e+001	0	0	0	0	0	0	0	0	0	0	0	32.2372	69.1741	1	1	1	1	24.4106	25.8524	58.0669
DATA	1265	8	117	0	0	Col_3_7125921	Col_3_7125921	8419.59	479.706	9.782124881e-003	6.462496523e-002	8.796857587e-001	1.115526e+003	1.140937e+003	1.200271e+002	1.173745e+002	176	341	26	57	8.037368e+000	1.858145e+001	0	0	0	0	0	0	0	0	0	0	0	143.517	265.573	1	1	1	1	24.1747	25.6839	58.0136
DATA	1266	8	118	0	0	NC_4_5995762	NC_4_5995762	8441	479.5	-1.156749587e-001	1.123579050e-001	3.032343496e-001	2.764354e+002	2.117964e+002	5.225972e+001	3.479834e+001	77.5	109.5	26	58	8.375829e+000	2.008454e+001	0	0	0	0	0	0	0	0	0	0	0	35.525	49.2042	1	1	1	1	26.2212	26.1141	59.496
DATA	1267	8	119	0	0	NC_3_21407097	NC_3_21407097	8462	479.5	3.850141918e-001	2.043086297e-001	5.950094642e-002	7.366834e+001	1.787702e+002	4.500765e+001	3.293760e+001	51.5	112.5	26	57	8.734979e+000	1.983916e+001	0	0	0	0	0	0	0	0	0	0	0	9.45637	41.4515	1	1	0	1	26.2212	26.206	59.1951
DATA	1268	8	120	0	0	NC_5_12022708	NC_5_12022708	8483.91	479.227	2.197782414e-001	7.325833647e-002	2.699404911e-003	5.065008e+002	8.401529e+002	6.739289e+001	8.847114e+001	108	248	25	57	8.537489e+000	2.036701e+001	0	0	0	0	0	0	0	0	0	0	0	64.935	194.391	1	1	1	1	21.9382	25.7205	58.789
DATA	1269	8	121	0	0	NC_2_17287029	NC_2_17287029	8505.46	479.231	3.042448177e-001	8.754213051e-002	5.100726224e-004	1.880618e+003	3.789181e+003	2.040713e+002	5.098370e+002	205.5	590.5	25	57	7.653906e+000	1.946061e+001	0	0	1	1	0	0	0	0	0	0	0	240.792	874.865	1	1	1	1	17.9125	25.4186	58.8605
DATA	1270	8	122	0	0	NC_5_18403208	NC_5_18403208	8526.02	479.018	6.529793351e-002	7.481004657e-002	3.827449579e-001	5.000732e+002	5.812079e+002	6.698699e+001	6.444496e+001	103	201	25	56	7.418998e+000	1.900818e+001	0	0	0	0	0	0	0	0	0	0	0	63.9469	133.908	1	1	1	1	24.8756	25.6741	57.5348
DATA	1271	8	123	0	0	Col_1_21906580	Col_1_21906580	8546.44	479.389	4.169592639e-002	7.207872265e-002	5.629417174e-001	5.802524e+002	6.387234e+002	7.320279e+001	6.969943e+001	114	206	26	55	7.715827e+000	1.860460e+001	0	0	0	0	0	0	0	0	0	0	0	74.103	146.855	1	1	1	1	24.4106	26.3959	56.8856
DATA	1272	8	124	0	0	Col_3_10546378	Col_3_10546378	8567.97	479.567	7.659109258e-002	6.775944828e-002	2.583337524e-001	7.543789e+002	8.998717e+002	8.768295e+001	9.423145e+001	135	269.5	27	56	8.572242e+000	1.865758e+001	0	0	0	0	0	0	0	0	0	0	0	96.2027	206.43	1	1	1	1	26.2212	27.7542	57.9096
DATA	1273	8	125	0	0	NC_3_2306644	NC_3_2306644	8588.97	479.55	6.615417822e-002	7.421676105e-002	3.727337154e-001	5.150365e+002	5.997803e+002	6.823370e+001	6.620307e+001	109	201	27	59	8.436491e+000	2.030213e+001	0	0	0	0	0	0	0	0	0	0	0	65.5855	137.273	1	1	1	1	26.2212	27.5333	61.1722
DATA	1274	8	126	0	0	NC_1_17010114	NC_1_17010114	8609.79	479.509	4.902429130e-002	6.249213361e-002	4.327541738e-001	2.041486e+003	2.285444e+003	2.090115e+002	2.302644e+002	303.5	583.5	26	58	8.637610e+000	2.047498e+001	0	0	0	0	0	0	0	0	0	0	0	259.581	521.854	1	1	1	1	25.7804	27.7778	60.172
DATA	1275	8	127	0	0	NC_5_17768039	NC_5_17768039	8631.65	478.75	-6.705885366e-003	7.858413003e-002	9.319959914e-001	4.731974e+002	4.659469e+002	6.522893e+001	5.444609e+001	101	170	26	58	8.292797e+000	2.014960e+001	0	0	0	0	0	0	0	0	0	0	0	60.0713	106.114	1	1	1	1	23.2073	27.23	59.5634
DATA	1276	8	128	0	0	NC_5_2215921	NC_5_2215921	8652.5	479.676	0.000000000e+000	6.459421365e-001	1.000000000e+000	4.467887e+001	2.804930e+001	4.496799e+001	2.829540e+001	43	73	26	57	8.159316e+000	1.927196e+001	0	0	0	0	0	0	0	0	0	0	0	0.55986	4.38713	0	0	0	0	27.0811	27.7388	58.8179
DATA	1277	8	129	0	0	NC_1_4968366	NC_1_4968366	8673.71	479.5	0.000000000e+000	6.454744481e-001	1.000000000e+000	4.475239e+001	2.812038e+001	4.503980e+001	2.831390e+001	38.5	64	27	56.5	8.327658e+000	1.837207e+001	0	0	0	0	0	0	0	0	0	0	0	-4.57277	1.93886	0	0	0	0	30	28.4478	57.7253
DATA	1278	8	130	0	0	Col_3_19733864	Col_3_19733864	8694.85	479.5	-3.529174363e-003	7.663780537e-002	9.632703623e-001	5.070176e+002	5.029141e+002	6.786801e+001	5.774279e+001	103	176	28.5	58	8.249869e+000	2.073799e+001	0	0	0	0	0	0	0	0	0	0	0	64.0518	113.699	1	1	1	1	26.6546	28.942	60.116
DATA	1279	8	131	0	0	NC_1_20740890	NC_1_20740890	8715.67	479.648	5.315812264e-002	1.105105460e-001	6.305000994e-001	2.376197e+002	2.685596e+002	5.105790e+001	3.911865e+001	73.5	124	28	55.5	8.085270e+000	1.915448e+001	0	0	0	0	0	0	0	0	0	0	0	29.968	60.5647	1	1	1	1	24.8756	28.4	57.7639
DATA	1280	8	132	0	0	NC_1_22715949	NC_1_22715949	8736.93	479.796	9.080096389e-002	9.154556176e-002	3.212627176e-001	3.100773e+002	3.821826e+002	5.487223e+001	4.768474e+001	80	144	27	55.5	7.779743e+000	1.987020e+001	0	0	0	0	0	0	0	0	0	0	0	39.0374	85.9672	1	1	1	1	24.6442	27.7005	58.1621
DATA	1281	8	133	0	0	NC_3_9311948	NC_3_9311948	8759	479.456	7.387765411e-002	1.374791361e-001	5.910095980e-001	1.739382e+002	2.061924e+002	4.857717e+001	3.525465e+001	65	114	27	56	7.860579e+000	1.955694e+001	0	0	0	0	0	0	0	0	0	0	0	21.857	46.2515	1	1	0	1	25.7804	27.4153	57.9262
DATA	1282	8	134	0	0	Col_1_25300901	Col_1_25300901	8779.42	479.509	-8.310271152e-002	6.245525370e-002	1.833219857e-001	3.045561e+003	2.515154e+003	3.079267e+002	2.531440e+002	431	602	27	56	7.942463e+000	1.932333e+001	0	0	0	0	0	0	0	0	0	0	0	382.029	562.757	1	1	1	1	24.4106	27.935	57.9241
DATA	1283	8	135	0	0	Col_4_16853732	Col_4_16853732	8800.55	479.948	1.329065967e-001	1.013398330e-001	1.896908814e-001	2.507893e+002	3.405772e+002	5.197176e+001	4.456481e+001	73	145.5	28	57	8.409260e+000	1.974098e+001	0	0	0	0	0	0	0	0	0	0	0	31.4004	76.0083	1	1	1	1	25.3321	28.3467	58.2521
DATA	1284	8	136	0	0	NC_5_15889260	NC_5_15889260	8821.71	479.5	2.788110110e-002	8.065867558e-002	7.295924410e-001	4.344213e+002	4.632252e+002	6.298595e+001	5.455630e+001	98	161	28	58	8.058398e+000	2.083622e+001	0	0	0	0	0	0	0	0	0	0	0	54.2889	103.099	1	1	1	1	27.0811	28.5447	59.9441
DATA	1285	8	137	0	0	NC_1_24418496	NC_1_24418496	8843	479.5	2.048730078e-001	2.088606021e-001	3.266381884e-001	9.246012e+001	1.481929e+002	4.662150e+001	3.247572e+001	51.5	97	29	58	8.077100e+000	2.072112e+001	0	0	0	0	0	0	0	0	0	0	0	11.5323	32.8949	1	1	0	1	26.2212	28.4877	59.8932
DATA	1286	8	138	0	0	Col_5_2201264	Col_5_2201264	8863.93	479.271	1.174273266e-001	6.244148068e-002	6.002660292e-002	5.988348e+003	7.847554e+003	6.005824e+002	7.852902e+002	775	1834	28	57	7.997655e+000	1.949468e+001	0	0	0	0	0	0	0	0	0	0	0	745.464	1737.31	1	1	1	1	26.0017	28.1867	58.0332
DATA	1287	8	139	0	0	Col_4_13588707	Col_4_13588707	8885.25	479.607	-1.090362159e-002	6.508290911e-002	8.669496376e-001	1.110284e+003	1.082756e+003	1.201324e+002	1.121049e+002	174.5	308	28	58	7.870382e+000	1.877365e+001	0	0	0	0	0	0	0	0	0	0	0	137.941	239.08	1	1	1	1	25.1049	28.3297	59.5913
DATA	1288	8	140	0	0	Col_1_28550041	Col_1_28550041	8906.59	479.377	3.524587916e-002	6.773114682e-002	6.027993142e-001	7.996897e+002	8.672961e+002	9.223918e+001	9.149042e+001	139	232	29	58	7.388327e+000	1.793792e+001	0	0	0	0	0	0	0	0	0	0	0	99.152	190.989	1	1	1	1	25.7804	28.6517	58.4855
DATA	1289	8	141	0	0	NC_5_8028366	NC_5_8028366	8927.6	479.414	8.699634705e-002	2.736808452e-001	7.505796230e-001	8.024721e+001	9.804519e+001	4.675386e+001	3.080598e+001	52	86	28	58	7.505998e+000	1.799923e+001	0	0	0	0	0	0	0	0	0	0	0	9.92976	21.5349	1	1	0	0	27.501	28.1902	58.5707
DATA	1290	8	142	0	0	NC_1_932929	NC_1_932929	8948.23	478.233	2.140079093e-001	2.042759510e-001	2.948039342e-001	9.475920e+001	1.551062e+002	4.711602e+001	3.313852e+001	52	102	29	58	8.254812e+000	1.912425e+001	0	0	0	0	0	0	0	0	0	0	0	11.7018	33.9744	1	1	0	1	18.5412	28.4462	59.0725
DATA	1291	8	143	0	0	NC_5_18126979	NC_5_18126979	8970.29	479.31	3.914881311e-002	2.083355548e-001	8.509454011e-001	1.142209e+002	1.249956e+002	4.764059e+001	3.190731e+001	57	96	29	56	8.135288e+000	1.947304e+001	0	0	0	0	0	0	0	0	0	0	0	14.0753	27.3113	1	1	0	0	21.6755	28.5941	58.3521
DATA	1292	8	144	0	0	NC_5_23159716	NC_5_23159716	8991	479.5	-1.239535219e-001	4.951426056e-001	8.023251719e-001	5.579621e+001	4.194220e+001	4.667950e+001	2.972628e+001	49	76	28	56	8.033451e+000	1.877713e+001	0	0	0	0	0	0	0	0	0	0	0	6.86178	9.14192	1	1	0	0	26.2212	28.1178	57.7945
DATA	1293	8	145	0	0	Col_3_7029751	Col_3_7029751	9012.33	479.278	9.506006297e-002	7.049466971e-002	1.775067488e-001	6.381790e+002	7.943330e+002	7.892815e+001	8.473574e+001	120	242	27	55	7.649877e+000	1.945636e+001	0	0	0	0	0	0	0	0	0	0	0	78.3173	172.695	1	1	1	1	24.8756	28.0928	58.0239
DATA	1294	8	146	0	0	NC_5_17562005	NC_5_17562005	9033.19	479.368	1.485668875e-001	7.395564302e-002	4.455146544e-002	5.163367e+002	7.269422e+002	6.951181e+001	7.848012e+001	108	229	27	55	7.656890e+000	1.893971e+001	0	0	0	0	0	0	0	0	0	0	0	63.2341	157.665	1	1	1	1	25.7804	27.6541	57.1568
DATA	1295	8	147	0	0	NC_1_27311590	NC_1_27311590	9054.49	479.372	3.255640500e-001	1.281325554e-001	1.105871802e-002	1.486459e+002	3.145698e+002	4.894906e+001	4.322556e+001	61	135	27	57	7.746595e+000	1.857698e+001	0	0	0	0	0	0	0	0	0	0	0	18.1657	68.0622	1	1	0	1	22.9591	26.9171	58.6271
DATA	1296	8	148	0	0	Col_4_10138710	Col_4_10138710	9075.54	479.559	9.015401944e-002	9.458171355e-002	3.404955549e-001	3.028768e+002	3.727520e+002	5.569138e+001	4.766953e+001	79.5	144.5	27	58	7.818307e+000	1.919263e+001	0	0	0	0	0	0	0	0	0	0	0	36.9364	80.4662	1	1	1	1	25.7804	27.0112	58.9162
DATA	1297	8	149	0	0	Col_2_12967589	Col_2_12967589	9096.49	479.421	-2.593295960e-003	6.718245176e-002	9.692086695e-001	8.880039e+002	8.827172e+002	1.003936e+002	9.316047e+001	146	258.5	26	58	7.680412e+000	1.892488e+001	0	0	0	0	0	0	0	0	0	0	0	108.067	190.119	1	1	1	1	25.1049	26.5499	58.7251
DATA	1298	8	150	0	0	Col_1_26280966	Col_1_26280966	9117.55	480.075	-3.708445487e-002	1.205021550e-001	7.582730967e-001	2.431947e+002	2.232902e+002	5.285796e+001	3.727246e+001	70	116	26	57	7.437153e+000	1.805406e+001	0	0	0	0	0	0	0	0	0	0	0	29.5343	47.9928	1	1	1	1	21.4095	26.7035	57.3023
DATA	1299	8	151	0	0	Col_2_12978279	Col_2_12978279	9139.07	479.884	-2.028543007e-002	1.078259464e-001	8.507737645e-001	2.796247e+002	2.668641e+002	5.471693e+001	4.008421e+001	76	124	26	56	7.391740e+000	1.836167e+001	0	0	0	0	0	0	0	0	0	0	0	33.8853	57.2322	1	1	1	1	22.1978	26.5521	57.0845
DATA	1300	8	152	0	0	NC_1_2656873	NC_1_2656873	9160.24	479.738	1.019915317e-001	8.221829909e-002	2.147917231e-001	3.995610e+002	5.053295e+002	6.178921e+001	5.875264e+001	92	178	26	53.5	6.631206e+000	1.820257e+001	0	0	0	0	0	0	0	0	0	0	0	48.3171	108.15	1	1	1	1	21.6755	25.8192	55.1328
DATA	1301	8	153	0	0	Col_1_11468192	Col_1_11468192	9181.5	479.324	2.675276138e-001	7.198521368e-002	2.020619594e-004	1.700092e+003	3.147749e+003	1.764484e+002	3.472739e+002	214	653	26	56	6.861763e+000	1.810876e+001	0	0	0	1	0	0	0	0	0	0	0	205.148	672.301	1	1	1	1	27.0811	26.1513	56.3081
DATA	1302	8	154	0	0	NC_1_10779368	NC_1_10779368	9202.64	479.667	1.150007055e-001	6.446521995e-002	7.443687230e-002	1.286993e+003	1.677169e+003	1.371265e+002	1.703941e+002	204	405	26	55	7.297769e+000	1.886853e+001	0	0	0	0	0	0	0	0	0	0	0	154.978	357.574	1	1	1	1	23.4529	26.2943	55.7084
DATA	1303	8	155	0	0	Col_1_177232	Col_1_177232	9223.47	479.473	-4.933210527e-002	6.788532025e-002	4.674111726e-001	9.038353e+002	8.067839e+002	1.020714e+002	8.612429e+001	151	241	26	54	6.907857e+000	1.850028e+001	0	0	0	0	0	0	0	0	0	0	0	108.615	171.704	1	1	1	1	24.4106	26.4402	55.1685
DATA	1304	8	156	0	0	NC_1_8701817	NC_1_8701817	9245.23	480.629	1.043357357e-001	4.606696013e-001	8.208225683e-001	4.722281e+001	6.004648e+001	4.752609e+001	3.077466e+001	42	77.5	26	55	7.123648e+000	1.899549e+001	0	0	0	0	0	0	0	0	0	0	0	-2.17923	12.7609	0	1	0	0	20.0267	26.054	55.7074
DATA	1305	8	157	1028	1	SM_06	SM_06	9266	479.5	0.000000000e+000	6.461181540e-001	1.000000000e+000	4.731982e+001	3.004222e+001	4.782093e+001	3.023532e+001	48	66	25	56	7.165581e+000	2.000629e+001	0	0	0	0	0	0	0	0	0	0	0	5.19206	0.209428	0	0	0	0	26.2212	25.6778	57.1082
DATA	1306	8	158	0	0	Col_3_3837470	Col_3_3837470	9286.86	479.214	-1.641694986e-001	1.068749811e-001	1.245165342e-001	3.420558e+002	2.343837e+002	5.871248e+001	3.829027e+001	87	111.5	25	56	6.910340e+000	2.009096e+001	0	0	0	0	0	0	0	0	0	0	0	40.8541	49.6539	1	1	1	1	21.9382	25.2756	56.7874
DATA	1307	8	159	0	0	Col_3_19639423	Col_3_19639423	9308.4	479.552	-8.845310332e-002	7.329674409e-002	2.275165745e-001	6.936666e+002	5.658453e+002	8.425007e+001	6.419360e+001	118.5	184.5	25	56	6.999638e+000	1.932155e+001	0	0	0	0	0	0	0	0	0	0	0	82.6825	119.729	1	1	1	1	25.3321	25.4824	56.2466
DATA	1308	8	160	0	0	NC_3_14689623	NC_3_14689623	9329.76	479.328	-3.243382307e-002	8.163944905e-002	6.911600661e-001	4.759982e+002	4.417448e+002	6.753692e+001	5.359619e+001	95.5	159.5	24	54.5	7.096040e+000	1.885140e+001	0	0	0	0	0	0	0	0	0	0	0	56.624	93.3604	1	1	1	1	25.5572	25.2005	55.4626
DATA	1309	8	161	0	0	NC_5_19287447	NC_5_19287447	9351	479.5	1.604389276e-001	6.330436213e-002	1.126382783e-002	4.514153e+003	6.531535e+003	4.539606e+002	6.538596e+002	570	1378	24	53	7.184369e+000	1.810066e+001	0	0	0	0	0	0	0	0	0	0	0	535.958	1379.12	1	1	1	1	26.2212	25.1662	54.7678
DATA	1310	8	162	0	0	NC_5_17651910	NC_5_17651910	9370.95	480.349	2.297643132e-001	2.712952480e-001	3.970418891e-001	7.116091e+001	1.207830e+002	4.861202e+001	3.270835e+001	50	89.5	24	54	7.427134e+000	1.819720e+001	0	0	0	0	0	0	0	0	0	0	0	8.43402	25.4883	1	1	0	0	21.6755	24.7968	54.5831
DATA	1311	8	163	0	0	Col_5_9276766	Col_5_9276766	9393.19	479.415	1.137467750e-001	6.711201056e-002	9.009828480e-002	8.667230e+002	1.126230e+003	9.916590e+001	1.166598e+002	143	300	23	52	6.744593e+000	1.769350e+001	0	0	0	0	0	0	0	0	1	0	0	102.518	237.455	1	1	1	1	24.8756	23.3719	53.1549
DATA	1312	8	164	0	0	Col_1_29388506	Col_1_29388506	9414	479.5	-2.099044826e-001	1.107996656e-001	5.816522502e-002	3.464812e+002	2.136856e+002	5.941889e+001	3.718883e+001	85	113	23	52	6.839711e+000	1.830256e+001	0	0	0	0	0	0	0	0	1	0	0	40.9095	45.0337	1	1	1	1	26.2212	23.4152	53.743
DATA	1313	9	1	0	0	Col_5_17204735	Col_5_17204735	5954.53	487.585	-1.067389327e-001	6.341183445e-002	9.232378079e-002	2.109813e+003	1.650080e+003	2.158889e+002	1.672912e+002	291	448	22	54	7.231161e+000	1.820697e+001	0	0	0	0	0	0	0	0	1	0	0	262.72	384.264	1	1	1	1	24.4106	22.6149	55.0554
DATA	1314	9	2	0	0	NC_3_15325594	NC_3_15325594	5975.93	487.017	-7.287857154e-001	1.017040929e-001	7.736399592e-013	1.067035e+003	1.992475e+002	1.161750e+002	3.419201e+001	173.5	115	23	54	7.193168e+000	1.907306e+001	0	0	0	0	0	0	0	0	1	0	0	132.363	45.9956	1	1	1	1	26.4388	22.9969	55.3737
DATA	1315	9	3	0	0	NC_2_14006497	NC_2_14006497	5997.16	487.862	-7.941227668e-002	9.221896807e-002	3.891679021e-001	3.747937e+002	3.121620e+002	5.942060e+001	4.194248e+001	81	140	25	54.5	7.811232e+000	1.925551e+001	0	0	0	0	0	0	0	0	0	0	0	46.3269	71.4797	1	1	1	1	25.7804	25.2733	55.8233
DATA	1316	9	4	0	0	NC_1_7923060	NC_1_7923060	6020.1	486.833	0.000000000e+000	6.489921614e-001	1.000000000e+000	4.598121e+001	2.806876e+001	4.627652e+001	2.827727e+001	36	71	25	56	7.865432e+000	1.883730e+001	0	0	0	0	0	0	0	0	0	0	0	-2.69183	2.86924	0	0	0	0	30	25.6143	57.7571
DATA	1317	9	5	0	0	NC_1_20847520	NC_1_20847520	6039.74	487.288	6.960786136e-002	6.945744815e-002	3.162636465e-001	6.852155e+002	8.043315e+002	8.275946e+001	8.531252e+001	114	250	24	56	7.868165e+000	1.936954e+001	0	0	0	0	0	0	0	0	0	0	0	84.1482	181.423	1	1	1	1	27.0811	25.0957	57.9439
DATA	1318	9	6	0	0	Col_4_11150276	Col_4_11150276	6060.7	487.593	-9.029108438e-002	6.654663181e-002	1.748418487e-001	1.083716e+003	8.802869e+002	1.179440e+002	9.256746e+001	167	269	25	58	7.947969e+000	2.054844e+001	0	0	0	0	0	0	0	0	0	0	0	132.703	197.225	1	1	1	1	25.5572	25.6723	59.3885
DATA	1319	9	7	0	0	Col_5_17937039	Col_5_17937039	6079.79	487.167	-2.918739755e-002	8.195692327e-002	7.217424953e-001	4.368565e+002	4.084618e+002	6.391798e+001	4.766081e+001	86	163	26	58	8.042039e+000	2.021064e+001	0	0	0	0	0	0	0	0	0	0	0	53.3624	90.9822	1	1	1	1	15.8777	26.2438	59.5265
DATA	1320	9	8	0	0	NC_3_12809083	NC_3_12809083	6103.33	486.609	-2.363990009e-001	3.683915950e-001	5.210642624e-001	8.549331e+001	4.960588e+001	4.756529e+001	2.941354e+001	47	73	25	58	8.085405e+000	2.003672e+001	0	0	0	0	0	0	0	0	0	0	0	10.4137	10.9752	1	1	0	0	27.2919	26.1617	61.0376
DATA	1321	9	9	0	0	Col_5_12739298	Col_5_12739298	6123.7	487.019	6.176694410e-002	6.860245929e-002	3.679284405e-001	7.429002e+002	8.564410e+002	8.785319e+001	9.046826e+001	124	258	26	57	8.870118e+000	2.023410e+001	0	0	0	0	0	0	0	0	0	0	0	90.2887	188.474	1	1	1	1	24.4106	26.8263	60.6834
DATA	1322	9	10	0	0	NC_3_5396103	NC_3_5396103	6145.34	486.729	9.821609693e-002	8.259578828e-002	2.343934518e-001	3.933837e+002	4.932107e+002	6.128912e+001	5.737007e+001	86	179	26	57	8.532142e+000	1.975944e+001	0	0	0	0	0	0	0	0	0	0	0	47.7053	107.959	1	1	1	1	25.5572	26.412	60.52
DATA	1323	9	11	0	0	Col_3_11607384	Col_3_11607384	6165.93	486.729	1.340649283e-001	6.381182685e-002	3.564608010e-002	1.682098e+003	2.290426e+003	1.746764e+002	2.309273e+002	244	557	26	57	9.147808e+000	1.959313e+001	0	0	0	0	0	0	0	0	0	0	0	203.597	498.992	1	1	1	1	26.0017	26.8387	60.0645
DATA	1324	9	12	0	0	Col_4_5307182	Col_4_5307182	6186.69	486.942	1.224306977e-001	8.325371842e-002	1.414065483e-001	3.799988e+002	5.037476e+002	6.057293e+001	5.841354e+001	87	180	26	57	8.838611e+000	1.883378e+001	0	0	0	0	0	0	0	0	0	0	0	45.9136	109.266	1	1	1	1	24.1747	26.5837	58.6776
DATA	1325	9	13	0	0	Col_2_10218921	Col_2_10218921	6207.81	486.81	1.108175640e-002	7.061650553e-002	8.753010409e-001	6.868963e+002	7.046491e+002	8.337011e+001	7.646640e+001	120	210	24.5	57	8.402597e+000	1.981980e+001	0	0	0	0	0	0	0	0	0	0	0	82.8604	152.211	1	1	1	1	25.7804	25.7097	58.8831
DATA	1326	9	14	0	0	Col_1_29340825	Col_1_29340825	6229.51	486.811	-1.303210534e-001	8.248970285e-002	1.141420950e-001	5.229121e+002	3.873536e+002	7.052196e+001	4.887866e+001	101	148	25	55	8.133442e+000	1.897915e+001	0	0	0	0	0	0	0	0	0	0	0	62.985	83.3472	1	1	1	1	24.8756	26.0261	57.2761
DATA	1327	9	15	0	0	Col_5_15441801	Col_5_15441801	6251.33	486.609	-1.905210978e-002	7.749816385e-002	8.058064793e-001	5.266500e+002	5.040458e+002	7.084176e+001	5.861494e+001	102	180	25	56	8.113416e+000	1.847320e+001	0	0	0	0	0	0	0	0	0	0	0	63.3507	108.068	1	1	1	1	27.2919	26.2546	57.9852
DATA	1328	9	16	0	0	Col_1_22218513	Col_1_22218513	6271.91	486.727	3.085288682e-002	1.097224583e-001	7.785644731e-001	2.588162e+002	2.778717e+002	5.403474e+001	4.089816e+001	73	121	26	56	7.925554e+000	1.840094e+001	0	0	0	0	0	0	0	0	0	0	0	31.0988	59.3957	1	1	1	1	22.1978	26.2618	57.8509
DATA	1329	9	17	0	0	Col_3_8301926	Col_3_8301926	6293.1	486.88	-2.678070204e-001	9.115677377e-002	3.304723938e-003	5.212687e+002	2.813550e+002	7.050909e+001	4.119726e+001	95	116	26	56.5	7.994078e+000	1.845798e+001	0	0	0	0	0	0	0	0	0	0	0	62.573	59.9715	1	1	1	1	23.4529	26.3636	58.6591
DATA	1330	9	18	0	0	NC_2_6810166	NC_2_6810166	6314.67	486.609	2.117718598e-002	1.011027547e-001	8.340875910e-001	2.971278e+002	3.119754e+002	5.604503e+001	4.340068e+001	75	132	26	56	7.841249e+000	1.839950e+001	0	0	0	0	0	0	0	0	0	0	0	35.6365	66.3255	1	1	1	1	27.2919	26.5245	58.0038
DATA	1331	9	19	0	0	NC_1_28924100	NC_1_28924100	6336	486.5	0.000000000e+000	6.448010991e-001	1.000000000e+000	4.725041e+001	3.004693e+001	4.763361e+001	3.023991e+001	42.5	69	25	54	7.399976e+000	1.896195e+001	0	0	0	0	0	0	0	0	0	0	0	3.30203	-0.694588	0	0	0	0	26.2212	25.8656	57
DATA	1332	9	20	0	0	NC_4_17030495	NC_4_17030495	6356.97	486.441	-6.150600839e-002	1.064017458e-001	5.632273221e-001	3.030243e+002	2.630095e+002	5.641025e+001	4.012153e+001	75	128	25	54.5	7.474236e+000	1.979066e+001	0	0	0	0	0	0	0	0	0	0	0	36.2981	55.6815	1	1	1	1	26.2212	25.7597	56.9457
DATA	1333	9	21	0	0	Col_1_3314589	Col_1_3314589	6377.75	486.887	6.843452505e-002	7.451669754e-002	3.584208016e-001	5.424100e+002	6.349832e+002	7.216523e+001	7.037724e+001	105	194	25	55	7.494121e+000	2.024853e+001	0	0	0	0	0	0	0	0	0	0	0	64.9466	134.218	1	1	1	1	24.4106	25.8115	58.0738
DATA	1334	9	22	0	0	Col_4_6204359	Col_4_6204359	6398.86	486.857	1.175480273e-001	6.539679384e-002	7.226283360e-002	1.082668e+003	1.419199e+003	1.182742e+002	1.451371e+002	162.5	372.5	26	55	8.093879e+000	2.051218e+001	0	0	0	0	0	0	0	0	0	0	0	129.596	299.555	1	1	1	1	24.6442	26.0723	56.9759
DATA	1335	9	23	0	0	NC_4_18143069	NC_4_18143069	6420.04	486.673	6.625656309e-002	7.369447991e-002	3.686148945e-001	5.640898e+002	6.570596e+002	7.382354e+001	7.240863e+001	108	210	27	57	7.803153e+000	2.036350e+001	0	0	0	0	0	0	0	0	0	0	0	67.5096	138.523	1	1	1	1	25.3321	26.2469	59.2593
DATA	1336	9	24	0	0	NC_2_17601078	NC_2_17601078	6441.6	486.586	2.977338798e-001	2.064846232e-001	1.493255328e-001	9.330188e+001	1.851929e+002	4.853129e+001	4.130390e+001	49	96	27	57	7.703736e+000	1.894812e+001	0	0	0	0	0	0	0	0	0	0	0	11.1655	39.0058	1	1	0	1	27.501	26.9714	58.098
DATA	1337	9	25	0	0	NC_5_4228314	NC_5_4228314	6462.85	486.5	-1.229192089e-002	7.768743559e-002	8.742812656e-001	5.236503e+002	5.090371e+002	7.078202e+001	5.932940e+001	100	177	27	61	7.840917e+000	1.994505e+001	0	0	0	0	0	0	0	0	0	0	0	62.669	107.14	1	1	1	1	26.6546	27.044	60.776
DATA	1338	9	26	0	0	Col_3_14040655	Col_3_14040655	6484	486.5	2.934132863e-001	2.209511557e-001	1.841928423e-001	8.163600e+001	1.604335e+002	4.831048e+001	3.445330e+001	49	104	27	59	7.899043e+000	2.032254e+001	0	0	0	0	0	0	0	0	0	0	0	9.77157	33.7518	1	1	0	1	26.2212	26.7154	59.9526
DATA	1339	9	27	0	0	NC_1_1758748	NC_1_1758748	6505.05	486.273	1.514900190e-001	1.633373991e-001	3.536842128e-001	1.361441e+002	1.929695e+002	4.951194e+001	3.609049e+001	55	102.5	27	59	7.914311e+000	2.015428e+001	0	0	0	0	0	0	0	0	0	0	0	16.3002	40.5856	1	1	0	1	22.1978	27.4286	59.4881
DATA	1340	9	28	0	0	NC_1_13584191	NC_1_13584191	6526.4	486.586	0.000000000e+000	6.439534201e-001	1.000000000e+000	4.728158e+001	3.030346e+001	4.763352e+001	3.055229e+001	41	68.5	27	59	7.385367e+000	1.979328e+001	0	0	0	0	0	0	0	0	0	0	0	2.56825	3.82618	0	0	0	0	30	27.5578	58.5697
DATA	1341	9	29	0	0	NC_3_5150951	NC_3_5150951	6547.15	487.019	-7.621905136e-002	8.099263851e-002	3.466733653e-001	5.111603e+002	4.288823e+002	6.982180e+001	5.262241e+001	103	155	27	56.5	7.225058e+000	2.023179e+001	0	0	0	0	0	0	0	0	0	0	0	61.2522	90.2241	1	1	1	1	24.1747	27.4328	57.8619
DATA	1342	9	30	0	0	NC_4_6132040	NC_4_6132040	6568.48	486.406	1.297868276e-001	7.862911579e-002	9.881610555e-002	4.416820e+002	5.955203e+002	6.488925e+001	6.690047e+001	93	192	28	56	7.369824e+000	1.971086e+001	0	0	0	0	0	0	0	0	0	0	0	52.9553	125.313	1	1	1	1	26.4388	27.8968	57.7473
DATA	1343	9	31	0	0	Col_5_4233682	Col_5_4233682	6589.31	486.645	-2.769275757e-002	9.168508693e-002	7.626199583e-001	3.719142e+002	3.489394e+002	6.033317e+001	4.632254e+001	82	138	28	56	7.296897e+000	1.926312e+001	0	0	0	0	0	0	0	0	0	0	0	44.6191	73.4669	1	1	1	1	26.2212	27.785	57.0648
DATA	1344	9	32	0	0	Col_2_13784732	Col_2_13784732	6610.79	486.811	-5.662828019e-002	8.018199393e-002	4.800346451e-001	5.093715e+002	4.471018e+002	6.962850e+001	5.409081e+001	101	163	28	56	7.182081e+000	1.893017e+001	0	0	0	0	0	0	0	0	0	0	0	61.1555	94.2041	1	1	1	1	24.4106	27.7895	56.7614
DATA	1345	9	33	0	0	NC_3_9801317	NC_3_9801317	6632	486.5	3.773560659e-001	3.332461780e-001	2.574813262e-001	4.713074e+001	1.123726e+002	4.762344e+001	3.242782e+001	42	90	28	57	7.805360e+000	1.942417e+001	0	0	0	0	0	0	0	0	0	0	0	5.10657	23.6964	0	1	0	0	26.2212	27.8925	58.19
DATA	1346	9	34	0	0	Col_1_1407440	Col_1_1407440	6653	486.7	9.234886576e-002	6.222527722e-002	1.377809868e-001	4.099328e+003	5.070626e+003	4.126631e+002	5.079722e+002	527	1111	28	56	8.373277e+000	1.920586e+001	0	0	0	0	0	0	0	0	0	0	0	492.998	1070.38	1	1	1	1	26.2212	28.2014	57
DATA	1347	9	35	0	0	Col_5_22710624	Col_5_22710624	6673.8	487.033	-1.994395165e-002	7.675766798e-002	7.949948408e-001	5.432219e+002	5.188398e+002	7.205964e+001	6.010878e+001	105	182	29	55	8.198844e+000	1.971657e+001	0	0	0	0	0	0	0	0	0	0	0	65.3917	109.657	1	1	1	1	26.0017	28.7709	57.2655
DATA	1348	9	36	0	0	NC_3_13086089	NC_3_13086089	6695.6	486.488	0.000000000e+000	6.431659921e-001	1.000000000e+000	4.699559e+001	3.011796e+001	4.729741e+001	3.031139e+001	40.5	56.5	29	56	7.977466e+000	1.913350e+001	0	0	0	0	0	0	0	0	0	0	0	-0.193027	-6.49429	0	0	0	0	22.4545	28.7011	58.0406
DATA	1349	9	37	0	0	NC_3_16530689	NC_3_16530689	6716.28	486.59	6.185910042e-003	7.986400888e-002	9.382611578e-001	4.739926e+002	4.807922e+002	6.692506e+001	5.681340e+001	96	167	28	56.5	8.187298e+000	1.971883e+001	0	0	0	0	0	0	0	0	0	0	0	57.1782	101.891	1	1	1	1	26.0017	28.2868	58.6544
DATA	1350	9	38	0	0	NC_4_7861305	NC_4_7861305	6737.61	486.702	1.322139006e-001	6.268298840e-002	3.492326986e-002	6.244264e+003	8.466329e+003	6.262072e+002	8.471721e+002	776	1860	28	58	8.491311e+000	1.955710e+001	0	0	0	0	0	0	0	0	0	0	0	754.129	1797.09	1	1	1	1	25.1049	28.8216	60.1115
DATA	1351	9	39	0	0	NC_4_1822080	NC_4_1822080	6759	486.519	7.908003333e-002	6.855619509e-002	2.487024615e-001	7.488485e+002	8.984088e+002	8.848406e+001	9.477092e+001	130.5	259.5	27	60	8.277472e+000	1.999998e+001	0	0	0	0	0	0	0	0	0	0	0	90.5494	191.02	1	1	1	1	25.3321	28.1362	61.4591
DATA	1352	9	40	0	0	NC_3_18571271	NC_3_18571271	6780.15	486.5	0.000000000e+000	6.453985023e-001	1.000000000e+000	4.677502e+001	2.992207e+001	4.727277e+001	3.013296e+001	44	66	27	60	8.514483e+000	1.932518e+001	0	0	0	0	0	0	0	0	0	0	0	5.2241	2.26201	0	0	0	0	26.6546	27.9402	61.8287
DATA	1353	9	41	0	0	NC_3_6027300	NC_3_6027300	6801.51	486.636	1.409788668e-001	7.735228513e-002	6.837066094e-002	4.535600e+002	6.274999e+002	6.532522e+001	6.957655e+001	97	194.5	28	58	8.773015e+000	1.960136e+001	0	0	0	0	0	0	0	0	0	0	0	54.9858	133.921	1	1	1	1	24.4106	28.418	59.6719
DATA	1354	9	42	0	0	NC_2_17346966	NC_2_17346966	6821.9	485.982	3.819102653e-001	3.305558107e-001	2.479439073e-001	4.665294e+001	1.124060e+002	4.703728e+001	3.203747e+001	45	92	28	59	8.703800e+000	2.044411e+001	0	0	0	0	0	0	0	0	0	0	0	3.42525	24.0335	0	1	0	0	25.3321	28.1217	60.6198
DATA	1355	9	43	0	0	Col_3_5620213	Col_3_5620213	6843.45	487.091	6.592128222e-002	6.566682771e-002	3.154389015e-001	9.967572e+002	1.160141e+003	1.101515e+002	1.198130e+002	164	309	28	59.5	8.296408e+000	1.905810e+001	0	0	0	0	0	0	0	0	0	0	0	121.171	248.626	1	1	1	1	24.8756	28.6563	60.9727
DATA	1356	9	44	0	0	Col_2_16394806	Col_2_16394806	6864.28	486.772	5.794956688e-002	6.924025419e-002	4.026293114e-001	7.150860e+002	8.171614e+002	8.547164e+001	8.700386e+001	129	242	28	59	7.836049e+000	2.002079e+001	0	0	0	0	0	0	0	0	0	0	0	87.052	175.489	1	1	1	1	25.1049	28.4517	60.0347
DATA	1357	9	45	0	0	NC_5_13995683	NC_5_13995683	6885.75	486.745	9.961620713e-002	6.850620678e-002	1.459131997e-001	7.399160e+002	9.306763e+002	8.752215e+001	9.772238e+001	134	267	29	60	7.996011e+000	1.979217e+001	0	0	0	0	0	0	0	0	0	0	0	90.2097	200.324	1	1	1	1	24.8756	28.9764	60.1811
DATA	1358	9	46	0	0	NC_2_11957648	NC_2_11957648	6907	486.7	1.698716311e-001	6.339551470e-002	7.372056354e-003	8.070605e+003	1.193377e+004	8.084091e+002	1.193747e+003	967.5	2650	27	59	7.362147e+000	1.982567e+001	0	0	0	0	0	0	0	0	0	0	0	985.45	2574.68	1	1	1	1	26.2212	27.5735	59.739
DATA	1359	9	47	0	0	Col_5_12372901	Col_5_12372901	6928.25	486.607	1.472026515e-001	6.649241824e-002	2.684074015e-002	9.314395e+002	1.307246e+003	1.041530e+002	1.340473e+002	153	362	27	59	7.911342e+000	2.132984e+001	0	0	0	0	0	0	0	0	0	0	0	113.908	282.707	1	1	1	1	25.1049	27.7589	60.922
DATA	1360	9	48	0	0	NC_3_14797851	NC_3_14797851	6949.36	486.466	1.447821718e-001	8.613173009e-002	9.277480367e-002	3.424643e+002	4.779665e+002	5.777634e+001	5.621418e+001	81	171	27	58	7.928920e+000	2.106705e+001	0	0	0	0	0	0	0	0	0	0	0	41.946	103.616	1	1	1	1	25.3321	27.637	60.1815
DATA	1361	9	49	0	0	Col_5_26442186	Col_5_26442186	6970.6	486.414	-1.459682046e-001	1.334358227e-001	2.739897763e-001	2.391166e+002	1.708604e+002	5.225094e+001	3.410406e+001	66.5	105	26	57	7.894954e+000	2.087538e+001	0	0	0	0	0	0	0	0	0	0	0	29.3344	37.1325	1	1	1	1	27.501	27.0418	59.4373
DATA	1362	9	50	0	0	NC_2_11171207	NC_2_11171207	6991.64	486.48	-8.200040977e-002	7.756576497e-002	2.904327754e-001	5.597264e+002	4.634207e+002	7.269400e+001	5.490293e+001	108	164	27	57	8.285250e+000	1.875895e+001	0	0	0	0	0	0	0	0	0	0	0	68.7765	100.969	1	1	1	1	24.4106	27.65	58.2731
DATA	1363	9	51	0	0	Col_5_10576176	Col_5_10576176	7012.34	486.642	5.188250212e-002	6.364223045e-002	4.149456458e-001	1.402207e+003	1.580137e+003	1.476701e+002	1.607192e+002	211	414.5	27	57	8.469287e+000	1.854944e+001	0	0	0	0	0	0	0	0	0	0	0	172.572	345.157	1	1	1	1	24.8756	27.6885	58.2692
DATA	1364	9	52	0	0	Col_1_5139161	Col_1_5139161	7033.65	486.456	-1.584016648e-003	6.644082184e-002	9.809794239e-001	9.397109e+002	9.362897e+002	1.047288e+002	9.810326e+001	152	274.5	27	59	8.905702e+000	1.859701e+001	0	0	0	0	0	0	0	0	0	0	0	115.843	205.05	1	1	1	1	25.3321	27.1719	58.7969
DATA	1365	9	53	0	0	NC_2_6098966	NC_2_6098966	7054.96	486.745	1.726379676e-001	6.722426033e-002	1.022605245e-002	8.656029e+002	1.288121e+003	9.809730e+001	1.320825e+002	151	354	26.5	59	8.720504e+000	1.840425e+001	0	0	0	0	0	0	0	0	0	0	0	106.886	282.868	1	1	1	1	25.1049	26.9419	59.4612
DATA	1366	9	54	0	0	NC_3_15547849	NC_3_15547849	7076.3	486.25	5.047596254e-001	2.039278079e-001	1.331661174e-002	6.632089e+001	2.120362e+002	4.655446e+001	3.603340e+001	47	109	26	59	8.568966e+000	2.005118e+001	0	0	0	0	0	0	0	0	0	0	0	8.20303	46.6836	1	1	0	1	24.8756	26.7794	59.2537
DATA	1367	9	55	0	0	Col_1_21496660	Col_1_21496660	7097.17	486.875	8.505050087e-002	1.014608951e-001	4.018853000e-001	2.661128e+002	3.236803e+002	5.314527e+001	4.349536e+001	76	135	26	59	8.673269e+000	2.012692e+001	0	0	0	0	0	0	0	0	0	0	0	32.9697	71.4603	1	1	1	1	23.2073	26.8165	59.4831
DATA	1368	9	56	0	0	NC_1_20247334	NC_1_20247334	7119.44	486.4	3.063319735e-001	3.610321763e-001	3.961654760e-001	4.562955e+001	9.238005e+001	4.594528e+001	3.041178e+001	43	87	26	58	8.352563e+000	2.006921e+001	0	0	0	0	0	0	0	0	0	0	0	1.79132	20.4512	0	1	0	0	24.4106	27.1615	58.7385
DATA	1369	9	57	0	0	Col_3_5931764	Col_3_5931764	7139.6	486.509	2.527885852e-002	6.481223352e-002	6.965127310e-001	1.111367e+003	1.177976e+003	1.202228e+002	1.212909e+002	171	315	27	57.5	7.789962e+000	2.066821e+001	0	0	0	0	0	0	0	0	0	0	0	138.153	261.457	1	1	1	1	24.4106	27.3372	58.3178
DATA	1370	9	58	0	0	Col_5_15274523	Col_5_15274523	7161	486.5	2.244225789e-001	6.516926805e-002	5.738390086e-004	2.442076e+003	4.094320e+003	2.484601e+002	4.104452e+002	334	830	27	56	8.029632e+000	1.988943e+001	0	0	0	1	0	0	0	0	0	0	0	304.085	911.229	1	1	1	1	26.2212	27.5703	57.6426
DATA	1371	9	59	0	0	NC_4_6728804	NC_4_6728804	7182.07	487.214	1.489800168e-001	7.565934999e-002	4.894283089e-002	4.675238e+002	6.588458e+002	6.537417e+001	7.188045e+001	90	179	27	55	7.234856e+000	1.912234e+001	0	0	0	0	0	0	0	0	0	0	0	58.3139	147.044	1	1	1	1	21.6755	27.1345	56.0873
DATA	1372	9	60	0	0	NC_1_18408382	NC_1_18408382	7202.96	486.745	7.203250936e-002	6.223228899e-002	2.470771073e-001	2.840155e+003	3.352544e+003	2.876561e+002	3.364778e+002	393	820	26	57	7.041630e+000	1.828170e+001	0	0	0	0	0	0	0	0	0	0	0	354.826	750.156	1	1	1	1	25.1049	26.6	56.85
DATA	1373	9	61	0	0	NC_4_1964684	NC_4_1964684	7224.62	486.951	1.386474417e-001	6.740414916e-002	3.969034909e-002	8.021389e+002	1.103817e+003	9.224117e+001	1.140236e+002	136	294	25	56	7.258892e+000	1.838772e+001	0	0	0	0	0	0	0	0	0	0	0	100.383	247.671	1	1	1	1	25.5572	26.0436	56.2655
DATA	1374	9	62	0	0	NC_4_16548695	NC_4_16548695	7245.5	486.324	-6.979517808e-002	6.762400549e-002	3.020222136e-001	9.151915e+002	7.793217e+002	1.021925e+002	8.298562e+001	149	238	26	56	7.734693e+000	1.932992e+001	0	0	0	0	0	0	0	0	0	0	0	114.714	175.3	1	1	1	1	27.0811	26.957	57.2903
DATA	1375	9	63	0	0	Col_1_63915	Col_1_63915	7266.78	486.478	-4.160296587e-002	7.073216878e-002	5.564141481e-001	6.995170e+002	6.356167e+002	8.339072e+001	6.963440e+001	124	203	26	53	8.126065e+000	1.883834e+001	0	0	0	0	0	0	0	0	0	0	0	87.8247	143.357	1	1	1	1	27.0811	26.966	56.1358
DATA	1376	9	64	0	0	Col_5_3645071	Col_5_3645071	7287.57	486.679	-1.707425218e+000	1.742064241e-001	1.112988752e-022	4.158778e+004	8.157189e+002	4.159025e+003	8.636353e+001	5296	245	26	54.5	7.687330e+000	1.929533e+001	0	0	0	0	0	0	0	0	0	0	0	5229.67	184.454	1	1	1	1	25.1049	26.5238	55.746
DATA	1377	9	65	0	0	NC_5_19533449	NC_5_19533449	7309.48	485.98	3.268296604e-001	2.171414147e-001	1.322864033e-001	7.539544e+001	1.600202e+002	4.587378e+001	3.250674e+001	49	107	26.5	56	8.189976e+000	2.032577e+001	0	0	0	0	0	0	0	0	0	0	0	9.49642	36.2761	1	1	0	1	23.4529	27.0778	57.9778
DATA	1378	9	66	0	0	Col_4_11434676	Col_4_11434676	7329.93	486.271	1.784560607e-002	6.317337031e-002	7.775707176e-001	1.542122e+003	1.606810e+003	1.606945e+002	1.631411e+002	228.5	435.5	25	58	8.188842e+000	2.152656e+001	0	0	0	0	0	0	0	0	0	0	0	194.535	365.17	1	1	1	1	26.0017	26.2085	59.6911
DATA	1379	9	67	0	0	Col_5_20562209	Col_5_20562209	7351.13	486.5	8.402707032e-002	1.159446007e-001	4.686254167e-001	2.134963e+002	2.590702e+002	4.990744e+001	3.825932e+001	64	124	25	60	8.161572e+000	2.223599e+001	0	0	0	0	0	0	0	0	0	0	0	26.9741	59.0269	1	1	0	1	24.8756	26.1352	61.1598
DATA	1380	9	68	0	0	Col_2_12313241	Col_2_12313241	7372.17	486.534	1.057972829e-002	7.039378233e-002	8.805330570e-001	6.623488e+002	6.786822e+002	8.009891e+001	7.344956e+001	124.5	223.5	25	62	7.887819e+000	2.177292e+001	0	0	0	0	0	0	0	0	0	0	0	83.8113	155.01	1	1	1	1	25.7804	25.3436	61.5727
DATA	1381	9	69	0	0	Col_5_14139994	Col_5_14139994	7393.51	486.386	8.637299016e-002	6.454420893e-002	1.808316154e-001	1.142336e+003	1.393692e+003	1.227680e+002	1.421575e+002	179	390.5	26	60	7.912175e+000	2.198543e+001	0	0	0	0	0	0	0	0	0	0	0	144.765	319.08	1	1	1	1	25.3321	26.0294	61.7857
DATA	1382	9	70	0	0	Col_4_4864805	Col_4_4864805	7414.73	486.475	-4.591685220e-002	6.742944702e-002	4.958959015e-001	8.799038e+002	7.916229e+002	9.878772e+001	8.395192e+001	150	249	25	57.5	7.603373e+000	2.171469e+001	0	0	0	0	0	0	0	0	0	0	0	111.673	181.669	1	1	1	1	25.7804	25.3542	59.7125
DATA	1383	9	71	0	0	NC_3_765985	NC_3_765985	7435.67	486.582	1.096087480e-001	2.052979489e-001	5.934101404e-001	1.030546e+002	1.326405e+002	4.601256e+001	3.088072e+001	52	99	25	55	8.241108e+000	2.100536e+001	0	0	0	0	0	0	0	0	0	0	0	13.0978	30.5095	1	1	0	0	24.8756	25.8251	56.9886
DATA	1384	9	72	0	0	Col_1_9478442	Col_1_9478442	7457.02	486.339	3.301206826e-002	7.644609498e-002	6.658616359e-001	4.852241e+002	5.235455e+002	6.602807e+001	5.928951e+001	100	183.5	25	53.5	8.455191e+000	1.909627e+001	0	0	0	0	0	0	0	0	0	0	0	61.7572	120.691	1	1	1	1	26.0017	25.3295	54.686
DATA	1385	9	73	0	0	NC_5_19687590	NC_5_19687590	7478.43	486.298	-1.226740739e-001	6.986528994e-002	7.911131085e-002	8.367473e+002	6.308415e+002	9.487455e+001	6.892359e+001	140.5	213	25	53	7.983770e+000	1.799745e+001	0	0	0	0	0	0	0	0	0	0	0	106.646	145.745	1	1	1	1	26.8687	24.9731	53.7038
DATA	1386	9	74	0	0	NC_3_18099153	NC_3_18099153	7499.5	486.324	0.000000000e+000	6.271328170e-001	1.000000000e+000	4.437370e+001	2.967210e+001	4.479244e+001	2.786416e+001	44	78	26	55	8.432348e+000	1.836248e+001	0	0	0	0	0	0	0	0	0	0	0	4.41435	6.86972	0	1	0	0	30	25.6412	54.0573
DATA	1387	9	75	0	0	NC_5_17588534	NC_5_17588534	7520.68	486.544	1.530434541e-001	8.510764841e-002	7.213994128e-002	3.321382e+002	4.724569e+002	5.560885e+001	5.474086e+001	81.5	173	26	55	7.918149e+000	1.855628e+001	0	0	0	0	0	0	0	0	0	0	0	42.4438	109.613	1	1	1	1	25.3321	25.8276	55.2682
DATA	1388	9	76	0	0	NC_2_4817710	NC_2_4817710	7541.3	486.754	1.483621428e-001	7.794149945e-002	5.697448813e-002	4.147182e+002	5.836000e+002	6.086206e+001	6.455460e+001	98.5	196	26	55	7.409297e+000	1.841862e+001	0	0	0	0	0	0	0	0	0	0	0	53.0622	135.665	1	1	1	1	26.2212	25.852	55.464
DATA	1389	9	77	0	0	Col_5_3654411	Col_5_3654411	7563.11	486.607	1.546521193e-001	7.101812516e-002	2.943262505e-002	5.778456e+002	8.250190e+002	7.292710e+001	8.697715e+001	114	255	24	55	7.459518e+000	1.827307e+001	0	0	0	0	0	0	0	0	0	0	0	74.0267	192.158	1	1	1	1	25.7804	25.6298	56.3872
DATA	1390	9	78	0	0	NC_5_21413714	NC_5_21413714	7584.32	486.544	1.790190224e-001	7.952180407e-002	2.437323913e-002	3.836791e+002	5.794115e+002	5.870894e+001	6.413171e+001	90	195	24	56	7.125298e+000	1.995561e+001	0	0	0	0	0	0	0	0	0	0	0	49.2104	135.199	1	1	1	1	25.3321	24.5	56.9375
DATA	1391	9	79	0	0	NC_5_2201264	NC_5_2201264	7605.37	486	1.395526876e-001	7.617737971e-002	6.695976445e-002	4.446091e+002	6.130996e+002	6.282533e+001	6.717235e+001	101	207.5	23	56	7.676465e+000	2.053382e+001	0	0	0	0	0	0	0	0	1	0	0	57.0888	143.295	1	1	1	1	30	24.0526	57.6397
DATA	1392	9	80	0	0	NC_4_6798140	NC_4_6798140	7625.93	486.821	-2.354928350e-001	7.024458530e-002	8.009404340e-004	1.109484e+003	6.451015e+002	1.194802e+002	7.008641e+001	179	225	24	59	7.278658e+000	2.214638e+001	0	0	0	0	0	0	0	0	1	0	0	142.615	151.043	1	1	1	1	25.1049	24.2939	59.8408
DATA	1393	9	81	0	0	NC_5_13067132	NC_5_13067132	7647.43	485.574	0.000000000e+000	6.474177764e-001	1.000000000e+000	4.401125e+001	2.718327e+001	4.429391e+001	2.735998e+001	35	67	24	59	7.148468e+000	2.250926e+001	0	0	0	0	0	0	0	0	1	0	0	-4.75849	0.800454	0	0	0	0	30	24.0311	60.035
DATA	1394	9	82	0	0	Col_5_21571142	Col_5_21571142	7668.38	486.66	6.840808138e-002	7.170200947e-002	3.400528397e-001	5.717548e+002	6.692955e+002	7.229795e+001	7.228756e+001	114	228	24	56	6.973270e+000	2.031470e+001	0	0	0	0	0	0	0	0	1	0	0	73.6447	157.192	1	1	1	1	24.6442	24.0333	57.625
[truncated: 17,526,160 more chars]
