# Supplementary material for: Cryptic Genetic Variation for Arabidopsis thaliana Seed Germination Speed in a Novel Salt Stress Environment
Source: G3 (Bethesda). 2016 Aug 18;6(10):3129–38. doi: 10.1534/g3.116.033944 (PMC5068935; doi:10.1534/g3.116.033944)
Supplement: Supplemental Material [file supp_g3.116.033944_FileS1.zip › SaltMedium_Rep1-Cy3.txt]

TYPE	text	text	text	integer	text	float	float	text	integer	text	text	integer	integer	integer	integer	float	float	float	float	float	float	text	text	text	text	text	text	text	text	text	text	text	integer	integer	integer
FEPARAMS	Protocol_Name	Protocol_date	Scan_ScannerName	Scan_NumChannels	Scan_Date	Scan_MicronsPerPixelX	Scan_MicronsPerPixelY	Scan_OriginalGUID	Scan_NumScanPass	Grid_Name	Grid_Date	Grid_NumSubGridRows	Grid_NumSubGridCols	Grid_NumRows	Grid_NumCols	Grid_RowSpacing	Grid_ColSpacing	Grid_OffsetX	Grid_OffsetY	Grid_NomSpotWidth	Grid_NomSpotHeight	Grid_GenomicBuild	FeatureExtractor_Barcode	FeatureExtractor_Sample	FeatureExtractor_ScanFileName	FeatureExtractor_ArrayName	FeatureExtractor_ScanFileGUID	FeatureExtractor_DesignFileName	FeatureExtractor_ExtractionTime	FeatureExtractor_UserName	FeatureExtractor_ComputerName	FeatureExtractor_Version	FeatureExtractor_IsXDRExtraction	FeatureExtractor_ColorMode	FeatureExtractor_QCReportType
DATA	Wei_temp (Editable)	09-Jul-2012 13:40	Agilent Technologies Scanner G2505C US93503718	2	02-23-2012 14:47:38	3	3	25cac1ba-d2b2-451f-a503-ece72ee0d6db	1	036067_D_F_20110818	18-Aug-2011 00:00	1	1	384	164	36.6617	31.745	0	18.3309	30	30	ath1:Jan2004	253606710005_1_2		D:\ScanData\Wei Yuan\salt250-rep1&2-ranknormed\\salt250-rep1-1-cy3.tif	salt250-rep1-1-cy3	12355032-5759-4b70-bc32-7f4ad11506cb	036067_D_F_20110818.xml	09-Jul-2012 13:51:29	Administrator	SCANNER1	10.7.3.1	0	1	4
*
TYPE	float	float	float	integer	integer	float	float	float	integer	integer	float	float	integer	float	float	float	integer	float	float	integer	integer	float	float	float	integer	float	float	integer	integer	integer	integer	integer	float	float	float	integer	integer	integer	integer	integer	float	float	float	integer	float	float	float	float	float	float	float	integer	integer	float	float	integer	integer	float	float	float	float	float	float	float	float	float	float	float	float	integer	float	float	float	float	integer	float	float	float	float	integer	float	float	float	float	integer	float	float	float	float	float	float	float	integer	float	float	float	integer	float	float	float	float	float	integer	integer	integer	integer	float	float	float	float	integer	float	float	float	float	float	float	float	float	float	float	float	float	float	float	float	float	float	float	float	float	float	float	float	integer	integer	integer	integer	float	float	integer	text	integer	integer	float	float	float	float	boolean	float	float	float	boolean	float	boolean	float	boolean	float	boolean	float	boolean	float	boolean	float	boolean	float	boolean	float	boolean	float	boolean	float	boolean
STATS	gDarkOffsetAverage	gDarkOffsetMedian	gDarkOffsetStdDev	gDarkOffsetNumPts	gSaturationValue	rDarkOffsetAverage	rDarkOffsetMedian	rDarkOffsetStdDev	rDarkOffsetNumPts	rSaturationValue	gAvgSig2BkgNegCtrl	rAvgSig2BkgNegCtrl	gNumSatFeat	gLocalBGInlierNetAve	gLocalBGInlierAve	gLocalBGInlierSDev	gLocalBGInlierNum	gGlobalBGInlierAve	gGlobalBGInlierSDev	gGlobalBGInlierNum	rNumSatFeat	rLocalBGInlierNetAve	rLocalBGInlierAve	rLocalBGInlierSDev	rLocalBGInlierNum	rGlobalBGInlierAve	rGlobalBGInlierSDev	rGlobalBGInlierNum	gNumFeatureNonUnifOL	gNumPopnOL	gNumNonUnifBGOL	gNumPopnBGOL	gOffsetUsed	gGlobalFeatInlierAve	gGlobalFeatInlierSDev	gGlobalFeatInlierNum	rNumFeatureNonUnifOL	rNumPopnOL	rNumNonUnifBGOL	rNumPopnBGOL	rOffsetUsed	rGlobalFeatInlierAve	rGlobalFeatInlierSDev	rGlobalFeatInlierNum	AllColorPrcntSat	AnyColorPrcntSat	AnyColorPrcntFeatNonUnifOL	AnyColorPrcntBGNonUnifOL	AnyColorPrcntFeatPopnOL	AnyColorPrcntBGPopnOL	TotalPrcntFeatOL	gNumNegBGSubFeat	gNonCtrlNumNegFeatBGSubSig	gLinearDyeNormFactor	gRMSLowessDNF	rNumNegBGSubFeat	rNonCtrlNumNegFeatBGSubSig	rLinearDyeNormFactor	rRMSLowessDNF	gSpatialDetrendRMSFit	gSpatialDetrendRMSFilteredMinusFit	gSpatialDetrendSurfaceArea	gSpatialDetrendVolume	gSpatialDetrendAveFit	rSpatialDetrendRMSFit	rSpatialDetrendRMSFilteredMinusFit	rSpatialDetrendSurfaceArea	rSpatialDetrendVolume	rSpatialDetrendAveFit	gNonCtrlNumSatFeat	gNonCtrl99PrcntNetSig	gNonCtrl50PrcntNetSig	gNonCtrl1PrcntNetSig	gNonCtrlMedPrcntCVBGSubSig	rNonCtrlNumSatFeat	rNonCtrl99PrcntNetSig	rNonCtrl50PrcntNetSig	rNonCtrl1PrcntNetSig	rNonCtrlMedPrcntCVBGSubSig	gNegCtrlNumInliers	gNegCtrlAveNetSig	gNegCtrlSDevNetSig	gNegCtrlAveBGSubSig	gNegCtrlSDevBGSubSig	rNegCtrlNumInliers	rNegCtrlAveNetSig	rNegCtrlSDevNetSig	rNegCtrlAveBGSubSig	rNegCtrlSDevBGSubSig	gAveNumPixOLLo	gAveNumPixOLHi	gPixCVofHighSignalFeat	gNumHighSignalFeat	rAveNumPixOLLo	rAveNumPixOLHi	rPixCVofHighSignalFeat	rNumHighSignalFeat	NonCtrlAbsAveLogRatio	NonCtrlSDevLogRatio	NonCtrlSNRLogRatio	AddErrorEstimateGreen	AddErrorEstimateRed	TotalNumFeatures	NonCtrlNumUpReg	NonCtrlNumDownReg	NumIsNorm	ROIHeight	ROIWidth	CentroidDiffX	CentroidDiffY	NumFoundFeat	MaxNonUnifEdges	MaxSpotNotFoundEdges	gMultDetrendRMSFit	rMultDetrendRMSFit	gMultDetrendSurfaceAverage	rMultDetrendSurfaceAverage	DerivativeOfLogRatioSD	gNonCtrl50PrcntBGSubSig	rNonCtrl50PrcntBGSubSig	gMedPrcntCVProcSignal	rMedPrcntCVProcSignal	geQCMedPrcntCVProcSignal	reQCMedPrcntCVProcSignal	gOutlierFlagger_Auto_FeatB_Term	rOutlierFlagger_Auto_FeatB_Term	gOutlierFlagger_Auto_FeatC_Term	rOutlierFlagger_Auto_FeatC_Term	gOutlierFlagger_Auto_BgndB_Term	rOutlierFlagger_Auto_BgndB_Term	gOutlierFlagger_Auto_BgndC_Term	rOutlierFlagger_Auto_BgndC_Term	OutlierFlagger_FeatChiSq	OutlierFlagger_BgndChiSq	GriddingStatus	IsGoodGrid	NumGeneNonUnifOL	TotalNumberOfReplicatedGenes	gPercentileIntensityProcessedSignal	rPercentileIntensityProcessedSignal	ExtractionStatus	QCMetricResults	gNonCtrlNumWellAboveBG	rNonCtrlNumWellAboveBG	UpRandomnessRatio	DownRandomnessRatio	UpRandomnessSDRatio	DownRandomnessSDRatio	GridHasBeenOptimized	gNegCtrlSpread	rNegCtrlSpread	Metric_IsGoodGrid	Metric_IsGoodGrid_IsInRange	Metric_AnyColorPrcntFeatNonUnifOL	Metric_AnyColorPrcntFeatNonUnifOL_IsInRange	Metric_DerivativeLR_Spread	Metric_DerivativeLR_Spread_IsInRange	Metric_gRepro	Metric_gRepro_IsInRange	Metric_g_BGNoise	Metric_g_BGNoise_IsInRange	Metric_g_Signal2Noise	Metric_g_Signal2Noise_IsInRange	Metric_g_SignalIntensity	Metric_g_SignalIntensity_IsInRange	Metric_rRepro	Metric_rRepro_IsInRange	Metric_r_BGNoise	Metric_r_BGNoise_IsInRange	Metric_r_Signal2Noise	Metric_r_Signal2Noise_IsInRange	Metric_r_SignalIntensity	Metric_r_SignalIntensity_IsInRange
DATA	8.88164	8.88164	4.74133	0	65526	9.23781	9.23781	2.89711	0	65525	3.21208	1.4718	0	15.4156	24.2972	1.61294	62976	24.2972	1.61294	62976	33	42.9538	52.1916	1.58776	62673	52.1916	1.58776	62673	901	26	0	0	8.88164	347.745	2049.12	62050	856	29	0	303	9.23781	301.394	2114.36	62092	0	0.0524009	1.59743	0	0.085747	0.481136	1.62313	1825	1422	4.4822	0	2246	1819	9.55731	0	2.52766	6.39999	1.00252	4.87393	46.5617	1.78718	4.67761	1.00039	3.904	64.8239	0	3868.09	169.255	32.8456	10.3892	33	3981.71	116.445	50.993	13.7949	618	40.7079	11.4002	2.91308	10.6637	622	57.1072	8.66041	1.07572	7.1983	0.122729	0.900565	0.180278	424	0.0817295	1.04302	0.148622	316	0.108419	0.083472	1.45282	47.7967	68.7963	62976	4170	498	1242	3.72707	6.34672	0.768054	0.865447	61757	0.0364583	0.027439	0.0462625	0.0234591	217.751	156.55	0.41661	131.649	60.8745	7.60739	13.0434	0	0	213.936	305	108.399	300.848	69.1325	152.906	47.9551	243.742	2.32637	1.28943	0	1	952	60778	1046.8	1146.31	1	ExtractionEvaluate	49408	42881	1.21863	1.44633	0.357165	1.13629	1	36.9215	27.8334	1	1	1.59743	1	0.41661	0	0.103892	1	10.6637	0	12.3456	0	131.649	1	0.137949	1	7.1983	1	8.45679	0	60.8745	1
*
TYPE	integer	integer	integer	integer	integer	text	text	float	float	float	float	float	float	float	float	float	float	float	float	float	float	float	boolean	boolean	boolean	boolean	boolean	boolean	boolean	boolean	boolean	boolean	boolean	float	float	boolean	boolean	boolean	boolean	float	float	float
FEATURES	FeatureNum	Row	Col	SubTypeMask	ControlType	ProbeName	SystematicName	PositionX	PositionY	LogRatio	LogRatioError	PValueLogRatio	gProcessedSignal	rProcessedSignal	gProcessedSigError	rProcessedSigError	gMedianSignal	rMedianSignal	gBGMedianSignal	rBGMedianSignal	gBGPixSDev	rBGPixSDev	gIsSaturated	rIsSaturated	gIsFeatNonUnifOL	rIsFeatNonUnifOL	gIsBGNonUnifOL	rIsBGNonUnifOL	gIsFeatPopnOL	rIsFeatPopnOL	gIsBGPopnOL	rIsBGPopnOL	IsManualFlag	gBGSubSignal	rBGSubSignal	gIsPosAndSignif	rIsPosAndSignif	gIsWellAboveBG	rIsWellAboveBG	SpotExtentX	gBGMeanSignal	rBGMeanSignal
DATA	1	1	1	66	1	DarkCorner	DarkCorner	6017.63	426.69	0.000000000e+000	6.378012067e-001	1.000000000e+000	4.523619e+001	6.704637e+001	4.552671e+001	6.747921e+001	38	64	20	48	6.721548e+000	1.553197e+001	0	0	0	0	0	0	0	0	0	0	0	-9.58451	0.391801	0	0	0	0	28.5237	20.3531	49.1916
DATA	2	1	2	66	1	DarkCorner	DarkCorner	6037.71	427.46	0.000000000e+000	6.374062660e-001	1.000000000e+000	4.551812e+001	6.719751e+001	4.581046e+001	6.763033e+001	42.5	61	20	49	6.514504e+000	1.586153e+001	0	0	0	0	0	0	0	0	0	0	0	-7.23965	-3.24885	0	0	0	0	26.6546	20.5149	49.7521
DATA	3	1	3	66	1	DarkCorner	DarkCorner	6059.36	427.339	0.000000000e+000	6.370307389e-001	1.000000000e+000	4.580168e+001	6.734858e+001	4.609584e+001	6.778385e+001	41	68	20	49	6.840358e+000	1.556807e+001	0	0	0	0	0	0	0	0	0	0	0	-8.95776	0.476333	0	0	0	0	24.8756	20.8198	49.9572
DATA	4	1	4	0	0	NC_3_8920405	NC_3_8920405	6081	427.736	5.478009017e-002	7.990597897e-002	4.929926092e-001	6.588219e+002	7.473914e+002	8.056644e+001	1.009952e+002	194.5	142.5	21	49	6.783966e+000	1.564416e+001	0	0	0	0	0	0	0	0	0	0	0	151.498	79.2018	1	1	1	1	24.8756	20.9583	50.1252
DATA	5	1	5	0	0	Col_1_6376497	Col_1_6376497	6102.15	427.864	-3.725104548e-003	1.343720970e-001	9.778836320e-001	3.010849e+002	2.985134e+002	5.550617e+001	7.431794e+001	107	97	21	49	6.787735e+000	1.605671e+001	0	0	0	0	0	0	0	0	0	0	0	68.8533	31.5723	1	1	1	0	26.0017	20.9308	50.3642
DATA	6	1	6	0	0	Col_5_14562608	Col_5_14562608	6123.78	427.431	1.282528584e-001	6.459906373e-002	4.710363408e-002	1.902540e+003	2.556152e+003	1.959441e+002	2.645528e+002	485	334	20	49	6.543031e+000	1.601736e+001	0	0	0	0	0	0	0	0	0	0	0	432.79	269.857	1	1	1	1	23.9365	20.7154	50.3182
DATA	7	1	7	0	0	Col_4_9264603	Col_4_9264603	6144.66	427.466	-8.412084758e-002	6.432249958e-002	1.909417808e-001	2.265196e+003	1.866315e+003	2.313662e+002	1.987358e+002	555	264.5	20	49	6.619825e+000	1.588278e+001	0	0	0	0	0	0	0	0	0	0	0	512.765	196.701	1	1	1	1	25.3321	20.5907	50.6094
DATA	8	1	8	0	0	NC_4_10666687	NC_4_10666687	6165.33	427.604	4.232384325e-002	1.305891774e-001	7.458629601e-001	2.986006e+002	3.291657e+002	5.595908e+001	7.591133e+001	118	100	20	49	6.589412e+000	1.592324e+001	0	0	0	0	0	0	0	0	0	0	0	67.2812	34.6391	1	1	1	0	23.696	20.5518	50.3159
DATA	9	1	9	0	0	Col_3_1593400	Col_3_1593400	6186.78	427.182	5.127498506e-002	7.317504034e-002	4.834797288e-001	8.636624e+002	9.718942e+002	9.858494e+001	1.189054e+002	227	159	20	49	6.626392e+000	1.597197e+001	0	0	0	0	0	0	0	0	0	0	0	193.736	102.126	1	1	1	1	24.4106	20.5787	50.204
DATA	10	1	10	0	0	Col_2_11834384	Col_2_11834384	6207.91	426.86	-1.290012067e-001	1.256906627e-001	3.047319052e-001	3.847714e+002	2.858917e+002	6.131273e+001	7.431390e+001	133	97	20	49	6.713089e+000	1.583041e+001	0	0	0	0	0	0	0	0	0	0	0	85.9529	30.0014	1	1	1	0	22.1978	20.5844	49.9782
DATA	11	1	11	0	0	NC_3_3371939	NC_3_3371939	6229.11	427.148	-1.735073913e-001	1.281540325e-001	1.757691778e-001	3.962163e+002	2.657204e+002	6.218569e+001	7.364154e+001	135	91	21	49	6.892423e+000	1.583587e+001	0	0	0	0	0	0	0	0	0	0	0	88.1539	27.8498	1	1	1	0	23.9365	20.9686	49.8716
DATA	12	1	12	0	0	Col_2_5781099	Col_2_5781099	6250	426.842	-5.633639093e-002	6.516210458e-002	3.872816696e-001	1.837070e+003	1.613575e+003	1.899008e+002	1.753958e+002	444	226	21	48	6.914478e+000	1.562923e+001	0	0	0	0	0	0	0	0	0	0	0	407.235	168.93	1	1	1	1	25.3321	20.9103	49.4124
DATA	13	1	13	0	0	NC_5_21487777	NC_5_21487777	6271.07	426.729	-8.691238906e-002	7.810984016e-002	2.658396665e-001	8.462920e+002	6.927999e+002	9.742892e+001	9.765643e+001	233	137	20	48	6.853995e+000	1.599303e+001	0	0	0	0	0	0	0	0	0	0	0	186.949	72.4575	1	1	1	1	26.0017	20.8952	49.7502
DATA	14	1	14	0	0	NC_3_15212414	NC_3_15212414	6292.6	426.586	-8.223967102e-002	4.886059999e-001	8.663355511e-001	8.272040e+001	6.844992e+001	4.913623e+001	6.909432e+001	63	73	20	48	6.778148e+000	1.597742e+001	0	0	0	0	0	0	0	0	0	0	0	18.2121	5.5372	1	0	0	0	27.501	20.7899	49.5839
DATA	15	1	15	0	0	NC_5_694888	NC_5_694888	6313.04	427.633	-4.373725147e-003	8.817161525e-002	9.604374136e-001	5.819859e+002	5.761542e+002	7.581328e+001	8.985257e+001	173	126	20	48	6.515033e+000	1.567460e+001	0	0	0	0	0	0	0	0	0	0	0	127.735	60.1508	1	1	1	1	22.1978	20.3102	49.5194
DATA	16	1	16	0	0	NC_3_20678165	NC_3_20678165	6334.84	426.98	-1.114722729e-002	6.513882597e-002	8.641213059e-001	1.714329e+003	1.670886e+003	1.782233e+002	1.807747e+002	410	231	20	48	6.633840e+000	1.585149e+001	0	0	0	0	0	0	0	0	0	0	0	375.174	174.314	1	1	1	1	23.696	20.3046	49.4971
DATA	17	1	17	0	0	Col_2_15227541	Col_2_15227541	6356	426.5	-5.758066746e-002	8.465050226e-002	4.963673941e-001	6.760437e+002	5.920987e+002	8.340993e+001	9.095398e+001	187	118	20	48	6.809058e+000	1.578089e+001	0	0	0	0	0	0	0	0	0	0	0	147.56	61.7319	1	1	1	1	26.2212	20.2973	49.4672
DATA	18	1	18	0	0	Col_1_27085104	Col_1_27085104	6377.18	426.673	9.160544011e-002	6.585818702e-002	1.642406375e-001	1.484632e+003	1.833261e+003	1.563337e+002	1.959097e+002	358	252	20	49	6.710785e+000	1.576993e+001	0	0	0	0	0	0	0	0	0	0	0	323.236	191.028	1	1	1	1	25.1049	20.1738	49.6421
DATA	19	1	19	0	0	Col_1_18964698	Col_1_18964698	6397.76	426.592	-2.102697280e-001	1.037297667e-001	4.265304867e-002	5.708974e+002	3.517939e+002	7.529213e+001	7.755015e+001	175	94	20	48	6.663910e+000	1.554230e+001	0	0	0	0	0	0	0	0	0	0	0	124.019	36.6409	1	1	1	1	23.696	20.2873	49.2463
DATA	20	1	20	0	0	NC_5_3820111	NC_5_3820111	6418.75	426.393	-8.406575517e-002	7.431709858e-002	2.579808196e-001	9.854042e+002	8.119862e+002	1.101364e+002	1.066453e+002	257	148	20	48	6.663649e+000	1.558842e+001	0	0	0	0	0	0	0	0	0	0	0	213.615	84.5405	1	1	1	1	25.1049	20.2036	49.5688
DATA	21	1	21	0	0	Col_3_3191507	Col_3_3191507	6440.18	426.333	-3.150229553e-002	6.864248704e-002	6.462823534e-001	1.252955e+003	1.165288e+003	1.346416e+002	1.355059e+002	314	185	20	48	6.680700e+000	1.570102e+001	0	0	0	0	0	0	0	0	0	0	0	271.077	121.288	1	1	1	1	26.0017	20.3039	49.6909
DATA	22	1	22	0	0	Col_5_17316191	Col_5_17316191	6461.09	426.291	4.501831105e-002	8.277374904e-002	5.865296714e-001	6.330100e+002	7.021483e+002	8.028086e+001	9.856528e+001	185	144	20	48	6.697480e+000	1.584191e+001	0	0	0	0	0	0	0	0	0	0	0	136.71	73.0665	1	1	1	1	25.3321	20.2037	49.7482
DATA	23	1	23	0	0	NC_2_6044749	NC_2_6044749	6483	426.5	-1.055240548e-001	4.781216255e-001	8.253217774e-001	8.764875e+001	6.874193e+001	5.023072e+001	6.939338e+001	61	71	20	48	6.484467e+000	1.570371e+001	0	0	0	0	0	0	0	0	0	0	0	18.8972	5.59526	1	0	0	0	26.2212	20.1554	49.5838
DATA	24	1	24	0	0	Col_3_12130389	Col_3_12130389	6504.26	426.113	9.867349475e-002	1.373309570e-001	4.724436545e-001	2.686947e+002	3.372350e+002	5.635033e+001	7.696979e+001	104	99	20	48	6.672439e+000	1.578566e+001	0	0	0	0	0	0	0	0	0	0	0	57.8473	35.0855	1	1	1	0	24.4106	20.2235	49.7752
DATA	25	1	25	0	0	Col_4_6933923	Col_4_6933923	6525.52	426.433	2.615383372e-002	1.652713039e-001	8.742614751e-001	2.338052e+002	2.483179e+002	5.483280e+001	7.351069e+001	101	89	20	48	6.688687e+000	1.563005e+001	0	0	0	0	0	0	0	0	0	0	0	50.2684	25.8343	1	1	0	0	26.2212	20.3028	49.6532
DATA	26	1	26	0	0	Col_1_13605351	Col_1_13605351	6546.45	426.469	-2.606038269e-004	6.703944373e-002	9.968983745e-001	1.376790e+003	1.375965e+003	1.463599e+002	1.540110e+002	342	209	20	48	6.702310e+000	1.580408e+001	0	0	0	0	0	0	0	0	0	0	0	295.668	143.161	1	1	1	1	24.4106	20.2377	49.5743
DATA	27	1	27	0	0	NC_5_14917947	NC_5_14917947	6567.94	426.349	0.000000000e+000	6.320600179e-001	1.000000000e+000	4.939031e+001	6.873293e+001	4.970751e+001	6.917563e+001	38	60	20	49	6.745837e+000	1.592965e+001	0	0	0	0	0	0	0	0	0	0	0	-8.19804	-3.78976	0	0	0	0	27.0811	20.3124	50.0877
DATA	28	1	28	0	0	NC_5_15082596	NC_5_15082596	6588.62	426	2.412847033e-002	2.935398651e-001	9.344890458e-001	1.253579e+002	1.325197e+002	5.130535e+001	7.041977e+001	75	71	20	49	6.668641e+000	1.576136e+001	0	0	0	0	0	0	0	0	0	0	0	26.8697	13.7926	1	1	0	0	29.1201	20.2023	49.6646
DATA	29	1	29	0	0	Col_1_9386982	Col_1_9386982	6609.63	426.469	-1.536584938e-001	8.394870323e-002	6.719229426e-002	7.919124e+002	5.559282e+002	9.354280e+001	8.872236e+001	224.5	120.5	20	48	6.499470e+000	1.576271e+001	0	0	0	0	0	0	0	0	0	0	0	169.608	57.8742	1	1	1	1	24.4106	20.1045	49.465
DATA	30	1	30	0	0	NC_2_16383520	NC_2_16383520	6630.57	426.314	1.692313029e+000	1.730105001e-001	1.351083380e-022	3.313031e+002	1.631318e+004	5.983123e+001	1.632782e+003	122	1766	20	48	6.538658e+000	1.555111e+001	0	0	0	0	0	0	0	0	0	0	0	70.9117	1698.79	1	1	1	1	24.4106	20.3573	49.1308
DATA	31	1	31	0	0	Col_3_11858154	Col_3_11858154	6652.37	426	-1.182566261e-001	8.761805667e-002	1.771176118e-001	6.867645e+002	5.230597e+002	8.486032e+001	8.666205e+001	193	116	20	48	6.559538e+000	1.551293e+001	0	0	0	0	0	0	0	0	0	0	0	146.916	54.4906	1	1	1	1	29.1201	20.3131	49.1687
DATA	32	1	32	0	0	Col_1_26132086	Col_1_26132086	6673	426	7.334384851e-002	6.236491114e-002	2.395775071e-001	3.993864e+003	4.728649e+003	4.024877e+002	4.778826e+002	884.5	540	20	48	6.537096e+000	1.574034e+001	0	0	0	0	0	0	0	0	0	0	0	854.034	492.816	1	1	1	1	28.1191	20.2479	49.724
DATA	33	1	33	0	0	Col_1_21422549	Col_1_21422549	6694.78	426.094	9.437043773e-003	7.482883636e-002	8.996408403e-001	8.561757e+002	8.749837e+002	9.909005e+001	1.114536e+002	236	141	20	48	6.807521e+000	1.579801e+001	0	0	0	0	0	0	0	0	0	0	0	183.022	91.2337	1	1	1	1	27.501	20.2575	49.6006
DATA	34	1	34	0	0	NC_1_9375461	NC_1_9375461	6716.12	426.385	-1.631321243e-001	4.475063923e-001	7.154579063e-001	9.981518e+001	6.855900e+001	5.088403e+001	6.901142e+001	70.5	66	20	48	6.585848e+000	1.562828e+001	0	0	0	0	0	0	0	0	0	0	0	21.3326	1.27566	1	0	0	0	17.2609	20.2386	49.6778
DATA	35	1	35	0	0	NC_4_6481906	NC_4_6481906	6736.85	425.5	0.000000000e+000	6.316640543e-001	1.000000000e+000	4.958146e+001	6.851898e+001	4.989989e+001	6.899033e+001	41	71	20	49	6.809524e+000	1.564451e+001	0	0	0	0	0	0	0	0	0	0	0	-6.31215	2.12445	0	0	0	0	26.6546	20.3939	49.9924
DATA	36	1	36	0	0	Col_3_11712043	Col_3_11712043	6757.64	426.073	-7.589957742e-003	6.492621073e-002	9.069382765e-001	1.771727e+003	1.741032e+003	1.840661e+002	1.872486e+002	426	237	20	49	6.818397e+000	1.551740e+001	0	0	0	0	0	0	0	0	0	0	0	378.608	181.838	1	1	1	1	24.6442	20.3882	49.9647
DATA	37	1	37	0	0	NC_2_17420970	NC_2_17420970	6779	425.5	1.508966249e-001	1.528302415e-001	3.234721061e-001	2.218119e+002	3.139652e+002	5.460594e+001	7.569316e+001	94	89	20	49	6.853845e+000	1.529982e+001	0	0	0	0	0	0	0	0	0	0	0	47.4034	32.8135	1	1	0	0	26.2212	20.3062	49.5531
DATA	38	1	38	0	0	Col_2_10562847	Col_2_10562847	6800.29	425.5	3.711677589e-001	9.401804660e-002	7.886104022e-005	3.735751e+002	8.781034e+002	6.232702e+001	1.115700e+002	132	156	20	49	6.804309e+000	1.520073e+001	0	0	0	0	0	0	0	0	0	0	0	79.8484	91.8363	1	1	1	1	27.0811	20.3891	49.365
DATA	39	1	39	0	0	Col_4_15892311	Col_4_15892311	6821.15	425.788	-7.297021857e-002	1.056794665e-001	4.898884548e-001	4.675156e+002	3.952082e+002	6.836447e+001	7.932528e+001	149	105	20	48	6.702725e+000	1.559559e+001	0	0	0	0	0	0	0	0	0	0	0	99.9491	41.3616	1	1	1	1	24.4106	20.1851	49.3007
DATA	40	1	40	0	0	Col_4_8446036	Col_4_8446036	6842.18	425.632	5.183582907e-001	7.829905575e-002	3.586238996e-011	2.027276e+003	6.687612e+003	2.087702e+002	6.722835e+002	458.5	763.5	20	48	6.711980e+000	1.550410e+001	0	0	0	0	0	0	0	0	0	0	0	433.534	700.437	1	1	1	1	25.7804	20.2575	49.0571
DATA	41	1	41	0	0	Col_4_2254157	Col_4_2254157	6863.62	425.615	-2.279854557e-004	7.383777692e-002	9.975364130e-001	8.994124e+002	8.989404e+002	1.028305e+002	1.131236e+002	231	161	20	49	6.446570e+000	1.590865e+001	0	0	0	0	0	0	0	0	0	0	0	192.411	94.2266	1	1	1	1	24.4106	20.1858	49.6405
DATA	42	1	42	0	0	NC_4_15666867	NC_4_15666867	6885.15	426.17	-1.131007732e-001	1.466376483e-001	4.405325530e-001	3.151028e+002	2.428575e+002	5.895261e+001	7.278887e+001	112	89.5	20	49	6.419179e+000	1.593110e+001	0	0	0	0	0	0	0	0	0	0	0	67.4394	25.4767	1	1	1	0	22.9591	20.1866	49.5686
DATA	43	1	43	0	0	NC_2_4627379	NC_2_4627379	6906.14	425.259	7.049576146e-002	7.161809577e-002	3.249538355e-001	9.345216e+002	1.099221e+003	1.058935e+002	1.295497e+002	252	177.5	20	49	6.621822e+000	1.562516e+001	0	0	0	0	0	0	0	0	0	0	0	200.106	115.413	1	1	1	1	25.5572	20.1713	49.4381
DATA	44	1	44	0	0	NC_3_20501853	NC_3_20501853	6927.44	425.885	0.000000000e+000	6.328071119e-001	1.000000000e+000	4.945574e+001	6.806220e+001	4.979845e+001	6.875762e+001	52	71	20	49	6.522904e+000	1.550728e+001	0	0	0	0	0	0	0	0	0	0	0	3.38633	6.24165	0	0	0	0	24.6442	20.1295	49.2079
DATA	45	1	45	0	0	Col_5_19575067	Col_5_19575067	6948.74	425.228	-1.970488494e-001	9.754627442e-002	4.337766402e-002	6.209255e+002	3.944488e+002	7.956095e+001	7.899134e+001	179	112	20	48	6.732917e+000	1.545103e+001	0	0	0	0	0	0	0	0	0	0	0	133.109	41.4882	1	1	1	1	25.1049	20.17	49.2382
DATA	46	1	46	0	0	NC_1_27549240	NC_1_27549240	6969.92	425.8	3.515225395e-001	1.597059896e-001	2.773174011e-002	1.657014e+002	3.722621e+002	5.240050e+001	7.785405e+001	83	105	20	48	6.791570e+000	1.546876e+001	0	0	0	0	0	0	0	0	0	0	0	35.5448	39.1892	1	1	0	1	23.696	20.1494	49.3981
DATA	47	1	47	0	0	Col_1_5266188	Col_1_5266188	6990.75	425.818	1.025726340e-002	6.236511984e-002	8.693602511e-001	3.361664e+003	3.442005e+003	3.398172e+002	3.509145e+002	729	428	20	49	6.705454e+000	1.520625e+001	0	0	0	0	0	0	0	0	0	0	0	721.6	362.68	1	1	1	1	24.6442	20.216	49.4395
DATA	48	1	48	0	0	NC_5_8838406	NC_5_8838406	7011.63	425.245	9.255449763e-002	2.608524254e-001	7.227277765e-001	1.297883e+002	1.606165e+002	5.131185e+001	7.011491e+001	76.5	82.5	20	48	6.605945e+000	1.551994e+001	0	0	0	0	0	0	0	0	0	0	0	27.8793	16.94	1	1	0	0	23.696	20.1392	49.6747
DATA	49	1	49	0	0	Col_1_23605883	Col_1_23605883	7032.51	425.462	-1.766567784e-002	6.956945121e-002	7.995506693e-001	1.145088e+003	1.099444e+003	1.247919e+002	1.293724e+002	296	174	20	49	6.338468e+000	1.555904e+001	0	0	0	0	0	0	0	0	0	0	0	246.157	116.065	1	1	1	1	20.591	19.937	49.6691
DATA	50	1	50	0	0	Col_4_9084613	Col_4_9084613	7054.24	425.389	-5.059389950e-002	9.667164392e-002	6.007249940e-001	5.201824e+002	4.629795e+002	7.185189e+001	8.236342e+001	160	114	20	48	6.439312e+000	1.511960e+001	0	0	0	0	0	0	0	0	0	0	0	111.912	48.924	1	1	1	1	24.8756	20.1389	49.245
DATA	51	1	51	0	0	NC_1_13805998	NC_1_13805998	7075.61	424.63	-5.785784487e-002	1.411282906e-001	6.818306598e-001	3.075241e+002	2.691667e+002	5.829737e+001	7.318013e+001	114	94	20	48	6.487697e+000	1.509497e+001	0	0	0	0	0	0	0	0	0	0	0	66.2139	28.4723	1	1	1	0	24.8756	20.3568	49.3678
DATA	52	1	52	0	0	Col_1_17892276	Col_1_17892276	7096.83	425.283	2.602006508e-002	9.737461936e-002	7.893027883e-001	4.691923e+002	4.981624e+002	6.819147e+001	8.428300e+001	146	111	20	49	6.789961e+000	1.554216e+001	0	0	0	0	0	0	0	0	0	0	0	101.11	52.7457	1	1	1	1	24.4106	20.9558	50.0436
DATA	53	1	53	0	0	NC_3_4110748	NC_3_4110748	7117.78	425.02	-2.047026624e-002	8.344108644e-002	8.062040378e-001	6.616553e+002	6.311920e+002	8.259804e+001	9.271933e+001	184	128	21	49	6.709045e+000	1.550578e+001	0	0	0	0	0	0	0	0	0	0	0	142.705	66.8971	1	1	1	1	23.696	21.1616	50.2937
DATA	54	1	54	0	0	Col_4_6551024	Col_4_6551024	7138.53	425	-1.647666368e-001	1.046522683e-001	1.153903832e-001	5.252771e+002	3.594362e+002	7.210790e+001	7.678428e+001	160	107	21	50	6.732420e+000	1.585871e+001	0	0	0	0	0	0	0	0	0	0	0	113.388	38.132	1	1	1	1	25.3321	21.3021	50.7391
DATA	55	1	55	0	0	Col_4_9018820	Col_4_9018820	7160	424.797	5.008052359e-003	9.291929349e-002	9.570173881e-001	5.192619e+002	5.252844e+002	7.164065e+001	8.575417e+001	157.5	123.5	21	50	6.662610e+000	1.586647e+001	0	0	0	0	0	0	0	0	0	0	0	112.189	55.7832	1	1	1	1	28.1191	21.4822	50.7502
DATA	56	1	56	0	0	Col_1_8266222	Col_1_8266222	7181	424.797	9.380634132e-002	8.274188079e-002	2.569109284e-001	5.949973e+002	7.384504e+002	7.727845e+001	1.001928e+002	172.5	139	21	50	6.953411e+000	1.592726e+001	0	0	0	0	0	0	0	0	0	0	0	128.666	78.4978	1	1	1	1	28.1191	21.8604	51.0339
DATA	57	1	57	0	0	Col_2_10163285	Col_2_10163285	7202.05	424.673	-8.142975605e-002	8.376276631e-002	3.309772301e-001	7.058715e+002	5.851886e+002	8.608118e+001	8.944769e+001	191	132.5	21	50	6.932694e+000	1.581366e+001	0	0	0	0	0	0	0	0	0	0	0	152.778	62.2676	1	1	1	1	25.3321	22.0036	51.0122
DATA	58	1	58	0	0	Col_3_17039089	Col_3_17039089	7222.96	424.368	-7.099360798e-002	9.295164361e-002	4.450047644e-001	5.665933e+002	4.811471e+002	7.505636e+001	8.296043e+001	165	117.5	22	50	6.889016e+000	1.579238e+001	0	0	0	0	0	0	0	0	0	0	0	122.74	51.2475	1	1	1	1	25.5572	22.1279	50.7221
DATA	59	1	59	0	0	NC_5_9180253	NC_5_9180253	7244.22	425.42	1.598557979e-001	3.736259941e-001	6.687604947e-001	8.149043e+001	1.177504e+002	4.984934e+001	6.853824e+001	68	76.5	22	50	6.928748e+000	1.584031e+001	0	0	0	0	0	0	0	0	0	0	0	17.67	12.5535	1	1	0	0	22.9591	22.0899	50.4128
DATA	60	1	60	0	0	Col_3_16643950	Col_3_16643950	7265.73	425.467	9.840019535e-002	1.140215238e-001	3.881392993e-001	3.376158e+002	4.234703e+002	5.961518e+001	7.964377e+001	124	104	21	49	6.924955e+000	1.573131e+001	0	0	0	0	0	0	0	0	0	0	0	73.274	45.1912	1	1	1	1	22.7082	21.9882	50.0308
DATA	61	1	61	0	0	NC_5_1810996	NC_5_1810996	7286.22	424.074	2.557478832e-001	8.489283286e-002	2.590227339e-003	2.915604e+003	5.253835e+003	3.113632e+002	7.109597e+002	564	444.5	21	49	6.972461e+000	1.605215e+001	0	0	1	1	0	0	0	0	0	0	0	633.283	561.226	1	1	1	1	16.9257	21.9314	50.0538
DATA	62	1	62	0	0	NC_5_18060942	NC_5_18060942	7308	424.5	3.231743102e-001	8.904707668e-002	2.842432950e-004	1.318719e+004	2.775405e+004	1.705963e+003	3.633151e+003	2112.5	2401.5	21	49	6.947991e+000	1.592675e+001	0	0	1	1	0	0	0	0	0	0	0	2866.98	2967.6	1	1	1	1	26.2212	21.898	50.27
DATA	63	1	63	0	0	NC_1_19652627	NC_1_19652627	7329.24	424.315	2.951393607e-002	6.708087059e-002	6.599548900e-001	1.301338e+003	1.392849e+003	1.390558e+002	1.546732e+002	326	214	21	49	7.042645e+000	1.582905e+001	0	0	0	0	0	0	0	0	0	0	0	283.163	149.072	1	1	1	1	24.8756	21.9446	50.3737
DATA	64	1	64	0	0	NC_5_3548384	NC_5_3548384	7350.2	424.673	-1.003764411e-001	1.175955146e-001	3.933412246e-001	4.049843e+002	3.214117e+002	6.354285e+001	7.448810e+001	138.5	96	22	49	7.013969e+000	1.579713e+001	0	0	0	0	0	0	0	0	0	0	0	88.1982	34.4304	1	1	1	0	25.1049	22.0996	50.2782
DATA	65	1	65	0	0	NC_1_21932077	NC_1_21932077	7371.28	423.98	-8.343110311e-002	8.521976121e-002	3.275744421e-001	6.768605e+002	5.585578e+002	8.351766e+001	8.733197e+001	193	124	22	50	6.917821e+000	1.566390e+001	0	0	0	0	0	0	0	0	0	0	0	147.524	59.8899	1	1	1	1	23.4529	21.9615	50.3418
DATA	66	1	66	0	0	Col_3_16861661	Col_3_16861661	7392.5	424	3.224452104e-002	6.807925646e-002	6.357622827e-001	1.188330e+003	1.279916e+003	1.284958e+002	1.445021e+002	303.5	201.5	22	49	6.888631e+000	1.568978e+001	0	0	0	0	0	0	0	0	0	0	0	259.212	137.358	1	1	1	1	23.4529	22.0386	49.7774
DATA	67	1	67	0	0	NC_5_15282588	NC_5_15282588	7414.08	425.094	5.541764987e-002	6.615051130e-002	4.021706251e-001	1.404431e+003	1.595579e+003	1.486943e+002	1.730613e+002	366	232	22	49	6.865260e+000	1.597648e+001	0	0	0	0	0	0	0	0	0	0	0	306.619	171.377	1	1	1	1	23.9365	21.9952	50.0379
DATA	68	1	68	0	0	NC_3_2806469	NC_3_2806469	7435.19	424.868	5.774438632e-001	8.220173101e-002	2.145012010e-012	1.359470e+003	5.138231e+003	1.444429e+002	5.181679e+002	348.5	610.5	22	48	6.857847e+000	1.590001e+001	0	0	0	0	0	0	0	0	0	0	0	297.025	552.355	1	1	1	1	24.4106	22.1869	49.9725
DATA	69	1	69	0	0	NC_5_17277576	NC_5_17277576	7457.12	424.45	0.000000000e+000	6.310282851e-001	1.000000000e+000	4.846027e+001	6.647510e+001	4.878900e+001	6.691385e+001	53	64	22	48	6.844890e+000	1.609215e+001	0	0	0	0	0	0	0	0	0	0	0	2.85681	1.2803	0	0	0	0	26.0017	22.2209	50.1543
DATA	70	1	70	0	0	Col_4_1635992	Col_4_1635992	7477.25	424.607	-7.091218453e-002	9.983304858e-002	4.775133390e-001	4.964913e+002	4.216960e+002	6.957339e+001	7.904183e+001	148	108	22	49	6.787573e+000	1.589921e+001	0	0	0	0	0	0	0	0	0	0	0	108.63	45.4054	1	1	1	1	25.1049	22.2805	50.1526
DATA	71	1	71	0	0	Col_5_4404652	Col_5_4404652	7498.02	424.542	-8.378027366e-003	1.148044970e-001	9.418248388e-001	3.737663e+002	3.666251e+002	6.139479e+001	7.620169e+001	128	104.5	22	49	6.893743e+000	1.558659e+001	0	0	0	0	0	0	0	0	0	0	0	81.8317	39.5057	1	1	1	1	26.2212	22.3712	50.3082
DATA	72	1	72	0	0	NC_4_9792380	NC_4_9792380	7518.95	423.804	1.627564703e-001	3.014741027e-001	5.892874987e-001	1.003309e+002	1.459457e+002	4.970150e+001	6.832799e+001	74	82	22	49	6.714632e+000	1.579961e+001	0	0	0	0	0	0	0	0	0	0	0	21.9789	15.7385	1	1	0	0	25.3321	22.2952	50.4526
DATA	73	1	73	0	0	NC_5_16089096	NC_5_16089096	7539.73	424.367	-4.556578726e-002	1.205350637e-001	7.054088187e-001	3.644655e+002	3.281638e+002	6.078593e+001	7.434121e+001	126	103	22	49	6.720437e+000	1.575469e+001	0	0	0	0	0	0	0	0	0	0	0	79.892	35.4124	1	1	1	0	23.696	22.3563	50.6178
DATA	74	1	74	0	0	NC_1_1482896	NC_1_1482896	7561.42	424	8.423077608e-003	8.520345047e-002	9.212506914e-001	6.009531e+002	6.127222e+002	7.730092e+001	9.054074e+001	174.5	135	22	50	6.955744e+000	1.561946e+001	0	0	0	0	0	0	0	0	0	0	0	131.803	66.1666	1	1	1	1	24.8756	22.3684	50.8361
DATA	75	1	75	0	0	Col_1_17712643	Col_1_17712643	7582.96	424.902	-1.153677929e-001	1.047170201e-001	2.705877531e-001	4.845327e+002	3.714970e+002	6.862119e+001	7.627544e+001	158	106	22	49	6.951668e+000	1.564788e+001	0	0	0	0	0	0	0	0	0	0	0	106.333	40.142	1	1	1	1	23.4529	22.3526	50.5663
DATA	76	1	76	0	0	NC_2_10898894	NC_2_10898894	7603.87	424.641	0.000000000e+000	6.318440599e-001	1.000000000e+000	4.825976e+001	6.614989e+001	4.870479e+001	6.664231e+001	56	70.5	22	50	7.015848e+000	1.563776e+001	0	0	0	0	0	0	0	0	0	0	0	7.95888	3.21459	0	0	0	0	21.1402	22.3304	50.7705
DATA	77	1	77	0	0	NC_4_517605	NC_4_517605	7625.42	424.45	1.098335908e-001	1.032058166e-001	2.872295045e-001	3.818438e+002	4.917217e+002	6.176615e+001	8.273434e+001	146	118	22	49	7.096465e+000	1.585767e+001	0	0	0	0	0	0	0	0	0	0	0	83.8711	53.1975	1	1	1	1	25.7804	22.1361	50.7345
DATA	78	1	78	0	0	NC_1_22569402	NC_1_22569402	7646.84	424.766	0.000000000e+000	6.309625947e-001	1.000000000e+000	4.821913e+001	6.607520e+001	4.856455e+001	6.650079e+001	54	59	22	49	7.103429e+000	1.591018e+001	0	0	0	0	0	0	0	0	0	0	0	4.09316	-0.833497	0	0	0	0	26.4388	22.2682	50.5599
DATA	79	1	79	0	0	NC_2_13833769	NC_2_13833769	7667.64	424.06	-1.020833806e-001	1.428968990e-001	4.749892359e-001	3.116255e+002	2.463483e+002	5.766167e+001	7.088435e+001	110	91	22	50	7.122625e+000	1.586163e+001	0	0	0	0	0	0	0	0	0	0	0	68.495	26.6797	1	1	1	0	23.9365	22.3051	50.7939
DATA	80	1	80	0	0	Col_1_17772747	Col_1_17772747	7688.82	423.875	1.647766883e-001	1.021241639e-001	1.066373100e-001	3.663011e+002	5.353218e+002	6.078031e+001	8.531855e+001	128	120	22	50	7.275808e+000	1.602221e+001	0	0	0	0	0	0	0	0	0	0	0	80.5346	58.003	1	1	1	1	24.8756	22.4351	51.1963
DATA	81	1	81	0	0	NC_3_9003917	NC_3_9003917	7710.29	423.804	4.462539030e-003	3.589730521e-001	9.900814302e-001	1.004504e+002	1.014878e+002	4.952055e+001	6.717714e+001	73	76	22	50	7.211831e+000	1.581566e+001	0	0	0	0	0	0	0	0	0	0	0	22.0901	11.0011	1	1	0	0	24.4106	22.5196	50.7639
DATA	82	1	82	0	0	Col_3_19786306	Col_3_19786306	7731.15	423.5	-1.495289481e-001	1.141547573e-001	1.902366948e-001	4.430160e+002	3.139717e+002	6.567564e+001	7.343128e+001	147	100	22	50	7.138866e+000	1.564542e+001	0	0	0	0	0	0	0	0	0	0	0	97.4388	34.0471	1	1	1	0	26.6546	22.7101	50.6691
DATA	83	1	83	0	0	NC_3_2055493	NC_3_2055493	7752.36	423.61	2.394347180e-001	9.014891095e-002	7.907566222e-003	4.297194e+002	7.457953e+002	6.478106e+001	9.982773e+001	144	151	22	50	7.198522e+000	1.577955e+001	0	0	0	0	0	0	0	0	0	0	0	94.5275	80.9006	1	1	1	1	25.5572	22.6804	51.0335
DATA	84	1	84	0	0	Col_1_23208151	Col_1_23208151	7773.76	423.371	1.189011708e-001	6.393620492e-002	6.293016424e-002	2.206178e+003	2.900959e+003	2.258804e+002	2.975844e+002	528	361	22	50	7.210047e+000	1.577256e+001	0	0	0	0	0	0	0	0	0	0	0	485.33	314.778	1	1	1	1	26.0017	22.7331	51.218
DATA	85	1	85	0	0	NC_5_26371181	NC_5_26371181	7794.53	423.882	-3.522977073e-001	3.372114283e-001	2.961439221e-001	1.578261e+002	7.012633e+001	5.097578e+001	6.669411e+001	85	74	23	50	7.182197e+000	1.579032e+001	0	0	0	0	0	0	0	0	0	0	0	34.7219	7.61093	1	1	0	0	24.4106	22.8669	50.8716
DATA	86	1	86	0	0	NC_1_16184588	NC_1_16184588	7816.07	423.271	-5.708047458e-002	1.369157319e-001	6.767499192e-001	3.113812e+002	2.730310e+002	5.761487e+001	7.171065e+001	119	91	22	50	7.108799e+000	1.585971e+001	0	0	0	0	0	0	0	0	0	0	0	68.4976	29.6391	1	1	1	0	26.0017	22.7477	50.6821
DATA	87	1	87	0	0	Col_5_2904105	Col_5_2904105	7836.85	424	-4.772364678e-002	7.004995477e-002	4.956942141e-001	1.127617e+003	1.010271e+003	1.227405e+002	1.208407e+002	292	178	22	49	7.166113e+000	1.605554e+001	0	0	0	0	0	0	0	0	0	0	0	248.047	109.683	1	1	1	1	23.696	22.7566	50.6008
DATA	88	1	88	0	0	Col_5_14778682	Col_5_14778682	7857.96	423.375	-2.826696306e-002	7.926639180e-002	7.213859156e-001	7.362448e+002	6.898510e+002	8.815662e+001	9.567584e+001	205.5	141	22	49	7.163156e+000	1.596820e+001	0	0	0	0	0	0	0	0	0	0	0	161.92	74.9048	1	1	1	1	25.5572	22.7915	50.5101
DATA	89	1	89	0	0	NC_3_19639423	NC_3_19639423	7879.22	423.478	0.000000000e+000	6.306097285e-001	1.000000000e+000	4.818794e+001	6.586740e+001	4.849902e+001	6.629165e+001	47	56	22	49	7.213112e+000	1.580115e+001	0	0	0	0	0	0	0	0	0	0	0	0.865044	-8.44967	0	0	0	0	27.0811	22.7875	50.586
DATA	90	1	90	0	0	Col_5_16050106	Col_5_16050106	7900.05	423.25	-7.156177268e-002	1.026892534e-001	4.858798115e-001	4.716802e+002	4.000238e+002	6.766245e+001	7.742590e+001	156.5	107.5	22	50	7.112831e+000	1.597776e+001	0	0	0	0	0	0	0	0	0	0	0	103.683	43.4367	1	1	1	1	21.9382	22.6952	50.845
DATA	91	1	91	0	0	Col_3_1303722	Col_3_1303722	7921.61	423.561	6.915953236e-002	6.530309403e-002	2.895749847e-001	1.547550e+003	1.814697e+003	1.621850e+002	1.932007e+002	387	262	22	50	6.739524e+000	1.589931e+001	0	0	0	0	0	0	0	0	0	0	0	340.07	197.034	1	1	1	1	25.1049	22.3486	50.8934
DATA	92	1	92	0	0	NC_2_18805193	NC_2_18805193	7942.25	423.571	1.777818181e-001	9.939161673e-002	7.366307080e-002	3.778406e+002	5.689713e+002	6.151695e+001	8.737026e+001	131	131	22	50	6.756435e+000	1.585686e+001	0	0	0	0	0	0	0	0	0	0	0	82.9972	61.77	1	1	1	1	25.3321	22.2628	50.9073
DATA	93	1	93	0	0	Col_5_17412122	Col_5_17412122	7963.77	423.393	-4.503184251e-002	6.509274071e-002	4.890563333e-001	1.775702e+003	1.600804e+003	1.840929e+002	1.732729e+002	434	217	22	50	7.067386e+000	1.586807e+001	0	0	0	0	0	0	0	0	0	0	0	389.864	173.761	1	1	1	1	26.2212	22.3356	50.9564
DATA	94	1	94	0	0	Col_5_490033	Col_5_490033	7985.29	423.222	9.481778244e-001	1.075578925e-001	1.191400049e-018	4.367138e+003	3.875920e+004	4.394093e+002	3.876487e+003	996	4289.5	22	50	6.987073e+000	1.587867e+001	0	0	0	0	0	0	0	0	0	0	0	958.295	4206.19	1	1	1	1	27.0811	22.1239	51.3361
DATA	95	1	95	0	0	Col_4_15609530	Col_4_15609530	8005.88	423.22	-1.674645282e-001	1.457077832e-001	2.504250288e-001	3.280511e+002	2.230884e+002	5.865587e+001	6.999963e+001	119	88	22	50	7.031491e+000	1.574794e+001	0	0	0	0	0	0	0	0	0	0	0	71.9439	24.203	1	1	1	0	26.6546	22.3681	50.9569
DATA	96	1	96	0	0	NC_4_10138710	NC_4_10138710	8027.02	422.839	2.976840649e-002	8.627691100e-002	7.300693442e-001	5.704486e+002	6.109208e+002	7.497819e+001	9.020774e+001	170	131	22	50	6.942614e+000	1.587749e+001	0	0	0	0	0	0	0	0	0	0	0	125.017	66.2571	1	1	1	1	27.2919	22.3376	51.0578
DATA	97	1	97	0	0	NC_5_17185953	NC_5_17185953	8047.93	423.086	-9.694626844e-002	8.182059527e-002	2.360712846e-001	7.481609e+002	5.984788e+002	8.926535e+001	8.939017e+001	216	136	22	50	6.878998e+000	1.602878e+001	0	0	0	0	0	0	0	0	0	0	0	163.851	64.8809	1	1	1	1	26.2212	22.411	51.0485
DATA	98	1	98	0	0	Col_2_4431859	Col_2_4431859	8069.62	423	-1.761444837e-001	9.136378991e-002	5.386179279e-002	6.625214e+002	4.416268e+002	8.224385e+001	7.977089e+001	198	112	22	50	6.986142e+000	1.620989e+001	0	0	0	0	0	0	0	0	0	0	0	144.978	47.8537	1	1	1	1	29.1201	22.3911	50.6792
DATA	99	1	99	0	0	NC_1_9046154	NC_1_9046154	8090.35	423.516	7.607679644e-002	1.196424149e-001	5.248623891e-001	3.197846e+002	3.810082e+002	5.831825e+001	7.661265e+001	116	97.5	22	50	7.030819e+000	1.573966e+001	0	0	0	0	0	0	0	0	0	0	0	69.9234	41.2629	1	1	1	1	26.6546	22.2825	50.5163
DATA	100	1	100	0	0	NC_3_21315495	NC_3_21315495	8112	422.797	-2.357212542e-001	3.286071382e-001	4.731676947e-001	1.441427e+002	8.376669e+001	5.090157e+001	6.703087e+001	78.5	74.5	22	49	7.280190e+000	1.569946e+001	0	0	0	0	0	0	0	0	0	0	0	31.4862	9.0666	1	1	0	0	28.1191	22.4399	50.2354
DATA	101	1	101	0	0	Col_5_7457801	Col_5_7457801	8132.74	423.811	-9.044876328e-002	6.641760887e-002	1.732550226e-001	1.662387e+003	1.349844e+003	1.732702e+002	1.504985e+002	408	206	22	49	7.286358e+000	1.568194e+001	0	0	0	0	0	0	0	0	0	0	0	362.819	146.002	1	1	1	1	24.4106	22.4591	50.1287
DATA	102	1	102	0	0	Col_1_5878011	Col_1_5878011	8154.05	423.194	-2.269864002e-002	7.458287970e-002	7.608679915e-001	8.715169e+002	8.271365e+002	9.993995e+001	1.061924e+002	239	155	22	49	7.008583e+000	1.560534e+001	0	0	0	0	0	0	0	0	0	0	0	189.998	89.4019	1	1	1	1	27.2919	22.2151	50.3266
DATA	103	1	103	0	0	NC_4_10644148	NC_4_10644148	8175.51	423.109	-5.154319497e-002	1.009260556e-001	6.095593486e-001	4.764662e+002	4.231447e+002	6.832416e+001	7.894852e+001	155	110	22	49	7.034571e+000	1.553455e+001	0	0	0	0	0	0	0	0	0	0	0	103.757	45.6996	1	1	1	1	24.8756	21.9922	50.3274
DATA	104	1	104	0	0	Col_2_15211730	Col_2_15211730	8196.5	422.5	3.902315662e-002	7.697671063e-002	6.121916055e-001	7.427279e+002	8.125552e+002	8.899620e+001	1.051294e+002	208.5	146	22	50	6.977393e+000	1.587068e+001	0	0	0	0	0	0	0	0	0	0	0	161.54	87.6831	1	1	1	1	24.4106	21.9673	50.8838
DATA	105	1	105	0	0	Col_3_15748518	Col_3_15748518	8217.23	422.907	-1.342193120e-003	8.887188434e-002	9.879503572e-001	5.611619e+002	5.594303e+002	7.455538e+001	8.710642e+001	161.5	126	22	50	6.948613e+000	1.568568e+001	0	0	0	0	0	0	0	0	0	0	0	121.908	60.3129	1	1	1	1	21.9382	22.0432	51.225
DATA	106	1	106	0	0	Col_1_2963260	Col_1_2963260	8239	422.552	-6.441557938e-002	1.581321822e-001	6.837489246e-001	2.662722e+002	2.295674e+002	5.590264e+001	7.066767e+001	108	93	22	50	6.969550e+000	1.573873e+001	0	0	0	0	0	0	0	0	0	0	0	57.7665	24.725	1	1	1	0	26.2212	22.0921	51.0831
DATA	107	1	107	0	0	Col_3_2928563	Col_3_2928563	8260.07	422.678	1.675157830e-002	6.578336851e-002	7.989952750e-001	1.504730e+003	1.563905e+003	1.583184e+002	1.701011e+002	379	232	22	50	7.006059e+000	1.576647e+001	0	0	0	0	0	0	0	0	0	0	0	326.007	168.258	1	1	1	1	26.0017	22.1485	50.8592
DATA	108	1	108	0	0	NC_1_23259236	NC_1_23259236	8281.04	422.745	6.608741802e-001	8.894317864e-002	1.083545989e-013	7.473688e+002	3.423018e+003	8.952637e+001	3.487936e+002	213	430.5	22	50	7.044340e+000	1.568572e+001	0	0	0	0	0	0	0	0	0	0	0	161.695	367.864	1	1	1	1	25.1049	22.1922	50.5608
DATA	109	1	109	0	0	NC_1_19983943	NC_1_19983943	8302.45	422.817	0.000000000e+000	6.301269860e-001	1.000000000e+000	4.904722e+001	6.663343e+001	4.936222e+001	6.706313e+001	46	63	22	50	7.052319e+000	1.577940e+001	0	0	0	0	0	0	0	0	0	0	0	-2.52309	0.28279	0	0	0	0	27.7085	22.1985	50.6752
DATA	110	1	110	0	0	NC_3_10182835	NC_3_10182835	8323.42	422.509	-8.437083850e-003	1.381006368e-001	9.512845577e-001	2.956304e+002	2.899425e+002	5.760407e+001	7.313919e+001	113.5	95	22	50	7.101952e+000	1.599450e+001	0	0	0	0	0	0	0	0	0	0	0	63.7651	31.0826	1	1	1	0	25.1049	22.1653	50.633
DATA	111	1	111	0	0	Col_5_1926129	Col_5_1926129	8344.24	422.529	-1.037854036e-002	7.319522475e-002	8.872438387e-001	9.219895e+002	9.002174e+002	1.046547e+002	1.123589e+002	242	160	22	50	7.095380e+000	1.604462e+001	0	0	0	0	0	0	0	0	0	0	0	198.553	96.3782	1	1	1	1	23.9365	22.2722	50.8448
DATA	112	1	112	0	0	NC_2_4328789	NC_2_4328789	8365.65	423.077	2.112371450e-001	9.675246907e-002	2.901563773e-002	3.904553e+002	6.350509e+002	6.312259e+001	9.255594e+001	133	138	22	50	7.156153e+000	1.607958e+001	0	0	0	0	0	0	0	0	0	0	0	83.9497	67.8909	1	1	1	1	23.9365	22.218	50.9556
DATA	113	1	113	0	0	NC_1_6792936	NC_1_6792936	8386.77	422.509	-1.927087112e-001	1.084068826e-001	7.546252377e-002	5.143140e+002	3.300043e+002	7.151128e+001	7.507403e+001	155.5	95.5	22	50	7.126336e+000	1.599292e+001	0	0	0	0	0	0	0	0	0	0	0	110.383	35.2276	1	1	1	0	24.8756	22.1376	50.6211
DATA	114	1	114	0	0	Col_2_6112062	Col_2_6112062	8407.69	422.412	4.352992080e-002	7.731861876e-002	5.734389518e-001	7.401883e+002	8.182239e+002	8.919747e+001	1.060944e+002	205	149	22	49	7.173684e+000	1.595530e+001	0	0	0	0	0	0	0	0	0	0	0	158.581	87.2099	1	1	1	1	24.4106	22.1973	50.6471
DATA	115	1	115	0	0	NC_5_17864875	NC_5_17864875	8428.93	422.527	-7.148807937e-003	6.691487500e-002	9.149203870e-001	1.385990e+003	1.363363e+003	1.472961e+002	1.521964e+002	338	209.5	22	49	7.151726e+000	1.588322e+001	0	0	0	0	0	0	0	0	0	0	0	296.399	145.074	1	1	1	1	25.3321	22.1354	50.2848
DATA	116	1	116	0	0	NC_1_26366146	NC_1_26366146	8450.58	422.46	-6.134406750e-002	1.118368154e-001	5.833389686e-001	4.202527e+002	3.648937e+002	6.528570e+001	7.696548e+001	131	107	21	49	7.140208e+000	1.585712e+001	0	0	0	0	0	0	0	0	0	0	0	89.6988	38.7601	1	1	1	1	24.4106	21.9562	50.2041
DATA	117	1	117	0	0	Col_3_23201470	Col_3_23201470	8471.34	422.441	8.918912888e-002	7.524452013e-002	2.358894194e-001	7.728001e+002	9.489783e+002	9.207508e+001	1.166788e+002	211.5	171	21	49	7.163368e+000	1.596816e+001	0	0	0	0	0	0	0	0	0	0	0	164.633	100.627	1	1	1	1	25.3321	21.8823	50.2437
DATA	118	1	118	0	0	Col_4_17093413	Col_4_17093413	8492.64	422.017	-5.694552541e-002	6.715860546e-002	3.964792037e-001	1.468594e+003	1.288120e+003	1.551889e+002	1.456644e+002	362	197	21	49	7.159731e+000	1.596819e+001	0	0	0	0	0	0	0	0	0	0	0	312.22	136.333	1	1	1	1	25.7804	21.8316	50.252
DATA	119	1	119	0	0	NC_3_11822873	NC_3_11822873	8513.93	422.964	-3.829786752e-002	6.252945594e-002	5.402220635e-001	3.429724e+003	3.140229e+003	3.466350e+002	3.213320e+002	736	413	21	49	7.188991e+000	1.565362e+001	0	0	0	0	0	0	0	0	0	0	0	727.736	331.706	1	1	1	1	25.3321	21.8299	49.9317
DATA	120	1	120	0	0	Col_3_18027238	Col_3_18027238	8535.11	422.849	1.047310014e-001	6.864346817e-002	1.270785764e-001	1.118779e+003	1.423886e+003	1.226908e+002	1.579149e+002	287	209	21	49	7.114795e+000	1.564891e+001	0	0	0	0	0	0	0	0	0	0	0	236.889	150.104	1	1	1	1	24.4106	21.9405	50.1526
DATA	121	1	121	0	0	NC_5_20522256	NC_5_20522256	8556.11	422.755	-5.303073011e-002	1.111211551e-001	6.331959081e-001	4.241655e+002	3.754090e+002	6.592693e+001	7.804698e+001	146	109	21	50	7.101911e+000	1.578217e+001	0	0	0	0	0	0	0	0	0	0	0	89.6213	39.4928	1	1	1	1	24.4106	21.8176	50.5933
DATA	122	1	122	0	0	NC_5_15044549	NC_5_15044549	8577.51	422.226	-2.533533509e-001	9.339686126e-002	6.674679511e-003	7.352086e+002	4.102582e+002	8.924174e+001	7.991059e+001	211.5	108	21	50	7.141615e+000	1.569585e+001	0	0	0	0	0	0	0	0	0	0	0	154.989	43.0644	1	1	1	1	24.8756	21.7608	50.8775
DATA	123	1	123	0	0	NC_1_1147965	NC_1_1147965	8598.56	421.973	6.460761451e-002	6.826857130e-002	3.439577663e-001	1.177448e+003	1.366311e+003	1.281956e+002	1.529436e+002	309	204	22	50	7.028437e+000	1.569394e+001	0	0	0	0	0	0	0	0	0	0	0	247.662	143.1	1	1	1	1	29.1201	21.8199	50.8693
DATA	124	1	124	0	0	NC_5_9219665	NC_5_9219665	8619.71	422.371	-1.647146296e-001	8.702785391e-002	5.840233438e-002	7.470820e+002	5.112739e+002	9.034944e+001	8.578905e+001	207	115	21	50	7.038452e+000	1.579686e+001	0	0	0	0	0	0	0	0	0	0	0	156.791	53.4233	1	1	1	1	26.6546	21.7539	51.1378
DATA	125	1	125	0	0	Col_3_7437590	Col_3_7437590	8640.93	422.826	-1.457619068e-001	1.494542491e-001	3.294142087e-001	3.235001e+002	2.312664e+002	6.033178e+001	7.282571e+001	118	84	21	50	7.127053e+000	1.592624e+001	0	0	0	0	0	0	0	0	0	0	0	67.7403	24.1068	1	1	1	0	22.7082	21.8221	50.94
DATA	126	1	126	0	0	NC_2_8518626	NC_2_8518626	8662.29	421.855	-4.261960230e-002	6.159671316e-002	4.889916034e-001	1.505930e+004	1.365165e+004	1.506795e+003	1.366919e+003	3227.5	1467	21	50	7.027628e+000	1.600873e+001	0	0	0	0	0	0	0	0	0	0	0	3145.57	1419.46	1	1	1	1	24.8756	21.7941	50.676
DATA	127	1	127	0	0	Col_3_13179746	Col_3_13179746	8683.42	421.763	2.133135957e-002	1.272522400e-001	8.668739570e-001	3.278990e+002	3.444066e+002	6.077793e+001	7.748271e+001	120.5	99.5	21	50	7.096034e+000	1.603658e+001	0	0	0	0	0	0	0	0	0	0	0	68.3279	35.7186	1	1	1	0	25.3321	21.7818	50.5131
DATA	128	1	128	0	0	NC_5_22710122	NC_5_22710122	8704.4	421.586	3.226434431e-002	2.419452421e-001	8.939134934e-001	1.545673e+002	1.664877e+002	5.357579e+001	7.155396e+001	77	88	21	50	7.081639e+000	1.586608e+001	0	0	0	0	0	0	0	0	0	0	0	32.1312	17.2212	1	1	0	0	27.501	21.7076	50.4916
DATA	129	1	129	0	0	Col_1_5852327	Col_1_5852327	8725.2	421.22	8.894557539e-002	7.187581335e-002	2.159053555e-001	9.308427e+002	1.142410e+003	1.063440e+002	1.338651e+002	230	167	21	50	7.071450e+000	1.602761e+001	0	0	0	0	0	0	0	0	0	0	0	193.029	117.852	1	1	1	1	24.1747	21.7906	50.5327
DATA	130	1	130	0	0	NC_1_11326107	NC_1_11326107	8746.76	421.468	-1.168730938e-001	1.171273240e-001	3.183620659e-001	4.341848e+002	3.317428e+002	6.739986e+001	7.744241e+001	128	100	21	49	6.959000e+000	1.630690e+001	0	0	0	0	0	0	0	0	0	0	0	89.813	34.1252	1	1	1	0	26.0017	21.4116	50.3887
DATA	131	1	131	0	0	Col_1_30370577	Col_1_30370577	8767.66	422.043	-1.931348586e-002	6.561578668e-002	7.684965357e-001	1.680732e+003	1.607626e+003	1.758380e+002	1.754120e+002	388	243	21	49	7.140404e+000	1.617881e+001	0	0	0	0	0	0	0	0	0	0	0	346.833	164.901	1	1	1	1	22.9591	21.5724	50.3983
DATA	132	1	132	0	0	Col_2_8706116	Col_2_8706116	8789.24	422	1.460757572e-001	6.740531431e-002	3.022530174e-002	1.311011e+003	1.835194e+003	1.409670e+002	1.965555e+002	314.5	252.5	21	49	7.069223e+000	1.587839e+001	0	0	0	0	0	0	0	0	0	0	0	269.84	187.674	1	1	1	1	23.696	21.6339	50.3477
DATA	133	1	133	0	0	Col_2_3931415	Col_2_3931415	8810.47	421.882	2.273714494e-002	1.557397529e-001	8.839257425e-001	2.591130e+002	2.730401e+002	5.804672e+001	7.570111e+001	102.5	94	21	50	7.102481e+000	1.619288e+001	0	0	0	0	0	0	0	0	0	0	0	53.1953	27.8367	1	1	0	0	24.4106	21.9279	50.6784
DATA	134	1	134	0	0	NC_1_13710994	NC_1_13710994	8831.44	421.812	-1.943993969e-002	7.259466706e-002	7.888629431e-001	1.009811e+003	9.656062e+002	1.136178e+002	1.197504e+002	254.5	163	21	50	7.179057e+000	1.594764e+001	0	0	0	0	0	0	0	0	0	0	0	206.783	98.1391	1	1	1	1	23.696	21.8906	50.5598
DATA	135	1	135	0	0	Col_1_27913533	Col_1_27913533	8852.22	421.483	-9.789355989e-002	9.046066605e-002	2.791782718e-001	6.498870e+002	5.187335e+002	8.336293e+001	8.797105e+001	181	117	21	50	7.170749e+000	1.599012e+001	0	0	0	0	0	0	0	0	0	0	0	132.738	52.5547	1	1	1	1	25.7804	21.8046	50.7778
DATA	136	1	136	0	0	Col_5_23430433	Col_5_23430433	8873.35	421.533	-3.509494432e-002	6.758296029e-002	6.035607050e-001	1.427025e+003	1.316244e+003	1.519999e+002	1.496876e+002	340.5	199	21	50	7.234568e+000	1.619303e+001	0	0	0	0	0	0	0	0	0	0	0	290.713	132.916	1	1	1	1	25.5572	21.8435	50.956
DATA	137	1	137	0	0	NC_2_4140707	NC_2_4140707	8894.67	421.391	2.097781247e-001	6.487386004e-002	1.222272651e-003	3.612877e+003	5.856408e+003	3.650799e+002	5.899926e+002	762	644	21	50	7.109838e+000	1.589892e+001	0	0	0	0	0	0	0	0	0	0	0	734.071	589.375	1	1	1	1	27.2919	21.6711	50.9685
DATA	138	1	138	0	0	NC_2_16268643	NC_2_16268643	8916.31	421.271	2.618329337e-002	8.439023062e-002	7.563598191e-001	6.485185e+002	6.888198e+002	8.351728e+001	9.948468e+001	179	131	21	50	7.056543e+000	1.589107e+001	0	0	0	0	0	0	0	0	0	0	0	131.413	69.0761	1	1	1	1	25.5572	21.7127	50.7603
DATA	139	1	139	0	0	Col_3_10715295	Col_3_10715295	8937.42	421.018	7.269055122e-001	9.139911340e-002	1.819138786e-015	1.824632e+003	9.729282e+003	1.899392e+002	9.755913e+002	410.5	1020	21	50	7.191325e+000	1.578639e+001	0	0	0	0	0	0	0	0	0	0	0	368.759	972.217	1	1	1	1	25.5572	21.7013	50.6903
DATA	140	1	140	0	0	NC_5_16373118	NC_5_16373118	8958.81	421.597	0.000000000e+000	6.332415526e-001	1.000000000e+000	5.256301e+001	7.183575e+001	5.308950e+001	7.262706e+001	58.5	67.5	22	49	7.154199e+000	1.550733e+001	0	0	0	0	0	0	0	0	0	0	0	9.02008	6.87106	0	0	0	0	25.7804	21.8228	50.2088
DATA	141	1	141	0	0	Col_2_1192159	Col_2_1192159	8979.34	421.34	2.656760304e-001	6.945585963e-002	1.307157927e-004	1.317496e+003	2.428988e+003	1.420242e+002	2.535048e+002	315	307	22	49	7.126063e+000	1.541999e+001	0	0	0	0	0	0	0	0	0	0	0	264.897	240.969	1	1	1	1	23.4529	21.8309	49.7843
DATA	142	1	142	0	0	NC_3_13038465	NC_3_13038465	9000.67	420.466	-3.218376831e-002	8.081310992e-002	6.904463937e-001	7.749492e+002	7.195972e+002	9.398876e+001	1.023907e+002	197.5	133	21	49	7.093881e+000	1.540939e+001	0	0	0	0	0	0	0	0	0	0	0	155.385	71.1131	1	1	1	1	25.3321	21.7123	49.8046
DATA	143	1	143	0	0	Col_3_18805359	Col_3_18805359	9022.16	421.86	-5.797331380e-002	7.065302828e-002	4.119109338e-001	1.216201e+003	1.064222e+003	1.327928e+002	1.291220e+002	291.5	167	21	49	7.215571e+000	1.549242e+001	0	0	0	0	0	0	0	0	0	0	0	243.257	104.765	1	1	1	1	23.696	21.7555	50.3512
DATA	144	1	144	0	0	Col_3_18983780	Col_3_18983780	9043.25	421.632	4.451466200e-002	7.559036088e-002	5.559328089e-001	8.535734e+002	9.457047e+002	1.007138e+002	1.197195e+002	215	154	21	50	7.147862e+000	1.557333e+001	0	0	0	0	0	0	0	0	0	0	0	170.28	92.7307	1	1	1	1	25.1049	21.9199	51.0137
DATA	145	1	145	0	0	NC_3_19906268	NC_3_19906268	9064.38	421.586	1.268679143e-001	1.042515750e-001	2.236270377e-001	4.084249e+002	5.469910e+002	6.738181e+001	9.178656e+001	123.5	110	21	50	7.089573e+000	1.551688e+001	0	0	0	0	0	0	0	0	0	0	0	81.2666	53.4194	1	1	1	1	25.1049	21.8873	50.8879
DATA	146	1	146	0	0	NC_3_22827275	NC_3_22827275	9085.51	420.863	-3.725168777e-001	3.475706510e-001	2.838219563e-001	1.733970e+002	7.354020e+001	5.646368e+001	7.411111e+001	83	73	21	50	7.050914e+000	1.592917e+001	0	0	0	0	0	0	0	0	0	0	0	34.4104	3.69113	1	0	0	0	24.4106	21.8993	51.1346
DATA	147	1	147	0	0	NC_3_8396659	NC_3_8396659	9106.67	420.31	-6.912754303e-002	1.729671372e-001	6.894090998e-001	2.669104e+002	2.276344e+002	6.012513e+001	7.773532e+001	93	90	21	50	7.038236e+000	1.610151e+001	0	0	0	0	0	0	0	0	0	0	0	52.8296	22.0454	1	1	0	0	25.3321	21.8794	50.9703
DATA	148	1	148	0	0	Col_3_10187103	Col_3_10187103	9127.22	420.847	-9.188589914e-003	1.447474919e-001	9.493841796e-001	3.084918e+002	3.020334e+002	6.219426e+001	8.051421e+001	107	97	21	50	7.057545e+000	1.596708e+001	0	0	0	0	0	0	0	0	0	0	0	60.9148	29.1303	1	1	1	0	26.4388	21.8649	50.6752
DATA	149	1	149	0	0	NC_3_5667804	NC_3_5667804	9148.67	420.13	-2.760970690e-001	3.232863110e-001	3.930868930e-001	1.715350e+002	9.083553e+001	5.679787e+001	7.551685e+001	80.5	71	21	50	7.060029e+000	1.590035e+001	0	0	0	0	0	0	0	0	0	0	0	33.7828	8.72181	1	1	0	0	22.7082	21.9984	50.7773
DATA	150	1	150	0	0	NC_4_5641267	NC_4_5641267	9169.92	420.472	1.115209533e-001	1.163999864e-001	3.380204594e-001	3.595107e+002	4.647643e+002	6.510361e+001	8.848954e+001	116	106	21	49	7.067047e+000	1.542768e+001	0	0	0	0	0	0	0	0	0	0	0	70.6322	44.4281	1	1	1	1	25.1049	22.0263	50.1845
DATA	151	1	151	0	0	NC_2_7928470	NC_2_7928470	9191.78	420.833	3.158354985e-001	7.085793209e-002	8.299601999e-006	1.354236e+003	2.802398e+003	1.459453e+002	2.902715e+002	308	320	21	49	6.972900e+000	1.582443e+001	0	0	0	0	0	0	0	0	0	0	0	265.412	266.649	1	1	1	1	24.4106	21.9512	50.6015
DATA	152	1	152	0	0	NC_1_25003357	NC_1_25003357	9212.85	421.164	0.000000000e+000	6.330885865e-001	1.000000000e+000	5.418892e+001	7.551088e+001	5.476953e+001	7.599725e+001	55	65	21	49	6.589389e+000	1.579163e+001	0	0	0	0	0	0	0	0	0	0	0	9.85888	-0.933592	0	0	0	0	24.1747	21.621	50.5393
DATA	153	1	153	0	0	NC_3_1720150	NC_3_1720150	9234.11	420.943	-9.905147611e-002	4.817251152e-001	8.370891192e-001	9.530392e+001	7.586812e+001	5.549097e+001	7.652118e+001	65	65	21	49	6.919860e+000	1.598996e+001	0	0	0	0	0	0	0	0	0	0	0	18.5908	4.72609	1	0	0	0	24.1747	21.9856	50.6793
DATA	154	1	154	0	0	Col_4_9176873	Col_4_9176873	9255.46	420.63	-5.354839891e-002	1.535024391e-001	7.272064585e-001	3.095647e+002	2.736548e+002	6.293461e+001	8.146064e+001	107	91	21	49	6.968397e+000	1.599213e+001	0	0	0	0	0	0	0	0	0	0	0	60.2448	25.6736	1	1	1	0	24.4106	21.9137	50.6225
DATA	155	1	155	0	0	NC_3_15539085	NC_3_15539085	9274.89	420.911	3.180911789e-001	5.148242028e-001	5.366651994e-001	5.455469e+001	1.134810e+002	5.502445e+001	7.789709e+001	53	74	21	49	6.972552e+000	1.581381e+001	0	0	0	0	0	0	0	0	0	0	0	7.03607	10.5996	0	1	0	0	24.8756	21.8469	50.5365
DATA	156	1	156	0	0	Col_5_10581863	Col_5_10581863	9296.16	420.627	-2.153273554e-002	1.075921628e-001	8.413766144e-001	4.788703e+002	4.557064e+002	7.294635e+001	8.986169e+001	139	107	21.5	50	6.949158e+000	1.597221e+001	0	0	0	0	0	0	0	0	0	0	0	92.7998	42.3541	1	1	1	1	24.1747	21.8938	50.6187
DATA	157	1	157	0	0	Col_1_1517038	Col_1_1517038	9317.32	419.773	-1.786410151e-001	8.048152642e-002	2.644236771e-002	1.023346e+003	6.782369e+002	1.162493e+002	1.032462e+002	244	131	22	50	6.931208e+000	1.596543e+001	0	0	0	0	0	0	0	0	0	0	0	197.872	62.717	1	1	1	1	22.1978	22.0119	50.8199
DATA	158	1	158	0	0	Col_3_11748343	Col_3_11748343	9338.71	419.75	-2.736032121e-002	1.061031301e-001	7.965108243e-001	4.963583e+002	4.660527e+002	7.428239e+001	9.107299e+001	141	103	22	49	7.003646e+000	1.573399e+001	0	0	0	0	0	0	0	0	0	0	0	95.776	42.8755	1	1	1	1	22.9591	22.2631	50.2661
DATA	159	1	159	0	0	Col_3_16709942	Col_3_16709942	9359.87	420.462	-1.375020635e-001	7.700289349e-002	7.415204132e-002	1.089784e+003	7.940327e+002	1.222373e+002	1.117565e+002	249	144	22	50	7.100707e+000	1.598758e+001	0	0	0	0	0	0	0	0	0	0	0	209.887	72.6793	1	1	1	1	24.6442	22.2666	50.6109
DATA	160	1	160	0	0	NC_4_3327266	NC_4_3327266	9381.4	420.38	5.086892939e-002	1.038725012e-001	6.243287223e-001	4.727075e+002	5.314488e+002	7.288435e+001	9.526433e+001	134.5	112	22	50	7.223743e+000	1.584993e+001	0	0	0	0	0	0	0	0	0	0	0	90.8643	48.386	1	1	1	1	24.4106	22.4997	50.936
DATA	161	1	161	0	0	NC_3_550512	NC_3_550512	9402.5	420.324	-1.855815242e-001	1.174385152e-001	1.140509992e-001	5.246668e+002	3.422174e+002	7.643027e+001	8.653678e+001	138	93	22	50	7.182579e+000	1.578044e+001	0	0	0	0	0	0	0	0	0	0	0	100.668	30.9927	1	1	1	0	27.0811	22.6091	51.2209
DATA	162	1	162	66	1	DarkCorner	DarkCorner	9422.67	420.657	0.000000000e+000	6.347394296e-001	1.000000000e+000	5.531152e+001	7.937657e+001	5.566675e+001	7.988783e+001	44	63	22	50	6.951762e+000	1.598435e+001	0	0	0	0	0	0	0	0	0	0	0	-2.34101	-3.49774	0	0	0	0	28.1191	22.6466	51.645
DATA	163	1	163	66	1	DarkCorner	DarkCorner	9444.76	420.315	0.000000000e+000	6.351023310e-001	1.000000000e+000	5.540923e+001	7.983342e+001	5.576509e+001	8.034762e+001	42	63	22	50	6.900304e+000	1.623290e+001	0	0	0	0	0	0	0	0	0	0	0	-1.2227	-1.27293	0	0	0	0	24.8756	22.6318	51.367
DATA	164	1	164	66	1	DarkCorner	DarkCorner	9465.69	419.656	0.000000000e+000	6.355973410e-001	1.000000000e+000	5.549929e+001	8.027882e+001	5.589147e+001	8.079590e+001	47	56	22	50	6.881188e+000	1.599545e+001	0	0	0	0	0	0	0	0	0	0	0	3.81554	-10.1964	0	0	0	0	26.6546	22.7901	50.9221
DATA	165	2	1	66	1	DarkCorner	DarkCorner	6027.72	433.148	0.000000000e+000	6.375098020e-001	1.000000000e+000	4.543291e+001	6.714282e+001	4.572470e+001	6.757528e+001	41	66	20	48	6.586579e+000	1.566603e+001	0	0	0	0	0	0	0	0	0	0	0	-8.74209	-4.29853	0	0	0	0	26.6546	20.3913	49.2668
DATA	166	2	2	66	1	DarkCorner	DarkCorner	6048.83	433.271	0.000000000e+000	6.371255607e-001	1.000000000e+000	4.571578e+001	6.729479e+001	4.600938e+001	6.772823e+001	41.5	62	20	49	6.682104e+000	1.578816e+001	0	0	0	0	0	0	0	0	0	0	0	-8.46852	-0.277393	0	0	0	0	26.2212	20.8752	49.8517
DATA	167	2	3	0	0	Col_4_15182583	Col_4_15182583	6070.9	433.22	1.366660354e-001	1.122225722e-001	2.232952881e-001	3.261542e+002	4.467751e+002	5.662862e+001	8.126226e+001	121	119	21	49	6.839340e+000	1.569030e+001	0	0	0	0	0	0	0	0	0	0	0	75.1304	47.3792	1	1	1	1	26.6546	21.0596	50.0042
DATA	168	2	4	0	0	Col_5_2157408	Col_5_2157408	6091.67	433.25	-1.113659609e-001	1.212003821e-001	3.581697672e-001	3.902094e+002	3.019478e+002	6.074069e+001	7.441297e+001	134	99	21	49	6.814631e+000	1.602358e+001	0	0	0	0	0	0	0	0	0	0	0	89.3914	31.958	1	1	1	0	26.2212	21.1167	50.2853
DATA	169	2	5	0	0	Col_5_2285311	Col_5_2285311	6112.82	433.483	1.380914266e-002	8.560701480e-002	8.718503966e-001	5.926111e+002	6.117570e+002	7.551220e+001	9.157213e+001	180	123	21	49	6.705641e+000	1.605257e+001	0	0	0	0	0	0	0	0	0	0	0	135.031	64.6264	1	1	1	1	25.7804	21.1854	50.1854
DATA	170	2	6	0	0	Col_4_8300133	Col_4_8300133	6133.64	433.066	-6.019664374e-002	6.601062297e-002	3.618089500e-001	1.636449e+003	1.424642e+003	1.702689e+002	1.579711e+002	421.5	213.5	21	49	6.787854e+000	1.598171e+001	0	0	0	0	0	0	0	0	0	0	0	371.048	150.244	1	1	1	1	26.4388	20.977	50.55
DATA	171	2	7	0	0	NC_3_15118031	NC_3_15118031	6154.67	433.704	-9.022258967e-002	8.086375359e-002	2.645352214e-001	7.694747e+002	6.251321e+002	9.030217e+001	9.263961e+001	215	134.5	21	49	6.859420e+000	1.592064e+001	0	0	0	0	0	0	0	0	0	0	0	173.621	65.8185	1	1	1	1	24.8756	20.9558	50.3782
DATA	172	2	8	0	0	NC_5_2484148	NC_5_2484148	6176.76	433.412	1.113284302e-001	1.187340835e-001	3.484354969e-001	3.140147e+002	4.057686e+002	5.692747e+001	7.959484e+001	119	101	20	49	6.623388e+000	1.590595e+001	0	0	0	0	0	0	0	0	0	0	0	70.5203	42.6555	1	1	1	1	20.0267	20.7184	50.4544
DATA	173	2	9	0	0	NC_4_2536851	NC_4_2536851	6197.5	433.431	4.020856996e-002	8.687160552e-002	6.434714985e-001	5.644974e+002	6.192564e+002	7.389409e+001	9.239315e+001	174	120	21	49	6.915127e+000	1.590563e+001	0	0	0	0	0	0	0	0	0	0	0	126.24	65.0088	1	1	1	1	25.3321	21.0912	50.2567
DATA	174	2	10	0	0	NC_4_4318032	NC_4_4318032	6218.36	432.915	1.267528198e-003	9.113651169e-002	9.889033653e-001	5.390600e+002	5.406356e+002	7.209413e+001	8.738607e+001	166	122	21	49	6.948227e+000	1.595655e+001	0	0	0	0	0	0	0	0	0	0	0	120.078	56.6846	1	1	1	1	26.0017	21.1146	49.8024
DATA	175	2	11	0	0	Col_4_16689198	Col_4_16689198	6239.84	432.574	-6.649677764e-002	1.180000478e-001	5.730728250e-001	3.905967e+002	3.351443e+002	6.192764e+001	7.647119e+001	133	105	21	49	6.903394e+000	1.597867e+001	0	0	0	0	0	0	0	0	0	0	0	86.6739	35.0976	1	1	1	0	26.0017	21.2547	49.6405
DATA	176	2	12	0	0	NC_2_6063046	NC_2_6063046	6261	432.5	0.000000000e+000	6.342117465e-001	1.000000000e+000	4.792105e+001	6.836923e+001	4.822882e+001	6.880959e+001	39	63	21	48	6.874660e+000	1.576709e+001	0	0	0	0	0	0	0	0	0	0	0	-6.08167	-3.42926	0	0	0	0	26.2212	21.1665	49.5423
DATA	177	2	13	0	0	Col_3_7532007	Col_3_7532007	6282.07	432.81	-1.035499321e-001	9.508877119e-002	2.761619573e-001	5.708938e+002	4.497854e+002	7.484046e+001	8.226251e+001	169	109	21	48	6.742184e+000	1.586086e+001	0	0	0	0	0	0	0	0	0	0	0	125.799	47.0068	1	1	1	1	25.5572	21.144	49.5739
DATA	178	2	14	0	0	Col_5_1971000	Col_5_1971000	6302.86	432.842	1.446615128e-001	6.300321874e-002	2.167032406e-002	6.492439e+003	9.058774e+003	6.510562e+002	9.084966e+002	1433	940	20	48	6.499634e+000	1.566458e+001	0	0	0	0	0	0	0	0	0	0	0	1426.2	945.913	1	1	1	1	25.1049	20.5863	49.5194
DATA	179	2	15	0	0	Col_1_24728856	Col_1_24728856	6324.29	432.5	-6.243306138e-002	2.531655144e-001	8.052103280e-001	1.603462e+002	1.388755e+002	5.126022e+001	7.037367e+001	81	79	20	48	6.586543e+000	1.572745e+001	0	0	0	0	0	0	0	0	0	0	0	35.1193	14.4901	1	1	0	0	27.0811	20.4546	49.5859
DATA	180	2	16	0	0	NC_5_8638567	NC_5_8638567	6345.27	433.312	1.052185903e-001	1.459810177e-001	4.710516617e-001	2.457123e+002	3.130729e+002	5.465928e+001	7.580563e+001	100	99	20	49	6.559024e+000	1.586503e+001	0	0	0	0	0	0	0	0	0	0	0	53.665	32.6424	1	1	1	0	22.9591	20.4282	49.6961
DATA	181	2	17	0	0	NC_3_21066331	NC_3_21066331	6366.92	432.558	8.940963531e-001	1.179502962e-001	3.448081522e-014	1.946200e+002	1.525049e+003	5.267635e+001	1.674204e+002	89	221.5	20	49	6.619652e+000	1.572324e+001	0	0	0	0	0	0	0	0	0	0	0	42.3983	158.917	1	1	0	1	24.6442	20.3745	49.5532
DATA	182	2	18	0	0	NC_1_13468108	NC_1_13468108	6387.78	432.478	-6.313873985e-003	2.800678413e-001	9.820139440e-001	1.356920e+002	1.337336e+002	5.090507e+001	7.039483e+001	76	79	20	49	6.503977e+000	1.579993e+001	0	0	0	0	0	0	0	0	0	0	0	29.4921	13.9287	1	1	0	0	27.0811	20.3499	49.6924
DATA	183	2	19	0	0	NC_5_20389249	NC_5_20389249	6408.92	431.625	-9.307252397e-002	2.446500238e-001	7.036252921e-001	1.729642e+002	1.395995e+002	5.212049e+001	7.053493e+001	85	78	20	48	6.430572e+000	1.578964e+001	0	0	0	0	0	0	0	0	0	0	0	37.5138	14.534	1	1	0	0	22.4545	20.4367	49.6913
DATA	184	2	20	0	0	NC_4_7719162	NC_4_7719162	6430	431.739	-4.372329343e-001	3.192730216e-001	1.708542743e-001	1.880704e+002	6.872068e+001	5.273383e+001	6.938574e+001	88	71.5	20	48	6.445889e+000	1.571855e+001	0	0	0	0	0	0	0	0	0	0	0	40.7079	5.77764	1	0	0	0	22.7082	20.3176	49.8091
DATA	185	2	21	0	0	Col_5_25576250	Col_5_25576250	6450.39	432.412	-1.537342703e-002	6.849285069e-002	8.224048206e-001	1.240466e+003	1.197323e+003	1.335051e+002	1.382824e+002	300.5	195	20	48	6.711509e+000	1.576408e+001	0	0	0	0	0	0	0	0	0	0	0	268.008	124.579	1	1	1	1	24.4106	20.4252	49.7258
DATA	186	2	22	0	0	NC_1_4549878	NC_1_4549878	6471.62	431.881	-1.470164019e-001	1.259150721e-001	2.429746888e-001	3.990580e+002	2.844590e+002	6.353407e+001	7.481284e+001	135	94.5	20	48	6.474304e+000	1.584581e+001	0	0	0	0	0	0	0	0	0	0	0	86.0763	29.5925	1	1	1	0	21.9382	20.3155	49.8348
DATA	187	2	23	0	0	NC_3_9393524	NC_3_9393524	6493.65	432.6	-1.716671740e-001	3.708395692e-001	6.434253442e-001	1.224486e+002	8.246820e+001	5.101020e+001	6.969318e+001	71	74	20	48	6.461283e+000	1.584905e+001	0	0	0	0	0	0	0	0	0	0	0	26.3689	8.57804	1	1	0	0	26.0017	20.4168	49.6289
DATA	188	2	24	0	0	Col_5_24812453	Col_5_24812453	6514.63	433.019	9.080001823e-002	6.688929644e-002	1.746328606e-001	1.321125e+003	1.628336e+003	1.411119e+002	1.769305e+002	333	243	20	48	6.519749e+000	1.578200e+001	0	0	0	0	0	0	0	0	0	0	0	284.108	169.365	1	1	1	1	24.1747	20.4371	49.5532
DATA	189	2	25	0	0	NC_1_7390329	NC_1_7390329	6536.06	432.788	-2.419984604e-001	1.875077417e-001	1.968406291e-001	2.744790e+002	1.572210e+002	5.672949e+001	7.096761e+001	109.5	81.5	20	48	6.469085e+000	1.579865e+001	0	0	0	0	0	0	0	0	0	0	0	58.9551	16.3534	1	1	1	0	24.4106	20.3153	49.5404
DATA	190	2	26	0	0	NC_1_22707823	NC_1_22707823	6556.96	432.5	6.712432044e-002	3.287226906e-001	8.381992390e-001	1.059663e+002	1.236780e+002	5.081616e+001	7.029323e+001	70	78	20	48	6.559888e+000	1.572178e+001	0	0	0	0	0	0	0	0	0	0	0	22.7367	12.8658	1	1	0	0	23.4529	20.3514	49.7274
DATA	191	2	27	0	0	Col_4_7791589	Col_4_7791589	6577.93	432.964	1.876981243e-002	8.612843122e-002	8.274850688e-001	6.000027e+002	6.265028e+002	7.794064e+001	9.333731e+001	174.5	128	20	49	6.560902e+000	1.553348e+001	0	0	0	0	0	0	0	0	0	0	0	128.617	65.1824	1	1	1	1	25.3321	20.3285	49.7907
DATA	192	2	28	0	0	Col_5_20803023	Col_5_20803023	6598.96	432.849	1.906349969e-002	6.314319095e-002	7.627214100e-001	2.487834e+003	2.599470e+003	2.537160e+002	2.689927e+002	559.5	322	20	48	6.481882e+000	1.579458e+001	0	0	0	0	0	0	0	0	0	0	0	532.869	270.514	1	1	1	1	24.1747	20.3236	49.7314
DATA	193	2	29	0	0	Col_1_24658350	Col_1_24658350	6620.5	432	1.216604157e-001	1.544284145e-001	4.308072204e-001	2.270440e+002	3.004488e+002	5.474862e+001	7.539421e+001	93	97	20	48	6.452147e+000	1.570826e+001	0	0	0	0	0	0	0	0	0	0	0	48.5986	31.2762	1	1	0	0	29.1201	20.4048	49.5346
DATA	194	2	30	0	0	Col_1_15893579	Col_1_15893579	6641.15	432.375	1.592561955e-001	1.140182520e-001	1.624855938e-001	3.226850e+002	4.656236e+002	5.938007e+001	8.334639e+001	115.5	108.5	20	48	6.527542e+000	1.544587e+001	0	0	0	0	0	0	0	0	0	0	0	69.0313	48.486	1	1	1	1	23.696	20.6076	49.0428
DATA	195	2	31	0	0	Col_4_17258333	Col_4_17258333	6663.02	431.833	-1.988038185e-001	8.295915654e-002	1.655673898e-002	8.747720e+002	5.534661e+002	1.006937e+002	8.853111e+001	238	131	20	49	6.595266e+000	1.570083e+001	0	0	0	0	0	0	0	0	0	0	0	187.055	57.6576	1	1	1	1	26.6546	20.3974	49.7515
DATA	196	2	32	0	0	Col_5_19323057	Col_5_19323057	6683.43	432.408	-1.405794388e-001	8.923030504e-002	1.151486201e-001	6.827269e+002	4.939325e+002	8.455676e+001	8.491361e+001	191	119	20	48	6.603518e+000	1.576899e+001	0	0	0	0	0	0	0	0	0	0	0	145.938	51.4766	1	1	1	1	24.4106	20.408	49.717
DATA	197	2	33	0	0	NC_3_22060384	NC_3_22060384	6704.79	431.877	2.318802817e+000	2.337895312e-001	3.464887488e-023	4.957957e+001	1.033012e+004	4.991733e+001	1.035317e+003	51.5	1147.5	20	48	6.573960e+000	1.586866e+001	0	0	0	0	0	0	0	0	0	0	0	2.96967	1077.14	0	1	0	1	25.5572	20.2324	49.6848
DATA	198	2	34	0	0	Col_1_367914	Col_1_367914	6725.98	431.667	-3.967432196e-002	7.715288364e-002	6.070912453e-001	8.312242e+002	7.586542e+002	9.695267e+001	1.025479e+002	223.5	150	20	49	6.646370e+000	1.525011e+001	0	0	0	0	0	0	0	0	0	0	0	177.617	79.1493	1	1	1	1	25.7804	20.3827	49.6235
DATA	199	2	35	0	0	Col_3_14273897	Col_3_14273897	6747.37	431.947	1.306416418e-002	8.607555158e-002	8.793639671e-001	6.039554e+002	6.223992e+002	7.834771e+001	9.289143e+001	173	128.5	20	49	6.663027e+000	1.556190e+001	0	0	0	0	0	0	0	0	0	0	0	129.047	64.9715	1	1	1	1	25.1049	20.4065	49.9545
DATA	200	2	36	0	0	NC_5_13776843	NC_5_13776843	6768.09	432	9.625999360e-002	7.912419116e-002	2.237684594e-001	6.722267e+002	8.390267e+002	8.372229e+001	1.085766e+002	192.5	152.5	20	49	6.662720e+000	1.528966e+001	0	0	0	0	0	0	0	0	0	0	0	143.64	87.6383	1	1	1	1	24.8756	20.3928	49.6042
DATA	201	2	37	0	0	Col_3_19652883	Col_3_19652883	6789.78	431.522	4.465344334e-001	7.383245930e-002	1.467077251e-009	2.892340e+004	8.086932e+004	2.892770e+003	8.087225e+003	5328	8224.5	20	49	6.664340e+000	1.504382e+001	0	0	1	0	0	0	0	0	0	0	0	6181.16	8452.88	1	1	1	1	27.0811	20.4202	49.3723
DATA	202	2	38	0	0	NC_5_2424130	NC_5_2424130	6810.93	431.857	-2.985137801e-001	9.048694587e-002	9.704005007e-004	8.426196e+002	4.237579e+002	9.792300e+001	8.081959e+001	228	111.5	20	49	6.639858e+000	1.544306e+001	0	0	0	0	0	0	0	0	0	0	0	180.111	44.3238	1	1	1	1	25.1049	20.3146	49.6234
DATA	203	2	39	0	0	NC_5_20260964	NC_5_20260964	6832	431.5	4.361996970e-002	1.665646702e-001	7.934138952e-001	2.265949e+002	2.505359e+002	5.478028e+001	7.318972e+001	97	97	20	48	6.730705e+000	1.563230e+001	0	0	0	0	0	0	0	0	0	0	0	48.4487	26.2248	1	1	0	0	26.2212	20.3598	49.5172
DATA	204	2	40	0	0	NC_2_11345416	NC_2_11345416	6852.98	431.621	2.753844907e-001	1.154081742e-001	1.702448912e-002	2.797307e+002	5.273812e+002	5.716807e+001	8.662114e+001	114	120	20	48	6.543408e+000	1.561622e+001	0	0	0	0	0	0	0	0	0	0	0	59.8306	55.2453	1	1	1	1	25.7804	20.3391	49.0788
DATA	205	2	41	0	0	Col_2_14771214	Col_2_14771214	6874.16	431.69	-1.390105259e-001	1.040984188e-001	1.817533402e-001	5.182315e+002	3.762819e+002	7.189756e+001	7.829623e+001	156	100	20	49	6.493167e+000	1.592634e+001	0	0	0	0	0	0	0	0	0	0	0	110.889	39.4484	1	1	1	1	25.7804	20.4323	49.6202
DATA	206	2	42	0	0	Col_1_21892049	Col_1_21892049	6895.19	431.741	-3.592036147e-002	7.221605322e-002	6.189060632e-001	1.013740e+003	9.332678e+002	1.129511e+002	1.158301e+002	255	162	20	49	6.417121e+000	1.599203e+001	0	0	0	0	0	0	0	0	0	0	0	217.019	97.9212	1	1	1	1	24.4106	20.2	49.4426
DATA	207	2	43	0	0	Col_5_20113290	Col_5_20113290	6916.84	431.5	-6.763418394e-002	9.510539462e-002	4.769914043e-001	5.491481e+002	4.699540e+002	7.412276e+001	8.310853e+001	157	115	20	49	6.508654e+000	1.551261e+001	0	0	0	0	0	0	0	0	0	0	0	117.625	49.3523	1	1	1	1	25.7804	20.2615	49.3442
DATA	208	2	44	0	0	NC_4_18432724	NC_4_18432724	6937.67	431.255	4.141726950e-001	9.584868437e-002	1.552463492e-005	3.487054e+002	9.049642e+002	6.075892e+001	1.134897e+002	128	163.5	20	48	6.736834e+000	1.541567e+001	0	0	0	0	0	0	0	0	0	0	0	74.7339	95.1176	1	1	1	1	24.8756	20.2621	49.1659
DATA	209	2	45	0	0	Col_2_1760075	Col_2_1760075	6958.75	431.607	-3.213491126e-002	7.578624869e-002	6.715509765e-001	8.602353e+002	7.988814e+002	9.936087e+001	1.051865e+002	225.5	143	20	48	6.839048e+000	1.548532e+001	0	0	0	0	0	0	0	0	0	0	0	184.482	84.0413	1	1	1	1	25.1049	20.2688	49.336
DATA	210	2	46	0	0	NC_1_16406166	NC_1_16406166	6980.17	431.383	-1.027163045e-001	6.692612536e-002	1.248400016e-001	1.656706e+003	1.307763e+003	1.729621e+002	1.475663e+002	394	206	20	49	6.813033e+000	1.520339e+001	0	0	0	0	0	0	0	0	0	0	0	355.532	137.703	1	1	1	1	25.7804	20.2188	49.5002
DATA	211	2	47	0	0	NC_4_7599175	NC_4_7599175	7000.79	431.842	7.090919713e-002	6.723912763e-002	2.916163823e-001	1.269749e+003	1.494951e+003	1.363388e+002	1.643589e+002	319	223	20	49	6.616201e+000	1.540436e+001	0	0	0	0	0	0	0	0	0	0	0	272.684	157.554	1	1	1	1	25.3321	20.2024	49.5447
DATA	212	2	48	0	0	Col_2_17490035	Col_2_17490035	7022.54	431.804	-5.981926007e-005	1.083911999e-001	9.995596611e-001	4.102829e+002	4.102264e+002	6.438267e+001	7.961695e+001	138	109	20	49	6.682983e+000	1.553103e+001	0	0	0	0	0	0	0	0	0	0	0	88.1787	43.276	1	1	1	1	25.3321	20.1501	49.694
DATA	213	2	49	0	0	Col_5_17317565	Col_5_17317565	7043.48	431.643	-4.642875847e-002	1.085116859e-001	6.687466861e-001	4.319674e+002	3.881702e+002	6.575666e+001	7.844673e+001	138	102	20	48	6.326338e+000	1.516659e+001	0	0	0	0	0	0	0	0	0	0	0	92.9114	40.9883	1	1	1	1	25.1049	19.872	49.2686
DATA	214	2	50	0	0	Col_3_13427253	Col_3_13427253	7064.71	431.291	-1.093585466e-001	7.541826198e-002	1.470508824e-001	9.708406e+002	7.547261e+002	1.089923e+002	1.016568e+002	257	149	20	48	6.432563e+000	1.505281e+001	0	0	0	0	0	0	0	0	0	0	0	208.986	79.7728	1	1	1	1	24.8756	20.2064	49.2574
DATA	215	2	51	0	-1	NC1_00000067	NC1_00000067	7085.93	430.945	0.000000000e+000	5.955537373e-001	1.000000000e+000	5.577612e+001	6.759974e+001	4.980987e+001	6.805275e+001	56.5	69.5	20	48	6.528936e+000	1.523578e+001	0	0	0	0	0	0	0	0	0	0	0	12.0166	1.6375	1	0	0	0	25.3321	20.533	49.4319
DATA	216	2	52	0	0	Col_3_16066198	Col_3_16066198	7107	430.863	5.538026226e-003	8.393603826e-002	9.473944463e-001	6.340503e+002	6.421873e+002	8.041096e+001	9.350798e+001	191	133	21	49	6.815819e+000	1.556581e+001	0	0	0	0	0	0	0	0	0	0	0	136.718	68.0119	1	1	1	1	23.9365	21.1656	49.9098
DATA	217	2	53	0	0	NC_4_5754942	NC_4_5754942	7127.79	430.979	2.236658400e-002	6.675519759e-002	7.375844876e-001	1.363043e+003	1.435080e+003	1.449840e+002	1.587619e+002	344	209	21	49	6.959869e+000	1.553010e+001	0	0	0	0	0	0	0	0	0	0	0	294.164	152.131	1	1	1	1	22.9591	21.2672	50.2993
DATA	218	2	54	0	0	NC_1_7851338	NC_1_7851338	7149.89	430.705	1.679998633e-001	6.343760129e-002	8.090499920e-003	7.336089e+003	1.080101e+004	7.352680e+002	1.082229e+003	1586	1140	21	50	6.728503e+000	1.578549e+001	0	0	0	0	0	0	0	0	0	0	0	1584.69	1146.2	1	1	1	1	22.1978	21.3052	50.7359
DATA	219	2	55	0	0	Col_5_14550911	Col_5_14550911	7170.44	430.368	2.174775936e+000	2.189548233e-001	3.005236361e-023	6.437770e+002	9.627453e+004	8.110037e+001	9.627692e+003	183	10342	21	50	7.015877e+000	1.579072e+001	0	0	0	0	0	0	0	0	0	0	0	139.185	10226.6	1	1	1	1	25.1049	21.8372	50.8462
DATA	220	2	56	0	0	NC_1_10365177	NC_1_10365177	7191.19	430.271	-9.511640773e-002	8.039584233e-002	2.367691065e-001	7.917390e+002	6.360124e+002	9.325757e+001	9.288894e+001	212.5	139	21	50	7.036908e+000	1.595975e+001	0	0	0	0	0	0	0	0	0	0	0	171.326	67.6253	1	1	1	1	26.0017	21.9163	51.0185
DATA	221	2	57	0	0	Col_3_17968225	Col_3_17968225	7212.59	430.264	-5.275509131e-002	8.932609654e-002	5.547952272e-001	5.964899e+002	5.282604e+002	7.734334e+001	8.581775e+001	184	119	21	51	6.951219e+000	1.603766e+001	0	0	0	0	0	0	0	0	0	0	0	129.195	56.2244	1	1	1	1	24.8756	21.9623	51.108
DATA	222	2	58	0	0	Col_3_18279546	Col_3_18279546	7234.07	430.214	4.239837629e-002	1.383923587e-001	7.593278471e-001	2.787469e+002	3.073325e+002	5.653765e+001	7.422601e+001	114	98	21	50	6.952862e+000	1.566416e+001	0	0	0	0	0	0	0	0	0	0	0	60.4302	32.7431	1	1	1	0	25.1049	21.9666	50.4368
DATA	223	2	59	0	0	Col_5_3359201	Col_5_3359201	7254.77	431.34	1.798986801e-001	1.015589805e-001	7.649892840e-002	3.695763e+002	5.592458e+002	6.148811e+001	8.765993e+001	124	125	21	49	6.937406e+000	1.575652e+001	0	0	0	0	0	0	0	0	0	0	0	80.1973	59.6358	1	1	1	1	22.9591	21.9372	50.1717
DATA	224	2	60	0	0	Col_4_1123843	Col_4_1123843	7275.89	431.37	8.062261103e-002	6.446659717e-002	2.110765774e-001	1.816201e+003	2.186686e+003	1.881393e+002	2.288316e+002	433.5	290.5	21	49	6.968234e+000	1.597015e+001	0	0	0	0	0	0	0	0	0	0	0	394.47	233.404	1	1	1	1	21.9382	21.8015	50.2437
DATA	225	2	61	0	0	NC_1_12181859	NC_1_12181859	7297.81	431.406	-6.927949217e-002	7.845040935e-002	3.771826891e-001	8.090688e+002	6.897726e+002	9.461483e+001	9.642003e+001	223.5	143	21	49	7.007624e+000	1.606716e+001	0	0	0	0	0	0	0	0	0	0	0	175.89	73.6983	1	1	1	1	18.8476	21.7967	50.2381
DATA	226	2	62	0	0	Col_2_16029136	Col_2_16029136	7318.04	430.944	-2.121517971e-001	7.280205986e-002	3.567263540e-003	1.346744e+003	8.262913e+002	1.433153e+002	1.065748e+002	328	147	21	49	7.038414e+000	1.606001e+001	0	0	0	0	0	0	0	0	0	0	0	293.02	88.3659	1	1	1	1	24.4106	21.8548	50.2239
DATA	227	2	63	0	0	NC_2_19052335	NC_2_19052335	7339.96	429.865	8.622989600e-001	1.023491641e-001	3.605320055e-017	6.635234e+002	4.832315e+003	8.246629e+001	4.878874e+002	187	580	21	49	7.061430e+000	1.570987e+001	0	0	0	0	0	0	0	0	0	0	0	144.489	517.303	1	1	1	1	23.4529	21.8174	50.3216
DATA	228	2	64	0	0	Col_1_25748487	Col_1_25748487	7361	430.3	-6.720878704e-003	7.324407148e-002	9.268886960e-001	9.116158e+002	8.976168e+002	1.034616e+002	1.121187e+002	234	159	21	50	7.020073e+000	1.567752e+001	0	0	0	0	0	0	0	0	0	0	0	198.687	96.176	1	1	1	1	26.2212	21.9415	50.5842
DATA	229	2	65	0	0	NC_4_15388966	NC_4_15388966	7381.2	430.179	1.069711641e-001	1.317462082e-001	4.168210616e-001	2.738395e+002	3.503219e+002	5.603539e+001	7.571616e+001	108.5	106	22	49	6.868257e+000	1.590650e+001	0	0	0	0	0	0	0	0	0	0	0	59.7306	37.5679	1	1	1	1	21.1402	21.8698	50.4046
DATA	230	2	66	0	0	NC_2_9374070	NC_2_9374070	7403.59	429.652	3.899423457e-001	2.854434314e-001	1.719097132e-001	8.046201e+001	1.974846e+002	4.950642e+001	6.990801e+001	67	84	22	49	6.914045e+000	1.577688e+001	0	0	0	0	0	0	0	0	0	0	0	17.5651	21.198	1	1	0	0	22.9591	22.0451	49.9972
DATA	231	2	67	0	0	NC_4_17093806	NC_4_17093806	7424.5	430.324	-1.441255865e-002	1.710080461e-001	9.328338111e-001	2.293508e+002	2.218644e+002	5.392812e+001	7.058352e+001	99.5	86	22	48	6.846849e+000	1.602228e+001	0	0	0	0	0	0	0	0	0	0	0	50.109	23.8344	1	1	0	0	27.0811	21.9245	49.7682
DATA	232	2	68	0	0	Col_4_7102999	Col_4_7102999	7445.5	430.324	-8.508444814e-004	7.727553902e-002	9.912150473e-001	7.678292e+002	7.663264e+002	9.096290e+001	1.017592e+002	217	140	21.5	49	6.525678e+000	1.601441e+001	0	0	0	0	0	0	0	0	0	0	0	167.884	82.3928	1	1	1	1	27.0811	21.7102	50.4452
DATA	233	2	69	0	0	NC_1_4473876	NC_1_4473876	7466.81	430.815	1.157501406e+000	1.261307659e-001	4.432889318e-020	3.791810e+002	5.449391e+003	6.174748e+001	5.490300e+002	124	670.5	22	49	6.780012e+000	1.600274e+001	0	0	0	0	0	0	0	0	0	0	0	82.9707	586.365	1	1	1	1	24.4106	22.0806	50.3334
DATA	234	2	70	0	0	NC_5_16995148	NC_5_16995148	7488.44	430.687	8.460695580e-002	9.060831121e-002	3.504246421e-001	4.916738e+002	5.974259e+002	6.920299e+001	8.965074e+001	159	126.5	22	50	6.875321e+000	1.631062e+001	0	0	0	0	0	0	0	0	0	0	0	107.662	64.3359	1	1	1	1	23.696	22.1676	50.9952
DATA	235	2	71	0	0	Col_5_17678408	Col_5_17678408	7508.22	430.259	1.306096840e-001	6.586297099e-002	4.736163721e-002	1.495156e+003	2.019744e+003	1.572379e+002	2.127328e+002	363	287	22	49	6.988724e+000	1.560306e+001	0	0	0	0	0	0	0	0	0	0	0	327.588	217.661	1	1	1	1	24.6442	22.3067	50.2263
DATA	236	2	72	0	0	Col_3_21901574	Col_3_21901574	7530.13	430.132	1.222282195e-001	1.327548339e-001	3.572037603e-001	2.650707e+002	3.512287e+002	5.539324e+001	7.542184e+001	107.5	96.5	22	49	6.909124e+000	1.578678e+001	0	0	0	0	0	0	0	0	0	0	0	58.1141	37.8795	1	1	1	1	24.4106	22.2917	50.6362
DATA	237	2	73	0	0	NC_3_20864992	NC_3_20864992	7551.32	430.36	2.390555600e-002	1.466584024e-001	8.705171655e-001	2.618347e+002	2.766513e+002	5.521308e+001	7.220859e+001	106.5	88	22	50	6.946892e+000	1.606031e+001	0	0	0	0	0	0	0	0	0	0	0	57.4395	29.8569	1	1	1	0	23.9365	22.1647	50.9955
DATA	238	2	74	0	0	Col_1_5394000	Col_1_5394000	7571.59	429.833	1.809379220e-001	9.630698889e-002	6.027696735e-002	3.993130e+002	6.056914e+002	6.288977e+001	9.006371e+001	139.5	126	22	49	6.942232e+000	1.566773e+001	0	0	0	0	0	0	0	0	0	0	0	87.6412	65.4109	1	1	1	1	24.8756	22.1891	50.6088
DATA	239	2	75	0	0	NC_3_16781987	NC_3_16781987	7593.57	430.235	6.523522607e-002	1.034412739e-001	5.282694828e-001	3.996440e+002	4.644175e+002	6.288980e+001	8.120358e+001	138	112	22	49	7.025889e+000	1.579715e+001	0	0	0	0	0	0	0	0	0	0	0	87.7629	50.1862	1	1	1	1	24.1747	22.1546	50.8181
DATA	240	2	76	0	0	Col_3_18459744	Col_3_18459744	7614.75	430.164	-5.581762097e-002	9.412932433e-002	5.531887481e-001	5.359057e+002	4.712710e+002	7.230327e+001	8.156488e+001	168	109	22	49	7.077293e+000	1.581490e+001	0	0	0	0	0	0	0	0	0	0	0	117.74	50.9574	1	1	1	1	26.8687	22.0773	50.5976
DATA	241	2	77	0	0	Col_5_15545974	Col_5_15545974	7636.41	430.086	-2.254639604e-001	1.784079472e-001	2.063179307e-001	2.757876e+002	1.641009e+002	5.580701e+001	6.852779e+001	108	80	22	50	7.133401e+000	1.588614e+001	0	0	0	0	0	0	0	0	0	0	0	60.6169	17.754	1	1	1	0	25.7804	22.0113	50.7442
DATA	242	2	78	0	0	NC_2_4630892	NC_2_4630892	7656.97	430.339	-4.912509053e-002	1.272665956e-001	6.994955945e-001	3.394401e+002	3.031364e+002	5.919663e+001	7.308421e+001	121	94.5	22	50	7.148163e+000	1.591290e+001	0	0	0	0	0	0	0	0	0	0	0	74.6359	32.8125	1	1	1	0	26.0017	22.1112	50.7727
DATA	243	2	79	0	0	Col_1_11163918	Col_1_11163918	7678.02	429.827	1.490187075e-001	7.635381185e-002	5.097542342e-002	6.921488e+002	9.754796e+002	8.450707e+001	1.180404e+002	197	160	22	50	7.202384e+000	1.609862e+001	0	0	0	0	0	0	0	0	0	0	0	152.231	105.642	1	1	1	1	24.1747	22.1479	51.3239
DATA	244	2	80	0	0	Col_2_6917292	Col_2_6917292	7699.15	429.519	1.055185623e-001	7.952799987e-002	1.845714818e-001	6.362222e+002	8.111990e+002	7.998367e+001	1.048540e+002	190	149	22	50	7.069250e+000	1.580686e+001	0	0	0	0	0	0	0	0	0	0	0	139.965	87.8911	1	1	1	1	24.4106	22.1213	50.869
DATA	245	2	81	0	0	Col_3_21283394	Col_3_21283394	7720.42	429.962	-7.116613801e-002	8.516343118e-002	4.033563470e-001	6.601532e+002	5.603748e+002	8.189268e+001	8.689497e+001	196	126	22	50	7.294201e+000	1.601200e+001	0	0	0	0	0	0	0	0	0	0	0	145.267	60.7383	1	1	1	1	24.4106	22.54	51.1039
DATA	246	2	82	0	0	Col_3_6782603	Col_3_6782603	7741.5	429.5	-1.563258653e-002	6.243466347e-002	8.022910736e-001	3.265887e+003	3.150420e+003	3.301635e+002	3.219607e+002	767.5	418	22	50	7.351657e+000	1.595241e+001	0	0	0	0	0	0	0	0	0	0	0	718.749	341.598	1	1	1	1	24.4106	22.5675	51.1174
DATA	247	2	83	0	0	NC_3_2606872	NC_3_2606872	7763.35	429.846	-6.739371349e-002	8.508047933e-002	4.282923256e-001	6.579491e+002	5.633763e+002	8.170741e+001	8.705427e+001	199	118	23	51	7.306812e+000	1.564654e+001	0	0	0	0	0	0	0	0	0	0	0	144.821	61.1053	1	1	1	1	24.1747	22.6511	51.1136
DATA	248	2	84	0	0	Col_3_9154819	Col_3_9154819	7783.86	429.741	-3.377643748e-002	6.523391152e-002	6.046158101e-001	1.703827e+003	1.576337e+003	1.771361e+002	1.710281e+002	413	229	22	50	7.247757e+000	1.573802e+001	0	0	0	0	0	0	0	0	0	0	0	375.044	171.019	1	1	1	1	25.5572	22.5916	51.1105
DATA	249	2	85	0	0	NC_3_6776084	NC_3_6776084	7805.17	429.673	-6.015723192e-002	1.447903083e-001	6.777917936e-001	2.916056e+002	2.538860e+002	5.654478e+001	7.102685e+001	114	89	22	50	7.158507e+000	1.579043e+001	0	0	0	0	0	0	0	0	0	0	0	64.1873	27.5506	1	1	1	0	24.4106	22.6591	50.4337
DATA	250	2	86	0	0	Col_1_24702093	Col_1_24702093	7825.83	429.346	-4.180250476e-002	1.003745548e-001	6.770696583e-001	4.718207e+002	4.285233e+002	6.762796e+001	7.896176e+001	152	110	22	50	7.173742e+000	1.599453e+001	0	0	0	0	0	0	0	0	0	0	0	103.846	46.5099	1	1	1	1	24.4106	22.6251	50.8442
DATA	251	2	87	0	0	NC_4_1843031	NC_4_1843031	7847.15	429.642	2.428360063e-002	6.498356219e-002	7.086361882e-001	1.642721e+003	1.737191e+003	1.712693e+002	1.859462e+002	402	250	22	49	7.217536e+000	1.600745e+001	0	0	0	0	0	0	0	0	0	0	0	361.525	188.567	1	1	1	1	24.6442	22.5986	50.3836
DATA	252	2	88	0	0	Col_3_14712406	Col_3_14712406	7868.59	429.611	-1.834030688e-002	6.575455059e-002	7.803056638e-001	1.555244e+003	1.490934e+003	1.629004e+002	1.631743e+002	395	226	22	49	7.148447e+000	1.563793e+001	0	0	0	0	0	0	0	0	0	0	0	342.21	161.849	1	1	1	1	24.4106	22.632	50.1141
DATA	253	2	89	0	0	Col_3_14785184	Col_3_14785184	7889.68	429.638	1.163431050e-001	1.032832450e-001	2.599763543e-001	3.777203e+002	4.937572e+002	6.145349e+001	8.267297e+001	132	122	22	49	6.869467e+000	1.586018e+001	0	0	0	0	0	0	0	0	0	0	0	83.0925	53.6009	1	1	1	1	23.4529	22.3926	50.7438
DATA	254	2	90	0	0	Col_4_12060675	Col_4_12060675	7910.74	429.63	3.056349498e-002	7.257992738e-002	6.736811808e-001	8.927629e+002	9.578547e+002	1.015947e+002	1.164989e+002	239	167	22	50	7.075126e+000	1.624784e+001	0	0	0	0	0	0	0	0	0	0	0	196.335	103.979	1	1	1	1	24.8756	22.4253	51.307
DATA	255	2	91	0	0	Col_1_22569402	Col_1_22569402	7931.9	429.603	4.154434626e-002	6.357122977e-002	5.134284385e-001	2.130717e+003	2.344607e+003	2.185234e+002	2.436590e+002	511	322	22	50	7.023780e+000	1.630083e+001	0	0	0	0	0	0	0	0	0	0	0	468.411	254.493	1	1	1	1	25.7804	22.3489	51.5584
DATA	256	2	92	0	0	Col_5_808132	Col_5_808132	7953.37	429.746	1.290082914e-001	1.162890440e-001	2.672679537e-001	3.126519e+002	4.207938e+002	5.772716e+001	7.854881e+001	119	113.5	22	50	7.017112e+000	1.634556e+001	0	0	0	0	0	0	0	0	0	0	0	68.7038	45.6678	1	1	1	1	26.2212	22.2187	51.3146
DATA	257	2	93	0	0	NC_4_2158688	NC_4_2158688	7974.43	429.353	-1.192107011e-001	1.110155297e-001	2.829033470e-001	4.445650e+002	3.378505e+002	6.583144e+001	7.444652e+001	148	103	22	50	7.041006e+000	1.618390e+001	0	0	0	0	0	0	0	0	0	0	0	97.6396	36.6594	1	1	1	1	24.4106	21.9997	51.3372
DATA	258	2	94	0	0	Col_1_22805032	Col_1_22805032	7995.56	429.027	1.248346478e-001	1.140737621e-001	2.738090938e-001	3.229788e+002	4.305352e+002	5.833794e+001	7.909873e+001	118	115	22	50	7.113278e+000	1.572122e+001	0	0	0	0	0	0	0	0	0	0	0	70.8941	46.7051	1	1	1	1	29.1201	22.0862	51.1552
DATA	259	2	95	0	0	Col_2_10918123	Col_2_10918123	8016.72	429.603	1.112737646e-001	7.350231069e-002	1.300559912e-001	8.021971e+002	1.036465e+003	9.379769e+001	1.230796e+002	213.5	177	22	50	7.035676e+000	1.599038e+001	0	0	0	0	0	0	0	0	0	0	0	175.984	112.399	1	1	1	1	25.5572	22.2319	51.4252
DATA	260	2	96	0	0	Col_3_9137150	Col_3_9137150	8037.91	429.019	7.350487506e-001	1.113253218e-001	4.037103962e-011	2.157171e+002	1.172015e+003	5.321332e+001	1.347045e+002	94	192.5	22	50	6.948292e+000	1.602836e+001	0	0	0	0	0	0	0	0	0	0	0	47.2885	127.054	1	1	0	1	24.4106	22.2148	51.1731
DATA	261	2	97	0	0	Col_1_25003932	Col_1_25003932	8058.53	428.642	-1.787709046e-002	9.275724729e-002	8.471705439e-001	5.253674e+002	5.041805e+002	7.162442e+001	8.339478e+001	166	118	22	50	6.962840e+000	1.609869e+001	0	0	0	0	0	0	0	0	0	0	0	115.08	54.634	1	1	1	1	24.4106	22.3271	50.7722
DATA	262	2	98	0	0	NC_5_25618804	NC_5_25618804	8079.58	428.491	1.143129983e-001	6.246408895e-002	6.724103286e-002	6.900011e+003	8.977653e+003	6.917192e+002	9.002219e+002	1507	1080.5	22	50	7.031015e+000	1.606517e+001	0	0	0	0	0	0	0	0	0	0	0	1510.19	972.362	1	1	1	1	25.1049	22.2369	50.7457
DATA	263	2	99	0	0	Col_3_21534932	Col_3_21534932	8101.8	429.5	5.136408329e-002	6.285823986e-002	4.138475070e-001	2.693089e+003	3.031201e+003	2.736878e+002	3.103294e+002	636.5	381.5	22	50	7.053022e+000	1.559446e+001	0	0	0	0	0	0	0	0	0	0	0	588.949	328.102	1	1	1	1	25.7804	22.2597	50.4539
DATA	264	2	100	0	0	Col_3_5436019	Col_3_5436019	8122.28	429.053	1.235997847e-001	6.326936648e-002	5.075461286e-002	3.047189e+003	4.050411e+003	3.086031e+002	4.104705e+002	692	480	22	49	7.304049e+000	1.557759e+001	0	0	0	0	0	0	0	0	0	0	0	665.749	438.166	1	1	1	1	25.7804	22.4425	50.4493
DATA	265	2	101	1028	1	SM_08	SM_08	8142.8	428.735	0.000000000e+000	6.314649205e-001	1.000000000e+000	4.854597e+001	6.615851e+001	4.887818e+001	6.674801e+001	50.5	68	22	49	7.133237e+000	1.563886e+001	0	0	0	0	0	0	0	0	0	0	0	3.08422	5.0456	0	0	0	0	24.1747	22.294	50.2165
DATA	266	2	102	0	0	Col_2_1571380	Col_2_1571380	8164.79	429.304	6.391170300e-002	6.488524195e-002	3.246260533e-001	1.658220e+003	1.921117e+003	1.728845e+002	2.033409e+002	401	273	22	49	7.051647e+000	1.557758e+001	0	0	0	0	0	0	0	0	0	0	0	361.543	207.521	1	1	1	1	25.1049	22.0745	50.4399
DATA	267	2	103	0	0	NC_2_13618106	NC_2_13618106	8185.51	428.294	-1.033727480e-001	3.442485497e-001	7.639596139e-001	1.192518e+002	9.399226e+001	5.039981e+001	6.734808e+001	74	74.5	22	50	7.056994e+000	1.583186e+001	0	0	0	0	0	0	0	0	0	0	0	25.9689	10.1454	1	1	0	0	24.4106	22.1272	50.7234
DATA	268	2	104	0	0	NC_2_17986644	NC_2_17986644	8207.09	428.963	3.193153296e-002	1.628775426e-001	8.445739587e-001	2.298152e+002	2.473491e+002	5.414425e+001	7.118605e+001	100.5	93	22	50	6.974410e+000	1.569758e+001	0	0	0	0	0	0	0	0	0	0	0	49.9883	26.6738	1	1	0	0	24.4106	22.1349	51.0315
DATA	269	2	105	0	0	NC_4_6586630	NC_4_6586630	8228.29	428.604	-4.607486904e-001	3.127760430e-001	1.407255444e-001	1.917894e+002	6.638591e+001	5.270246e+001	6.685391e+001	92	68.5	22	50	6.945918e+000	1.564563e+001	0	0	0	0	0	0	0	0	0	0	0	41.6628	2.50406	1	0	0	0	23.696	22.0748	51.3309
DATA	270	2	106	0	0	NC_2_8761594	NC_2_8761594	8249.37	428.544	2.216458871e-002	7.481710683e-002	7.670389548e-001	8.232897e+002	8.663977e+002	9.588625e+001	1.094512e+002	234	158	22	50	7.010819e+000	1.570067e+001	0	0	0	0	0	0	0	0	0	0	0	178.608	93.2486	1	1	1	1	25.1049	22.0294	51.0073
DATA	271	2	107	0	0	NC_5_21798279	NC_5_21798279	8270.75	428.643	1.484589710e+000	1.536770047e-001	4.438902429e-022	7.301392e+002	2.228411e+004	8.805609e+001	2.229417e+003	209.5	2465	22	50	7.102982e+000	1.569064e+001	0	0	0	0	0	0	0	0	0	0	0	158.18	2395.75	1	1	1	1	25.1049	22.2869	50.6644
DATA	272	2	108	0	0	Col_3_20208243	Col_3_20208243	8291.57	428.397	-3.747844258e-002	1.013591445e-001	7.115621647e-001	4.681923e+002	4.294828e+002	6.798476e+001	7.960982e+001	154.5	102.5	22	50	7.072681e+000	1.556177e+001	0	0	0	0	0	0	0	0	0	0	0	101.283	46.1211	1	1	1	1	25.1049	22.2626	50.4976
DATA	273	2	109	0	0	Col_3_7305271	Col_3_7305271	8312.81	428.769	-2.154268963e-001	1.485648493e-001	1.470437622e-001	3.429346e+002	2.088259e+002	6.010907e+001	7.028828e+001	126	89	22	50	7.048354e+000	1.579544e+001	0	0	0	0	0	0	0	0	0	0	0	74.0774	22.3974	1	1	1	0	24.4106	22.2193	50.6686
DATA	274	2	110	0	0	Col_3_23278447	Col_3_23278447	8334.04	428.706	-3.107419405e-001	1.285553563e-001	1.564111022e-002	4.641518e+002	2.269437e+002	6.781701e+001	7.093059e+001	143	87.5	22	50	7.134094e+000	1.611702e+001	0	0	0	0	0	0	0	0	0	0	0	100.103	24.3089	1	1	1	0	24.1747	22.3338	50.8945
DATA	275	2	111	0	0	Col_1_18371899	Col_1_18371899	8355.29	428.5	5.216634536e-002	8.258750363e-002	5.276160132e-001	6.208603e+002	7.001002e+002	7.942026e+001	9.710789e+001	180	134	22	50	7.165224e+000	1.629712e+001	0	0	0	0	0	0	0	0	0	0	0	133.678	74.8878	1	1	1	1	27.0811	22.2809	51.2494
DATA	276	2	112	0	0	Col_2_17124882	Col_2_17124882	8376.5	428.324	3.466768003e-001	8.317594932e-002	3.072929450e-005	4.030855e+003	8.955174e+003	4.061271e+002	1.109463e+003	771	675.5	22	50	7.181774e+000	1.603127e+001	0	0	1	1	0	0	0	0	0	0	0	866.406	956.528	1	1	1	1	27.0811	22.348	50.7
DATA	277	2	113	0	0	Col_3_6471900	Col_3_6471900	8397.5	428.324	3.081636014e-002	9.778891131e-002	7.526618606e-001	4.619080e+002	4.958746e+002	6.784862e+001	8.375121e+001	151	114	22	50	7.233162e+000	1.601768e+001	0	0	0	0	0	0	0	0	0	0	0	99.1124	52.886	1	1	1	1	27.0811	22.2923	50.5364
DATA	278	2	114	0	0	Col_3_7785681	Col_3_7785681	8418.76	428.729	5.341537689e-002	6.379175262e-002	4.024015637e-001	2.072411e+003	2.343642e+003	2.131372e+002	2.439193e+002	491	309	22	49	7.381033e+000	1.636481e+001	0	0	0	0	0	0	0	0	0	0	0	443.897	249.553	1	1	1	1	25.7804	22.4723	51.0272
DATA	279	2	115	0	0	Col_1_25679407	Col_1_25679407	8439.67	428.927	1.581449674e-002	1.021251377e-001	8.769363364e-001	4.396063e+002	4.559092e+002	6.648384e+001	8.163121e+001	145	115	22	49	7.203509e+000	1.606949e+001	0	0	0	0	0	0	0	0	0	0	0	93.9905	48.4655	1	1	1	1	24.8756	22.1834	50.3514
DATA	280	2	116	0	0	NC_1_11485320	NC_1_11485320	8460.9	428.397	-2.149597397e-001	9.991884547e-002	3.144910642e-002	6.077911e+002	3.705054e+002	7.868613e+001	7.729044e+001	176	101	21	49	7.170128e+000	1.597717e+001	0	0	0	0	0	0	0	0	0	0	0	129.693	39.3183	1	1	1	1	25.7804	21.9155	50.2442
DATA	281	2	117	0	0	Col_5_6820989	Col_5_6820989	8482.42	428.864	-1.688243059e-001	7.746303657e-002	2.930065478e-002	9.917333e+002	6.723115e+002	1.110967e+002	9.559393e+001	266	132	22	49	7.138297e+000	1.607816e+001	0	0	0	0	0	0	0	0	0	0	0	211.21	71.214	1	1	1	1	25.3321	21.9111	50.3689
DATA	282	2	118	0	0	NC_2_3544138	NC_2_3544138	8503.42	428.623	2.352393139e-001	6.618393164e-002	3.789481836e-004	2.293681e+003	3.942505e+003	2.347914e+002	4.000862e+002	530	481	21	48	7.219648e+000	1.578049e+001	0	0	0	0	0	0	0	0	0	0	0	487.498	416.825	1	1	1	1	24.4106	21.89	49.8539
DATA	283	2	119	0	0	NC_1_27783753	NC_1_27783753	8524.05	428.525	-8.444700509e-002	9.652580207e-002	3.816475963e-001	5.467652e+002	4.501465e+002	7.427664e+001	8.172905e+001	162	111	22	49	7.266134e+000	1.564726e+001	0	0	0	0	0	0	0	0	0	0	0	115.975	47.5009	1	1	1	1	26.2212	22.0433	50.158
DATA	284	2	120	0	0	NC_4_2326680	NC_4_2326680	8545.92	428.769	-3.546701231e-003	6.534424740e-002	9.567143335e-001	1.660189e+003	1.646686e+003	1.734954e+002	1.782941e+002	402	238	22	50	7.148959e+000	1.580150e+001	0	0	0	0	0	0	0	0	0	0	0	351.386	173.396	1	1	1	1	24.1747	22.0895	50.5705
DATA	285	2	121	0	0	NC_1_26305348	NC_1_26305348	8566.51	427.925	6.535258051e-002	3.056493350e-001	8.306908986e-001	1.144030e+002	1.329811e+002	5.177309e+001	6.977937e+001	72.5	78.5	21	50	7.184637e+000	1.581786e+001	0	0	0	0	0	0	0	0	0	0	0	24.1608	13.9742	1	1	0	0	25.3321	21.8944	50.7776
DATA	286	2	122	0	0	Col_3_607305	Col_3_607305	8588	428.167	-2.734757521e-002	7.066980001e-002	6.987733609e-001	1.096115e+003	1.029221e+003	1.207292e+002	1.237187e+002	276	173	22	50	7.163739e+000	1.572749e+001	0	0	0	0	0	0	0	0	0	0	0	230.978	107.913	1	1	1	1	24.8756	21.9488	50.7994
DATA	287	2	123	0	0	Col_3_18609790	Col_3_18609790	8608.69	428.673	-4.189464428e-002	6.958448651e-002	5.471283802e-001	1.198823e+003	1.088580e+003	1.301674e+002	1.287807e+002	306	170	22	50	7.048807e+000	1.584429e+001	0	0	0	0	0	0	0	0	0	0	0	252.083	113.882	1	1	1	1	23.9365	21.9033	51.0093
DATA	288	2	124	0	0	Col_2_2441608	Col_2_2441608	8629.98	428.463	-8.254268921e-003	7.975207611e-002	9.175668556e-001	7.384560e+002	7.245534e+002	8.964903e+001	1.000333e+002	191	141	21	50	7.111393e+000	1.575720e+001	0	0	0	0	0	0	0	0	0	0	0	154.919	75.6204	1	1	1	1	21.9382	21.7666	51.1954
DATA	289	2	125	0	0	NC_3_2616994	NC_3_2616994	8651.44	427.973	0.000000000e+000	6.300297870e-001	1.000000000e+000	5.062853e+001	6.869823e+001	5.095368e+001	6.914071e+001	38	66	22	50	7.120513e+000	1.592348e+001	0	0	0	0	0	0	0	0	0	0	0	-10.1699	-1.1812	0	0	0	0	29.1201	21.9818	50.8926
DATA	290	2	126	0	0	NC_1_4271217	NC_1_4271217	8672.5	427.676	-3.949874704e-002	5.212311580e-001	9.395943572e-001	7.542783e+001	6.887044e+001	5.162925e+001	6.944242e+001	63	69.5	22	49	7.034710e+000	1.601172e+001	0	0	0	0	0	0	0	0	0	0	0	15.7481	4.38322	1	0	0	0	27.0811	21.9218	50.6993
DATA	291	2	127	0	0	Col_1_22523812	Col_1_22523812	8693.69	427.5	-1.191363130e-002	9.190483836e-002	8.968591058e-001	5.559398e+002	5.408965e+002	7.557798e+001	8.806343e+001	163	116	21	49	7.106650e+000	1.608724e+001	0	0	0	0	0	0	0	0	0	0	0	115.791	56.0265	1	1	1	1	24.4106	21.906	50.5324
DATA	292	2	128	0	0	NC_2_421707	NC_2_421707	8714.81	427.132	-7.399093324e-002	8.109827775e-002	3.615785378e-001	7.782247e+002	6.563176e+002	9.322360e+001	9.572296e+001	210	133	21	50	7.063453e+000	1.602315e+001	0	0	0	0	0	0	0	0	0	0	0	161.689	67.8006	1	1	1	1	24.4106	21.8794	50.5916
DATA	293	2	129	0	0	Col_5_8923386	Col_5_8923386	8736.11	427.352	9.610803324e-002	6.969975531e-002	1.679298534e-001	1.060046e+003	1.322613e+003	1.178313e+002	1.495841e+002	259	206	21	49	7.065193e+000	1.624628e+001	0	0	0	0	0	0	0	0	0	0	0	219.703	136.254	1	1	1	1	25.1049	21.7424	50.5453
DATA	294	2	130	0	0	Col_2_18304785	Col_2_18304785	8757.22	427.522	-3.086635253e-002	1.116833495e-001	7.822609722e-001	4.198542e+002	3.910499e+002	6.650615e+001	8.024481e+001	126.5	105.5	21	49	7.180972e+000	1.594001e+001	0	0	0	0	0	0	0	0	0	0	0	86.8043	40.1717	1	1	1	1	27.0811	21.5684	50.0311
DATA	295	2	131	0	0	NC_4_3557490	NC_4_3557490	8778.29	427.5	3.859524016e-003	8.391328374e-002	9.633148760e-001	6.597771e+002	6.656666e+002	8.382544e+001	9.679742e+001	187	125	21	49	7.069588e+000	1.605197e+001	0	0	0	0	0	0	0	0	0	0	0	136.067	68.1842	1	1	1	1	27.0811	21.6334	50.503
DATA	296	2	132	0	0	NC_5_20922657	NC_5_20922657	8799.42	428.073	-1.496092355e-001	7.799793332e-002	5.509604759e-002	9.744672e+002	6.904910e+002	1.103753e+002	9.867080e+001	247	141.5	21	49	7.082041e+000	1.588520e+001	0	0	0	0	0	0	0	0	0	0	0	200.472	70.5165	1	1	1	1	24.8756	21.8203	50.366
DATA	297	2	133	0	0	Col_4_14184094	Col_4_14184094	8820.93	427.964	6.650524419e-002	6.478729101e-002	3.046480389e-001	1.789698e+003	2.085859e+003	1.863628e+002	2.202440e+002	405.5	284	22	50	7.146397e+000	1.617089e+001	0	0	0	0	0	0	0	0	0	0	0	367.225	212.353	1	1	1	1	24.6442	22.1004	50.6242
DATA	298	2	134	0	0	Col_3_18879086	Col_3_18879086	8842.16	427.627	1.682579084e-001	6.773236581e-002	1.298581151e-002	1.300433e+003	1.915782e+003	1.400942e+002	2.042875e+002	313	251	22	50	7.242598e+000	1.590431e+001	0	0	0	0	0	0	0	0	0	0	0	266.135	194.42	1	1	1	1	24.1747	22.1511	50.6275
DATA	299	2	135	0	0	NC_3_10257014	NC_3_10257014	8862.82	427.636	1.625961228e-001	8.445116928e-002	5.418844304e-002	5.641179e+002	8.202873e+002	7.688399e+001	1.085901e+002	161	147	21	50	7.221803e+000	1.620346e+001	0	0	0	0	0	0	0	0	0	0	0	115.156	82.9828	1	1	1	1	25.1049	22.0175	50.8922
DATA	300	2	136	0	0	NC_1_11824678	NC_1_11824678	8884.09	427.625	-1.770197584e-001	1.094046906e-001	1.056567543e-001	5.256111e+002	3.496590e+002	7.420134e+001	7.949588e+001	151.5	94.5	21	50	7.113237e+000	1.607510e+001	0	0	0	0	0	0	0	0	0	0	0	107.015	35.2548	1	1	1	0	25.5572	21.7831	50.848
DATA	301	2	137	0	0	Col_3_9637959	Col_3_9637959	8905.21	427.321	4.239836687e-002	6.762492745e-002	5.306831066e-001	1.309934e+003	1.444268e+003	1.411275e+002	1.612169e+002	315	204.5	22	50	7.161181e+000	1.590670e+001	0	0	0	0	0	0	0	0	0	0	0	266.001	145.125	1	1	1	1	25.1049	21.8636	50.8325
DATA	302	2	138	0	0	NC_4_2992483	NC_4_2992483	8926.22	426.964	0.000000000e+000	6.321531696e-001	1.000000000e+000	5.231670e+001	7.142533e+001	5.266832e+001	7.216198e+001	49	74.5	22	50	7.127743e+000	1.587615e+001	0	0	0	0	0	0	0	0	0	0	0	2.59756	6.3208	0	0	0	0	25.1049	21.8282	50.6923
DATA	303	2	139	0	0	Col_3_11427598	Col_3_11427598	8947.31	426.931	-4.791468954e-002	6.533999147e-002	4.633673234e-001	1.875590e+003	1.679667e+003	1.948467e+002	1.828037e+002	414	224	22	49	7.110955e+000	1.577833e+001	0	0	0	0	0	0	0	0	0	0	0	378.869	167.598	1	1	1	1	26.0017	21.8665	50.4591
DATA	304	2	140	0	0	Col_3_2167717	Col_3_2167717	8968.66	426.983	9.267657359e-002	6.397604323e-002	1.474454940e-001	2.214045e+003	2.740709e+003	2.276434e+002	2.834742e+002	479	352	22	49	7.110999e+000	1.549054e+001	0	0	0	0	0	0	0	0	0	0	0	446.059	272.467	1	1	1	1	25.7804	21.9396	50.1778
DATA	305	2	141	0	0	Col_4_7673035	Col_4_7673035	8989.86	426.982	4.379019237e-002	6.806334187e-002	5.199813755e-001	1.278289e+003	1.413901e+003	1.384071e+002	1.589755e+002	306	207	22	48	7.123686e+000	1.548811e+001	0	0	0	0	0	0	0	0	0	0	0	256.859	140.039	1	1	1	1	25.7804	21.822	49.5567
DATA	306	2	142	0	0	Col_4_15030031	Col_4_15030031	9011.24	426.831	-3.078424848e-001	1.084106280e-001	4.517057051e-003	6.457564e+002	3.178529e+002	8.367398e+001	7.958153e+001	173	97.5	21	49	7.169466e+000	1.537936e+001	0	0	0	0	0	0	0	0	0	0	0	129.414	31.3604	1	1	1	0	26.2212	21.8162	50.0174
DATA	307	2	143	0	0	NC_5_22578738	NC_5_22578738	9032.33	427.127	-2.849255849e-001	3.877145094e-001	4.624095254e-001	1.402457e+002	7.277196e+001	5.515911e+001	7.339988e+001	73	70	22	50	7.202750e+000	1.543289e+001	0	0	0	0	0	0	0	0	0	0	0	28.0344	4.74872	1	0	0	0	27.0811	21.9493	50.6538
DATA	308	2	144	0	0	Col_2_3154250	Col_2_3154250	9053.64	427.9	1.006109475e-001	6.384714772e-002	1.150697203e-001	2.366699e+003	2.983692e+003	2.426372e+002	3.072962e+002	500.5	360	21	50	7.176854e+000	1.547415e+001	0	0	0	0	0	0	0	0	0	0	0	471.905	292.088	1	1	1	1	24.1747	21.9385	50.878
DATA	309	2	145	0	0	NC_4_10636017	NC_4_10636017	9074.56	426.973	0.000000000e+000	6.311807130e-001	1.000000000e+000	5.328069e+001	7.335727e+001	5.362288e+001	7.382976e+001	38.5	61.5	21	50	7.022943e+000	1.593310e+001	0	0	0	0	0	0	0	0	0	0	0	-8.90896	-2.06168	0	0	0	0	30	21.8995	51.2329
DATA	310	2	146	0	0	NC_3_14352387	NC_3_14352387	9095.72	427.13	-8.601338547e-002	3.795249500e-001	8.207080898e-001	1.170782e+002	9.604228e+001	5.501899e+001	7.475422e+001	68.5	74.5	21	50	7.056591e+000	1.619022e+001	0	0	0	0	0	0	0	0	0	0	0	23.2238	9.32547	1	1	0	0	24.6442	21.8192	51.1432
DATA	311	2	147	0	0	Col_5_14632308	Col_5_14632308	9117.13	426.85	1.138830051e-001	6.681059548e-002	8.827559313e-002	1.445599e+003	1.879017e+003	1.542809e+002	2.021144e+002	326.5	258	21	50	7.078618e+000	1.643219e+001	0	0	0	0	0	0	0	0	0	0	0	286.008	181.669	1	1	1	1	26.6546	21.834	51.0368
DATA	312	2	148	0	0	Col_1_4640897	Col_1_4640897	9138.13	426.667	-5.802101480e-002	7.614416436e-002	4.460665813e-001	9.576099e+002	8.378526e+002	1.099537e+002	1.122976e+002	236	148	21	50	7.130485e+000	1.603060e+001	0	0	0	0	0	0	0	0	0	0	0	188.987	80.6606	1	1	1	1	26.2212	21.9739	50.627
DATA	313	2	149	0	0	NC_5_14149118	NC_5_14149118	9159.78	427.111	8.381106016e-001	2.638061485e-001	1.488100129e-003	5.382167e+001	3.707386e+002	5.418172e+001	8.375644e+001	49.5	101	21	50	7.150572e+000	1.588518e+001	0	0	0	0	0	0	0	0	0	0	0	2.45726	35.533	0	1	0	0	23.9365	22.0059	50.7893
DATA	314	2	150	0	0	NC_1_26267745	NC_1_26267745	9180.51	426.228	-1.675451198e-001	8.241583331e-002	4.206020160e-002	9.217985e+002	6.267450e+002	1.069856e+002	9.807635e+001	232	122	21	49	7.011034e+000	1.584225e+001	0	0	0	0	0	0	0	0	0	0	0	181.018	59.8041	1	1	1	1	25.3321	21.9075	50.6197
DATA	315	2	151	0	0	Col_3_19582717	Col_3_19582717	9201.79	426.75	-1.443990536e-002	9.360244490e-002	8.773980621e-001	5.833572e+002	5.642800e+002	7.978536e+001	9.448106e+001	163	124	21	49	6.870911e+000	1.576241e+001	0	0	0	0	0	0	0	0	0	0	0	114.288	53.6009	1	1	1	1	23.2073	21.9267	50.4634
DATA	316	2	152	0	0	NC_3_1744221	NC_3_1744221	9223.04	426.764	0.000000000e+000	6.346046258e-001	1.000000000e+000	5.421067e+001	7.564414e+001	5.476432e+001	7.640681e+001	56.5	75.5	21	49	6.565548e+000	1.598487e+001	0	0	0	0	0	0	0	0	0	0	0	9.26395	6.12878	0	0	0	0	25.1049	21.6348	50.5439
DATA	317	2	153	0	0	Col_5_25071448	Col_5_25071448	9244.71	426.714	1.805964162e-001	6.913421945e-002	8.994634448e-003	1.214786e+003	1.841179e+003	1.332210e+002	1.993777e+002	286.5	232.5	21	49	6.633120e+000	1.607545e+001	0	0	0	0	0	0	0	0	0	0	0	236.872	173.25	1	1	1	1	24.8756	21.7349	50.6043
DATA	318	2	154	0	0	NC_4_6875499	NC_4_6875499	9265.52	427.08	-6.557959621e-002	1.575525731e-001	6.772347958e-001	3.046866e+002	2.619834e+002	6.270667e+001	8.119838e+001	105	90.5	21	50	6.722908e+000	1.591593e+001	0	0	0	0	0	0	0	0	0	0	0	59.2824	24.5373	1	1	1	0	23.696	21.5989	50.6314
DATA	319	2	155	0	0	Col_2_14662026	Col_2_14662026	9285.75	426.255	-9.363676208e-002	9.098211397e-002	3.033961843e-001	6.871902e+002	5.539112e+002	8.797384e+001	9.503136e+001	175	118	21	50	7.050354e+000	1.588914e+001	0	0	0	0	0	0	0	0	0	0	0	133.41	51.6352	1	1	1	1	24.8756	21.9402	50.5738
DATA	320	2	156	0	0	NC_4_2294185	NC_4_2294185	9306.98	425.789	-1.083876656e-001	1.263048160e-001	3.908131929e-001	4.247836e+002	3.309635e+002	6.953321e+001	8.436824e+001	126	99	22	50	6.922158e+000	1.596158e+001	0	0	0	0	0	0	0	0	0	0	0	82.285	30.6985	1	1	1	0	24.8756	22.0086	50.7068
DATA	321	2	157	0	0	Col_4_2440170	Col_4_2440170	9328.59	426.196	-9.049169312e-003	2.611909180e-001	9.723621772e-001	1.651435e+002	1.617381e+002	5.758233e+001	7.965932e+001	76	76	22	50	6.959081e+000	1.597580e+001	0	0	0	0	0	0	0	0	0	0	0	31.924	14.9261	1	1	0	0	25.3321	22.0493	50.7402
DATA	322	2	158	0	0	Col_5_23089709	Col_5_23089709	9349	425.725	-8.602187477e-002	1.291894855e-001	5.055017584e-001	4.049694e+002	3.322005e+002	6.852148e+001	8.513635e+001	125	91	22	49	7.043396e+000	1.569456e+001	0	0	0	0	0	0	0	0	0	0	0	78.1286	30.5058	1	1	1	0	21.6755	22.2987	50.2333
DATA	323	2	159	0	0	Col_5_8762121	Col_5_8762121	9370.5	426.5	-3.582712799e-003	7.198793132e-002	9.603070744e-001	1.118487e+003	1.109298e+003	1.248068e+002	1.360651e+002	258	170	22	50	7.286918e+000	1.592572e+001	0	0	0	0	0	0	0	0	0	0	0	215.383	101.343	1	1	1	1	24.4106	22.5572	50.526
DATA	324	2	160	0	0	Col_3_645720	Col_3_645720	9391.89	426.382	5.311162773e-002	1.330924657e-001	6.898503878e-001	3.346889e+002	3.782273e+002	6.479488e+001	8.777868e+001	105.5	103.5	22	50	7.183614e+000	1.573826e+001	0	0	0	0	0	0	0	0	0	0	0	64.3279	34.371	1	1	1	0	25.3321	22.5592	51.0892
DATA	325	2	161	0	0	NC_2_16896608	NC_2_16896608	9413	426.203	3.975008330e-001	1.068787795e-001	1.998749229e-004	1.823043e+003	4.553000e+003	2.023242e+002	7.055875e+002	317	341	22	51	7.040050e+000	1.587051e+001	0	0	1	1	0	0	0	0	0	0	0	349.765	411.552	1	1	1	1	28.1191	22.6988	51.7026
DATA	326	2	162	66	1	DarkCorner	DarkCorner	9433.65	426	0.000000000e+000	6.349196513e-001	1.000000000e+000	5.531891e+001	7.954442e+001	5.567419e+001	8.005676e+001	39	56	22	51	6.902816e+000	1.603649e+001	0	0	0	0	0	0	0	0	0	0	0	-6.23183	-4.97483	0	0	0	0	24.8756	22.748	51.5963
DATA	327	2	163	66	1	DarkCorner	DarkCorner	9455.32	425.694	0.000000000e+000	6.353825769e-001	1.000000000e+000	5.541157e+001	7.999411e+001	5.579427e+001	8.050935e+001	47.5	60	22	50	6.880217e+000	1.619350e+001	0	0	0	0	0	0	0	0	0	0	0	3.3078	-2.01716	0	0	0	0	26.6546	22.7473	51.2864
DATA	328	2	164	66	1	DarkCorner	DarkCorner	9477.17	426.319	0.000000000e+000	6.356709144e-001	1.000000000e+000	5.549224e+001	8.044585e+001	5.584863e+001	8.096400e+001	41	64	22	50	6.667485e+000	1.598958e+001	0	0	0	0	0	0	0	0	0	0	0	-4.31536	-3.01633	0	0	0	0	28.3221	22.4585	50.8184
DATA	329	3	1	66	1	DarkCorner	DarkCorner	6016.77	439.774	0.000000000e+000	6.376185938e-001	1.000000000e+000	4.534114e+001	6.708165e+001	4.563234e+001	6.751372e+001	43	55	20	48	6.744372e+000	1.555071e+001	0	0	0	0	0	0	0	0	0	0	0	-4.71605	-8.71831	0	0	0	0	24.4106	20.218	49.1034
DATA	330	3	2	66	1	DarkCorner	DarkCorner	6038.22	439.593	0.000000000e+000	6.372269705e-001	1.000000000e+000	4.563033e+001	6.723924e+001	4.592338e+001	6.767232e+001	45	66	20	48	6.525282e+000	1.554927e+001	0	0	0	0	0	0	0	0	0	0	0	-4.88921	-0.7956	0	0	0	0	25.1049	20.4935	49.5022
DATA	331	3	3	0	0	Col_4_6792843	Col_4_6792843	6060.11	439.745	-7.926159816e-002	1.191826564e-001	5.060229546e-001	3.827460e+002	3.188960e+002	6.000318e+001	7.494873e+001	133	101	21	49	6.726281e+000	1.561926e+001	0	0	0	0	0	0	0	0	0	0	0	88.3231	33.8441	1	1	1	0	25.1049	21.0431	49.7494
DATA	332	3	4	0	0	NC_1_5390149	NC_1_5390149	6081.17	440.271	3.797832120e-002	1.329537784e-001	7.751457752e-001	2.903165e+002	3.168473e+002	5.480044e+001	7.498897e+001	113	102	21	49	6.808148e+000	1.594726e+001	0	0	0	0	0	0	0	0	0	0	0	66.6081	33.5572	1	1	1	0	22.9591	21.0769	50.1575
DATA	333	3	5	0	0	NC_5_10643669	NC_5_10643669	6102.45	439.782	-1.352450706e-001	1.783027240e-001	4.481434805e-001	2.500490e+002	1.831387e+002	5.299868e+001	7.051644e+001	107	87	21	49	6.788016e+000	1.587677e+001	0	0	0	0	0	0	0	0	0	0	0	57.0616	19.359	1	1	1	0	25.3321	21.0911	49.9162
DATA	334	3	6	0	0	Col_4_13331099	Col_4_13331099	6123.65	439.315	1.522620110e-002	7.716241370e-002	8.435719205e-001	7.569839e+002	7.839942e+002	8.908538e+001	1.039242e+002	224	138	21	49	6.795742e+000	1.598786e+001	0	0	0	0	0	0	0	0	0	0	0	171.868	82.7257	1	1	1	1	24.8756	21.1429	50.2481
DATA	335	3	7	0	0	NC_5_1452901	NC_5_1452901	6144.13	440.018	4.801034537e-002	6.309138133e-002	4.466778606e-001	2.480608e+003	2.770566e+003	2.525107e+002	2.853587e+002	625	346	21	49	6.865763e+000	1.582273e+001	0	0	0	0	0	0	0	0	0	0	0	560.479	291.861	1	1	1	1	24.8756	20.9453	50.4624
DATA	336	3	8	0	0	Col_4_7586796	Col_4_7586796	6165.5	439.92	2.136994258e-001	7.238162834e-002	3.153154847e-003	8.495899e+002	1.389661e+003	9.729545e+001	1.549050e+002	234	189	20	50	6.604410e+000	1.601674e+001	0	0	0	0	0	0	0	0	0	0	0	191.065	146.161	1	1	1	1	23.9365	20.659	50.7022
DATA	337	3	9	0	0	Col_1_27740394	Col_1_27740394	6186.78	439.891	3.580936999e-002	7.327675574e-002	6.250635793e-001	8.730075e+002	9.480414e+002	9.944697e+001	1.169850e+002	250	159	21	49	6.865677e+000	1.586610e+001	0	0	0	0	0	0	0	0	0	0	0	195.468	99.5672	1	1	1	1	24.6442	21.0147	50.3715
DATA	338	3	10	0	0	NC_5_24456137	NC_5_24456137	6208	439.203	0.000000000e+000	6.301445890e-001	1.000000000e+000	4.862559e+001	6.819044e+001	4.806665e+001	6.882653e+001	61	72	21	49	6.976762e+000	1.583144e+001	0	0	0	0	0	0	0	0	0	0	0	10.8433	5.45629	1	0	0	0	30	21.0617	49.9383
DATA	339	3	11	0	0	NC_3_16083971	NC_3_16083971	6228.75	438.828	0.000000000e+000	6.346007724e-001	1.000000000e+000	4.769500e+001	6.827176e+001	4.801302e+001	6.871821e+001	48.5	67	21	48	6.940445e+000	1.583714e+001	0	0	0	0	0	0	0	0	0	0	0	2.35541	1.00625	0	0	0	0	27.0811	21.3138	49.2843
DATA	340	3	12	0	0	Col_5_7828815	Col_5_7828815	6250.14	438.954	1.177125535e-001	6.436367420e-002	6.741963054e-002	1.988933e+003	2.608150e+003	2.046459e+002	2.697342e+002	481	341	21	48	6.908311e+000	1.563423e+001	0	0	0	0	0	0	0	0	0	0	0	440.201	272.921	1	1	1	1	27.501	21.4213	49.2467
DATA	341	3	13	0	0	NC_2_6893966	NC_2_6893966	6271.42	439.145	0.000000000e+000	5.802943419e-001	1.000000000e+000	5.814792e+001	6.842045e+001	4.869821e+001	6.890042e+001	59	67.5	21	49	6.643705e+000	1.600187e+001	0	0	0	0	0	0	0	0	0	0	0	12.8247	2.43158	1	0	0	0	25.5572	21.2052	49.8033
DATA	342	3	14	0	0	NC_5_23707859	NC_5_23707859	6292.34	438.662	-1.812846526e-001	1.034420473e-001	7.968376262e-002	5.488592e+002	3.615566e+002	7.324554e+001	7.783030e+001	155	99	20	48	6.548858e+000	1.589926e+001	0	0	0	0	0	0	0	0	0	0	0	120.673	37.7611	1	1	1	1	27.9146	20.9844	49.5729
DATA	343	3	15	0	0	NC_4_6351369	NC_4_6351369	6313.7	438.9	2.129990928e-001	3.888636234e-001	5.838652668e-001	7.406103e+001	1.209452e+002	4.921224e+001	7.003276e+001	65	78.5	20	48	6.818270e+000	1.570495e+001	0	0	0	0	0	0	0	0	0	0	0	16.233	12.621	1	1	0	0	30	20.7452	49.6369
DATA	344	3	16	0	0	NC_4_4914754	NC_4_4914754	6334.35	439.093	4.110589153e-001	4.601799175e-001	3.717195822e-001	4.847566e+001	1.249058e+002	4.898913e+001	7.015105e+001	56.5	72.5	20	48	6.538683e+000	1.602162e+001	0	0	0	0	0	0	0	0	0	0	0	9.71726	13.0249	0	1	0	0	21.9382	20.5384	49.5434
DATA	345	3	17	0	0	NC_4_8009104	NC_4_8009104	6356.07	438.964	1.244292713e-001	6.810422666e-002	6.769346715e-002	1.169474e+003	1.557471e+003	1.267662e+002	1.703775e+002	279	235	20	49	6.868212e+000	1.560109e+001	0	0	0	0	0	0	0	0	0	0	0	254.935	162.304	1	1	1	1	24.6442	20.7465	49.8209
DATA	346	3	18	0	0	Col_3_18401779	Col_3_18401779	6377.14	438.679	-1.169561210e-001	8.206268458e-002	1.540980514e-001	7.866325e+002	6.009188e+002	9.269494e+001	9.158322e+001	221	128	20	49	6.512926e+000	1.549565e+001	0	0	0	0	0	0	0	0	0	0	0	171.069	62.5883	1	1	1	1	25.5572	20.4929	50.0162
DATA	347	3	19	66	-1	(-)3xSLv1	NegativeControl	6398.4	438.586	0.000000000e+000	6.329844797e-001	1.000000000e+000	4.883190e+001	6.870117e+001	4.914552e+001	6.914368e+001	41	58	20	49	6.469623e+000	1.576820e+001	0	0	0	0	0	0	0	0	0	0	0	-6.41449	-7.58476	0	0	0	0	30	20.5545	49.8389
DATA	348	3	20	0	0	NC_5_4425576	NC_5_4425576	6418.96	438.491	-1.774140269e-001	2.175427481e-001	4.147653455e-001	2.158884e+002	1.434879e+002	5.376852e+001	7.064150e+001	95	88.5	20	48	6.486088e+000	1.564493e+001	0	0	0	0	0	0	0	0	0	0	0	46.7501	14.9326	1	1	0	0	25.3321	20.3674	49.7602
DATA	349	3	21	0	0	NC_5_6302487	NC_5_6302487	6440.1	437.788	-1.441850453e-002	7.534908085e-002	8.482466294e-001	8.599830e+002	8.319005e+002	9.914447e+001	1.082014e+002	233	153	20	48	6.501836e+000	1.579149e+001	0	0	0	0	0	0	0	0	0	0	0	185.885	86.5509	1	1	1	1	23.4529	20.3748	49.8138
DATA	350	3	22	0	0	NC_2_18903954	NC_2_18903954	6461.85	438.5	-1.332696142e-001	1.511828529e-001	3.780403516e-001	3.116806e+002	2.293190e+002	5.843213e+001	7.290563e+001	113	92	20	48	6.491826e+000	1.593960e+001	0	0	0	0	0	0	0	0	0	0	0	67.2461	23.8524	1	1	1	0	26.6546	20.3764	49.965
DATA	351	3	23	0	0	NC_4_3002968	NC_4_3002968	6483	438.5	1.507026656e-002	1.235111947e-001	9.028868301e-001	3.389585e+002	3.509270e+002	5.999544e+001	7.760302e+001	117.5	97	20	48	6.450231e+000	1.574875e+001	0	0	0	0	0	0	0	0	0	0	0	73.017	36.496	1	1	1	1	26.2212	20.475	49.6977
DATA	352	3	24	0	0	NC_5_10964726	NC_5_10964726	6504.39	438.429	-3.127170912e-001	1.443942308e-001	3.033278721e-002	4.068156e+002	1.980070e+002	6.412865e+001	7.199622e+001	136	84	20	48	6.492777e+000	1.597462e+001	0	0	0	0	0	0	0	0	0	0	0	87.5102	20.5911	1	1	1	0	24.8756	20.4579	49.664
DATA	353	3	25	0	0	NC_3_1563859	NC_3_1563859	6525.28	438.233	7.417189649e-002	4.496965635e-001	8.689930542e-001	7.615619e+001	9.033938e+001	5.021508e+001	6.980642e+001	67	74	20	48	6.499340e+000	1.594512e+001	0	0	0	0	0	0	0	0	0	0	0	16.3618	9.39462	1	1	0	0	21.9382	20.5275	49.6617
DATA	354	3	26	66	-1	(-)3xSLv1	NegativeControl	6546.5	438.324	0.000000000e+000	6.321366754e-001	1.000000000e+000	4.937307e+001	6.877201e+001	4.969016e+001	6.921497e+001	42	61	20	49	6.571958e+000	1.579677e+001	0	0	0	0	0	0	0	0	0	0	0	-7.36384	-3.65979	0	0	0	0	27.0811	20.3975	49.576
DATA	355	3	27	0	0	Col_1_24216823	Col_1_24216823	6567	438.759	-4.464761329e-002	6.666613218e-002	5.030365755e-001	1.521237e+003	1.372617e+003	1.600486e+002	1.537219e+002	367.5	205.5	20	49	6.510637e+000	1.548256e+001	0	0	0	0	0	0	0	0	0	0	0	326.145	142.767	1	1	1	1	25.7804	20.4474	49.791
DATA	356	3	28	0	0	NC_1_6369009	NC_1_6369009	6588.67	438.391	-1.158795202e-001	1.681171782e-001	4.906481619e-001	2.701267e+002	2.068655e+002	5.663756e+001	7.221884e+001	103	84	20	49	6.523930e+000	1.564368e+001	0	0	0	0	0	0	0	0	0	0	0	57.8646	21.5208	1	1	1	0	27.2919	20.2909	49.7423
DATA	357	3	29	0	0	NC_1_12654759	NC_1_12654759	6609.88	438.74	-1.763316918e-001	4.408206877e-001	6.891508080e-001	1.031569e+002	6.873323e+001	5.087431e+001	6.940976e+001	70	71	20	48	6.483296e+000	1.580833e+001	0	0	0	0	0	0	0	0	0	0	0	22.0813	5.92353	1	0	0	0	24.1747	20.3335	49.7004
DATA	358	3	30	0	0	NC_4_2368089	NC_4_2368089	6631.24	438.39	0.000000000e+000	6.318167876e-001	1.000000000e+000	4.952865e+001	6.871080e+001	4.985039e+001	6.915337e+001	49	62	20	48	6.488553e+000	1.573187e+001	0	0	0	0	0	0	0	0	0	0	0	1.28998	-2.55627	0	0	0	0	21.4095	20.5059	49.3442
DATA	359	3	31	0	0	NC_1_22522	NC_1_22522	6652.44	438.611	-3.841162146e-001	1.803370961e-001	3.317243462e-002	3.362590e+002	1.388538e+002	6.014838e+001	7.050927e+001	116	77	20	48	6.569217e+000	1.574266e+001	0	0	0	0	0	0	0	0	0	0	0	71.9005	14.4587	1	1	1	0	19.1492	20.511	49.5184
DATA	360	3	32	0	0	NC_3_22002411	NC_3_22002411	6673.68	438.045	5.406270313e-002	5.706788708e-001	9.245260960e-001	6.126292e+001	6.938417e+001	5.026333e+001	6.944561e+001	62	72	20	49	6.606417e+000	1.609560e+001	0	0	0	0	0	0	0	0	0	0	0	13.0949	7.2281	1	1	0	0	21.9382	20.4681	49.9009
DATA	361	3	33	0	0	NC_1_13202988	NC_1_13202988	6694.22	437.966	2.230880146e-002	9.987502861e-002	8.232497615e-001	4.580492e+002	4.821930e+002	6.773647e+001	8.423355e+001	142	110.5	20	49	6.602790e+000	1.600736e+001	0	0	0	0	0	0	0	0	0	0	0	97.8831	50.2554	1	1	1	1	26.0017	20.4848	50.0305
DATA	362	3	34	0	0	Col_4_14725221	Col_4_14725221	6715.25	438.111	3.073408886e-002	1.055955991e-001	7.710095326e-001	4.158552e+002	4.463508e+002	6.496408e+001	8.220496e+001	137	116	20	48	6.681946e+000	1.576944e+001	0	0	0	0	0	0	0	0	0	0	0	88.8515	46.5434	1	1	1	1	27.0811	20.3825	49.6099
DATA	363	3	35	0	0	NC_3_16147323	NC_3_16147323	6736.82	438.455	-1.546242235e-001	1.333726017e-001	2.463175381e-001	3.739527e+002	2.619344e+002	6.236797e+001	7.379799e+001	125	97	20	49	6.893302e+000	1.550911e+001	0	0	0	0	0	0	0	0	0	0	0	79.8925	27.3286	1	1	1	0	25.3321	20.7512	49.8671
DATA	364	3	36	0	0	NC_1_17014755	NC_1_17014755	6757.66	438.149	0.000000000e+000	5.855996816e-001	1.000000000e+000	5.840865e+001	6.851017e+001	5.025266e+001	6.903370e+001	60	67	20	49	6.919958e+000	1.530428e+001	0	0	0	0	0	0	0	0	0	0	0	12.479	3.51718	1	0	0	0	23.2073	20.5833	49.6987
DATA	365	3	37	0	0	NC_5_15392061	NC_5_15392061	6779.21	437.806	4.686639582e-002	8.013877389e-002	5.586717921e-001	6.821046e+002	7.598316e+002	8.451807e+001	1.025739e+002	183	143	20	49	6.836491e+000	1.536641e+001	0	0	0	0	0	0	0	0	0	0	0	145.748	79.3768	1	1	1	1	28.5237	20.6322	49.9265
DATA	366	3	38	0	0	Col_1_16868905	Col_1_16868905	6800.37	438	3.280035940e-002	6.833471364e-002	6.312305479e-001	1.192822e+003	1.286400e+003	1.292979e+002	1.459103e+002	302	196	20	49	6.943143e+000	1.523768e+001	0	0	0	0	0	0	0	0	0	0	0	254.923	134.476	1	1	1	1	29.1201	20.6016	49.6886
DATA	367	3	39	0	0	Col_1_21694732	Col_1_21694732	6821.45	438.098	2.717075119e-002	7.194435991e-002	7.056806641e-001	9.567559e+002	1.018525e+003	1.078990e+002	1.229178e+002	245.5	168	20	49	6.578481e+000	1.537937e+001	0	0	0	0	0	0	0	0	0	0	0	204.527	106.549	1	1	1	1	23.9365	20.2434	49.4773
DATA	368	3	40	0	0	Col_3_15304665	Col_3_15304665	6842.54	437.852	-7.663544050e-003	1.245287577e-001	9.509288760e-001	3.435374e+002	3.375285e+002	6.055465e+001	7.659597e+001	118	100	20	49	6.777095e+000	1.566839e+001	0	0	0	0	0	0	0	0	0	0	0	73.4633	35.3359	1	1	1	0	25.1049	20.4476	49.3299
DATA	369	3	41	0	0	Col_1_24983939	Col_1_24983939	6863.59	438.043	-1.395517063e-001	9.700561127e-002	1.502655450e-001	5.825126e+002	4.224289e+002	7.666737e+001	8.065283e+001	179	108	20	49	6.506174e+000	1.580016e+001	0	0	0	0	0	0	0	0	0	0	0	124.617	44.2581	1	1	1	1	22.7082	20.3985	49.5289
DATA	370	3	42	0	0	Col_3_21780540	Col_3_21780540	6884.43	437.765	8.336370134e-002	6.389811894e-002	1.920172838e-001	2.101682e+003	2.546424e+003	2.159932e+002	2.637339e+002	496	333	20	49	6.457807e+000	1.596355e+001	0	0	0	0	0	0	0	0	0	0	0	449.821	267.006	1	1	1	1	24.1747	20.3841	49.7362
DATA	371	3	43	0	0	Col_2_11147130	Col_2_11147130	6906.42	438	-6.123059626e-002	9.564406569e-002	5.220475758e-001	5.398692e+002	4.688760e+002	7.344553e+001	8.308522e+001	166.5	111	20	49	6.499908e+000	1.548801e+001	0	0	0	0	0	0	0	0	0	0	0	115.611	49.2064	1	1	1	1	22.9591	20.1839	49.3449
DATA	372	3	44	0	0	Col_1_6490997	Col_1_6490997	6927.39	437.458	-1.328242160e-002	7.238443625e-002	8.544070460e-001	9.755083e+002	9.461250e+002	1.095125e+002	1.168248e+002	252.5	163	20	49	6.587179e+000	1.562888e+001	0	0	0	0	0	0	0	0	0	0	0	209.022	99.3782	1	1	1	1	25.5572	20.2645	49.5413
DATA	373	3	45	0	0	NC_5_24109464	NC_5_24109464	6948.29	437.5	0.000000000e+000	6.328420170e-001	1.000000000e+000	4.941920e+001	6.803320e+001	4.973659e+001	6.874801e+001	46	74	20	49	6.866117e+000	1.541532e+001	0	0	0	0	0	0	0	0	0	0	0	-1.86446	6.4768	0	0	0	0	27.0811	20.2488	49.2818
DATA	374	3	46	0	0	NC_3_10135984	NC_3_10135984	6969.5	437.5	3.895431915e-001	8.323705305e-002	2.869794403e-006	5.229088e+002	1.282240e+003	7.214368e+001	1.453315e+002	163	199	20	49	6.810000e+000	1.527373e+001	0	0	0	0	0	0	0	0	0	0	0	112.189	134.922	1	1	1	1	24.4106	20.1637	49.5945
DATA	375	3	47	0	0	Col_5_6713890	Col_5_6713890	6990.65	437.75	1.774410547e-002	8.970475094e-002	8.431971351e-001	5.499900e+002	5.729265e+002	7.410594e+001	8.918403e+001	163	120	20	49	6.554227e+000	1.534201e+001	0	0	0	0	0	0	0	0	0	0	0	118.085	60.3403	1	1	1	1	24.6442	20.1703	49.3513
DATA	376	3	48	0	0	Col_2_10351618	Col_2_10351618	7011.6	437.38	9.387254367e-003	7.003770757e-002	8.933777181e-001	1.077738e+003	1.101287e+003	1.186522e+002	1.295797e+002	283.5	179.5	20	49	6.622918e+000	1.560950e+001	0	0	0	0	0	0	0	0	0	0	0	231.566	116.096	1	1	1	1	24.4106	20.1502	49.7343
DATA	377	3	49	0	0	NC_1_28145517	NC_1_28145517	7032.67	437.618	-9.100581748e-002	7.075498779e-002	1.983695673e-001	1.189491e+003	9.646184e+002	1.288726e+002	1.181470e+002	303	169	20	49	6.392830e+000	1.572632e+001	0	0	0	0	0	0	0	0	0	0	0	255.781	101.784	1	1	1	1	24.8756	19.8458	49.8097
DATA	378	3	50	0	0	Col_5_4824682	Col_5_4824682	7054.59	437.347	-4.083880569e-002	2.354577703e-001	8.623022147e-001	1.686970e+002	1.535566e+002	5.234204e+001	6.985899e+001	83.5	82.5	20	48	6.392177e+000	1.508094e+001	0	0	0	0	0	0	0	0	0	0	0	36.3061	16.2192	1	1	0	0	23.9365	19.9469	49.3936
DATA	379	3	51	0	0	NC_2_8869485	NC_2_8869485	7075.65	437.231	1.770996259e-002	7.215903839e-002	8.061238266e-001	9.465210e+002	9.859167e+002	1.068176e+002	1.198156e+002	255	175	20	48	6.481475e+000	1.513821e+001	0	0	0	0	0	0	0	0	0	0	0	203.876	104.237	1	1	1	1	24.6442	20.2812	49.2597
DATA	380	3	52	0	0	Col_5_24738542	Col_5_24738542	7096.48	437.197	1.056830047e-001	7.128206567e-002	1.381799264e-001	9.252487e+002	1.180162e+003	1.049174e+002	1.362144e+002	246	190	20	49	6.452861e+000	1.534124e+001	0	0	0	0	0	0	0	0	0	0	0	199.465	124.894	1	1	1	1	25.7804	20.6124	50.015
DATA	381	3	53	0	0	Col_5_9171730	Col_5_9171730	7117.32	437.208	-1.428986376e-001	1.866912146e-001	4.440168754e-001	2.435708e+002	1.752777e+002	5.509806e+001	7.017695e+001	101	77.5	20	49	6.914903e+000	1.539004e+001	0	0	0	0	0	0	0	0	0	0	0	52.5548	18.5673	1	1	0	0	24.6442	21.2017	49.9712
DATA	382	3	54	0	0	NC_3_757361	NC_3_757361	7138.47	436.632	0.000000000e+000	6.326173316e-001	1.000000000e+000	4.906337e+001	6.744975e+001	4.950409e+001	6.804898e+001	58	66	21	49	6.937353e+000	1.555994e+001	0	0	0	0	0	0	0	0	0	0	0	7.61128	5.01875	0	0	0	0	20.3108	21.3227	50.4915
DATA	383	3	55	0	0	NC_4_3505779	NC_4_3505779	7160	437.203	-1.859886206e-002	7.980582656e-002	8.157214692e-001	7.305365e+002	6.999114e+002	8.815005e+001	9.745750e+001	204	137	21	50	6.762585e+000	1.588543e+001	0	0	0	0	0	0	0	0	0	0	0	157.916	74.2902	1	1	1	1	28.1191	21.3332	50.9399
DATA	384	3	56	0	0	NC_1_16080980	NC_1_16080980	7181.17	437	-4.620907175e-002	2.380998157e-001	8.461176498e-001	1.667605e+002	1.499285e+002	5.203112e+001	6.938891e+001	87	82	21	51	7.002036e+000	1.588385e+001	0	0	0	0	0	0	0	0	0	0	0	36.0806	15.9296	1	1	0	0	28.1191	21.8525	51.0989
DATA	385	3	57	0	0	Col_1_12103833	Col_1_12103833	7201.76	437.076	4.009671875e-002	6.761527531e-002	5.531726355e-001	1.237521e+003	1.357217e+003	1.331891e+002	1.516629e+002	315	208	21	51	6.978873e+000	1.609090e+001	0	0	0	0	0	0	0	0	0	0	0	267.995	144.34	1	1	1	1	27.501	21.8673	51.4789
DATA	386	3	58	0	0	NC_4_9558911	NC_4_9558911	7223.32	436.684	-2.228685134e-001	2.652901865e-001	4.008560663e-001	1.804550e+002	1.080191e+002	5.240128e+001	6.847358e+001	88	76.5	21	50	7.030522e+000	1.580286e+001	0	0	0	0	0	0	0	0	0	0	0	39.1152	11.4995	1	1	0	0	24.8756	22.0291	50.9319
DATA	387	3	59	0	0	NC_1_27616924	NC_1_27616924	7244.81	437.544	5.435594645e-001	1.238344031e-001	1.136607245e-005	1.910907e+002	6.680346e+002	5.273184e+001	9.500478e+001	93	138	21	50	6.998114e+000	1.561102e+001	0	0	0	0	0	0	0	0	0	0	0	41.4614	71.1859	1	1	0	1	25.7804	21.8811	50.4575
DATA	388	3	60	0	0	NC_1_16566906	NC_1_16566906	7266.02	437.18	0.000000000e+000	6.315382046e-001	1.000000000e+000	4.878970e+001	6.705304e+001	4.920755e+001	6.749108e+001	56.5	63.5	21	49	7.008251e+000	1.597573e+001	0	0	0	0	0	0	0	0	0	0	0	6.96082	0.97217	0	0	0	0	23.696	21.7715	50.282
DATA	389	3	61	0	0	Col_4_13461466	Col_4_13461466	7286.45	437.362	4.668519982e-002	9.439022454e-002	6.208840379e-001	4.794137e+002	5.338209e+002	6.859426e+001	8.599711e+001	155	122	21	49	7.074768e+000	1.606079e+001	0	0	0	0	0	0	0	0	0	0	0	104.207	56.9925	1	1	1	1	25.3321	21.8458	50.3455
DATA	390	3	62	0	0	NC_2_15898149	NC_2_15898149	7308	436.5	-5.018023370e-002	1.194055189e-001	6.743024382e-001	3.744846e+002	3.336213e+002	6.168451e+001	7.516510e+001	130	100	21	49	7.066339e+000	1.607752e+001	0	0	0	0	0	0	0	0	0	0	0	81.4707	35.6542	1	1	1	0	26.2212	21.7595	50.4136
DATA	391	3	63	0	0	NC_1_24458883	NC_1_24458883	7329.51	436.4	-9.551882947e-002	8.257362507e-002	2.473656733e-001	7.388159e+002	5.929491e+002	8.863837e+001	8.968833e+001	212	127	21	49	7.095252e+000	1.572547e+001	0	0	0	0	0	0	0	0	0	0	0	160.877	63.4291	1	1	1	1	24.4106	21.778	50.369
DATA	392	3	64	0	0	NC_4_8530177	NC_4_8530177	7350.92	435.744	0.000000000e+000	6.312018309e-001	1.000000000e+000	4.861849e+001	6.679654e+001	4.893074e+001	6.725806e+001	38	67	21	50	7.045136e+000	1.528070e+001	0	0	0	0	0	0	0	0	0	0	0	-12.0575	2.19607	0	0	0	0	21.4095	21.7389	50.2136
DATA	393	3	65	0	0	NC_1_2228125	NC_1_2228125	7371.7	436.13	-5.954667593e-002	1.168023760e-001	6.101866399e-001	3.892015e+002	3.393344e+002	6.248890e+001	7.525326e+001	132	101.5	21	50	6.954988e+000	1.601881e+001	0	0	0	0	0	0	0	0	0	0	0	84.8936	36.3658	1	1	1	1	24.6442	21.8659	50.4817
DATA	394	3	66	0	0	NC_5_19692464	NC_5_19692464	7392.48	435.74	0.000000000e+000	6.326897611e-001	1.000000000e+000	4.853793e+001	6.667933e+001	4.897374e+001	6.729309e+001	57	73	22	49	6.908114e+000	1.561369e+001	0	0	0	0	0	0	0	0	0	0	0	7.60542	5.33815	0	0	0	0	23.4529	21.9438	50.1182
DATA	395	3	67	0	0	Col_3_10166896	Col_3_10166896	7413.96	437.521	-9.543444184e-002	1.069060333e-001	3.720207291e-001	4.607963e+002	3.698917e+002	6.712032e+001	7.658044e+001	147	105	21	48	6.539124e+000	1.586967e+001	0	0	0	0	0	0	0	0	0	0	0	100.685	39.7076	1	1	1	1	22.1978	21.6418	49.7941
DATA	396	3	68	0	0	Col_4_7813348	Col_4_7813348	7435.42	436.755	1.658051410e+000	1.695993191e-001	1.423383738e-022	1.008324e+003	4.588298e+004	1.120064e+002	4.588787e+003	263	4974	21	48	6.566587e+000	1.590292e+001	0	0	0	0	0	0	0	0	0	0	0	220.485	4929.87	1	1	1	1	24.8756	21.6234	49.8788
DATA	397	3	69	0	0	Col_3_17395513	Col_3_17395513	7456.26	436.792	1.457420470e-002	6.429778251e-002	8.206824568e-001	1.863098e+003	1.926681e+003	1.925773e+002	2.039661e+002	451	267	22	49	6.524123e+000	1.603836e+001	0	0	0	0	0	0	0	0	0	0	0	407.698	207.178	1	1	1	1	24.4106	21.7815	50.4131
DATA	398	3	70	0	0	NC_5_12634917	NC_5_12634917	7477.29	436.5	2.361679887e-001	4.407056573e-001	5.920373473e-001	6.204442e+001	1.068737e+002	4.909044e+001	6.773622e+001	58	75	22	50	6.880639e+000	1.631620e+001	0	0	0	0	0	0	0	0	0	0	0	13.5866	11.5015	1	1	0	0	27.0811	22.1839	50.8927
DATA	399	3	71	0	0	Col_2_12958510	Col_2_12958510	7497.33	436.292	-5.064244503e-002	7.735860064e-002	5.126961456e-001	8.127477e+002	7.232914e+002	9.473081e+001	9.848292e+001	227	143	22	49	6.943524e+000	1.565898e+001	0	0	0	0	0	0	0	0	0	0	0	178.091	77.8963	1	1	1	1	23.696	22.0974	50.3752
DATA	400	3	72	0	0	Col_1_23112784	Col_1_23112784	7518.73	436.365	1.366658108e-002	1.154644659e-001	9.057809986e-001	3.612625e+002	3.728117e+002	6.058274e+001	7.648918e+001	131	101	22	50	7.012678e+000	1.562076e+001	0	0	0	0	0	0	0	0	0	0	0	79.2136	40.1807	1	1	1	1	24.6442	22.2582	50.792
DATA	401	3	73	0	0	NC_1_4415895	NC_1_4415895	7539.82	436.382	-1.578075116e-001	7.724710907e-002	4.106311048e-002	9.593521e+002	6.670686e+002	1.075444e+002	9.436203e+001	265	136	22	49	7.035976e+000	1.600798e+001	0	0	0	0	0	0	0	0	0	0	0	210.486	71.946	1	1	1	1	25.1049	22.1232	50.9035
DATA	402	3	74	0	0	Col_1_12276300	Col_1_12276300	7561.32	436.286	1.838408219e-001	9.239076959e-002	4.661097638e-002	4.299374e+002	6.565172e+002	6.486866e+001	9.358598e+001	145.5	135	22	49	6.908747e+000	1.582291e+001	0	0	0	0	0	0	0	0	0	0	0	94.3853	70.8573	1	1	1	1	24.8756	22.0537	50.5862
DATA	403	3	75	0	0	Col_3_2234435	Col_3_2234435	7583.26	436.306	-3.138284221e-002	1.169065057e-001	7.883576263e-001	3.733194e+002	3.472943e+002	6.124146e+001	7.515557e+001	133.5	104	22	49	6.963267e+000	1.577600e+001	0	0	0	0	0	0	0	0	0	0	0	82.0016	37.5083	1	1	1	1	26.6546	21.9976	50.7697
DATA	404	3	76	0	0	Col_3_8583961	Col_3_8583961	7604.48	435.984	1.288333747e-001	8.641825696e-002	1.360108687e-001	5.154460e+002	6.934522e+002	7.079180e+001	9.615302e+001	164.5	138	22	49	7.138669e+000	1.569581e+001	0	0	0	0	0	0	0	0	0	0	0	113.274	74.9409	1	1	1	1	26.2212	21.9925	50.5327
DATA	405	3	77	0	0	NC_1_12148448	NC_1_12148448	7625.98	435.863	0.000000000e+000	6.310423824e-001	1.000000000e+000	4.819346e+001	6.614272e+001	4.851510e+001	6.657883e+001	54	65	22	49	7.110112e+000	1.579225e+001	0	0	0	0	0	0	0	0	0	0	0	2.38468	1.25307	0	0	0	0	23.9365	21.9925	50.7325
DATA	406	3	78	0	0	Col_4_13466224	Col_4_13466224	7646.4	436.636	-5.471593436e-002	6.965270916e-002	4.321290747e-001	1.171938e+003	1.033210e+003	1.268258e+002	1.228914e+002	307.5	169	22	49	7.224641e+000	1.568820e+001	0	0	0	0	0	0	0	0	0	0	0	257.774	111.779	1	1	1	1	24.8756	22.0476	50.4231
DATA	407	3	79	0	0	Col_2_10550775	Col_2_10550775	7667.51	436.184	1.169772438e-001	7.100434903e-002	9.946232713e-002	9.161800e+002	1.199383e+003	1.036474e+002	1.371410e+002	258	200	22	50	7.318569e+000	1.633624e+001	0	0	0	0	0	0	0	0	0	0	0	201.582	129.824	1	1	1	1	23.696	22.1027	51.4222
DATA	408	3	80	0	0	Col_4_13607293	Col_4_13607293	7688.83	436	-1.163546999e-001	7.511993166e-002	1.214011790e-001	9.712499e+002	7.429786e+002	1.085396e+002	9.969172e+001	250	139	22	50	7.146634e+000	1.584238e+001	0	0	0	0	0	0	0	0	0	0	0	213.761	80.46	1	1	1	1	28.1191	22.0118	51.0012
DATA	409	3	81	0	0	Col_5_1018176	Col_5_1018176	7710	435.797	2.602653881e-002	7.487742864e-002	7.281491875e-001	8.102744e+002	8.603173e+002	9.440295e+001	1.087011e+002	209	145	22	51	7.351631e+000	1.607942e+001	0	0	0	0	0	0	0	0	0	0	0	178.374	93.2072	1	1	1	1	28.1191	22.3196	51.5525
DATA	410	3	82	0	0	Col_5_1757431	Col_5_1757431	7731.52	435.54	1.756548068e-001	8.371067754e-002	3.587370066e-002	5.307914e+002	7.953874e+002	7.185420e+001	1.036213e+002	160.5	154	22	50	7.387176e+000	1.594328e+001	0	0	0	0	0	0	0	0	0	0	0	116.87	86.2069	1	1	1	1	24.4106	22.4483	51.1113
DATA	411	3	83	0	0	Col_2_13722714	Col_2_13722714	7752.57	435.783	-1.167376039e-001	8.632787835e-002	1.762926621e-001	6.814994e+002	5.208683e+002	8.360189e+001	8.438693e+001	200	121	22	51	7.319047e+000	1.581601e+001	0	0	0	0	0	0	0	0	0	0	0	150.077	56.4717	1	1	1	1	25.7804	22.6012	51.3123
DATA	412	3	84	0	0	Col_2_13558412	Col_2_13558412	7773.71	435.414	1.554330984e-002	8.348471081e-002	8.523024203e-001	6.199780e+002	6.425688e+002	7.866595e+001	9.238166e+001	185	131	22	51	7.304447e+000	1.588236e+001	0	0	0	0	0	0	0	0	0	0	0	136.536	69.6876	1	1	1	1	25.3321	22.4878	51.491
DATA	413	3	85	0	0	NC_1_6715702	NC_1_6715702	7794.55	435.672	-1.236923416e-001	9.917550573e-002	2.123217700e-001	5.321059e+002	4.002264e+002	7.194243e+001	7.749332e+001	166	103	22	50	7.172513e+000	1.572962e+001	0	0	0	0	0	0	0	0	0	0	0	117.191	43.4152	1	1	1	1	25.3321	22.4936	50.728
DATA	414	3	86	0	0	Col_5_5799300	Col_5_5799300	7815.82	435.383	-5.555358158e-002	7.249847337e-002	4.435142231e-001	9.951841e+002	8.756889e+002	1.106730e+002	1.098629e+002	274	156	22	50	7.118862e+000	1.593380e+001	0	0	0	0	0	0	0	0	0	0	0	219.168	95.0116	1	1	1	1	25.7804	22.5479	50.9169
DATA	415	3	87	0	0	NC_2_12338870	NC_2_12338870	7837.31	435.431	0.000000000e+000	6.307722630e-001	1.000000000e+000	4.811594e+001	6.590989e+001	4.842496e+001	6.633441e+001	49	67	22	49	7.194850e+000	1.599953e+001	0	0	0	0	0	0	0	0	0	0	0	-1.04339	-0.51029	0	0	0	0	24.4106	22.5187	50.5505
DATA	416	3	88	0	0	NC_5_26831865	NC_5_26831865	7858	435.5	0.000000000e+000	6.309034463e-001	1.000000000e+000	4.812242e+001	6.590378e+001	4.843148e+001	6.635233e+001	43	69	22	49	6.784707e+000	1.579431e+001	0	0	0	0	0	0	0	0	0	0	0	-6.58768	1.93924	0	0	0	0	26.2212	22.218	50.2241
DATA	417	3	89	0	0	Col_3_8435609	Col_3_8435609	7879.02	435.5	1.451137129e-001	8.302537805e-002	8.049456771e-002	5.535463e+002	7.731569e+002	7.355742e+001	1.018663e+002	163	150	22	49	7.169457e+000	1.544544e+001	0	0	0	0	0	0	0	0	0	0	0	121.856	83.9111	1	1	1	1	25.3321	22.5697	50.2241
DATA	418	3	90	0	0	Col_3_13576782	Col_3_13576782	7900.11	435.593	5.264616414e-002	7.195291509e-002	4.643668346e-001	9.026299e+002	1.018957e+003	1.024459e+002	1.215806e+002	235.5	177.5	22	50	6.813055e+000	1.589676e+001	0	0	0	0	0	0	0	0	0	0	0	198.651	110.587	1	1	1	1	25.1049	22.209	51.1649
DATA	419	3	91	0	0	Col_3_4144884	Col_3_4144884	7922.07	435.7	3.059378140e-001	7.313661371e-002	2.875600372e-005	8.727064e+002	1.765249e+003	9.982721e+001	1.885755e+002	240	267	22	50	6.737177e+000	1.635734e+001	0	0	0	0	0	0	0	0	0	0	0	192.002	191.569	1	1	1	1	26.0017	22.1145	51.5301
DATA	420	3	92	0	0	Col_4_17264221	Col_4_17264221	7942.66	435.466	9.414968112e-002	6.408471599e-002	1.417937204e-001	1.979183e+003	2.458304e+003	2.037715e+002	2.546235e+002	494	338.5	22	50	7.016289e+000	1.647040e+001	0	0	0	0	0	0	0	0	0	0	0	435.259	266.754	1	1	1	1	25.3321	22.1538	51.5628
DATA	421	3	93	0	0	Col_2_700017	Col_2_700017	7963.9	435.397	5.278804585e-002	6.712824018e-002	4.316471627e-001	1.259195e+003	1.421939e+003	1.349411e+002	1.569113e+002	333.5	217.5	21	50	7.061405e+000	1.619857e+001	0	0	0	0	0	0	0	0	0	0	0	276.793	154.271	1	1	1	1	25.7804	21.915	51.5244
DATA	422	3	94	0	0	NC_4_15878790	NC_4_15878790	7984.96	435.421	1.986611447e-001	7.821346344e-002	1.108567289e-002	6.272562e+002	9.910741e+002	7.931138e+001	1.192740e+002	183	172	21	50	7.075286e+000	1.577021e+001	0	0	0	0	0	0	0	0	0	0	0	137.811	107.501	1	1	1	1	25.5572	21.9427	51.1614
DATA	423	3	95	0	0	Col_1_25862962	Col_1_25862962	8005.83	435.475	-1.000407507e-001	7.831386902e-002	2.014492899e-001	8.380297e+002	6.656082e+002	9.685764e+001	9.400444e+001	224	135.5	22	50	7.070414e+000	1.596067e+001	0	0	0	0	0	0	0	0	0	0	0	184.014	72.1775	1	1	1	1	25.7804	22.1423	51.477
DATA	424	3	96	0	0	NC_3_18029723	NC_3_18029723	8027	435.3	2.236358167e-002	6.299265564e-002	7.225754526e-001	2.515369e+003	2.648288e+003	2.561882e+002	2.730270e+002	594	331	22	50	7.003138e+000	1.596666e+001	0	0	0	0	0	0	0	0	0	0	0	551.958	287.08	1	1	1	1	26.2212	22.097	51.3806
DATA	425	3	97	0	0	Col_1_19519098	Col_1_19519098	8048.25	435.727	8.734582996e-002	1.060184102e-001	4.100110578e-001	3.751385e+002	4.587092e+002	6.141695e+001	8.072962e+001	126.5	118	22	50	6.917966e+000	1.584323e+001	0	0	0	0	0	0	0	0	0	0	0	82.2633	49.7043	1	1	1	1	24.8756	22.2565	51.0189
DATA	426	3	98	0	0	NC_5_21021567	NC_5_21021567	8069.62	435	0.000000000e+000	6.315632381e-001	1.000000000e+000	4.835983e+001	6.603528e+001	4.870041e+001	6.660717e+001	52	62	22	50	7.038758e+000	1.583508e+001	0	0	0	0	0	0	0	0	0	0	0	3.74436	4.78307	0	0	0	0	29.1201	22.2201	50.8905
DATA	427	3	99	0	0	Col_4_16244940	Col_4_16244940	8090.61	435.214	-3.330756974e-002	9.726957158e-002	7.320307938e-001	4.934404e+002	4.570115e+002	6.933604e+001	8.068622e+001	157.5	112.5	22	50	6.994568e+000	1.548464e+001	0	0	0	0	0	0	0	0	0	0	0	108.025	49.4725	1	1	1	1	25.1049	22.3234	50.677
DATA	428	3	100	0	0	NC_3_14257946	NC_3_14257946	8112	435.203	1.863733198e-001	1.173882465e-001	1.123619039e-001	2.909819e+002	4.469298e+002	5.677767e+001	8.015218e+001	111	120	22	50	7.102372e+000	1.577244e+001	0	0	0	0	0	0	0	0	0	0	0	63.6442	48.3525	1	1	1	1	28.1191	22.267	50.5276
DATA	429	3	101	0	0	Col_5_180764	Col_5_180764	8132.61	435.926	1.002345584e-002	8.107168727e-002	9.016027380e-001	6.697544e+002	6.853920e+002	8.286638e+001	9.555288e+001	191	136.5	22	50	7.172289e+000	1.570071e+001	0	0	0	0	0	0	0	0	0	0	0	146.363	74.1026	1	1	1	1	24.6442	22.1796	50.5896
DATA	430	3	102	0	0	Col_5_18414231	Col_5_18414231	8154.53	435.344	-1.088954428e-001	1.299603011e-001	4.020794944e-001	3.555371e+002	2.766875e+002	6.042011e+001	7.214341e+001	127	94.5	22	49	7.107619e+000	1.573491e+001	0	0	0	0	0	0	0	0	0	0	0	77.6085	29.8931	1	1	1	0	26.8687	22.2337	50.4536
DATA	431	3	103	0	0	Col_1_12164630	Col_1_12164630	8175.25	435.305	-1.715388734e-002	7.152577562e-002	8.104635602e-001	1.000066e+003	9.613353e+002	1.113239e+002	1.169937e+002	268	178	21	50	7.101670e+000	1.557394e+001	0	0	0	0	0	0	0	0	0	0	0	218.064	103.783	1	1	1	1	26.2212	21.983	50.6261
DATA	432	3	104	0	0	Col_1_16359715	Col_1_16359715	8196.86	435.155	-1.002759057e-002	7.043601487e-002	8.867920732e-001	1.054938e+003	1.030859e+003	1.163030e+002	1.228015e+002	272.5	172	22	50	7.055205e+000	1.566720e+001	0	0	0	0	0	0	0	0	0	0	0	229.752	111.193	1	1	1	1	26.4388	22.1712	50.9717
DATA	433	3	105	0	0	NC_2_18735639	NC_2_18735639	8217.81	434.984	-5.421411930e-003	6.911037027e-002	9.374735158e-001	1.142860e+003	1.128682e+003	1.243570e+002	1.311517e+002	303	177	22	50	6.952083e+000	1.565748e+001	0	0	0	0	0	0	0	0	0	0	0	248.594	121.635	1	1	1	1	27.2919	22.0448	51.1604
DATA	434	3	106	0	0	NC_1_19106989	NC_1_19106989	8239	434.797	-1.813639433e-001	9.437735546e-002	5.464486916e-002	6.320866e+002	4.163060e+002	8.003132e+001	7.876134e+001	186.5	106.5	22	50	7.028755e+000	1.563769e+001	0	0	0	0	0	0	0	0	0	0	0	137.311	44.8205	1	1	1	1	28.1191	22.0328	51.4227
DATA	435	3	107	0	0	Col_5_25347707	Col_5_25347707	8260.11	435.768	-3.668547354e-002	1.087491663e-001	7.358604034e-001	4.193480e+002	3.853799e+002	6.460810e+001	7.723359e+001	143	104	22	50	7.048501e+000	1.556343e+001	0	0	0	0	0	0	0	0	0	0	0	90.9834	41.4464	1	1	1	1	25.3321	22.1499	51.2168
DATA	436	3	108	0	0	Col_1_2051838	Col_1_2051838	8281.33	434.609	-3.513410218e-002	8.306180986e-002	6.723044261e-001	6.732996e+002	6.209752e+002	8.340551e+001	9.135488e+001	198	139	22	50	7.033947e+000	1.547098e+001	0	0	0	0	0	0	0	0	0	0	0	145.856	66.7113	1	1	1	1	27.2919	22.1642	50.5488
DATA	437	3	109	0	0	Col_1_10290940	Col_1_10290940	8302.47	434.811	-9.132290475e-002	8.707358440e-002	2.942694950e-001	6.555272e+002	5.312119e+002	8.202050e+001	8.556978e+001	187	124.5	22	50	7.055773e+000	1.558479e+001	0	0	0	0	0	0	0	0	0	0	0	141.8	57.0001	1	1	1	1	25.1049	22.1679	50.6774
DATA	438	3	110	0	0	NC_2_14471139	NC_2_14471139	8323.72	435	-5.913977856e-002	1.082270612e-001	5.847623592e-001	4.353676e+002	3.799412e+002	6.582602e+001	7.717063e+001	142	110	22	50	7.047927e+000	1.594756e+001	0	0	0	0	0	0	0	0	0	0	0	94.0331	40.7168	1	1	1	1	25.1049	22.1718	50.7503
DATA	439	3	111	0	0	NC_2_9438025	NC_2_9438025	8344.71	434.5	3.931690185e-001	7.121198276e-002	3.368694190e-008	3.132057e+004	7.744595e+004	3.132448e+003	7.744887e+003	5963.5	8084	22	50	7.135989e+000	1.628798e+001	0	0	1	0	0	0	0	0	0	0	0	6753.71	8288.74	1	1	1	1	27.0811	22.3401	51.379
DATA	440	3	112	0	0	Col_1_7295841	Col_1_7295841	8365.86	434.707	1.190984262e-001	6.568002587e-002	6.978358885e-002	1.533791e+003	2.017737e+003	1.611792e+002	2.127179e+002	377	268.5	22	50	7.399184e+000	1.635026e+001	0	0	0	0	0	0	0	0	0	0	0	330.195	215.647	1	1	1	1	25.7804	22.4965	51.3426
DATA	441	3	113	0	0	NC_2_10552929	NC_2_10552929	8386.93	434.729	-1.417016380e-002	6.216883785e-002	8.197004024e-001	3.873483e+003	3.749139e+003	3.905134e+002	3.809331e+002	838	456	22	50	7.425517e+000	1.611220e+001	0	0	0	0	0	0	0	0	0	0	0	832.465	400.105	1	1	1	1	26.0017	22.5628	50.6889
DATA	442	3	114	0	0	Col_4_13587885	Col_4_13587885	8408.19	434.746	9.352392652e-002	6.519271471e-002	1.514078627e-001	1.622217e+003	2.012023e+003	1.696662e+002	2.122408e+002	406	285	22	49	7.469545e+000	1.642096e+001	0	0	0	0	0	0	0	0	0	0	0	348.019	214.388	1	1	1	1	25.7804	22.6079	50.9767
DATA	443	3	115	0	0	NC_3_2940259	NC_3_2940259	8429.29	434.5	1.992589451e-001	4.868382354e-001	6.823254610e-001	5.958177e+001	9.426975e+001	5.015372e+001	6.831816e+001	59	77	22	49	7.245674e+000	1.611983e+001	0	0	0	0	0	0	0	0	0	0	0	12.7586	10.0286	1	1	0	0	27.0811	22.2986	50.6047
DATA	444	3	116	0	0	Col_5_3908213	Col_5_3908213	8450.27	434.525	-1.168669018e-001	8.179050897e-002	1.530454809e-001	7.873426e+002	6.015848e+002	9.321065e+001	9.062533e+001	225.5	126.5	22	49	7.180806e+000	1.632097e+001	0	0	0	0	0	0	0	0	0	0	0	168.285	63.8904	1	1	1	1	25.7804	22.1211	50.7557
DATA	445	3	117	0	0	Col_5_19498734	Col_5_19498734	8471.6	434.414	-1.451098415e-001	8.687424161e-002	9.485139351e-002	7.180043e+002	5.140640e+002	8.748842e+001	8.516407e+001	203.5	124.5	22	49	7.174209e+000	1.623625e+001	0	0	0	0	0	0	0	0	0	0	0	153.164	54.4982	1	1	1	1	27.501	22.0024	50.1707
DATA	446	3	118	0	0	Col_4_9352980	Col_4_9352980	8492.78	434.478	6.343970714e-002	6.508787483e-002	3.297201144e-001	1.641906e+003	1.900151e+003	1.716607e+002	2.018244e+002	411	255	22	49	7.198469e+000	1.606086e+001	0	0	0	0	0	0	0	0	0	0	0	349.558	201.072	1	1	1	1	27.0811	22.0068	50.2683
DATA	447	3	119	0	0	NC_5_492982	NC_5_492982	8513.75	434.246	-1.379588631e-002	5.366900599e-001	9.794922370e-001	6.990357e+001	6.771790e+001	5.067518e+001	6.827653e+001	65	72	22	49	7.269635e+000	1.577559e+001	0	0	0	0	0	0	0	0	0	0	0	14.8519	4.3172	1	0	0	0	25.5572	22.0577	49.919
DATA	448	3	120	0	0	Col_1_26486746	Col_1_26486746	8535.24	434.729	1.248900313e+000	1.338273584e-001	1.037203631e-020	3.446562e+002	6.113451e+003	6.097041e+001	6.151477e+002	121	724	22	49	7.217053e+000	1.564837e+001	0	0	0	0	0	0	0	0	0	0	0	73.076	644.38	1	1	1	1	25.7804	22.2111	50.0545
DATA	449	3	121	0	0	Col_1_25508650	Col_1_25508650	8556.17	434.534	-8.189289397e-002	6.662272391e-002	2.189954711e-001	1.639204e+003	1.357501e+003	1.714941e+002	1.520234e+002	384	200	22	50	7.155077e+000	1.538661e+001	0	0	0	0	0	0	0	0	0	0	0	346.814	142.793	1	1	1	1	25.7804	22.1189	50.3732
DATA	450	3	122	0	0	NC_1_20713472	NC_1_20713472	8577.49	434.415	-9.064074675e-002	4.910383504e-001	8.535506657e-001	8.395690e+001	6.814212e+001	5.120582e+001	6.868917e+001	67	68	22	50	7.220799e+000	1.563049e+001	0	0	0	0	0	0	0	0	0	0	0	17.724	4.04404	1	0	0	0	24.4106	21.9455	50.8762
DATA	451	3	123	0	0	Col_5_8736807	Col_5_8736807	8598.93	434.964	4.383177432e-001	7.379101373e-002	2.850427711e-009	2.862943e+003	7.854714e+003	2.907355e+002	7.884732e+002	642	870	22	50	7.244802e+000	1.565946e+001	0	0	0	0	0	0	0	0	0	0	0	603.071	822.574	1	1	1	1	25.3321	22.0234	51.1845
DATA	452	3	124	0	0	NC_1_24833719	NC_1_24833719	8619.62	434	-1.276523289e-001	4.707739778e-001	7.862724572e-001	9.183900e+001	6.845022e+001	5.156563e+001	6.914589e+001	67	68.5	22	50	7.150807e+000	1.586815e+001	0	0	0	0	0	0	0	0	0	0	0	19.3007	6.19659	1	0	0	0	29.1201	22.0047	51.3307
DATA	453	3	125	0	0	NC_3_8793953	NC_3_8793953	8641.55	435.019	-2.262029103e-001	1.178833421e-001	5.500066908e-002	4.852802e+002	2.882635e+002	7.029467e+001	7.483619e+001	151	90	22	50	7.211532e+000	1.575957e+001	0	0	0	0	0	0	0	0	0	0	0	101.755	30.0458	1	1	1	0	24.8756	22.0917	50.8766
DATA	454	3	126	0	0	Col_4_5938166	Col_4_5938166	8662.39	434.912	-2.669893525e-002	7.706956905e-002	7.290222698e-001	8.280128e+002	7.786425e+002	9.723394e+001	1.041899e+002	228	142	22	50	7.029500e+000	1.611278e+001	0	0	0	0	0	0	0	0	0	0	0	173.218	80.9615	1	1	1	1	25.3321	22.2882	50.6747
DATA	455	3	127	0	0	NC_5_9417838	NC_5_9417838	8683.44	433.556	-2.131175694e-001	1.677521436e-001	2.039310535e-001	3.058013e+002	1.872068e+002	5.955397e+001	7.188531e+001	108	81	22	49	7.107663e+000	1.625460e+001	0	0	0	0	0	0	0	0	0	0	0	63.8115	19.4161	1	1	1	0	24.4106	21.9744	50.2228
DATA	456	3	128	0	0	Col_1_22287975	Col_1_22287975	8704.38	433.673	-4.390779817e-002	9.537077909e-002	6.452359714e-001	5.415793e+002	4.895017e+002	7.454546e+001	8.507765e+001	160	111	22	50	7.110945e+000	1.612528e+001	0	0	0	0	0	0	0	0	0	0	0	112.744	50.637	1	1	1	1	24.4106	22.1114	50.6134
DATA	457	3	129	0	0	NC_1_30300968	NC_1_30300968	8724.1	433.267	-4.947225086e-002	1.165870046e-001	6.713196146e-001	4.020528e+002	3.587656e+002	6.521211e+001	7.844523e+001	136	104	22	50	7.045600e+000	1.603519e+001	0	0	0	0	0	0	0	0	0	0	0	83.5035	37.0196	1	1	1	1	18.5412	21.9889	50.6064
DATA	458	3	130	0	0	Col_5_23817747	Col_5_23817747	8746.79	433.604	1.360990749e-001	6.445663876e-002	3.473084358e-002	2.127732e+003	2.910825e+003	2.189118e+002	2.993736e+002	498	363	21	49	7.064491e+000	1.623395e+001	0	0	0	0	0	0	0	0	0	0	0	440.764	299.463	1	1	1	1	24.6442	21.7079	50.4516
DATA	459	3	131	66	-1	(-)3xSLv1	NegativeControl	8767.78	433.522	0.000000000e+000	6.302814489e-001	1.000000000e+000	5.127641e+001	6.971815e+001	5.162704e+001	7.016782e+001	50	66	21	49	7.073361e+000	1.581421e+001	0	0	0	0	0	0	0	0	0	0	0	3.06508	0.300261	0	0	0	0	27.0811	21.7285	50.1673
DATA	460	3	132	0	0	Col_2_14794088	Col_2_14794088	8788.87	434.149	-1.717568037e-002	7.940462212e-002	8.287493878e-001	7.690728e+002	7.392508e+002	9.268714e+001	1.020647e+002	201	142	21	49	7.108190e+000	1.564694e+001	0	0	0	0	0	0	0	0	0	0	0	158.532	75.6169	1	1	1	1	22.7082	21.8581	50.3195
DATA	461	3	133	0	0	Col_1_4508210	Col_1_4508210	8810.07	433.893	1.046777089e-002	9.323846761e-002	9.106102792e-001	5.358099e+002	5.488814e+002	7.457165e+001	8.941521e+001	160	123	22	49	7.143408e+000	1.611715e+001	0	0	0	0	0	0	0	0	0	0	0	110.164	55.9745	1	1	1	1	25.3321	22.0291	50.6055
DATA	462	3	134	0	0	Col_4_4786970	Col_4_4786970	8831.29	433.5	3.317507197e-002	7.008868539e-002	6.359778183e-001	1.317565e+003	1.422156e+003	1.416471e+002	1.695961e+002	302	185	22	50	7.231019e+000	1.605407e+001	0	0	0	0	0	0	0	0	0	0	0	270.188	144.579	1	1	1	1	27.0811	22.2401	50.6098
DATA	463	3	135	0	0	Col_2_9759831	Col_2_9759831	8852.4	433.776	-1.606264782e-001	8.782836132e-002	6.741937532e-002	7.499095e+002	5.180627e+002	9.133197e+001	8.791622e+001	203	115	22	50	7.368778e+000	1.623351e+001	0	0	0	0	0	0	0	0	0	0	0	153.391	52.5008	1	1	1	1	25.3321	22.3414	51.0294
DATA	464	3	136	0	0	NC_1_13035032	NC_1_13035032	8873.6	433.586	0.000000000e+000	6.304149226e-001	1.000000000e+000	5.193658e+001	7.080755e+001	5.227013e+001	7.126650e+001	46	67	22	50	7.170800e+000	1.640726e+001	0	0	0	0	0	0	0	0	0	0	0	-1.32602	0.64734	0	0	0	0	27.501	22.0104	51.1558
DATA	465	3	137	0	0	NC_3_2371961	NC_3_2371961	8893.25	433.75	-1.462319370e-001	7.228779174e-002	4.308207664e-002	1.269687e+003	9.067021e+002	1.373548e+002	1.154605e+002	291	143.5	22	50	7.179388e+000	1.615370e+001	0	0	0	0	0	0	0	0	0	0	0	258.41	91.3024	1	1	1	1	17.9125	21.9683	50.812
DATA	466	3	138	0	0	Col_1_4960684	Col_1_4960684	8916.18	433.632	-4.871447371e-002	6.633975002e-002	4.627549424e-001	1.654569e+003	1.479008e+003	1.736000e+002	1.643859e+002	379	218	22	50	7.169377e+000	1.590317e+001	0	0	0	0	0	0	0	0	0	0	0	335.786	148.381	1	1	1	1	25.7804	22.1067	50.6395
DATA	467	3	139	66	-1	(-)3xSLv1	NegativeControl	8936.27	433.448	0.000000000e+000	6.305865423e-001	1.000000000e+000	5.234046e+001	7.152897e+001	5.267661e+001	7.198969e+001	42	58	22	49	7.080418e+000	1.595593e+001	0	0	0	0	0	0	0	0	0	0	0	-5.20047	-5.81472	0	0	0	0	27.0811	22.0904	50.5492
DATA	468	3	140	0	0	NC_3_5433066	NC_3_5433066	8958.46	433.196	5.885530117e-002	1.460497138e-001	6.869619932e-001	2.741645e+002	3.139543e+002	5.951418e+001	7.878703e+001	101	102	22	49	7.127022e+000	1.563153e+001	0	0	0	0	0	0	0	0	0	0	0	55.3471	31.2744	1	1	1	0	25.3321	22.1261	50.1661
DATA	469	3	141	0	0	NC_4_8787208	NC_4_8787208	8979.38	433.66	1.289645231e-001	1.420479304e-001	3.639340099e-001	2.626222e+002	3.534240e+002	5.911118e+001	8.067577e+001	99.5	98.5	22	49	7.153659e+000	1.551348e+001	0	0	0	0	0	0	0	0	0	0	0	52.8831	35.0795	1	1	0	0	24.6442	21.9353	49.6179
DATA	470	3	142	0	0	Col_5_15015270	Col_5_15015270	9000.37	432.652	2.307758779e-002	9.007100363e-002	7.977844360e-001	5.786191e+002	6.101974e+002	7.853468e+001	9.498746e+001	160	124	22	48	7.240558e+000	1.541725e+001	0	0	0	0	0	0	0	0	0	0	0	116.198	60.3385	1	1	1	1	22.9591	21.916	49.5398
DATA	471	3	143	0	0	Col_3_5263953	Col_3_5263953	9022.07	433.81	3.921805892e-002	6.865953003e-002	5.678666907e-001	1.230916e+003	1.347245e+003	1.341102e+002	1.532680e+002	287	208.5	22	49	7.260265e+000	1.542906e+001	0	0	0	0	0	0	0	0	0	0	0	246.568	132.706	1	1	1	1	25.5572	22.0363	50.5865
DATA	472	3	144	0	0	NC_3_15309129	NC_3_15309129	9043.71	433.75	-4.066101704e-002	1.289444115e-001	7.525053646e-001	3.642715e+002	3.317143e+002	6.462225e+001	8.052092e+001	116	99.5	22	50	7.171449e+000	1.552511e+001	0	0	0	0	0	0	0	0	0	0	0	72.7744	32.544	1	1	1	0	24.4106	22.1246	50.8111
DATA	473	3	145	0	0	Col_3_21053491	Col_3_21053491	9064.11	433.491	5.846822922e-002	1.138341150e-001	6.075130810e-001	3.859859e+002	4.416108e+002	6.597976e+001	8.587893e+001	126	105	22	50	7.072516e+000	1.570491e+001	0	0	0	0	0	0	0	0	0	0	0	76.9187	43.1589	1	1	1	1	24.8756	22.0723	51.21
DATA	474	3	146	0	0	NC_2_17053097	NC_2_17053097	9084.97	434.306	-8.198468219e-002	1.535980336e-001	5.935067111e-001	3.096849e+002	2.564102e+002	6.193891e+001	7.826616e+001	105.5	94.5	22	50	7.016292e+000	1.605021e+001	0	0	0	0	0	0	0	0	0	0	0	61.5642	24.9601	1	1	1	0	20.591	22.1594	51.3592
DATA	475	3	147	0	0	NC_5_17836969	NC_5_17836969	9106.96	433.5	1.731433396e+000	1.851731788e-001	8.736100527e-021	5.344502e+001	2.879656e+003	5.403065e+001	2.973890e+002	54	351	21	50	7.031286e+000	1.631357e+001	0	0	0	0	0	0	0	0	0	0	0	10.1349	279.099	0	1	0	1	25.3321	21.9695	51.1352
DATA	476	3	148	0	0	Col_5_4458075	Col_5_4458075	9127.61	432.368	2.767889382e-002	7.676032762e-002	7.184070648e-001	8.420336e+002	8.974460e+002	9.999215e+001	1.166905e+002	214	157	21	50	7.170705e+000	1.617933e+001	0	0	0	0	0	0	0	0	0	0	0	166.503	86.6164	1	1	1	1	24.8756	21.8632	50.6992
DATA	477	3	149	0	0	NC_4_9218177	NC_4_9218177	9148.31	432.586	-4.862156908e-002	1.016623836e-001	6.324615402e-001	5.241896e+002	4.686697e+002	7.529923e+001	8.835169e+001	151	107	21	50	7.231556e+000	1.579764e+001	0	0	0	0	0	0	0	0	0	0	0	103.404	45.0437	1	1	1	1	25.3321	22.0404	50.7779
DATA	478	3	150	0	0	NC_1_11367500	NC_1_11367500	9169.98	432.629	-3.820453406e-002	6.784491900e-002	5.733561544e-001	1.470288e+003	1.346474e+003	1.566983e+002	1.542403e+002	340	175	21	50	7.176903e+000	1.583428e+001	0	0	0	0	0	0	0	0	0	0	0	289.311	128.829	1	1	1	1	26.4388	22.1587	50.7937
DATA	479	3	151	0	0	NC_5_15517177	NC_5_15517177	9191.22	433.863	1.916965616e-001	8.450800678e-002	2.330584534e-002	5.809515e+002	9.033092e+002	7.953158e+001	1.177697e+002	160	145	21	49	6.901258e+000	1.528169e+001	0	0	0	0	0	0	0	0	0	0	0	114.056	86.0493	1	1	1	1	24.1747	21.9117	49.9117
DATA	480	3	152	0	0	NC_3_2051390	NC_3_2051390	9212.33	433	9.889455192e-003	1.036086075e-001	9.239572988e-001	4.807550e+002	4.918280e+002	7.263694e+001	9.045343e+001	145	106	21	49	6.840041e+000	1.574598e+001	0	0	0	0	0	0	0	0	0	0	0	94.1517	46.6362	1	1	1	1	26.4388	22.0507	50.4052
DATA	481	3	153	0	0	NC_5_13007101	NC_5_13007101	9234.24	433.069	3.233299612e-001	5.096208831e-001	5.257859181e-001	5.423308e+001	1.141811e+002	5.458292e+001	7.712758e+001	47	75	21	49	6.551390e+000	1.619259e+001	0	0	0	0	0	0	0	0	0	0	0	0.800237	10.7752	0	1	0	0	26.0017	21.6915	50.3559
DATA	482	3	154	0	0	Col_5_13951047	Col_5_13951047	9255.22	432.611	1.342585206e-001	7.361066950e-002	6.816713688e-002	9.022789e+002	1.229134e+003	1.055179e+002	1.448484e+002	218	172.5	21	49	6.955152e+000	1.592304e+001	0	0	0	0	0	0	0	0	0	0	0	175.873	115.448	1	1	1	1	24.8756	21.9024	50.4906
DATA	483	3	155	0	0	NC_2_1599654	NC_2_1599654	9275.31	432.692	0.000000000e+000	6.329653956e-001	1.000000000e+000	5.447300e+001	7.649331e+001	5.485957e+001	7.698600e+001	53	63	22	49	6.992883e+000	1.588836e+001	0	0	0	0	0	0	0	0	0	0	0	3.9039	-0.606693	0	0	0	0	17.9125	22.1195	50.2623
DATA	484	3	156	0	0	Col_5_16685892	Col_5_16685892	9296.27	432.525	1.172844136e-001	7.864757463e-002	1.358918157e-001	7.486780e+002	9.807978e+002	9.286438e+001	1.249161e+002	185.5	156.5	22	50	6.974119e+000	1.596950e+001	0	0	0	0	0	0	0	0	0	0	0	145.311	91.264	1	1	1	1	25.7804	21.9916	50.6522
DATA	485	3	157	1028	1	SM_04	SM_04	9317.69	433.022	1.994849595e-001	2.625088969e-001	4.473042360e-001	1.280396e+002	2.026886e+002	5.652468e+001	8.034113e+001	68	86	22	50	6.894786e+000	1.601047e+001	0	0	0	0	0	0	0	0	0	0	0	24.8	18.7673	1	1	0	0	22.1978	22.1415	50.7358
DATA	486	3	158	0	0	Col_1_7206961	Col_1_7206961	9338.44	431.581	4.986349770e-003	7.946041853e-002	9.499634920e-001	8.193149e+002	8.287761e+002	9.877836e+001	1.139044e+002	205	141	22	49	7.002508e+000	1.605053e+001	0	0	0	0	0	0	0	0	0	0	0	158.346	76.3494	1	1	1	1	21.9382	22.305	50.5151
DATA	487	3	159	0	0	NC_4_7000934	NC_4_7000934	9360.65	432.173	1.017226152e-001	1.055404689e-001	3.351333330e-001	4.338942e+002	5.484114e+002	7.027909e+001	9.580142e+001	127	118	22	49	7.241981e+000	1.574858e+001	0	0	0	0	0	0	0	0	0	0	0	83.6909	50.2552	1	1	1	1	24.4106	22.5269	50.0957
DATA	488	3	160	0	0	NC_4_9783394	NC_4_9783394	9381.45	432.714	3.526810695e-001	4.979129326e-001	4.787473333e-001	5.503099e+001	1.239619e+002	5.553559e+001	7.991408e+001	52	71	22	50	7.279258e+000	1.573388e+001	0	0	0	0	0	0	0	0	0	0	0	7.88415	11.3027	0	1	0	0	21.9382	22.6921	50.8963
DATA	489	3	161	0	0	Col_2_11618182	Col_2_11618182	9402.5	432.5	-4.813806720e-002	8.737368852e-002	5.816716129e-001	7.167182e+002	6.415202e+002	9.063948e+001	1.020479e+002	178	129	22	50	7.068747e+000	1.573113e+001	0	0	0	0	0	0	0	0	0	0	0	137.745	58.1874	1	1	1	1	27.9146	22.6695	51.3309
DATA	490	3	162	0	0	Col_3_4772851	Col_3_4772851	9423.85	432.5	7.342466942e-002	6.324420101e-002	2.456537936e-001	2.868032e+003	3.396321e+003	2.921395e+002	3.488785e+002	593	349	22	51	6.930021e+000	1.603865e+001	0	0	0	0	0	0	0	0	0	0	0	550.243	306.405	1	1	1	1	25.3321	22.7124	51.7545
DATA	491	3	163	66	1	DarkCorner	DarkCorner	9444.19	432.791	0.000000000e+000	6.350968704e-001	1.000000000e+000	5.531219e+001	7.968702e+001	5.566801e+001	8.020028e+001	44	66	22	50	6.872222e+000	1.620786e+001	0	0	0	0	0	0	0	0	0	0	0	0.48446	-1.71173	0	0	0	0	22.1978	22.8187	51.632
DATA	492	3	164	66	1	DarkCorner	DarkCorner	9466.11	432.291	0.000000000e+000	6.354768887e-001	1.000000000e+000	5.540423e+001	8.014517e+001	5.576186e+001	8.066138e+001	45	66	22	50	6.914946e+000	1.611373e+001	0	0	0	0	0	0	0	0	0	0	0	0.856085	-1.95635	0	0	0	0	25.3321	22.7596	51.008
DATA	493	4	1	66	1	DarkCorner	DarkCorner	6027.8	445.118	0.000000000e+000	6.373371830e-001	1.000000000e+000	4.553869e+001	6.718027e+001	4.583116e+001	6.761297e+001	40	65	20	48	6.727799e+000	1.545125e+001	0	0	0	0	0	0	0	0	0	0	0	-3.69385	-1.81658	0	0	0	0	24.1747	20.2242	49.1256
DATA	494	4	2	0	0	Col_1_5622396	Col_1_5622396	6049	445.359	-1.978284081e-002	1.092508373e-001	8.563069439e-001	4.031193e+002	3.851684e+002	6.125060e+001	7.794742e+001	144	104	20	49	6.748013e+000	1.547767e+001	0	0	0	0	0	0	0	0	0	0	0	93.2179	40.9136	1	1	1	1	24.8756	20.7956	49.9222
DATA	495	4	3	0	0	NC_3_6230384	NC_3_6230384	6070.49	445.618	5.182835616e-001	9.073954633e-002	1.118060956e-008	3.960783e+002	1.306365e+003	6.099889e+001	1.472346e+002	133	201	21	49	6.822534e+000	1.564449e+001	0	0	0	0	0	0	0	0	0	0	0	91.0455	138.466	1	1	1	1	24.4106	21.089	49.9387
DATA	496	4	4	0	0	Col_2_11883333	Col_2_11883333	6091.67	445.722	-6.741983692e-002	7.895890159e-002	3.931826418e-001	7.856428e+002	6.726750e+002	9.137004e+001	9.568420e+001	226	140	21	49	6.863231e+000	1.605806e+001	0	0	0	0	0	0	0	0	0	0	0	179.593	71.1572	1	1	1	1	24.8756	21.1759	50.0266
DATA	497	4	5	0	0	NC_5_1481090	NC_5_1481090	6112.31	445.672	2.781206640e-001	2.615145157e-001	2.875553081e-001	1.014040e+002	1.923871e+002	4.797279e+001	7.083443e+001	73	82	21	49	6.862081e+000	1.576294e+001	0	0	0	0	0	0	0	0	0	0	0	23.0618	20.3143	1	1	0	0	26.2212	21.0558	50.3415
DATA	498	4	6	0	0	NC_4_1837010	NC_4_1837010	6134.3	445.611	1.064377082e-001	6.946956414e-002	1.254857395e-001	1.026760e+003	1.311918e+003	1.129770e+002	1.479036e+002	276	204	20	49	6.627586e+000	1.581634e+001	0	0	0	0	0	0	0	0	0	0	0	232.305	138.276	1	1	1	1	24.8756	20.5726	50.5005
DATA	499	4	7	0	0	NC_1_26982294	NC_1_26982294	6155.08	445.735	-1.523870391e-001	6.643952621e-002	2.181232281e-002	2.023484e+003	1.424665e+003	2.078151e+002	1.580373e+002	469.5	210.5	21	50	6.986259e+000	1.622018e+001	0	0	0	0	0	0	0	0	0	0	0	455.685	149.921	1	1	1	1	23.696	20.9137	50.9152
DATA	500	4	8	0	0	NC_4_2534825	NC_4_2534825	6176.47	445.368	-1.005667349e-002	1.020078801e-001	9.214660162e-001	4.499146e+002	4.396160e+002	6.547227e+001	8.139914e+001	152	113	20	50	6.662944e+000	1.593376e+001	0	0	0	0	0	0	0	0	0	0	0	100.868	46.1922	1	1	1	1	25.3321	20.5434	50.7727
DATA	501	4	9	0	0	NC_2_18168947	NC_2_18168947	6197.44	445.027	4.306335910e-001	7.302567631e-002	3.701336943e-009	2.953407e+004	7.960804e+004	2.953793e+003	7.961099e+003	6631.5	8535	20	49	6.913824e+000	1.560979e+001	0	0	1	0	0	0	0	0	0	0	0	6594	8353.34	1	1	1	1	29.1201	20.8373	50.0398
DATA	502	4	10	0	-1	NC2_00119395	NC2_00119395	6218.5	445	-2.492770894e-001	1.956797109e-001	2.026975846e-001	2.593186e+002	1.460685e+002	5.451460e+001	7.022376e+001	95.5	69.5	21	49	6.990522e+000	1.607933e+001	0	0	0	0	0	0	0	0	0	0	0	57.6681	15.3076	1	1	1	0	29.1201	21.0811	49.7481
DATA	503	4	11	0	0	NC_2_4530188	NC_2_4530188	6239.84	445.155	-3.903060798e-001	3.189160007e-001	2.210079540e-001	1.777391e+002	7.235640e+001	5.131159e+001	6.914913e+001	88.5	68	21	48	6.920802e+000	1.572993e+001	0	0	0	0	0	0	0	0	0	0	0	39.3759	7.57375	1	1	0	0	26.2212	21.1214	49.3261
DATA	504	4	12	0	0	Col_1_21432892	Col_1_21432892	6260.55	445.647	-7.843064023e-002	1.075758007e-001	4.659568502e-001	4.534990e+002	3.785695e+002	6.625652e+001	7.856508e+001	154.5	103	21	48	6.936986e+000	1.577452e+001	0	0	0	0	0	0	0	0	0	0	0	100.115	39.5838	1	1	1	1	24.4106	21.2007	49.351
DATA	505	4	13	0	0	NC_3_15055975	NC_3_15055975	6281.65	445.242	2.430993949e-001	6.659572039e-002	2.618570737e-004	2.101289e+003	3.677776e+003	2.156449e+002	3.741773e+002	507.5	433.5	21	49	6.843316e+000	1.607277e+001	0	0	0	0	0	0	0	0	0	0	0	462.375	384.188	1	1	1	1	26.6546	21.1889	50.0892
DATA	506	4	14	0	0	NC_3_20774325	NC_3_20774325	6303.02	445.167	-7.088617020e-003	7.762734964e-002	9.272415258e-001	7.782987e+002	7.656983e+002	9.176453e+001	1.030515e+002	224.5	135.5	20	49	6.497510e+000	1.603003e+001	0	0	0	0	0	0	0	0	0	0	0	170.726	79.9165	1	1	1	1	26.6546	20.5013	49.8823
DATA	507	4	15	0	0	NC_3_18085934	NC_3_18085934	6324.14	445.569	-9.951697944e-002	9.692863808e-002	3.045600656e-001	5.517114e+002	4.387276e+002	7.362725e+001	8.178611e+001	161.5	111	20	49	6.830509e+000	1.582012e+001	0	0	0	0	0	0	0	0	0	0	0	120.668	45.7543	1	1	1	1	25.7804	20.692	49.6465
DATA	508	4	16	0	0	Col_2_12172337	Col_2_12172337	6345.58	445.54	-8.933462162e-002	8.644477679e-002	3.014027365e-001	6.744940e+002	5.490899e+002	8.330366e+001	8.823662e+001	198	126.5	20	49	6.584428e+000	1.563812e+001	0	0	0	0	0	0	0	0	0	0	0	147.123	57.2245	1	1	1	1	23.4529	20.3648	49.7187
DATA	509	4	17	0	0	Col_1_7315721	Col_1_7315721	6366.23	445.359	-7.789348348e-002	1.030197390e-001	4.495877405e-001	4.877545e+002	4.076691e+002	6.914256e+001	8.023764e+001	156	108	20	49	6.556701e+000	1.562933e+001	0	0	0	0	0	0	0	0	0	0	0	106.134	42.4619	1	1	1	1	23.696	20.4266	49.9512
DATA	510	4	18	0	0	Col_1_7890249	Col_1_7890249	6387.78	444.522	5.969233862e-002	8.009692316e-002	4.561198005e-001	6.721146e+002	7.711443e+002	8.324642e+001	1.035731e+002	181	135	20	49	6.748383e+000	1.562096e+001	0	0	0	0	0	0	0	0	0	0	0	145.918	80.2818	1	1	1	1	27.0811	20.7814	49.9613
DATA	511	4	19	0	0	Col_2_5526045	Col_2_5526045	6408.35	444.269	8.233936627e-002	7.046856773e-002	2.426232021e-001	9.930019e+002	1.200299e+003	1.108288e+002	1.385343e+002	255	195	20	49	6.522073e+000	1.596350e+001	0	0	0	0	0	0	0	0	0	0	0	215.143	124.91	1	1	1	1	24.6442	20.4044	50.2123
DATA	512	4	20	0	0	NC_4_13868550	NC_4_13868550	6429.62	444.34	5.105443582e-001	9.736442254e-002	1.574359348e-007	3.270264e+002	1.059564e+003	5.917369e+001	1.265488e+002	116	177	20	49	6.642373e+000	1.544795e+001	0	0	0	0	0	0	0	0	0	0	0	70.7136	110.227	1	1	1	1	24.6442	20.2801	49.9327
DATA	513	4	21	0	0	NC_1_8649929	NC_1_8649929	6451.29	444.5	-2.916496922e-001	3.382520549e-001	3.885632055e-001	1.529440e+002	7.814168e+001	5.171984e+001	6.965249e+001	84	71.5	20	49	6.761694e+000	1.586931e+001	0	0	0	0	0	0	0	0	0	0	0	33.0106	8.12693	1	1	0	0	27.0811	20.4508	50.3178
DATA	514	4	22	0	0	Col_5_16530847	Col_5_16530847	6471.63	444.167	1.052933022e+000	1.176668964e-001	3.606007631e-019	4.372157e+002	4.938883e+003	6.603100e+001	4.987160e+002	139	586	20	49	6.496399e+000	1.598770e+001	0	0	0	0	0	0	0	0	0	0	0	94.2218	513.572	1	1	1	1	24.8756	20.384	49.9612
DATA	515	4	23	0	0	NC_4_2502291	NC_4_2502291	6493.7	444.732	-1.719126272e-001	1.287394266e-001	1.817607300e-001	3.996252e+002	2.689925e+002	6.366468e+001	7.427510e+001	135	88	20	49	6.434070e+000	1.570640e+001	0	0	0	0	0	0	0	0	0	0	0	85.9863	27.9677	1	1	1	0	24.8756	20.3466	50.0075
DATA	516	4	24	0	0	NC_2_11051445	NC_2_11051445	6514.78	444.478	-1.531745229e-001	4.414410192e-001	7.286006980e-001	1.004767e+002	7.061399e+001	5.063065e+001	6.959403e+001	70	70	20	48	6.465403e+000	1.590564e+001	0	0	0	0	0	0	0	0	0	0	0	21.5915	7.34168	1	1	0	0	27.0811	20.3605	49.7007
DATA	517	4	25	0	0	Col_1_19859496	Col_1_19859496	6535.92	444.38	-1.940140128e-002	7.726474271e-002	8.017345507e-001	8.077769e+002	7.724850e+002	9.483266e+001	1.037325e+002	214	145.5	20	48	6.573210e+000	1.587666e+001	0	0	0	0	0	0	0	0	0	0	0	173.384	80.3177	1	1	1	1	24.1747	20.3207	49.484
DATA	518	4	26	0	0	Col_1_1491468	Col_1_1491468	6557.26	444.736	5.639717043e-002	6.440567583e-002	3.812174624e-001	1.854763e+003	2.111960e+003	1.920282e+002	2.222521e+002	440.5	270.5	20	49	6.632255e+000	1.566458e+001	0	0	0	0	0	0	0	0	0	0	0	397.695	219.607	1	1	1	1	24.4106	20.4326	49.7729
DATA	519	4	27	0	0	NC_1_3347760	NC_1_3347760	6578.07	444.705	0.000000000e+000	6.319922030e-001	1.000000000e+000	4.945856e+001	6.877192e+001	4.977621e+001	6.921488e+001	46	60	20	49	6.587889e+000	1.572629e+001	0	0	0	0	0	0	0	0	0	0	0	-0.879499	-3.6331	0	0	0	0	22.1978	20.3109	49.8885
DATA	520	4	28	0	0	Col_2_8185937	Col_2_8185937	6598.94	444.788	-2.034086712e-001	1.628924004e-001	2.117637485e-001	3.097512e+002	1.939119e+002	5.865875e+001	7.186537e+001	118	85	20	49	6.540610e+000	1.561044e+001	0	0	0	0	0	0	0	0	0	0	0	66.309	20.1711	1	1	1	0	24.4106	20.302	49.7903
DATA	521	4	29	0	0	NC_4_90048	NC_4_90048	6620.2	445.02	-1.047803863e-001	1.239517191e-001	3.979253577e-001	3.886443e+002	3.053317e+002	6.320630e+001	7.561913e+001	133	93.5	20	48	6.484741e+000	1.583543e+001	0	0	0	0	0	0	0	0	0	0	0	83.1442	31.7699	1	1	1	0	23.696	20.2282	49.619
DATA	522	4	30	0	0	NC_5_23506813	NC_5_23506813	6641.23	444.692	1.226805488e-001	7.059222574e-002	8.223261450e-002	9.726212e+002	1.290103e+003	1.093023e+002	1.463773e+002	250.5	200	20	48	6.597640e+000	1.577082e+001	0	0	0	0	0	0	0	0	0	0	0	207.973	134.282	1	1	1	1	24.4106	20.361	49.3793
DATA	523	4	31	0	0	NC_1_13118740	NC_1_13118740	6662.66	443.872	0.000000000e+000	6.330401346e-001	1.000000000e+000	4.957102e+001	6.868509e+001	5.009956e+001	6.919880e+001	56	67	20	49	6.566814e+000	1.565076e+001	0	0	0	0	0	0	0	0	0	0	0	9.79867	3.27038	0	0	0	0	30.2776	20.422	49.5948
DATA	524	4	32	0	0	Col_4_2353425	Col_4_2353425	6684	444.597	-3.103904654e-001	1.968458870e-001	1.148370544e-001	2.802716e+002	1.371477e+002	5.723682e+001	7.044625e+001	109	78	20	49	6.595929e+000	1.606036e+001	0	0	0	0	0	0	0	0	0	0	0	59.8881	14.2873	1	1	1	0	25.7804	20.3593	50.3639
DATA	525	4	33	0	0	NC_5_26171577	NC_5_26171577	6705	444.741	2.230226446e-002	9.068727510e-002	8.057403222e-001	5.407848e+002	5.692811e+002	7.359322e+001	8.950298e+001	167	120.5	20	48	6.709472e+000	1.581144e+001	0	0	0	0	0	0	0	0	0	0	0	115.532	59.3333	1	1	1	1	25.7804	20.3464	49.6412
DATA	526	4	34	0	0	Col_2_9547415	Col_2_9547415	6726.15	443.871	-3.333689715e-001	1.366775522e-001	1.472426347e-002	4.482407e+002	2.080378e+002	6.708974e+001	7.209280e+001	144	87	20	48	6.709649e+000	1.569179e+001	0	0	0	0	0	0	0	0	0	0	0	95.7544	21.695	1	1	1	0	27.2919	20.4093	49.9034
DATA	527	4	35	0	0	NC_1_18204290	NC_1_18204290	6747.42	444.885	-1.617137266e-001	2.591883711e-001	5.326777987e-001	1.762074e+002	1.214256e+002	5.293784e+001	7.004842e+001	88	80	20	49	7.000536e+000	1.584555e+001	0	0	0	0	0	0	0	0	0	0	0	37.6412	12.6697	1	1	0	0	24.6442	20.6801	49.8011
DATA	528	4	36	0	0	Col_3_20288385	Col_3_20288385	6768.56	444.274	8.630814220e-003	6.650458823e-002	8.967422861e-001	1.435529e+003	1.464343e+003	1.519831e+002	1.618525e+002	348	219	20	49	6.614506e+000	1.531819e+001	0	0	0	0	0	0	0	0	0	0	0	306.687	152.89	1	1	1	1	26.0017	20.4732	49.6582
DATA	529	4	37	0	0	Col_4_8284086	Col_4_8284086	6789.8	444.15	-1.934047095e-001	1.459435105e-001	1.851039959e-001	3.489340e+002	2.235314e+002	6.089417e+001	7.243304e+001	118	90.5	20	49	6.540133e+000	1.524328e+001	0	0	0	0	0	0	0	0	0	0	0	74.5595	23.3542	1	1	1	0	26.8687	20.2805	49.7495
DATA	530	4	38	0	0	Col_5_17347019	Col_5_17347019	6811.15	444.755	-9.667057479e-002	9.928099962e-002	3.302021979e-001	5.314597e+002	4.254022e+002	7.289581e+001	8.093249e+001	159.5	113	20	49	6.669014e+000	1.543581e+001	0	0	0	0	0	0	0	0	0	0	0	113.59	44.4756	1	1	1	1	24.4106	20.3737	49.6284
DATA	531	4	39	0	0	NC_3_4278117	NC_3_4278117	6831.69	443.808	-2.772021088e-001	1.234153806e-001	2.469821203e-002	4.800659e+002	2.535705e+002	6.922673e+001	7.332348e+001	156	94	20	49	6.812698e+000	1.549971e+001	0	0	0	0	0	0	0	0	0	0	0	102.638	26.5304	1	1	1	0	24.4106	20.4085	49.4442
DATA	532	4	40	0	0	Col_2_5883989	Col_2_5883989	6852.91	444.018	-1.291340752e-001	1.167913565e-001	2.688642826e-001	4.322613e+002	3.210793e+002	6.598673e+001	7.587552e+001	147	99	20	49	6.712564e+000	1.588284e+001	0	0	0	0	0	0	0	0	0	0	0	92.4538	33.6192	1	1	1	0	25.3321	20.3876	49.5609
DATA	533	4	41	0	0	Col_2_16837953	Col_2_16837953	6874.06	443.944	-2.314480103e-002	6.468587510e-002	7.204907363e-001	1.874726e+003	1.777432e+003	1.939831e+002	1.905553e+002	459	240	20	49	6.461863e+000	1.584492e+001	0	0	0	0	0	0	0	0	0	0	0	401.158	186.257	1	1	1	1	24.4106	20.3565	49.5395
DATA	534	4	42	0	0	Col_4_6752550	Col_4_6752550	6895.19	443.796	-1.877623856e-001	8.433908524e-002	2.599545567e-002	8.218741e+002	5.333876e+002	9.610245e+001	8.692468e+001	223	123	20	49	6.449547e+000	1.579707e+001	0	0	0	0	0	0	0	0	0	0	0	175.957	55.9399	1	1	1	1	24.4106	20.4031	49.6338
DATA	535	4	43	0	0	Col_3_14809891	Col_3_14809891	6915.76	443.92	1.533455885e-001	3.130872130e-001	6.242856671e-001	1.000618e+002	1.424341e+002	5.077662e+001	7.004316e+001	76	83	20	49	6.517745e+000	1.562922e+001	0	0	0	0	0	0	0	0	0	0	0	21.4345	14.9502	1	1	0	0	16.5837	20.1968	49.7061
DATA	536	4	44	0	0	Col_2_17082242	Col_2_17082242	6937.82	443.421	-3.613174895e-002	6.687709025e-002	5.890101924e-001	1.459558e+003	1.343042e+003	1.542013e+002	1.507717e+002	362	206	20	49	6.872001e+000	1.556372e+001	0	0	0	0	0	0	0	0	0	0	0	312.857	141.1	1	1	1	1	25.7804	20.3558	49.3661
DATA	537	4	45	0	0	NC_3_706567	NC_3_706567	6958.96	443.789	-7.298103098e-002	1.967949306e-001	7.107506548e-001	2.136337e+002	1.805880e+002	5.411081e+001	7.079808e+001	95.5	85.5	20	49	6.854431e+000	1.543055e+001	0	0	0	0	0	0	0	0	0	0	0	45.8236	18.9892	1	1	0	0	25.3321	20.1825	49.5426
DATA	538	4	46	0	0	Col_4_2127707	Col_4_2127707	6980.25	443.364	4.052659185e-002	1.436309259e-001	7.778224841e-001	2.698739e+002	2.962698e+002	5.653653e+001	7.453379e+001	105	98.5	20	49	6.698883e+000	1.520515e+001	0	0	0	0	0	0	0	0	0	0	0	57.9282	31.1824	1	1	1	0	24.8756	20.245	49.3947
DATA	539	4	47	0	0	NC_1_2135036	NC_1_2135036	7001.29	443.569	4.221526266e-002	8.670671462e-002	6.263474811e-001	5.717953e+002	6.301673e+002	7.572207e+001	9.295208e+001	173.5	126.5	20	49	6.493617e+000	1.558702e+001	0	0	0	0	0	0	0	0	0	0	0	122.828	66.3857	1	1	1	1	25.3321	20.1508	49.6345
DATA	540	4	48	0	0	NC_1_17785608	NC_1_17785608	7022.39	444.102	-2.664404956e-001	3.079390478e-001	3.869082992e-001	1.630232e+002	8.826917e+001	5.221253e+001	6.883545e+001	81	75	20	49	6.400938e+000	1.576663e+001	0	0	0	0	0	0	0	0	0	0	0	35.0474	9.30737	1	1	0	0	23.4529	19.8731	49.7859
DATA	541	4	49	0	0	Col_1_26565144	Col_1_26565144	7043.44	443.611	-8.926949640e-003	6.709693446e-002	8.941573441e-001	1.369980e+003	1.342108e+003	1.456876e+002	1.505454e+002	310	206	20	49	6.433169e+000	1.559467e+001	0	0	0	0	0	0	0	0	0	0	0	294.761	141.653	1	1	1	1	24.4106	19.8855	50.0146
DATA	542	4	50	0	0	NC_3_20382740	NC_3_20382740	7065.39	443.569	0.000000000e+000	6.324203461e-001	1.000000000e+000	4.920256e+001	6.769676e+001	4.962005e+001	6.827253e+001	56	71	20	48	6.412496e+000	1.512284e+001	0	0	0	0	0	0	0	0	0	0	0	6.831	4.61257	0	0	0	0	24.4106	19.9704	49.1837
DATA	543	4	51	0	0	NC_5_26831082	NC_5_26831082	7086.11	443.411	1.709456977e+000	1.749858444e-001	1.527795735e-022	1.973185e+002	1.010706e+004	5.326594e+001	1.012995e+003	90	1144	20	49	6.553437e+000	1.544689e+001	0	0	0	0	0	0	0	0	0	0	0	42.5282	1068.85	1	1	0	1	25.7804	20.4261	49.7648
DATA	544	4	52	0	0	Col_1_24833719	Col_1_24833719	7106.89	443.34	-1.360197399e-001	7.429666900e-002	6.713561738e-002	1.065365e+003	7.788943e+002	1.174464e+002	1.033973e+002	275	150	20	49	6.878199e+000	1.522425e+001	0	0	0	0	0	0	0	0	0	0	0	229.82	82.4495	1	1	1	1	24.4106	21.0573	49.9233
DATA	545	4	53	0	0	NC_5_17041994	NC_5_17041994	7128.31	442.711	-5.909681055e-003	9.547576594e-002	9.506447100e-001	5.024106e+002	4.956203e+002	7.045144e+001	8.409049e+001	155	117	20	49	6.888206e+000	1.546214e+001	0	0	0	0	0	0	0	0	0	0	0	108.477	52.5172	1	1	1	1	23.2073	21.2212	50.2241
DATA	546	4	54	0	0	Col_1_27688425	Col_1_27688425	7149.38	443.298	-7.634671007e-002	6.665808566e-002	2.520650077e-001	1.592728e+003	1.335964e+003	1.667407e+002	1.498465e+002	372.5	216.5	21	50	6.813545e+000	1.583091e+001	0	0	0	0	0	0	0	0	0	0	0	344.216	141.698	1	1	1	1	23.696	21.436	50.8873
DATA	547	4	55	0	0	NC_1_9558047	NC_1_9558047	7170.38	443.2	-5.022057700e-002	1.171424377e-001	6.681315328e-001	3.868875e+002	3.446387e+002	6.266562e+001	7.605695e+001	133.5	103	22	51	7.036575e+000	1.585013e+001	0	0	0	0	0	0	0	0	0	0	0	83.6902	36.5899	1	1	1	1	23.9365	22.0056	51.2829
DATA	548	4	56	0	0	Col_3_18059995	Col_3_18059995	7191	443.23	1.754538824e-001	6.348145394e-002	5.712195383e-003	3.500219e+004	5.242628e+004	3.500565e+003	5.243066e+003	7195	5368	22	51	6.993412e+000	1.608558e+001	0	0	0	0	0	0	0	0	0	0	0	7578.5	5571.39	1	1	1	1	26.8687	22.0177	51.5081
DATA	549	4	57	0	0	Col_3_6684305	Col_3_6684305	7212.06	442.375	-8.315260063e-002	1.143443021e-001	4.670958203e-001	4.152443e+002	3.428870e+002	6.438656e+001	7.585851e+001	143	106	22	51	7.005791e+000	1.592972e+001	0	0	0	0	0	0	0	0	0	0	0	89.9874	36.4758	1	1	1	1	23.2073	22.1117	51.1582
DATA	550	4	58	0	0	NC_2_7707127	NC_2_7707127	7233.94	443.094	4.267440546e-002	2.537434252e-001	8.664421824e-001	1.403346e+002	1.548243e+002	5.112151e+001	6.935058e+001	81	82	22	50	7.021122e+000	1.564125e+001	0	0	0	0	0	0	0	0	0	0	0	30.4426	16.4862	1	1	0	0	24.6442	22.0101	50.6978
DATA	551	4	59	0	0	Col_3_290174	Col_3_290174	7255.24	443.898	3.580320161e-001	9.246349605e-002	1.078819664e-004	3.837319e+002	8.751045e+002	6.232341e+001	1.105407e+002	133	152	21	50	7.122621e+000	1.608574e+001	0	0	0	0	0	0	0	0	0	0	0	83.3245	93.2722	1	1	1	1	25.7804	22.0273	50.6167
DATA	552	4	60	0	0	NC_3_22983692	NC_3_22983692	7276.93	443.541	0.000000000e+000	6.328815028e-001	1.000000000e+000	4.874992e+001	6.703697e+001	4.922987e+001	6.764157e+001	58	67	22	49	7.108422e+000	1.619977e+001	0	0	0	0	0	0	0	0	0	0	0	8.80214	5.15539	0	0	0	0	26.2212	22.1005	50.472
DATA	553	4	61	0	0	Col_5_1951800	Col_5_1951800	7297.26	443.381	-8.445606122e-002	7.520771208e-002	2.614499214e-001	9.324855e+002	7.676902e+002	1.053482e+002	1.021623e+002	247	147	22	49	7.107694e+000	1.656573e+001	0	0	0	0	0	0	0	0	0	0	0	202.851	81.981	1	1	1	1	22.1978	22.1776	50.8938
DATA	554	4	62	0	0	NC_1_16329998	NC_1_16329998	7318.13	442.979	1.596851272e-001	2.265271396e-001	4.808555851e-001	1.375366e+002	1.986568e+002	5.087142e+001	7.021205e+001	75	81	21	49	7.177177e+000	1.597350e+001	0	0	0	0	0	0	0	0	0	0	0	29.9457	21.2344	1	1	0	0	22.7082	21.9837	50.4371
DATA	555	4	63	0	0	NC_4_10447031	NC_4_10447031	7338.08	441.308	0.000000000e+000	6.310572797e-001	1.000000000e+000	4.862805e+001	6.684908e+001	4.894036e+001	6.727965e+001	44	63.5	21	50	7.159171e+000	1.581180e+001	0	0	0	0	0	0	0	0	0	0	0	-6.90232	-1.85719	0	0	0	0	16.9257	21.8206	50.5692
DATA	556	4	64	0	0	Col_1_2509045	Col_1_2509045	7361	442.5	-7.178017238e-002	9.843384501e-002	4.658655862e-001	5.109731e+002	4.331296e+002	7.071914e+001	7.996294e+001	157	105	22	49	7.008792e+000	1.580920e+001	0	0	0	0	0	0	0	0	0	0	0	111.451	46.3844	1	1	1	1	26.2212	21.9755	50.5101
DATA	557	4	65	0	0	NC_1_24560027	NC_1_24560027	7382.5	442.212	0.000000000e+000	6.314813437e-001	1.000000000e+000	4.853690e+001	6.672497e+001	4.894311e+001	6.715474e+001	54.5	61	22	49	6.910565e+000	1.565454e+001	0	0	0	0	0	0	0	0	0	0	0	6.63554	-1.57375	0	0	0	0	23.9365	22.0574	49.8525
DATA	558	4	66	0	0	Col_5_8754964	Col_5_8754964	7403.58	442.356	-2.443136569e-002	8.403472986e-002	7.712582927e-001	6.465838e+002	6.112142e+002	8.101166e+001	9.076231e+001	189	129.5	22	49	6.888649e+000	1.587025e+001	0	0	0	0	0	0	0	0	0	0	0	141.268	65.5725	1	1	1	1	25.5572	22.0172	50.2147
DATA	559	4	67	0	0	NC_5_23714656	NC_5_23714656	7425.04	443.135	3.078963245e-001	6.759248559e-002	5.233931692e-006	1.529368e+004	3.107480e+004	1.530146e+003	3.108204e+003	3423	3283	22	48	6.847839e+000	1.600140e+001	0	0	0	0	0	0	0	0	0	0	0	3344.34	3336.56	1	1	1	1	23.4529	22.0162	49.7176
DATA	560	4	68	0	0	Col_1_11017892	Col_1_11017892	7445.71	442.5	5.295124985e-003	6.383711232e-002	9.338933330e-001	2.055098e+003	2.080308e+003	2.112081e+002	2.185492e+002	504	304	22	49	6.797655e+000	1.608888e+001	0	0	0	0	0	0	0	0	0	0	0	449.722	223.554	1	1	1	1	27.0811	21.9436	50.6165
DATA	561	4	69	0	0	NC_5_13073866	NC_5_13073866	7466.5	442.86	2.296447385e-001	8.840265757e-002	9.384686853e-003	4.544763e+002	7.711803e+002	6.660681e+001	1.021135e+002	140	153	22	49	6.917237e+000	1.636006e+001	0	0	0	0	0	0	0	0	0	0	0	99.5301	82.9369	1	1	1	1	23.9365	22.3029	50.9251
DATA	562	4	70	0	0	Col_3_10966950	Col_3_10966950	7488.48	443.26	-4.210357411e-002	1.187742639e-001	7.229762064e-001	3.709818e+002	3.367046e+002	6.118479e+001	7.487694e+001	133	102	22	50	6.945978e+000	1.620019e+001	0	0	0	0	0	0	0	0	0	0	0	81.3079	36.2398	1	1	1	1	23.4529	22.3305	51.0343
DATA	563	4	71	0	0	NC_4_2635362	NC_4_2635362	7508.29	442.978	-8.191609217e-002	8.535626919e-002	3.372081146e-001	6.698111e+002	5.546720e+002	8.276976e+001	8.685073e+001	197.5	115	22	50	6.975597e+000	1.594921e+001	0	0	0	0	0	0	0	0	0	0	0	146.893	59.7428	1	1	1	1	22.1978	22.3176	51.0501
DATA	564	4	72	0	0	NC_3_11343813	NC_3_11343813	7529.45	442.796	-3.653007392e-002	1.003041756e-001	7.157139287e-001	4.720166e+002	4.339376e+002	6.774480e+001	7.964235e+001	151	111	22	50	7.012762e+000	1.615467e+001	0	0	0	0	0	0	0	0	0	0	0	103.582	46.773	1	1	1	1	23.696	22.2141	50.9631
DATA	565	4	73	0	0	Col_3_2287270	Col_3_2287270	7550.91	442.66	-3.561936547e-002	8.057103451e-002	6.584266237e-001	7.173241e+002	6.608396e+002	8.662579e+001	9.391822e+001	198	133	22	50	6.989725e+000	1.597883e+001	0	0	0	0	0	0	0	0	0	0	0	157.509	71.2809	1	1	1	1	24.4106	22.3285	51.0849
DATA	566	4	74	0	0	NC_5_19230403	NC_5_19230403	7572.18	442.14	-1.919202777e-001	1.295827454e-001	1.385896541e-001	3.930734e+002	2.526698e+002	6.245842e+001	7.131498e+001	137	90	22	49	6.974788e+000	1.596898e+001	0	0	0	0	0	0	0	0	0	0	0	86.3564	27.2728	1	1	1	0	25.5572	22.1519	50.6528
DATA	567	4	75	0	0	Col_3_12912741	Col_3_12912741	7593.56	442.636	-6.784934487e-002	6.767226724e-002	3.160458387e-001	1.394524e+003	1.192825e+003	1.476492e+002	1.366391e+002	342.5	190.5	22	49	7.075951e+000	1.558836e+001	0	0	0	0	0	0	0	0	0	0	0	306.545	128.831	1	1	1	1	24.8756	22.1961	50.6053
DATA	568	4	76	0	0	NC_3_11479431	NC_3_11479431	7615.05	442.614	3.278078886e-001	5.019264768e-001	5.136921897e-001	4.817785e+001	1.024838e+002	4.870873e+001	6.739121e+001	59	75	22	49	7.249038e+000	1.550400e+001	0	0	0	0	0	0	0	0	0	0	0	10.2035	11.0755	0	1	0	0	22.1978	22.2277	50.2037
DATA	569	4	77	0	0	Col_5_15050356	Col_5_15050356	7636.22	442.574	5.498038898e-002	1.558842944e-001	7.243133680e-001	2.342791e+002	2.658973e+002	5.383175e+001	7.168390e+001	96	90.5	22	49	7.226254e+000	1.566669e+001	0	0	0	0	0	0	0	0	0	0	0	51.5466	28.7518	1	1	0	0	25.1049	22.26	50.5422
DATA	570	4	78	0	0	Col_2_18735639	Col_2_18735639	7657.46	442.86	-3.632421081e-002	7.671228580e-002	6.358477288e-001	8.127860e+002	7.475702e+002	9.462172e+001	1.000782e+002	229	146	22	50	7.449423e+000	1.588850e+001	0	0	0	0	0	0	0	0	0	0	0	178.905	80.877	1	1	1	1	23.9365	22.4211	50.9604
DATA	571	4	79	0	0	Col_5_6677044	Col_5_6677044	7678.16	442.017	6.751499964e-002	7.552034309e-002	3.713232190e-001	7.590079e+002	8.866686e+002	9.003766e+001	1.108348e+002	208	161	22	50	7.496721e+000	1.621559e+001	0	0	0	0	0	0	0	0	0	0	0	167.11	95.9743	1	1	1	1	26.0017	22.3761	51.5481
DATA	572	4	80	0	0	NC_5_22894545	NC_5_22894545	7699.29	441.839	2.322420519e-001	1.005146429e-001	2.085885356e-002	3.522723e+002	6.013407e+002	5.987941e+001	8.963631e+001	120	125.5	22	51	7.341652e+000	1.607005e+001	0	0	0	0	0	0	0	0	0	0	0	77.5805	65.1193	1	1	1	1	26.6546	22.4105	51.5508
DATA	573	4	81	0	0	NC_4_9064696	NC_4_9064696	7720.45	442.314	-2.614363508e-002	1.842169884e-001	8.871450828e-001	2.118431e+002	1.994668e+002	5.284008e+001	6.937621e+001	97	85	22	51	7.387554e+000	1.611038e+001	0	0	0	0	0	0	0	0	0	0	0	46.6668	21.6086	1	1	0	0	24.4106	22.4539	51.7953
DATA	574	4	82	0	0	Col_1_3313453	Col_1_3313453	7741.77	441.86	6.187159870e-002	7.059672986e-002	3.808078117e-001	9.668982e+002	1.114942e+003	1.081275e+002	1.297798e+002	252	172	22.5	50	7.410882e+000	1.557077e+001	0	0	0	0	0	0	0	0	0	0	0	213.027	120.829	1	1	1	1	25.7804	22.6039	51.0227
DATA	575	4	83	0	0	NC_5_15643009	NC_5_15643009	7762.94	442.109	-4.067442008e-004	9.382024397e-002	9.965408969e-001	5.033744e+002	5.029031e+002	6.982703e+001	8.329626e+001	163	110	22	51	7.335653e+000	1.589566e+001	0	0	0	0	0	0	0	0	0	0	0	110.92	54.5176	1	1	1	1	27.501	22.4748	51.3861
DATA	576	4	84	0	0	NC_2_2516097	NC_2_2516097	7783.82	441.857	2.778169373e-001	8.674793737e-002	1.362039440e-003	4.569980e+002	8.664256e+002	6.655992e+001	1.091497e+002	145	153	22	50	7.262468e+000	1.555435e+001	0	0	0	0	0	0	0	0	0	0	0	100.705	93.9514	1	1	1	1	24.8756	22.5958	50.954
DATA	577	4	85	0	0	NC_1_3622913	NC_1_3622913	7805.02	441.667	6.531049714e-003	6.342037579e-002	9.179786013e-001	2.241146e+003	2.275103e+003	2.292796e+002	2.369929e+002	527	290.5	22	50	7.157573e+000	1.568090e+001	0	0	0	0	0	0	0	0	0	0	0	493.86	246.759	1	1	1	1	26.2212	22.5206	50.5166
DATA	578	4	86	0	0	NC_2_17223122	NC_2_17223122	7826.47	441.448	-2.829979194e-002	1.000847374e-001	7.773621088e-001	4.664759e+002	4.370483e+002	6.721686e+001	7.945542e+001	153.5	112	22	50	7.165629e+000	1.578749e+001	0	0	0	0	0	0	0	0	0	0	0	102.786	47.4113	1	1	1	1	25.1049	22.549	50.74
DATA	579	4	87	0	0	NC_5_7361139	NC_5_7361139	7848	441.844	0.000000000e+000	5.512795544e-001	1.000000000e+000	6.387327e+001	6.592357e+001	4.881856e+001	6.634818e+001	65	64	22	49	7.101173e+000	1.583741e+001	0	0	0	0	0	0	0	0	0	0	0	14.0731	-2.4139	1	0	0	0	22.7082	22.535	50.4619
DATA	580	4	88	0	0	NC_3_5494407	NC_3_5494407	7868.71	441.5	-1.233116236e-001	3.071075407e-001	6.880329926e-001	1.362514e+002	1.025721e+002	5.028942e+001	6.713071e+001	78	76	22	49	6.786748e+000	1.561333e+001	0	0	0	0	0	0	0	0	0	0	0	30.0142	11.1293	1	1	0	0	27.0811	22.2825	50.5028
DATA	581	4	89	0	0	NC_5_22082747	NC_5_22082747	7889.89	441.722	9.607275879e-001	1.088036529e-001	1.047503011e-018	1.249491e+003	1.141460e+004	1.340024e+002	1.143387e+003	319.5	1292	22	49	7.078965e+000	1.583734e+001	0	0	0	0	0	0	0	0	0	0	0	275.187	1238.53	1	1	1	1	24.8756	22.7086	50.7166
DATA	582	4	90	0	0	NC_1_4061574	NC_1_4061574	7911.31	441.5	-1.320593482e-002	6.604441956e-002	8.415155038e-001	1.493410e+003	1.448682e+003	1.569986e+002	1.593367e+002	369	200	22	50	6.711968e+000	1.616293e+001	0	0	0	0	0	0	0	0	0	0	0	328.804	157.184	1	1	1	1	24.4106	22.1416	51.2616
DATA	583	4	91	0	0	Col_3_20164489	Col_3_20164489	7932.12	441.639	2.014727501e-001	6.564965327e-002	2.148426902e-003	1.989495e+003	3.163848e+003	2.047641e+002	3.232669e+002	479	411	22	50	6.968315e+000	1.644258e+001	0	0	0	0	0	0	0	0	0	0	0	437.88	343.252	1	1	1	1	26.0017	22.2697	51.5846
DATA	584	4	92	0	0	NC_5_4276520	NC_5_4276520	7953.29	441.5	5.809176495e-001	3.614393537e-001	1.080030316e-001	4.816170e+001	1.834930e+002	4.847517e+001	6.884785e+001	50	91	22	50	7.159396e+000	1.625210e+001	0	0	0	0	0	0	0	0	0	0	0	1.39577	19.9048	0	1	0	0	27.0811	22.0989	51.5916
DATA	585	4	93	0	0	Col_1_6369009	Col_1_6369009	7974.31	441.635	-1.202027375e-001	7.584267414e-002	1.129900374e-001	9.477271e+002	7.185890e+002	1.064588e+002	9.782010e+001	248.5	139	21	50	7.023886e+000	1.660035e+001	0	0	0	0	0	0	0	0	0	0	0	208.404	77.9352	1	1	1	1	24.6442	21.8706	51.6494
DATA	586	4	94	0	0	Col_5_8187262	Col_5_8187262	7995.74	441.431	5.164942951e-002	8.060494225e-002	5.216705096e-001	6.468876e+002	7.285817e+002	8.086374e+001	9.856752e+001	194	151	22	51	7.043293e+000	1.607788e+001	0	0	0	0	0	0	0	0	0	0	0	142.169	78.9995	1	1	1	1	25.7804	22.1035	51.5154
DATA	587	4	95	0	0	Col_3_22810355	Col_3_22810355	8016.37	441.607	-2.172880401e-001	7.650278315e-002	4.507632348e-003	1.105794e+003	6.704808e+002	1.207677e+002	9.436842e+001	285.5	149.5	22	51	6.999147e+000	1.599076e+001	0	0	0	0	0	0	0	0	0	0	0	242.885	72.6774	1	1	1	1	24.8756	22.1682	51.5583
DATA	588	4	96	0	0	Col_2_18900952	Col_2_18900952	8038	441.5	-5.521691945e-002	7.622941819e-002	4.688497600e-001	8.483136e+002	7.470325e+002	9.775825e+001	9.996903e+001	229	143	22	50	6.984380e+000	1.585595e+001	0	0	0	0	0	0	0	0	0	0	0	186.2	80.9452	1	1	1	1	26.2212	22.3325	51.2944
DATA	589	4	97	0	0	NC_4_5811075	NC_4_5811075	8059	441.203	0.000000000e+000	5.955962821e-001	1.000000000e+000	5.483178e+001	6.603434e+001	4.892837e+001	6.659955e+001	61	67	22	50	7.018589e+000	1.611630e+001	0	0	0	0	0	0	0	0	0	0	0	12.0261	4.67281	1	0	0	0	28.1191	22.1977	51.4123
DATA	590	4	98	0	0	NC_3_1920371	NC_3_1920371	8080.85	441.015	-2.404264343e-001	4.097918884e-001	5.574026944e-001	1.149246e+002	6.606729e+001	5.000016e+001	6.659263e+001	75	68	22	50	7.050171e+000	1.591036e+001	0	0	0	0	0	0	0	0	0	0	0	25.1846	3.94533	1	0	0	0	27.501	22.3795	50.9535
DATA	591	4	99	0	0	Col_1_4973956	Col_1_4973956	8100.47	442.026	5.406755424e-002	1.629574051e-001	7.400482218e-001	2.228789e+002	2.524274e+002	5.355380e+001	7.115699e+001	99	92	22	50	7.060981e+000	1.581840e+001	0	0	0	0	0	0	0	0	0	0	0	48.8075	27.3121	1	1	0	0	21.1402	22.4595	51.1995
DATA	592	4	100	0	0	NC_5_8468398	NC_5_8468398	8122.67	441.727	-6.672570584e-002	7.711064306e-002	3.868608710e-001	8.362765e+002	7.171734e+002	9.679685e+001	9.785240e+001	228	139	22	50	7.194562e+000	1.598923e+001	0	0	0	0	0	0	0	0	0	0	0	182.949	77.5475	1	1	1	1	24.8756	22.3183	50.8035
DATA	593	4	101	0	0	NC_1_26991585	NC_1_26991585	8143.63	442.019	-7.402610809e-002	7.026790687e-002	2.921192745e-001	1.165647e+003	9.829716e+002	1.263643e+002	1.187437e+002	296	178	22	50	7.133739e+000	1.566387e+001	0	0	0	0	0	0	0	0	0	0	0	254.76	106.216	1	1	1	1	24.1747	22.1049	50.4005
DATA	594	4	102	0	0	Col_3_15563082	Col_3_15563082	8164.59	441.121	-2.328870735e-002	6.396213888e-002	7.157822559e-001	2.078963e+003	1.970417e+003	2.135578e+002	2.080130e+002	490	284	22	49	7.052492e+000	1.550180e+001	0	0	0	0	0	0	0	0	0	0	0	453.851	212.765	1	1	1	1	25.7804	22.0749	50.4149
DATA	595	4	103	0	0	Col_1_9055851	Col_1_9055851	8185.9	441.517	-9.308612048e-002	1.057491711e-001	3.787217810e-001	4.659146e+002	3.760281e+002	6.754293e+001	7.658526e+001	148	107	22	50	7.067569e+000	1.571317e+001	0	0	0	0	0	0	0	0	0	0	0	101.601	40.57	1	1	1	1	25.7804	22.2189	50.8665
DATA	596	4	104	0	0	NC_1_7508020	NC_1_7508020	8207.47	441.061	2.495812542e-001	3.436947843e-001	4.677338273e-001	7.887689e+001	1.401300e+002	4.959381e+001	6.823124e+001	70	80	22	50	6.946752e+000	1.543366e+001	0	0	0	0	0	0	0	0	0	0	0	17.1788	15.1055	1	1	0	0	23.2073	22.0608	51.089
DATA	597	4	105	0	0	NC_2_8796449	NC_2_8796449	8228.11	441.075	1.180201767e-001	3.403384783e-001	7.287619041e-001	9.363483e+001	1.228733e+002	4.990866e+001	6.795812e+001	71	79	22	51	7.081061e+000	1.543375e+001	0	0	0	0	0	0	0	0	0	0	0	20.3681	13.2332	1	1	0	0	24.4106	22.0317	51.4095
DATA	598	4	106	0	0	NC_1_18217660	NC_1_18217660	8249.67	441.755	7.558942818e-003	7.036760512e-002	9.144551722e-001	1.040509e+003	1.058778e+003	1.150474e+002	1.252469e+002	279.5	181.5	22	50	7.034817e+000	1.544203e+001	0	0	0	0	0	0	0	0	0	0	0	226.051	113.909	1	1	1	1	23.696	22.014	50.9118
DATA	599	4	107	0	0	NC_3_11240862	NC_3_11240862	8270.32	441.143	0.000000000e+000	6.303620060e-001	1.000000000e+000	4.884042e+001	6.654846e+001	4.915409e+001	6.697846e+001	39	68	22	50	6.977362e+000	1.543833e+001	0	0	0	0	0	0	0	0	0	0	0	-8.62563	0.459216	0	0	0	0	18.2295	22.2475	51.0772
DATA	600	4	108	0	0	NC_3_10078157	NC_3_10078157	8291.76	441	7.632731400e-002	7.009245105e-002	2.761750617e-001	9.999078e+002	1.192030e+003	1.114514e+002	1.367687e+002	262	176	22	50	6.929635e+000	1.562937e+001	0	0	0	0	0	0	0	0	0	0	0	216.604	127.964	1	1	1	1	23.696	22.162	50.6497
DATA	601	4	109	0	0	Col_5_22508528	Col_5_22508528	8313.21	440.966	-1.385976316e-001	8.457597793e-002	1.012684277e-001	7.445459e+002	5.411203e+002	8.929820e+001	8.622939e+001	211	122	22	50	7.037906e+000	1.580573e+001	0	0	0	0	0	0	0	0	0	0	0	161.04	58.0177	1	1	1	1	25.1049	22.2016	50.5943
DATA	602	4	110	0	0	Col_3_7603858	Col_3_7603858	8334	440.5	1.764420109e-002	6.323575317e-002	7.802275196e-001	2.371858e+003	2.470204e+003	2.422715e+002	2.560035e+002	551	320.5	22	50	6.991229e+000	1.613665e+001	0	0	0	0	0	0	0	0	0	0	0	512.203	264.518	1	1	1	1	26.2212	22.21	51.176
DATA	603	4	111	0	0	Col_4_10816941	Col_4_10816941	8355.29	440.5	5.636735484e-003	6.831015217e-002	9.342357557e-001	1.205581e+003	1.221330e+003	1.303098e+002	1.394544e+002	300	195	22	50	7.311773e+000	1.649838e+001	0	0	0	0	0	0	0	0	0	0	0	259.921	130.606	1	1	1	1	27.0811	22.3913	51.1966
DATA	604	4	112	0	0	NC_5_23801678	NC_5_23801678	8376.4	440.586	-1.827460733e-002	1.115876971e-001	8.699129842e-001	3.983041e+002	3.818916e+002	6.356908e+001	7.747530e+001	137	104	22	50	7.505326e+000	1.634439e+001	0	0	0	0	0	0	0	0	0	0	0	85.7303	40.7803	1	1	1	1	27.501	22.7127	51.1211
DATA	605	4	113	0	0	NC_3_17497166	NC_3_17497166	8397.22	440.724	2.213326410e-001	6.751399204e-002	1.044260042e-003	1.437660e+003	2.393254e+003	1.520906e+002	2.486647e+002	359.5	318.5	23	50	7.418402e+000	1.630733e+001	0	0	0	0	0	0	0	0	0	0	0	308.915	255.186	1	1	1	1	25.7804	22.8462	51.0362
DATA	606	4	114	0	0	Col_1_247065	Col_1_247065	8418.63	440.667	-8.429131871e-002	1.471817634e-001	5.668463523e-001	3.003081e+002	2.473294e+002	5.808396e+001	7.199803e+001	114	88	22	49.5	7.504567e+000	1.627002e+001	0	0	0	0	0	0	0	0	0	0	0	64.4109	26.3301	1	1	1	0	25.1049	22.5596	51.0921
DATA	607	4	115	0	0	NC_5_18565813	NC_5_18565813	8440.26	440.611	4.590630170e-001	1.800123031e-001	1.076686104e-002	1.254177e+002	3.609290e+002	5.136724e+001	7.674711e+001	78.5	103	22	49	7.284835e+000	1.612324e+001	0	0	0	0	0	0	0	0	0	0	0	26.8489	38.359	1	1	0	1	24.8756	22.3902	50.3962
DATA	608	4	116	0	0	Col_4_12003073	Col_4_12003073	8461.12	440.904	-9.856351356e-002	8.460353381e-002	2.440171070e-001	7.112319e+002	5.668233e+002	8.688484e+001	8.840788e+001	197	130	22	49	7.275776e+000	1.641896e+001	0	0	0	0	0	0	0	0	0	0	0	151.977	60.1387	1	1	1	1	24.1747	22.0636	50.5468
DATA	609	4	117	0	0	NC_4_7631818	NC_4_7631818	8482.35	440.632	2.099697683e+000	2.116665032e-001	3.413054646e-023	7.880869e+002	9.914522e+004	9.333398e+001	9.914755e+003	204.5	10546	22	49	7.221115e+000	1.609463e+001	0	0	0	0	0	0	0	0	0	0	0	168.064	10500.2	1	1	1	1	24.8756	22.0777	50.3119
DATA	610	4	118	0	0	NC_5_18401303	NC_5_18401303	8503.23	440.623	5.793967985e-002	1.074738829e-001	5.898145860e-001	3.898476e+002	4.454865e+002	6.348358e+001	8.137157e+001	130	114	22	49	7.339265e+000	1.613369e+001	0	0	0	0	0	0	0	0	0	0	0	82.9726	47.0931	1	1	1	1	24.6442	22.1479	50.1335
DATA	611	4	119	0	0	Col_3_4895435	Col_3_4895435	8524.42	440.736	1.013177878e-001	6.585122242e-002	1.239053456e-001	1.493139e+003	1.885463e+003	1.575287e+002	2.005108e+002	346	247	22	49	7.324175e+000	1.589096e+001	0	0	0	0	0	0	0	0	0	0	0	317.14	198.927	1	1	1	1	24.8756	22.2078	49.9677
DATA	612	4	120	0	0	NC_3_10807618	NC_3_10807618	8545.32	440.698	6.196301256e-002	6.372058160e-002	3.308428683e-001	2.143171e+003	2.471837e+003	2.201431e+002	2.564630e+002	494	324	22	49	7.193927e+000	1.580352e+001	0	0	0	0	0	0	0	0	0	0	0	454.258	260.272	1	1	1	1	24.8756	22.0822	50.383
DATA	613	4	121	0	0	NC_2_19016719	NC_2_19016719	8565.88	440.36	0.000000000e+000	6.301299076e-001	1.000000000e+000	5.009626e+001	6.806394e+001	5.041800e+001	6.850234e+001	44.5	60.5	22	50	7.230827e+000	1.551838e+001	0	0	0	0	0	0	0	0	0	0	0	-0.124755	-2.26012	0	0	0	0	16.9257	22.0093	50.8721
DATA	614	4	122	0	0	Col_5_16652922	Col_5_16652922	8588.25	440.902	2.006282466e-001	1.270944830e-001	1.144334700e-001	2.654103e+002	4.212558e+002	5.707815e+001	8.055309e+001	103	107	22	50	7.239990e+000	1.582894e+001	0	0	0	0	0	0	0	0	0	0	0	56.009	44.1642	1	1	1	1	24.1747	22.1411	51.152
DATA	615	4	123	0	0	Col_2_7341223	Col_2_7341223	8608.35	440.51	7.856420194e-002	8.883628575e-002	3.764961745e-001	5.306909e+002	6.359249e+002	7.335480e+001	9.369331e+001	164.5	126.5	22	50	7.163702e+000	1.590047e+001	0	0	0	0	0	0	0	0	0	0	0	111.748	66.5276	1	1	1	1	24.1747	22.028	51.1424
DATA	616	4	124	0	0	Col_1_12266842	Col_1_12266842	8630.45	440.811	1.432911196e-001	1.361633896e-001	2.926404278e-001	2.598460e+002	3.614159e+002	5.702510e+001	7.787012e+001	103.5	105	22	50	7.110623e+000	1.598489e+001	0	0	0	0	0	0	0	0	0	0	0	54.5877	37.7178	1	1	1	1	24.8756	22.0074	50.997
DATA	617	4	125	0	0	Col_1_12908256	Col_1_12908256	8651.45	440.927	-7.635813647e-002	7.250435529e-002	2.922711479e-001	1.072801e+003	8.998315e+002	1.187329e+002	1.134782e+002	266	167	22	50	7.313649e+000	1.607286e+001	0	0	0	0	0	0	0	0	0	0	0	224.856	93.6831	1	1	1	1	24.8756	22.493	50.6419
DATA	618	4	126	0	0	NC_1_9038164	NC_1_9038164	8672.62	440	4.437735567e-001	2.322034299e-001	5.598641871e-002	9.752639e+001	2.709541e+002	5.192672e+001	7.442031e+001	71	93	22	49	6.957794e+000	1.640407e+001	0	0	0	0	0	0	0	0	0	0	0	20.3909	28.1393	1	1	0	0	29.1201	22.3513	50.5879
DATA	619	4	127	0	0	Col_3_7729940	Col_3_7729940	8693.75	439.415	-3.935199572e-002	7.411229343e-002	5.954340411e-001	9.484341e+002	8.662738e+002	1.077467e+002	1.110552e+002	247.5	147	22	49	7.086940e+000	1.641468e+001	0	0	0	0	0	0	0	0	0	0	0	197.813	89.7343	1	1	1	1	24.8756	22.0875	50.4455
DATA	620	4	128	0	0	Col_3_18338573	Col_3_18338573	8715	439.763	1.529377342e-002	7.379733737e-002	8.358222900e-001	9.026148e+002	9.349669e+002	1.037967e+002	1.166031e+002	233	154	22	50	7.029130e+000	1.606595e+001	0	0	0	0	0	0	0	0	0	0	0	187.807	96.5932	1	1	1	1	26.0017	22.0947	50.8273
DATA	621	4	129	0	0	Col_1_18691142	Col_1_18691142	8736.11	439.667	4.714330096e-002	8.961590346e-002	5.988468403e-001	5.475614e+002	6.103461e+002	7.508528e+001	9.277050e+001	161	129.5	21	50	7.046811e+000	1.610340e+001	0	0	0	0	0	0	0	0	0	0	0	113.651	62.8847	1	1	1	1	25.7804	21.9045	50.7877
DATA	622	4	130	0	0	Col_5_1192509	Col_5_1192509	8757.11	439.164	1.400449523e-001	6.335553008e-002	2.707315479e-002	3.621658e+003	4.999797e+003	3.658100e+002	5.048645e+002	776.5	572	21	49	7.127954e+000	1.610800e+001	0	0	0	0	0	0	0	0	0	0	0	749.813	513.7	1	1	1	1	24.6442	21.8089	50.3826
DATA	623	4	131	0	0	NC_5_17967249	NC_5_17967249	8778.82	440.408	1.980014259e-001	2.169549769e-001	3.614327962e-001	1.441937e+002	2.274824e+002	5.360723e+001	7.385735e+001	74	85	21	50	7.112334e+000	1.590366e+001	0	0	0	0	0	0	0	0	0	0	0	29.7809	23.3038	1	1	0	0	22.9591	21.7714	50.8567
DATA	624	4	132	0	-1	NC2_00075021	NC2_00075021	8799.89	439.263	0.000000000e+000	6.308320231e-001	1.000000000e+000	5.143849e+001	7.002501e+001	5.189746e+001	7.047604e+001	53	64	22	49	7.162280e+000	1.606738e+001	0	0	0	0	0	0	0	0	0	0	0	7.52134	-3.40522	0	0	0	0	21.4095	22.0279	50.6237
DATA	625	4	133	0	0	Col_1_20179776	Col_1_20179776	8820.87	440.308	-2.612108675e-002	8.007993901e-002	7.442823885e-001	7.644570e+002	7.198334e+002	9.239524e+001	1.008877e+002	204	138	22	50	7.105006e+000	1.613530e+001	0	0	0	0	0	0	0	0	0	0	0	157.09	73.3025	1	1	1	1	23.4529	22.1692	51.0599
DATA	626	4	134	0	0	NC_1_26696142	NC_1_26696142	8841.76	440.289	-1.332478658e-001	1.453914873e-001	3.594170874e-001	3.380027e+002	2.486980e+002	6.204108e+001	7.514084e+001	112	91	22	50	7.374869e+000	1.592332e+001	0	0	0	0	0	0	0	0	0	0	0	69.2807	25.2476	1	1	1	0	22.4545	22.5046	50.7356
DATA	627	4	135	0	0	NC_5_17147414	NC_5_17147414	8863	439.5	0.000000000e+000	6.311260151e-001	1.000000000e+000	5.183246e+001	7.068038e+001	5.221419e+001	7.122322e+001	50	68	22	50	7.449225e+000	1.638302e+001	0	0	0	0	0	0	0	0	0	0	0	4.61576	3.5734	0	0	0	0	26.2212	22.4089	51.3241
DATA	628	4	136	0	0	Col_1_7851338	Col_1_7851338	8884.14	439.842	2.786113732e-002	6.586430304e-002	6.722893111e-001	1.573113e+003	1.677340e+003	1.657770e+002	1.822860e+002	351.5	238	22	50	7.212677e+000	1.646097e+001	0	0	0	0	0	0	0	0	0	0	0	320.757	169.178	1	1	1	1	25.1049	21.9563	51.0266
DATA	629	4	137	0	0	Col_1_12902649	Col_1_12902649	8905.03	440.018	-1.201908733e-001	7.959252621e-002	1.310236928e-001	8.928239e+002	6.769786e+002	1.035398e+002	9.854126e+001	223	129.5	22	50	7.250053e+000	1.640896e+001	0	0	0	0	0	0	0	0	0	0	0	181.583	68.0545	1	1	1	1	25.5572	22.1138	51.1056
DATA	630	4	138	0	0	NC_1_25657376	NC_1_25657376	8926.5	439.5	-2.142386883e-001	2.891599866e-001	4.587539652e-001	1.737846e+002	1.061140e+002	5.537238e+001	7.263683e+001	83	75	22	50	7.178797e+000	1.604094e+001	0	0	0	0	0	0	0	0	0	0	0	35.2487	10.6299	1	1	0	0	27.9146	22.262	50.827
DATA	631	4	139	0	0	Col_5_6263014	Col_5_6263014	8948.18	439.436	-6.467072618e-002	2.191218845e-001	7.678900957e-001	1.985967e+002	1.711202e+002	5.633285e+001	7.412019e+001	87	84	22	49	7.126140e+000	1.579389e+001	0	0	0	0	0	0	0	0	0	0	0	40.1732	17.08	1	1	0	0	25.3321	22.1686	50.5473
DATA	632	4	140	0	0	NC_2_16603684	NC_2_16603684	8968.84	439.647	-5.214455969e-001	1.956060512e-001	7.680654935e-003	3.725846e+002	1.121449e+002	6.466267e+001	7.323534e+001	123	77	22	49	7.140220e+000	1.561350e+001	0	0	0	0	0	0	0	0	0	0	0	75.1781	11.1543	1	1	1	0	24.1747	22.1671	49.836
DATA	633	4	141	0	0	Col_5_18424909	Col_5_18424909	8990.11	439.245	-1.602098553e-001	9.351113393e-002	8.666282856e-002	6.769503e+002	4.681089e+002	8.596897e+001	8.641788e+001	180	109.5	22	49	7.271687e+000	1.527429e+001	0	0	0	0	0	0	0	0	0	0	0	136.227	46.3865	1	1	1	1	24.4106	22.1942	49.7622
DATA	634	4	142	0	0	Col_5_14091533	Col_5_14091533	9011.19	439.278	-7.164060546e-002	8.284950433e-002	3.871992361e-001	7.696997e+002	6.526506e+002	9.352546e+001	9.785724e+001	197	125.5	22	49	7.336404e+000	1.546750e+001	0	0	0	0	0	0	0	0	0	0	0	154.49	64.4313	1	1	1	1	24.6442	22.1708	50.3516
DATA	635	4	143	0	0	Col_2_2838281	Col_2_2838281	9031.79	439.429	4.524884168e-002	4.336590685e-001	9.168979721e-001	8.688855e+001	9.642983e+001	5.396603e+001	7.381988e+001	65	74	22	50	7.291835e+000	1.535943e+001	0	0	0	0	0	0	0	0	0	0	0	17.3961	9.4843	1	1	0	0	25.3321	22.0676	50.7054
DATA	636	4	144	0	0	NC_4_4651085	NC_4_4651085	9053.61	439.554	-9.627219486e-002	1.720480501e-001	5.757756801e-001	2.740991e+002	2.196015e+002	6.002671e+001	7.669487e+001	100	87	22	50	7.168891e+000	1.565132e+001	0	0	0	0	0	0	0	0	0	0	0	54.7328	21.5117	1	1	1	0	24.8756	22.1972	51.4948
DATA	637	4	145	0	0	NC_5_11675695	NC_5_11675695	9074.98	439.75	1.717242296e-001	8.038855398e-002	3.266493658e-002	6.529131e+002	9.695709e+002	8.443662e+001	1.218372e+002	176	156.5	22	51	6.987416e+000	1.598699e+001	0	0	0	0	0	0	0	0	0	0	0	130.041	94.5945	1	1	1	1	25.3321	22.0051	51.5069
DATA	638	4	146	0	0	NC_1_16988558	NC_1_16988558	9095.41	439.667	-2.198659438e-001	1.369231562e-001	1.083263091e-001	4.194021e+002	2.527928e+002	6.811574e+001	7.826752e+001	127	88	22	51	7.072383e+000	1.628952e+001	0	0	0	0	0	0	0	0	0	0	0	83.3265	24.5661	1	1	1	0	24.8756	22.1697	51.4684
DATA	639	4	147	0	0	Col_5_10526004	Col_5_10526004	9117.29	439.291	-1.330742605e-002	7.063541928e-002	8.505662839e-001	1.161303e+003	1.126259e+003	1.279936e+002	1.349781e+002	270	167	21	50	7.195403e+000	1.637959e+001	0	0	0	0	0	0	0	0	0	0	0	230.115	108.976	1	1	1	1	24.8756	21.8918	51.1684
DATA	640	4	148	0	0	NC_5_2057083	NC_5_2057083	9138.25	438.309	-7.382532767e-002	9.394802914e-002	4.319786397e-001	6.149687e+002	5.188331e+002	8.181100e+001	9.096096e+001	170	121	22	50	7.453238e+000	1.619802e+001	0	0	0	0	0	0	0	0	0	0	0	121.542	49.9875	1	1	1	1	24.8756	22.1949	50.8769
DATA	641	4	149	0	0	Col_3_21482638	Col_3_21482638	9158.8	438.37	1.413709789e-001	6.769623349e-002	3.676953275e-002	1.339333e+003	1.854640e+003	1.444411e+002	2.000649e+002	310	231.5	21	50	7.252613e+000	1.579411e+001	0	0	0	0	0	0	0	0	0	0	0	264.074	177.939	1	1	1	1	25.1049	22.1109	50.8016
DATA	642	4	150	0	0	NC_2_10759982	NC_2_10759982	9180.66	438.5	1.261433163e-001	6.428242935e-002	4.972411232e-002	2.304940e+003	3.081789e+003	2.367851e+002	3.172612e+002	480	371	21	49	6.978780e+000	1.526188e+001	0	0	0	0	0	0	0	0	0	0	0	453.33	294.335	1	1	1	1	25.3321	22.0235	49.95
DATA	643	4	151	0	0	NC_2_11688186	NC_2_11688186	9202.14	439.25	-7.280520453e-003	7.567577101e-002	9.233563650e-001	9.232723e+002	9.079236e+002	1.071343e+002	1.182158e+002	228	146	22	49	6.789671e+000	1.570740e+001	0	0	0	0	0	0	0	0	0	0	0	181.164	86.3251	1	1	1	1	25.3321	22.058	49.9355
DATA	644	4	152	0	0	NC_5_21719787	NC_5_21719787	9222.81	439.772	-1.997986037e-001	1.041544219e-001	5.507397477e-002	6.172056e+002	3.896111e+002	8.231670e+001	8.544266e+001	166.5	100	21	49	6.585776e+000	1.584682e+001	0	0	0	0	0	0	0	0	0	0	0	120.839	36.8811	1	1	1	1	25.3321	21.7453	50.0005
DATA	645	4	153	0	0	NC_4_5292677	NC_4_5292677	9244.23	439.357	-5.530027865e-002	1.361626093e-001	6.846440724e-001	3.577220e+002	3.149527e+002	6.527183e+001	8.264029e+001	115.5	94	21	49	6.576538e+000	1.594819e+001	0	0	0	0	0	0	0	0	0	0	0	69.8698	29.6731	1	1	1	0	25.1049	21.5805	50.1841
DATA	646	4	154	0	0	Col_1_26819018	Col_1_26819018	9265.72	438.796	-3.603478533e-002	8.337532779e-002	6.655963327e-001	7.580309e+002	6.976733e+002	9.349292e+001	1.037390e+002	193	135.5	22	50	6.942393e+000	1.604598e+001	0	0	0	0	0	0	0	0	0	0	0	147.71	65.4133	1	1	1	1	24.6442	22.0199	50.5251
DATA	647	4	155	0	0	NC_1_24647141	NC_1_24647141	9285.77	438.513	-1.811658625e-001	2.680477692e-001	4.991222000e-001	1.930422e+002	1.271998e+002	5.813903e+001	7.816790e+001	81	78	22	50	7.032612e+000	1.598842e+001	0	0	0	0	0	0	0	0	0	0	0	37.5368	11.8718	1	1	0	0	20.8674	22.2064	50.7074
DATA	648	4	156	0	0	NC_1_24375571	NC_1_24375571	9307.22	438.1	1.478901479e-001	8.652555143e-002	8.741248088e-002	5.828415e+002	8.192956e+002	8.011172e+001	1.127849e+002	157	134	22	49	6.924984e+000	1.572084e+001	0	0	0	0	0	0	0	0	0	0	0	113.082	76.0862	1	1	1	1	23.9365	22.1229	50.3784
DATA	649	4	157	0	0	NC_5_8360992	NC_5_8360992	9328.5	438.676	0.000000000e+000	6.335555053e-001	1.000000000e+000	5.472098e+001	7.739476e+001	5.510174e+001	7.789326e+001	48	60	22	50	6.974848e+000	1.606803e+001	0	0	0	0	0	0	0	0	0	0	0	3.48012	-4.76239	0	0	0	0	27.0811	22.3535	50.8708
DATA	650	4	158	0	0	NC_3_23379946	NC_3_23379946	9349.6	438.586	9.488456351e-002	2.412639712e-001	6.941118652e-001	1.596277e+002	1.986061e+002	5.744526e+001	8.076533e+001	72	77	22	49	7.068985e+000	1.608709e+001	0	0	0	0	0	0	0	0	0	0	0	30.8469	18.2617	1	1	0	0	27.501	22.412	50.4041
DATA	651	4	159	0	0	Col_5_8166684	Col_5_8166684	9370.75	438.607	3.853042070e-001	7.677566863e-002	5.205703193e-007	8.766804e+002	2.128852e+003	1.036463e+002	2.269614e+002	214	260	22	50	7.223650e+000	1.572309e+001	0	0	0	0	0	0	0	0	0	0	0	169.087	194.752	1	1	1	1	25.1049	22.7429	50.6208
DATA	652	4	160	0	0	Col_5_5864526	Col_5_5864526	9392.21	438.625	6.976013275e-003	1.697885193e-001	9.672269497e-001	2.628240e+002	2.670798e+002	6.131127e+001	8.348670e+001	91.5	89	22	50	7.170075e+000	1.572700e+001	0	0	0	0	0	0	0	0	0	0	0	50.5968	24.3051	1	1	0	0	25.1049	22.6843	50.9455
DATA	653	4	161	0	0	NC_4_8828273	NC_4_8828273	9413	438.83	-8.926437592e-002	1.025939747e-001	3.842598283e-001	5.696472e+002	4.638116e+002	7.952203e+001	9.204605e+001	152	105.5	22	50.5	6.918865e+000	1.568977e+001	0	0	0	0	0	0	0	0	0	0	0	109.477	41.9923	1	1	1	1	24.4106	22.7862	51.3819
DATA	654	4	162	0	0	Col_1_3858758	Col_1_3858758	9434.35	438.167	-1.113099215e-002	1.399717680e-001	9.366165402e-001	3.405372e+002	3.319201e+002	6.518739e+001	8.655858e+001	108.5	99	22	51	6.852083e+000	1.610468e+001	0	0	0	0	0	0	0	0	0	0	0	65.3297	29.8875	1	1	1	0	24.8756	22.8156	51.7265
DATA	655	4	163	66	1	DarkCorner	DarkCorner	9455.4	438.414	0.000000000e+000	6.352828647e-001	1.000000000e+000	5.531579e+001	7.985529e+001	5.567105e+001	8.036964e+001	41	57	23	50	6.898842e+000	1.637794e+001	0	0	0	0	0	0	0	0	0	0	0	-3.29368	-5.13781	0	0	0	0	27.501	22.8646	51.2563
DATA	656	4	164	66	1	DarkCorner	DarkCorner	9475.66	438.339	0.000000000e+000	6.356368082e-001	1.000000000e+000	5.539507e+001	8.027561e+001	5.575084e+001	8.079266e+001	44	63	22	50	6.997180e+000	1.625014e+001	0	0	0	0	0	0	0	0	0	0	0	-1.56293	-0.746397	0	0	0	0	24.8756	22.6795	51.1825
DATA	657	5	1	66	1	DarkCorner	DarkCorner	6017.51	451.82	0.000000000e+000	6.374293975e-001	1.000000000e+000	4.545714e+001	6.712339e+001	4.574908e+001	6.755573e+001	40	61	20	48	6.711180e+000	1.550221e+001	0	0	0	0	0	0	0	0	0	0	0	-8.04565	-6.90089	0	0	0	0	25.3321	20.1276	49.1525
DATA	658	5	2	0	0	NC_1_4069419	NC_1_4069419	6038.96	451.176	0.000000000e+000	6.377168275e-001	1.000000000e+000	4.573903e+001	6.727873e+001	4.618432e+001	6.771207e+001	59	60	20	49	6.535244e+000	1.543265e+001	0	0	0	0	0	0	0	0	0	0	0	8.65961	-4.11213	0	0	0	0	23.696	20.249	49.5551
DATA	659	5	3	0	0	NC_3_17873654	NC_3_17873654	6059.81	451.623	-6.578472724e-002	2.055021698e-001	7.488796794e-001	1.961498e+002	1.685789e+002	5.028916e+001	6.992123e+001	92	80	21	49	6.817643e+000	1.572446e+001	0	0	0	0	0	0	0	0	0	0	0	45.1707	17.8825	1	1	0	0	24.6442	21.2199	50.1386
DATA	660	5	4	1028	1	SM_12	SM_12	6081.62	451.83	0.000000000e+000	6.363600330e-001	1.000000000e+000	4.628024e+001	6.756710e+001	4.658302e+001	6.800229e+001	50	55	21	50	6.869478e+000	1.587238e+001	0	0	0	0	0	0	0	0	0	0	0	1.64745	-6.37191	0	0	0	0	24.6442	21.4629	50.2168
DATA	661	5	5	0	0	Col_1_21372968	Col_1_21372968	6102.66	451.61	-4.842682118e-003	6.222231022e-002	9.379643087e-001	3.625157e+003	3.584959e+003	3.655272e+002	3.649125e+002	855	426	21	49	6.962563e+000	1.553963e+001	0	0	0	0	0	0	0	0	0	0	0	825.588	378.763	1	1	1	1	25.5572	21.3894	49.8478
DATA	662	5	6	0	0	Col_5_19364941	Col_5_19364941	6123.61	451.439	-7.471123544e-002	9.616359574e-002	4.372071149e-001	5.318970e+002	4.478332e+002	7.101910e+001	8.163256e+001	161.5	110	21	49	6.924181e+000	1.574279e+001	0	0	0	0	0	0	0	0	0	0	0	120.529	47.2314	1	1	1	1	25.1049	20.9754	50.2522
DATA	663	5	7	0	0	NC_3_4310999	NC_3_4310999	6144.78	451.978	1.198217280e-001	6.389273698e-002	6.074353261e-002	2.272575e+003	2.994608e+003	2.321258e+002	3.071659e+002	479.5	329	21	49	6.878781e+000	1.611935e+001	0	0	0	0	0	0	0	0	0	0	0	512.449	315.296	1	1	1	1	22.7082	21.128	50.9039
DATA	664	5	8	0	0	Col_3_20860990	Col_3_20860990	6165.57	451.796	1.959784813e-001	9.561434019e-002	4.039598810e-002	4.030302e+002	6.328722e+002	6.229571e+001	9.323987e+001	138	127	21	50	6.943186e+000	1.649843e+001	0	0	0	0	0	0	0	0	0	0	0	90.4762	66.5324	1	1	1	1	25.1049	20.9557	51.6971
DATA	665	5	9	0	0	Col_1_11540721	Col_1_11540721	6187	451.5	-1.325716056e-001	1.579961566e-001	4.014237427e-001	2.901940e+002	2.138537e+002	5.584044e+001	7.182859e+001	112	90	20	50	6.943918e+000	1.579618e+001	0	0	0	0	0	0	0	0	0	0	0	64.8644	22.4494	1	1	1	0	26.2212	21.0237	50.7408
DATA	666	5	10	0	0	Col_3_17106819	Col_3_17106819	6208	451.5	7.766335041e-002	6.368379838e-002	2.226487701e-001	2.174790e+003	2.600643e+003	2.226918e+002	2.689756e+002	506	328	21	49	6.979337e+000	1.596576e+001	0	0	0	0	0	0	0	0	0	0	0	484.151	272.643	1	1	1	1	26.2212	21.2935	49.9137
DATA	667	5	11	0	0	Col_1_21178922	Col_1_21178922	6229.25	451.385	-2.401973104e-001	7.907866315e-002	2.385907241e-003	1.060937e+003	6.102282e+002	1.164819e+002	9.192269e+001	278	127	21	48	7.080014e+000	1.587493e+001	0	0	0	0	0	0	0	0	0	0	0	235.281	63.8962	1	1	1	1	27.2919	21.1824	49.4061
DATA	668	5	12	0	0	NC_2_18395786	NC_2_18395786	6250.37	451	2.002564426e-001	3.742019725e-001	5.925419687e-001	7.793491e+001	1.235915e+002	4.888142e+001	6.992258e+001	64.5	77.5	21	49	6.951032e+000	1.594320e+001	0	0	0	0	0	0	0	0	0	0	0	17.2221	12.9269	1	1	0	0	29.1201	21.3533	49.8283
DATA	669	5	13	0	0	Col_4_18116062	Col_4_18116062	6271.72	450.77	1.276397330e-001	6.559190370e-002	5.165859932e-002	1.584505e+003	2.125853e+003	1.656835e+002	2.234694e+002	384	280	21	49	6.722784e+000	1.613549e+001	0	0	0	0	0	0	0	0	0	0	0	348.961	222.125	1	1	1	1	26.6546	21.1534	50.4345
DATA	670	5	14	0	0	NC_2_2393980	NC_2_2393980	6292.76	451.143	6.665003336e-002	6.826096896e-002	3.288661228e-001	1.162287e+003	1.355075e+003	1.259707e+002	1.520430e+002	285.5	203.5	21	48	6.632544e+000	1.600694e+001	0	0	0	0	0	0	0	0	0	0	0	255.159	141.458	1	1	1	1	21.9382	21.1034	49.8274
DATA	671	5	15	0	0	Col_5_8817021	Col_5_8817021	6313.59	451.638	-1.443787100e-002	3.778130783e-001	9.695168012e-001	1.000591e+002	9.678740e+001	4.973583e+001	6.968711e+001	68	75	20	49	6.841673e+000	1.622086e+001	0	0	0	0	0	0	0	0	0	0	0	21.9011	10.0955	1	1	0	0	25.3321	20.9512	49.9375
DATA	672	5	16	0	0	NC_5_5431515	NC_5_5431515	6334.98	451.267	-6.687624358e-002	4.986798833e-001	8.933183126e-001	8.004292e+001	6.861937e+001	4.950428e+001	6.932112e+001	65	72.5	20	49	6.937567e+000	1.572796e+001	0	0	0	0	0	0	0	0	0	0	0	17.4719	6.24935	1	0	0	0	26.2212	20.9375	49.6709
DATA	673	5	17	0	0	NC_2_17351522	NC_2_17351522	6356.17	451	6.618413529e-001	3.318512684e-001	4.610928078e-002	4.866432e+001	2.233840e+002	4.899285e+001	7.262523e+001	51	88	20	49	6.461710e+000	1.592863e+001	0	0	0	0	0	0	0	0	0	0	0	2.72474	23.2689	0	1	0	0	30	20.392	50.5803
DATA	674	5	18	0	0	Col_1_9669866	Col_1_9669866	6377.37	451	5.766513280e-002	1.164107209e-001	6.203465219e-001	3.487259e+002	3.982441e+002	6.021824e+001	7.979099e+001	119	104	20	50	6.749886e+000	1.576282e+001	0	0	0	0	0	0	0	0	0	0	0	75.7479	41.4607	1	1	1	1	29.1201	20.9736	50.6439
DATA	675	5	19	0	0	NC_3_6188683	NC_3_6188683	6398.4	450.259	0.000000000e+000	6.332507932e-001	1.000000000e+000	4.888261e+001	6.872904e+001	4.926919e+001	6.917281e+001	52	68	20	50	6.520035e+000	1.592264e+001	0	0	0	0	0	0	0	0	0	0	0	5.79708	0.403513	0	0	0	0	25.3321	20.5513	50.6645
DATA	676	5	20	0	0	NC_1_11396812	NC_1_11396812	6418.76	450.407	-6.879068436e-002	1.404498127e-001	6.242836640e-001	3.162554e+002	2.699276e+002	5.856559e+001	7.427550e+001	113	94.5	20	49	6.584632e+000	1.582527e+001	0	0	0	0	0	0	0	0	0	0	0	68.417	28.0795	1	1	1	0	25.7804	20.3867	50.5161
DATA	677	5	21	0	0	NC_2_13126249	NC_2_13126249	6440.1	450.397	1.466064074e+000	1.530111597e-001	9.572040244e-022	2.382225e+002	6.967017e+003	5.482967e+001	7.001317e+002	96	784	20	49	6.525471e+000	1.559794e+001	0	0	0	0	0	0	0	0	0	0	0	51.4402	724.534	1	1	0	1	25.7804	20.4178	50.5888
DATA	678	5	22	0	0	NC_1_23835070	NC_1_23835070	6461.24	450.38	4.325652266e-001	7.789972466e-002	2.810545882e-008	8.022452e+002	2.172063e+003	9.424931e+001	2.279732e+002	215.5	297.5	21	48	6.492639e+000	1.586758e+001	0	0	0	0	0	0	0	0	0	0	0	172.942	225.834	1	1	1	1	23.696	20.5079	50.1029
DATA	679	5	23	0	0	NC_3_19771889	NC_3_19771889	6483.15	450.811	-1.757299754e-002	8.020614515e-002	8.265737907e-001	7.318134e+002	7.027929e+002	8.837581e+001	9.866063e+001	207	134	20	49	6.468091e+000	1.594717e+001	0	0	0	0	0	0	0	0	0	0	0	157.508	73.0592	1	1	1	1	24.4106	20.3819	50.2085
DATA	680	5	24	0	0	NC_5_1122251	NC_5_1122251	6504.5	450.026	1.992080021e-001	6.432536187e-002	1.955682443e-003	4.990844e+003	7.895544e+003	5.015441e+002	7.925852e+002	1098.5	791.5	20	49	6.485017e+000	1.571433e+001	0	0	0	1	0	0	0	0	0	0	0	1072.77	820.749	1	1	1	1	20.8674	20.4014	49.8403
DATA	681	5	25	0	0	Col_3_3931595	Col_3_3931595	6525.25	450.849	-1.725660933e-001	1.453854203e-001	2.352450029e-001	3.428156e+002	2.304063e+002	6.035339e+001	7.298132e+001	119.5	89	20	48	6.770372e+000	1.582668e+001	0	0	0	0	0	0	0	0	0	0	0	73.5963	23.9503	1	1	1	0	24.4106	20.7776	49.2389
DATA	682	5	26	0	0	NC_3_1898495	NC_3_1898495	6546.5	450.5	1.689750391e-001	6.152313083e-001	7.835829502e-001	4.940673e+001	7.290565e+001	4.972404e+001	6.962610e+001	38.5	72	20	49	6.841888e+000	1.582710e+001	0	0	0	0	0	0	0	0	0	0	0	-8.99029	7.57902	0	1	0	0	27.9146	20.6904	49.9576
DATA	683	5	27	0	0	NC_2_1591994	NC_2_1591994	6567	450.9	5.507447682e-002	1.333914923e-001	6.796956473e-001	2.935905e+002	3.332855e+002	5.778393e+001	7.683968e+001	114	101.5	20	49	6.674840e+000	1.584257e+001	0	0	0	0	0	0	0	0	0	0	0	62.9048	34.6512	1	1	1	0	22.9591	20.36	50.0285
DATA	684	5	28	0	0	NC_4_8011714	NC_4_8011714	6588.47	451.041	-6.066091399e-003	1.233269515e-001	9.607702154e-001	3.487449e+002	3.439076e+002	6.080536e+001	7.729446e+001	120	105	20	49	6.635845e+000	1.581921e+001	0	0	0	0	0	0	0	0	0	0	0	74.6614	35.7624	1	1	1	0	23.2073	20.6539	49.8143
DATA	685	5	29	0	0	Col_5_19587785	Col_5_19587785	6609.04	451.17	-4.922205852e-002	7.502505100e-002	5.117758851e-001	9.142513e+002	8.162883e+002	1.041291e+002	1.070171e+002	243	145	20	48	6.433447e+000	1.575213e+001	0	0	0	0	0	0	0	0	0	0	0	195.6	84.9049	1	1	1	1	22.7082	20.4453	49.7784
DATA	686	5	30	0	0	Col_1_17386958	Col_1_17386958	6630.71	450.714	-1.563842210e-001	7.202796160e-002	2.991908359e-002	1.267050e+003	8.839132e+002	1.361660e+002	1.122464e+002	291.5	154	20	48	6.447925e+000	1.581972e+001	0	0	0	0	0	0	0	0	0	0	0	270.933	91.9693	1	1	1	1	24.8756	20.3552	49.554
DATA	687	5	31	0	0	NC_5_7973203	NC_5_7973203	6652.35	450.429	-2.511080237e-001	1.526907746e-001	1.000620979e-001	3.536518e+002	1.983663e+002	6.115441e+001	7.194484e+001	122	82	20	48	6.597060e+000	1.530696e+001	0	0	0	0	0	0	0	0	0	0	0	75.5886	20.6475	1	1	1	0	26.6546	20.4482	49.1875
DATA	688	5	32	0	0	NC_1_24411333	NC_1_24411333	6673.65	450.597	-1.439049659e-001	1.594940907e-001	3.669193454e-001	2.967213e+002	2.130315e+002	5.806231e+001	7.233550e+001	112	90.5	20	49	6.631811e+000	1.562099e+001	0	0	0	0	0	0	0	0	0	0	0	63.3996	22.1832	1	1	1	0	25.1049	20.4856	49.666
DATA	689	5	33	0	0	Col_2_1689010	Col_2_1689010	6694.27	450.475	3.572269670e-003	6.267398590e-002	9.545470702e-001	2.954732e+003	2.979136e+003	2.996602e+002	3.058214e+002	633.5	373	20	48.5	6.637442e+000	1.599509e+001	0	0	0	0	0	0	0	0	0	0	0	631.199	310.362	1	1	1	1	25.7804	20.586	50.0562
DATA	690	5	34	0	0	Col_1_27374550	Col_1_27374550	6715.07	450.879	-4.042740809e-002	6.882707940e-002	5.569508821e-001	1.256629e+003	1.144932e+003	1.352170e+002	1.337095e+002	315	179.5	20	48	6.971107e+000	1.585093e+001	0	0	0	0	0	0	0	0	0	0	0	268.412	119.336	1	1	1	1	25.5572	20.9218	50.0245
DATA	691	5	35	0	0	NC_2_9903557	NC_2_9903557	6737.02	450.288	0.000000000e+000	6.315138205e-001	1.000000000e+000	4.960636e+001	6.857875e+001	4.992495e+001	6.902046e+001	40.5	65	20	49	6.969238e+000	1.588946e+001	0	0	0	0	0	0	0	0	0	0	0	-7.08301	-0.0413988	0	0	0	0	27.2919	20.8125	49.9109
DATA	692	5	36	0	0	NC_2_17683812	NC_2_17683812	6757.96	450.893	-5.161154545e-002	7.232685574e-002	4.754822461e-001	1.034740e+003	9.187970e+002	1.148872e+002	1.148922e+002	275.5	162	20	48	6.877424e+000	1.595264e+001	0	0	0	0	0	0	0	0	0	0	0	221.027	95.8785	1	1	1	1	25.3321	20.7321	49.5255
DATA	693	5	37	0	0	NC_3_16087568	NC_3_16087568	6779.37	450	7.345402863e-002	1.122363616e-001	5.128165263e-001	3.620468e+002	4.287644e+002	6.166154e+001	8.118055e+001	124.5	107	20	48	6.534542e+000	1.519165e+001	0	0	0	0	0	0	0	0	0	0	0	77.3487	44.7729	1	1	1	1	29.1201	20.4004	49.4111
DATA	694	5	38	0	0	NC_5_8795649	NC_5_8795649	6800.37	450	0.000000000e+000	6.327436915e-001	1.000000000e+000	4.958357e+001	6.844666e+001	4.990201e+001	6.911194e+001	46	68	20	49	6.822818e+000	1.525862e+001	0	0	0	0	0	0	0	0	0	0	0	-2.65053	5.81504	0	0	0	0	29.1201	20.8125	49.6622
DATA	695	5	39	0	0	NC_3_22789305	NC_3_22789305	6821.39	450.907	1.570754721e-001	7.314105711e-002	3.174800226e-002	8.275316e+002	1.188119e+003	9.662705e+001	1.373147e+002	222	193	20	49	6.916961e+000	1.529576e+001	0	0	0	0	0	0	0	0	0	0	0	176.891	124.235	1	1	1	1	24.6442	20.6829	49.5807
DATA	696	5	40	0	0	Col_4_13327071	Col_4_13327071	6842.46	450.82	1.746346304e-002	7.798916577e-002	8.228182656e-001	7.528025e+002	7.836903e+002	9.029905e+001	1.042769e+002	201	146	20	49	6.734833e+000	1.558442e+001	0	0	0	0	0	0	0	0	0	0	0	160.978	82.0074	1	1	1	1	23.9365	20.4713	49.7045
DATA	697	5	41	0	0	NC_1_24038385	NC_1_24038385	6864.06	450.125	4.359542663e-002	2.648797345e-001	8.692700575e-001	1.360625e+002	1.504298e+002	5.166873e+001	7.036000e+001	74.5	80.5	20	49	6.456064e+000	1.589276e+001	0	0	0	0	0	0	0	0	0	0	0	29.1088	15.7542	1	1	0	0	27.501	20.4413	49.7247
DATA	698	5	42	0	0	NC_5_15312045	NC_5_15312045	6884.56	450.021	0.000000000e+000	5.472766110e-001	1.000000000e+000	6.690740e+001	6.823961e+001	5.026773e+001	6.872909e+001	63	68	20	49	6.412898e+000	1.540459e+001	0	0	0	0	0	0	0	0	0	0	0	14.321	2.74588	1	0	0	0	22.9591	20.6053	49.1767
DATA	699	5	43	0	0	Col_3_800538	Col_3_800538	6906	449.797	-8.725272639e-002	6.782757913e-002	1.983069567e-001	1.469567e+003	1.202089e+003	1.551628e+002	1.384159e+002	332.5	186.5	20	49	6.464891e+000	1.588864e+001	0	0	0	0	0	0	0	0	0	0	0	314.729	126.099	1	1	1	1	28.1191	20.624	49.8639
DATA	700	5	44	0	0	NC_5_6809570	NC_5_6809570	6927.29	449.569	-1.067951328e-001	8.495397210e-002	2.087195849e-001	7.170350e+002	5.607189e+002	8.727861e+001	8.857008e+001	197.5	125	20	49	6.835874e+000	1.560053e+001	0	0	0	0	0	0	0	0	0	0	0	153.659	58.8706	1	1	1	1	25.3321	20.4154	49.4174
DATA	701	5	45	0	0	NC_2_9062152	NC_2_9062152	6948.5	449.676	0.000000000e+000	6.312209508e-001	1.000000000e+000	4.941033e+001	6.806237e+001	4.972766e+001	6.850075e+001	48	63.5	20	49	7.044697e+000	1.546695e+001	0	0	0	0	0	0	0	0	0	0	0	-1.45032	-0.598027	0	0	0	0	27.0811	20.4843	49.6991
DATA	702	5	46	0	0	NC_5_5935235	NC_5_5935235	6969.93	449.81	2.613239400e-001	7.288109446e-002	3.362777889e-004	8.606600e+002	1.570925e+003	9.938113e+001	1.713532e+002	231	229	20	49	6.772900e+000	1.536999e+001	0	0	0	0	0	0	0	0	0	0	0	184.695	165.228	1	1	1	1	25.5572	20.1561	49.3838
DATA	703	5	47	0	0	NC_5_18448479	NC_5_18448479	6990.72	449.789	1.014828528e-001	1.232403028e-001	4.102492550e-001	3.060684e+002	3.866351e+002	5.832984e+001	7.855109e+001	117	102.5	20	49	6.494927e+000	1.554448e+001	0	0	0	0	0	0	0	0	0	0	0	65.7302	40.7025	1	1	1	1	25.1049	20.283	49.7522
DATA	704	5	48	0	0	NC_4_3355228	NC_4_3355228	7011.75	449.745	-1.610233104e-001	9.381874074e-002	8.610286665e-002	6.325353e+002	4.365776e+002	8.039110e+001	8.107237e+001	176	107	20	49	6.402232e+000	1.579472e+001	0	0	0	0	0	0	0	0	0	0	0	135.948	46.0029	1	1	1	1	24.8756	19.9318	49.8865
DATA	705	5	49	0	0	Col_3_291089	Col_3_291089	7032.93	449.833	-2.546329199e-002	7.968285170e-002	7.493034244e-001	7.437839e+002	7.014286e+002	8.938563e+001	9.786697e+001	211.5	142	20	49	6.423207e+000	1.607305e+001	0	0	0	0	0	0	0	0	0	0	0	159.991	73.9805	1	1	1	1	24.6442	19.923	50.3079
DATA	706	5	50	0	0	NC_1_24607844	NC_1_24607844	7054.29	449.5	-1.883878615e-001	3.093659044e-001	5.425586654e-001	1.490175e+002	9.657162e+001	5.172541e+001	6.886266e+001	76	79.5	20	50	6.462357e+000	1.569697e+001	0	0	0	0	0	0	0	0	0	0	0	32.0816	10.1955	1	1	0	0	27.0811	19.8829	50.2936
DATA	707	5	51	0	0	Col_3_15773845	Col_3_15773845	7075.5	449.5	5.910531609e-002	6.832526407e-002	3.870069584e-001	1.159257e+003	1.328266e+003	1.260472e+002	1.492739e+002	298	205	20	49	6.588153e+000	1.512413e+001	0	0	0	0	0	0	0	0	0	0	0	249.793	140.367	1	1	1	1	24.4106	20.2001	49.0751
DATA	708	5	52	0	0	NC_5_17508043	NC_5_17508043	7096.41	449.265	-1.335810110e-001	9.239291704e-002	1.482353405e-001	6.246578e+002	4.592627e+002	7.966677e+001	8.209751e+001	189	112	20	48	6.784353e+000	1.518866e+001	0	0	0	0	0	0	0	0	0	0	0	134.718	48.5807	1	1	1	1	23.696	20.9442	49.2696
DATA	709	5	53	0	0	Col_4_17361162	Col_4_17361162	7117.37	449.339	2.439819493e-002	9.741674091e-002	8.022380003e-001	4.694310e+002	4.965579e+002	6.814703e+001	8.418734e+001	149	112.5	21	49	6.943101e+000	1.534127e+001	0	0	0	0	0	0	0	0	0	0	0	101.333	52.5767	1	1	1	1	24.8756	21.365	49.9096
DATA	710	5	54	0	0	NC_1_9074875	NC_1_9074875	7138.61	449.146	-1.930832056e-001	4.259800787e-001	6.503556587e-001	1.072396e+002	6.874987e+001	5.050582e+001	6.826335e+001	74	77	21	50	6.982713e+000	1.530287e+001	0	0	0	0	0	0	0	0	0	0	0	23.1707	7.28665	1	1	0	0	21.6755	21.7319	50.5183
DATA	711	5	55	0	0	NC_5_17811895	NC_5_17811895	7159.51	449.145	2.951782436e-001	5.230584963e-001	5.725287357e-001	4.899355e+001	9.667567e+001	4.941646e+001	6.853541e+001	55	74	22	50	7.084872e+000	1.589582e+001	0	0	0	0	0	0	0	0	0	0	0	7.0701	10.2564	0	1	0	0	25.3321	22.3295	51.1215
DATA	712	5	56	0	0	NC_3_990303	NC_3_990303	7181.22	449.478	8.913240158e-002	6.949172015e-002	1.996205466e-001	1.041591e+003	1.278880e+003	1.152198e+002	1.447404e+002	282	200	22	51	7.086897e+000	1.622010e+001	0	0	0	0	0	0	0	0	0	0	0	225.484	135.813	1	1	1	1	30	22.3429	51.6933
DATA	713	5	57	0	0	Col_2_10299594	Col_2_10299594	7201.61	448.807	-9.249331705e-003	6.233532286e-002	8.820426742e-001	3.460494e+003	3.387574e+003	3.495316e+002	3.454592e+002	784	419.5	22	51	6.634619e+000	1.645493e+001	0	0	0	0	0	0	0	0	0	0	0	749.796	360.101	1	1	1	1	25.7804	22.1572	51.8244
DATA	714	5	58	0	0	NC_1_12520389	NC_1_12520389	7223.11	449.094	-3.113057591e-002	1.143293277e-001	7.854000986e-001	3.904698e+002	3.634602e+002	6.278587e+001	7.679534e+001	128	108.5	22	51	6.707060e+000	1.582442e+001	0	0	0	0	0	0	0	0	0	0	0	84.6877	38.6741	1	1	1	1	24.6442	22.2534	51.2472
DATA	715	5	59	0	0	Col_2_2937035	Col_2_2937035	7243.94	449.962	8.267400519e-002	6.765778945e-002	2.217289447e-001	1.204159e+003	1.456659e+003	1.300486e+002	1.605820e+002	313	221.5	22	50	6.773699e+000	1.568758e+001	0	0	0	0	0	0	0	0	0	0	0	261.423	155.14	1	1	1	1	23.696	22.3409	50.8278
DATA	716	5	60	0	0	NC_5_19729522	NC_5_19729522	7265.81	449.736	1.620102995e-002	6.310542108e-002	7.973875144e-001	2.467608e+003	2.561399e+003	2.515927e+002	2.648896e+002	581	329	22	50	7.071602e+000	1.613271e+001	0	0	0	0	0	0	0	0	0	0	0	536.239	273.074	1	1	1	1	24.4106	22.6005	50.5462
DATA	717	5	61	0	0	Col_1_13163339	Col_1_13163339	7286.3	449.962	-5.005477573e-002	6.388253314e-002	4.333077246e-001	2.259934e+003	2.013914e+003	2.312499e+002	2.123887e+002	529.5	270.5	22	49	7.151592e+000	1.591988e+001	0	0	0	0	0	0	0	0	0	0	0	491.564	214.903	1	1	1	1	24.4106	22.6521	50.1852
DATA	718	5	62	0	0	Col_1_27634939	Col_1_27634939	7307.44	449.291	-6.570535911e-002	8.924856824e-002	4.616051558e-001	6.046933e+002	5.197922e+002	7.781875e+001	8.510870e+001	172	123	22	49	7.267324e+000	1.655054e+001	0	0	0	0	0	0	0	0	0	0	0	131.646	55.5204	1	1	1	1	25.1049	22.6969	50.975
DATA	719	5	63	0	0	NC_5_12550249	NC_5_12550249	7329.8	448	-1.202516738e-001	9.550148641e-002	2.079724660e-001	5.723302e+002	4.339054e+002	7.530309e+001	8.009363e+001	173	107	22	49	7.085118e+000	1.580413e+001	0	0	0	0	0	0	0	0	0	0	0	124.712	46.3946	1	1	1	1	24.4106	22.3067	50.5913
DATA	720	5	64	0	0	NC_3_10447175	NC_3_10447175	7350.91	448.674	4.339164274e-002	2.530764174e-001	8.638646891e-001	1.398877e+002	1.545863e+002	5.085410e+001	6.901573e+001	82.5	83	22	50	6.974248e+000	1.556713e+001	0	0	0	0	0	0	0	0	0	0	0	30.5103	16.5436	1	1	0	0	22.4545	22.4271	50.8522
DATA	721	5	65	0	0	NC_5_17640918	NC_5_17640918	7371.33	448.672	-4.978975084e-002	9.750729975e-002	6.096130505e-001	5.051874e+002	4.504668e+002	7.027477e+001	8.090455e+001	168	118	22	49	6.921096e+000	1.549056e+001	0	0	0	0	0	0	0	0	0	0	0	110.278	48.2502	1	1	1	1	25.3321	22.4732	49.9603
DATA	722	5	66	0	0	NC_1_25500489	NC_1_25500489	7392.28	448.439	-1.070407926e-001	1.446013691e-001	4.591498728e-001	3.115895e+002	2.435241e+002	5.790767e+001	7.142413e+001	121	88	22	49	6.594729e+000	1.585898e+001	0	0	0	0	0	0	0	0	0	0	0	68.074	26.1073	1	1	1	0	25.3321	22.323	49.9465
DATA	723	5	67	0	0	Col_3_16675402	Col_3_16675402	7414.04	449.135	2.060867559e-001	6.438196895e-002	1.369509882e-003	6.619044e+003	1.063854e+004	6.636984e+002	1.065967e+003	1533	1182	22	49	6.530462e+000	1.604394e+001	0	0	0	0	0	0	0	0	0	0	0	1447.39	1141.5	1	1	1	1	23.4529	22.5492	50.681
DATA	724	5	68	0	0	Col_4_14753508	Col_4_14753508	7435	448.5	-1.595807700e-002	7.274056270e-002	8.263513460e-001	9.411672e+002	9.072119e+002	1.059834e+002	1.127973e+002	253.5	161.5	22	48	6.759543e+000	1.605134e+001	0	0	0	0	0	0	0	0	0	0	0	205.961	97.4261	1	1	1	1	26.2212	22.2341	49.9481
DATA	725	5	69	0	0	Col_2_18687518	Col_2_18687518	7456.5	449	6.670882686e-001	8.764245978e-002	2.709882650e-014	1.379245e+003	6.408108e+003	1.462662e+002	6.443013e+002	348	756	22	50	6.566539e+000	1.625132e+001	0	0	0	0	0	0	0	0	0	0	0	302.078	688.73	1	1	1	1	23.4529	22.2677	51.0605
DATA	726	5	70	0	0	NC_1_17936313	NC_1_17936313	7477.4	448.586	-1.637064381e-002	2.717356179e-001	9.519607067e-001	1.383248e+002	1.332077e+002	5.058261e+001	6.823402e+001	81	79.5	22	50	6.670300e+000	1.589680e+001	0	0	0	0	0	0	0	0	0	0	0	30.3168	14.3283	1	1	0	0	27.501	22.5284	50.6667
DATA	727	5	71	0	0	Col_3_1568024	Col_3_1568024	7497.78	448.586	-4.973774875e-002	7.608386151e-002	5.132904646e-001	8.506329e+002	7.585853e+002	9.797848e+001	1.011254e+002	224	145.5	22	50	7.001078e+000	1.603456e+001	0	0	0	0	0	0	0	0	0	0	0	186.562	81.6567	1	1	1	1	25.7804	22.7188	51.2191
DATA	728	5	72	0	0	Col_3_12433747	Col_3_12433747	7518.75	448.549	-1.111511411e-001	8.454260909e-002	1.885989324e-001	7.109551e+002	5.504160e+002	8.611291e+001	8.657266e+001	197	117	22	50	6.756119e+000	1.602708e+001	0	0	0	0	0	0	0	0	0	0	0	156.032	59.2923	1	1	1	1	24.1747	22.5444	51.2245
DATA	729	5	73	0	0	Col_3_8043292	Col_3_8043292	7540.4	448.364	1.491037183e-001	1.258494204e-001	2.361049549e-001	2.757202e+002	3.886621e+002	5.583960e+001	7.726105e+001	108.5	102.5	22	50	6.970518e+000	1.621568e+001	0	0	0	0	0	0	0	0	0	0	0	60.5506	41.8985	1	1	1	1	24.8756	22.4804	51.1697
DATA	730	5	74	0	0	Col_1_5740181	Col_1_5740181	7561.22	448.527	-1.001437470e-001	7.779700503e-002	1.980091755e-001	8.561105e+002	6.798077e+002	9.840866e+001	9.525843e+001	229	129	22	49	6.906815e+000	1.623180e+001	0	0	0	0	0	0	0	0	0	0	0	188.122	73.3331	1	1	1	1	25.3321	22.5223	50.9705
DATA	731	5	75	0	0	Col_5_26587636	Col_5_26587636	7583.08	448.868	2.726658603e-002	8.852154541e-002	7.580655702e-001	5.447160e+002	5.800116e+002	7.293378e+001	8.838037e+001	168	125	22	49	6.953320e+000	1.586871e+001	0	0	0	0	0	0	0	0	0	0	0	119.768	62.6088	1	1	1	1	24.6442	22.4657	50.7497
DATA	732	5	76	0	0	NC_4_1280285	NC_4_1280285	7603.95	448.721	1.352540828e-001	1.137352565e-001	2.343605914e-001	3.213654e+002	4.387864e+002	5.816028e+001	7.979259e+001	117.5	108	22	49	7.052467e+000	1.544274e+001	0	0	0	0	0	0	0	0	0	0	0	70.6944	47.3933	1	1	1	1	26.2212	22.7347	50.6915
DATA	733	5	77	0	0	Col_4_8296909	Col_4_8296909	7625.18	448.579	-9.251823970e-002	7.062929703e-002	1.902252510e-001	1.173769e+003	9.485592e+002	1.269845e+002	1.159050e+002	283	158	23	49	7.126674e+000	1.517336e+001	0	0	0	0	0	0	0	0	0	0	0	258.325	102.514	1	1	1	1	25.7804	22.7292	50.0905
DATA	734	5	78	0	0	NC_3_5568975	NC_3_5568975	7646.62	448.731	5.633227784e-002	1.044874430e-001	5.897974045e-001	3.968538e+002	4.518172e+002	6.261467e+001	8.045434e+001	137	108.5	22.5	49	7.388021e+000	1.588342e+001	0	0	0	0	0	0	0	0	0	0	0	87.3785	48.8559	1	1	1	1	24.6442	22.8226	50.3902
DATA	735	5	79	0	0	NC_1_24773008	NC_1_24773008	7667.38	448.34	6.447901644e-003	7.458853779e-002	9.311116582e-001	8.382132e+002	8.507509e+002	9.679946e+001	1.080035e+002	234.5	158.5	22	50	7.501823e+000	1.643798e+001	0	0	0	0	0	0	0	0	0	0	0	184.617	92.0402	1	1	1	1	24.6442	22.6501	51.5964
DATA	736	5	80	0	0	NC_1_24461605	NC_1_24461605	7688.64	448	1.766126355e-001	9.335984454e-002	5.852549919e-002	4.230149e+002	6.352846e+002	6.428195e+001	9.197069e+001	136	136.5	23	50.5	7.294078e+000	1.612293e+001	0	0	0	0	0	0	0	0	0	0	0	93.1965	68.7626	1	1	1	1	25.3321	22.8347	51.5142
DATA	737	5	81	0	0	NC_1_24190879	NC_1_24190879	7710	448.203	9.684272875e-002	9.560894887e-002	3.111058087e-001	4.382249e+002	5.476963e+002	6.528263e+001	8.613218e+001	142	122	23	51	7.311107e+000	1.583279e+001	0	0	0	0	0	0	0	0	0	0	0	96.5752	59.307	1	1	1	1	30	22.8328	51.6227
DATA	738	5	82	0	0	Col_1_11631076	Col_1_11631076	7731.37	448	-1.384611310e-001	7.808288555e-002	7.618588106e-002	8.960185e+002	6.514122e+002	1.018282e+002	9.305347e+001	253	130	23	51	7.280690e+000	1.619288e+001	0	0	0	0	0	0	0	0	0	0	0	197.502	70.5655	1	1	1	1	30	23.0153	52.0987
DATA	739	5	83	0	0	Col_4_7130292	Col_4_7130292	7752.52	448.318	1.295018599e-001	6.286714215e-002	3.940530708e-002	4.833208e+003	6.512344e+003	4.857351e+002	6.546136e+002	1049.5	746	23	51	7.246670e+000	1.588757e+001	0	0	0	0	0	0	0	0	0	0	0	1065.54	705.691	1	1	1	1	23.2073	22.9682	51.4445
DATA	740	5	84	0	0	Col_1_5273967	Col_1_5273967	7773.44	448.113	-1.989882670e-002	6.440572981e-002	7.573515719e-001	1.891146e+003	1.806451e+003	1.952013e+002	1.924649e+002	422.5	252.5	23	50	7.300054e+000	1.570879e+001	0	0	0	0	0	0	0	0	0	0	0	416.961	195.809	1	1	1	1	26.4388	23.0942	51.1763
DATA	741	5	85	0	0	NC_2_3809693	NC_2_3809693	7794.41	448.356	1.036637312e+000	2.126024904e-001	1.082906862e-006	4.805370e+001	5.228344e+002	4.837104e+001	8.450781e+001	50	121	23	50	7.179720e+000	1.571985e+001	0	0	0	0	0	0	0	0	0	0	0	2.02517	56.6856	0	1	0	1	25.5572	22.8787	50.5463
DATA	742	5	86	0	0	Col_5_17360586	Col_5_17360586	7815.62	448	-1.188775968e-001	1.303101391e-001	3.616283582e-001	3.563579e+002	2.710246e+002	6.007523e+001	7.169840e+001	127.5	91	23	50	7.015639e+000	1.579751e+001	0	0	0	0	0	0	0	0	0	0	0	78.5718	29.3907	1	1	1	0	29.1201	22.9143	50.939
DATA	743	5	87	0	0	NC_1_4143161	NC_1_4143161	7836.81	447.966	1.006123194e-001	1.877666281e-001	5.920711630e-001	1.788592e+002	2.254881e+002	5.156918e+001	7.009434e+001	92	85.5	22	50	7.150143e+000	1.581992e+001	0	0	0	0	0	0	0	0	0	0	0	39.433	24.4564	1	1	0	0	25.7804	22.7605	50.9009
DATA	744	5	88	0	0	NC_4_15444954	NC_4_15444954	7858.45	447.816	3.360680493e-001	1.165580007e-001	3.935714036e-003	2.509236e+002	5.440133e+002	5.449586e+001	8.580971e+001	109	127	22	49	7.138145e+000	1.554018e+001	0	0	0	0	0	0	0	0	0	0	0	55.3127	59.01	1	1	1	1	23.696	22.723	50.4827
DATA	745	5	89	0	0	Col_2_11675576	Col_2_11675576	7879.25	447.962	4.925756488e-002	6.761455641e-002	4.663043085e-001	1.206563e+003	1.351474e+003	1.299960e+002	1.505597e+002	313	197	23	50	6.919492e+000	1.549287e+001	0	0	0	0	0	0	0	0	0	0	0	265.924	146.603	1	1	1	1	24.4106	23.0014	50.8192
DATA	746	5	90	0	0	NC_5_1761061	NC_5_1761061	7900.5	447.676	0.000000000e+000	6.312184384e-001	1.000000000e+000	4.808872e+001	6.593288e+001	4.839757e+001	6.641770e+001	49	70	23	50	7.061406e+000	1.593191e+001	0	0	0	0	0	0	0	0	0	0	0	-0.344413	3.0654	0	0	0	0	27.0811	22.963	50.8992
DATA	747	5	91	0	0	Col_1_21980704	Col_1_21980704	7921.86	447.679	2.142112123e-002	6.551186832e-002	7.436824292e-001	1.532453e+003	1.609935e+003	1.607108e+002	1.741342e+002	372	232	22	51	7.137931e+000	1.641689e+001	0	0	0	0	0	0	0	0	0	0	0	337.545	174.632	1	1	1	1	25.5572	22.841	51.9681
DATA	748	5	92	0	0	NC_3_5963886	NC_3_5963886	7942.48	447.74	-1.419729468e-001	1.128852153e-001	2.085092127e-001	4.458536e+002	3.215284e+002	6.582849e+001	7.374661e+001	144	103	22	50	7.205559e+000	1.659995e+001	0	0	0	0	0	0	0	0	0	0	0	98.1699	34.8729	1	1	1	0	23.9365	22.6862	51.5027
DATA	749	5	93	0	0	Col_1_27041088	Col_1_27041088	7963.93	447.772	4.166997207e-002	8.098292412e-002	6.068657140e-001	6.459499e+002	7.109987e+002	8.074740e+001	9.726980e+001	191.5	143.5	22	51	7.107633e+000	1.679764e+001	0	0	0	0	0	0	0	0	0	0	0	142.165	77.102	1	1	1	1	25.5572	22.2299	51.912
DATA	750	5	94	0	0	Col_2_14937131	Col_2_14937131	7984.82	447.579	1.398070182e-002	7.812954766e-002	8.579827985e-001	7.277412e+002	7.515496e+002	8.744224e+001	1.002813e+002	211	146	22	50	7.220177e+000	1.618587e+001	0	0	0	0	0	0	0	0	0	0	0	160.082	81.4823	1	1	1	1	25.7804	22.5461	51.39
DATA	751	5	95	0	0	NC_5_17733155	NC_5_17733155	8005.93	447.509	2.827783639e-002	7.332050077e-002	6.997378625e-001	8.649568e+002	9.231500e+002	9.916798e+001	1.137213e+002	238	165	22	51	7.132331e+000	1.605890e+001	0	0	0	0	0	0	0	0	0	0	0	190.156	100.06	1	1	1	1	25.7804	22.5276	51.4826
DATA	752	5	96	0	0	Col_3_10805232	Col_3_10805232	8027.75	447.797	1.212212372e-001	1.478223580e-001	4.121894846e-001	2.311668e+002	3.055953e+002	5.375985e+001	7.312657e+001	104	105	22	51	7.040433e+000	1.597576e+001	0	0	0	0	0	0	0	0	0	0	0	50.7889	33.1116	1	1	0	0	25.7804	22.4862	51.4511
DATA	753	5	97	0	0	Col_1_11008010	Col_1_11008010	8048.6	447.414	4.169607237e-001	7.234986069e-002	8.257443061e-009	2.784078e+004	7.271804e+004	2.784502e+003	7.272107e+003	5604	8105	22	50	7.106761e+000	1.597954e+001	0	0	1	0	0	0	0	0	0	0	0	6112.34	7876.11	1	1	1	1	27.501	22.6134	51.5486
DATA	754	5	98	0	0	Col_5_19604346	Col_5_19604346	8069.18	447.286	-2.757436088e-002	7.112331541e-002	6.982396012e-001	1.031881e+003	9.684011e+002	1.140638e+002	1.174683e+002	276	162	22	51	7.169698e+000	1.568384e+001	0	0	0	0	0	0	0	0	0	0	0	226.374	104.842	1	1	1	1	25.3321	22.6009	51.133
DATA	755	5	99	0	0	Col_1_4847244	Col_1_4847244	8090.59	447.611	1.174086964e-002	6.697981965e-002	8.608520383e-001	1.322462e+003	1.358702e+003	1.409101e+002	1.512819e+002	340	215	22	51	7.252472e+000	1.583543e+001	0	0	0	0	0	0	0	0	0	0	0	289.888	147.019	1	1	1	1	24.4106	22.8039	51.2735
DATA	756	5	100	0	0	Col_3_16213145	Col_3_16213145	8112	448	-9.245947848e-002	9.783035253e-002	3.446077671e-001	5.254379e+002	4.246801e+002	7.163476e+001	7.895761e+001	159	107	22	51	7.283164e+000	1.565924e+001	0	0	0	0	0	0	0	0	0	0	0	115.078	45.9253	1	1	1	1	24.8756	22.516	51.2876
DATA	757	5	101	0	0	NC_5_7186123	NC_5_7186123	8133.22	447.478	-2.146099309e-001	1.365931406e-001	1.161450866e-001	3.772393e+002	2.301479e+002	6.163294e+001	7.046981e+001	136	93	22	50	7.180956e+000	1.585626e+001	0	0	0	0	0	0	0	0	0	0	0	82.5362	24.8729	1	1	1	0	27.0811	22.2595	50.7478
DATA	758	5	102	0	0	Col_1_23109972	Col_1_23109972	8154.23	447.386	-4.998726519e-002	8.245248306e-002	5.443451533e-001	6.927481e+002	6.174305e+002	8.473144e+001	9.085537e+001	200	126	22	49	7.066035e+000	1.554561e+001	0	0	0	0	0	0	0	0	0	0	0	151.411	66.6814	1	1	1	1	25.5572	22.0353	50.2821
DATA	759	5	103	0	0	NC_5_2943184	NC_5_2943184	8175.56	447.782	-5.131601828e-002	7.157341386e-002	4.733923708e-001	1.044396e+003	9.280022e+002	1.152956e+002	1.142864e+002	262	155	21.5	49	7.130624e+000	1.545850e+001	0	0	0	0	0	0	0	0	0	0	0	228.027	100.144	1	1	1	1	25.1049	22.1088	50.4295
DATA	760	5	104	0	0	Col_1_6989145	Col_1_6989145	8196.86	447.786	-1.265060542e-001	8.092981980e-002	1.180155794e-001	8.056753e+002	6.020797e+002	9.424513e+001	8.989979e+001	225	127	21	50	7.029336e+000	1.562153e+001	0	0	0	0	0	0	0	0	0	0	0	175.702	64.9178	1	1	1	1	25.3321	22.0551	51.1232
DATA	761	5	105	0	0	Col_1_7529332	Col_1_7529332	8217.59	447.094	3.752740714e-001	1.036076912e-001	2.922576042e-004	2.978271e+002	7.067053e+002	5.730708e+001	9.725732e+001	113	141	22	50	7.072991e+000	1.546562e+001	0	0	0	0	0	0	0	0	0	0	0	64.8678	76.1332	1	1	1	1	26.8687	22.0027	51.1903
DATA	762	5	106	0	0	NC_2_1094519	NC_2_1094519	8239.05	446.5	-1.748202880e-002	1.083487339e-001	8.718180314e-001	4.117270e+002	3.954826e+002	6.402214e+001	7.770038e+001	140	106	21.5	50	7.115618e+000	1.508989e+001	0	0	0	0	0	0	0	0	0	0	0	89.5533	42.5641	1	1	1	1	25.7804	21.9895	51.1435
DATA	763	5	107	0	0	Col_2_10550212	Col_2_10550212	8259.76	447.684	7.328415997e-003	6.516083638e-002	9.104534720e-001	1.643393e+003	1.671360e+003	1.715132e+002	1.800474e+002	373.5	224.5	22	50	6.936881e+000	1.528188e+001	0	0	0	0	0	0	0	0	0	0	0	357.023	179.694	1	1	1	1	20.591	22.1087	51.304
DATA	764	5	108	0	0	NC_1_21462946	NC_1_21462946	8282.45	446.643	4.230668924e-001	4.418683022e-001	3.383400805e-001	4.885137e+001	1.294028e+002	4.916877e+001	6.826777e+001	48	80	22	50	7.042797e+000	1.527403e+001	0	0	0	0	0	0	0	0	0	0	0	1.3011	13.8964	0	1	0	0	21.6755	22.1922	50.6748
DATA	765	5	109	0	0	Col_2_11537823	Col_2_11537823	8302.25	447.558	3.780872656e-002	6.225127773e-002	5.436142609e-001	3.624957e+003	3.954682e+003	3.658230e+002	4.011212e+002	815	451	22	50	7.037030e+000	1.553853e+001	0	0	0	0	0	0	0	0	0	0	0	785.232	424.213	1	1	1	1	24.6442	22.2568	50.584
DATA	766	5	110	0	0	Col_3_10128175	Col_3_10128175	8323.7	447.075	-5.909427570e-003	7.406025654e-002	9.364025628e-001	8.806175e+002	8.687162e+002	1.009260e+002	1.098229e+002	236.5	145.5	22	50	7.059091e+000	1.598203e+001	0	0	0	0	0	0	0	0	0	0	0	190.452	93.0697	1	1	1	1	24.6442	22.1329	50.8135
DATA	767	5	111	0	0	NC_5_7349436	NC_5_7349436	8344.76	447.306	-1.131147652e-002	1.238723252e-001	9.272418175e-001	3.413521e+002	3.325762e+002	6.003317e+001	7.504880e+001	126	102	22	50	7.203690e+000	1.621990e+001	0	0	0	0	0	0	0	0	0	0	0	73.7097	35.5837	1	1	1	0	26.8687	22.257	51.1649
DATA	768	5	112	0	0	NC_3_15251839	NC_3_15251839	8366.43	447.388	-7.109076749e-002	3.061465608e-001	8.163737071e-001	1.312368e+002	1.114204e+002	5.117827e+001	6.828817e+001	80	79	22	51	7.455115e+000	1.623839e+001	0	0	0	0	0	0	0	0	0	0	0	28.2909	11.9044	1	1	0	0	24.4106	22.4829	51.4199
DATA	769	5	113	0	0	NC_5_12105241	NC_5_12105241	8387.42	446.868	1.169204153e-001	9.412784607e-002	2.141831414e-001	4.492188e+002	5.880013e+002	6.688460e+001	8.949656e+001	148.5	132	22	50	7.433551e+000	1.621697e+001	0	0	0	0	0	0	0	0	0	0	0	96.6693	62.7334	1	1	1	1	24.6442	22.8662	50.9967
DATA	770	5	114	0	0	Col_2_2283403	Col_2_2283403	8407.9	446.569	-1.161870732e-001	1.393021977e-001	4.042444154e-001	3.331225e+002	2.549276e+002	5.978166e+001	7.221845e+001	120.5	92	22	49	7.576297e+000	1.598720e+001	0	0	0	0	0	0	0	0	0	0	0	71.5613	27.1579	1	1	1	0	25.7804	22.5195	50.7559
DATA	771	5	115	0	0	Col_4_12698343	Col_4_12698343	8429.55	446.415	-5.358924963e-002	1.088847345e-001	6.226027424e-001	4.318788e+002	3.817443e+002	6.586817e+001	7.770381e+001	143	103	22	50	7.381221e+000	1.646994e+001	0	0	0	0	0	0	0	0	0	0	0	92.6019	40.6014	1	1	1	1	24.4106	22.3235	51.1637
DATA	772	5	116	0	0	NC_3_7505138	NC_3_7505138	8450.69	446.962	3.550850233e-001	7.099831841e-002	5.694030485e-007	1.625798e+003	3.682576e+003	1.700430e+002	3.744458e+002	396	445	21	50	7.396007e+000	1.641517e+001	0	0	0	0	0	0	0	0	0	0	0	347.966	391.011	1	1	1	1	24.4106	21.9536	50.9407
DATA	773	5	117	0	0	NC_1_12963589	NC_1_12963589	8471.62	446.66	1.867741593e-002	6.387892305e-002	7.699901572e-001	2.049966e+003	2.140051e+003	2.109874e+002	2.245220e+002	494.5	290.5	21	50	7.337980e+000	1.653788e+001	0	0	0	0	0	0	0	0	0	0	0	437.899	226.836	1	1	1	1	24.6442	21.8248	50.8874
DATA	774	5	118	0	0	NC_1_18330465	NC_1_18330465	8492.85	446.5	3.415703690e-002	6.919254567e-002	6.215519873e-001	1.111585e+003	1.202541e+003	1.218946e+002	1.381661e+002	292.5	197.5	22	49	7.333779e+000	1.626062e+001	0	0	0	0	0	0	0	0	0	0	0	236.973	127.231	1	1	1	1	26.6546	21.9796	50.1421
DATA	775	5	119	0	0	Col_1_21435320	Col_1_21435320	8514.65	447.122	4.134845207e-001	1.341912931e-001	2.060942874e-003	1.943692e+002	5.036305e+002	5.375890e+001	8.475553e+001	90.5	124	22	48	7.314684e+000	1.660534e+001	0	0	0	0	0	0	0	0	0	0	0	41.3528	53.1805	1	1	0	1	23.4529	21.8415	50.0109
DATA	776	5	120	0	0	NC_3_21835456	NC_3_21835456	8535	446.5	-1.618537622e-001	1.267464037e-001	2.016061386e-001	4.013865e+002	2.765089e+002	6.429432e+001	7.368356e+001	124	95	21	49	7.368456e+000	1.593708e+001	0	0	0	0	0	0	0	0	0	0	0	85.22	29.1425	1	1	1	0	26.2212	21.921	50.318
DATA	777	5	121	0	0	Col_4_5658439	Col_4_5658439	8556.4	446.717	-1.126836687e-001	7.737491814e-002	1.453005139e-001	9.121962e+002	7.037276e+002	1.041845e+002	9.816527e+001	231.5	147.5	21	50	7.246756e+000	1.572365e+001	0	0	0	0	0	0	0	0	0	0	0	193.261	74.0153	1	1	1	1	24.8756	21.857	50.7701
DATA	778	5	122	0	0	Col_5_22241888	Col_5_22241888	8577.77	446.6	9.843967183e-002	8.582098622e-002	2.513671799e-001	5.558785e+002	6.972998e+002	7.506408e+001	9.780865e+001	167.5	134	21	50	7.309053e+000	1.567357e+001	0	0	0	0	0	0	0	0	0	0	0	117.51	73.1819	1	1	1	1	25.7804	21.8987	50.7868
DATA	779	5	123	0	0	NC_1_28006942	NC_1_28006942	8598.71	446.586	-5.087581886e-002	1.145092837e-001	6.568298421e-001	4.068027e+002	3.618329e+002	6.488981e+001	7.767921e+001	132	101.5	21	51	7.306972e+000	1.601235e+001	0	0	0	0	0	0	0	0	0	0	0	85.8079	37.8918	1	1	1	1	25.3321	21.8091	51.7785
DATA	780	5	124	0	0	Col_2_6733701	Col_2_6733701	8620	446.789	1.578034413e-001	6.852770780e-002	2.129187491e-002	1.151083e+003	1.655428e+003	1.257667e+002	1.793069e+002	287	232	22	50	7.179853e+000	1.612412e+001	0	0	0	0	0	0	0	0	0	0	0	242.255	172.962	1	1	1	1	25.3321	21.8446	51.1034
DATA	781	5	125	0	0	NC_3_16150225	NC_3_16150225	8641.5	446.731	-4.679466239e-001	7.823500147e-002	2.213705225e-009	2.710675e+003	9.228493e+002	2.757843e+002	1.152644e+002	627.5	158	22	50	7.132992e+000	1.636412e+001	0	0	0	0	0	0	0	0	0	0	0	569.15	96.1899	1	1	1	1	24.4106	22.0026	50.6612
DATA	782	5	126	0	0	Col_5_18055254	Col_5_18055254	8662.22	446.486	1.351799659e-001	6.497630725e-002	3.748426206e-002	1.845047e+003	2.518763e+003	1.913984e+002	2.612162e+002	425	278	22	50	6.980786e+000	1.641118e+001	0	0	0	0	0	0	0	0	0	0	0	386.502	261.909	1	1	1	1	20.3108	22.0411	50.7452
DATA	783	5	127	0	0	Col_2_7505563	Col_2_7505563	8683.17	445.796	-9.875534891e-002	7.307806644e-002	1.765776439e-001	1.084670e+003	8.640566e+002	1.198710e+002	1.108246e+002	287	154.5	22	49	6.920813e+000	1.596926e+001	0	0	0	0	0	0	0	0	0	0	0	226.666	89.6235	1	1	1	1	24.4106	22.0531	50.0816
DATA	784	5	128	0	0	Col_1_27909008	Col_1_27909008	8704.75	445.673	-1.107596150e-001	7.707713968e-002	1.507188628e-001	9.347872e+002	7.243578e+002	1.065604e+002	1.004423e+002	242.5	142	21	49	7.046449e+000	1.640088e+001	0	0	0	0	0	0	0	0	0	0	0	194.864	74.9348	1	1	1	1	24.8756	21.7002	50.5844
DATA	785	5	129	0	0	NC_2_18597084	NC_2_18597084	8724.93	445.786	3.956999794e-002	9.371272051e-002	6.728440938e-001	5.080439e+002	5.565078e+002	7.218072e+001	8.923817e+001	152	119	21	50	7.020284e+000	1.620479e+001	0	0	0	0	0	0	0	0	0	0	0	105.661	57.4242	1	1	1	1	21.6755	21.8066	50.8474
DATA	786	5	130	0	0	NC_2_10268074	NC_2_10268074	8746.62	446	1.159479754e-001	2.603888352e-001	6.561117727e-001	1.301017e+002	1.699147e+002	5.302291e+001	7.199057e+001	77	80	21	50	7.084780e+000	1.581704e+001	0	0	0	0	0	0	0	0	0	0	0	26.9905	17.4836	1	1	0	0	29.1201	21.2287	50.6258
DATA	787	5	131	0	0	NC_5_17685069	NC_5_17685069	8767.83	446	4.343874886e-002	1.540455568e-001	7.779539542e-001	2.545375e+002	2.813134e+002	5.747424e+001	7.558524e+001	92.5	86.5	21	49	7.305717e+000	1.578939e+001	0	0	0	0	0	0	0	0	0	0	0	52.6738	28.8642	1	1	0	0	28.1191	21.45	50.6347
DATA	788	5	132	0	0	NC_2_339420	NC_2_339420	8789.62	446.538	-1.480663258e-001	1.388711136e-001	2.863269165e-001	3.613474e+002	2.569559e+002	6.304427e+001	7.491000e+001	122	93.5	21	50	7.136101e+000	1.582326e+001	0	0	0	0	0	0	0	0	0	0	0	74.588	26.2864	1	1	1	0	24.4106	21.5531	51.0446
DATA	789	5	133	0	0	Col_1_1131272	Col_1_1131272	8810.71	446.414	-9.964569347e-003	1.306314284e-001	9.391963129e-001	3.335638e+002	3.259975e+002	6.160462e+001	7.774058e+001	114	96	21	50	7.205733e+000	1.625868e+001	0	0	0	0	0	0	0	0	0	0	0	68.678	33.25	1	1	1	0	25.3321	21.8054	51.5686
DATA	790	5	134	0	0	Col_2_16872199	Col_2_16872199	8831.66	446.434	8.231308847e-002	6.421882290e-002	1.999270188e-001	2.014963e+003	2.435455e+003	2.080790e+002	2.536250e+002	442	304	22	50	7.419625e+000	1.610042e+001	0	0	0	0	0	0	0	0	0	0	0	413.816	247.65	1	1	1	1	24.4106	22.3686	51.1629
DATA	791	5	135	0	0	NC_5_17235421	NC_5_17235421	8852.44	445.973	-1.475297092e-001	2.788866916e-001	5.968088110e-001	1.659905e+002	1.181826e+002	5.464046e+001	7.198645e+001	79.5	77	22	50	7.287636e+000	1.596727e+001	0	0	0	0	0	0	0	0	0	0	0	34.0018	11.9802	1	1	0	0	29.1201	22.1676	50.5844
DATA	792	5	136	0	0	NC_2_6460632	NC_2_6460632	8874.11	445.927	7.602499986e-002	7.272997466e-002	2.958820693e-001	9.156463e+002	1.090819e+003	1.053972e+002	1.302870e+002	242.5	178.5	21	50	7.313941e+000	1.647504e+001	0	0	0	0	0	0	0	0	0	0	0	187.065	110.212	1	1	1	1	24.6442	21.7387	51.3203
DATA	793	5	137	0	0	NC_5_2082892	NC_5_2082892	8893.83	445.657	9.797732325e-002	1.550837108e-001	5.275368121e-001	2.412762e+002	3.023374e+002	5.761967e+001	7.759742e+001	92.5	97	22	50	7.326771e+000	1.651763e+001	0	0	0	0	0	0	0	0	0	0	0	49.1716	30.4528	1	1	0	0	20.0267	21.8151	51.0859
DATA	794	5	138	0	0	Col_3_22194176	Col_3_22194176	8915.67	445.603	1.308494645e-001	2.306915409e-001	5.705747113e-001	1.489283e+002	2.012921e+002	5.453886e+001	7.448688e+001	81	86	22	50	7.252237e+000	1.614172e+001	0	0	0	0	0	0	0	0	0	0	0	30.2695	20.2043	1	1	0	0	25.3321	21.8943	51.0306
DATA	795	5	139	0	0	NC_4_16881536	NC_4_16881536	8937.28	445.065	1.106621247e-003	2.164855033e-001	9.959214259e-001	1.862698e+002	1.867451e+002	5.580978e+001	7.435454e+001	84	84	22	49	7.146188e+000	1.591245e+001	0	0	0	0	0	0	0	0	0	0	0	37.7559	18.6776	1	1	0	0	22.7082	21.836	50.3551
DATA	796	5	140	0	0	NC_5_23869198	NC_5_23869198	8958.23	445.727	-2.904787435e-002	4.977942244e-001	9.534673107e-001	8.128292e+001	7.602412e+001	5.336430e+001	7.262156e+001	65	68	21	49	7.076605e+000	1.594638e+001	0	0	0	0	0	0	0	0	0	0	0	16.4344	7.5772	1	1	0	0	22.4545	21.8119	49.975
DATA	797	5	141	0	0	NC_5_18549151	NC_5_18549151	8979.75	445.309	9.641793205e-001	1.142575493e-001	3.210273561e-017	3.021003e+002	2.781830e+003	6.090501e+001	2.874729e+002	105	359	22	49	7.201451e+000	1.550852e+001	0	0	0	0	0	0	0	0	0	0	0	60.9158	276.235	1	1	1	1	24.8756	21.8355	49.9933
DATA	798	5	142	0	0	NC_3_22939809	NC_3_22939809	9000.62	445.345	1.644103995e-001	8.294154006e-002	4.745189343e-002	5.991656e+002	8.748976e+002	8.000727e+001	1.137889e+002	174	144	22	49	7.499101e+000	1.546607e+001	0	0	0	0	0	0	0	0	0	0	0	120.507	86.5601	1	1	1	1	24.8756	21.7796	49.7601
DATA	799	5	143	0	0	Col_1_8848230	Col_1_8848230	9021.92	445.5	6.640148060e-002	9.474301175e-002	4.833910933e-001	5.050886e+002	5.885306e+002	7.332773e+001	9.379532e+001	151	121	21	49	7.364529e+000	1.552814e+001	0	0	0	0	0	0	0	0	0	0	0	101.322	58.0066	1	1	1	1	23.9365	21.6523	50.5007
DATA	800	5	144	0	0	NC_1_27614739	NC_1_27614739	9043	445.5	-1.068947509e-002	2.540615757e-001	9.664394296e-001	1.616504e+002	1.577202e+002	5.569311e+001	7.499251e+001	78	82	22	50	7.181888e+000	1.527107e+001	0	0	0	0	0	0	0	0	0	0	0	32.344	15.4854	1	1	0	0	26.2212	21.775	50.9516
DATA	801	5	145	0	0	NC_4_12096145	NC_4_12096145	9064	445.5	-1.333004074e-001	3.732817201e-001	7.210139268e-001	1.246537e+002	9.170751e+001	5.486655e+001	7.417191e+001	72	73.5	21	51	6.680828e+000	1.588641e+001	0	0	0	0	0	0	0	0	0	0	0	24.8779	8.96893	1	1	0	0	26.2212	21.5245	51.9155
DATA	802	5	146	0	0	Col_1_22494197	Col_1_22494197	9085.62	445.536	6.423590392e-002	7.693349044e-002	4.037437680e-001	8.003561e+002	9.279385e+002	9.630975e+001	1.186288e+002	206	148	21	51	6.976467e+000	1.646336e+001	0	0	0	0	0	0	0	0	0	0	0	159.316	90.3794	1	1	1	1	25.1049	21.7899	51.9134
DATA	803	5	147	0	0	Col_5_3198697	Col_5_3198697	9106.22	445.278	1.779393096e-001	8.380443269e-002	3.373135820e-002	5.889489e+002	8.871906e+002	7.970470e+001	1.156596e+002	162.5	151	21	51	7.025651e+000	1.633377e+001	0	0	0	0	0	0	0	0	0	0	0	116.942	86.0648	1	1	1	1	24.6442	21.4983	51.474
DATA	804	5	148	0	0	NC_3_3279457	NC_3_3279457	9127.44	445.467	-9.301717208e-002	4.314185983e-001	8.292935526e-001	1.038841e+002	8.385560e+001	5.483203e+001	7.498425e+001	64	72	21	50	7.385271e+000	1.658449e+001	0	0	0	0	0	0	0	0	0	0	0	20.5759	8.10074	1	1	0	0	23.2073	21.5449	51.1639
DATA	805	5	149	0	0	Col_5_26142482	Col_5_26142482	9148.97	444.65	1.656841374e-001	6.684645668e-002	1.319073663e-002	1.522974e+003	2.230369e+003	1.615808e+002	2.352590e+002	346	283	21	51	7.338865e+000	1.590620e+001	0	0	0	0	0	0	0	0	0	0	0	300.861	214.517	1	1	1	1	26.4388	21.8361	51.1449
DATA	806	5	150	0	0	Col_5_17064143	Col_5_17064143	9168.85	444.333	3.705844712e-002	2.972640246e-001	9.007886939e-001	1.324647e+002	1.442643e+002	5.570437e+001	7.652184e+001	72.5	71.5	21	49	7.138639e+000	1.522974e+001	0	0	0	0	0	0	0	0	0	0	0	26.1071	13.8185	1	1	0	0	17.9125	21.908	50.2507
DATA	807	5	151	0	0	Col_1_24304027	Col_1_24304027	9191.54	445.66	4.543162750e-002	8.943787624e-002	6.114754063e-001	5.902627e+002	6.553556e+002	8.016095e+001	9.997480e+001	162.5	131.5	21	49	6.937594e+000	1.603886e+001	0	0	0	0	0	0	0	0	0	0	0	116.053	62.4838	1	1	1	1	24.4106	21.787	50.4675
DATA	808	5	152	0	0	Col_2_17431021	Col_2_17431021	9212.56	445.419	6.944454264e-002	1.140697507e-001	5.426635318e-001	3.896326e+002	4.571932e+002	6.688673e+001	8.855326e+001	119	105	21	49	6.544499e+000	1.568660e+001	0	0	0	0	0	0	0	0	0	0	0	76.4245	43.3952	1	1	1	1	22.4545	21.6043	49.7812
DATA	809	5	153	0	0	NC_2_12703309	NC_2_12703309	9233.58	445.193	-1.795243737e-003	1.832543057e-001	9.921836797e-001	2.360980e+002	2.351240e+002	5.938800e+001	7.973076e+001	89.5	83	21	49	6.653812e+000	1.603382e+001	0	0	0	0	0	0	0	0	0	0	0	46.2016	22.2156	1	1	0	0	25.7804	21.2921	50.0805
DATA	810	5	154	0	0	NC_3_15881103	NC_3_15881103	9255.2	444.759	3.809194342e-002	2.301712518e-001	8.685552327e-001	1.761809e+002	1.923316e+002	5.739369e+001	7.893040e+001	81	82.5	21	50	6.612526e+000	1.600324e+001	0	0	0	0	0	0	0	0	0	0	0	34.3948	18.0854	1	1	0	0	24.4106	21.5108	50.7003
DATA	811	5	155	0	0	Col_5_16495415	Col_5_16495415	9274.29	445	5.972324214e-002	6.951959683e-002	3.902936292e-001	1.757199e+003	2.016250e+003	1.840459e+002	2.388612e+002	366	194	21	50	6.950681e+000	1.615082e+001	0	0	0	0	0	0	0	0	0	0	0	342.374	188.79	1	1	1	1	16.5837	21.8267	50.7849
DATA	812	5	156	0	0	NC_5_23126916	NC_5_23126916	9296.2	445.083	1.162918101e-001	2.091217504e-001	5.781450971e-001	1.797747e+002	2.349742e+002	5.772315e+001	8.075343e+001	81	83	22	50	6.908022e+000	1.604454e+001	0	0	0	0	0	0	0	0	0	0	0	34.9495	21.8927	1	1	0	0	26.8687	22.0396	50.6071
DATA	813	5	157	0	0	Col_2_8606488	Col_2_8606488	9318	444.797	2.695295259e-001	6.943875082e-002	1.037956172e-004	1.418443e+003	2.638404e+003	1.521243e+002	2.750299e+002	317	307	22	50	6.971816e+000	1.606141e+001	0	0	0	0	0	0	0	0	0	0	0	275.151	244.582	1	1	1	1	28.1191	22.0841	50.9749
DATA	814	5	158	0	0	Col_1_23405545	Col_1_23405545	9338.84	444.216	-3.518694424e-002	7.356103812e-002	6.324105795e-001	1.070138e+003	9.868536e+002	1.203600e+002	1.258112e+002	252	149	22	50	7.042051e+000	1.619533e+001	0	0	0	0	0	0	0	0	0	0	0	207.156	91.0304	1	1	1	1	24.1747	22.3127	50.9421
DATA	815	5	159	0	0	Col_2_9759081	Col_2_9759081	9360.33	444.609	2.843561139e-003	1.598257268e-001	9.858050773e-001	2.813589e+002	2.832072e+002	6.195136e+001	8.338923e+001	100	95	22	50	7.277613e+000	1.579034e+001	0	0	0	0	0	0	0	0	0	0	0	54.3599	25.9918	1	1	1	0	27.2919	22.6991	50.9967
DATA	816	5	160	0	0	NC_3_1646071	NC_3_1646071	9381.49	445	1.392986481e-001	8.840292335e-002	1.150893474e-001	5.693593e+002	7.846664e+002	7.936750e+001	1.112264e+002	157	137	22	50	7.267966e+000	1.594605e+001	0	0	0	0	0	0	0	0	0	0	0	109.802	71.6504	1	1	1	1	24.8756	22.7227	51.2108
DATA	817	5	161	0	0	NC_1_4616112	NC_1_4616112	9402.5	444.676	4.303545454e-002	1.154068824e-001	7.092214009e-001	3.793662e+002	4.188843e+002	6.714081e+001	8.199212e+001	113	94.5	22	51	7.067472e+000	1.593128e+001	0	0	0	0	0	0	0	0	0	0	0	73.0278	38.0519	1	1	1	1	27.0811	22.79	51.505
DATA	818	5	162	0	0	NC_2_11910217	NC_2_11910217	9423.56	444.86	2.270963541e-001	1.270561761e-001	7.387774352e-002	2.937041e+002	4.954575e+002	6.278262e+001	9.380625e+001	101	111	22	51	6.838847e+000	1.608075e+001	0	0	0	0	0	0	0	0	0	0	0	56.443	44.774	1	1	1	1	23.9365	22.747	51.7112
DATA	819	5	163	0	0	Col_2_8304497	Col_2_8304497	9444.61	444.643	4.155864190e-002	7.587428693e-002	5.838771423e-001	9.088308e+002	1.000096e+003	1.065313e+002	1.281201e+002	210	147	23	50	6.899558e+000	1.627845e+001	0	0	0	0	0	0	0	0	0	0	0	174.369	89.8973	1	1	1	1	24.8756	23.0389	51.5711
DATA	820	5	164	66	1	DarkCorner	DarkCorner	9465.53	445.026	0.000000000e+000	6.354781903e-001	1.000000000e+000	5.530634e+001	7.998946e+001	5.566199e+001	8.050890e+001	46	64	23	50	6.987594e+000	1.640163e+001	0	0	0	0	0	0	0	0	0	0	0	0.428549	0.738364	0	0	0	0	21.1402	22.8114	51.255
DATA	821	6	1	0	0	NC_2_16525467	NC_2_16525467	6028.19	457.187	3.809504949e-002	2.813260837e-001	8.922857945e-001	1.237797e+002	1.351277e+002	4.757910e+001	6.898730e+001	76	81	20	48	6.484695e+000	1.548848e+001	0	0	0	0	0	0	0	0	0	0	0	28.7315	14.3781	1	1	0	0	23.696	20.2341	49.3723
DATA	822	6	2	0	0	Col_3_9995799	Col_3_9995799	6049.04	457.745	3.866412863e-002	7.823692409e-002	6.211699882e-001	7.049476e+002	7.705857e+002	8.429560e+001	1.026407e+002	200.5	142.5	21	49	6.813375e+000	1.513014e+001	0	0	0	0	0	0	0	0	0	0	0	162.644	81.8106	1	1	1	1	25.1049	21.0734	49.4668
DATA	823	6	3	0	0	Col_1_12920374	Col_1_12920374	6070.7	457.66	6.611748058e-002	9.985507023e-002	5.078850691e-001	4.216908e+002	4.910340e+002	6.276675e+001	8.383345e+001	149	118	22	49	6.909559e+000	1.580815e+001	0	0	0	0	0	0	0	0	0	0	0	96.7231	52.0195	1	1	1	1	23.9365	21.9415	50.1296
DATA	824	6	4	0	0	NC_5_16277427	NC_5_16277427	6092.12	457.804	-2.799890928e-001	7.070089270e-002	7.488960118e-005	2.037541e+003	1.069344e+003	2.090485e+002	1.267691e+002	513	166	22	49	6.849242e+000	1.577253e+001	0	0	0	0	0	0	0	0	0	0	0	464.766	113.058	1	1	1	1	24.1747	22.0555	50.3603
DATA	825	6	5	0	0	Col_1_24607844	Col_1_24607844	6112.85	457.5	3.981371665e-002	6.973939953e-002	5.680723549e-001	1.046028e+003	1.146455e+003	1.146707e+002	1.334008e+002	287	164	21	48	7.077199e+000	1.560627e+001	0	0	0	0	0	0	0	0	0	0	0	237.404	120.993	1	1	1	1	26.6546	21.8261	49.6994
DATA	826	6	6	0	0	NC_2_12759619	NC_2_12759619	6134.39	457.373	-8.553001703e-002	2.764822338e-001	7.570546458e-001	1.474762e+002	1.211133e+002	4.946945e+001	6.939180e+001	80.5	80.5	21	48	6.714955e+000	1.567738e+001	0	0	0	0	0	0	0	0	0	0	0	33.3045	12.7594	1	1	0	0	24.4106	21.5244	49.7203
DATA	827	6	7	0	0	Col_2_15838068	Col_2_15838068	6154.75	457.873	1.860420350e-001	8.486580351e-002	2.836572744e-002	5.168732e+002	7.932792e+002	7.015496e+001	1.047670e+002	170	149	21	50	6.668452e+000	1.630246e+001	0	0	0	0	0	0	0	0	0	0	0	116.195	83.4419	1	1	1	1	24.6442	21.5167	51.1031
DATA	828	6	8	0	0	NC_2_19017688	NC_2_19017688	6176.07	456.793	0.000000000e+000	6.352455223e-001	1.000000000e+000	4.733531e+001	6.809597e+001	4.770465e+001	6.853458e+001	55	62	21	50	6.872009e+000	1.641521e+001	0	0	0	0	0	0	0	0	0	0	0	5.58637	-3.881	0	0	0	0	18.5412	21.515	51.2002
DATA	829	6	9	0	0	NC_1_28634252	NC_1_28634252	6197.5	457.324	-1.360393132e-001	1.612430609e-001	3.988421200e-001	2.848607e+002	2.082540e+002	5.568225e+001	7.172202e+001	111	87	22	49	7.119512e+000	1.625641e+001	0	0	0	0	0	0	0	0	0	0	0	63.4909	21.8422	1	1	1	0	27.0811	21.9735	50.6951
DATA	830	6	10	0	0	Col_3_6750615	Col_3_6750615	6218.55	457.655	-4.818029479e-002	7.426678093e-002	5.165024125e-001	9.265120e+002	8.292219e+002	1.043620e+002	1.076963e+002	261	152	22	49	7.016808e+000	1.589565e+001	0	0	0	0	0	0	0	0	0	0	0	205.692	86.8598	1	1	1	1	24.8756	22.2478	49.9128
DATA	831	6	11	0	0	Col_5_15747374	Col_5_15747374	6240.27	457.133	7.584197656e-001	9.328018266e-002	4.273251999e-016	5.785334e+003	3.317021e+004	5.805388e+002	3.317734e+003	1352	3565	22	48	7.040473e+000	1.571413e+001	0	0	0	0	0	0	0	0	0	0	0	1279.62	3470.44	1	1	1	1	26.6546	22.2383	49.4562
DATA	832	6	12	0	0	NC_4_9160843	NC_4_9160843	6261	457.203	0.000000000e+000	6.340217395e-001	1.000000000e+000	4.806715e+001	6.843172e+001	4.837586e+001	6.887248e+001	43	66	22	49	6.986047e+000	1.628626e+001	0	0	0	0	0	0	0	0	0	0	0	-3.71621	-0.324541	0	0	0	0	30	22.0905	50.5564
DATA	833	6	13	0	0	Col_2_15230018	Col_2_15230018	6282.11	457.673	-5.572642764e-002	8.035938608e-002	4.880177378e-001	7.565410e+002	6.654356e+002	8.988440e+001	9.581607e+001	213.5	130	21	50	6.607659e+000	1.670065e+001	0	0	0	0	0	0	0	0	0	0	0	166.22	69.4811	1	1	1	1	25.3321	21.7237	50.7571
DATA	834	6	14	0	0	Col_5_5901094	Col_5_5901094	6302.98	458	5.013014375e-002	8.691083900e-002	5.640747888e-001	5.642037e+002	6.332367e+002	7.451983e+001	9.365237e+001	174	133	22	48	6.626056e+000	1.588727e+001	0	0	0	0	0	0	0	0	0	0	0	123.587	66.0621	1	1	1	1	24.8756	22.1016	49.3689
DATA	835	6	15	0	0	Col_4_16028697	Col_4_16028697	6323.91	458.113	-1.052189721e-001	7.673941195e-002	1.703374498e-001	9.191395e+002	7.213773e+002	1.040742e+002	9.985996e+001	239	140	21	49	6.562875e+000	1.601652e+001	0	0	0	0	0	0	0	0	0	0	0	200.771	75.1998	1	1	1	1	23.9365	21.5119	49.5909
DATA	836	6	16	0	0	Col_1_24353942	Col_1_24353942	6345.42	457.737	-1.843974622e-002	2.075499114e-001	9.292051925e-001	1.894688e+002	1.815925e+002	5.248636e+001	7.144482e+001	87	83	21	49	6.985044e+000	1.577519e+001	0	0	0	0	0	0	0	0	0	0	0	41.2778	18.9173	1	1	0	0	25.3321	21.5935	50.1596
DATA	837	6	17	0	0	NC_3_22560532	NC_3_22560532	6367	457.542	4.117432492e-001	7.210134259e-002	1.125664316e-008	1.908230e+004	4.924634e+004	1.908861e+003	4.925119e+003	4058	5483.5	21	50	6.506812e+000	1.605106e+001	0	0	1	0	0	0	0	0	0	0	0	4147.08	5127.18	1	1	1	1	22.9591	21.5283	50.9474
DATA	838	6	18	0	0	Col_3_14773854	Col_3_14773854	6388.08	457.559	-2.243673085e-001	7.996701999e-002	5.019992911e-003	1.005822e+003	6.000035e+002	1.119607e+002	9.156979e+001	256	131.5	21	50	6.447113e+000	1.578475e+001	0	0	0	0	0	0	0	0	0	0	0	218.104	62.4372	1	1	1	1	26.0017	21.489	50.8541
DATA	839	6	19	0	0	Col_3_20243333	Col_3_20243333	6408.59	456.981	-6.580909463e-003	7.080359590e-002	9.259464787e-001	1.055422e+003	1.039550e+003	1.164775e+002	1.248811e+002	270.5	169	21	50	6.476786e+000	1.616778e+001	0	0	0	0	0	0	0	0	0	0	0	228.414	108.136	1	1	1	1	25.1049	21.429	51.2698
DATA	840	6	20	0	0	Col_3_15676898	Col_3_15676898	6430.21	456.806	-9.848178975e-002	2.390794108e-001	6.803974514e-001	1.787509e+002	1.424841e+002	5.250435e+001	7.067444e+001	91	79	21	50	6.698652e+000	1.630929e+001	0	0	0	0	0	0	0	0	0	0	0	38.611	14.8164	1	1	0	0	28.5237	21.3563	51.3091
DATA	841	6	21	0	0	NC_3_20946122	NC_3_20946122	6451.43	456.701	9.411574878e-002	1.057369594e-001	3.734158448e-001	8.720867e+002	1.083117e+003	1.263655e+002	2.006053e+002	150.5	122	21	49	6.620413e+000	1.590731e+001	0	0	1	1	0	0	0	0	0	0	0	188.051	112.602	1	1	1	1	26.8687	21.4017	50.5649
DATA	842	6	22	0	0	NC_2_12106278	NC_2_12106278	6471.82	456.098	-3.650016984e-001	2.395886264e-001	1.276457517e-001	2.385443e+002	1.029360e+002	5.497066e+001	7.001207e+001	99.5	77	21	49	6.454744e+000	1.565148e+001	0	0	0	0	0	0	0	0	0	0	0	51.363	10.6997	1	1	0	0	23.9365	20.8515	50.5038
DATA	843	6	23	0	0	Col_3_17492446	Col_3_17492446	6493.58	457.208	-1.076150875e-001	1.011273431e-001	2.872588507e-001	5.238549e+002	4.088800e+002	7.214183e+001	8.042967e+001	161	113	21	49	6.478373e+000	1.614629e+001	0	0	0	0	0	0	0	0	0	0	0	112.624	42.4948	1	1	1	1	23.2073	21.2729	50.247
DATA	844	6	24	0	0	Col_1_8930659	Col_1_8930659	6514.78	456.522	1.140780194e-001	7.025087630e-002	1.044043857e-001	9.966857e+002	1.296093e+003	1.113552e+002	1.469551e+002	260	198	21	48	6.406843e+000	1.560642e+001	0	0	0	0	0	0	0	0	0	0	0	214.02	134.701	1	1	1	1	27.0811	21.3349	49.4379
DATA	845	6	25	0	0	NC_3_10526420	NC_3_10526420	6536.04	456.843	1.775243452e-005	9.985918415e-002	9.998581563e-001	4.702422e+002	4.702614e+002	6.843259e+001	8.371636e+001	147.5	117	21	49	6.663346e+000	1.610056e+001	0	0	0	0	0	0	0	0	0	0	0	100.862	48.8749	1	1	1	1	23.696	21.5768	50.1297
DATA	846	6	26	0	0	Col_1_7604416	Col_1_7604416	6557.04	457.174	1.090587631e-001	1.675631147e-001	5.151421270e-001	2.094113e+002	2.691900e+002	5.399167e+001	7.430169e+001	90.5	95.5	21	49	6.739978e+000	1.544482e+001	0	0	0	0	0	0	0	0	0	0	0	44.8727	27.9798	1	1	0	0	22.7082	21.3064	49.9535
DATA	847	6	27	0	0	Col_5_17287573	Col_5_17287573	6577.62	457.25	1.702381286e-001	7.645662678e-002	2.597418814e-002	7.069799e+002	1.046273e+003	8.648010e+001	1.254651e+002	204	176	21	49	6.795541e+000	1.571554e+001	0	0	0	0	0	0	0	0	0	0	0	151.369	108.767	1	1	1	1	23.2073	21.3452	49.8126
DATA	848	6	28	0	0	Col_4_10192403	Col_4_10192403	6598.9	457.021	3.110484468e-002	1.153083384e-001	7.873497864e-001	3.663350e+002	3.935349e+002	6.185534e+001	7.963095e+001	120	102	21	49	6.605187e+000	1.597683e+001	0	0	0	0	0	0	0	0	0	0	0	78.3797	40.9201	1	1	1	1	22.9591	21.3498	50.1527
DATA	849	6	29	0	0	NC_1_12326949	NC_1_12326949	6620.44	456.807	-1.462268566e-002	6.870397588e-002	8.314548122e-001	1.224734e+003	1.184183e+003	1.322373e+002	1.371586e+002	299	183	21	48	6.095561e+000	1.597979e+001	0	0	0	0	0	0	0	0	0	0	0	261.887	123.169	1	1	1	1	25.3321	20.8744	49.9771
DATA	850	6	30	0	0	NC_4_7634401	NC_4_7634401	6641.2	456.922	5.359630435e-002	7.066242283e-002	4.481614009e-001	1.006006e+003	1.138143e+003	1.122930e+002	1.331921e+002	251.5	181	20	48	6.410556e+000	1.551029e+001	0	0	0	0	0	0	0	0	0	0	0	215.017	118.419	1	1	1	1	23.9365	20.8551	49.6578
DATA	851	6	31	0	0	NC_4_6836913	NC_4_6836913	6662.02	456.829	2.237627408e-001	9.086686892e-002	1.379591391e-002	4.440103e+002	7.432857e+002	6.680137e+001	1.015258e+002	148	142	21	48	6.920368e+000	1.543523e+001	0	0	0	0	0	0	0	0	0	0	0	94.8671	77.3655	1	1	1	1	21.6755	21.3695	49.3454
DATA	852	6	32	0	0	NC_5_21028166	NC_5_21028166	6683.8	456.567	-7.085283620e-002	9.721319371e-002	4.660997187e-001	5.345816e+002	4.541101e+002	7.314349e+001	8.270724e+001	161	113	21	49	6.944256e+000	1.603255e+001	0	0	0	0	0	0	0	0	0	0	0	114.191	47.2882	1	1	1	1	25.7804	21.4239	50.2283
DATA	853	6	33	0	0	NC_2_2350037	NC_2_2350037	6705.22	456.478	8.410056939e-002	1.490969961e-001	5.727091132e-001	2.473565e+002	3.002092e+002	5.572032e+001	7.533137e+001	99.5	99.5	21	49	7.061169e+000	1.594610e+001	0	0	0	0	0	0	0	0	0	0	0	52.8297	31.2775	1	1	0	0	27.0811	21.7883	50.6251
DATA	854	6	34	0	0	Col_3_10578994	Col_3_10578994	6726.02	456.372	-3.160003336e-002	8.778914974e-002	7.188817241e-001	6.123632e+002	5.693890e+002	7.901266e+001	8.950162e+001	177	122	21	48	6.879781e+000	1.629879e+001	0	0	0	0	0	0	0	0	0	0	0	130.781	59.3537	1	1	1	1	21.9382	21.5348	49.9824
DATA	855	6	35	0	0	Col_5_1911246	Col_5_1911246	6747.55	456.636	-2.462257274e-001	1.822486592e-001	1.766817569e-001	2.849214e+002	1.616216e+002	5.748654e+001	7.088144e+001	107	86	21	48	6.885708e+000	1.552077e+001	0	0	0	0	0	0	0	0	0	0	0	60.8527	16.8574	1	1	1	0	24.6442	21.1972	49.1912
DATA	856	6	36	0	0	NC_4_701440	NC_4_701440	6767.94	456.597	-1.007541988e-001	9.878265286e-002	3.077481808e-001	5.393549e+002	4.276814e+002	7.349349e+001	8.115650e+001	161	103	20	48	6.725684e+000	1.573732e+001	0	0	0	0	0	0	0	0	0	0	0	115.209	44.6346	1	1	1	1	26.2212	21.0567	49.1701
DATA	857	6	37	0	0	Col_1_443677	Col_1_443677	6789.62	456	3.620788192e-001	6.980465354e-002	2.136745309e-007	3.170130e+004	7.297195e+004	3.170523e+003	7.297520e+003	6528	7511	21	49	6.733564e+000	1.542956e+001	0	0	0	0	0	0	0	0	0	0	0	6773.08	7620.94	1	1	1	1	29.1201	21.2357	50.2068
DATA	858	6	38	0	0	Col_5_17637196	Col_5_17637196	6810.93	456.054	-4.872314768e-002	1.108905016e-001	6.603856993e-001	4.234176e+002	3.784825e+002	6.544071e+001	7.859081e+001	134	107	21	49	6.885061e+000	1.559969e+001	0	0	0	0	0	0	0	0	0	0	0	90.4911	39.5551	1	1	1	1	25.7804	21.2843	50.1712
DATA	859	6	39	0	0	NC_4_8548200	NC_4_8548200	6831.69	456.686	4.436608519e-002	7.555502697e-002	5.570678517e-001	8.002005e+002	8.862677e+002	9.429259e+001	1.122147e+002	211	160	21	49	6.934660e+000	1.539290e+001	0	0	0	0	0	0	0	0	0	0	0	171.077	92.688	1	1	1	1	23.9365	21.0993	49.6453
DATA	860	6	40	0	0	Col_1_17879752	Col_1_17879752	6852.6	456.7	1.890547340e-001	6.645139131e-002	4.441031876e-003	1.584827e+003	2.449270e+003	1.661400e+002	2.544003e+002	383	317	20	49	6.429630e+000	1.539454e+001	0	0	0	0	0	0	0	0	0	0	0	338.97	256.343	1	1	1	1	24.1747	20.6011	49.5926
DATA	861	6	41	0	0	Col_5_26017637	Col_5_26017637	6874	455.983	8.866093873e-002	1.584302279e-001	5.757377387e-001	2.278949e+002	2.795088e+002	5.479611e+001	7.418746e+001	98	93	21	49	6.665072e+000	1.570461e+001	0	0	0	0	0	0	0	0	0	0	0	48.7676	29.2778	1	1	0	0	26.4388	21.0254	49.5151
DATA	862	6	42	0	0	Col_4_12616647	Col_4_12616647	6895.38	456.052	-7.519833324e-002	1.030609359e-001	4.656046202e-001	4.864500e+002	4.091098e+002	6.961891e+001	7.992776e+001	139	113	21	49	6.441288e+000	1.569204e+001	0	0	0	0	0	0	0	0	0	0	0	104.155	42.8885	1	1	1	1	26.0017	21.2407	49.7051
DATA	863	6	43	0	0	NC_2_18076754	NC_2_18076754	6916.55	455.908	0.000000000e+000	6.318897613e-001	1.000000000e+000	4.945610e+001	6.816658e+001	4.988865e+001	6.862504e+001	52	68	20	49	6.730632e+000	1.559689e+001	0	0	0	0	0	0	0	0	0	0	0	7.25071	1.71188	0	0	0	0	26.8687	20.6683	49.3853
DATA	864	6	44	0	0	Col_1_22051947	Col_1_22051947	6938.21	455.632	1.810300255e-001	7.201633185e-002	1.194599111e-002	8.778176e+002	1.331786e+003	1.008946e+002	1.497826e+002	228	202	20	49	6.974065e+000	1.547828e+001	0	0	0	0	0	0	0	0	0	0	0	188.194	139.86	1	1	1	1	25.7804	20.5366	49.6293
DATA	865	6	45	0	0	NC_5_14708468	NC_5_14708468	6958.92	456.04	-6.230732419e-002	1.001903448e-001	5.340145253e-001	4.996684e+002	4.328870e+002	7.047902e+001	8.101955e+001	157	108	20	49	6.704097e+000	1.532557e+001	0	0	0	0	0	0	0	0	0	0	0	107.198	45.4994	1	1	1	1	22.9591	20.5165	49.938
DATA	866	6	46	0	0	Col_5_4858191	Col_5_4858191	6980.22	455.522	1.678758742e-002	7.537294355e-002	8.237480087e-001	8.248046e+002	8.573115e+002	9.628052e+001	1.096876e+002	220	158	20	48.5	6.502420e+000	1.588225e+001	0	0	0	0	0	0	0	0	0	0	0	177.085	90.1933	1	1	1	1	27.0811	20.4198	49.3891
DATA	867	6	47	0	0	NC_5_12974888	NC_5_12974888	7001.28	455.741	-4.118418731e-002	1.004422483e-001	6.817850201e-001	4.843872e+002	4.405635e+002	6.934926e+001	8.132626e+001	154	109.5	20	49	6.553568e+000	1.593152e+001	0	0	0	0	0	0	0	0	0	0	0	104.08	46.3917	1	1	1	1	24.8756	20.5005	50.6756
DATA	868	6	48	0	0	NC_3_18658615	NC_3_18658615	7022.43	455.642	-6.945770698e-002	1.588097220e-001	6.618471518e-001	2.710803e+002	2.310150e+002	5.651375e+001	7.209634e+001	104.5	86	20	49	6.434002e+000	1.596355e+001	0	0	0	0	0	0	0	0	0	0	0	58.2948	24.349	1	1	1	0	24.4106	20.1377	50.297
DATA	869	6	49	0	0	NC_2_14640270	NC_2_14640270	7043.71	455.5	2.605274341e-001	6.590171162e-002	7.708950967e-005	1.500307e+004	2.733428e+004	1.501125e+003	2.734279e+003	3111	2722	20	49	6.415402e+000	1.579366e+001	0	0	0	1	0	0	0	0	0	0	0	3229.12	2883.81	1	1	1	1	27.0811	19.9661	49.994
DATA	870	6	50	0	0	NC_3_7440842	NC_3_7440842	7065.17	455.87	2.302874126e-001	2.428465064e-001	3.429849922e-001	1.185391e+002	2.014415e+002	5.090005e+001	7.107796e+001	73	85	20	49	6.609702e+000	1.608064e+001	0	0	0	0	0	0	0	0	0	0	0	25.5364	21.2728	1	1	0	0	24.4106	20.1011	49.7147
DATA	871	6	51	0	0	Col_4_12076037	Col_4_12076037	7085.96	455.643	-9.316901935e-002	8.893288120e-002	2.948077383e-001	6.370215e+002	5.140260e+002	8.064697e+001	8.532050e+001	182	118	20	49	6.589594e+000	1.566616e+001	0	0	0	0	0	0	0	0	0	0	0	137.352	54.335	1	1	1	1	25.5572	20.4786	49.6624
DATA	872	6	52	0	0	Col_1_19640176	Col_1_19640176	7106.92	455.615	-1.285016262e-001	1.271317746e-001	3.121241067e-001	3.811055e+002	2.834938e+002	6.240118e+001	7.370260e+001	128.5	97	21	48	6.790066e+000	1.500470e+001	0	0	0	0	0	0	0	0	0	0	0	82.2479	29.9957	1	1	1	0	24.4106	21.2428	49.4205
DATA	873	6	53	0	0	Col_3_21838840	Col_3_21838840	7128.29	455.5	-5.119677859e-002	7.969124069e-002	5.205880411e-001	7.648560e+002	6.798027e+002	9.103253e+001	9.612752e+001	216	142.5	21	48	7.012360e+000	1.561991e+001	0	0	0	0	0	0	0	0	0	0	0	165.223	71.9996	1	1	1	1	27.0811	21.8772	50.1647
DATA	874	6	54	0	0	NC_1_22927968	NC_1_22927968	7149.5	455.324	-1.160755293e-001	8.252173352e-002	1.595443859e-001	7.679019e+002	5.878008e+002	9.126328e+001	8.980601e+001	208	130	22	49	7.011715e+000	1.578535e+001	0	0	0	0	0	0	0	0	0	0	0	166.038	62.3173	1	1	1	1	27.0811	22.2843	50.7808
DATA	875	6	55	0	0	NC_1_2829159	NC_1_2829159	7170.5	455.324	-2.933720052e-002	1.174430688e-001	8.027425338e-001	3.762820e+002	3.517031e+002	6.199591e+001	7.640661e+001	133	109	22	52	7.053494e+000	1.647051e+001	0	0	0	0	0	0	0	0	0	0	0	81.4387	37.3232	1	1	1	1	27.0811	22.4694	52.0414
DATA	876	6	56	0	0	NC_3_1671716	NC_3_1671716	7191.53	455.347	-1.586970861e-001	7.596256196e-002	3.669433716e-002	1.026970e+003	7.126244e+002	1.138842e+002	9.833807e+001	271	144.5	22	52	7.095673e+000	1.634038e+001	0	0	0	0	0	0	0	0	0	0	0	222.481	75.6986	1	1	1	1	24.1747	22.3598	52.0478
DATA	877	6	57	0	0	Col_1_2752247	Col_1_2752247	7212.61	454.93	-3.834997283e-002	6.818571930e-002	5.738203025e-001	1.291068e+003	1.181950e+003	1.381554e+002	1.362093e+002	337	194.5	22	51	6.720947e+000	1.603486e+001	0	0	0	0	0	0	0	0	0	0	0	279.96	125.677	1	1	1	1	25.7804	22.2744	51.7668
DATA	878	6	58	0	0	NC_5_8981938	NC_5_8981938	7233.76	455.18	-1.038416861e-001	1.241175178e-001	4.027949281e-001	3.799082e+002	2.991142e+002	6.210406e+001	7.395123e+001	131	92	22	50	6.998552e+000	1.588499e+001	0	0	0	0	0	0	0	0	0	0	0	82.4617	31.8357	1	1	1	0	24.1747	22.7946	50.7946
DATA	879	6	59	0	0	NC_1_21676158	NC_1_21676158	7255.37	455	-1.567635989e-002	2.803093644e-001	9.554013881e-001	1.350169e+002	1.302303e+002	5.090378e+001	6.880832e+001	77	76	22	50	7.065199e+000	1.577938e+001	0	0	0	0	0	0	0	0	0	0	0	29.335	13.8746	1	1	0	0	29.1201	22.6683	50.7517
DATA	880	6	60	0	0	NC_1_29373177	NC_1_29373177	7276.74	454.872	-1.839585711e-001	4.373895362e-001	6.740596634e-001	1.024393e+002	6.706690e+001	5.009204e+001	6.755862e+001	70	66	22	49	7.166635e+000	1.617211e+001	0	0	0	0	0	0	0	0	0	0	0	22.2783	3.02917	1	0	0	0	30	22.6701	50.4551
DATA	881	6	61	0	0	NC_3_19546098	NC_3_19546098	7297.5	455	9.400690307e-002	1.005967548e-001	3.500499583e-001	4.093364e+002	5.082615e+002	6.383834e+001	8.444500e+001	126	116	22	49	7.145649e+000	1.606332e+001	0	0	0	0	0	0	0	0	0	0	0	89.1051	54.2529	1	1	1	1	29.1201	22.6824	50.2287
DATA	882	6	62	0	0	Col_5_16529919	Col_5_16529919	7318.2	455.86	3.240908578e-002	6.872546084e-002	6.372314570e-001	1.134809e+003	1.222734e+003	1.235842e+002	1.396080e+002	290	193	22	50	7.319768e+000	1.625488e+001	0	0	0	0	0	0	0	0	0	0	0	247.266	130.633	1	1	1	1	23.9365	22.7112	51.1734
DATA	883	6	63	0	0	NC_4_10173746	NC_4_10173746	7340	454.339	4.999712776e-001	1.095437573e-001	5.015845788e-006	2.459578e+002	7.777354e+002	5.473559e+001	1.028552e+002	98	152.5	22	50	7.286752e+000	1.571227e+001	0	0	0	0	0	0	0	0	0	0	0	53.6383	83.1746	1	1	1	1	25.7804	22.8079	50.968
DATA	884	6	64	0	0	Col_4_2604509	Col_4_2604509	7361.18	454.339	-1.240833656e-001	7.708272033e-002	1.074539889e-001	9.185943e+002	6.903040e+002	1.040427e+002	9.637130e+001	245	139	22	50	6.998381e+000	1.578076e+001	0	0	0	0	0	0	0	0	0	0	0	200.507	73.8914	1	1	1	1	25.3321	22.4495	50.8841
DATA	885	6	65	0	0	NC_3_21290330	NC_3_21290330	7382.02	454.25	6.353007093e-003	7.110672841e-002	9.288079955e-001	9.993471e+002	1.014073e+003	1.112186e+002	1.216459e+002	258.5	170	22	49	7.135646e+000	1.611714e+001	0	0	0	0	0	0	0	0	0	0	0	218.321	108.644	1	1	1	1	25.3321	22.8422	50.4475
DATA	886	6	66	0	0	NC_5_25307002	NC_5_25307002	7403.37	455	-1.226573722e-001	1.307377061e-001	3.481445661e-001	3.600970e+002	2.714952e+002	6.062154e+001	7.241332e+001	130	96.5	22	49	6.565641e+000	1.582818e+001	0	0	0	0	0	0	0	0	0	0	0	78.7401	29.1117	1	1	1	0	29.1201	22.2984	50.255
DATA	887	6	67	0	0	NC_5_12092361	NC_5_12092361	7424.5	454.676	5.729072002e-001	8.727422754e-002	5.222567710e-011	5.311517e+002	1.986670e+003	7.208088e+001	2.096841e+002	162	278	22	49	6.513185e+000	1.645348e+001	0	0	0	0	0	0	0	0	0	0	0	116.237	213.209	1	1	1	1	27.0811	22.3372	51.3014
DATA	888	6	68	0	0	NC_5_18785158	NC_5_18785158	7445.91	455.178	7.178507160e-001	3.046616767e-001	1.846185035e-002	4.837622e+001	2.526287e+002	4.883504e+001	7.162173e+001	59.5	95	22	49	6.811649e+000	1.628442e+001	0	0	0	0	0	0	0	0	0	0	0	8.32462	27.1343	0	1	0	0	22.4545	22.2255	50.2529
DATA	889	6	69	0	0	Col_3_12698157	Col_3_12698157	7466.78	455.22	-1.046590693e-002	6.196526707e-002	8.658756379e-001	4.459869e+003	4.353677e+003	4.486325e+002	4.404876e+002	1021.5	522.5	22	50	6.912491e+000	1.683959e+001	0	0	0	0	0	0	0	0	0	0	0	977.573	467.99	1	1	1	1	23.696	22.463	51.5361
DATA	890	6	70	0	0	Col_1_4968880	Col_1_4968880	7488.4	455.06	-1.699017969e-001	1.339692857e-001	2.047213480e-001	3.676744e+002	2.486346e+002	6.095180e+001	7.138168e+001	128	91	22	50	7.208720e+000	1.607956e+001	0	0	0	0	0	0	0	0	0	0	0	80.6517	26.7479	1	1	1	0	23.696	22.6904	51.5154
DATA	891	6	71	0	0	Col_2_10729409	Col_2_10729409	7508.46	454.704	-1.250541014e-001	7.840362833e-002	1.107113434e-001	8.719549e+002	6.537925e+002	9.981633e+001	9.351516e+001	235	134	22	51	7.130719e+000	1.641336e+001	0	0	0	0	0	0	0	0	0	0	0	191.391	70.3858	1	1	1	1	24.6442	22.6437	51.7373
DATA	892	6	72	0	0	NC_2_17155762	NC_2_17155762	7529.36	454.78	1.350853263e-001	8.633896058e-002	1.176784147e-001	5.146866e+002	7.024707e+002	7.075404e+001	9.694800e+001	162	136	22	50	7.165896e+000	1.646932e+001	0	0	0	0	0	0	0	0	0	0	0	113.047	75.6803	1	1	1	1	23.696	22.4513	51.3578
DATA	893	6	73	0	0	Col_2_5001470	Col_2_5001470	7550.77	454.396	1.577449471e-001	8.426660065e-002	6.121009175e-002	5.321345e+002	7.651849e+002	7.201338e+001	1.015526e+002	171.5	154.5	22	50	7.009808e+000	1.607629e+001	0	0	0	0	0	0	0	0	0	0	0	116.95	82.4961	1	1	1	1	24.8756	22.3573	50.6866
DATA	894	6	74	0	0	NC_4_10857102	NC_4_10857102	7572.53	453.824	0.000000000e+000	6.311231551e-001	1.000000000e+000	4.818419e+001	6.629308e+001	4.849364e+001	6.672007e+001	40	59.5	22	50	7.094661e+000	1.641024e+001	0	0	0	0	0	0	0	0	0	0	0	-10.3521	-4.65592	0	0	0	0	23.696	22.4895	51.358
DATA	895	6	75	0	0	NC_2_15023482	NC_2_15023482	7593.79	454.702	-1.022625111e-001	7.953693967e-002	1.985395879e-001	8.090020e+002	6.392741e+002	9.430585e+001	9.237403e+001	228	126	22	49	6.936647e+000	1.588259e+001	0	0	0	0	0	0	0	0	0	0	0	178.008	69.0113	1	1	1	1	25.3321	22.3641	50.7233
DATA	896	6	76	0	0	Col_3_16636079	Col_3_16636079	7614.73	454.525	1.200672356e-002	7.279940656e-002	8.689999720e-001	9.032294e+002	9.285490e+002	1.024926e+002	1.142934e+002	242.5	163	22	49	7.144486e+000	1.533889e+001	0	0	0	0	0	0	0	0	0	0	0	198.836	100.299	1	1	1	1	25.7804	22.5444	50.6724
DATA	897	6	77	0	0	Col_5_16986597	Col_5_16986597	7635.67	454.471	-3.759059271e-002	1.793402219e-001	8.339760400e-001	2.216029e+002	2.032286e+002	5.324957e+001	6.963496e+001	96	91	23	49	7.268252e+000	1.546891e+001	0	0	0	0	0	0	0	0	0	0	0	48.8049	21.9644	1	1	0	0	24.4106	22.8601	50.1885
DATA	898	6	78	0	0	NC_4_16079742	NC_4_16079742	7656.96	454.63	5.131555586e-003	6.568399844e-002	9.377287031e-001	1.526375e+003	1.544518e+003	1.601271e+002	1.681867e+002	377	238.5	22	50	7.466061e+000	1.658406e+001	0	0	0	0	0	0	0	0	0	0	0	336.303	167.014	1	1	1	1	25.1049	22.556	51.1625
DATA	899	6	79	0	0	Col_4_18112314	Col_4_18112314	7677.59	454.389	5.527439690e-002	6.877905382e-002	4.215982121e-001	1.096930e+003	1.245814e+003	1.198896e+002	1.412362e+002	277	198	22	50	7.432501e+000	1.653656e+001	0	0	0	0	0	0	0	0	0	0	0	241.762	134.779	1	1	1	1	24.4106	22.5646	51.4174
DATA	900	6	80	0	0	NC_3_10288890	NC_3_10288890	7699.32	454.045	-6.637235077e-002	1.114707337e-001	5.515600832e-001	4.148901e+002	3.560908e+002	6.372593e+001	7.543853e+001	141	103	23	52	7.588352e+000	1.577132e+001	0	0	0	0	0	0	0	0	0	0	0	91.467	38.542	1	1	1	1	27.2919	22.9712	52.0565
DATA	901	6	81	0	0	NC_1_25794166	NC_1_25794166	7720.62	454	2.065043624e-001	6.425368087e-002	1.309491170e-003	7.501911e+004	1.206914e+005	7.502067e+003	1.206932e+004	16444.5	12943.5	23	52	7.523208e+000	1.649779e+001	0	0	0	0	0	0	0	0	0	0	0	16542.8	13068.5	1	1	1	1	29.1201	22.8301	52.918
DATA	902	6	82	0	0	NC_1_6723944	NC_1_6723944	7741.69	453.705	5.772665624e-002	7.200439216e-002	4.227206098e-001	8.968306e+002	1.024323e+003	1.018862e+002	1.221003e+002	243	179	23	52	7.208529e+000	1.668004e+001	0	0	0	0	0	0	0	0	0	0	0	197.797	110.955	1	1	1	1	26.6546	22.8694	52.204
DATA	903	6	83	0	0	NC_2_13895635	NC_2_13895635	7763	454.203	3.875397991e-001	4.223987041e-001	3.588943514e-001	5.307061e+001	1.295370e+002	4.863179e+001	6.768496e+001	61	75.5	23	51	7.375247e+000	1.569246e+001	0	0	0	0	0	0	0	0	0	0	0	11.7069	14.0357	1	1	0	0	30	22.999	51.5824
DATA	904	6	84	0	0	Col_1_2297400	Col_1_2297400	7784.08	453.5	4.836651834e-002	6.395621257e-002	4.495027682e-001	1.951459e+003	2.181353e+003	2.010441e+002	2.280215e+002	455	281	23	50	7.314758e+000	1.567567e+001	0	0	0	0	0	0	0	0	0	0	0	430.482	236.426	1	1	1	1	24.4106	23.038	50.7928
DATA	905	6	85	0	0	NC_5_25197332	NC_5_25197332	7806	454.133	-5.958679438e-002	8.752756146e-002	4.960122908e-001	6.144564e+002	5.356786e+002	7.817930e+001	8.531424e+001	177.5	123	23	50	7.232474e+000	1.538835e+001	0	0	0	0	0	0	0	0	0	0	0	135.557	58.0716	1	1	1	1	26.8687	22.861	51.3069
DATA	906	6	86	0	0	Col_2_14201988	Col_2_14201988	7826.23	454.07	-6.278907291e-002	8.243853729e-002	4.462706605e-001	7.004127e+002	6.061289e+002	8.510235e+001	8.989671e+001	194	132	22	50	7.083889e+000	1.557177e+001	0	0	0	0	0	0	0	0	0	0	0	154.513	65.7202	1	1	1	1	25.7804	22.8527	51.0637
DATA	907	6	87	0	0	Col_5_8977879	Col_5_8977879	7847.39	454.561	5.002622822e-002	9.920256308e-002	6.140620828e-001	4.326756e+002	4.854994e+002	6.487638e+001	8.224127e+001	144	116	22	50	7.230628e+000	1.526258e+001	0	0	0	0	0	0	0	0	0	0	0	95.445	52.6466	1	1	1	1	25.1049	22.7828	50.4592
DATA	908	6	88	0	0	NC_1_8522870	NC_1_8522870	7868.75	454.365	4.725332879e-002	1.598069137e-001	7.674667274e-001	2.289185e+002	2.552314e+002	5.349507e+001	7.111396e+001	96	89	22.5	50	7.145386e+000	1.518634e+001	0	0	0	0	0	0	0	0	0	0	0	50.4888	27.6792	1	1	0	0	24.6442	22.8967	50.811
DATA	909	6	89	0	0	NC_1_19205946	NC_1_19205946	7890.02	454.392	-9.528391594e-002	1.029500230e-001	3.546873555e-001	4.834427e+002	3.882049e+002	6.838032e+001	7.689321e+001	157	106	23	50	6.935565e+000	1.524245e+001	0	0	0	0	0	0	0	0	0	0	0	106.602	42.1009	1	1	1	1	24.4106	22.9542	50.4266
DATA	910	6	90	0	0	Col_4_12124873	Col_4_12124873	7910.82	453.898	-3.443529437e-002	6.915517352e-002	6.185246286e-001	1.173100e+003	1.083676e+003	1.268930e+002	1.270792e+002	292	188	23	51	6.903125e+000	1.651654e+001	0	0	0	0	0	0	0	0	0	0	0	258.592	117.524	1	1	1	1	23.4529	23.1698	51.7902
DATA	911	6	91	0	0	Col_5_24635421	Col_5_24635421	7931.07	453.3	-1.470254595e-001	1.641573348e-001	3.704464209e-001	2.773301e+002	1.976840e+002	5.577752e+001	6.925913e+001	109	86	22	51	7.148800e+000	1.665561e+001	0	0	0	0	0	0	0	0	0	0	0	61.1096	21.4377	1	1	1	0	18.5412	22.9479	51.7159
DATA	912	6	92	0	0	NC_2_16144871	NC_2_16144871	7953.4	453.586	1.353411225e-002	1.343375309e-001	9.197512472e-001	2.940606e+002	3.033688e+002	5.664454e+001	7.299097e+001	114	93.5	22	51	7.118718e+000	1.648421e+001	0	0	0	0	0	0	0	0	0	0	0	64.7702	32.8936	1	1	1	0	27.501	22.3839	51.6368
DATA	913	6	93	0	0	NC_5_967208	NC_5_967208	7974.5	453.676	1.234442392e-003	9.795961398e-002	9.899456887e-001	5.602314e+002	5.618261e+002	7.405837e+001	1.026118e+002	160	99	22	51	7.412055e+000	1.666788e+001	0	0	0	0	0	0	0	0	0	0	0	123.341	60.9059	1	1	1	1	27.0811	22.7483	51.4965
DATA	914	6	94	0	0	Col_1_16248122	Col_1_16248122	7995.26	453.475	8.666461496e-002	8.397397853e-002	3.020527663e-001	5.688327e+002	6.944631e+002	7.472826e+001	9.609309e+001	170.5	141.5	22	51	7.176515e+000	1.661913e+001	0	0	0	0	0	0	0	0	0	0	0	125.166	75.2672	1	1	1	1	25.7804	22.6206	51.7548
DATA	915	6	95	0	0	NC_2_1540582	NC_2_1540582	8016.85	453.5	-1.756634517e-001	1.787944495e-001	3.258593637e-001	2.598410e+002	1.733981e+002	5.501493e+001	6.866213e+001	108	85.5	22	51	7.179912e+000	1.632633e+001	0	0	0	0	0	0	0	0	0	0	0	57.1407	18.7874	1	1	1	0	26.6546	22.5051	51.5344
DATA	916	6	96	0	0	NC_3_5670579	NC_3_5670579	8038	453.5	-4.048895511e-003	7.241187474e-002	9.554096804e-001	9.361178e+002	9.274310e+002	1.054408e+002	1.140977e+002	256	169	22	50	6.984687e+000	1.601684e+001	0	0	0	0	0	0	0	0	0	0	0	205.721	100.449	1	1	1	1	26.2212	22.5905	51.3692
DATA	917	6	97	0	0	NC_1_7831018	NC_1_7831018	8059	453.5	9.556118660e-003	1.005900969e-001	9.243143574e-001	4.439584e+002	4.538354e+002	6.579515e+001	8.050067e+001	149	113	22	51	7.080876e+000	1.577053e+001	0	0	0	0	0	0	0	0	0	0	0	97.4937	49.1341	1	1	1	1	26.2212	22.7289	51.5305
DATA	918	6	98	0	0	NC_1_7778705	NC_1_7778705	8080.29	453.5	0.000000000e+000	6.307237699e-001	1.000000000e+000	4.828811e+001	6.609474e+001	4.860107e+001	6.652045e+001	52.5	66.5	22	51	7.145570e+000	1.563106e+001	0	0	0	0	0	0	0	0	0	0	0	1.15211	-1.18845	0	0	0	0	27.0811	22.7553	51.7821
DATA	919	6	99	0	0	NC_2_14218414	NC_2_14218414	8101.07	453.81	5.877956329e-001	8.381295292e-002	2.329553040e-012	9.376455e+002	3.629396e+003	1.056287e+002	3.689917e+002	246	456	22	51	7.250554e+000	1.609131e+001	0	0	0	0	0	0	0	0	0	0	0	205.576	392.531	1	1	1	1	25.5572	22.7206	52.0039
DATA	920	6	100	0	0	Col_3_14095993	Col_3_14095993	8122.68	453.61	7.516240432e-002	1.496483719e-001	6.154845816e-001	2.407794e+002	2.862739e+002	5.431343e+001	7.248934e+001	101	95	22	51	7.300964e+000	1.562235e+001	0	0	0	0	0	0	0	0	0	0	0	52.7392	30.9425	1	1	0	0	25.5572	22.5714	51.3214
DATA	921	6	101	0	0	Col_1_1237311	Col_1_1237311	8143.27	453.525	9.144010831e-003	6.707205812e-002	8.915594995e-001	1.316961e+003	1.344983e+003	1.404232e+002	1.501023e+002	335	203	22	51	7.241311e+000	1.566160e+001	0	0	0	0	0	0	0	0	0	0	0	288.181	145.282	1	1	1	1	25.7804	22.4918	50.7236
DATA	922	6	102	0	0	NC_1_6527057	NC_1_6527057	8164.89	453.648	-6.787376890e-002	1.564353070e-001	6.643773577e-001	2.696679e+002	2.306511e+002	5.574125e+001	7.056612e+001	108.5	95.5	21	49	7.156428e+000	1.567975e+001	0	0	0	0	0	0	0	0	0	0	0	58.9466	24.8956	1	1	1	0	25.1049	21.8481	50.0963
DATA	923	6	103	0	0	NC_1_11220637	NC_1_11220637	8186	453.203	1.679159193e-001	6.085781351e-001	7.826132477e-001	4.852915e+001	7.143624e+001	4.885829e+001	6.712347e+001	51.5	69.5	21	50	7.132718e+000	1.528797e+001	0	0	0	0	0	0	0	0	0	0	0	2.85198	7.70455	0	1	0	0	28.1191	21.7478	50.5435
DATA	924	6	104	0	0	Col_2_6101052	Col_2_6101052	8206.93	453.611	-2.095621513e-003	6.496781317e-002	9.742676556e-001	1.701648e+003	1.693457e+003	1.770505e+002	1.820445e+002	395.5	255	22	51	7.004737e+000	1.522851e+001	0	0	0	0	0	0	0	0	0	0	0	371.111	182.485	1	1	1	1	25.1049	21.9369	51.4817
DATA	925	6	105	0	0	Col_3_16401601	Col_3_16401601	8227.96	453.06	-2.204014936e-003	7.888356991e-002	9.777099247e-001	7.288983e+002	7.252086e+002	8.780636e+001	9.863871e+001	214	145	22	51	7.254671e+000	1.514418e+001	0	0	0	0	0	0	0	0	0	0	0	158.759	78.0771	1	1	1	1	23.2073	22.6828	51.4901
DATA	926	6	106	0	0	NC_2_10811853	NC_2_10811853	8250.29	452.786	0.000000000e+000	6.304992397e-001	1.000000000e+000	4.871586e+001	6.650191e+001	4.902873e+001	6.693025e+001	44.5	64	22	50	6.631471e+000	1.487145e+001	0	0	0	0	0	0	0	0	0	0	0	-3.12976	-1.70477	0	0	0	0	30	22.2886	51.4199
DATA	927	6	107	0	0	Col_1_9097278	Col_1_9097278	8270.22	453.778	6.222898251e-002	8.617545554e-002	4.702209724e-001	5.574643e+002	6.433481e+002	7.427790e+001	9.288619e+001	169.5	139.5	22	50	6.926821e+000	1.519436e+001	0	0	0	0	0	0	0	0	0	0	0	121.104	69.1205	1	1	1	1	24.4106	22.2876	51.5631
DATA	928	6	108	0	0	Col_1_17150144	Col_1_17150144	8291.92	453.769	8.878452135e-002	8.269805053e-002	2.830025735e-001	5.941931e+002	7.289742e+002	7.711878e+001	9.906224e+001	179	141.5	22	50	7.058872e+000	1.547492e+001	0	0	0	0	0	0	0	0	0	0	0	128.893	78.2294	1	1	1	1	24.1747	22.5428	50.8536
DATA	929	6	109	0	0	NC_1_17486688	NC_1_17486688	8313	452.797	-5.172536793e-003	1.952452929e-001	9.788645121e-001	1.962976e+002	1.939736e+002	5.300669e+001	6.990077e+001	88	85	22	50	6.815238e+000	1.584811e+001	0	0	0	0	0	0	0	0	0	0	0	42.513	20.7917	1	1	0	0	28.1191	22.3163	50.8875
DATA	930	6	110	0	0	NC_5_12213611	NC_5_12213611	8334.57	453.863	2.050725631e+000	2.092751294e-001	1.134981024e-022	4.899596e+001	5.506630e+003	4.938924e+001	5.547535e+002	54	664	22	50	7.408276e+000	1.616422e+001	0	0	0	0	0	0	0	0	0	0	0	6.02399	589.469	0	1	0	1	24.1747	22.482	50.812
DATA	931	6	111	0	0	Col_1_27288017	Col_1_27288017	8355.2	453.164	2.203422387e-001	6.934721964e-002	1.486138732e-003	1.108153e+003	1.840527e+003	1.213245e+002	1.959818e+002	293	266	22	51	7.440794e+000	1.599256e+001	0	0	0	0	0	0	0	0	0	0	0	239.248	196.769	1	1	1	1	24.6442	22.5486	51.4485
DATA	932	6	112	0	0	NC_5_22232354	NC_5_22232354	8376.14	453.381	0.000000000e+000	6.304885008e-001	1.000000000e+000	4.915734e+001	6.699411e+001	4.949623e+001	6.742813e+001	52	68	22	50	7.401234e+000	1.594323e+001	0	0	0	0	0	0	0	0	0	0	0	3.26495	0.621803	0	0	0	0	26.8687	22.8651	51.2952
DATA	933	6	113	0	0	Col_3_10922312	Col_3_10922312	8397.5	452.5	-1.074839098e-001	7.291181903e-002	1.404377020e-001	1.079330e+003	8.426946e+002	1.187694e+002	1.079863e+002	284	154	23	49	7.536558e+000	1.588476e+001	0	0	0	0	0	0	0	0	0	0	0	232.215	89.8322	1	1	1	1	24.4106	23.1133	50.8511
DATA	934	6	114	0	0	Col_3_10489785	Col_3_10489785	8418.58	452.947	-8.174358407e-002	8.435360274e-002	3.325159617e-001	6.971638e+002	5.775522e+002	8.558939e+001	8.893591e+001	201.5	124.5	22	50	7.603807e+000	1.637393e+001	0	0	0	0	0	0	0	0	0	0	0	149.733	61.4718	1	1	1	1	25.3321	22.7819	51.1198
DATA	935	6	115	0	0	NC_5_22090344	NC_5_22090344	8439.57	453.036	-2.071090281e-002	7.309181054e-002	7.769050051e-001	9.443019e+002	9.003263e+002	1.067297e+002	1.126704e+002	244	166	22	50	7.712526e+000	1.659669e+001	0	0	0	0	0	0	0	0	0	0	0	202.443	95.6715	1	1	1	1	24.8756	22.6	51.7693
DATA	936	6	116	0	0	NC_4_14893352	NC_4_14893352	8460.98	452.829	6.883403067e-002	8.835428619e-002	4.359394352e-001	5.338761e+002	6.255680e+002	7.303451e+001	9.229248e+001	161	128	22	50	7.579508e+000	1.664339e+001	0	0	0	0	0	0	0	0	0	0	0	114.232	66.3607	1	1	1	1	21.6755	22.3163	51.025
DATA	937	6	117	0	0	Col_2_10910967	Col_2_10910967	8481.76	452.887	-2.335086211e-002	7.336074563e-002	7.502559704e-001	9.391232e+002	8.899625e+002	1.063618e+002	1.119865e+002	245	154.5	22	49	7.745442e+000	1.649278e+001	0	0	0	0	0	0	0	0	0	0	0	200.559	94.2432	1	1	1	1	24.4106	22.5408	50.6531
DATA	938	6	118	0	0	NC_1_17002162	NC_1_17002162	8503.12	453.122	9.746201115e-002	2.542491106e-001	7.014730583e-001	1.327728e+002	1.661771e+002	5.176454e+001	7.010073e+001	74	82	22	49	7.267553e+000	1.655427e+001	0	0	0	0	0	0	0	0	0	0	0	28.2984	17.5646	1	1	0	0	21.6755	22.2663	50.4673
DATA	939	6	119	0	0	Col_1_27392912	Col_1_27392912	8524.6	452.414	4.559866782e-001	7.431881497e-002	8.486598045e-010	8.713244e+004	2.489812e+005	8.713388e+003	2.489821e+004	17744	26390	21	49	7.295198e+000	1.635423e+001	0	0	1	0	0	0	0	0	0	0	0	18530.7	26265.6	1	1	1	1	27.501	21.8725	50.1779
DATA	940	6	120	0	0	NC_4_7948914	NC_4_7948914	8545.69	452.962	-2.676182128e-001	1.391348107e-001	5.442412681e-002	4.032021e+002	2.177232e+002	6.442125e+001	7.175488e+001	132	86	22	49	7.640779e+000	1.596012e+001	0	0	0	0	0	0	0	0	0	0	0	85.5762	22.9222	1	1	1	0	24.4106	22.2354	50.625
DATA	941	6	121	0	0	Col_4_6643037	Col_4_6643037	8566.88	452.904	-2.251026989e-002	6.917011322e-002	7.448530287e-001	1.193451e+003	1.133168e+003	1.295320e+002	1.324195e+002	304	181	22	50	7.295644e+000	1.570315e+001	0	0	0	0	0	0	0	0	0	0	0	252.754	119.054	1	1	1	1	24.1747	22.0736	51.0775
DATA	942	6	122	0	0	NC_1_25804732	NC_1_25804732	8587.49	452	0.000000000e+000	6.309882478e-001	1.000000000e+000	5.014236e+001	6.821847e+001	5.063623e+001	6.865786e+001	63	67.5	21	50	7.552118e+000	1.571457e+001	0	0	0	0	0	0	0	0	0	0	0	8.80752	-0.0286113	0	0	0	0	22.4545	21.843	51.1939
DATA	943	6	123	0	0	NC_2_1945019	NC_2_1945019	8610.17	452.556	3.117031205e-001	4.627466177e-001	5.005697785e-001	5.540180e+001	1.135604e+002	5.088479e+001	6.975298e+001	59	74	22	51	7.397313e+000	1.571095e+001	0	0	0	0	0	0	0	0	0	0	0	11.6797	11.8776	1	1	0	0	20.3108	22.0414	51.3908
DATA	944	6	124	0	0	NC_4_10616165	NC_4_10616165	8630.58	452.6	5.858307512e-003	8.851827366e-002	9.472330071e-001	5.793056e+002	5.871729e+002	7.697895e+001	9.058362e+001	169	126	22	50	7.442713e+000	1.650038e+001	0	0	0	0	0	0	0	0	0	0	0	121.861	61.2772	1	1	1	1	24.8756	22.5943	50.9455
DATA	945	6	125	0	0	NC_2_10866691	NC_2_10866691	8651.5	452.324	0.000000000e+000	6.309133278e-001	1.000000000e+000	5.048680e+001	6.869625e+001	5.087545e+001	6.920428e+001	51	69	22	50	7.031024e+000	1.650951e+001	0	0	0	0	0	0	0	0	0	0	0	5.37101	3.13541	0	0	0	0	27.0811	22.0701	50.7488
DATA	946	6	126	0	0	Col_1_4069419	Col_1_4069419	8672.56	452.306	-1.050885617e-001	8.341521054e-002	2.077325285e-001	7.560815e+002	5.935811e+002	9.116185e+001	9.125261e+001	211	129	22	49	6.939186e+000	1.626420e+001	0	0	0	0	0	0	0	0	0	0	0	158.307	61.6487	1	1	1	1	26.2212	22.0686	49.9569
DATA	947	6	127	0	0	Col_1_4275677	Col_1_4275677	8693.64	451.75	-2.608536273e-002	7.027389805e-002	7.104918397e-001	1.132573e+003	1.066549e+003	1.242328e+002	1.272923e+002	273	169.5	22	50	6.875681e+000	1.621571e+001	0	0	0	0	0	0	0	0	0	0	0	236.558	110.49	1	1	1	1	25.1049	21.8857	50.4419
DATA	948	6	128	0	0	Col_1_8471966	Col_1_8471966	8715	452.203	6.091934383e-002	6.247628209e-002	3.295208211e-001	3.495004e+003	4.021305e+003	3.532274e+002	4.081208e+002	746.5	455	21	49	7.142623e+000	1.602335e+001	0	0	0	0	0	0	0	0	0	0	0	728.251	415.494	1	1	1	1	28.1191	21.8187	50.3727
DATA	949	6	129	0	0	NC_3_19880367	NC_3_19880367	8736.04	451.981	-2.344478931e-002	7.280567746e-002	7.474385312e-001	9.904948e+002	9.384420e+002	1.115473e+002	1.169891e+002	255	169	21	50	7.248684e+000	1.563525e+001	0	0	0	0	0	0	0	0	0	0	0	205.881	96.7029	1	1	1	1	24.8756	21.7339	50.3168
DATA	950	6	130	0	0	NC_3_15653208	NC_3_15653208	8757.37	452	5.762049489e-002	2.204507232e-001	7.938026797e-001	1.667486e+002	1.904069e+002	5.406681e+001	7.259241e+001	82	82.5	21	51	7.382457e+000	1.610432e+001	0	0	0	0	0	0	0	0	0	0	0	34.5735	19.5659	1	1	0	0	29.1201	21.5282	51.6751
DATA	951	6	131	0	0	Col_2_3734180	Col_2_3734180	8778.37	452.962	-7.393014108e-002	1.108520139e-001	5.048191099e-001	4.471652e+002	3.771707e+002	6.824452e+001	7.973327e+001	141	101	22	50	7.268855e+000	1.610619e+001	0	0	0	0	0	0	0	0	0	0	0	92.495	38.6485	1	1	1	1	24.4106	21.8335	51.1522
DATA	952	6	132	0	0	Col_3_10179727	Col_3_10179727	8799.57	452.87	2.782627859e-001	1.121246189e-001	1.307470944e-002	2.999382e+002	5.692389e+002	5.975720e+001	9.057722e+001	113	119	22	50	7.257548e+000	1.612600e+001	0	0	0	0	0	0	0	0	0	0	0	61.884	58.1584	1	1	1	1	24.8756	22.026	51.321
DATA	953	6	133	0	0	Col_1_2739245	Col_1_2739245	8820.71	452.808	1.420389151e-001	1.225631660e-001	2.464954233e-001	3.056220e+002	4.238610e+002	6.015815e+001	8.240407e+001	107	111	22	50	7.333746e+000	1.637829e+001	0	0	0	0	0	0	0	0	0	0	0	62.896	43.1753	1	1	1	1	24.4106	22.7166	51.2581
DATA	954	6	134	0	0	NC_3_18609790	NC_3_18609790	8842.07	452.632	-2.120014200e-003	1.431922899e-001	9.881874589e-001	2.957997e+002	2.943593e+002	5.978273e+001	7.675677e+001	106	100.5	22	51	7.260023e+000	1.652110e+001	0	0	0	0	0	0	0	0	0	0	0	60.7161	29.8906	1	1	1	0	25.7804	22.8401	51.7632
DATA	955	6	135	0	0	Col_1_27114553	Col_1_27114553	8863.33	452.344	1.216199354e-002	7.692697895e-002	8.743796583e-001	8.152141e+002	8.383661e+002	9.674164e+001	1.099358e+002	215	148	22	51	7.537897e+000	1.646358e+001	0	0	0	0	0	0	0	0	0	0	0	166.893	84.8602	1	1	1	1	26.6546	22.3121	51.4722
DATA	956	6	136	0	0	Col_3_22034753	Col_3_22034753	8883.61	452.061	-5.965455515e-002	1.236572526e-001	6.295086314e-001	3.833660e+002	3.341635e+002	6.478111e+001	7.877580e+001	124	108	21	50	7.279551e+000	1.647004e+001	0	0	0	0	0	0	0	0	0	0	0	78.2864	33.7189	1	1	1	0	23.4529	21.7842	51.0039
DATA	957	6	137	0	0	Col_5_9539055	Col_5_9539055	8905.27	451.932	-7.007564250e-002	8.479740113e-002	4.085834421e-001	7.176556e+002	6.107176e+002	8.883598e+001	9.409332e+001	198	128.5	22	50	7.442374e+000	1.675103e+001	0	0	0	0	0	0	0	0	0	0	0	146.159	61.415	1	1	1	1	25.5572	21.9569	51.2202
DATA	958	6	138	0	0	NC_2_14213311	NC_2_14213311	8926.39	451.821	-3.257391021e-002	1.367369252e-001	8.117079708e-001	3.283690e+002	3.046410e+002	6.192070e+001	7.801836e+001	114.5	97	22	50	7.438480e+000	1.609643e+001	0	0	0	0	0	0	0	0	0	0	0	66.7017	30.5312	1	1	1	0	25.3321	22.1717	50.8911
DATA	959	6	139	0	0	NC_4_12830927	NC_4_12830927	8947.66	451.849	3.913805539e-002	1.035574216e-001	7.054782983e-001	4.446529e+002	4.865855e+002	6.890247e+001	8.696398e+001	136.5	120	22	49	7.170906e+000	1.595597e+001	0	0	0	0	0	0	0	0	0	0	0	90.0861	48.5952	1	1	1	1	24.6442	22.0289	50.1873
DATA	960	6	140	0	0	NC_4_2235365	NC_4_2235365	8969.09	451.386	0.000000000e+000	6.111928476e-001	1.000000000e+000	5.657159e+001	7.187619e+001	5.307903e+001	7.262519e+001	55	69.5	21	49	7.195020e+000	1.579097e+001	0	0	0	0	0	0	0	0	0	0	0	11.4305	6.40774	1	0	0	0	22.1978	21.6673	50.095
DATA	961	6	141	0	0	Col_2_10339998	Col_2_10339998	8990	451.5	-1.082050653e-001	8.655329763e-002	2.112428186e-001	7.324232e+002	5.708960e+002	9.035557e+001	9.235787e+001	193	119	22	49	7.418234e+000	1.551548e+001	0	0	0	0	0	0	0	0	0	0	0	147.609	56.6044	1	1	1	1	25.3321	21.7335	50.008
DATA	962	6	142	0	0	NC_1_24127207	NC_1_24127207	9011.57	451.826	0.000000000e+000	6.323758104e-001	1.000000000e+000	5.271193e+001	7.240868e+001	5.325834e+001	7.296730e+001	54	69.5	22	49	7.518930e+000	1.539759e+001	0	0	0	0	0	0	0	0	0	0	0	9.4495	3.62295	0	0	0	0	22.9591	21.8154	50.5978
DATA	963	6	143	0	0	Col_3_14614783	Col_3_14614783	9032.64	452.055	1.056105670e-001	6.230541624e-002	9.006664697e-002	8.482796e+003	1.081807e+004	8.499454e+002	1.084277e+003	1741	1139	22	50	7.147670e+000	1.541166e+001	0	0	0	0	0	0	0	0	0	0	0	1700.78	1064.54	1	1	1	1	24.8756	21.6898	51.3686
DATA	964	6	144	0	0	NC_4_2124934	NC_4_2124934	9054	451.842	1.261610498e-001	6.282535398e-002	4.463019416e-002	5.238702e+003	7.004623e+003	5.265773e+002	7.043015e+002	1078	710	22	51	7.144094e+000	1.565678e+001	0	0	0	0	0	0	0	0	0	0	0	1047.59	686.574	1	1	1	1	25.3321	21.9912	52.347
DATA	965	6	145	0	0	Col_1_21429668	Col_1_21429668	9075.15	451.661	-4.005216528e-002	7.431636935e-002	5.899273179e-001	9.933834e+002	9.058677e+002	1.128117e+002	1.168002e+002	238	149	21	51	7.028367e+000	1.657585e+001	0	0	0	0	0	0	0	0	0	0	0	198.137	88.4386	1	1	1	1	25.7804	21.8869	52.5916
DATA	966	6	146	0	0	Col_5_17248665	Col_5_17248665	9096.14	451.842	6.038519287e-002	6.432699858e-002	3.478733079e-001	2.020290e+003	2.321662e+003	2.090177e+002	2.436823e+002	431.5	283	21	51	7.076888e+000	1.668844e+001	0	0	0	0	0	0	0	0	0	0	0	401.954	225.756	1	1	1	1	25.1049	21.6788	52.0436
DATA	967	6	147	0	0	Col_2_16777645	Col_2_16777645	9117.25	451.102	4.249284817e-002	8.534811735e-002	6.185708759e-001	6.412114e+002	7.071216e+002	8.366111e+001	1.025960e+002	171.5	124.5	21	51	7.408959e+000	1.644237e+001	0	0	0	0	0	0	0	0	0	0	0	127.243	68.4745	1	1	1	1	23.696	21.8682	51.2129
DATA	968	6	148	0	0	NC_5_14213339	NC_5_14213339	9138	451.5	3.512591029e-002	1.915806819e-001	8.545250748e-001	2.115331e+002	2.293529e+002	5.787030e+001	7.808431e+001	82	83	21	51	7.531701e+000	1.611992e+001	0	0	0	0	0	0	0	0	0	0	0	41.8768	22.1188	1	1	0	0	26.2212	21.8175	51.4052
DATA	969	6	149	0	0	NC_3_7941369	NC_3_7941369	9159.18	450.526	-1.115837184e-001	7.842210886e-002	1.547766118e-001	9.541707e+002	7.379762e+002	1.096400e+002	1.051947e+002	234	136	21	50	7.308275e+000	1.528263e+001	0	0	0	0	0	0	0	0	0	0	0	188.409	70.8616	1	1	1	1	25.7804	22.1095	50.2568
DATA	970	6	150	0	0	Col_3_2557898	Col_3_2557898	9180.36	450.511	3.048408582e-001	1.574576151e-001	5.286542503e-002	1.952524e+002	3.939465e+002	5.754946e+001	8.497666e+001	80	108	22	49	7.026315e+000	1.527581e+001	0	0	0	0	0	0	0	0	0	0	0	38.4607	37.6626	1	1	0	1	23.696	22.1288	50.0489
DATA	971	6	151	0	0	Col_2_15007064	Col_2_15007064	9202.1	451.75	7.289863099e-002	7.496741397e-002	3.308494943e-001	8.742116e+002	1.033987e+003	1.028914e+002	1.281059e+002	216	157	22	49	6.973409e+000	1.606098e+001	0	0	0	0	0	0	0	0	0	0	0	171.807	98.4133	1	1	1	1	24.1747	21.9644	50.3056
DATA	972	6	152	0	0	NC_3_7513304	NC_3_7513304	9222.98	451.636	-7.361655481e-002	1.500770895e-001	6.237624890e-001	3.225271e+002	2.722386e+002	6.323061e+001	8.069823e+001	108	87	21	49	6.667310e+000	1.606530e+001	0	0	0	0	0	0	0	0	0	0	0	63.2388	25.7959	1	1	1	0	21.9382	21.3456	50.1281
DATA	973	6	153	0	0	NC_5_20768857	NC_5_20768857	9244.69	451.833	-1.296202282e-002	9.177960801e-002	8.876883436e-001	6.063154e+002	5.884866e+002	8.153427e+001	9.637736e+001	171.5	116.5	21	49	6.993472e+000	1.630392e+001	0	0	0	0	0	0	0	0	0	0	0	118.606	55.5012	1	1	1	1	23.696	21.793	50.2482
DATA	974	6	154	0	0	Col_1_20799155	Col_1_20799155	9266.29	451.49	-6.205237474e-002	7.398189848e-002	4.016091794e-001	1.074247e+003	9.312192e+002	1.205221e+002	1.206369e+002	254	145	22	50	6.951603e+000	1.600647e+001	0	0	0	0	0	0	0	0	0	0	0	209.653	87.4047	1	1	1	1	24.4106	22.1198	50.7175
DATA	975	6	155	0	0	NC_3_5041056	NC_3_5041056	9285.7	450.625	4.289989771e-002	1.039199531e-001	6.797408757e-001	4.663584e+002	5.147777e+002	7.192386e+001	9.264934e+001	139.5	112	22	50	6.843438e+000	1.611639e+001	0	0	0	0	0	0	0	0	0	0	0	90.8241	48.1036	1	1	1	1	25.1049	21.9862	50.7628
DATA	976	6	156	0	0	Col_1_5987156	Col_1_5987156	9307.31	450.153	6.606708866e-002	6.368262777e-002	2.995295053e-001	2.428518e+003	2.827538e+003	2.489750e+002	2.931602e+002	510	313	22	50	6.824933e+000	1.595060e+001	0	0	0	0	0	0	0	0	0	0	0	471.905	262.911	1	1	1	1	25.5572	22.092	50.8925
DATA	977	6	157	0	0	NC_5_20274716	NC_5_20274716	9328.1	450.12	-1.927864855e-001	1.478936861e-001	1.923878239e-001	3.841067e+002	2.464140e+002	6.707571e+001	8.159887e+001	125	89.5	22	50	6.959482e+000	1.617501e+001	0	0	0	0	0	0	0	0	0	0	0	74.4877	22.8021	1	1	1	0	23.4529	22.0817	51.1633
DATA	978	6	158	0	0	NC_3_8175699	NC_3_8175699	9349.37	450.386	3.133232516e-001	1.910515383e-001	1.010065574e-001	1.586544e+002	3.264190e+002	5.733580e+001	8.471751e+001	75	88	22	51	7.340291e+000	1.599063e+001	0	0	0	0	0	0	0	0	0	0	0	30.7066	30.0559	1	1	0	0	24.8756	22.7431	51.7848
DATA	979	6	159	0	0	Col_1_21493068	Col_1_21493068	9370.13	450.282	5.371322192e-002	8.973978360e-002	5.494769135e-001	6.004263e+002	6.794741e+002	8.156173e+001	1.038717e+002	159	126.5	22	50	7.143922e+000	1.577318e+001	0	0	0	0	0	0	0	0	0	0	0	115.989	62.2548	1	1	1	1	21.4095	22.9791	51.7128
DATA	980	6	160	0	0	Col_2_7788831	Col_2_7788831	9391.67	450.636	-3.222872123e-002	7.254693957e-002	6.568644042e-001	1.128427e+003	1.047719e+003	1.256655e+002	1.312011e+002	259	159	23	51	7.250987e+000	1.594182e+001	0	0	0	0	0	0	0	0	0	0	0	217.589	95.4994	1	1	1	1	24.8756	23.3179	51.6821
DATA	981	6	161	0	0	Col_5_16213876	Col_5_16213876	9413.02	450.782	-2.747524659e-002	1.085430652e-001	8.001696045e-001	4.849707e+002	4.552399e+002	7.362759e+001	9.151195e+001	135	95	22.5	50.5	6.926475e+000	1.617868e+001	0	0	0	0	0	0	0	0	0	0	0	93.3513	41.2791	1	1	1	1	25.1049	22.9213	51.5069
DATA	982	6	162	0	0	Col_3_22094329	Col_3_22094329	9434.51	450.618	1.473290356e-001	6.403586342e-002	2.140706937e-002	2.922071e+003	4.102228e+003	2.974299e+002	4.179148e+002	606	438	23	51	6.771342e+000	1.670690e+001	0	0	0	0	0	0	0	0	0	0	0	561.504	369.981	1	1	1	1	24.4106	23.0778	52.3077
DATA	983	6	163	0	0	Col_4_4745961	Col_4_4745961	9455.23	450.633	7.636147128e-002	6.831239505e-002	2.636406954e-001	1.333153e+003	1.589430e+003	1.444369e+002	1.780444e+002	302.5	203	22	50	6.955141e+000	1.659466e+001	0	0	0	0	0	0	0	0	0	0	0	255.785	142.604	1	1	1	1	26.0017	22.8104	51.5026
DATA	984	6	164	66	1	DarkCorner	DarkCorner	9477.01	450.269	0.000000000e+000	6.359315651e-001	1.000000000e+000	5.531096e+001	8.016626e+001	5.573703e+001	8.068621e+001	47.5	56	22	50	7.071080e+000	1.608519e+001	0	0	0	0	0	0	0	0	0	0	0	5.38149	0.6794	0	0	0	0	27.0811	22.6943	51.245
DATA	985	7	1	0	0	NC_1_16779823	NC_1_16779823	6017.26	463.574	6.889846929e-002	1.124654952e-001	5.401284682e-001	3.481772e+002	4.080363e+002	5.757003e+001	7.894918e+001	129	107	20	48	6.619813e+000	1.540275e+001	0	0	0	0	0	0	0	0	0	0	0	80.9818	43.4574	1	1	1	1	24.8756	20.1819	49.041
DATA	986	7	2	0	0	NC_3_16026703	NC_3_16026703	6038.68	463.434	-1.786261003e-001	2.009011658e-001	3.739363044e-001	2.278011e+002	1.509836e+002	5.145057e+001	6.940640e+001	98	80.5	20	48	6.456941e+000	1.579291e+001	0	0	0	0	0	0	0	0	0	0	0	52.6567	16.043	1	1	0	0	24.4106	20.4513	49.7228
DATA	987	7	3	0	0	NC_4_13834056	NC_4_13834056	6059.97	464.017	3.798409761e-002	7.667126351e-002	6.203071761e-001	7.468342e+002	8.150951e+002	8.792876e+001	1.060817e+002	216.5	161	22	48	6.988332e+000	1.524897e+001	0	0	0	0	0	0	0	0	0	0	0	171.602	86.4191	1	1	1	1	25.7804	22.42	49.2541
DATA	988	7	4	0	0	Col_3_17247072	Col_3_17247072	6080.87	464.187	2.953214628e-002	8.131679695e-002	7.164749098e-001	6.505215e+002	6.962958e+002	8.005970e+001	9.734704e+001	195	142	22	49	6.486052e+000	1.547639e+001	0	0	0	0	0	0	0	0	0	0	0	148.649	73.6748	1	1	1	1	22.9591	22.7591	49.6323
DATA	989	7	5	0	0	NC_5_25356316	NC_5_25356316	6102.22	463.522	-2.515728462e-002	2.796467738e-001	9.283182600e-001	1.355737e+002	1.279435e+002	4.883066e+001	6.935055e+001	79	78	22	48	6.723415e+000	1.556818e+001	0	0	0	0	0	0	0	0	0	0	0	30.8183	13.5119	1	1	0	0	27.0811	22.8132	49.7856
DATA	990	7	6	0	0	NC_5_18897267	NC_5_18897267	6123.4	463.586	1.347258214e-002	1.381735833e-001	9.223255540e-001	2.866747e+002	2.957072e+002	5.517873e+001	7.441030e+001	115	93	22	49	6.752679e+000	1.627109e+001	0	0	0	0	0	0	0	0	0	0	0	64.8395	31.1734	1	1	1	0	27.501	22.4396	50.0201
DATA	991	7	7	0	0	Col_3_13200445	Col_3_13200445	6144.17	464.583	1.713041078e-002	6.502928491e-002	7.922221775e-001	1.662385e+003	1.729267e+003	1.728572e+002	1.859616e+002	444	248.5	22	49	6.637114e+000	1.602926e+001	0	0	0	0	0	0	0	0	0	0	0	374.189	181.994	1	1	1	1	22.7082	22.5372	50.6294
DATA	992	7	8	0	0	NC_2_9503613	NC_2_9503613	6165.75	463.808	5.960347066e-001	3.660439228e-001	1.034581763e-001	4.728325e+001	1.865271e+002	4.766656e+001	7.099691e+001	55	82.5	22	50	6.714818e+000	1.673630e+001	0	0	0	0	0	0	0	0	0	0	0	6.17211	19.6003	0	1	0	0	24.4106	22.397	51.6731
DATA	993	7	9	0	0	Col_4_1115257	Col_4_1115257	6186.93	464.511	4.714417271e-003	6.672250017e-002	9.436706778e-001	1.385471e+003	1.400593e+003	1.465591e+002	1.559582e+002	351	207	22	50	7.152325e+000	1.660791e+001	0	0	0	0	0	0	0	0	0	0	0	309.122	146.96	1	1	1	1	21.6755	22.7968	51.3952
DATA	994	7	10	0	0	NC_5_26729673	NC_5_26729673	6208.08	463.68	-1.615876470e-001	1.314605035e-001	2.190071072e-001	3.779842e+002	2.605470e+002	6.108032e+001	7.346708e+001	128	95	23	50	7.116904e+000	1.668651e+001	0	0	0	0	0	0	0	0	0	0	0	84.0079	27.303	1	1	1	0	24.1747	23.1373	51.5837
DATA	995	7	11	0	0	Col_1_16895094	Col_1_16895094	6229.58	463.618	6.798362124e-003	7.648533129e-002	9.291736844e-001	7.938063e+002	8.063301e+002	9.284938e+001	1.059806e+002	223	152	23	49	6.722796e+000	1.628925e+001	0	0	0	0	0	0	0	0	0	0	0	175.753	84.3922	1	1	1	1	24.8756	23.4561	50.3421
DATA	996	7	12	0	0	Col_2_18796279	Col_2_18796279	6250.4	463.414	3.731388033e-002	7.358346750e-002	6.120874786e-001	8.663850e+002	9.441148e+002	9.920701e+001	1.168504e+002	238	161	23	49	6.900122e+000	1.654847e+001	0	0	0	0	0	0	0	0	0	0	0	191.161	98.7059	1	1	1	1	27.501	23.4489	51.116
DATA	997	7	13	0	0	Col_5_17221993	Col_5_17221993	6271.49	463.894	9.314696841e-002	1.027030359e-001	3.644309245e-001	4.007883e+002	4.966632e+002	6.291159e+001	8.495244e+001	136	116	23	50	6.541666e+000	1.617991e+001	0	0	0	0	0	0	0	0	0	0	0	88.1342	51.8725	1	1	1	1	22.9591	23.1743	50.7003
DATA	998	7	14	0	0	Col_1_4735503	Col_1_4735503	6292.31	463.582	4.768135941e-002	9.651965832e-002	6.213014372e-001	4.665929e+002	5.207383e+002	6.740084e+001	8.643074e+001	145	117.5	22	50	6.421364e+000	1.671082e+001	0	0	0	0	0	0	0	0	0	0	0	102.296	54.3388	1	1	1	1	24.8756	22.7449	51.2177
DATA	999	7	15	0	0	Col_1_15735214	Col_1_15735214	6313.78	463.478	3.440536014e-001	9.116144973e-002	1.605780452e-004	1.792612e+003	3.958584e+003	2.080551e+002	5.348617e+002	342	296	22	49	6.632679e+000	1.569527e+001	0	0	1	1	0	0	0	0	0	0	0	391.864	412.737	1	1	1	1	27.0811	22.7253	49.2423
DATA	1000	7	16	0	0	Col_3_16537924	Col_3_16537924	6335	463.203	1.856799277e-002	1.360501541e-001	8.914426027e-001	2.964325e+002	3.093811e+002	5.719378e+001	7.569927e+001	106	90.5	22	49	6.664685e+000	1.562489e+001	0	0	0	0	0	0	0	0	0	0	0	64.6272	32.2343	1	1	1	0	28.1191	22.2939	49.7721
DATA	1001	7	17	0	0	NC_4_8410886	NC_4_8410886	6356	463.203	7.576214336e-002	7.210753052e-002	2.934042919e-001	9.071350e+002	1.080026e+003	1.031175e+002	1.282331e+002	239.5	174	22	50	6.509949e+000	1.596137e+001	0	0	0	0	0	0	0	0	0	0	0	197.281	112.457	1	1	1	1	28.1191	22.6433	50.907
DATA	1002	7	18	0	0	Col_3_19764430	Col_3_19764430	6377.09	463.561	-6.525661848e-002	7.744934234e-002	3.994680652e-001	8.479694e+002	7.296651e+002	9.801044e+001	1.005412e+002	227	136	22	50	6.259363e+000	1.633980e+001	0	0	0	0	0	0	0	0	0	0	0	183.985	75.9344	1	1	1	1	25.7804	22.534	51.5908
DATA	1003	7	19	0	0	NC_5_1484823	NC_5_1484823	6397.57	462.137	5.548799844e-002	6.550919815e-002	3.969805934e-001	1.556457e+003	1.768581e+003	1.632497e+002	1.899132e+002	379	249	22	50	6.465159e+000	1.638102e+001	0	0	0	0	0	0	0	0	0	0	0	337.053	183.979	1	1	1	1	24.1747	22.327	51.4956
DATA	1004	7	20	0	0	NC_5_5882936	NC_5_5882936	6419.89	462.657	1.924481415e-002	2.139027398e-001	9.283111117e-001	1.762369e+002	1.842220e+002	5.239943e+001	7.163468e+001	83.5	83	22	51	6.680464e+000	1.705672e+001	0	0	0	0	0	0	0	0	0	0	0	38.0842	19.1561	1	1	0	0	20.0267	22.5	52.0785
DATA	1005	7	21	0	0	Col_1_27915877	Col_1_27915877	6440.11	462.316	9.445760368e-002	6.402139525e-002	1.401032079e-001	2.083085e+003	2.589195e+003	2.140928e+002	2.680187e+002	499.5	331	22	49.5	6.671148e+000	1.626106e+001	0	0	0	0	0	0	0	0	0	0	0	449.395	269.161	1	1	1	1	25.7804	22.3386	51.111
DATA	1006	7	22	0	0	Col_1_430076	Col_1_430076	6461.43	462.137	-1.157314326e-001	8.919645628e-002	1.944629488e-001	6.600324e+002	5.056311e+002	8.250826e+001	8.575194e+001	188	121	22	50	7.052751e+000	1.594192e+001	0	0	0	0	0	0	0	0	0	0	0	142.162	52.552	1	1	1	1	24.1747	22.2472	51.8069
DATA	1007	7	23	0	0	NC_3_7513783	NC_3_7513783	6483.41	463.102	-4.924340859e-002	1.074808590e-001	6.468376408e-001	4.442633e+002	3.966404e+002	6.657790e+001	7.982277e+001	136	113	22	49	6.470484e+000	1.538290e+001	0	0	0	0	0	0	0	0	0	0	0	95.5379	41.217	1	1	1	1	23.9365	22.2046	49.9354
DATA	1008	7	24	0	0	NC_5_14952566	NC_5_14952566	6505.05	462.678	1.635906783e-001	2.396462617e-001	4.948381660e-001	1.318585e+002	1.921759e+002	5.137282e+001	7.189071e+001	75	85	22	49	6.610783e+000	1.608032e+001	0	0	0	0	0	0	0	0	0	0	0	28.3192	19.9689	1	1	0	0	26.2212	22.2763	49.9605
DATA	1009	7	25	0	0	Col_3_15292889	Col_3_15292889	6525.38	463.17	-7.284318335e-002	7.341109933e-002	3.210688117e-001	1.014230e+003	8.576164e+002	1.129491e+002	1.102458e+002	269.5	151	22	50	6.683687e+000	1.576662e+001	0	0	0	0	0	0	0	0	0	0	0	217.579	89.1137	1	1	1	1	24.6442	22.2989	50.8887
DATA	1010	7	26	0	0	NC_3_20249915	NC_3_20249915	6546.59	462.611	6.495270718e-001	9.199428966e-002	1.658865094e-012	4.818413e+002	2.149964e+003	6.926356e+001	2.258798e+002	149	298	22	50	6.771056e+000	1.594515e+001	0	0	0	0	0	0	0	0	0	0	0	103.267	223.419	1	1	1	1	24.4106	22.3752	50.6425
DATA	1011	7	27	0	0	Col_4_9480280	Col_4_9480280	6567.52	463.519	1.083244763e-001	6.332146795e-002	8.713523882e-002	2.557611e+003	3.282154e+003	2.605647e+002	3.338972e+002	508	363	22	50	6.825252e+000	1.562254e+001	0	0	1	0	0	0	0	0	0	0	0	547.641	341.109	1	1	1	1	18.5412	22.348	50.134
DATA	1012	7	28	0	0	Col_4_4845253	Col_4_4845253	6588.48	463.077	-2.739591634e-001	1.287769462e-001	3.338744714e-002	4.526268e+002	2.408691e+002	6.732370e+001	7.331748e+001	147.5	89.5	22	50	6.909926e+000	1.633209e+001	0	0	0	0	0	0	0	0	0	0	0	96.8483	25.0383	1	1	1	0	24.1747	22.2895	50.596
DATA	1013	7	29	0	0	NC_4_2364764	NC_4_2364764	6609.62	462.66	1.911908535e-002	6.889768556e-002	7.813964554e-001	1.162770e+003	1.215102e+003	1.265191e+002	1.398480e+002	315	194.5	21	48	6.598548e+000	1.595836e+001	0	0	0	0	0	0	0	0	0	0	0	248.648	126.343	1	1	1	1	24.6442	21.8246	49.9369
DATA	1014	7	30	0	0	NC_4_13256410	NC_4_13256410	6630.54	462.652	8.894405098e-002	3.245181031e-001	7.840228372e-001	1.048124e+002	1.286342e+002	5.098102e+001	7.039364e+001	71	80	21	48	6.515873e+000	1.595054e+001	0	0	0	0	0	0	0	0	0	0	0	22.4021	13.3791	1	1	0	0	23.4529	21.5788	49.7818
DATA	1015	7	31	0	0	Col_3_6820571	Col_3_6820571	6651.98	462.271	1.290691757e-001	1.096917021e-001	2.393336653e-001	3.530441e+002	4.752238e+002	6.113501e+001	8.393172e+001	126	116	21	48	6.554258e+000	1.632495e+001	0	0	0	0	0	0	0	0	0	0	0	75.4296	49.4464	1	1	1	1	25.7804	21.4441	49.6994
DATA	1016	7	32	0	0	Col_4_14681656	Col_4_14681656	6673.05	462.893	-2.711758475e-001	9.825895757e-002	5.783535599e-003	6.862059e+002	3.675180e+002	8.486066e+001	7.831390e+001	185.5	106.5	21	49	6.845333e+000	1.566315e+001	0	0	0	0	0	0	0	0	0	0	0	146.568	38.2549	1	1	1	1	25.3321	22.3323	49.7066
DATA	1017	7	33	0	0	Col_1_11020685	Col_1_11020685	6694.65	462.889	-1.182330984e-001	9.195293783e-002	1.985128340e-001	6.259957e+002	4.768022e+002	8.007565e+001	8.397161e+001	179	117.5	23	49	7.151544e+000	1.623741e+001	0	0	0	0	0	0	0	0	0	0	0	133.685	49.6538	1	1	1	1	24.8756	22.8744	50.8006
DATA	1018	7	34	0	-1	NC2_00122731	NC2_00122731	6715.78	462.478	0.000000000e+000	6.315713343e-001	1.000000000e+000	4.961832e+001	6.864346e+001	4.993699e+001	6.908559e+001	41	66.5	22	49	7.045467e+000	1.620655e+001	0	0	0	0	0	0	0	0	0	0	0	-6.74322	-0.957338	0	0	0	0	27.0811	22.5778	50.8668
DATA	1019	7	35	0	0	Col_5_6794712	Col_5_6794712	6736.78	462.913	-6.517889352e-003	1.554257566e-001	9.665499495e-001	2.611530e+002	2.572629e+002	5.635274e+001	7.368518e+001	104	91	22	48	6.918116e+000	1.571082e+001	0	0	0	0	0	0	0	0	0	0	0	55.7682	26.8197	1	1	1	0	22.7082	22.1613	49.7524
DATA	1020	7	36	0	0	NC_2_13650530	NC_2_13650530	6757.96	462.404	1.108626469e-001	3.416505672e-001	7.455660855e-001	9.665763e+001	1.247667e+002	5.085710e+001	7.012465e+001	67	82	21	48	6.752978e+000	1.513612e+001	0	0	0	0	0	0	0	0	0	0	0	20.6434	13.015	1	1	0	0	24.6442	21.577	48.5708
DATA	1021	7	37	0	0	Col_5_1794491	Col_5_1794491	6779.33	462.391	-1.371555186e-001	7.756236106e-002	7.700644245e-002	9.438893e+002	6.882806e+002	1.067768e+002	9.743177e+001	246	131	21	49	6.929883e+000	1.587017e+001	0	0	0	0	0	0	0	0	0	0	0	201.629	71.844	1	1	1	1	27.2919	21.5499	50.063
DATA	1022	7	38	0	0	Col_1_10430357	Col_1_10430357	6800.5	462.324	4.181932724e-001	8.887275902e-002	2.532095178e-006	4.263925e+002	1.116871e+003	6.564103e+001	1.312371e+002	141	185	22	49	6.868788e+000	1.525922e+001	0	0	0	0	0	0	0	0	0	0	0	91.109	116.66	1	1	1	1	27.0811	22.0796	50.0048
DATA	1023	7	39	0	0	NC_4_1581054	NC_4_1581054	6821.58	462.807	-1.665443957e-001	7.031135627e-002	1.785217493e-002	1.450290e+003	9.883495e+002	1.533699e+002	1.204614e+002	358	167.5	21	49	6.924339e+000	1.523098e+001	0	0	0	0	0	0	0	0	0	0	0	309.998	103.308	1	1	1	1	25.3321	22.0354	49.5673
DATA	1024	7	40	0	0	Col_5_4244399	Col_5_4244399	6842.32	462.386	-1.233991170e-002	1.311417014e-001	9.250328847e-001	3.230938e+002	3.140427e+002	5.941998e+001	7.564243e+001	117	99	21	49	6.566193e+000	1.528390e+001	0	0	0	0	0	0	0	0	0	0	0	69.0895	32.8499	1	1	1	0	25.1049	21.4745	49.0969
DATA	1025	7	41	0	0	NC_3_23202656	NC_3_23202656	6863.75	462.288	-3.038227880e-002	1.241020374e-001	8.065981908e-001	3.542419e+002	3.303069e+002	6.114949e+001	7.628309e+001	122.5	96	21	49	6.859871e+000	1.512771e+001	0	0	0	0	0	0	0	0	0	0	0	75.7875	34.5784	1	1	1	0	24.4106	21.2476	49.2175
DATA	1026	7	42	0	0	Col_1_24483717	Col_1_24483717	6884.77	462.306	1.174594478e-001	8.674309705e-002	1.757022105e-001	5.322170e+002	6.975064e+002	7.289876e+001	9.790653e+001	156	141	21	49	6.751123e+000	1.599036e+001	0	0	0	0	0	0	0	0	0	0	0	113.926	73.0773	1	1	1	1	26.8687	21.3422	50.2575
DATA	1027	7	43	0	0	NC_4_9469051	NC_4_9469051	6906.56	462.476	-3.218542830e-002	9.497431383e-002	7.346959056e-001	5.278864e+002	4.901794e+002	7.256182e+001	8.435210e+001	160.5	116.5	20	49	6.890548e+000	1.630752e+001	0	0	0	0	0	0	0	0	0	0	0	113.07	51.3994	1	1	1	1	26.6546	21.2451	50.2273
DATA	1028	7	44	0	0	NC_4_9090884	NC_4_9090884	6927.37	462	0.000000000e+000	6.317473181e-001	1.000000000e+000	4.943582e+001	6.815006e+001	4.975331e+001	6.866591e+001	47.5	66.5	20	50	7.014400e+000	1.599454e+001	0	0	0	0	0	0	0	0	0	0	0	-1.5053	3.40948	0	0	0	0	29.1201	20.8495	50.2602
DATA	1029	7	45	0	0	NC_3_1407634	NC_3_1407634	6948.29	461.8	4.439116679e-002	7.969107635e-002	5.774996773e-001	6.899447e+002	7.641972e+002	8.504230e+001	1.026461e+002	202	150	20	49	7.158435e+000	1.525134e+001	0	0	0	0	0	0	0	0	0	0	0	147.979	80.2712	1	1	1	1	24.8756	20.8028	49.9421
DATA	1030	7	46	0	0	NC_5_23383576	NC_5_23383576	6969.73	461.525	1.814580167e+000	1.844129547e-001	7.588776736e-023	3.767760e+002	2.458461e+004	6.235247e+001	2.459414e+003	133	2632	20	50	6.792688e+000	1.546457e+001	0	0	0	0	0	0	0	0	0	0	0	80.8719	2584.74	1	1	1	1	25.7804	21.1098	50.372
DATA	1031	7	47	0	0	NC_1_10770519	NC_1_10770519	6990.31	462.414	-9.003954911e-003	6.175018135e-002	8.840693235e-001	5.851497e+003	5.731431e+003	5.872517e+002	5.772110e+002	1231	628	20	49	6.866988e+000	1.618477e+001	0	0	0	0	0	0	0	0	0	0	0	1256.96	603.101	1	1	1	1	25.3321	20.9853	50.5925
DATA	1032	7	48	0	0	NC_5_22920189	NC_5_22920189	7011.82	462.436	-1.542409940e-002	6.487211779e-002	8.120659929e-001	1.791491e+003	1.728983e+003	1.858887e+002	1.859154e+002	430	257	20	51	6.704755e+000	1.615154e+001	0	0	0	0	0	0	0	0	0	0	0	385.156	182.107	1	1	1	1	25.3321	20.6436	51.769
DATA	1033	7	49	0	0	NC_2_3556342	NC_2_3556342	7033	461.5	7.910678608e-002	4.327375557e-001	8.549506677e-001	7.799338e+001	9.357601e+001	5.016901e+001	6.891446e+001	67	73	20	49	6.868503e+000	1.627173e+001	0	0	0	0	0	0	0	0	0	0	0	16.7819	9.86564	1	1	0	0	26.2212	20.3353	50.3399
DATA	1034	7	50	0	0	Col_1_13157951	Col_1_13157951	7054.33	461.609	-9.806411392e-002	8.254412894e-002	2.348253666e-001	7.515014e+002	5.996056e+002	8.999580e+001	9.081834e+001	199	119	20	49	6.832535e+000	1.592868e+001	0	0	0	0	0	0	0	0	0	0	0	161.847	63.2766	1	1	1	1	27.2919	20.1379	49.4076
DATA	1035	7	51	0	0	NC_1_28607852	NC_1_28607852	7075.44	461	0.000000000e+000	6.319797675e-001	1.000000000e+000	4.915495e+001	6.770759e+001	4.951668e+001	6.823594e+001	52	71	20	48.5	6.633642e+000	1.593799e+001	0	0	0	0	0	0	0	0	0	0	0	4.60194	3.7469	0	0	0	0	25.3321	20.1279	49.6336
DATA	1036	7	52	0	0	NC_2_5717111	NC_2_5717111	7095.57	460.286	0.000000000e+000	6.312803920e-001	1.000000000e+000	4.911270e+001	6.764333e+001	4.942812e+001	6.809059e+001	41.5	67	20	49	6.542096e+000	1.577376e+001	0	0	0	0	0	0	0	0	0	0	0	-6.13373	1.32747	0	0	0	0	18.2295	20.5225	50.1473
DATA	1037	7	53	0	0	Col_2_8362209	Col_2_8362209	7117.65	461.608	-1.406533097e-001	9.098412343e-002	1.221262087e-001	6.485552e+002	4.691305e+002	8.151270e+001	8.262300e+001	181	119	21	48	6.898134e+000	1.484680e+001	0	0	0	0	0	0	0	0	0	0	0	140.065	49.6516	1	1	1	1	24.4106	21.4776	49.0355
DATA	1038	7	54	0	0	Col_5_2466265	Col_5_2466265	7138.6	461.4	-2.147155750e-001	1.461749911e-001	1.418615347e-001	3.523219e+002	2.148939e+002	6.061999e+001	7.126339e+001	122	86	22	49	7.075356e+000	1.594687e+001	0	0	0	0	0	0	0	0	0	0	0	76.1611	22.7661	1	1	1	0	23.4529	22.2708	50.8988
DATA	1039	7	55	0	0	Col_5_16297923	Col_5_16297923	7159.67	461.382	1.323870043e+000	1.392324421e-001	1.937205458e-021	1.068944e+003	2.253331e+004	1.177080e+002	2.254353e+003	278	2449	22	51	7.036713e+000	1.679922e+001	0	0	0	0	0	0	0	0	0	0	0	231.296	2389.55	1	1	1	1	24.8756	22.3638	52.1781
DATA	1040	7	56	0	0	NC_4_1121477	NC_4_1121477	7181.08	461.339	-1.445764550e-001	1.191909443e-001	2.251367522e-001	4.224176e+002	3.028068e+002	6.487166e+001	7.426567e+001	144.5	98.5	22	52	6.835625e+000	1.667595e+001	0	0	0	0	0	0	0	0	0	0	0	91.4926	32.1432	1	1	1	0	26.0017	22.3432	52.5242
DATA	1041	7	57	0	0	Col_5_8947649	Col_5_8947649	7202.07	461.271	1.137433464e+000	1.232619461e-001	2.763125574e-020	9.483060e+002	1.301314e+004	1.068274e+002	1.303076e+003	255.5	1458	21	51	7.159498e+000	1.612704e+001	0	0	0	0	0	0	0	0	0	0	0	205.596	1382.7	1	1	1	1	26.0017	22.0209	51.8427
DATA	1042	7	58	0	0	NC_4_15742570	NC_4_15742570	7223	461.6	-8.736543189e-003	3.364387880e-001	9.792830975e-001	1.109179e+002	1.087089e+002	5.037363e+001	6.854878e+001	73	77	22	50	6.802380e+000	1.578621e+001	0	0	0	0	0	0	0	0	0	0	0	24.0712	11.5618	1	1	0	0	23.9365	22.3682	50.9755
DATA	1043	7	59	0	0	Col_4_15232584	Col_4_15232584	7244.24	461.964	-4.911643688e-002	7.411016124e-002	5.074913084e-001	9.308226e+002	8.312860e+002	1.052328e+002	1.071556e+002	242	146	22	50	7.210297e+000	1.602041e+001	0	0	0	0	0	0	0	0	0	0	0	202.208	88.4971	1	1	1	1	24.6442	22.6756	51.3629
DATA	1044	7	60	0	0	Col_5_2272146	Col_5_2272146	7265.47	461.933	7.412866035e-002	1.018472343e-001	4.667105203e-001	4.106462e+002	4.870758e+002	6.396266e+001	8.327995e+001	138	112.5	22	50	7.334800e+000	1.595174e+001	0	0	0	0	0	0	0	0	0	0	0	89.2945	51.9033	1	1	1	1	22.4545	22.5859	51.244
DATA	1045	7	61	0	0	NC_3_483956	NC_3_483956	7286.47	462.244	5.876113648e-002	1.268525318e-001	6.432038194e-001	3.050911e+002	3.492936e+002	5.771502e+001	7.599115e+001	111	99	22	50	7.258245e+000	1.618958e+001	0	0	0	0	0	0	0	0	0	0	0	66.4066	37.2559	1	1	1	1	22.9591	22.504	50.8542
DATA	1046	7	62	0	0	NC_3_19880653	NC_3_19880653	7307.57	461.863	-6.674625917e-002	8.330368126e-002	4.229925967e-001	6.977183e+002	5.983205e+002	8.522823e+001	9.014314e+001	202	123	22	49	7.344697e+000	1.610713e+001	0	0	0	0	0	0	0	0	0	0	0	152.008	63.8783	1	1	1	1	24.1747	22.732	50.3728
DATA	1047	7	63	0	0	NC_5_19157683	NC_5_19157683	7329.37	461	-6.229275185e-002	8.496286088e-002	4.634509409e-001	7.348397e+002	6.366487e+002	9.667420e+001	9.268300e+001	162	123	23	51	7.506829e+000	1.652997e+001	0	0	1	0	0	0	0	0	0	0	0	160.243	68.0376	1	1	1	1	29.1201	22.733	51.6932
DATA	1048	7	64	0	0	Col_3_10727799	Col_3_10727799	7350.49	460.915	-2.035539824e-001	2.336817136e-001	3.837139439e-001	2.013306e+002	1.259957e+002	5.284228e+001	6.846434e+001	91	83	22	51	7.522678e+000	1.637141e+001	0	0	0	0	0	0	0	0	0	0	0	43.9434	13.4773	1	1	0	0	25.7804	22.6438	51.6452
DATA	1049	7	65	0	0	Col_1_9394737	Col_1_9394737	7371.62	461.095	-6.003694035e-002	8.654415023e-002	4.878612110e-001	6.362220e+002	5.540791e+002	8.018976e+001	8.712402e+001	189	120	22	50	7.327979e+000	1.575193e+001	0	0	0	0	0	0	0	0	0	0	0	138.992	59.3206	1	1	1	1	26.8687	22.6533	51.4122
DATA	1050	7	66	0	0	Col_5_2394034	Col_5_2394034	7392.35	460.719	-5.611169749e-002	7.483468831e-002	4.533699553e-001	9.053981e+002	7.956606e+002	1.028401e+002	1.041316e+002	231	152.5	22	50	6.904594e+000	1.626990e+001	0	0	0	0	0	0	0	0	0	0	0	197.963	85.2594	1	1	1	1	25.1049	22.1754	51.3553
DATA	1051	7	67	0	0	NC_5_22741423	NC_5_22741423	7414.05	461.455	5.045393083e-001	4.008504980e-001	2.081488232e-001	4.841503e+001	1.547104e+002	4.886303e+001	6.887872e+001	55	80	22	50	6.884230e+000	1.631586e+001	0	0	0	0	0	0	0	0	0	0	0	8.00386	16.5923	0	1	0	0	25.3321	22.1714	51.3443
DATA	1052	7	68	0	0	NC_4_8547234	NC_4_8547234	7434.64	461.511	3.837588500e-001	1.115102515e-001	5.785690304e-004	2.599623e+002	6.290269e+002	5.519222e+001	9.194748e+001	98	131.5	22	48.5	6.627889e+000	1.632371e+001	0	0	0	0	0	0	0	0	0	0	0	56.9389	67.5164	1	1	1	1	23.696	22.127	50.4812
DATA	1053	7	69	0	-1	NC2_00083254	NC2_00083254	7456.37	461	-6.357410967e-002	4.995799023e-001	8.987384658e-001	7.797727e+001	6.735873e+001	4.926930e+001	6.734427e+001	66.5	70	22	48	7.077228e+000	1.644065e+001	0	0	0	0	0	0	0	0	0	0	0	17.0926	7.23613	1	1	0	0	30	22.0334	49.9787
DATA	1054	7	70	0	0	NC_4_7461525	NC_4_7461525	7476.37	460.219	-4.937972875e-002	1.680673702e-001	7.689037539e-001	2.431058e+002	2.169779e+002	5.435533e+001	7.038241e+001	110	86	21	50	7.009913e+000	1.651271e+001	0	0	0	0	0	0	0	0	0	0	0	53.3243	23.3274	1	1	1	0	18.8476	21.8142	51.4777
DATA	1055	7	71	0	0	Col_4_6584842	Col_4_6584842	7498.07	460.648	7.224644284e-002	8.823062294e-002	4.128797790e-001	5.238658e+002	6.186806e+002	7.144342e+001	9.112436e+001	161	122	21	51	7.100683e+000	1.597936e+001	0	0	0	0	0	0	0	0	0	0	0	114.998	66.5659	1	1	1	1	25.1049	22.2619	52.259
DATA	1056	7	72	0	0	Col_5_26954978	Col_5_26954978	7518.52	460.769	1.136563137e-001	6.466287797e-002	7.880283810e-002	1.808362e+003	2.349318e+003	1.872387e+002	2.442593e+002	432	320	22	50	7.055729e+000	1.642953e+001	0	0	0	0	0	0	0	0	0	0	0	397.237	252.95	1	1	1	1	24.4106	22.1346	51.9522
DATA	1057	7	73	0	-1	NC2_00089003	NC2_00089003	7541	460.5	0.000000000e+000	6.312359208e-001	1.000000000e+000	4.820237e+001	6.637678e+001	4.852115e+001	6.680431e+001	52.5	61	21	50	7.219751e+000	1.629664e+001	0	0	0	0	0	0	0	0	0	0	0	2.07711	-6.70872	0	0	0	0	26.2212	21.8336	51.1678
DATA	1058	7	74	0	0	NC_4_5113847	NC_4_5113847	7561.5	460.5	-8.049533031e-003	7.904146444e-002	9.188841745e-001	7.269931e+002	7.136426e+002	8.738305e+001	9.772312e+001	212.5	133	21	50	7.142115e+000	1.627218e+001	0	0	0	0	0	0	0	0	0	0	0	159.9	76.947	1	1	1	1	24.4106	21.6941	50.7606
DATA	1059	7	75	0	0	Col_5_17089471	Col_5_17089471	7583.39	461.041	1.084930374e-001	1.240357785e-001	3.817418045e-001	2.937670e+002	3.771344e+002	5.666230e+001	7.663866e+001	111	109.5	22	51	6.949432e+000	1.658342e+001	0	0	0	0	0	0	0	0	0	0	0	64.6541	40.6901	1	1	1	1	23.4529	21.6687	51.5356
DATA	1060	7	76	0	0	Col_5_23908540	Col_5_23908540	7604.34	460.5	8.722725407e-002	6.462335364e-002	1.770868549e-001	1.751217e+003	2.140756e+003	1.816947e+002	2.242185e+002	430	285	22	50	6.953852e+000	1.634571e+001	0	0	0	0	0	0	0	0	0	0	0	385.603	231.117	1	1	1	1	25.3321	21.7919	50.9234
DATA	1061	7	77	0	0	NC_3_18179568	NC_3_18179568	7625.4	460.586	-8.466479391e-002	1.092322728e-001	4.382867487e-001	4.374470e+002	3.599653e+002	6.524335e+001	7.573816e+001	135	93	22	49	7.473418e+000	1.587105e+001	0	0	0	0	0	0	0	0	0	0	0	96.369	38.8842	1	1	1	1	27.501	22.5288	50.9182
DATA	1062	7	78	0	0	Col_4_10872615	Col_4_10872615	7646.34	460.5	1.566829620e-002	6.541924549e-002	8.107133111e-001	1.561794e+003	1.619169e+003	1.635027e+002	1.750794e+002	391	234	22	50	7.434544e+000	1.636741e+001	0	0	0	0	0	0	0	0	0	0	0	344.207	175	1	1	1	1	25.3321	22.2324	51.7067
DATA	1063	7	79	0	0	Col_1_3480566	Col_1_3480566	7667.39	460.441	-8.157534956e-002	7.358142451e-002	2.675852908e-001	9.840684e+002	8.155488e+002	1.096506e+002	1.052733e+002	262.5	149.5	21	50	7.492021e+000	1.635831e+001	0	0	0	0	0	0	0	0	0	0	0	216.963	88.1893	1	1	1	1	25.5572	21.5634	51.4726
DATA	1064	7	80	0	0	NC_1_27903186	NC_1_27903186	7688.83	460.426	1.008087055e+000	2.186087773e-001	4.000141267e-006	4.804199e+001	4.894497e+002	4.837257e+001	8.259963e+001	52	121	22	52	7.469279e+000	1.702065e+001	0	0	0	0	0	0	0	0	0	0	0	3.21932	52.9516	0	1	0	1	23.2073	21.7746	53.0048
DATA	1065	7	81	0	0	NC_5_13908400	NC_5_13908400	7710	460.5	1.430760006e-001	6.297811293e-001	8.202809099e-001	4.802819e+001	6.676859e+001	4.833915e+001	6.684266e+001	51	69.5	22	52	7.679114e+000	1.717292e+001	0	0	0	0	0	0	0	0	0	0	0	1.08546	7.22646	0	1	0	0	26.2212	22.3758	53.1462
DATA	1066	7	82	0	0	Col_4_5918254	Col_4_5918254	7731.22	460.478	3.058752960e-003	7.059398477e-002	9.654394302e-001	1.022045e+003	1.029268e+003	1.130537e+002	1.225312e+002	266	170	22	52	7.348439e+000	1.717312e+001	0	0	0	0	0	0	0	0	0	0	0	225.527	111.442	1	1	1	1	27.0811	22.0445	52.8604
DATA	1067	7	83	0	0	Col_5_4173728	Col_5_4173728	7752.49	460.597	5.929035031e-002	6.544769359e-002	3.649783969e-001	1.517187e+003	1.739120e+003	1.592265e+002	1.861783e+002	380	256	22	51	7.252892e+000	1.617325e+001	0	0	0	0	0	0	0	0	0	0	0	334.848	188.363	1	1	1	1	25.3321	22.1984	51.6841
DATA	1068	7	84	0	0	Col_2_9770486	Col_2_9770486	7773.32	460.34	9.374172055e-002	8.191238938e-002	2.524518147e-001	5.972761e+002	7.411683e+002	7.682112e+001	9.953717e+001	181	147	22	50	7.559499e+000	1.536916e+001	0	0	0	0	0	0	0	0	0	0	0	131.833	80.2996	1	1	1	1	24.8756	22.3503	50.409
DATA	1069	7	85	0	0	NC_3_1831563	NC_3_1831563	7794.7	460.1	8.794346968e-002	1.399541282e-001	5.297592730e-001	2.564168e+002	3.139712e+002	5.469388e+001	7.346985e+001	104.5	97.5	22	50	7.640064e+000	1.533453e+001	0	0	0	0	0	0	0	0	0	0	0	56.5992	34.0251	1	1	1	0	28.3221	22.6146	51.0929
DATA	1070	7	86	0	0	Col_5_26409568	Col_5_26409568	7815.55	459.983	-9.845597285e-002	6.501111214e-002	1.299121714e-001	2.062849e+003	1.644415e+003	2.118665e+002	1.773450e+002	518	239	22	50	7.278267e+000	1.554460e+001	0	0	0	0	0	0	0	0	0	0	0	455.33	178.242	1	1	1	1	26.2212	22.5832	51.072
DATA	1071	7	87	0	0	Col_3_15322203	Col_3_15322203	7836.64	460.811	2.327132812e-002	7.081081681e-002	7.424271564e-001	9.868826e+002	1.041206e+003	1.098784e+002	1.234920e+002	271.5	182.5	22	50	7.110481e+000	1.504408e+001	0	0	0	0	0	0	0	0	0	0	0	217.837	112.873	1	1	1	1	24.6442	22.4579	50.4394
DATA	1072	7	88	66	-1	(-)3xSLv1	NegativeControl	7858.16	459.845	0.000000000e+000	6.319462003e-001	1.000000000e+000	4.801231e+001	6.596704e+001	4.832067e+001	6.654191e+001	40.5	70.5	22	51	7.429255e+000	1.559412e+001	0	0	0	0	0	0	0	0	0	0	0	-10.895	4.84127	0	0	0	0	26.2212	22.3288	51.4148
DATA	1073	7	89	0	0	NC_4_1371031	NC_4_1371031	7879.62	460.359	1.256816440e-001	1.552953657e-001	4.183385166e-001	2.162952e+002	2.888874e+002	5.294679e+001	7.240256e+001	98	93	22	49	6.808774e+000	1.467031e+001	0	0	0	0	0	0	0	0	0	0	0	47.7267	31.3227	1	1	0	0	24.4106	22.1599	50.3061
DATA	1074	7	90	0	0	Col_5_16282429	Col_5_16282429	7900.5	460	5.206734107e-001	7.847258250e-002	3.242832102e-011	1.885640e+003	6.253629e+003	1.946617e+002	6.288770e+002	460	754	22	50	6.603941e+000	1.511638e+001	0	0	0	0	0	0	0	0	0	0	0	415.962	678.062	1	1	1	1	25.3321	22.3854	50.7404
DATA	1075	7	91	0	0	NC_1_27345181	NC_1_27345181	7921.62	460.067	-1.142250801e-002	6.847628330e-002	8.675197893e-001	1.194366e+003	1.163363e+003	1.288539e+002	1.339478e+002	319	187	22	52	6.806566e+000	1.612914e+001	0	0	0	0	0	0	0	0	0	0	0	263.392	126.133	1	1	1	1	26.0017	22.3258	52.0177
DATA	1076	7	92	0	0	NC_1_13658095	NC_1_13658095	7943.28	460.569	6.955483601e-003	9.043082270e-002	9.386911921e-001	5.332560e+002	5.418651e+002	7.199572e+001	8.570391e+001	165	124.5	22	52	7.228778e+000	1.712524e+001	0	0	0	0	0	0	0	0	0	0	0	117.559	58.7424	1	1	1	1	25.3321	22.1281	52.1947
DATA	1077	7	93	0	0	NC_5_8877028	NC_5_8877028	7963.8	460.115	7.981425644e-001	9.619669252e-002	1.067863939e-016	3.189792e+003	2.004033e+004	3.226293e+002	2.005133e+003	699	2235	22	50	7.375908e+000	1.684909e+001	0	0	0	0	0	0	0	0	0	0	0	702.88	2172.23	1	1	1	1	26.8687	22.4056	51.3361
DATA	1078	7	94	0	0	Col_3_14303111	Col_3_14303111	7984.93	459.964	-4.172890489e-004	6.226905318e-002	9.946531065e-001	3.482109e+003	3.478765e+003	3.515611e+002	3.541611e+002	799	416	22	49	7.263055e+000	1.658892e+001	0	0	0	0	0	0	0	0	0	0	0	766.901	376.995	1	1	1	1	26.0017	22.368	50.4175
DATA	1079	7	95	0	0	NC_4_14263080	NC_4_14263080	8006.34	459.781	5.494567825e-002	1.185434764e-001	6.430013183e-001	3.308045e+002	3.754198e+002	5.866359e+001	7.631368e+001	123	108.5	21	51	7.187190e+000	1.676436e+001	0	0	0	0	0	0	0	0	0	0	0	72.8137	40.6736	1	1	1	1	26.4388	21.8075	51.6917
DATA	1080	7	96	0	0	Col_1_23196735	Col_1_23196735	8027.32	459.817	1.294685008e-001	8.395794505e-002	1.230581289e-001	5.475198e+002	7.376805e+002	7.312857e+001	9.929243e+001	172.5	135	22	51	7.078978e+000	1.636642e+001	0	0	0	0	0	0	0	0	0	0	0	120.44	79.8954	1	1	1	1	25.7804	22.1238	51.6304
DATA	1081	7	97	0	0	NC_1_16716022	NC_1_16716022	8048.19	459.603	6.465608452e-002	1.521693784e-001	6.709128533e-001	2.383149e+002	2.765714e+002	5.404870e+001	7.201029e+001	99.5	90	22	50	7.175746e+000	1.550400e+001	0	0	0	0	0	0	0	0	0	0	0	52.3863	29.9432	1	1	0	0	25.7804	22.3669	50.9039
DATA	1082	7	98	0	0	NC_2_5623064	NC_2_5623064	8069.41	459.437	0.000000000e+000	6.307874863e-001	1.000000000e+000	4.823892e+001	6.609099e+001	4.854873e+001	6.651668e+001	33.5	64	22	51	7.001544e+000	1.525501e+001	0	0	0	0	0	0	0	0	0	0	0	-15.5637	-2.62721	0	0	0	0	19.1492	22.4224	50.9388
DATA	1083	7	99	0	0	NC_1_25786572	NC_1_25786572	8090.72	459.604	-7.099575474e-002	1.228929318e-001	5.634638877e-001	3.651002e+002	3.100390e+002	6.077659e+001	7.341850e+001	126	94	22	50	7.494909e+000	1.595639e+001	0	0	0	0	0	0	0	0	0	0	0	80.1288	33.5345	1	1	1	0	24.8756	22.6502	51.3483
DATA	1084	7	100	0	0	NC_5_10037273	NC_5_10037273	8111.55	459.755	1.314255896e-001	8.327234422e-002	1.145054250e-001	5.581835e+002	7.554446e+002	7.403082e+001	1.007025e+002	174	148	22.5	51	7.397855e+000	1.632997e+001	0	0	0	0	0	0	0	0	0	0	0	122.4	81.6644	1	1	1	1	23.696	22.5446	51.7039
DATA	1085	7	101	0	0	Col_1_29590256	Col_1_29590256	8133.66	459.879	-1.563946812e-001	1.123382580e-001	1.638689864e-001	4.590365e+002	3.202230e+002	6.690799e+001	7.392796e+001	144	101	22	52	7.248437e+000	1.588030e+001	0	0	0	0	0	0	0	0	0	0	0	100.559	34.5935	1	1	1	0	25.3321	22.2696	51.8983
DATA	1086	7	102	0	0	Col_5_1980770	Col_5_1980770	8154.08	459.528	1.573397703e-001	9.522609832e-002	9.847836450e-002	4.171708e+002	5.993129e+002	6.414585e+001	8.965230e+001	138	131	22	50	7.343004e+000	1.571773e+001	0	0	0	0	0	0	0	0	0	0	0	91.2949	64.7008	1	1	1	1	25.1049	22.3664	50.9655
DATA	1087	7	103	0	-1	NC2_00091486	NC2_00091486	8175.26	459.661	2.902004743e-002	4.774977217e-001	9.515381948e-001	7.330380e+001	7.836941e+001	4.932751e+001	6.718615e+001	66	71	21	50	6.993709e+000	1.594960e+001	0	0	0	0	0	0	0	0	0	0	0	16.0248	8.45418	1	1	0	0	26.2212	21.6734	51.1187
DATA	1088	7	104	0	0	Col_5_18634552	Col_5_18634552	8196.75	459.607	3.892254204e-001	7.396031805e-002	1.420130298e-007	1.076270e+003	2.637222e+003	1.181890e+002	2.720467e+002	282	351	21	50	7.233382e+000	1.535026e+001	0	0	0	0	0	0	0	0	0	0	0	235.006	284.256	1	1	1	1	25.1049	21.6262	51.1573
DATA	1089	7	105	0	0	NC_5_14158060	NC_5_14158060	8217.85	459.5	1.668371369e-002	7.072729542e-002	8.135196523e-001	1.006876e+003	1.046308e+003	1.119324e+002	1.241591e+002	271	176	22	51	7.271287e+000	1.492091e+001	0	0	0	0	0	0	0	0	0	0	0	219.585	112.678	1	1	1	1	26.6546	22.2201	51.5104
DATA	1090	7	106	0	0	NC_3_10961767	NC_3_10961767	8239.22	459.327	3.179934444e-002	1.191899462e-001	7.896265989e-001	3.398839e+002	3.657042e+002	5.960172e+001	7.624877e+001	125.5	99	22	51	7.062536e+000	1.465719e+001	0	0	0	0	0	0	0	0	0	0	0	74.027	39.3452	1	1	1	1	25.1049	22.7956	51.5535
DATA	1091	7	107	0	0	Col_3_11295598	Col_3_11295598	8260.16	459.623	-8.378547075e-002	6.926813367e-002	2.264394239e-001	1.274374e+003	1.050779e+003	1.365418e+002	1.246074e+002	320	178	22	51	7.057720e+000	1.515795e+001	0	0	0	0	0	0	0	0	0	0	0	277.2	112.935	1	1	1	1	26.0017	22.7469	51.7783
DATA	1092	7	108	0	0	Col_1_1884303	Col_1_1884303	8281.07	459.143	5.296608920e-002	1.363281484e-001	6.976319240e-001	2.790286e+002	3.152208e+002	5.646999e+001	7.408666e+001	111	97	22	50	7.295089e+000	1.544014e+001	0	0	0	0	0	0	0	0	0	0	0	60.6068	33.8431	1	1	1	0	25.3321	22.5544	51.328
DATA	1093	7	109	0	0	Col_4_12876674	Col_4_12876674	8302.43	458.9	-9.632405688e-002	7.179593603e-002	1.797138590e-001	1.115308e+003	8.934508e+002	1.218879e+002	1.117507e+002	288.5	163	23	51	7.044798e+000	1.637314e+001	0	0	0	0	0	0	0	0	0	0	0	241.888	95.8122	1	1	1	1	26.0017	22.625	51.5407
DATA	1094	7	110	0	0	Col_5_21909903	Col_5_21909903	8322.68	460.032	-1.686103000e-002	7.296127255e-002	8.172405233e-001	9.373326e+002	9.016390e+002	1.058770e+002	1.124545e+002	258	161	23	50	7.339065e+000	1.591646e+001	0	0	0	0	0	0	0	0	0	0	0	203.017	96.5743	1	1	1	1	19.1492	22.9164	51.2129
DATA	1095	7	111	0	0	NC_2_4514543	NC_2_4514543	8343.59	458.912	-1.447278234e-001	1.070581367e-001	1.764194899e-001	4.914708e+002	3.521842e+002	6.962501e+001	7.594858e+001	161	109	22	51	7.543383e+000	1.606648e+001	0	0	0	0	0	0	0	0	0	0	0	106.269	37.675	1	1	1	1	19.7386	22.8743	51.5829
DATA	1096	7	112	0	0	Col_4_12795702	Col_4_12795702	8365.68	459.068	-4.731222149e-002	7.048204674e-002	5.020509111e-001	1.116445e+003	1.001209e+003	1.220859e+002	1.206856e+002	269	171	23	51	7.476042e+000	1.581592e+001	0	0	0	0	0	0	0	0	0	0	0	240.994	106.952	1	1	1	1	26.2212	23.1111	51.8815
DATA	1097	7	113	0	0	NC_5_26060131	NC_5_26060131	8386.7	459.547	1.401133827e-001	6.767386676e-002	3.841294883e-002	1.213697e+003	1.675806e+003	1.310691e+002	1.806575e+002	299	244	23	50	7.805070e+000	1.620504e+001	0	0	0	0	0	0	0	0	0	0	0	261.558	178.756	1	1	1	1	24.4106	23.5071	51.485
DATA	1098	7	114	0	0	NC_5_10939977	NC_5_10939977	8408.44	459.093	-1.121000973e-001	1.742048049e-001	5.199023020e-001	2.538587e+002	1.961065e+002	5.569607e+001	7.037454e+001	105	86	23	50	7.642429e+000	1.654032e+001	0	0	0	0	0	0	0	0	0	0	0	54.6063	20.8862	1	1	1	0	25.3321	23.8164	51.8735
DATA	1099	7	115	0	0	Col_3_3993580	Col_3_3993580	8429.44	458.973	2.994975663e-001	6.725646196e-002	8.465211863e-006	5.412295e+004	1.078646e+005	5.412522e+003	1.078667e+004	10427.5	11065	23	49	7.351082e+000	1.665469e+001	0	0	1	0	0	0	0	0	0	0	0	11621	11470	1	1	1	1	29.1201	23.2202	51.4527
DATA	1100	7	116	0	0	NC_2_11769533	NC_2_11769533	8450.56	459.5	-1.120871467e-002	9.247750390e-002	9.035288454e-001	5.352074e+002	5.215710e+002	7.307504e+001	8.554522e+001	158	126	23	50	7.912423e+000	1.700540e+001	0	0	0	0	0	0	0	0	0	0	0	114.709	55.3703	1	1	1	1	24.4106	23.5332	52.248
DATA	1101	7	117	0	0	NC_2_18171946	NC_2_18171946	8471.72	458.95	2.511732904e-001	5.494242103e-001	6.475579850e-001	4.953501e+001	8.832538e+001	5.008225e+001	6.849457e+001	59	73	23	49	8.028976e+000	1.711739e+001	0	0	0	0	0	0	0	0	0	0	0	10.2352	9.36053	0	1	0	0	26.2212	23.6787	51.7622
DATA	1102	7	118	0	0	Col_1_25776152	Col_1_25776152	8492.63	458.833	3.351094699e-002	6.748900061e-002	6.195139062e-001	1.268171e+003	1.369900e+003	1.363001e+002	1.529582e+002	309	212	22	49	7.562446e+000	1.664034e+001	0	0	0	0	0	0	0	0	0	0	0	270.732	144.921	1	1	1	1	24.8756	23.0985	50.6879
DATA	1103	7	119	0	0	Col_5_22082060	Col_5_22082060	8514	458.5	-1.527750376e-001	9.526001833e-002	1.087650462e-001	6.096454e+002	4.288469e+002	7.888104e+001	8.053962e+001	171	106.5	23	49	7.314530e+000	1.666638e+001	0	0	0	0	0	0	0	0	0	0	0	129.877	45.2815	1	1	1	1	30	23.1822	50.6015
DATA	1104	7	120	0	0	Col_1_30275866	Col_1_30275866	8535.15	458.5	3.541912169e-002	8.673950061e-002	6.830248043e-001	5.775249e+002	6.265992e+002	7.649387e+001	9.269299e+001	177	131	23	49	7.508970e+000	1.637428e+001	0	0	0	0	0	0	0	0	0	0	0	122.78	66.0329	1	1	1	1	26.6546	23.0101	50.6878
DATA	1105	7	121	0	0	NC_4_16274034	NC_4_16274034	8556.4	458.586	0.000000000e+000	6.312012701e-001	1.000000000e+000	4.994516e+001	6.800746e+001	5.047069e+001	6.844549e+001	57	63	22	49	7.563881e+000	1.587442e+001	0	0	0	0	0	0	0	0	0	0	0	9.63512	-0.80638	0	0	0	0	30	22.9347	51.0058
DATA	1106	7	122	0	0	NC_2_14763240	NC_2_14763240	8577.37	458.898	-3.565580034e-002	7.120825033e-002	6.165641896e-001	1.072729e+003	9.881757e+002	1.185109e+002	1.202884e+002	277.5	166.5	22	50	7.845506e+000	1.502321e+001	0	0	0	0	0	0	0	0	0	0	0	227.094	103.708	1	1	1	1	23.9365	23.1237	51.2183
DATA	1107	7	123	0	0	Col_4_14802367	Col_4_14802367	8598.56	459.378	5.938915069e-002	1.082824218e-001	5.833724533e-001	3.882939e+002	4.451945e+002	6.368735e+001	8.189594e+001	137	114	23	51	7.839078e+000	1.545340e+001	0	0	0	0	0	0	0	0	0	0	0	82.0234	46.6209	1	1	1	1	22.7082	23.2485	51.3963
DATA	1108	7	124	0	0	NC_4_1409108	NC_4_1409108	8618.9	459.268	1.774887410e-001	3.667823362e-001	6.284514837e-001	8.318319e+001	1.251769e+002	5.127064e+001	7.001556e+001	69	83	23	50	6.991627e+000	1.560607e+001	0	0	0	0	0	0	0	0	0	0	0	17.5334	13.0802	1	1	0	0	21.6755	23.1614	51.1771
DATA	1109	7	125	0	0	NC_2_2835228	NC_2_2835228	8641.22	458.87	-6.874933266e-002	8.043489020e-002	3.927060164e-001	7.803594e+002	6.661091e+002	9.306844e+001	9.594739e+001	206	124	23	49	6.701766e+000	1.623662e+001	0	0	0	0	0	0	0	0	0	0	0	164.08	69.4331	1	1	1	1	24.4106	23.2039	50.3125
DATA	1110	7	126	0	0	Col_1_7508020	Col_1_7508020	8662	458.5	8.163217467e-003	1.996726577e-001	9.673891693e-001	1.944757e+002	1.981658e+002	5.442754e+001	7.200155e+001	83	87	23	50	7.011408e+000	1.605100e+001	0	0	0	0	0	0	0	0	0	0	0	40.7956	20.6073	1	1	0	0	26.2212	22.9159	50.1547
DATA	1111	7	127	0	0	NC_3_14750528	NC_3_14750528	8683.26	458.245	-4.782398329e-002	7.404195565e-002	5.183416347e-001	9.602604e+002	8.601319e+002	1.087089e+002	1.105162e+002	240	153	23	50	6.990008e+000	1.580009e+001	0	0	0	0	0	0	0	0	0	0	0	200.952	89.2219	1	1	1	1	24.4106	22.8887	50.1145
DATA	1112	7	128	0	0	Col_3_19226555	Col_3_19226555	8704.43	458.255	6.700960270e-002	7.431313531e-002	3.672058981e-001	8.376460e+002	9.773951e+002	9.811032e+001	1.199723e+002	215	164	23	50	7.090362e+000	1.583988e+001	0	0	0	0	0	0	0	0	0	0	0	174.872	101.126	1	1	1	1	24.1747	23.2073	50.2057
DATA	1113	7	129	0	0	NC_1_19769894	NC_1_19769894	8725.47	457.784	-1.460519863e-001	7.323063747e-002	4.610715656e-002	1.177466e+003	8.411941e+002	1.283990e+002	1.092793e+002	292	150	23	49	7.309008e+000	1.610534e+001	0	0	0	0	0	0	0	0	0	0	0	245.208	86.805	1	1	1	1	23.4529	23.0481	49.9938
DATA	1114	7	130	0	0	NC_2_11136978	NC_2_11136978	8747.21	458.143	3.267739130e-001	6.835691059e-002	1.749399180e-006	1.061738e+004	2.253156e+004	1.062978e+003	2.254241e+003	2109	2280	23	51	7.366193e+000	1.596855e+001	0	0	1	1	0	0	0	0	0	0	0	2205.58	2318.6	1	1	1	1	17.9125	23.2582	51.4288
DATA	1115	7	131	0	0	Col_1_7724864	Col_1_7724864	8767.93	458.964	-5.726042608e-002	7.684667419e-002	4.561957835e-001	8.787418e+002	7.701953e+002	1.018302e+002	1.041727e+002	227	146	23	51	7.246077e+000	1.629256e+001	0	0	0	0	0	0	0	0	0	0	0	182.116	79.0407	1	1	1	1	25.3321	23.2048	52.1968
DATA	1116	7	132	0	0	NC_1_5255154	NC_1_5255154	8789.54	458.66	6.707218959e-002	1.229692236e-001	5.854517417e-001	3.294232e+002	3.844381e+002	6.120890e+001	8.016803e+001	116	93	23	51	7.312654e+000	1.637862e+001	0	0	0	0	0	0	0	0	0	0	0	68.0945	39.3367	1	1	1	1	24.4106	23.3369	52.4815
DATA	1117	7	133	0	0	Col_1_17595157	Col_1_17595157	8810.41	458.941	-2.000591837e-002	9.222387883e-002	8.282646525e-001	5.652380e+002	5.397908e+002	7.661227e+001	8.883476e+001	166	119	23	49	7.250577e+000	1.601873e+001	0	0	0	0	0	0	0	0	0	0	0	116.551	55.0723	1	1	1	1	24.4106	23.9681	50.6459
DATA	1118	7	134	0	0	Col_2_5105804	Col_2_5105804	8831.57	458.638	-1.678670143e-003	7.225170887e-002	9.814639056e-001	1.003186e+003	9.993160e+002	1.129257e+002	1.224523e+002	252.5	167	23	50	7.310163e+000	1.673760e+001	0	0	0	0	0	0	0	0	0	0	0	206.321	101.646	1	1	1	1	23.696	23.8969	51.6578
DATA	1119	7	135	0	-1	NC2_00147876	NC2_00147876	8851.92	458.111	0.000000000e+000	6.325193092e-001	1.000000000e+000	5.164935e+001	7.052769e+001	5.201679e+001	7.130087e+001	52	70	23	50	7.260542e+000	1.637484e+001	0	0	0	0	0	0	0	0	0	0	0	3.95451	6.83118	0	0	0	0	27.2919	23.4284	51.1524
DATA	1120	7	136	0	0	Col_4_17031622	Col_4_17031622	8873.98	458.704	4.466887557e-003	8.468678107e-002	9.579343005e-001	6.539762e+002	6.607373e+002	8.362475e+001	9.714754e+001	184.5	131	24	50	7.510181e+000	1.610738e+001	0	0	0	0	0	0	0	0	0	0	0	133.809	66.7841	1	1	1	1	24.8756	23.631	50.6949
DATA	1121	7	137	0	0	Col_5_12658744	Col_5_12658744	8894.62	458	-2.950048417e-002	7.447330463e-002	6.920153286e-001	9.459770e+002	8.838531e+002	1.080704e+002	1.136510e+002	238	149	23	50	7.438751e+000	1.668282e+001	0	0	0	0	0	0	0	0	0	0	0	193.049	89.0491	1	1	1	1	29.1201	23.3153	50.9174
DATA	1122	7	138	0	0	NC_3_19656109	NC_3_19656109	8916.5	458.603	-4.796151568e-003	7.425501750e-002	9.485002326e-001	9.292344e+002	9.190288e+002	1.066751e+002	1.165590e+002	238	157	24	51	7.445867e+000	1.678580e+001	0	0	0	0	0	0	0	0	0	0	0	189.137	92.2748	1	1	1	1	25.3321	23.4062	51.5204
DATA	1123	7	139	0	0	Col_1_22726664	Col_1_22726664	8937.27	457.412	2.075459118e-002	7.260561038e-002	7.749900838e-001	9.765667e+002	1.024369e+003	1.108896e+002	1.251734e+002	240	164.5	23	49	7.109866e+000	1.618884e+001	0	0	0	0	0	0	0	0	0	0	0	198.235	102.501	1	1	1	1	24.1747	23.4076	50.4135
DATA	1124	7	140	0	0	NC_2_232004	NC_2_232004	8958.43	457.655	-1.438142473e-001	9.040857206e-002	1.116737939e-001	7.010359e+002	5.034148e+002	8.768386e+001	8.800942e+001	189	115	23	49	7.071196e+000	1.559958e+001	0	0	0	0	0	0	0	0	0	0	0	141.938	50.1971	1	1	1	1	25.3321	22.8204	50.3978
DATA	1125	7	141	0	0	Col_1_11379524	Col_1_11379524	8979.38	457.792	3.549325653e-002	7.683607514e-002	6.441280820e-001	8.112970e+002	8.803860e+002	9.679998e+001	1.140144e+002	209	152.5	22	50	7.268107e+000	1.646359e+001	0	0	0	0	0	0	0	0	0	0	0	163.842	87.4755	1	1	1	1	24.6442	22.7568	51.0976
DATA	1126	7	142	0	0	NC_5_13917609	NC_5_13917609	9000.77	457.423	-5.572168416e-002	7.457458780e-002	4.549464725e-001	9.912590e+002	8.718975e+002	1.123793e+002	1.135331e+002	248	156	22	49.5	7.124950e+000	1.647753e+001	0	0	0	0	0	0	0	0	0	0	0	199.651	86.3101	1	1	1	1	24.4106	22.5046	51.4419
DATA	1127	7	143	0	0	NC_1_6251158	NC_1_6251158	9021.78	457.522	-3.295648812e-002	1.076466682e-001	7.594871820e-001	4.606457e+002	4.269830e+002	7.028164e+001	8.455930e+001	134	106	22	49	6.894301e+000	1.453916e+001	0	0	0	0	0	0	0	0	0	0	0	92.5417	42.1108	1	1	1	1	27.0811	22.5299	50.4198
DATA	1128	7	144	0	0	NC_2_6769255	NC_2_6769255	9043	457.5	2.829876711e-002	7.617834326e-002	7.102796962e-001	8.459502e+002	9.029081e+002	9.994262e+001	1.162781e+002	219.5	156	23	52	7.456092e+000	1.554136e+001	0	0	0	0	0	0	0	0	0	0	0	169.508	88.7075	1	1	1	1	26.2212	23.2828	53.14
DATA	1129	7	145	0	0	NC_3_8299053	NC_3_8299053	9064	457.5	-1.666823103e-001	9.605276650e-002	8.268408123e-002	6.575722e+002	4.479826e+002	8.467992e+001	8.612079e+001	178	104	22	53	7.338630e+000	1.569197e+001	0	0	0	0	0	0	0	0	0	0	0	131.426	43.8426	1	1	1	1	26.2212	23.0836	53.8239
DATA	1130	7	146	0	0	NC_3_12338622	NC_3_12338622	9085.22	457.522	-9.707893971e-003	9.097416684e-002	9.150186948e-001	5.967372e+002	5.835462e+002	8.013865e+001	9.411972e+001	166	113	22	53	7.308034e+000	1.699872e+001	0	0	0	0	0	0	0	0	0	0	0	118.963	56.8823	1	1	1	1	27.0811	22.7372	53.5695
DATA	1131	7	147	0	0	Col_4_16553387	Col_4_16553387	9106.47	457.053	1.797007028e-001	6.837731741e-002	8.586963156e-003	1.274638e+003	1.927914e+003	1.382865e+002	2.065593e+002	297	255	22	52	7.295785e+000	1.719576e+001	0	0	0	0	0	0	0	0	0	0	0	253.449	187.157	1	1	1	1	25.3321	22.7892	52.122
DATA	1132	7	148	0	0	NC_2_14370926	NC_2_14370926	9127.5	457.5	0.000000000e+000	6.320470718e-001	1.000000000e+000	5.341698e+001	7.397682e+001	5.384942e+001	7.445847e+001	52	64	23	51	7.527566e+000	1.692067e+001	0	0	0	0	0	0	0	0	0	0	0	6.15153	0.848555	0	0	0	0	27.9146	23.3788	52.0206
DATA	1133	7	149	0	0	Col_5_5036770	Col_5_5036770	9148.83	457.056	7.025060071e-002	1.977833131e-001	7.224474622e-001	1.962780e+002	2.307397e+002	5.735973e+001	7.825195e+001	86.5	87	23	50	7.725306e+000	1.613775e+001	0	0	0	0	0	0	0	0	0	0	0	38.8342	22.2131	1	1	0	0	24.4106	23.4448	50.7185
DATA	1134	7	150	0	0	Col_5_7991482	Col_5_7991482	9169.85	457.5	1.002468355e-001	8.887643470e-002	2.593474058e-001	5.617064e+002	7.075485e+002	7.793462e+001	1.031732e+002	151	131.5	23	49	7.464572e+000	1.522000e+001	0	0	0	0	0	0	0	0	0	0	0	110.873	67.8275	1	1	1	1	26.6546	23.5377	50.0204
DATA	1135	7	151	0	0	Col_1_30204978	Col_1_30204978	9191.89	457.632	-1.074488569e-001	8.652669772e-002	2.143103500e-001	7.567934e+002	5.909197e+002	9.306209e+001	9.582161e+001	199	114.5	23	49	7.067559e+000	1.535611e+001	0	0	0	0	0	0	0	0	0	0	0	149.01	56.3904	1	1	1	1	25.7804	23.0926	50.0395
DATA	1136	7	152	0	0	NC_4_9389223	NC_4_9389223	9212.44	457.365	7.990852709e-002	1.867585444e-001	6.687451900e-001	2.092102e+002	2.514731e+002	5.817667e+001	7.982431e+001	87	86	22	49	6.643273e+000	1.598212e+001	0	0	0	0	0	0	0	0	0	0	0	41.0972	23.8937	1	1	0	0	24.4106	22.1845	49.5344
DATA	1137	7	153	0	0	Col_2_5167828	Col_2_5167828	9234.15	457.642	-8.382641954e-002	9.208416540e-002	3.626517041e-001	6.553110e+002	5.402827e+002	8.517606e+001	9.333720e+001	171.5	114	22	49	7.063258e+000	1.577638e+001	0	0	0	0	0	0	0	0	0	0	0	128.429	51.0984	1	1	1	1	24.6442	22.8326	49.6819
DATA	1138	7	154	0	0	Col_4_11431960	Col_4_11431960	9255.11	457.655	-3.939192263e-002	8.521391131e-002	6.438869714e-001	7.236077e+002	6.608627e+002	9.060900e+001	1.010603e+002	190	132	23	50	7.495314e+000	1.675814e+001	0	0	0	0	0	0	0	0	0	0	0	141.497	62.2185	1	1	1	1	25.3321	23.5354	51.1701
DATA	1139	7	155	0	0	Col_3_10190924	Col_3_10190924	9275.03	456.621	3.253225756e-001	7.301412975e-002	8.365451282e-006	1.060884e+003	2.243832e+003	1.193391e+002	2.371634e+002	253	279	22	51	7.026420e+000	1.604520e+001	0	0	0	0	0	0	0	0	0	0	0	206.991	210.302	1	1	1	1	26.0017	22.6323	51.1465
DATA	1140	7	156	0	0	Col_2_17084458	Col_2_17084458	9296.47	456.915	-9.416384440e-002	7.683932439e-002	2.204003570e-001	1.007673e+003	8.112519e+002	1.146906e+002	1.119673e+002	246	136	22	52	7.034169e+000	1.601047e+001	0	0	0	0	0	0	0	0	0	0	0	196.189	75.6713	1	1	1	1	25.7804	22.9815	52.3462
DATA	1141	7	157	0	0	NC_1_10301346	NC_1_10301346	9317.55	457.121	-7.362170369e-002	8.734889513e-002	3.993143427e-001	7.264337e+002	6.131607e+002	9.104560e+001	9.885495e+001	179	124	22	50	6.682977e+000	1.644947e+001	0	0	0	0	0	0	0	0	0	0	0	141.143	56.9209	1	1	1	1	25.7804	22.9331	51.7174
DATA	1142	7	158	0	0	NC_3_22636698	NC_3_22636698	9339.12	456.694	3.110942129e-002	1.438114633e-001	8.287376399e-001	3.073703e+002	3.301956e+002	6.300607e+001	8.463970e+001	102.5	94.5	23	52	7.320755e+000	1.644019e+001	0	0	0	0	0	0	0	0	0	0	0	59.5945	30.4985	1	1	1	0	24.1747	23.5775	52.5081
DATA	1143	7	159	0	0	NC_4_12514103	NC_4_12514103	9360.02	457.145	-4.647173026e-002	7.486188916e-002	5.347534672e-001	1.029563e+003	9.250837e+002	1.167746e+002	1.212053e+002	233	149	23	52	7.278048e+000	1.611438e+001	0	0	0	0	0	0	0	0	0	0	0	199.245	85.0309	1	1	1	1	25.5572	23.728	52.5267
DATA	1144	7	160	0	0	Col_1_1157177	Col_1_1157177	9381.57	457.5	-7.613321263e-002	9.433612852e-002	4.196423182e-001	6.387528e+002	5.360430e+002	8.442554e+001	9.523248e+001	174	116.5	23	51	7.326753e+000	1.593028e+001	0	0	0	0	0	0	0	0	0	0	0	123.384	49.0208	1	1	1	1	24.4106	23.9247	51.8942
DATA	1145	7	161	66	-1	(-)3xSLv1	NegativeControl	9401.89	456.486	0.000000000e+000	6.358520032e-001	1.000000000e+000	5.495456e+001	7.860512e+001	5.530750e+001	7.937308e+001	42.5	71	23	51	7.181493e+000	1.684910e+001	0	0	0	0	0	0	0	0	0	0	0	-3.95452	5.85947	0	0	0	0	20.3108	23.4058	52.229
DATA	1146	7	162	0	0	Col_3_6704617	Col_3_6704617	9423.59	456.63	1.363737353e-003	8.027085855e-002	9.864452348e-001	8.132035e+002	8.157611e+002	9.839979e+001	1.139302e+002	195	129	23	51	6.924714e+000	1.653942e+001	0	0	0	0	0	0	0	0	0	0	0	156.521	73.8326	1	1	1	1	23.4529	23.388	52.0165
DATA	1147	7	163	0	0	Col_1_16493594	Col_1_16493594	9445.16	456.143	2.339313558e-002	1.166403044e-001	8.410442729e-001	4.150307e+002	4.379992e+002	6.930026e+001	9.117591e+001	127	100	23	51	7.010444e+000	1.667248e+001	0	0	0	0	0	0	0	0	0	0	0	79.7463	39.4272	1	1	1	1	23.696	23.1597	52.2165
DATA	1148	7	164	0	0	NC_5_11476187	NC_5_11476187	9465.85	456.556	-5.386991864e-002	2.523630876e-001	8.309666589e-001	1.843995e+002	1.628883e+002	5.855650e+001	8.201436e+001	81	77	22	50	6.995513e+000	1.603169e+001	0	0	0	0	0	0	0	0	0	0	0	35.381	14.5871	1	1	0	0	24.8756	22.8178	51.0271
DATA	1149	8	1	0	0	Col_3_9987998	Col_3_9987998	6028.42	470.783	1.183216631e-001	2.220700724e-001	5.941635291e-001	1.451357e+002	1.905882e+002	4.829196e+001	7.032159e+001	80	85	19	48	6.544892e+000	1.539886e+001	0	0	0	0	0	0	0	0	0	0	0	33.6019	20.2677	1	1	0	0	25.3321	19.9663	49.3925
DATA	1150	8	2	0	0	NC_1_4326096	NC_1_4326096	6049.65	469.37	2.137643966e-001	6.027013760e-001	7.228314840e-001	4.602765e+001	7.529795e+001	4.639047e+001	6.825370e+001	54	74.5	21	48	6.948469e+000	1.588366e+001	0	0	0	0	0	0	0	0	0	0	0	5.74658	7.98998	0	1	0	0	24.8756	21.2035	49.3267
DATA	1151	8	3	0	0	NC_1_17666204	NC_1_17666204	6070.7	469.75	1.941110728e-001	1.295679266e-001	1.340965310e-001	2.518768e+002	3.938213e+002	5.296087e+001	7.856306e+001	106	111	23	47.5	7.050475e+000	1.565958e+001	0	0	0	0	0	0	0	0	0	0	0	57.653	41.7015	1	1	1	1	24.8756	23.1563	49.7031
DATA	1152	8	4	0	0	Col_2_11431397	Col_2_11431397	6091.5	469.731	5.421446794e-002	6.540196774e-002	4.071369689e-001	1.537297e+003	1.741696e+003	1.607057e+002	1.870137e+002	390	241	22	48	6.726747e+000	1.518468e+001	0	0	0	0	0	0	0	0	0	0	0	350.022	184.071	1	1	1	1	24.4106	23.2129	49.2911
DATA	1153	8	5	0	0	Col_3_14934827	Col_3_14934827	6113.08	470.061	5.526633454e-003	8.691010849e-002	9.492965144e-001	5.818454e+002	5.892970e+002	7.484760e+001	9.016313e+001	180	121	22	48	7.263488e+000	1.610326e+001	0	0	0	0	0	0	0	0	0	0	0	131.783	62.1621	1	1	1	1	22.9591	23.2151	49.3576
DATA	1154	8	6	0	0	NC_3_17290102	NC_3_17290102	6134.08	470.32	0.000000000e+000	6.358457257e-001	1.000000000e+000	4.700865e+001	6.791961e+001	4.732141e+001	6.842685e+001	50.5	69.5	22	49	6.919900e+000	1.617212e+001	0	0	0	0	0	0	0	0	0	0	0	2.28367	3.25319	0	0	0	0	16.5837	22.5055	50.6436
DATA	1155	8	7	0	0	Col_5_9122375	Col_5_9122375	6155.14	469.911	1.152109449e-001	1.984852532e-001	5.616105854e-001	1.677171e+002	2.186695e+002	5.039653e+001	7.187248e+001	85.5	83	22	49	7.559767e+000	1.702259e+001	0	0	0	0	0	0	0	0	0	0	0	37.6333	22.9905	1	1	0	0	24.8756	22.7469	50.9017
DATA	1156	8	8	0	0	NC_1_23209995	NC_1_23209995	6175.88	470.157	-1.259489783e-001	6.674885043e-002	5.917260975e-002	1.780803e+003	1.332499e+003	1.843653e+002	1.498560e+002	469	204.5	22	50	7.361074e+000	1.735748e+001	0	0	0	0	0	0	0	0	0	0	0	397.88	139.891	1	1	1	1	23.2073	22.4925	51.785
DATA	1157	8	9	0	0	NC_1_27909008	NC_1_27909008	6197.5	469.5	0.000000000e+000	6.346905750e-001	1.000000000e+000	4.761740e+001	6.822137e+001	4.794669e+001	6.866078e+001	51	61	22	49	7.598396e+000	1.739705e+001	0	0	0	0	0	0	0	0	0	0	0	3.33794	-2.12129	0	0	0	0	27.9146	22.7799	51.6029
DATA	1158	8	10	0	0	NC_4_1562000	NC_4_1562000	6218.62	470.127	3.395126927e-001	5.069529056e-001	5.030410889e-001	4.780453e+001	1.044676e+002	4.819720e+001	6.953820e+001	52	77	23	51	7.378073e+000	1.776275e+001	0	0	0	0	0	0	0	0	0	0	0	6.36567	10.9382	0	1	0	0	24.6442	23.1506	53.108
DATA	1159	8	11	0	0	Col_2_1583000	Col_2_1583000	6238.87	469.935	-1.748126278e-001	1.040290312e-001	9.287533429e-002	5.380371e+002	3.597490e+002	7.228791e+001	7.766006e+001	158	101	23	49	7.407154e+000	1.735446e+001	0	0	0	0	0	0	0	0	0	0	0	118.844	37.6255	1	1	1	1	22.7082	23.6461	52.4438
DATA	1160	8	12	0	0	NC_2_1694733	NC_2_1694733	6260.7	469.742	0.000000000e+000	6.345131790e-001	1.000000000e+000	4.813656e+001	6.845895e+001	4.844571e+001	6.899476e+001	45	70	22	48	6.679280e+000	1.597886e+001	0	0	0	0	0	0	0	0	0	0	0	-2.46189	3.7788	0	0	0	0	26.4388	22.5233	49.8822
DATA	1161	8	13	0	0	NC_2_4655863	NC_2_4655863	6282.46	469.396	0.000000000e+000	5.826674133e-001	1.000000000e+000	5.784522e+001	6.852550e+001	4.894520e+001	6.896687e+001	63	60	22	51	6.458405e+000	1.711135e+001	0	0	0	0	0	0	0	0	0	0	0	12.6917	-0.437177	1	0	0	0	24.1747	22.5519	51.2432
DATA	1162	8	14	0	0	Col_5_14954078	Col_5_14954078	6303.48	469.534	9.115463029e-002	7.763402671e-002	2.403316728e-001	7.055103e+002	8.702780e+002	8.575332e+001	1.110784e+002	205	151	22	49	6.673714e+000	1.591428e+001	0	0	0	0	0	0	0	0	0	0	0	154.337	90.7561	1	1	1	1	25.3321	22.6349	49.921
DATA	1163	8	15	0	0	Col_2_6442423	Col_2_6442423	6324.63	469.788	-2.154446617e-002	1.068062982e-001	8.401392884e-001	4.312259e+002	4.103556e+002	6.518430e+001	8.034817e+001	136	106.5	22	49	6.835219e+000	1.580565e+001	0	0	0	0	0	0	0	0	0	0	0	94.0729	42.7606	1	1	1	1	24.6442	22.8297	49.3269
DATA	1164	8	16	0	0	NC_3_20220404	NC_3_20220404	6345.42	469.755	-2.588965453e-001	1.256201831e-001	3.930808679e-002	4.565766e+002	2.515458e+002	6.697819e+001	7.355912e+001	146.5	93	23	50	7.031447e+000	1.637241e+001	0	0	0	0	0	0	0	0	0	0	0	99.3536	26.1948	1	1	1	0	24.8756	23.1348	51.0296
DATA	1165	8	17	0	0	Col_4_14303187	Col_4_14303187	6366.74	469.776	-3.148764463e-002	8.822433834e-002	7.211634606e-001	6.036795e+002	5.614600e+002	7.782827e+001	8.908521e+001	176	122	23	50	6.910752e+000	1.537571e+001	0	0	0	0	0	0	0	0	0	0	0	131.051	58.4335	1	1	1	1	25.5572	23.144	51.144
DATA	1166	8	18	0	0	NC_1_29245885	NC_1_29245885	6387.98	469.929	-1.021886065e-001	8.489222308e-002	2.286880757e-001	7.154148e+002	5.654176e+002	8.684343e+001	8.936200e+001	210	120	22	49	6.381297e+000	1.623941e+001	0	0	0	0	0	0	0	0	0	0	0	154.965	58.8159	1	1	1	1	25.3321	22.5331	50.5241
DATA	1167	8	19	0	0	Col_4_7141716	Col_4_7141716	6409	469.212	4.356364324e-002	2.333892771e-001	8.519299053e-001	1.558900e+002	1.723383e+002	5.172984e+001	7.133939e+001	80	83	24	50	6.964952e+000	1.691340e+001	0	0	0	0	0	0	0	0	0	0	0	33.7022	17.9201	1	1	0	0	23.9365	24.0283	51.4958
DATA	1168	8	20	0	0	NC_1_18645117	NC_1_18645117	6429.78	468.061	-5.954465965e-002	8.120759514e-002	4.634120462e-001	7.480846e+002	6.522379e+002	8.965266e+001	9.512748e+001	214	132	23	52	7.371558e+000	1.756654e+001	0	0	0	0	0	0	0	0	0	0	0	161.454	67.8012	1	1	1	1	23.696	23.2469	53.0568
DATA	1169	8	21	0	0	Col_5_17693071	Col_5_17693071	6451.02	468.759	1.846516540e-002	7.727286164e-002	8.111361744e-001	7.723141e+002	8.058591e+002	9.173021e+001	1.062629e+002	206.5	158.5	22	51	6.642708e+000	1.636967e+001	0	0	0	0	0	0	0	0	0	0	0	166.395	83.7474	1	1	1	1	26.0017	22.506	52.7314
DATA	1170	8	22	0	0	Col_3_1210390	Col_3_1210390	6471.85	468.558	-6.122515162e-003	1.041559697e-001	9.531256007e-001	4.429023e+002	4.367022e+002	6.647236e+001	8.189280e+001	138	109	22	50	7.024569e+000	1.715612e+001	0	0	0	0	0	0	0	0	0	0	0	95.2833	45.3758	1	1	1	1	24.6442	22.5024	52.25
DATA	1171	8	23	0	0	Col_1_9004147	Col_1_9004147	6493.54	469.604	-1.172696139e-001	8.727131312e-002	1.790337521e-001	6.916607e+002	5.279873e+002	8.513538e+001	8.711117e+001	193	119	22	48	6.631413e+000	1.572857e+001	0	0	0	0	0	0	0	0	0	0	0	148.584	54.8534	1	1	1	1	24.1747	22.3178	49.4904
DATA	1172	8	24	0	0	NC_5_20995844	NC_5_20995844	6514.45	469.545	0.000000000e+000	6.334448275e-001	1.000000000e+000	4.938090e+001	6.884540e+001	4.970998e+001	6.948469e+001	50	67	22	50	6.948606e+000	1.635163e+001	0	0	0	0	0	0	0	0	0	0	0	2.3377	5.41621	0	0	0	0	22.4545	22.9158	50.7974
DATA	1173	8	25	0	0	Col_5_17176006	Col_5_17176006	6536.14	469.018	1.411266982e-002	7.380300553e-002	8.483526076e-001	8.910338e+002	9.204640e+002	1.020514e+002	1.152084e+002	232	159	23	50	7.170423e+000	1.559015e+001	0	0	0	0	0	0	0	0	0	0	0	190.989	95.6304	1	1	1	1	25.7804	23.5962	51.5467
DATA	1174	8	26	0	0	Col_4_14570188	Col_4_14570188	6557.52	468.667	2.885759152e-002	7.445053172e-002	6.983064478e-001	8.532872e+002	9.119118e+002	9.879543e+001	1.145215e+002	236	160	22	50	6.720328e+000	1.574915e+001	0	0	0	0	0	0	0	0	0	0	0	182.733	94.7526	1	1	1	1	24.4106	22.8686	49.8874
DATA	1175	8	27	0	0	NC_4_18298466	NC_4_18298466	6577.74	468.9	-1.876859402e-002	6.956259105e-002	7.873074099e-001	1.160941e+003	1.111838e+003	1.263374e+002	1.309952e+002	289	166.5	22	50	7.038400e+000	1.635878e+001	0	0	0	0	0	0	0	0	0	0	0	248.429	115.543	1	1	1	1	23.9365	22.664	50.7634
DATA	1176	8	28	0	0	Col_5_10483806	Col_5_10483806	6599.12	469.02	1.863136463e-001	1.135829459e-001	1.009363352e-001	3.156724e+002	4.847862e+002	5.901790e+001	8.453373e+001	112	116	22	50	7.072996e+000	1.612333e+001	0	0	0	0	0	0	0	0	0	0	0	67.5055	50.3907	1	1	1	1	22.9591	22.4654	50.7784
DATA	1177	8	29	0	0	NC_5_18260853	NC_5_18260853	6620.15	468.674	1.158853762e-001	2.098795822e-001	5.808443991e-001	1.613466e+002	2.106906e+002	5.243583e+001	7.236644e+001	80.5	85	21	49	7.190542e+000	1.648910e+001	0	0	0	0	0	0	0	0	0	0	0	34.4856	21.9064	1	1	0	0	22.7082	22.3316	50.7781
DATA	1178	8	30	0	0	NC_3_6810841	NC_3_6810841	6641.42	469.372	-6.521228461e-002	7.557946690e-002	3.882305565e-001	9.145109e+002	7.870034e+002	1.041859e+002	1.048031e+002	243	144	22	49	6.758719e+000	1.658220e+001	0	0	0	0	0	0	0	0	0	0	0	195.378	81.8543	1	1	1	1	22.4545	22.3438	50.8023
DATA	1179	8	31	0	0	Col_4_17281034	Col_4_17281034	6663.04	468.893	-3.077892303e-002	9.875036525e-002	7.552805798e-001	4.966748e+002	4.626933e+002	7.042522e+001	8.322764e+001	159	112	22	48	7.316449e+000	1.655142e+001	0	0	0	0	0	0	0	0	0	0	0	106.079	48.1434	1	1	1	1	25.3321	22.706	50.2692
DATA	1180	8	32	0	0	NC_5_9457189	NC_5_9457189	6684.15	468.891	2.885189870e-002	6.791211151e-002	6.709520575e-001	1.241426e+003	1.326700e+003	1.338103e+002	1.496098e+002	313.5	207.5	23	49	7.101960e+000	1.587705e+001	0	0	0	0	0	0	0	0	0	0	0	265.091	138.105	1	1	1	1	24.6442	23.1902	50.4701
DATA	1181	8	33	0	0	NC_1_13881867	NC_1_13881867	6705.05	468.877	-1.525004288e-001	7.891628723e-002	5.330608940e-002	9.234577e+002	6.500048e+002	1.049859e+002	9.488000e+001	240	129	23	49	7.184502e+000	1.621067e+001	0	0	0	0	0	0	0	0	0	0	0	197.174	67.6958	1	1	1	1	25.3321	23.7383	50.4948
DATA	1182	8	34	0	0	NC_1_29318716	NC_1_29318716	6725.44	468.68	-1.120953418e-001	4.753017879e-001	8.135565535e-001	8.885169e+001	6.863890e+001	5.072696e+001	6.908100e+001	67	63	23	48	6.910871e+000	1.569826e+001	0	0	0	0	0	0	0	0	0	0	0	18.9714	-1.66288	1	0	0	0	24.1747	23.2842	50.459
DATA	1183	8	35	0	-1	NC2_00147876	NC2_00147876	6746.6	468.333	0.000000000e+000	6.320763490e-001	1.000000000e+000	4.961943e+001	6.859866e+001	5.005496e+001	6.904923e+001	57	67	22.5	48	7.043126e+000	1.546002e+001	0	0	0	0	0	0	0	0	0	0	0	7.29933	1.14442	0	0	0	0	23.2073	22.4599	48.9198
DATA	1184	8	36	0	0	NC_4_4163087	NC_4_4163087	6768.9	468.586	-1.188057473e-001	2.554059607e-001	6.418137678e-001	1.706961e+002	1.298428e+002	5.276625e+001	7.020715e+001	85	80	23	49	6.646426e+000	1.575268e+001	0	0	0	0	0	0	0	0	0	0	0	36.4567	13.5464	1	1	0	0	25.7804	22.6469	49.4205
DATA	1185	8	37	0	0	NC_3_15285536	NC_3_15285536	6789.75	468.373	7.854302207e-001	1.512319621e-001	2.063254286e-007	1.115254e+002	6.804621e+002	5.114686e+001	9.687369e+001	71	136	23	48	6.610458e+000	1.526787e+001	0	0	0	0	0	0	0	0	0	0	0	23.8254	71.0385	1	1	0	1	24.4106	22.8311	49.4741
DATA	1186	8	38	0	0	Col_3_20740722	Col_3_20740722	6810.82	468.579	9.756406994e-002	2.339391291e-001	6.766425984e-001	1.460942e+002	1.828930e+002	5.199423e+001	7.128967e+001	78	87	23	49	6.484088e+000	1.605756e+001	0	0	0	0	0	0	0	0	0	0	0	31.2208	19.1066	1	1	0	0	20.591	22.9855	50.1449
DATA	1187	8	39	0	0	NC_2_18978930	NC_2_18978930	6831.87	469.018	-1.045542812e-001	6.563933358e-002	1.111915628e-001	1.969255e+003	1.547917e+003	2.031443e+002	1.694150e+002	469	212	23	49	6.617952e+000	1.546000e+001	0	0	0	0	0	0	0	0	0	0	0	421.006	161.824	1	1	1	1	24.8756	23.1433	49.3057
DATA	1188	8	40	0	0	Col_3_978513	Col_3_978513	6853.26	468.574	1.645141362e-001	1.121494322e-001	1.423980898e-001	3.276783e+002	4.785880e+002	5.965975e+001	8.380953e+001	113	124	22	49	6.394458e+000	1.449682e+001	0	0	0	0	0	0	0	0	0	0	0	70.0879	50.0722	1	1	1	1	24.8756	22.4096	48.8042
DATA	1189	8	41	0	0	Col_5_19352954	Col_5_19352954	6874.71	468.712	-8.463608355e-002	9.892048192e-002	3.922206417e-001	5.259806e+002	4.328463e+002	7.245268e+001	8.123792e+001	158	108	22	50	7.314526e+000	1.502510e+001	0	0	0	0	0	0	0	0	0	0	0	112.565	45.3226	1	1	1	1	24.4106	22.8971	50.4
DATA	1190	8	42	0	0	NC_3_6676088	NC_3_6676088	6895.59	468.302	-4.399888685e-002	5.160571670e-001	9.320549178e-001	7.552730e+001	6.825038e+001	5.036830e+001	6.890330e+001	64	67.5	22	50	6.935729e+000	1.642974e+001	0	0	0	0	0	0	0	0	0	0	0	16.1731	5.6774	1	0	0	0	26.6546	22.4611	51.0889
DATA	1191	8	43	0	0	Col_5_8224502	Col_5_8224502	6916.95	468.233	-6.601944835e-002	6.879575216e-002	3.372342954e-001	1.305400e+003	1.121306e+003	1.397045e+002	1.314669e+002	321.5	181.5	22	49	6.948980e+000	1.665043e+001	0	0	0	0	0	0	0	0	0	0	0	279.716	117.606	1	1	1	1	26.6546	21.9188	50.9132
DATA	1192	8	44	0	0	NC_2_6770075	NC_2_6770075	6937.84	468.21	-2.853360356e-001	1.339657090e-001	3.317834360e-002	4.320525e+002	2.239755e+002	6.587818e+001	7.213797e+001	136	88	21	49.5	7.158747e+000	1.638277e+001	0	0	0	0	0	0	0	0	0	0	0	92.6426	23.5114	1	1	1	0	27.0811	21.5165	51.2802
DATA	1193	8	45	0	0	NC_1_11089576	NC_1_11089576	6959	467.797	-8.767753840e-003	1.521409064e-001	9.540440156e-001	2.667536e+002	2.614223e+002	5.640178e+001	7.332946e+001	101	87	21	50	7.053194e+000	1.604627e+001	0	0	0	0	0	0	0	0	0	0	0	57.2408	27.4669	1	1	1	0	28.1191	22.0193	50.9309
DATA	1194	8	46	0	0	NC_4_5662040	NC_4_5662040	6980.37	468	6.303570812e-003	1.781370904e-001	9.717718956e-001	2.180415e+002	2.212293e+002	5.423153e+001	7.193544e+001	96	90	22	49	6.946922e+000	1.593477e+001	0	0	0	0	0	0	0	0	0	0	0	46.8254	23.2651	1	1	0	0	29.1201	22.2182	49.9088
DATA	1195	8	47	0	0	NC_1_13142438	NC_1_13142438	7000.85	468.333	-2.180744294e-001	1.807476117e-001	2.276195675e-001	2.764740e+002	1.673323e+002	5.679825e+001	7.040625e+001	107	81	21	50	6.869768e+000	1.657996e+001	0	0	0	0	0	0	0	0	0	0	0	59.422	17.6126	1	1	1	0	24.8756	21.7679	51.4196
DATA	1196	8	48	0	0	Col_1_22706432	Col_1_22706432	7022	468.123	-4.808457305e-002	7.039770561e-002	4.945804533e-001	1.134959e+003	1.016004e+003	1.238498e+002	1.224373e+002	299	167	21	51	6.730875e+000	1.635567e+001	0	0	0	0	0	0	0	0	0	0	0	244.143	107.041	1	1	1	1	26.0017	21.438	51.9193
DATA	1197	8	49	0	0	NC_1_9626955	NC_1_9626955	7043.62	468.25	-4.813681606e-002	6.300646937e-002	4.448684448e-001	2.897976e+003	2.593929e+003	2.939994e+002	2.682236e+002	653	332	21	49	6.659834e+000	1.686411e+001	0	0	0	0	0	0	0	0	0	0	0	623.958	273.546	1	1	1	1	23.2073	20.8029	50.5029
DATA	1198	8	50	0	0	Col_2_14141517	Col_2_14141517	7064.82	467.636	-1.836430291e-001	7.873477609e-002	1.967829713e-002	9.687482e+002	6.346991e+002	1.087810e+002	9.315874e+001	243.5	137	21	48.5	6.904605e+000	1.640503e+001	0	0	0	0	0	0	0	0	0	0	0	208.767	66.9986	1	1	1	1	25.1049	21.2725	49.5317
DATA	1199	8	51	0	0	NC_3_17433516	NC_3_17433516	7085.65	467.673	0.000000000e+000	6.312569866e-001	1.000000000e+000	4.912188e+001	6.769097e+001	4.943736e+001	6.812779e+001	46	68	21	49	6.634579e+000	1.618529e+001	0	0	0	0	0	0	0	0	0	0	0	-2.42889	0.354068	0	0	0	0	24.8756	21.1293	50.6306
DATA	1200	8	52	0	0	Col_5_22027492	Col_5_22027492	7107.5	467.72	4.211390343e-001	8.936720408e-002	2.447487063e-006	4.145360e+002	1.093204e+003	6.447964e+001	1.287747e+002	138	178	22	49	6.682942e+000	1.486130e+001	0	0	0	0	0	0	0	0	0	0	0	89.5043	115.624	1	1	1	1	23.9365	21.73	49.6061
DATA	1201	8	53	0	0	NC_1_7645684	NC_1_7645684	7128.56	467.439	-6.327969381e-002	7.992879056e-002	4.285351095e-001	7.714385e+002	6.668400e+002	9.157367e+001	9.523462e+001	208	133	23	48	7.104046e+000	1.480557e+001	0	0	0	0	0	0	0	0	0	0	0	166.724	70.5985	1	1	1	1	24.8756	22.9213	49.8373
DATA	1202	8	54	0	0	NC_3_6640408	NC_3_6640408	7149.5	467.5	4.472791501e-002	8.725922943e-002	6.082405032e-001	5.594994e+002	6.201939e+002	7.456685e+001	9.198009e+001	166	130	23	50	7.207277e+000	1.606388e+001	0	0	0	0	0	0	0	0	0	0	0	121.037	65.7237	1	1	1	1	27.9146	23.2454	51.5927
DATA	1203	8	55	0	0	NC_4_9013063	NC_4_9013063	7170.31	467.078	1.236928679e-001	1.603473285e-001	4.404664123e-001	2.131125e+002	2.833360e+002	5.365952e+001	7.353701e+001	95	97	22	52	7.327768e+000	1.732505e+001	0	0	0	0	0	0	0	0	0	0	0	46.1471	30.0553	1	1	0	0	24.1747	22.8416	53.1948
DATA	1204	8	56	0	0	Col_4_4192341	Col_4_4192341	7191.36	467	-6.255847557e-002	7.647223466e-002	4.133259201e-001	8.641558e+002	7.482274e+002	9.943867e+001	1.009670e+002	224	151	23	53.5	7.605087e+000	1.638622e+001	0	0	0	0	0	0	0	0	0	0	0	187.308	79.4471	1	1	1	1	22.9591	23.442	53.4088
DATA	1205	8	57	0	0	NC_5_10921629	NC_5_10921629	7212.5	467	-3.036092341e-001	1.140204732e-001	7.750250488e-003	5.493006e+002	2.730240e+002	7.370815e+001	7.302297e+001	165	99	22	51.5	7.359168e+000	1.580792e+001	0	0	0	0	0	0	0	0	0	0	0	119.181	29.0181	1	1	1	0	23.4529	22.9229	52.4286
DATA	1206	8	58	0	0	NC_1_29256027	NC_1_29256027	7234.11	467.455	2.047129395e-002	2.000471361e-001	9.184928769e-001	1.862468e+002	1.952361e+002	5.251135e+001	7.042120e+001	88	86	23	51	6.963711e+000	1.554248e+001	0	0	0	0	0	0	0	0	0	0	0	40.4517	20.7708	1	1	0	0	25.5572	23.2486	51.8136
DATA	1207	8	59	0	0	Col_2_8862824	Col_2_8862824	7255.18	467.964	-1.377427290e-001	8.589735454e-002	1.088080806e-001	7.208337e+002	5.249191e+002	8.718767e+001	8.558470e+001	212	118	23	50	7.209594e+000	1.634266e+001	0	0	0	0	0	0	0	0	0	0	0	156.72	55.8979	1	1	1	1	24.8756	23.4318	51.7386
DATA	1208	8	60	0	0	Col_1_16271383	Col_1_16271383	7275.6	468.2	-3.184489776e-002	7.434108245e-002	6.683875569e-001	8.994277e+002	8.358365e+002	1.024243e+002	1.074579e+002	243	154	24	51	7.439179e+000	1.546872e+001	0	0	0	0	0	0	0	0	0	0	0	195.737	89.0886	1	1	1	1	22.4545	23.8968	51.4307
DATA	1209	8	61	0	0	NC_1_10701219	NC_1_10701219	7297.43	467.532	9.965326170e-002	7.524453342e-002	1.853728838e-001	7.577044e+002	9.531320e+002	9.020842e+001	1.167753e+002	218	162	23	51	7.520142e+000	1.609110e+001	0	0	0	0	0	0	0	0	0	0	0	165.055	101.692	1	1	1	1	24.1747	23.2262	51.8452
DATA	1210	8	62	0	0	NC_3_2937666	NC_3_2937666	7318.29	468.02	-3.840280407e-002	8.115236371e-002	6.360572635e-001	7.140168e+002	6.535903e+002	8.654436e+001	9.389060e+001	203.5	138.5	25	52	7.726350e+000	1.570415e+001	0	0	0	0	0	0	0	0	0	0	0	155.69	69.7965	1	1	1	1	23.4529	24.1887	52.2402
DATA	1211	8	63	0	0	Col_5_9508153	Col_5_9508153	7340	467.203	1.248716760e-001	1.003943146e-001	2.135686820e-001	3.968201e+002	5.290117e+002	6.294434e+001	8.563485e+001	134	117	24	51	7.852200e+000	1.625246e+001	0	0	0	0	0	0	0	0	0	0	0	86.6054	56.5479	1	1	1	1	28.1191	23.8248	51.9367
DATA	1212	8	64	0	0	NC_1_8329521	NC_1_8329521	7361	467.203	1.172444905e-001	1.372067879e-001	3.928228023e-001	2.572836e+002	3.370208e+002	5.518061e+001	7.524946e+001	103	98	23	52	7.460784e+000	1.678563e+001	0	0	0	0	0	0	0	0	0	0	0	56.2033	36.0577	1	1	1	1	28.1191	23.3713	52.9579
DATA	1213	8	65	0	0	NC_1_3372978	NC_1_3372978	7382.8	466.318	2.302569064e-001	9.811476097e-002	1.893479917e-002	3.717573e+002	6.317080e+002	6.132558e+001	9.224226e+001	130	135	23	52	7.176090e+000	1.623704e+001	0	0	0	0	0	0	0	0	0	0	0	81.2809	67.6502	1	1	1	1	22.1978	22.9859	52.7512
DATA	1214	8	66	0	0	NC_4_6047408	NC_4_6047408	7403.19	466.058	-3.949556620e-001	3.379342964e-001	2.425104023e-001	1.656824e+002	6.672992e+001	5.147194e+001	6.722363e+001	83	67	22	50	7.226598e+000	1.702790e+001	0	0	0	0	0	0	0	0	0	0	0	36.2548	3.14096	1	0	0	0	24.1747	22.884	51.884
DATA	1215	8	67	0	0	NC_5_12090751	NC_5_12090751	7424.89	467.623	1.083112223e-001	1.407431108e-001	4.415569245e-001	2.511090e+002	3.222356e+002	5.477932e+001	7.444098e+001	107.5	93.5	22	49	7.030810e+000	1.721046e+001	0	0	0	0	0	0	0	0	0	0	0	55.0016	34.5659	1	1	1	0	24.6442	22.8819	51.5824
DATA	1216	8	68	0	0	Col_2_2766002	Col_2_2766002	7445.2	467.61	-5.371960681e-002	1.200405736e-001	6.545053678e-001	3.712596e+002	3.280636e+002	6.119485e+001	7.464723e+001	131	104.5	23	50	7.317694e+000	1.760629e+001	0	0	0	0	0	0	0	0	0	0	0	81.3831	35.219	1	1	1	0	25.7804	23.2645	52.1873
DATA	1217	8	69	0	0	NC_2_17867801	NC_2_17867801	7466.79	467.774	3.074601407e-002	7.278152640e-002	6.727020211e-001	8.906491e+002	9.559884e+002	1.014650e+002	1.167381e+002	246	165	22	50	7.599812e+000	1.659876e+001	0	0	0	0	0	0	0	0	0	0	0	195.398	102.713	1	1	1	1	24.4106	23.1246	51.3739
DATA	1218	8	70	0	0	Col_5_16696916	Col_5_16696916	7488.33	467.755	6.743925630e-002	8.193364852e-002	4.104534183e-001	6.162400e+002	7.197623e+002	7.846317e+001	9.829603e+001	184	134	22	52	7.045855e+000	1.662441e+001	0	0	0	0	0	0	0	0	0	0	0	135.3	77.3937	1	1	1	1	23.696	22.8499	52.9946
DATA	1219	8	71	0	0	NC_1_19312031	NC_1_19312031	7509	466.797	2.024491741e-001	5.373573984e-001	7.063597137e-001	5.281010e+001	8.417171e+001	4.882462e+001	6.742022e+001	61	75	22	52	7.274757e+000	1.556893e+001	0	0	0	0	0	0	0	0	0	0	0	11.6022	9.05768	1	1	0	0	28.1191	22.6005	52.5906
DATA	1220	8	72	0	0	Col_2_14047850	Col_2_14047850	7529.94	466.653	1.156625006e-001	1.061961869e-001	2.760922162e-001	3.640488e+002	4.751405e+002	6.064760e+001	8.201081e+001	124	116.5	22	51	7.377995e+000	1.493988e+001	0	0	0	0	0	0	0	0	0	0	0	80.0337	51.1666	1	1	1	1	23.4529	22.5248	51.078
DATA	1221	8	73	0	0	NC_3_13455538	NC_3_13455538	7551.07	466.678	2.195492151e-001	6.540244005e-002	7.882263925e-004	2.719972e+003	4.509347e+003	2.762829e+002	4.558553e+002	610.5	551.5	22	50	7.402705e+000	1.608542e+001	0	0	0	0	0	0	0	0	0	0	0	598.354	485.935	1	1	1	1	26.0017	22.4597	50.3483
DATA	1222	8	74	0	0	NC_5_8777236	NC_5_8777236	7571.6	466.62	3.262805804e-002	7.381527150e-002	6.584724618e-001	8.446633e+002	9.105665e+002	9.737357e+001	1.129051e+002	237	154	22	50	7.210786e+000	1.669476e+001	0	0	0	0	0	0	0	0	0	0	0	185.921	98.1876	1	1	1	1	24.4106	22.1185	51.0972
DATA	1223	8	75	0	0	Col_2_4652064	Col_2_4652064	7593.93	466.81	-1.620626691e-001	7.357063138e-002	2.760761559e-002	1.137754e+003	7.834041e+002	1.236489e+002	1.028961e+002	296	143.5	22	49	7.215612e+000	1.705975e+001	0	0	0	0	0	0	0	0	0	0	0	250.586	84.5311	1	1	1	1	25.5572	22.162	50.719
DATA	1224	8	76	0	0	Col_5_14751314	Col_5_14751314	7614.59	466.717	-4.017156642e-002	6.451694900e-002	5.335136490e-001	1.929872e+003	1.759369e+003	1.989622e+002	1.881462e+002	487	256	22	51	7.417537e+000	1.628053e+001	0	0	0	0	0	0	0	0	0	0	0	425.257	189.951	1	1	1	1	24.6442	22.4597	51.9169
DATA	1225	8	77	0	0	Col_4_4594032	Col_4_4594032	7636.03	466.632	9.146501210e-002	6.662298727e-002	1.697913294e-001	1.315232e+003	1.623556e+003	1.401359e+002	1.754978e+002	331	239	23	51	7.599922e+000	1.725257e+001	0	0	0	0	0	0	0	0	0	0	0	289.953	175.388	1	1	1	1	25.5572	22.9862	53.2624
DATA	1226	8	78	0	0	Col_4_10485736	Col_4_10485736	7657.35	466.769	5.736763964e-002	6.379392562e-002	3.685115688e-001	2.034695e+003	2.322026e+003	2.091353e+002	2.415648e+002	492	309	23	52	7.580862e+000	1.676427e+001	0	0	0	0	0	0	0	0	0	0	0	448.757	250.972	1	1	1	1	24.6442	22.8174	52.9942
DATA	1227	8	79	0	0	Col_2_8113336	Col_2_8113336	7678.13	466.564	-1.998366964e-002	1.564833747e-001	8.983826340e-001	2.540040e+002	2.425811e+002	5.460117e+001	7.084961e+001	104	87	23	52	7.728445e+000	1.615967e+001	0	0	0	0	0	0	0	0	0	0	0	56.0404	26.2316	1	1	1	0	25.7804	22.6086	52.6457
DATA	1228	8	80	0	0	Col_5_10087582	Col_5_10087582	7699.34	466.5	6.699688911e-001	9.317832878e-002	6.470629019e-013	4.541870e+002	2.124240e+003	6.631378e+001	2.226010e+002	147	281	22	52	7.836766e+000	1.699295e+001	0	0	0	0	0	0	0	0	0	0	0	100.237	229.809	1	1	1	1	25.3321	22.3754	53.7283
DATA	1229	8	81	0	0	Col_3_14669038	Col_3_14669038	7720.51	466.4	-6.756021317e-002	6.647987941e-002	3.095100972e-001	1.561685e+003	1.336698e+003	1.634689e+002	1.493025e+002	384	215	23	52	7.513402e+000	1.711095e+001	0	0	0	0	0	0	0	0	0	0	0	344.745	144.668	1	1	1	1	24.4106	22.5027	52.2297
DATA	1230	8	82	0	0	NC_5_26681810	NC_5_26681810	7741.52	466.058	1.436430967e-002	7.938739461e-002	8.564151216e-001	6.980837e+002	7.215589e+002	8.488741e+001	9.811631e+001	195.5	140	22	52	7.434143e+000	1.699539e+001	0	0	0	0	0	0	0	0	0	0	0	154.13	78.1221	1	1	1	1	24.6442	21.7612	52.9606
DATA	1231	8	83	0	0	NC_4_18134567	NC_4_18134567	7762.69	466.422	1.933582224e-001	1.061742545e-001	6.858550724e-002	3.340700e+002	5.214296e+002	5.871830e+001	8.447800e+001	123.5	118	22.5	49	7.249123e+000	1.538619e+001	0	0	0	0	0	0	0	0	0	0	0	73.7731	56.4716	1	1	1	1	26.6546	22.6366	49.2077
DATA	1232	8	84	0	0	NC_5_18424369	NC_5_18424369	7784.26	466.684	-7.297288026e-002	1.747142923e-001	6.761885693e-001	2.371241e+002	2.004485e+002	5.379162e+001	6.940509e+001	105	89	22	49	7.612396e+000	1.550472e+001	0	0	0	0	0	0	0	0	0	0	0	52.3706	21.7147	1	1	0	0	25.1049	22.6337	49.7406
DATA	1233	8	85	0	0	NC_1_5625329	NC_1_5625329	7805.27	466	1.061288722e-001	6.221206492e-002	8.802279335e-002	1.538173e+004	1.963966e+004	1.538930e+003	1.965089e+003	3295	2137	23	51	7.876058e+000	1.540834e+001	0	0	0	0	0	0	0	0	0	0	0	3397.07	2128.11	1	1	1	1	26.0017	23.3141	51.2513
DATA	1234	8	86	0	0	NC_5_22710624	NC_5_22710624	7826.73	465.522	-1.917820317e-001	4.336501076e-001	6.583078550e-001	1.026306e+002	6.599254e+001	4.936642e+001	6.652954e+001	71	68	22	50	7.118842e+000	1.510643e+001	0	0	0	0	0	0	0	0	0	0	0	22.6645	4.18102	1	0	0	0	27.501	22.5668	50.4183
DATA	1235	8	87	0	0	Col_5_22239852	Col_5_22239852	7847.54	466.807	1.310573261e+000	1.382429188e-001	2.537479145e-021	6.285060e+002	1.284940e+004	7.925749e+001	1.286655e+003	186	1440	22	51	7.282779e+000	1.474057e+001	0	0	0	0	0	0	0	0	0	0	0	138.801	1392.72	1	1	1	1	25.3321	22.8098	51.3112
DATA	1236	8	88	0	0	Col_4_7194966	Col_4_7194966	7868.74	466.426	-2.006069795e-002	6.929876985e-002	7.722130885e-001	1.138796e+003	1.087390e+003	1.236971e+002	1.274123e+002	297	175	22	50	7.216270e+000	1.517677e+001	0	0	0	0	0	0	0	0	0	0	0	251.45	117.872	1	1	1	1	24.8756	22.5896	50.7803
DATA	1237	8	89	0	0	Col_1_8215705	Col_1_8215705	7890.3	466.23	1.080052811e-001	1.396077785e-001	4.391474488e-001	2.513237e+002	3.222839e+002	5.445282e+001	7.381101e+001	104	100	23	50	6.840055e+000	1.520866e+001	0	0	0	0	0	0	0	0	0	0	0	55.4803	34.9365	1	1	1	0	26.4388	23.061	51.1076
DATA	1238	8	90	0	0	NC_5_5480220	NC_5_5480220	7911.1	466.097	8.771496313e-001	1.043599205e-001	4.277044250e-017	5.016683e+002	3.780648e+003	6.965262e+001	3.838523e+002	159	479	23	52	7.076026e+000	1.544713e+001	0	0	0	0	0	0	0	0	0	0	0	110.714	409.826	1	1	1	1	27.2919	23.1855	50.9275
DATA	1239	8	91	0	0	NC_1_27339927	NC_1_27339927	7932.41	465.922	1.306785995e-001	1.236239548e-001	2.904817638e-001	2.867499e+002	3.874198e+002	5.620214e+001	7.688357e+001	111	113	22	52	7.138031e+000	1.684169e+001	0	0	0	0	0	0	0	0	0	0	0	63.2608	41.9938	1	1	1	1	26.8687	22.564	51.8638
DATA	1240	8	92	0	0	Col_5_10641137	Col_5_10641137	7953.42	466	4.615664496e-001	7.476734865e-002	6.684984455e-010	4.140506e+003	1.198450e+004	4.168646e+002	1.200289e+003	962	1377	22	49	7.580139e+000	1.699675e+001	0	0	0	0	0	0	0	0	0	0	0	913.096	1298.87	1	1	1	1	26.2212	22.5855	50.6116
DATA	1241	8	93	0	0	NC_4_9599791	NC_4_9599791	7974.56	465.973	-3.848315429e-002	1.276850302e-001	7.631161454e-001	3.333182e+002	3.050534e+002	5.874878e+001	7.309903e+001	122	92	22	49	7.190255e+000	1.749759e+001	0	0	0	0	0	0	0	0	0	0	0	73.4717	33.0555	1	1	1	0	29.1201	22.9145	51.056
DATA	1242	8	94	0	0	NC_4_8007074	NC_4_8007074	7995.63	465.949	1.354301033e-001	1.290943673e-001	2.941420705e-001	2.695434e+002	3.681788e+002	5.540226e+001	7.596408e+001	110	105	22	50	7.242445e+000	1.709743e+001	0	0	0	0	0	0	0	0	0	0	0	59.3829	39.8863	1	1	1	1	26.0017	22.5944	50.5573
DATA	1243	8	95	0	0	Col_1_9113459	Col_1_9113459	8016.77	465.774	-2.644310781e-002	8.585751598e-002	7.580912582e-001	6.141313e+002	5.778540e+002	7.821316e+001	8.807210e+001	185.5	130.5	22	50	7.050815e+000	1.680250e+001	0	0	0	0	0	0	0	0	0	0	0	135.217	62.5832	1	1	1	1	24.4106	22.5137	50.8116
DATA	1244	8	96	0	0	Col_5_26678742	Col_5_26678742	8037.44	465.527	5.733638860e-002	6.986567109e-002	4.118364796e-001	1.016356e+003	1.159798e+003	1.125995e+002	1.336856e+002	273.5	185	22	50	7.055050e+000	1.616549e+001	0	0	0	0	0	0	0	0	0	0	0	223.628	125.567	1	1	1	1	24.4106	22.2094	50.3361
DATA	1245	8	97	0	0	Col_1_27545223	Col_1_27545223	8058.63	465.561	8.066204363e-003	7.507124122e-002	9.144341086e-001	8.206311e+002	8.360152e+002	9.532354e+001	1.068335e+002	229	152.5	22	50	6.832030e+000	1.603314e+001	0	0	0	0	0	0	0	0	0	0	0	180.433	90.4748	1	1	1	1	25.1049	22.4678	51.4034
DATA	1246	8	98	0	0	Col_2_13926531	Col_2_13926531	8079.93	465.729	1.318489333e-001	7.837765780e-002	9.252503763e-002	6.489340e+002	8.791226e+002	8.103718e+001	1.102588e+002	189	160	22	50	7.196373e+000	1.619067e+001	0	0	0	0	0	0	0	0	0	0	0	142.571	95.0943	1	1	1	1	26.0017	22.9869	51.7232
DATA	1247	8	99	0	0	Col_2_12998246	Col_2_12998246	8101.46	465.864	6.847867872e-001	9.009737928e-002	2.949468681e-014	7.866930e+002	3.807081e+003	9.245948e+001	3.864866e+002	221	476	23	51	7.310406e+000	1.663852e+001	0	0	0	0	0	0	0	0	0	0	0	172.69	411.585	1	1	1	1	25.3321	22.9615	51.9973
DATA	1248	8	100	0	0	NC_2_10068129	NC_2_10068129	8122.85	465.864	2.750316916e-001	8.347843651e-002	9.854659895e-004	5.069434e+002	9.549731e+002	7.024386e+001	1.164403e+002	161	167	23	52	7.227318e+000	1.708410e+001	0	0	0	0	0	0	0	0	0	0	0	111.177	103.18	1	1	1	1	26.0017	22.9595	52.4297
DATA	1249	8	101	0	0	NC_2_12474892	NC_2_12474892	8143.8	466.14	8.205224257e-002	7.175731777e-002	2.528440765e-001	8.961450e+002	1.082507e+003	1.019780e+002	1.271325e+002	237.5	174	23	52	7.181225e+000	1.653270e+001	0	0	0	0	0	0	0	0	0	0	0	196.347	116.883	1	1	1	1	23.4529	22.7967	52.7127
DATA	1250	8	102	0	0	NC_1_8681324	NC_1_8681324	8164.62	465.655	-1.407386821e-001	4.620654487e-001	7.606814590e-001	9.165633e+001	6.628630e+001	4.957723e+001	6.693206e+001	74	69	22	52	7.208061e+000	1.622050e+001	0	0	0	0	0	0	0	0	0	0	0	20.0604	5.83489	1	0	0	0	25.1049	22.72	52.4587
DATA	1251	8	103	0	0	Col_5_19501292	Col_5_19501292	8186.15	465.642	-9.136661200e-002	6.655394098e-002	1.698081871e-001	1.642714e+003	1.331053e+003	1.713603e+002	1.489120e+002	394	205	22	52	7.514107e+000	1.568209e+001	0	0	0	0	0	0	0	0	0	0	0	359.125	143.505	1	1	1	1	24.6442	22.5962	52.283
DATA	1252	8	104	0	0	Col_3_21845531	Col_3_21845531	8206.85	465.519	1.105871906e-001	6.292486332e-002	7.884142312e-002	3.416826e+003	4.407680e+003	3.451548e+002	4.458044e+002	759.5	514.5	22	50	7.778304e+000	1.561768e+001	0	0	0	0	0	0	0	0	0	0	0	746.107	474.812	1	1	1	1	24.4106	22.2778	51.1944
DATA	1253	8	105	0	0	NC_3_18515173	NC_3_18515173	8228.5	465.324	3.890842189e-002	1.874582859e-001	8.355742888e-001	1.942364e+002	2.124413e+002	5.261444e+001	7.017696e+001	83	88	23	50	6.875369e+000	1.658804e+001	0	0	0	0	0	0	0	0	0	0	0	42.3592	22.8636	1	1	0	0	27.0811	22.958	52.0728
DATA	1254	8	106	0	0	NC_5_26751557	NC_5_26751557	8249.5	465.324	6.664992870e-002	8.242502183e-002	4.187378933e-001	6.100495e+002	7.112380e+002	7.822284e+001	9.767716e+001	173.5	151	23	51	6.593287e+000	1.544702e+001	0	0	0	0	0	0	0	0	0	0	0	132.868	76.4712	1	1	1	1	27.0811	22.9749	51.6212
DATA	1255	8	107	0	0	NC_1_2163519	NC_1_2163519	8270.4	465.767	2.014056540e-001	6.477183887e-002	1.874275802e-003	3.085270e+003	4.905676e+003	3.123978e+002	4.951244e+002	654	492	23	51	6.706123e+000	1.578696e+001	0	0	0	1	0	0	0	0	0	0	0	671.09	526.898	1	1	1	1	22.4545	22.9808	52.0769
DATA	1256	8	108	0	0	NC_1_6749136	NC_1_6749136	8292	465.203	0.000000000e+000	6.307277141e-001	1.000000000e+000	4.878648e+001	6.666588e+001	4.913296e+001	6.709527e+001	55.5	62.5	23	52	7.029107e+000	1.683473e+001	0	0	0	0	0	0	0	0	0	0	0	3.91922	-1.52468	0	0	0	0	28.1191	22.8741	52.1839
DATA	1257	8	109	0	0	Col_1_13730619	Col_1_13730619	8312.92	465.353	-5.602589662e-002	9.778208875e-002	5.666671311e-001	5.076306e+002	4.461921e+002	7.067339e+001	8.064279e+001	158.5	114	23	51	7.194915e+000	1.621277e+001	0	0	0	0	0	0	0	0	0	0	0	110.088	47.8133	1	1	1	1	24.1747	23.495	52.51
DATA	1258	8	110	0	0	NC_3_4880932	NC_3_4880932	8334.56	465.125	4.411364584e-002	8.574799510e-002	6.069326028e-001	5.761505e+002	6.377487e+002	7.579676e+001	9.268867e+001	170.5	127.5	23	51	7.826821e+000	1.658369e+001	0	0	0	0	0	0	0	0	0	0	0	124.747	68.2528	1	1	1	1	26.6546	23.835	52.032
DATA	1259	8	111	0	0	NC_5_702758	NC_5_702758	8355.3	465.528	-1.969220484e-001	1.113061624e-001	7.686170202e-002	4.951745e+002	3.146562e+002	6.989354e+001	7.433636e+001	159	94	23	51	7.765427e+000	1.606426e+001	0	0	0	0	0	0	0	0	0	0	0	107.049	33.6309	1	1	1	0	24.4106	23.9033	51.4198
DATA	1260	8	112	0	0	NC_5_802226	NC_5_802226	8375.6	465.371	-5.542194559e-002	1.671130648e-001	7.401585418e-001	2.489647e+002	2.191370e+002	5.532499e+001	7.090943e+001	101	86	24	50	7.735307e+000	1.631012e+001	0	0	0	0	0	0	0	0	0	0	0	53.7352	23.3904	1	1	1	0	19.1492	24.4686	51.9398
DATA	1261	8	113	0	0	Col_1_12381317	Col_1_12381317	8396.8	465.275	-6.655069615e-002	1.139706566e-001	5.592685263e-001	4.093496e+002	3.511912e+002	6.422777e+001	7.612256e+001	136	103	24	51	7.878649e+000	1.669324e+001	0	0	0	0	0	0	0	0	0	0	0	88.1982	37.4308	1	1	1	1	24.4106	24.696	52.44
DATA	1262	8	114	0	0	Col_1_22760390	Col_1_22760390	8418.62	465	-9.465441401e-002	8.183679094e-002	2.474259355e-001	7.593116e+002	6.106124e+002	9.068769e+001	9.112748e+001	211	127	23	50	7.468056e+000	1.717440e+001	0	0	0	0	0	0	0	0	0	0	0	163.295	64.9778	1	1	1	1	30	24.3263	52.3289
DATA	1263	8	115	0	0	Col_5_1903375	Col_5_1903375	8440	464.797	-5.301509160e-002	7.252541087e-002	4.647874409e-001	1.012910e+003	8.965113e+002	1.128178e+002	1.123742e+002	254	156	23	51	7.356633e+000	1.772573e+001	0	0	0	0	0	0	0	0	0	0	0	217.424	95.2465	1	1	1	1	28.1191	23.9738	52.9764
DATA	1264	8	116	0	0	Col_2_6706130	Col_2_6706130	8460.87	464.903	-5.125056693e-004	1.447726387e-001	9.971754365e-001	2.789677e+002	2.786387e+002	5.705615e+001	7.336435e+001	113	94	24	50	7.853244e+000	1.768429e+001	0	0	0	0	0	0	0	0	0	0	0	59.7699	29.5537	1	1	1	0	27.0811	24.5339	52.9539
DATA	1265	8	117	0	0	Col_3_7125921	Col_3_7125921	8481.79	465.529	5.894598303e-002	6.793149631e-002	3.855438872e-001	1.198636e+003	1.372883e+003	1.298217e+002	1.531995e+002	305.5	203.5	24	51	7.574012e+000	1.739799e+001	0	0	0	0	0	0	0	0	0	0	0	256.336	145.361	1	1	1	1	19.7386	24.366	52.4928
DATA	1266	8	118	0	0	NC_4_5995762	NC_4_5995762	8503.02	464.725	-2.071957515e-002	1.505713789e-001	8.905515509e-001	2.732997e+002	2.605671e+002	5.695391e+001	7.292394e+001	110	95.5	24	51	7.656862e+000	1.775207e+001	0	0	0	0	0	0	0	0	0	0	0	58.3247	27.5385	1	1	1	0	23.9365	24.2649	52.9325
DATA	1267	8	119	0	0	NC_3_21407097	NC_3_21407097	8524.5	464.676	1.074399840e-001	2.290656194e-001	6.390440224e-001	1.469640e+002	1.882136e+002	5.218465e+001	7.078960e+001	82	84	24	50	7.485837e+000	1.671993e+001	0	0	0	0	0	0	0	0	0	0	0	31.2982	19.8532	1	1	0	0	27.0811	24.3989	50.9628
DATA	1268	8	120	0	0	NC_5_12022708	NC_5_12022708	8545.77	465.106	3.076786636e-002	9.750216179e-002	7.523358476e-001	4.697017e+002	5.041851e+002	6.872993e+001	8.495617e+001	149.5	118	24	50	7.639973e+000	1.691032e+001	0	0	0	0	0	0	0	0	0	0	0	99.8241	53.0768	1	1	1	1	22.9591	24.1953	51.6069
DATA	1269	8	121	0	0	NC_2_17287029	NC_2_17287029	8567	464.5	2.072201316e-001	1.252098602e-001	9.792804948e-002	1.198894e+003	1.931973e+003	1.407543e+002	4.199941e+002	278	182	24	49	7.588202e+000	1.583403e+001	0	0	1	1	0	0	0	0	0	0	0	254.232	202.965	1	1	1	1	26.2212	24.3299	51.0412
DATA	1270	8	122	0	0	NC_5_18403208	NC_5_18403208	8588.28	465.1	-8.100538406e-003	9.137699524e-002	9.293603505e-001	5.518828e+002	5.416844e+002	7.473532e+001	8.745991e+001	165	125	24	52	7.801864e+000	1.568594e+001	0	0	0	0	0	0	0	0	0	0	0	116.78	56.7851	1	1	1	1	23.696	24.5314	51.9058
DATA	1271	8	123	0	0	Col_1_21906580	Col_1_21906580	8609.73	465.346	-8.794066631e-002	8.601152885e-002	3.065779850e-001	6.862611e+002	5.604653e+002	8.520883e+001	8.875460e+001	189	124	23	52	7.662565e+000	1.536706e+001	0	0	0	0	0	0	0	0	0	0	0	144.891	58.6226	1	1	1	1	23.696	24.1266	52.5873
DATA	1272	8	124	0	0	Col_3_10546378	Col_3_10546378	8630.25	465.298	-1.477959804e-001	7.723251721e-002	5.566492454e-002	9.776622e+002	6.956533e+002	1.100933e+002	9.796181e+001	252	136	23	50	6.959315e+000	1.554797e+001	0	0	0	0	0	0	0	0	0	0	0	205.959	72.6019	1	1	1	1	22.9591	24.1513	51.4538
DATA	1273	8	125	0	0	NC_3_2306644	NC_3_2306644	8651.61	464.964	-5.023848158e-002	7.791113025e-002	5.190452827e-001	8.265405e+002	7.362506e+002	9.698537e+001	1.009977e+002	224	141	24	50	6.950221e+000	1.602837e+001	0	0	0	0	0	0	0	0	0	0	0	173.711	76.6561	1	1	1	1	25.1049	24.046	50.1304
DATA	1274	8	126	0	0	NC_1_17010114	NC_1_17010114	8672.83	465.457	-1.166022345e-003	6.564836752e-002	9.858290107e-001	1.612514e+003	1.608190e+003	1.690809e+002	1.751172e+002	374	234	23.5	50	7.150917e+000	1.662270e+001	0	0	0	0	0	0	0	0	0	0	0	338.118	167.032	1	1	1	1	22.1978	23.8912	51.0853
DATA	1275	8	127	0	0	NC_5_17768039	NC_5_17768039	8693.96	463.875	-2.899849981e-002	9.989975062e-002	7.716050997e-001	4.913521e+002	4.596152e+002	7.080870e+001	8.330669e+001	157	112	24	49	6.995068e+000	1.620885e+001	0	0	0	0	0	0	0	0	0	0	0	102.765	47.6169	1	1	1	1	22.7082	23.853	49.9554
DATA	1276	8	128	0	0	NC_5_2215921	NC_5_2215921	8715.42	464.65	0.000000000e+000	6.303816840e-001	1.000000000e+000	5.078081e+001	6.921713e+001	5.110695e+001	6.966296e+001	45	59	24	50	7.147420e+000	1.699484e+001	0	0	0	0	0	0	0	0	0	0	0	-2.64379	-2.57504	0	0	0	0	20.8674	24.3225	51.0562
DATA	1277	8	129	0	0	NC_1_4968366	NC_1_4968366	8736.15	464.5	0.000000000e+000	6.311155910e-001	1.000000000e+000	5.090349e+001	6.939840e+001	5.123041e+001	6.996771e+001	45	76	24	50.5	7.188098e+000	1.691264e+001	0	0	0	0	0	0	0	0	0	0	0	-5.49309	4.26198	0	0	0	0	30	25.092	51.6523
DATA	1278	8	130	0	0	Col_3_19733864	Col_3_19733864	8757.25	463.647	1.451014266e-001	1.127267980e-001	1.980261623e-001	3.394368e+002	4.740895e+002	6.156478e+001	8.457481e+001	110.5	113.5	24	51.5	7.026455e+000	1.615154e+001	0	0	0	0	0	0	0	0	0	0	0	70.4733	48.7257	1	1	1	1	23.4529	25.1609	52.2921
DATA	1279	8	131	0	0	NC_1_20740890	NC_1_20740890	8777.69	464.686	-5.798938216e-002	1.868559735e-001	7.563003842e-001	2.290168e+002	2.003909e+002	5.634420e+001	7.303079e+001	91	86	24	51	6.656077e+000	1.644195e+001	0	0	0	0	0	0	0	0	0	0	0	47.4391	20.5399	1	1	0	0	23.9365	24.472	52.8773
DATA	1280	8	132	0	0	NC_1_22715949	NC_1_22715949	8799.49	464.491	-2.180880825e-001	2.091271546e-001	2.970181497e-001	2.425265e+002	1.467814e+002	5.702894e+001	7.195116e+001	97	81	24	51	7.166786e+000	1.585372e+001	0	0	0	0	0	0	0	0	0	0	0	50.1061	15.0001	1	1	0	0	24.4106	25.1572	52.2603
DATA	1281	8	133	0	0	NC_3_9311948	NC_3_9311948	8820.53	464.204	-1.355591136e-001	2.354711816e-001	5.648227000e-001	1.950628e+002	1.427629e+002	5.530173e+001	7.207545e+001	92	80	24	50	6.902052e+000	1.694868e+001	0	0	0	0	0	0	0	0	0	0	0	40.197	14.5462	1	1	0	0	23.696	25.3799	51.4063
DATA	1282	8	134	0	0	Col_1_25300901	Col_1_25300901	8841.74	464.811	8.888681858e-002	6.412189788e-002	1.656808956e-001	2.078246e+003	2.550256e+003	2.142014e+002	2.646878e+002	459	316.5	25	50	7.278309e+000	1.712198e+001	0	0	0	0	0	0	0	0	0	0	0	427.201	259.056	1	1	1	1	24.4106	25.3567	51.3652
DATA	1283	8	135	0	0	Col_4_16853732	Col_4_16853732	8863.08	464.769	9.712732057e-002	1.444948411e-001	5.014656842e-001	2.615948e+002	3.271571e+002	5.821978e+001	7.825441e+001	101	99.5	25	50	6.922011e+000	1.712358e+001	0	0	0	0	0	0	0	0	0	0	0	53.6333	33.1278	1	1	1	0	24.1747	25.1589	50.4712
DATA	1284	8	136	0	0	NC_5_15889260	NC_5_15889260	8884.06	463.656	-1.471022225e-001	9.831844726e-002	1.346064252e-001	5.984293e+002	4.264917e+002	7.937893e+001	8.309656e+001	174.5	106.5	25	50	7.032127e+000	1.724650e+001	0	0	0	0	0	0	0	0	0	0	0	122.363	43.0476	1	1	1	1	19.1492	24.9032	51.2308
DATA	1285	8	137	0	0	NC_1_24418496	NC_1_24418496	8905.44	463.973	-1.111753203e-001	4.779831618e-001	8.160778164e-001	9.183736e+001	7.109582e+001	5.308751e+001	7.165175e+001	64	69.5	25	51	7.016663e+000	1.689087e+001	0	0	0	0	0	0	0	0	0	0	0	18.7297	3.76872	1	0	0	0	29.1201	24.542	51.2977
DATA	1286	8	138	0	0	Col_5_2201264	Col_5_2201264	8926.25	464.393	1.169444642e-001	6.263340356e-002	6.188396857e-002	5.555966e+003	7.272841e+003	5.580639e+002	7.308187e+002	1141.5	776	25	50	6.913553e+000	1.714812e+001	0	0	0	0	0	0	0	0	0	0	0	1130.27	729.236	1	1	1	1	25.1049	24.61	51.2256
DATA	1287	8	139	0	0	Col_4_13588707	Col_4_13588707	8947.57	464.017	-6.562717442e-002	7.125806520e-002	3.570614479e-001	1.171122e+003	1.006874e+003	1.283654e+002	1.238058e+002	284	174	24	50	6.476947e+000	1.740857e+001	0	0	0	0	0	0	0	0	0	0	0	237.61	100.606	1	1	1	1	26.2212	24.1713	51.7669
DATA	1288	8	140	0	0	Col_1_28550041	Col_1_28550041	8969.11	463.345	-9.820440237e-003	7.260182551e-002	8.924028542e-001	1.015352e+003	9.926506e+002	1.143982e+002	1.228055e+002	247	155	24	49	6.994471e+000	1.553269e+001	0	0	0	0	0	0	0	0	0	0	0	205.444	98.8264	1	1	1	1	25.3321	24.2234	50.3433
DATA	1289	8	141	0	0	NC_5_8028366	NC_5_8028366	8990.48	463.25	0.000000000e+000	6.326978710e-001	1.000000000e+000	5.250438e+001	7.210240e+001	5.286149e+001	7.285567e+001	52	70	24	49	7.411960e+000	1.590310e+001	0	0	0	0	0	0	0	0	0	0	0	2.92717	6.42913	0	0	0	0	21.1402	24.4121	52.022
DATA	1290	8	142	0	0	NC_1_932929	NC_1_932929	9011.58	463.5	-1.622460581e-002	5.335069612e-001	9.757390844e-001	7.512192e+001	7.236725e+001	5.350696e+001	7.308801e+001	62.5	71.5	24	49	7.351271e+000	1.435781e+001	0	0	0	0	0	0	0	0	0	0	0	15.1212	6.02463	1	0	0	0	24.4106	24.8005	50.8464
DATA	1291	8	143	0	0	NC_5_18126979	NC_5_18126979	9032.71	463.633	-6.605738826e-002	5.032989701e-001	8.955784893e-001	8.457263e+001	7.263943e+001	5.378226e+001	7.330752e+001	64	67	24	51	6.752688e+000	1.542157e+001	0	0	0	0	0	0	0	0	0	0	0	16.9799	5.33101	1	0	0	0	23.696	24.3031	52.399
DATA	1292	8	144	0	0	NC_5_23159716	NC_5_23159716	9053.5	463.676	0.000000000e+000	6.316198040e-001	1.000000000e+000	5.290743e+001	7.291395e+001	5.324723e+001	7.344759e+001	43	66	24	53	7.765535e+000	1.562851e+001	0	0	0	0	0	0	0	0	0	0	0	-3.0168	3.00688	0	0	0	0	30	25.2792	53.8706
DATA	1293	8	145	0	0	Col_3_7029751	Col_3_7029751	9074.66	463.96	6.239685425e-002	7.780446903e-002	4.225702812e-001	7.747602e+002	8.944666e+002	9.408578e+001	1.158795e+002	202	144	24	54	7.355048e+000	1.595547e+001	0	0	0	0	0	0	0	0	0	0	0	154.768	87.3977	1	1	1	1	23.9365	24.9587	54.2506
DATA	1294	8	146	0	0	NC_5_17562005	NC_5_17562005	9096.14	463.632	-2.421098362e-001	1.014666747e-001	1.702802524e-002	6.659484e+002	3.813561e+002	8.543652e+001	8.322331e+001	178	104	23	53	7.805686e+000	1.833047e+001	0	0	0	0	0	0	0	0	0	0	0	132.685	37.1104	1	1	1	1	25.7804	24.2053	53.4579
DATA	1295	8	147	0	0	NC_1_27311590	NC_1_27311590	9117	463.078	1.754532283e-002	1.851010635e-001	9.244833764e-001	2.233279e+002	2.325350e+002	5.811949e+001	7.782720e+001	91	89	24	53	7.600444e+000	1.774678e+001	0	0	0	0	0	0	0	0	0	0	0	44.3834	22.5368	1	1	0	0	23.4529	24.4933	52.8043
DATA	1296	8	148	0	0	Col_4_10138710	Col_4_10138710	9138.26	463.37	1.938512922e-002	1.289435646e-001	8.804978831e-001	3.444769e+002	3.602013e+002	6.387456e+001	8.282397e+001	115	101	25	50	7.554965e+000	1.741410e+001	0	0	0	0	0	0	0	0	0	0	0	68.2919	34.7653	1	1	1	0	24.8756	25.0296	51.1482
DATA	1297	8	149	0	0	Col_2_12967589	Col_2_12967589	9159.16	463.31	1.196044201e-004	7.200044202e-002	9.986745849e-001	1.066506e+003	1.066800e+003	1.195063e+002	1.303445e+002	248	166	25	49	8.091408e+000	1.646607e+001	0	0	0	0	0	0	0	0	0	0	0	210.92	102.534	1	1	1	1	25.7804	24.9869	50.1627
DATA	1298	8	150	0	0	Col_1_26280966	Col_1_26280966	9180.62	463.479	-9.679661511e-002	2.020194575e-001	6.318354712e-001	2.334242e+002	1.867881e+002	5.887639e+001	7.750524e+001	90	86.5	25	49	7.663762e+000	1.545590e+001	0	0	0	0	0	0	0	0	0	0	0	46.0517	17.8748	1	1	0	0	23.9365	25.2308	49.4077
DATA	1299	8	151	0	0	Col_2_12978279	Col_2_12978279	9202.04	463.5	-1.186720262e-001	1.939041904e-001	5.405286758e-001	2.513380e+002	1.912432e+002	5.972711e+001	7.793783e+001	90.5	83	24	49	7.227202e+000	1.615312e+001	0	0	0	0	0	0	0	0	0	0	0	49.467	18.2202	1	1	0	0	25.3321	23.9594	50.0228
DATA	1300	8	152	0	0	NC_1_2656873	NC_1_2656873	9223.5	463.95	-1.065363719e-001	1.197225357e-001	3.735407243e-001	4.467356e+002	3.495539e+002	7.032021e+001	8.355771e+001	133	95.5	23	49	6.949873e+000	1.637811e+001	0	0	0	0	0	0	0	0	0	0	0	87.7214	33.1537	1	1	1	0	21.4095	23.7297	50.0378
DATA	1301	8	153	0	0	Col_1_11468192	Col_1_11468192	9244	463.5	2.497598107e-001	6.346931016e-002	8.315263383e-005	3.685315e+003	6.549896e+003	3.873362e+002	6.163472e+002	650	637	24	48	7.321872e+000	1.663233e+001	0	0	1	1	0	0	0	0	0	0	0	722.013	618.482	1	1	1	1	26.2212	24.1362	49.8202
DATA	1302	8	154	0	0	NC_1_10779368	NC_1_10779368	9265.61	463.857	-1.497735397e-002	6.964913164e-002	8.297360798e-001	1.266001e+003	1.223085e+003	1.378530e+002	1.443097e+002	292	186	24	50	7.295917e+000	1.737863e+001	0	0	0	0	0	0	0	0	0	0	0	247.477	114.953	1	1	1	1	23.9365	24.3305	51.8927
DATA	1303	8	155	0	0	Col_1_177232	Col_1_177232	9286.23	463.215	1.694477962e-001	8.091003375e-002	3.623555729e-002	6.657068e+002	9.834013e+002	8.614312e+001	1.248649e+002	176	152	24	53	6.483428e+000	1.662972e+001	0	0	0	0	0	0	0	0	0	0	0	129.846	91.9988	1	1	1	1	27.0811	23.9765	53.3529
DATA	1304	8	156	0	0	NC_1_8701817	NC_1_8701817	9307.37	463	0.000000000e+000	6.350067575e-001	1.000000000e+000	5.443906e+001	7.681851e+001	5.489679e+001	7.756031e+001	49	72	23	52	7.190933e+000	1.700893e+001	0	0	0	0	0	0	0	0	0	0	0	6.70188	5.75877	0	0	0	0	30	23.9405	53.6232
DATA	1305	8	157	1028	1	SM_06	SM_06	9327.7	463.188	0.000000000e+000	6.345274587e-001	1.000000000e+000	5.454507e+001	7.717444e+001	5.508868e+001	7.772825e+001	58	66.5	23	52	7.447900e+000	1.643258e+001	0	0	0	0	0	0	0	0	0	0	0	8.95671	2.75153	0	0	0	0	28.1191	24.2569	52.0801
DATA	1306	8	158	0	0	Col_3_3837470	Col_3_3837470	9349.44	462.315	-1.360972755e-001	1.463310398e-001	3.523377999e-001	3.653843e+002	2.670869e+002	6.604186e+001	8.251424e+001	113.5	89	23	52	7.300701e+000	1.622655e+001	0	0	0	0	0	0	0	0	0	0	0	70.8254	24.6256	1	1	1	0	24.6442	24.1601	52.4187
DATA	1307	8	159	0	0	Col_3_19639423	Col_3_19639423	9370.45	462.941	1.180089222e-002	8.200816891e-002	8.855802376e-001	7.560171e+002	7.768417e+002	9.355791e+001	1.104074e+002	197.5	139.5	23.5	53	7.047740e+000	1.603325e+001	0	0	0	0	0	0	0	0	0	0	0	146.279	71.277	1	1	1	1	24.4106	24.3889	53.2884
DATA	1308	8	160	0	0	NC_3_14689623	NC_3_14689623	9391.96	463.308	-7.237181524e-002	1.016342929e-001	4.764148262e-001	5.623589e+002	4.760382e+002	7.880960e+001	9.210933e+001	157	109	24	52	7.125427e+000	1.624248e+001	0	0	0	0	0	0	0	0	0	0	0	108.612	43.4556	1	1	1	1	24.6442	24.5346	52.144
DATA	1309	8	161	0	0	NC_5_19287447	NC_5_19287447	9412.78	463.182	1.233166608e-001	6.362131855e-002	5.258766102e-002	2.977300e+003	3.954934e+003	3.028237e+002	4.033563e+002	622.5	438.5	23	53	7.002954e+000	1.627839e+001	0	0	0	0	0	0	0	0	0	0	0	574.033	359.208	1	1	1	1	24.4106	23.9413	53.0112
DATA	1310	8	162	0	0	NC_5_17651910	NC_5_17651910	9434.6	463.333	2.908743896e-001	3.160342301e-001	3.573695839e-001	9.582378e+001	1.872180e+002	5.622451e+001	8.184874e+001	61	81	23	53	6.766524e+000	1.684347e+001	0	0	0	0	0	0	0	0	0	0	0	18.444	16.9135	1	1	0	0	25.1049	23.5296	53.5424
DATA	1311	8	163	0	0	Col_5_9276766	Col_5_9276766	9455.89	462.815	-4.018689688e-002	8.570284141e-002	6.391341560e-001	7.427277e+002	6.770843e+002	9.271393e+001	1.048894e+002	185	120	23	50	7.050649e+000	1.627371e+001	0	0	0	0	0	0	0	0	0	0	0	142.726	60.8408	1	1	1	1	24.6442	22.885	51.3573
DATA	1312	8	164	0	0	Col_1_29388506	Col_1_29388506	9476.5	462.676	3.904042635e-001	1.395326184e-001	5.142924238e-003	2.183455e+002	5.364738e+002	5.970814e+001	9.676160e+001	89	114	22	50	7.106142e+000	1.609642e+001	0	0	0	0	0	0	0	0	0	0	0	41.8977	47.9547	1	1	0	1	27.0811	22.7696	50.9158
DATA	1313	9	1	0	0	Col_5_17204735	Col_5_17204735	6017.34	475.983	2.931944803e-001	6.874234331e-002	1.997930033e-005	1.626169e+003	3.194185e+003	1.689856e+002	3.264978e+002	413	404	20	48	6.632849e+000	1.546206e+001	0	0	0	0	0	0	0	0	0	0	0	377.344	340.023	1	1	1	1	25.7804	20.0598	49.0691
DATA	1314	9	2	0	0	NC_3_15325594	NC_3_15325594	6038.38	475.83	7.419020423e-001	1.142726976e-001	8.448950870e-011	1.990131e+002	1.098459e+003	5.033334e+001	1.290717e+002	97.5	180.5	20	48	6.614097e+000	1.590850e+001	0	0	0	0	0	0	0	0	0	0	0	45.9037	116.667	1	1	0	1	24.6442	20.2902	49.6357
DATA	1315	9	3	0	0	NC_2_14006497	NC_2_14006497	6060.14	476.214	7.054383241e-001	9.668671781e-002	2.961750139e-013	3.907548e+002	1.983091e+003	6.074602e+001	2.096197e+002	139.5	265	21	48	6.986731e+000	1.594613e+001	0	0	0	0	0	0	0	0	0	0	0	89.5911	210.154	1	1	1	1	25.5572	21.9799	50.0168
DATA	1316	9	4	0	0	NC_1_7923060	NC_1_7923060	6080.71	476.667	0.000000000e+000	6.366535056e-001	1.000000000e+000	4.646360e+001	6.762516e+001	4.690182e+001	6.806073e+001	56.5	59.5	22	46	7.278889e+000	1.460346e+001	0	0	0	0	0	0	0	0	0	1	0	8.25241	-4.67338	0	0	0	0	23.9365	23.1331	47.4556
DATA	1317	9	5	0	0	NC_1_20847520	NC_1_20847520	6102.36	476.242	-1.215774555e-002	8.952131372e-002	8.919727577e-001	5.601403e+002	5.446771e+002	7.312576e+001	8.727490e+001	172	120	22	45	7.179346e+000	1.385634e+001	0	0	0	0	0	0	0	0	0	1	0	127.065	57.4955	1	1	1	1	27.501	23.0693	46.4719
DATA	1318	9	6	0	0	Col_4_11150276	Col_4_11150276	6123.47	476.018	7.883485254e-003	7.026130912e-002	9.106629517e-001	1.047718e+003	1.066911e+003	1.149289e+002	1.266870e+002	289	184	22	47.5	7.588003e+000	1.504515e+001	0	0	0	0	0	0	0	0	0	0	0	236.511	112.423	1	1	1	1	25.5572	23.2479	48.8162
DATA	1319	9	7	0	0	Col_5_17937039	Col_5_17937039	6144.25	476.763	-6.271397931e-002	1.339276967e-001	6.395933518e-001	3.267240e+002	2.827920e+002	5.762018e+001	7.403907e+001	120	98	22	49	7.363067e+000	1.662175e+001	0	0	0	0	0	0	0	0	0	0	0	73.4085	29.7494	1	1	1	0	25.7804	22.6691	50.5762
DATA	1320	9	8	0	0	NC_3_12809083	NC_3_12809083	6165.67	475.609	0.000000000e+000	6.357171439e-001	1.000000000e+000	4.736223e+001	6.809133e+001	4.785349e+001	6.852991e+001	55	65	21	49	7.287907e+000	1.768787e+001	0	0	0	0	0	0	0	0	0	0	0	9.45707	-1.12019	0	0	0	0	27.2919	22.3699	51.4075
DATA	1321	9	9	0	0	Col_5_12739298	Col_5_12739298	6186.92	476.468	-7.245781064e-002	7.551256367e-002	3.372835505e-001	9.085057e+002	7.689000e+002	1.026916e+002	1.030639e+002	246	147	22	49	7.880711e+000	1.747359e+001	0	0	0	0	0	0	0	0	0	0	0	202.372	80.6464	1	1	1	1	22.1978	22.7354	51.4811
DATA	1322	9	10	0	0	NC_3_5396103	NC_3_5396103	6207.74	476.245	-4.781836633e-002	1.113565930e-001	6.676200967e-001	4.145021e+002	3.712858e+002	6.346277e+001	7.810753e+001	139	98	22	50	7.674126e+000	1.779256e+001	0	0	0	0	0	0	0	0	0	0	0	91.978	38.8923	1	1	1	1	23.696	23.2195	52.3206
DATA	1323	9	11	0	0	Col_3_11607384	Col_3_11607384	6229.49	475.982	8.072987944e-002	6.533682996e-002	2.166090384e-001	1.578862e+003	1.901403e+003	1.650907e+002	2.022060e+002	372	254.5	23	50	7.685480e+000	1.822914e+001	0	0	0	0	0	0	0	0	0	0	0	349.032	198.927	1	1	1	1	25.3321	23.906	53.015
DATA	1324	9	12	0	0	Col_4_5307182	Col_4_5307182	6250.24	475.559	-6.447280912e-002	1.107945788e-001	5.606252630e-001	4.274995e+002	3.685215e+002	6.457604e+001	7.811629e+001	139	104	22	49	7.469876e+000	1.789103e+001	0	0	0	0	0	0	0	0	0	0	0	94.1895	38.5138	1	1	1	1	25.7804	23.2046	52.0116
DATA	1325	9	13	0	0	Col_2_10218921	Col_2_10218921	6271.42	475.817	-6.145258194e-002	8.747538385e-002	4.823593873e-001	6.331436e+002	5.496037e+002	7.979128e+001	8.817216e+001	187.5	111	22	50	6.604404e+000	1.716869e+001	0	0	0	0	0	0	0	0	0	0	0	139.041	57.3805	1	1	1	1	25.3321	22.8251	51.6464
DATA	1326	9	14	0	0	Col_1_29340825	Col_1_29340825	6292.65	475.722	-1.520020568e-001	8.623494798e-002	7.795947581e-002	7.379033e+002	5.199929e+002	8.841556e+001	8.640729e+001	203.5	116.5	22	49	6.962480e+000	1.636048e+001	0	0	0	0	0	0	0	0	0	0	0	161.556	54.2399	1	1	1	1	24.8756	22.7586	49.8927
DATA	1327	9	15	0	0	Col_5_15441801	Col_5_15441801	6313.84	476.196	-1.634184455e-002	9.076949475e-002	8.571237196e-001	5.602421e+002	5.395527e+002	7.432843e+001	8.764307e+001	168	124	21.5	49	6.860395e+000	1.504950e+001	0	0	0	0	0	0	0	0	0	0	0	122.306	56.2339	1	1	1	1	24.1747	22.6411	49.379
DATA	1328	9	16	0	0	Col_1_22218513	Col_1_22218513	6335.07	476.018	-3.686669832e-001	2.296291763e-001	1.083863641e-001	2.496259e+002	1.068126e+002	5.496949e+001	6.993581e+001	100.5	74.5	23	49	6.936554e+000	1.572008e+001	0	0	0	0	0	0	0	0	0	0	0	54.3533	11.1244	1	1	1	0	25.3321	23.1541	50.0602
DATA	1329	9	17	0	0	Col_3_8301926	Col_3_8301926	6356.33	475.843	3.041283892e-002	1.025625950e-001	7.668257127e-001	4.331546e+002	4.645750e+002	6.547061e+001	8.331365e+001	142.5	107.5	23	51	6.840470e+000	1.521557e+001	0	0	0	0	0	0	0	0	0	0	0	94.0863	48.355	1	1	1	1	24.1747	23.2547	51.3483
DATA	1330	9	18	0	0	NC_2_6810166	NC_2_6810166	6378.71	474.958	-9.590135113e-003	1.091371028e-001	9.299781228e-001	4.132937e+002	4.042673e+002	6.425991e+001	8.013949e+001	142	93	23	50	6.591169e+000	1.640683e+001	0	0	0	0	0	0	0	0	0	0	0	89.5672	42.0553	1	1	1	1	16.5837	23.1567	51.556
DATA	1331	9	19	0	0	NC_1_28924100	NC_1_28924100	6397.39	475.49	-1.458067372e-002	4.602201465e-001	9.747256859e-001	8.228650e+001	7.956974e+001	4.997977e+001	6.967986e+001	67	75	24	50	6.794656e+000	1.725966e+001	0	0	0	0	0	0	0	0	0	0	0	17.7995	8.2741	1	1	0	0	24.4106	23.938	51.6899
DATA	1332	9	20	0	0	NC_4_17030495	NC_4_17030495	6418.8	474.735	1.686194649e-001	1.518341923e-001	2.667620926e-001	2.190684e+002	3.229976e+002	5.402978e+001	7.641107e+001	96	104	24	50	7.624427e+000	1.691804e+001	0	0	0	0	0	0	0	0	0	0	0	47.2992	33.5751	1	1	0	0	23.4529	23.855	52.0037
DATA	1333	9	21	0	0	Col_1_3314589	Col_1_3314589	6440.15	475.322	-1.360348875e-001	8.471453033e-002	1.083171003e-001	7.553527e+002	5.522235e+002	9.029730e+001	8.858819e+001	203	119	23	50	7.463874e+000	1.642577e+001	0	0	0	0	0	0	0	0	0	0	0	162.798	57.385	1	1	1	1	26.0017	23.1927	51.897
DATA	1334	9	22	0	0	Col_4_6204359	Col_4_6204359	6461.12	474.72	8.397205326e-002	7.066366358e-002	2.347017573e-001	9.835435e+002	1.193344e+003	1.101316e+002	1.379889e+002	254	179.5	23	50.5	7.372005e+000	1.668025e+001	0	0	0	0	0	0	0	0	0	0	0	211.661	123.984	1	1	1	1	24.1747	23.1544	51.8926
DATA	1335	9	23	0	0	NC_4_18143069	NC_4_18143069	6483.41	475.469	-7.694101493e-002	9.274001155e-002	4.067411855e-001	5.842810e+002	4.894189e+002	7.665971e+001	8.483601e+001	178	118	23	50	7.303093e+000	1.561960e+001	0	0	0	0	0	0	0	0	0	0	0	125.548	50.8401	1	1	1	1	24.4106	23.3413	51.57
DATA	1336	9	24	0	0	NC_2_17601078	NC_2_17601078	6504.61	475.193	-8.393548190e-002	1.410884919e-001	5.519011349e-001	3.212232e+002	2.647716e+002	5.916715e+001	7.418511e+001	115	92	22	49	6.537828e+000	1.486630e+001	0	0	0	0	0	0	0	0	0	0	0	68.9385	27.5025	1	1	1	0	25.7804	22.5636	49.9127
DATA	1337	9	25	0	0	NC_5_4228314	NC_5_4228314	6526.19	475.605	-7.576903747e-002	7.092165013e-002	2.853633479e-001	1.160749e+003	9.749207e+002	1.262850e+002	1.196125e+002	276	152	23	51	6.796876e+000	1.597946e+001	0	0	0	0	0	0	0	0	0	0	0	248.828	101.267	1	1	1	1	22.4545	23.2874	51.2348
DATA	1338	9	26	0	0	Col_3_14040655	Col_3_14040655	6546.5	475	1.900225521e-001	3.755332210e-001	6.128515242e-001	7.982010e+001	1.236331e+002	5.042420e+001	7.038814e+001	63	79	23	51	7.206887e+000	1.593885e+001	0	0	0	0	0	0	0	0	0	0	0	17.0959	12.8431	1	1	0	0	29.1201	23.4683	50.9683
DATA	1339	9	27	0	0	NC_1_1758748	NC_1_1758748	6567.77	475.485	-2.322435063e-001	3.140988873e-001	4.596664860e-001	1.557216e+002	9.122319e+001	5.220710e+001	6.988342e+001	80	73	23	48	6.966555e+000	1.497254e+001	0	0	0	0	0	0	0	0	0	0	0	33.3242	9.47748	1	1	0	0	27.501	23.0898	49.5918
DATA	1340	9	28	0	0	NC_1_13584191	NC_1_13584191	6589.61	475.237	0.000000000e+000	6.323863336e-001	1.000000000e+000	4.954715e+001	6.882765e+001	4.987576e+001	6.934262e+001	51	70	23	48	7.233191e+000	1.726568e+001	0	0	0	0	0	0	0	0	0	0	0	2.17727	3.27492	0	0	0	0	25.7804	23.1016	50.3828
DATA	1341	9	29	0	0	NC_3_5150951	NC_3_5150951	6609.82	475.464	3.338105892e-003	9.566762381e-002	9.721652667e-001	5.034462e+002	5.073307e+002	7.087916e+001	8.584891e+001	155.5	119	22	49	7.375456e+000	1.706832e+001	0	0	0	0	0	0	0	0	0	0	0	107.603	52.7318	1	1	1	1	25.7804	23.0902	50.7216
DATA	1342	9	30	0	0	NC_4_6132040	NC_4_6132040	6631.34	475.322	1.162653253e-001	1.081214605e-001	2.822308405e-001	3.659021e+002	4.782227e+002	6.188981e+001	8.414331e+001	124	114	22	48	7.401130e+000	1.648569e+001	0	0	0	0	0	0	0	0	0	0	0	78.1702	49.7222	1	1	1	1	25.3321	22.9345	50.2945
DATA	1343	9	31	0	0	Col_5_4233682	Col_5_4233682	6652.17	475.25	7.171261270e-002	1.213080334e-001	5.544123613e-001	3.264824e+002	3.850990e+002	5.965762e+001	7.920027e+001	115.5	108.5	22	48	7.513795e+000	1.629234e+001	0	0	0	0	0	0	0	0	0	0	0	69.7261	40.0543	1	1	1	1	23.696	23.3197	50.6394
DATA	1344	9	32	0	0	Col_2_13784732	Col_2_13784732	6672.91	475.429	-1.064140612e-001	8.378170592e-002	2.040366179e-001	7.440991e+002	5.823937e+002	8.961632e+001	9.043034e+001	203.5	124.5	23	49	7.323848e+000	1.565026e+001	0	0	0	0	0	0	0	0	0	0	0	158.88	60.5994	1	1	1	1	20.3108	23.433	51.0077
DATA	1345	9	33	0	0	NC_3_9801317	NC_3_9801317	6694.77	474.667	-2.267012425e-001	4.114237378e-001	5.816224085e-001	1.170375e+002	6.944226e+001	5.130074e+001	6.949284e+001	74	71	23	49.5	7.373938e+000	1.656237e+001	0	0	0	0	0	0	0	0	0	0	0	24.9871	7.22924	1	1	0	0	18.5412	23.7443	51.2099
DATA	1346	9	34	0	0	Col_1_1407440	Col_1_1407440	6715.85	474.733	3.671279677e-003	6.286519251e-002	9.534306174e-001	2.750995e+003	2.774349e+003	2.795973e+002	2.859131e+002	631	354	23	49	6.906681e+000	1.604905e+001	0	0	0	0	0	0	0	0	0	0	0	587.312	288.969	1	1	1	1	26.2212	23.3605	51
DATA	1347	9	35	0	0	Col_5_22710624	Col_5_22710624	6736.52	474.982	-1.128462727e-001	1.061248213e-001	2.876299074e-001	4.891888e+002	3.772508e+002	6.991178e+001	7.870349e+001	148	104.5	23.5	49	6.973224e+000	1.576013e+001	0	0	0	0	0	0	0	0	0	0	0	104.444	39.3145	1	1	1	1	24.8756	23.3284	50.4366
DATA	1348	9	36	0	0	NC_3_13086089	NC_3_13086089	6758.45	474.568	3.626473275e-001	4.814806344e-001	4.513345934e-001	4.961889e+001	1.143653e+002	4.993756e+001	6.997021e+001	44	77.5	23	49	6.493523e+000	1.613981e+001	0	0	0	0	0	0	0	0	0	0	0	-7.82189	11.9259	0	1	0	0	22.9591	22.7647	49.875
DATA	1349	9	37	0	0	NC_3_16530689	NC_3_16530689	6779.1	474.932	-3.004201000e-001	1.020699223e-001	3.247572096e-003	6.676064e+002	3.342723e+002	8.336418e+001	7.665888e+001	197.5	103.5	23	49	6.646798e+000	1.550928e+001	0	0	0	0	0	0	0	0	0	0	0	142.594	34.8789	1	1	1	0	25.5572	23.1591	49.7348
DATA	1350	9	38	0	0	NC_4_7861305	NC_4_7861305	6800.18	474.632	-1.697258717e-002	6.198357818e-002	7.842199304e-001	4.593271e+003	4.417225e+003	4.620307e+002	4.470699e+002	989.5	489	23	49	6.025443e+000	1.491039e+001	0	0	0	0	0	0	0	0	0	0	0	981.39	461.219	1	1	1	1	25.7804	23.3035	48.9767
DATA	1351	9	39	0	0	NC_4_1822080	NC_4_1822080	6821.56	474.692	3.760854436e-002	8.221602859e-002	6.473579290e-001	6.483150e+002	7.069596e+002	8.180561e+001	9.871096e+001	188	137	23	49	6.176564e+000	1.556920e+001	0	0	0	0	0	0	0	0	0	0	0	138.573	73.8692	1	1	1	1	24.4106	23.2966	48.7161
DATA	1352	9	40	0	0	NC_3_18571271	NC_3_18571271	6843.15	473.941	1.156816092e-001	5.878722527e-001	8.439995600e-001	5.511340e+001	7.193477e+001	5.017034e+001	6.921187e+001	61	73	23	49	6.271559e+000	1.528181e+001	0	0	0	0	0	0	0	0	0	0	0	11.7857	7.52223	1	1	0	0	20.3108	23.5128	49.3846
DATA	1353	9	41	0	0	NC_3_6027300	NC_3_6027300	6863.58	474.56	-1.212291245e-001	8.833195772e-002	1.699307070e-001	6.763460e+002	5.116109e+002	8.401541e+001	8.572681e+001	191	117	23	50	6.727036e+000	1.556128e+001	0	0	0	0	0	0	0	0	0	0	0	144.706	53.5383	1	1	1	1	24.4106	23.6515	50.7178
DATA	1354	9	42	0	0	NC_2_17346966	NC_2_17346966	6884.58	474.46	0.000000000e+000	6.330862110e-001	1.000000000e+000	4.949441e+001	6.829208e+001	4.982822e+001	6.900746e+001	50	70	23	50	7.036722e+000	1.487843e+001	0	0	0	0	0	0	0	0	0	0	0	2.69786	6.45164	0	0	0	0	24.4106	23.1728	51.0658
DATA	1355	9	43	0	0	Col_3_5620213	Col_3_5620213	6906.33	474.228	-9.967194985e-003	6.873614324e-002	8.847056544e-001	1.207860e+003	1.180455e+003	1.306417e+002	1.365677e+002	302	183	22	50	7.037301e+000	1.629839e+001	0	0	0	0	0	0	0	0	0	0	0	258.746	123.735	1	1	1	1	25.1049	22.864	51.444
DATA	1356	9	44	0	0	Col_2_16394806	Col_2_16394806	6927.16	474.361	-1.451855330e-001	8.405633486e-002	8.412444400e-002	7.755431e+002	5.551629e+002	9.213724e+001	8.826194e+001	223	123	22	49	6.786045e+000	1.643139e+001	0	0	0	0	0	0	0	0	0	0	0	166.25	58.2407	1	1	1	1	26.4388	22.2302	50.6151
DATA	1357	9	45	0	0	NC_5_13995683	NC_5_13995683	6948.84	474.509	-1.522086867e-001	8.128071758e-002	6.111952790e-002	8.483178e+002	5.975165e+002	9.832220e+001	9.093949e+001	224.5	132	22	49	6.125694e+000	1.704227e+001	0	0	0	0	0	0	0	0	0	0	0	181.989	62.7398	1	1	1	1	25.3321	22.008	50.5743
DATA	1358	9	46	0	0	NC_2_11957648	NC_2_11957648	6969.8	473.967	4.388722465e-002	6.206676874e-002	4.795062152e-001	4.364949e+003	4.829102e+003	4.393118e+002	4.877433e+002	955	543	22	50	6.495603e+000	1.682976e+001	0	0	0	0	0	0	0	0	0	0	0	937.129	507.518	1	1	1	1	26.8687	22.3386	50.8127
DATA	1359	9	47	0	0	Col_5_12372901	Col_5_12372901	6990.74	474.92	-9.917835445e-002	7.031177615e-002	1.583770165e-001	1.244077e+003	9.900771e+002	1.339410e+002	1.203562e+002	320	169	22	50.5	6.691260e+000	1.718534e+001	0	0	0	0	0	0	0	0	0	0	0	267.32	104.144	1	1	1	1	23.9365	22.7038	51.3923
DATA	1360	9	48	0	0	NC_3_14797851	NC_3_14797851	7011.9	474.39	-3.199232348e-001	1.652311911e-001	5.284127371e-002	3.442421e+002	1.647938e+002	6.036346e+001	7.032655e+001	121	83	23	51	6.874944e+000	1.688317e+001	0	0	0	0	0	0	0	0	0	0	0	74.0315	17.3506	1	1	1	0	26.0017	23.3924	51.7553
DATA	1361	9	49	0	0	Col_5_26442186	Col_5_26442186	7033.06	474.389	-4.108265307e-001	2.530945875e-001	1.045437958e-001	2.335747e+002	9.069832e+001	5.477142e+001	6.890380e+001	92	73	22	51	6.568641e+000	1.719595e+001	0	0	0	0	0	0	0	0	0	0	0	50.2766	9.55831	1	1	0	0	20.591	22.898	52.0157
DATA	1362	9	50	0	0	NC_2_11171207	NC_2_11171207	7054.02	474.308	4.619587698e-001	1.173804550e-001	8.300013591e-005	2.265805e+002	6.564193e+002	5.443590e+001	9.468643e+001	100	134	22	50	6.379822e+000	1.624862e+001	0	0	0	0	0	0	0	0	0	0	0	48.8155	69.2427	1	1	0	1	24.6442	22.2421	50.4524
DATA	1363	9	51	0	0	Col_5_10576176	Col_5_10576176	7075.36	474.304	-1.527936069e-002	6.659700753e-002	8.185346133e-001	1.447830e+003	1.397778e+003	1.529945e+002	1.555168e+002	366	208	22	50	6.462860e+000	1.620021e+001	0	0	0	0	0	0	0	0	0	0	0	312.223	147.588	1	1	1	1	24.8756	22.0657	51.062
DATA	1364	9	52	0	0	Col_1_5139161	Col_1_5139161	7096.35	473.926	1.504721022e-001	7.197447921e-002	3.656111969e-002	8.756610e+002	1.238249e+003	1.005407e+002	1.413196e+002	224	187	22	49	6.637786e+000	1.634297e+001	0	0	0	0	0	0	0	0	0	0	0	189.014	130.871	1	1	1	1	25.1049	22.3004	50.2055
DATA	1365	9	53	0	0	NC_2_6098966	NC_2_6098966	7117.49	473.782	4.210834435e-003	7.498964704e-002	9.552205517e-001	8.443740e+002	8.526007e+002	9.780360e+001	1.090817e+002	240.5	155.5	22	50	6.821410e+000	1.587494e+001	0	0	0	0	0	0	0	0	0	0	0	182.438	90.2001	1	1	1	1	25.3321	22.5909	51.3712
DATA	1366	9	54	0	0	NC_3_15547849	NC_3_15547849	7139.07	473.431	-2.274377207e-001	4.146840835e-001	5.833759437e-001	1.140197e+002	6.753708e+001	5.060651e+001	6.798341e+001	73	66	23	49	7.339554e+000	1.616428e+001	0	0	0	0	0	0	0	0	0	0	0	24.66	1.3138	1	0	0	0	25.7804	23.1519	51.4778
DATA	1367	9	55	0	0	Col_1_21496660	Col_1_21496660	7159.9	473.475	1.448358527e-001	1.385476778e-001	2.958444394e-001	2.485743e+002	3.469701e+002	5.517344e+001	7.625743e+001	104.5	101.5	23	52	6.972447e+000	1.613016e+001	0	0	0	0	0	0	0	0	0	0	0	53.8144	36.7798	1	1	1	1	25.7804	23.6283	52.3717
DATA	1368	9	56	0	0	NC_1_20247334	NC_1_20247334	7181.18	473.643	-8.391356289e-002	4.918807457e-001	8.645403640e-001	8.177342e+001	6.740601e+001	4.988122e+001	6.785705e+001	69	67.5	23	53	7.413297e+000	1.664355e+001	0	0	0	0	0	0	0	0	0	0	0	17.7214	1.60597	1	0	0	0	25.3321	23.879	52.9798
DATA	1369	9	57	0	0	Col_3_5931764	Col_3_5931764	7201.73	473.885	-3.159705784e-002	6.979760013e-002	6.507680376e-001	1.141318e+003	1.061230e+003	1.242679e+002	1.259195e+002	290	168.5	23	54	7.382660e+000	1.636369e+001	0	0	0	0	0	0	0	0	0	0	0	247.585	112.71	1	1	1	1	24.1747	23.6183	54.0207
DATA	1370	9	58	0	0	Col_5_15274523	Col_5_15274523	7223.6	473.586	1.176133312e-001	8.241746190e-002	1.535672626e-001	2.768484e+003	3.629571e+003	2.811699e+002	5.338939e+002	551	296	23	53.5	7.265541e+000	1.639641e+001	0	0	1	1	0	0	0	0	0	0	0	601.183	385.876	1	1	1	1	27.501	23.6681	52.958
DATA	1371	9	59	0	0	NC_4_6728804	NC_4_6728804	7244.09	474.628	-1.188644006e-002	8.692826529e-002	8.912375017e-001	5.981318e+002	5.819832e+002	7.735723e+001	8.923613e+001	171	121	23	55	7.137048e+000	1.602101e+001	0	0	0	0	0	0	0	0	0	0	0	130.02	61.9292	1	1	1	1	21.1402	23.7676	53.2697
DATA	1372	9	60	0	0	NC_1_18408382	NC_1_18408382	7265.3	473.868	3.396139234e-003	6.386881670e-002	9.575935361e-001	2.061444e+003	2.077628e+003	2.118901e+002	2.184774e+002	483	270	24	52	7.052756e+000	1.524414e+001	0	0	0	0	0	0	0	0	0	0	0	448.542	221.3	1	1	1	1	24.4106	24.56	51.76
DATA	1373	9	61	0	0	NC_4_1964684	NC_4_1964684	7286.66	474.189	7.728591223e-002	8.171291900e-002	3.442391653e-001	6.193362e+002	7.399671e+002	7.894786e+001	1.001692e+002	183	145	24	51	7.286240e+000	1.480556e+001	0	0	0	0	0	0	0	0	0	0	0	134.896	78.893	1	1	1	1	23.9365	24.4932	50.5925
DATA	1374	9	62	0	0	NC_4_16548695	NC_4_16548695	7307.86	473.961	2.500457329e-002	7.369507960e-002	7.343854523e-001	8.644924e+002	9.157265e+002	9.932683e+001	1.137333e+002	239	161	25	51	7.341685e+000	1.536183e+001	0	0	0	0	0	0	0	0	0	0	0	188.476	97.7246	1	1	1	1	23.696	24.5931	51.3249
DATA	1375	9	63	0	0	Col_1_63915	Col_1_63915	7329.4	473.414	6.572878798e-002	8.971277044e-002	4.637669881e-001	5.142136e+002	5.982357e+002	7.093634e+001	9.011003e+001	162	133	25	52	7.473293e+000	1.500007e+001	0	0	0	0	0	0	0	0	0	0	0	112.215	63.9041	1	1	1	1	27.501	24.7611	51.7452
DATA	1376	9	64	0	0	Col_5_3645071	Col_5_3645071	7350.7	473.377	1.958341414e+000	1.980417518e-001	4.668414812e-023	7.170421e+002	6.514575e+004	8.674543e+001	6.514923e+003	202.5	7030	24	53	7.750898e+000	1.546604e+001	0	0	0	0	0	0	0	0	0	0	0	156.626	6965.33	1	1	1	1	26.2212	24.2219	52.6817
DATA	1377	9	65	0	0	NC_5_19533449	NC_5_19533449	7371.98	473.365	8.155709084e-002	4.529082190e-001	8.570943072e-001	7.310993e+001	8.821317e+001	4.931835e+001	6.784003e+001	65	75	24.5	51	7.474450e+000	1.554037e+001	0	0	0	0	0	0	0	0	0	0	0	15.9845	9.44018	1	1	0	0	24.6442	24.3859	52.3826
DATA	1378	9	66	0	0	Col_4_11434676	Col_4_11434676	7392.43	473.294	1.650728275e-001	6.669876899e-002	1.332732312e-002	1.398384e+003	2.045027e+003	1.480861e+002	2.152629e+002	343	277	24	51	7.167763e+000	1.735008e+001	0	0	0	0	0	0	0	0	0	0	0	306.004	219.036	1	1	1	1	24.4106	24.3582	52.7537
DATA	1379	9	67	0	0	Col_5_20562209	Col_5_20562209	7413.07	474.071	-8.663399814e-002	1.350139299e-001	5.210893495e-001	3.311932e+002	2.712985e+002	5.888387e+001	7.242565e+001	109	95	24	52	7.247642e+000	1.772123e+001	0	0	0	0	0	0	0	0	0	0	0	72.5397	29.0814	1	1	1	0	22.1978	24.5338	53.3737
DATA	1380	9	68	0	0	Col_2_12313241	Col_2_12313241	7435.09	473.721	-6.634879391e-002	7.725741177e-002	3.904499497e-001	8.351052e+002	7.167907e+002	9.664549e+001	9.818029e+001	228	135	24	50.5	7.102195e+000	1.783615e+001	0	0	0	0	0	0	0	0	0	0	0	183.067	76.9032	1	1	1	1	21.9382	24.1571	52.8286
DATA	1381	9	69	0	0	Col_5_14139994	Col_5_14139994	7456.43	473.638	-1.281774845e-001	6.714632204e-002	5.627138811e-002	1.696310e+003	1.262780e+003	1.764572e+002	1.429692e+002	414	194	24	51	7.310465e+000	1.801055e+001	0	0	0	0	0	0	0	0	0	0	0	372.16	135.593	1	1	1	1	23.696	24.3893	53.3107
DATA	1382	9	70	0	0	Col_4_4864805	Col_4_4864805	7477.44	473.769	5.807590344e-002	7.687072235e-002	4.499484696e-001	7.313434e+002	8.359827e+002	8.779166e+001	1.071249e+002	209	146	23	52	7.127977e+000	1.709109e+001	0	0	0	0	0	0	0	0	0	0	0	160.579	89.8351	1	1	1	1	24.4106	23.9788	53.6784
DATA	1383	9	71	0	0	NC_3_765985	NC_3_765985	7497.25	472.536	9.166059726e-001	2.407490716e-001	1.404874815e-004	4.822736e+001	3.980150e+002	4.874616e+001	7.787427e+001	54.5	105	22.5	52	7.327514e+000	1.522937e+001	0	0	0	0	0	0	0	0	0	0	0	9.90818	42.8034	0	1	0	1	25.3321	23.4589	52.6473
DATA	1384	9	72	0	0	Col_1_9478442	Col_1_9478442	7518.52	473.161	-1.661163300e-002	8.652448686e-002	8.477518784e-001	6.002708e+002	5.777442e+002	7.717190e+001	8.838374e+001	193	127	24	51	7.212718e+000	1.441482e+001	0	0	0	0	0	0	0	0	0	0	0	131.981	62.1766	1	1	1	1	25.7804	24.25	51.5714
DATA	1385	9	73	0	0	NC_5_19687590	NC_5_19687590	7540.53	472.818	1.510901314e-001	7.566523915e-002	4.584434996e-002	7.140905e+002	1.011215e+003	8.630369e+001	1.212132e+002	206	177	23	50	7.459566e+000	1.573525e+001	0	0	0	0	0	0	0	0	0	0	0	157.113	108.908	1	1	1	1	25.3321	23.451	50.9085
DATA	1386	9	74	0	0	NC_3_18099153	NC_3_18099153	7561.94	472.222	8.107158500e-002	2.787414291e-001	7.711670300e-001	1.199126e+002	1.445228e+002	4.990066e+001	6.833481e+001	72.5	81.5	23	51	7.037430e+000	1.656766e+001	0	0	0	0	0	0	0	0	0	0	0	26.3986	15.5762	1	1	0	0	20.3108	23.4147	51.6355
DATA	1387	9	75	0	0	NC_5_17588534	NC_5_17588534	7583.41	472.852	-8.366548571e-002	1.124751128e-001	4.569625343e-001	4.191924e+002	3.457386e+002	6.403500e+001	7.516982e+001	137	102	23	50	7.104688e+000	1.691678e+001	0	0	0	0	0	0	0	0	0	0	0	92.3444	37.2861	1	1	1	1	24.8756	23.3223	51.4908
DATA	1388	9	76	0	0	NC_2_4817710	NC_2_4817710	7604.26	473.489	-1.743727391e-001	9.524233397e-002	6.712556950e-002	6.117503e+002	4.094506e+002	7.799291e+001	7.827188e+001	188	114	24	51	7.291908e+000	1.684791e+001	0	0	0	0	0	0	0	0	0	0	0	134.842	44.1827	1	1	1	1	23.4529	23.6873	52.0436
DATA	1389	9	77	0	0	Col_5_3654411	Col_5_3654411	7625.33	472.471	3.981423912e-002	7.159596998e-002	5.781451689e-001	9.328248e+002	1.022385e+003	1.050723e+002	1.220543e+002	254	165	24	52	7.232713e+000	1.765840e+001	0	0	0	0	0	0	0	0	0	0	0	205.699	110.39	1	1	1	1	24.4106	24.0425	53.7876
DATA	1390	9	78	0	0	NC_5_21413714	NC_5_21413714	7646.5	472.676	-1.355623686e-001	1.166314423e-001	2.451079173e-001	4.230756e+002	3.096390e+002	6.423649e+001	7.347487e+001	144	99	25	53	7.102540e+000	1.644513e+001	0	0	0	0	0	0	0	0	0	0	0	93.3366	33.4506	1	1	1	0	27.0811	24.6494	53.0736
DATA	1391	9	79	0	0	NC_5_2201264	NC_5_2201264	7667.78	472.522	2.707761011e-002	9.460994226e-002	7.747229635e-001	4.815103e+002	5.124874e+002	6.821367e+001	8.403380e+001	153	118	24	53	7.266913e+000	1.622023e+001	0	0	0	0	0	0	0	0	0	0	0	106.269	55.3929	1	1	1	1	27.0811	24.0852	53.3049
DATA	1392	9	80	0	0	NC_4_6798140	NC_4_6798140	7688.4	472.561	7.949176977e-001	1.090066889e-001	3.045371480e-013	2.407811e+002	1.501551e+003	5.396982e+001	1.642492e+002	101	227	24	53	7.613989e+000	1.712986e+001	0	0	0	0	0	0	0	0	0	0	0	53.1586	162.371	1	1	0	1	24.8756	23.8638	54.8894
DATA	1393	9	81	0	0	NC_5_13067132	NC_5_13067132	7710.06	472.62	2.412066189e-001	5.596885028e-001	6.664932179e-001	4.797803e+001	8.360823e+001	4.835172e+001	6.706195e+001	54.5	69	23.5	51	7.570536e+000	1.703787e+001	0	0	0	0	0	0	0	0	0	0	0	5.55862	9.04491	0	1	0	0	24.1747	23.3532	52.7222
[truncated: 17,544,154 more chars]
