# Supplementary material for: Cryptic Genetic Variation for Arabidopsis thaliana Seed Germination Speed in a Novel Salt Stress Environment
Source: G3 (Bethesda). 2016 Aug 18;6(10):3129–38. doi: 10.1534/g3.116.033944 (PMC5068935; doi:10.1534/g3.116.033944)
Supplement: Supplemental Material [file supp_g3.116.033944_FileS1.zip › SaltMedium_Rep1-Cy5.txt]

TYPE	text	text	text	integer	text	float	float	text	integer	text	text	integer	integer	integer	integer	float	float	float	float	float	float	text	text	text	text	text	text	text	text	text	text	text	integer	integer	integer
FEPARAMS	Protocol_Name	Protocol_date	Scan_ScannerName	Scan_NumChannels	Scan_Date	Scan_MicronsPerPixelX	Scan_MicronsPerPixelY	Scan_OriginalGUID	Scan_NumScanPass	Grid_Name	Grid_Date	Grid_NumSubGridRows	Grid_NumSubGridCols	Grid_NumRows	Grid_NumCols	Grid_RowSpacing	Grid_ColSpacing	Grid_OffsetX	Grid_OffsetY	Grid_NomSpotWidth	Grid_NomSpotHeight	Grid_GenomicBuild	FeatureExtractor_Barcode	FeatureExtractor_Sample	FeatureExtractor_ScanFileName	FeatureExtractor_ArrayName	FeatureExtractor_ScanFileGUID	FeatureExtractor_DesignFileName	FeatureExtractor_ExtractionTime	FeatureExtractor_UserName	FeatureExtractor_ComputerName	FeatureExtractor_Version	FeatureExtractor_IsXDRExtraction	FeatureExtractor_ColorMode	FeatureExtractor_QCReportType
DATA	Wei_temp (Editable)	09-Jul-2012 13:40	Agilent Technologies Scanner G2505C US93503718	2	02-23-2012 15:00:00	3	3	950fb08b-63e5-4bc3-a44f-2e96425e1629	1	036067_D_F_20110818	18-Aug-2011 00:00	1	1	384	164	36.6617	31.745	0	18.3309	30	30	ath1:Jan2004	253606710004_1_2		D:\ScanData\Wei Yuan\salt250-rep1&2-ranknormed\\salt250-rep1-1-cy5.tif	salt250-rep1-1-cy5	05f7d1fd-14aa-4195-a387-c45f7a590b68	036067_D_F_20110818.xml	09-Jul-2012 13:59:37	Administrator	SCANNER1	10.7.3.1	0	1	4
*
TYPE	float	float	float	integer	integer	float	float	float	integer	integer	float	float	integer	float	float	float	integer	float	float	integer	integer	float	float	float	integer	float	float	integer	integer	integer	integer	integer	float	float	float	integer	integer	integer	integer	integer	float	float	float	integer	float	float	float	float	float	float	float	integer	integer	float	float	integer	integer	float	float	float	float	float	float	float	float	float	float	float	float	integer	float	float	float	float	integer	float	float	float	float	integer	float	float	float	float	integer	float	float	float	float	float	float	float	integer	float	float	float	integer	float	float	float	float	float	integer	integer	integer	integer	float	float	float	float	integer	float	float	float	float	float	float	float	float	float	float	float	float	float	float	float	float	float	float	float	float	float	float	float	integer	integer	integer	integer	float	float	integer	text	integer	integer	float	float	float	float	boolean	float	float	float	boolean	float	boolean	float	boolean	float	boolean	float	boolean	float	boolean	float	boolean	float	boolean	float	boolean	float	boolean	float	boolean
STATS	gDarkOffsetAverage	gDarkOffsetMedian	gDarkOffsetStdDev	gDarkOffsetNumPts	gSaturationValue	rDarkOffsetAverage	rDarkOffsetMedian	rDarkOffsetStdDev	rDarkOffsetNumPts	rSaturationValue	gAvgSig2BkgNegCtrl	rAvgSig2BkgNegCtrl	gNumSatFeat	gLocalBGInlierNetAve	gLocalBGInlierAve	gLocalBGInlierSDev	gLocalBGInlierNum	gGlobalBGInlierAve	gGlobalBGInlierSDev	gGlobalBGInlierNum	rNumSatFeat	rLocalBGInlierNetAve	rLocalBGInlierAve	rLocalBGInlierSDev	rLocalBGInlierNum	rGlobalBGInlierAve	rGlobalBGInlierSDev	rGlobalBGInlierNum	gNumFeatureNonUnifOL	gNumPopnOL	gNumNonUnifBGOL	gNumPopnBGOL	gOffsetUsed	gGlobalFeatInlierAve	gGlobalFeatInlierSDev	gGlobalFeatInlierNum	rNumFeatureNonUnifOL	rNumPopnOL	rNumNonUnifBGOL	rNumPopnBGOL	rOffsetUsed	rGlobalFeatInlierAve	rGlobalFeatInlierSDev	rGlobalFeatInlierNum	AllColorPrcntSat	AnyColorPrcntSat	AnyColorPrcntFeatNonUnifOL	AnyColorPrcntBGNonUnifOL	AnyColorPrcntFeatPopnOL	AnyColorPrcntBGPopnOL	TotalPrcntFeatOL	gNumNegBGSubFeat	gNonCtrlNumNegFeatBGSubSig	gLinearDyeNormFactor	gRMSLowessDNF	rNumNegBGSubFeat	rNonCtrlNumNegFeatBGSubSig	rLinearDyeNormFactor	rRMSLowessDNF	gSpatialDetrendRMSFit	gSpatialDetrendRMSFilteredMinusFit	gSpatialDetrendSurfaceArea	gSpatialDetrendVolume	gSpatialDetrendAveFit	rSpatialDetrendRMSFit	rSpatialDetrendRMSFilteredMinusFit	rSpatialDetrendSurfaceArea	rSpatialDetrendVolume	rSpatialDetrendAveFit	gNonCtrlNumSatFeat	gNonCtrl99PrcntNetSig	gNonCtrl50PrcntNetSig	gNonCtrl1PrcntNetSig	gNonCtrlMedPrcntCVBGSubSig	rNonCtrlNumSatFeat	rNonCtrl99PrcntNetSig	rNonCtrl50PrcntNetSig	rNonCtrl1PrcntNetSig	rNonCtrlMedPrcntCVBGSubSig	gNegCtrlNumInliers	gNegCtrlAveNetSig	gNegCtrlSDevNetSig	gNegCtrlAveBGSubSig	gNegCtrlSDevBGSubSig	rNegCtrlNumInliers	rNegCtrlAveNetSig	rNegCtrlSDevNetSig	rNegCtrlAveBGSubSig	rNegCtrlSDevBGSubSig	gAveNumPixOLLo	gAveNumPixOLHi	gPixCVofHighSignalFeat	gNumHighSignalFeat	rAveNumPixOLLo	rAveNumPixOLHi	rPixCVofHighSignalFeat	rNumHighSignalFeat	NonCtrlAbsAveLogRatio	NonCtrlSDevLogRatio	NonCtrlSNRLogRatio	AddErrorEstimateGreen	AddErrorEstimateRed	TotalNumFeatures	NonCtrlNumUpReg	NonCtrlNumDownReg	NumIsNorm	ROIHeight	ROIWidth	CentroidDiffX	CentroidDiffY	NumFoundFeat	MaxNonUnifEdges	MaxSpotNotFoundEdges	gMultDetrendRMSFit	rMultDetrendRMSFit	gMultDetrendSurfaceAverage	rMultDetrendSurfaceAverage	DerivativeOfLogRatioSD	gNonCtrl50PrcntBGSubSig	rNonCtrl50PrcntBGSubSig	gMedPrcntCVProcSignal	rMedPrcntCVProcSignal	geQCMedPrcntCVProcSignal	reQCMedPrcntCVProcSignal	gOutlierFlagger_Auto_FeatB_Term	rOutlierFlagger_Auto_FeatB_Term	gOutlierFlagger_Auto_FeatC_Term	rOutlierFlagger_Auto_FeatC_Term	gOutlierFlagger_Auto_BgndB_Term	rOutlierFlagger_Auto_BgndB_Term	gOutlierFlagger_Auto_BgndC_Term	rOutlierFlagger_Auto_BgndC_Term	OutlierFlagger_FeatChiSq	OutlierFlagger_BgndChiSq	GriddingStatus	IsGoodGrid	NumGeneNonUnifOL	TotalNumberOfReplicatedGenes	gPercentileIntensityProcessedSignal	rPercentileIntensityProcessedSignal	ExtractionStatus	QCMetricResults	gNonCtrlNumWellAboveBG	rNonCtrlNumWellAboveBG	UpRandomnessRatio	DownRandomnessRatio	UpRandomnessSDRatio	DownRandomnessSDRatio	GridHasBeenOptimized	gNegCtrlSpread	rNegCtrlSpread	Metric_IsGoodGrid	Metric_IsGoodGrid_IsInRange	Metric_AnyColorPrcntFeatNonUnifOL	Metric_AnyColorPrcntFeatNonUnifOL_IsInRange	Metric_DerivativeLR_Spread	Metric_DerivativeLR_Spread_IsInRange	Metric_gRepro	Metric_gRepro_IsInRange	Metric_g_BGNoise	Metric_g_BGNoise_IsInRange	Metric_g_Signal2Noise	Metric_g_Signal2Noise_IsInRange	Metric_g_SignalIntensity	Metric_g_SignalIntensity_IsInRange	Metric_rRepro	Metric_rRepro_IsInRange	Metric_r_BGNoise	Metric_r_BGNoise_IsInRange	Metric_r_Signal2Noise	Metric_r_Signal2Noise_IsInRange	Metric_r_SignalIntensity	Metric_r_SignalIntensity_IsInRange
DATA	8.69883	8.69883	3.12226	0	65526	8.62532	8.62532	2.94096	0	65526	2.98969	1.54483	111	16.984	25.6828	1.7615	61025	25.6828	1.7615	61025	253	41.1047	49.73	1.47904	62112	49.73	1.47904	62112	2093	43	0	1951	8.69883	390.93	2882.09	60851	2403	46	0	864	8.62532	454.823	3777.91	60541	0.168318	0.40968	4.03963	0	0.123857	4.41756	4.21272	2513	2126	7.90431	0	1163	755	6.51173	0	0.697653	4.14196	1.00052	1.55138	46.1699	1.03183	5.0505	1.00023	2.30328	61.5511	111	8278.18	120.737	31.5631	9.5281	253	12075.6	155.729	52.0233	10.7207	601	39.4484	7.47337	1.90647	7.29105	606	54.5516	7.99741	1.62435	7.84342	0.145024	1.41938	0.121342	534	0.0815708	1.54772	0.195114	146	0.112633	0.0767127	1.54404	57.6307	51.0742	62976	473	3742	1379	3.61823	6.34673	0.795717	0.808225	61619	0.0518293	0.0121951	0	0.0308372	0	172.484	0.366644	83.2908	102.781	9.5281	9.10222	0	0	219.767	292.5	103.591	332.061	73.6187	146.326	51.1581	294.78	2.33769	1.28951	0	1	2438	60778	1327.43	1205.12	1	ExtractionEvaluate	48035	51326	1.0734	1.64197	1.05132	0.441014	0	34.0283	30.83	1	1	4.03963	1	0.366644	0	0.095281	1	7.29105	1	11.4237	0	83.2908	1	0.107207	1	7.84342	1	13.1042	0	102.781	1
*
TYPE	integer	integer	integer	integer	integer	text	text	float	float	float	float	float	float	float	float	float	float	float	float	float	float	float	boolean	boolean	boolean	boolean	boolean	boolean	boolean	boolean	boolean	boolean	boolean	float	float	boolean	boolean	boolean	boolean	float	float	float
FEATURES	FeatureNum	Row	Col	SubTypeMask	ControlType	ProbeName	SystematicName	PositionX	PositionY	LogRatio	LogRatioError	PValueLogRatio	gProcessedSignal	rProcessedSignal	gProcessedSigError	rProcessedSigError	gMedianSignal	rMedianSignal	gBGMedianSignal	rBGMedianSignal	gBGPixSDev	rBGPixSDev	gIsSaturated	rIsSaturated	gIsFeatNonUnifOL	rIsFeatNonUnifOL	gIsBGNonUnifOL	rIsBGNonUnifOL	gIsFeatPopnOL	rIsFeatPopnOL	gIsBGPopnOL	rIsBGPopnOL	IsManualFlag	gBGSubSignal	rBGSubSignal	gIsPosAndSignif	rIsPosAndSignif	gIsWellAboveBG	rIsWellAboveBG	SpotExtentX	gBGMeanSignal	rBGMeanSignal
DATA	1	1	1	66	1	DarkCorner	DarkCorner	6011.59	437.952	0.000000000e+000	6.353281854e-001	1.000000000e+000	5.497195e+001	4.809577e+001	5.765125e+001	4.840377e+001	45	60	24	47	7.122198e+000	1.747148e+001	0	0	0	0	0	0	0	0	0	0	0	1.94534	-1.88522	0	0	0	0	25.5572	24.0649	48.4867
DATA	2	1	2	66	1	DarkCorner	DarkCorner	6032.14	437.545	0.000000000e+000	6.349288693e-001	1.000000000e+000	5.505147e+001	4.838426e+001	5.770590e+001	4.869410e+001	47	54	24	48	7.102657e+000	1.740361e+001	0	0	0	0	0	0	0	0	0	0	0	3.72498	-8.81177	0	0	0	0	22.4545	24.2191	48.757
DATA	3	1	3	66	1	DarkCorner	DarkCorner	6053.17	437.667	0.000000000e+000	6.337020835e-001	1.000000000e+000	5.513225e+001	4.867262e+001	5.763074e+001	4.898431e+001	43	52	23	48	7.149798e+000	1.725463e+001	0	0	0	0	0	0	0	0	0	0	0	-2.57371	-8.54063	0	0	0	0	24.8756	23.9387	48.6164
DATA	4	1	4	0	0	NC_3_8920405	NC_3_8920405	6075.28	438.1	-1.193374209e-001	7.364290601e-002	1.051275670e-001	9.621478e+002	7.309781e+002	1.121543e+002	8.815720e+001	170.5	182	23	48	7.248697e+000	1.736243e+001	0	0	0	0	0	0	0	0	0	0	0	121.724	116.345	1	1	1	1	23.696	23.9308	48.8095
DATA	5	1	5	0	0	Col_1_6376497	Col_1_6376497	6096.52	438.056	9.426130548e-003	1.146688345e-001	9.344852300e-001	3.371808e+002	3.445791e+002	6.676983e+001	6.034817e+001	89	114	23	47	7.371195e+000	1.772332e+001	0	0	0	0	0	0	0	0	0	0	0	42.6578	54.5517	1	1	1	1	24.8756	23.9955	48.2598
DATA	6	1	6	0	0	Col_5_14562608	Col_5_14562608	6118.68	437.293	4.519206856e-002	6.238517684e-002	4.688177777e-001	3.097851e+003	3.437578e+003	3.151001e+002	3.473461e+002	429	527.5	24	47	7.288610e+000	1.781641e+001	0	0	0	0	0	0	0	0	0	0	0	391.919	541.43	1	1	1	1	21.6755	24.0457	48.4893
DATA	7	1	7	0	0	Col_4_9264603	Col_4_9264603	6138.5	437.676	1.418942756e-002	6.242405080e-002	8.201849825e-001	2.941636e+003	3.039333e+003	2.997558e+002	3.080228e+002	418	538	23	47	7.284631e+000	1.800166e+001	0	0	0	0	0	0	0	0	0	0	0	372.156	476.528	1	1	1	1	27.0811	24.1374	48.2848
DATA	8	1	8	0	0	NC_4_10666687	NC_4_10666687	6159.23	437.849	-1.194190731e-001	1.158420450e-001	3.025978033e-001	3.891014e+002	2.955587e+002	6.953633e+001	5.829741e+001	94	102.5	24	47	7.267546e+000	1.786009e+001	0	0	0	0	0	0	0	0	0	0	0	49.2265	46.1334	1	1	1	1	24.4106	24.2752	48.2361
DATA	9	1	9	0	0	Col_3_1593400	Col_3_1593400	6180.42	438	-6.056575803e-002	6.703601579e-002	3.662707382e-001	1.355877e+003	1.179382e+003	1.473273e+002	1.282819e+002	208	236	23	47	7.280320e+000	1.771461e+001	0	0	0	0	0	0	0	0	0	0	0	171.536	183.299	1	1	1	1	22.9591	24.1014	48.2747
DATA	10	1	10	0	0	Col_2_11834384	Col_2_11834384	6201.69	437.882	1.178526333e-001	1.219705705e-001	3.339249742e-001	2.767311e+002	3.630033e+002	6.393045e+001	6.232985e+001	79	120	23	48	7.256265e+000	1.725235e+001	0	0	0	0	0	0	0	0	0	0	0	35.0101	56.1924	1	1	0	1	24.1747	23.9654	48.7407
DATA	11	1	11	0	0	NC_3_3371939	NC_3_3371939	6223	437.5	1.691047827e-001	8.635727242e-002	5.020658070e-002	4.650510e+002	6.864444e+002	7.405421e+001	8.543103e+001	103	160.5	23	48	7.211495e+000	1.726787e+001	0	0	0	0	0	0	0	0	0	0	0	58.8351	105.867	1	1	1	1	25.3321	23.8931	48.5956
DATA	12	1	12	0	0	Col_2_5781099	Col_2_5781099	6244	437.3	2.965228709e-002	6.329752568e-002	6.394564805e-001	2.143940e+003	2.295434e+003	2.220047e+002	2.351478e+002	307	416	23	47	7.082733e+000	1.706961e+001	0	0	0	0	0	0	0	0	0	0	0	271.237	352.797	1	1	1	1	26.2212	23.7029	48.2457
DATA	13	1	13	0	0	NC_5_21487777	NC_5_21487777	6265.1	437.403	1.566795148e-001	7.485503631e-002	3.633970214e-002	6.894445e+002	9.889602e+002	8.985900e+001	1.113639e+002	128	222	23	47	7.121454e+000	1.713744e+001	0	0	0	0	0	0	0	0	0	0	0	87.2238	151.499	1	1	1	1	26.2212	23.8984	48.0264
DATA	14	1	14	0	0	NC_3_15212414	NC_3_15212414	6286.5	437.676	4.150825145e-002	2.518372044e-001	8.690842758e-001	1.308308e+002	1.439522e+002	5.909711e+001	5.334048e+001	60	83	23	47	7.132035e+000	1.733449e+001	0	0	0	0	0	0	0	0	0	0	0	16.5518	21.983	1	1	0	0	30	23.972	48.0225
DATA	15	1	15	0	0	NC_5_694888	NC_5_694888	6307.5	437.676	9.659602109e-002	8.476029649e-002	2.544373208e-001	5.190724e+002	6.483716e+002	7.756071e+001	8.280513e+001	108.5	161	23	47	7.173994e+000	1.732504e+001	0	0	0	0	0	0	0	0	0	0	0	65.6695	98.7357	1	1	1	1	27.0811	23.8447	48.051
DATA	16	1	16	0	0	NC_3_20678165	NC_3_20678165	6329.41	438.148	1.338107461e-001	6.374412391e-002	3.580054027e-002	2.773388e+003	3.774170e+003	2.832633e+002	3.834710e+002	362	501.5	23	47	7.151710e+000	1.742060e+001	0	0	0	1	0	0	0	0	0	0	0	350.87	573.141	1	1	1	1	17.9125	23.7287	48.2253
DATA	17	1	17	0	0	Col_2_15227541	Col_2_15227541	6350	437.5	9.540015050e-002	7.589766839e-002	2.087689956e-001	6.879144e+002	8.569087e+002	8.974165e+001	1.001122e+002	127	198.5	23	48	7.158153e+000	1.769656e+001	0	0	0	0	0	0	0	0	0	0	0	87.0303	129.841	1	1	1	1	26.2212	23.557	48.5425
DATA	18	1	18	0	0	Col_1_27085104	Col_1_27085104	6371.18	437.579	-1.105118499e-001	6.354872400e-002	8.203303398e-002	2.975079e+003	2.306676e+003	3.030384e+002	2.364297e+002	414	386	23	47	7.214554e+000	1.755673e+001	0	0	0	0	0	0	0	0	0	0	0	376.387	348.738	1	1	1	1	25.7804	23.669	48.2451
DATA	19	1	19	0	0	Col_1_18964698	Col_1_18964698	6391.6	437.836	2.626358136e-002	8.869555370e-002	7.671465859e-001	5.113337e+002	5.432103e+002	7.704494e+001	7.518586e+001	112	146	23	47	7.285507e+000	1.782312e+001	0	0	0	0	0	0	0	0	0	0	0	64.6905	81.9633	1	1	1	1	25.1049	23.7138	48.4174
DATA	20	1	20	0	0	NC_5_3820111	NC_5_3820111	6412.57	437.868	6.984115786e-002	6.796465501e-002	3.041333284e-001	1.095022e+003	1.286068e+003	1.237418e+002	1.387504e+002	182	264.5	23	47	7.375571e+000	1.762633e+001	0	0	0	0	0	0	0	0	0	0	0	138.535	193.699	1	1	1	1	24.6442	23.6687	48.1213
DATA	21	1	21	0	0	Col_3_3191507	Col_3_3191507	6433.86	437.293	3.894380656e-002	6.491360509e-002	5.485509635e-001	1.557999e+003	1.704163e+003	1.661172e+002	1.782193e+002	247	324	23	47	7.340289e+000	1.754431e+001	0	0	0	0	0	0	0	0	0	0	0	197.107	256.271	1	1	1	1	25.7804	23.7354	48.1138
DATA	22	1	22	0	0	Col_5_17316191	Col_5_17316191	6454.82	437.421	-4.041023814e-002	7.153913770e-002	5.721629024e-001	9.692766e+002	8.831561e+002	1.127665e+002	1.026064e+002	169	184	23	47	7.197449e+000	1.737563e+001	0	0	0	0	0	0	0	0	0	0	0	122.626	132.613	1	1	1	1	25.7804	23.7474	48.1362
DATA	23	1	23	0	0	NC_2_6044749	NC_2_6044749	6476.61	437.898	3.093370569e-001	4.185295159e-001	4.598435357e-001	5.609053e+001	1.143475e+002	5.784358e+001	5.354314e+001	53	74.5	23	47	7.285731e+000	1.748706e+001	0	0	0	0	0	0	0	0	0	0	0	6.27206	17.1461	0	1	0	0	23.9365	23.6753	48.5902
DATA	24	1	24	0	0	Col_3_12130389	Col_3_12130389	6497.88	437.714	2.338078040e-001	1.082130880e-001	3.072438424e-002	2.951403e+002	5.056341e+002	6.474859e+001	7.279283e+001	85	145	23	47	7.078057e+000	1.757560e+001	0	0	0	0	0	0	0	0	0	0	0	37.3391	75.7351	1	1	1	1	23.9365	23.2912	48.652
DATA	25	1	25	0	0	Col_4_6933923	Col_4_6933923	6519.14	437.475	3.388246246e-002	1.330950566e-001	7.990525982e-001	2.755884e+002	2.979500e+002	6.388107e+001	6.029088e+001	78	101	23	48	6.969143e+000	1.752809e+001	0	0	0	0	0	0	0	0	0	0	0	34.8656	44.5861	1	1	0	1	25.7804	23.372	48.7628
DATA	26	1	26	0	0	Col_1_13605351	Col_1_13605351	6540.5	437.5	6.443791807e-002	6.468808027e-002	3.191856291e-001	1.615457e+003	1.873843e+003	1.715177e+002	1.945884e+002	243	342	23	48	7.025013e+000	1.787072e+001	0	0	0	0	0	0	0	0	0	0	0	204.377	280.177	1	1	1	1	24.4106	23.3604	48.8105
DATA	27	1	27	0	0	NC_5_14917947	NC_5_14917947	6562.13	437.291	0.000000000e+000	6.254238860e-001	1.000000000e+000	5.615275e+001	5.215705e+001	5.763074e+001	5.249105e+001	39.5	55	23	47	6.984116e+000	1.777774e+001	0	0	0	0	0	0	0	0	0	0	0	-8.306	-5.70769	0	0	0	0	25.1049	23.2721	48.4831
DATA	28	1	28	0	0	NC_5_15082596	NC_5_15082596	6582.57	437.701	5.386493496e-001	3.142437547e-001	8.650796714e-002	5.616547e+001	1.941417e+002	5.782721e+001	5.599404e+001	53	89	23	48	7.062742e+000	1.772018e+001	0	0	0	0	0	0	0	0	0	0	0	6.02559	28.993	0	1	0	0	26.8687	23.5794	48.573
DATA	29	1	29	0	0	Col_1_9386982	Col_1_9386982	6603.13	437.794	1.414023855e-001	7.570014866e-002	6.177217634e-002	6.769854e+002	9.375225e+002	8.890666e+001	1.074712e+002	127	203	23	47	7.104553e+000	1.808993e+001	0	0	0	0	0	0	0	0	0	0	0	85.6476	139.955	1	1	1	1	26.4388	23.7188	48.4577
DATA	30	1	30	0	0	NC_2_16383520	NC_2_16383520	6624.41	437.611	-1.641790396e+000	1.681587343e-001	1.617436895e-022	2.228146e+004	5.083388e+002	2.228891e+003	7.311598e+001	2881.5	142.5	23	46.5	7.083859e+000	1.804981e+001	0	0	0	0	0	0	0	0	0	0	0	2818.9	75.8678	1	1	1	1	24.4106	23.8343	48.0535
DATA	31	1	31	0	0	Col_3_11858154	Col_3_11858154	6645.65	437.632	7.756666326e-002	7.763491819e-002	3.177361664e-001	6.589185e+002	7.877680e+002	8.753877e+001	9.470163e+001	127	171.5	24	47	7.115095e+000	1.791274e+001	0	0	0	0	0	0	0	0	0	0	0	83.3619	117.556	1	1	1	1	24.8756	24.0343	48.0357
DATA	32	1	32	0	0	Col_1_26132086	Col_1_26132086	6666.8	437.5	4.666028674e-002	6.185459240e-002	4.506364223e-001	5.377015e+003	5.986894e+003	5.407811e+002	6.009921e+002	736	934	24	46	7.210726e+000	1.767690e+001	0	0	0	0	0	0	0	0	0	0	0	680.263	893.407	1	1	1	1	25.7804	24.0808	47.8288
DATA	33	1	33	0	0	Col_1_21422549	Col_1_21422549	6688.41	437.525	-6.607429752e-002	7.090347235e-002	3.513929385e-001	1.045992e+003	8.983678e+002	1.194249e+002	1.040801e+002	172.5	183	24	46	7.144535e+000	1.751158e+001	0	0	0	0	0	0	0	0	0	0	0	132.332	134.075	1	1	1	1	25.3321	24.0572	47.6402
DATA	34	1	34	0	0	NC_1_9375461	NC_1_9375461	6709.5	437.676	4.038022539e-001	3.154732692e-001	2.005490768e-001	6.682530e+001	1.693336e+002	5.801688e+001	5.520597e+001	50	87	24	47	7.179055e+000	1.732171e+001	0	0	0	0	0	0	0	0	0	0	0	8.45428	25.2766	1	1	0	0	27.0811	24.2738	48.227
DATA	35	1	35	0	0	NC_4_6481906	NC_4_6481906	6730.86	438.222	-6.856412407e-002	6.007784771e-001	9.091383346e-001	6.112451e+001	5.219769e+001	5.795398e+001	5.253195e+001	53.5	58	24	47	7.161386e+000	1.710060e+001	0	0	0	0	0	0	0	0	0	0	0	7.73306	-4.11804	1	0	0	0	20.8674	24.3184	48.279
DATA	36	1	36	0	0	Col_3_11712043	Col_3_11712043	6751.75	437.607	-6.034832669e-003	6.416297438e-002	9.250656633e-001	1.837319e+003	1.811965e+003	1.925583e+002	1.886505e+002	276.5	329.5	24	47	7.187297e+000	1.711567e+001	0	0	0	0	0	0	0	0	0	0	0	232.445	270.674	1	1	1	1	25.1049	24.2518	48.2265
DATA	37	1	37	0	0	NC_2_17420970	NC_2_17420970	6773	437.5	2.329512294e-001	1.339852712e-001	8.209930182e-002	2.183334e+002	3.733115e+002	6.162789e+001	6.440165e+001	76	120	24	47	7.395596e+000	1.722028e+001	0	0	0	0	0	0	0	0	0	0	0	27.6221	55.7954	1	1	0	1	26.2212	24.4474	47.9669
DATA	38	1	38	0	0	Col_2_10562847	Col_2_10562847	6793.84	437.667	-5.793181978e-001	9.238274290e-002	3.590855504e-010	1.399030e+003	3.685606e+002	1.513081e+002	6.410303e+001	225	113.5	24	48	7.376256e+000	1.746550e+001	0	0	0	0	0	0	0	0	0	0	0	176.996	55.1166	1	1	1	1	26.2212	24.534	48.3988
DATA	39	1	39	0	0	Col_4_15892311	Col_4_15892311	6815.5	437.676	4.632155741e-002	8.768851381e-002	5.973250401e-001	5.134111e+002	5.711982e+002	7.718297e+001	7.752198e+001	106	147	24	47	7.484001e+000	1.779196e+001	0	0	0	0	0	0	0	0	0	0	0	64.9533	85.4799	1	1	1	1	27.0811	24.6227	48.0121
DATA	40	1	40	0	0	Col_4_8446036	Col_4_8446036	6836	437.7	-5.758381051e-001	8.141312408e-002	1.515781613e-012	8.884361e+003	2.359327e+003	8.903034e+002	2.416758e+002	1148	416	24	47	7.377005e+000	1.764071e+001	0	0	0	0	0	0	0	0	0	0	0	1123.99	353.334	1	1	1	1	26.2212	24.7278	48.0455
DATA	41	1	41	0	0	Col_4_2254157	Col_4_2254157	6857.35	437.269	-2.969933387e-002	6.807707643e-002	6.626477962e-001	1.196194e+003	1.117127e+003	1.327784e+002	1.233601e+002	200	222	24.5	47	7.402144e+000	1.767902e+001	0	0	0	0	0	0	0	0	0	0	0	151.334	167.453	1	1	1	1	24.6442	24.883	48.2816
DATA	42	1	42	0	0	NC_4_15666867	NC_4_15666867	6878.43	437.939	-1.335486377e-003	1.073420736e-001	9.900734499e-001	3.844585e+002	3.832780e+002	6.927759e+001	6.482695e+001	96.5	118	25	47	7.634591e+000	1.761589e+001	0	0	0	0	0	0	0	0	0	0	0	48.6391	57.4988	1	1	1	1	23.4529	25.2529	48.1353
DATA	43	1	43	0	0	NC_2_4627379	NC_2_4627379	6900	437.5	4.736723915e-002	6.477099319e-002	4.645939362e-001	1.589835e+003	1.773043e+003	1.691066e+002	1.848366e+002	230	293.5	25	46	7.597457e+000	1.757901e+001	0	0	0	0	0	0	0	0	0	0	0	201.135	266.269	1	1	1	1	26.2212	25.3405	48.1826
DATA	44	1	44	0	0	NC_3_20501853	NC_3_20501853	6921.33	437.609	0.000000000e+000	6.272766363e-001	1.000000000e+000	5.610666e+001	5.184213e+001	5.766903e+001	5.239715e+001	51	69	25	47	7.472936e+000	1.748510e+001	0	0	0	0	0	0	0	0	0	0	0	2.65847	7.26009	0	0	0	0	27.2919	25.5438	48.3001
DATA	45	1	45	0	0	Col_5_19575067	Col_5_19575067	6942.43	437.607	8.689179971e-002	8.301240992e-002	2.952229031e-001	5.514097e+002	6.735443e+002	7.976107e+001	8.516346e+001	116.5	169	25	47	7.477733e+000	1.718571e+001	0	0	0	0	0	0	0	0	0	0	0	69.7606	101.366	1	1	1	1	24.8756	25.6493	47.8779
DATA	46	1	46	0	0	NC_1_27549240	NC_1_27549240	6963.64	438.1	-5.060643115e-001	1.102206121e-001	4.403324917e-006	7.244762e+002	2.259227e+002	9.257408e+001	5.675115e+001	138	94	25	47	7.577017e+000	1.716594e+001	0	0	0	0	0	0	0	0	0	0	0	91.6558	34.0375	1	1	1	0	23.696	25.8045	47.8772
DATA	47	1	47	0	0	Col_1_5266188	Col_1_5266188	6984.86	437.707	-2.490043229e-002	6.186646779e-002	6.873258529e-001	4.902375e+003	4.629202e+003	4.936133e+002	4.658311e+002	660	765	25	47.5	7.484576e+000	1.713940e+001	0	0	0	0	0	0	0	0	0	0	0	620.215	698.309	1	1	1	1	25.7804	25.8246	48.2761
DATA	48	1	48	0	0	NC_5_8838406	NC_5_8838406	7005.32	437.79	-7.079502569e-002	1.661716862e-001	6.700820299e-001	2.366799e+002	2.010788e+002	6.230149e+001	5.569025e+001	79	97	25	47	7.585083e+000	1.701560e+001	0	0	0	0	0	0	0	0	0	0	0	29.9431	30.3686	1	1	0	0	26.0017	25.7331	48.0368
DATA	49	1	49	0	0	Col_1_23605883	Col_1_23605883	7027	437.5	9.728568463e-002	6.966956820e-002	1.625979670e-001	9.480677e+002	1.186110e+003	1.109488e+002	1.294237e+002	153	195.5	25	47	7.671003e+000	1.714416e+001	0	0	0	0	0	0	0	0	0	0	0	119.943	179.378	1	1	1	1	26.2212	25.8002	47.9625
DATA	50	1	50	0	0	Col_4_9084613	Col_4_9084613	7047.92	437.667	2.028660824e-001	8.807095468e-002	2.125414739e-002	4.375761e+002	6.981032e+002	7.236042e+001	8.692747e+001	103	161	25	47.5	7.706934e+000	1.704127e+001	0	0	0	0	0	0	0	0	0	0	0	55.3591	105.712	1	1	1	1	23.2073	25.8425	47.8932
DATA	51	1	51	0	0	NC_1_13805998	NC_1_13805998	7069.73	437.878	1.414158902e-001	1.330938236e-001	2.879961377e-001	2.424249e+002	3.357323e+002	6.252200e+001	6.166625e+001	78	108	25	47	7.701531e+000	1.693105e+001	0	0	0	0	0	0	0	0	0	0	0	30.67	50.9086	1	1	0	1	23.9365	25.9159	47.912
DATA	52	1	52	0	0	Col_1_17892276	Col_1_17892276	7090.47	437.633	-5.460715580e-002	8.324082992e-002	5.118150706e-001	6.391290e+002	5.636135e+002	8.605905e+001	7.645106e+001	127	137	26	47	7.762261e+000	1.717727e+001	0	0	0	0	0	0	0	0	0	0	0	80.8583	85.5816	1	1	1	1	24.4106	26.2446	47.6815
DATA	53	1	53	0	0	NC_3_4110748	NC_3_4110748	7111.37	437.833	-4.320739132e-002	7.583030872e-002	5.688197837e-001	7.966000e+002	7.211621e+002	9.832099e+001	8.866583e+001	151	175	26	48	7.938723e+000	1.740608e+001	0	0	0	0	0	0	0	0	0	0	0	100.78	109.654	1	1	1	1	24.8756	26.4551	48.2733
DATA	54	1	54	0	0	Col_4_6551024	Col_4_6551024	7132.57	437.701	6.165422041e-002	8.892980292e-002	4.881270330e-001	4.876496e+002	5.620334e+002	7.549386e+001	7.623648e+001	109	140	26	47	7.906131e+000	1.725342e+001	0	0	0	0	0	0	0	0	0	0	0	61.6941	85.5822	1	1	1	1	26.8687	26.5216	48.325
DATA	55	1	55	0	0	Col_4_9018820	Col_4_9018820	7153.88	437.591	5.200219259e-002	8.952538962e-002	5.613312386e-001	4.861083e+002	5.479428e+002	7.539440e+001	7.515185e+001	111	141	26	47	7.849493e+000	1.714766e+001	0	0	0	0	0	0	0	0	0	0	0	61.4991	83.5595	1	1	1	1	26.6546	26.4003	48.4185
DATA	56	1	56	0	0	Col_1_8266222	Col_1_8266222	7175	437.5	9.809031465e-004	7.926621587e-002	9.901265944e-001	6.682876e+002	6.697987e+002	8.824616e+001	8.440330e+001	129.5	159.5	26	48	7.793562e+000	1.738360e+001	0	0	0	0	0	0	0	0	0	0	0	84.5472	102.293	1	1	1	1	26.2212	26.1078	48.8525
DATA	57	1	57	0	0	Col_2_10163285	Col_2_10163285	7195.63	437.827	9.373875545e-003	7.557351837e-002	9.012863666e-001	7.528063e+002	7.692316e+002	9.480756e+001	9.245224e+001	141	173.5	25	47	7.624028e+000	1.728466e+001	0	0	0	0	0	0	0	0	0	0	0	95.2399	117.643	1	1	1	1	24.6442	25.7365	48.5215
DATA	58	1	58	0	0	Col_3_17039089	Col_3_17039089	7217.08	437.717	1.232121671e-001	8.142938281e-002	1.302500053e-001	5.540062e+002	7.357441e+002	7.994079e+001	8.964082e+001	119	166	25	48	7.652472e+000	1.750133e+001	0	0	0	0	0	0	0	0	0	0	0	70.0891	112.692	1	1	1	1	24.6442	25.5464	48.7007
DATA	59	1	59	0	0	NC_5_9180253	NC_5_9180253	7238.33	437.836	1.754236810e-001	2.649630333e-001	5.079273159e-001	1.055635e+002	1.581020e+002	5.858957e+001	5.352097e+001	63	93	25	48	7.633948e+000	1.765063e+001	0	0	0	0	0	0	0	0	0	0	0	13.3552	24.2519	1	1	0	0	24.8756	25.2701	48.7266
DATA	60	1	60	0	0	Col_3_16643950	Col_3_16643950	7259.04	438.18	2.004483185e-002	9.690135925e-002	8.361206737e-001	4.360595e+002	4.566575e+002	7.226881e+001	6.850176e+001	105	126	24	48	7.597893e+000	1.748192e+001	0	0	0	0	0	0	0	0	0	0	0	55.1673	70.1479	1	1	1	1	22.9591	24.9911	48.5128
DATA	61	1	61	0	0	NC_5_1810996	NC_5_1810996	7280.57	437.701	1.453686060e-001	8.100908932e-002	7.273772160e-002	9.294037e+002	1.298892e+003	1.093582e+002	1.744621e+002	142	186	24	47	7.390391e+000	1.728065e+001	0	0	0	1	0	0	0	0	0	0	0	117.582	199.839	1	1	1	1	26.8687	24.7963	48.0981
DATA	62	1	62	0	0	NC_5_18060942	NC_5_18060942	7302	437.5	-1.368991542e-003	6.377167972e-002	9.828730664e-001	1.948712e+003	1.942579e+003	2.032144e+002	2.008162e+002	269	313	24	47	7.398838e+000	1.739932e+001	0	0	0	0	0	0	0	0	0	0	0	246.538	299.329	1	1	1	1	26.2212	24.7939	47.9427
DATA	63	1	63	0	0	NC_1_19652627	NC_1_19652627	7323.32	437.768	1.401748818e-002	6.546458270e-002	8.304509576e-001	1.451556e+003	1.499172e+003	1.561776e+002	1.582992e+002	233.5	283	24	47	7.390674e+000	1.729984e+001	0	0	0	0	0	0	0	0	0	0	0	183.641	231.342	1	1	1	1	25.1049	24.9388	47.966
DATA	64	1	64	0	0	NC_5_3548384	NC_5_3548384	7344.37	438	4.015670419e-002	9.151706141e-002	6.608142390e-001	4.698823e+002	5.154017e+002	7.435856e+001	7.233587e+001	100	142.5	25	47	7.495806e+000	1.737373e+001	0	0	0	0	0	0	0	0	0	0	0	59.4463	79.6472	1	1	1	1	29.1201	25.2238	47.9234
DATA	65	1	65	0	0	NC_1_21932077	NC_1_21932077	7365.46	437.339	-3.079013922e-002	7.124550546e-002	6.656181766e-001	9.590953e+002	8.934528e+002	1.118925e+002	1.027171e+002	173	193	25	47	7.559033e+000	1.719247e+001	0	0	0	0	0	0	0	0	0	0	0	121.338	138.28	1	1	1	1	25.1049	25.3217	48.1123
DATA	66	1	66	0	0	Col_3_16861661	Col_3_16861661	7387	437.264	-9.557124195e-003	6.605587841e-002	8.849616217e-001	1.385952e+003	1.355786e+003	1.500997e+002	1.447142e+002	217.5	271	24	47	7.550404e+000	1.718186e+001	0	0	0	0	0	0	0	0	0	0	0	175.341	210.145	1	1	1	1	24.8756	25.136	47.9746
DATA	67	1	67	0	0	NC_5_15282588	NC_5_15282588	7408.07	438.034	6.620123986e-004	6.368292589e-002	9.917057838e-001	1.976326e+003	1.979341e+003	2.058639e+002	2.042836e+002	293	361	24	47	7.528099e+000	1.723842e+001	0	0	0	0	0	0	0	0	0	0	0	250.031	307.202	1	1	1	1	26.2212	25.1212	47.873
DATA	68	1	68	0	0	NC_3_2806469	NC_3_2806469	7429.22	437.981	-7.855341386e-001	9.552170136e-002	1.974516255e-016	9.190975e+003	1.506009e+003	9.209025e+002	1.588312e+002	1204	262.5	25	47	7.453168e+000	1.744359e+001	0	0	0	0	0	0	0	0	0	0	0	1162.78	234.068	1	1	1	1	24.8756	25.1994	48.5234
DATA	69	1	69	0	0	NC_5_17277576	NC_5_17277576	7450	437.797	0.000000000e+000	6.303833236e-001	1.000000000e+000	5.553948e+001	5.007504e+001	5.764904e+001	5.041204e+001	49	61.5	24	47	7.295617e+000	1.749769e+001	0	0	0	0	0	0	0	0	0	0	0	1.83757	1.99677	0	0	0	0	28.1191	24.8929	48.6638
DATA	70	1	70	0	0	Col_4_1635992	Col_4_1635992	7471.18	438.35	2.250069001e-002	9.290621336e-002	8.086351601e-001	4.646548e+002	4.893630e+002	7.402934e+001	7.019938e+001	101.5	135	25	47	7.303810e+000	1.742693e+001	0	0	0	0	0	0	0	0	0	0	0	58.785	76.261	1	1	1	1	26.0017	25.0961	48.6002
DATA	71	1	71	0	0	Col_5_4404652	Col_5_4404652	7491.98	437.661	5.003503668e-002	1.202989697e-001	6.774667849e-001	3.032152e+002	3.402405e+002	6.512063e+001	6.069445e+001	89	124	25	47	7.334380e+000	1.753037e+001	0	0	0	0	0	0	0	0	0	0	0	38.3607	53.0957	1	1	1	1	26.0017	25.1406	48.3666
DATA	72	1	72	0	0	NC_4_9792380	NC_4_9792380	7513.47	437.807	5.936886624e-002	2.203693683e-001	7.876171431e-001	1.464039e+002	1.678500e+002	5.946127e+001	5.292791e+001	63.5	94	25	47	7.342671e+000	1.734928e+001	0	0	0	0	0	0	0	0	0	0	0	18.522	26.2276	1	1	0	0	25.7804	25.1955	48.319
DATA	73	1	73	0	0	NC_5_16089096	NC_5_16089096	7533.71	437.231	7.035141644e-002	9.154641176e-002	4.422031774e-001	4.521761e+002	5.316907e+002	7.325254e+001	7.307625e+001	104	147	25	47	7.371476e+000	1.729193e+001	0	0	0	0	0	0	0	0	0	0	0	57.2062	83.1863	1	1	1	1	24.4106	25.1871	48.1242
DATA	74	1	74	0	0	NC_1_1482896	NC_1_1482896	7554.96	437.192	1.489098209e-001	7.667535045e-002	5.212716170e-002	6.340315e+002	8.933480e+002	8.568116e+001	1.024093e+002	121	194	25	46	7.292129e+000	1.710041e+001	0	0	0	0	0	0	0	0	0	0	0	80.2134	139.944	1	1	1	1	24.1747	25.1653	47.9107
DATA	75	1	75	0	0	Col_1_17712643	Col_1_17712643	7576.93	437.898	-3.889968653e-002	1.004406836e-001	6.985414235e-001	4.363674e+002	3.989813e+002	7.228739e+001	6.397680e+001	97.5	131.5	25	47	7.278890e+000	1.710287e+001	0	0	0	0	0	0	0	0	0	0	0	55.2062	62.5729	1	1	1	1	26.2212	25.24	47.9125
DATA	76	1	76	0	0	NC_2_10898894	NC_2_10898894	7597.89	438.561	2.066120639e-001	3.081958546e-001	5.026078748e-001	8.581612e+001	1.380959e+002	5.826616e+001	5.183196e+001	56	77	25	47	7.497391e+000	1.696841e+001	0	0	0	0	0	0	0	0	0	0	0	10.8569	21.6809	1	1	0	0	25.7804	25.7308	47.874
DATA	77	1	77	0	0	NC_4_517605	NC_4_517605	7619.04	437.518	-8.481882045e-002	9.755872303e-002	3.846212857e-001	4.833292e+002	3.975797e+002	7.521551e+001	6.379923e+001	110	122	25	47	7.557968e+000	1.696579e+001	0	0	0	0	0	0	0	0	0	0	0	61.1475	62.4972	1	1	1	1	25.3321	25.6788	47.455
DATA	78	1	78	0	0	NC_1_22569402	NC_1_22569402	7640.14	437.328	4.694599300e-001	3.396919326e-001	1.669665896e-001	5.531795e+001	1.630520e+002	5.767848e+001	5.244091e+001	48.5	91.5	25	46	7.654185e+000	1.696555e+001	0	0	0	0	0	0	0	0	0	0	0	2.96859	25.659	0	1	0	0	25.7804	25.6004	47.1834
DATA	79	1	79	0	0	NC_2_13833769	NC_2_13833769	7661.81	438.508	-5.195025824e-002	1.359868998e-001	7.024435694e-001	2.894848e+002	2.568476e+002	6.449276e+001	5.603005e+001	79	102	25	46	7.737814e+000	1.730705e+001	0	0	0	0	0	0	0	0	0	0	0	36.6236	40.4562	1	1	1	1	25.7804	25.6119	47.597
DATA	80	1	80	0	0	Col_1_17772747	Col_1_17772747	7682.64	438.436	-5.428627703e-002	9.317512271e-002	5.601448965e-001	5.032560e+002	4.441224e+002	7.651123e+001	6.668768e+001	104.5	126.5	25	46	7.671313e+000	1.758280e+001	0	0	0	0	0	0	0	0	0	0	0	63.6685	70.0226	1	1	1	1	24.8756	25.5778	47.5722
DATA	81	1	81	0	0	NC_3_9003917	NC_3_9003917	7704.35	438.532	-9.353809591e-003	2.916844879e-001	9.744176273e-001	1.171602e+002	1.146638e+002	5.880958e+001	5.100546e+001	61	83	25	46	7.664242e+000	1.746535e+001	0	0	0	0	0	0	0	0	0	0	0	14.8223	18.0957	1	1	0	0	26.6546	25.4489	47.5525
DATA	82	1	82	0	0	Col_3_19786306	Col_3_19786306	7725.38	437.962	5.869259526e-002	9.497895977e-002	5.366058897e-001	4.270546e+002	4.888505e+002	7.172906e+001	6.967849e+001	99	139.5	24	46	7.431561e+000	1.740099e+001	0	0	0	0	0	0	0	0	0	0	0	54.028	77.2223	1	1	1	1	24.8756	25.0233	47.6433
DATA	83	1	83	0	0	NC_3_2055493	NC_3_2055493	7746.23	438.193	-1.271722499e-001	7.953760680e-002	1.098440283e-001	7.745633e+002	5.779426e+002	9.654421e+001	7.616796e+001	141	155	24	47	7.372215e+000	1.731048e+001	0	0	0	0	0	0	0	0	0	0	0	97.9925	91.3693	1	1	1	1	25.5572	24.851	47.6214
DATA	84	1	84	0	0	Col_1_23208151	Col_1_23208151	7767.44	437.973	6.511305004e-002	6.213875141e-002	2.947006092e-001	4.177743e+003	4.853497e+003	4.217306e+002	4.878746e+002	553	731	24	47	7.348574e+000	1.735121e+001	0	0	0	1	0	0	0	0	0	0	0	528.54	767.943	1	1	1	1	29.1201	24.8111	47.7406
DATA	85	1	85	0	0	NC_5_26371181	NC_5_26371181	7788.62	438.381	1.568498491e-001	1.794253025e-001	3.820207289e-001	1.631318e+002	2.340930e+002	5.989509e+001	5.478967e+001	67.5	93.5	24	47	7.376209e+000	1.704842e+001	0	0	0	0	0	0	0	0	0	0	0	20.6383	37.065	1	1	0	0	27.0811	24.6756	47.7485
DATA	86	1	86	0	0	NC_1_16184588	NC_1_16184588	7809.77	437.852	2.858575675e-001	1.537258390e-001	6.295226507e-002	1.683891e+002	3.252157e+002	6.004041e+001	5.922701e+001	68	119	24	47	7.270667e+000	1.688849e+001	0	0	0	0	0	0	0	0	0	0	0	21.3034	51.532	1	1	0	1	26.8687	24.5402	47.6728
DATA	87	1	87	0	0	Col_5_2904105	Col_5_2904105	7830.83	437.81	-8.362068346e-002	6.659678158e-002	2.092514238e-001	1.474733e+003	1.216446e+003	1.583341e+002	1.313181e+002	226.5	251.5	24	47	7.056825e+000	1.708882e+001	0	0	0	0	0	0	0	0	0	0	0	186.573	192.876	1	1	1	1	26.2212	24.3494	47.6433
DATA	88	1	88	0	0	Col_5_14778682	Col_5_14778682	7851.93	437.707	7.827844859e-002	7.325045083e-002	2.852313855e-001	7.662779e+002	9.176240e+002	9.588076e+001	1.042327e+002	144	201	24	47	7.045080e+000	1.721595e+001	0	0	0	0	0	0	0	0	0	0	0	96.9443	145.582	1	1	1	1	26.2212	24.1079	47.6142
DATA	89	1	89	0	0	NC_3_19639423	NC_3_19639423	7873.37	438	4.666795037e-002	3.259394677e-001	8.861481765e-001	9.757020e+001	1.086388e+002	5.845084e+001	5.059352e+001	58	72.5	24	47	7.176330e+000	1.709508e+001	0	0	0	0	0	0	0	0	0	0	0	12.3439	17.2443	1	1	0	0	29.1201	23.9431	47.6129
DATA	90	1	90	0	0	Col_5_16050106	Col_5_16050106	7894.16	437.696	-5.397707387e-002	8.675885929e-002	5.338428647e-001	5.738991e+002	5.068255e+002	8.133206e+001	7.076674e+001	106	149	23	47	7.178048e+000	1.736399e+001	0	0	0	0	0	0	0	0	0	0	0	72.6058	80.4895	1	1	1	1	25.5572	23.6803	47.7093
DATA	91	1	91	0	0	Col_3_1303722	Col_3_1303722	7915.51	438.108	-7.230733951e-002	6.364950162e-002	2.559466719e-001	2.331611e+003	1.974007e+003	2.401778e+002	2.034809e+002	337	361.5	23	47	7.147430e+000	1.737562e+001	0	0	0	0	0	0	0	0	0	0	0	294.98	313.609	1	1	1	1	27.0811	23.6541	47.8408
DATA	92	1	92	0	0	NC_2_18805193	NC_2_18805193	7936.38	438.081	-3.096717854e-003	8.712459796e-002	9.716463172e-001	5.351665e+002	5.313641e+002	7.864689e+001	7.251994e+001	116	149	23	47	7.314163e+000	1.715890e+001	0	0	0	0	0	0	0	0	0	0	0	67.7056	84.4479	1	1	1	1	20.8674	23.7211	47.92
DATA	93	1	93	0	0	Col_5_17412122	Col_5_17412122	7958.16	438.286	-2.202101492e-002	6.415996931e-002	7.314326055e-001	1.831929e+003	1.741357e+003	1.920441e+002	1.809903e+002	277	332	23	47	7.245366e+000	1.735719e+001	0	0	0	0	0	0	0	0	0	0	0	231.763	276.827	1	1	1	1	27.0811	23.6108	47.961
DATA	94	1	94	0	0	Col_5_490033	Col_5_490033	7979.4	438.681	-1.136080320e+000	1.229038462e-001	2.382256017e-020	6.245353e+004	4.565377e+003	6.245619e+003	4.591950e+002	7942	769	23	47	7.010831e+000	1.740631e+001	0	0	0	0	0	0	0	0	0	0	0	7901.2	725.905	1	1	1	1	23.696	23.2655	48.0408
DATA	95	1	95	0	0	Col_4_15609530	Col_4_15609530	7999.74	438.148	8.115659865e-002	1.259422286e-001	5.193190369e-001	2.731034e+002	3.292181e+002	6.377426e+001	5.929563e+001	81	116	23	47	7.052077e+000	1.729989e+001	0	0	0	0	0	0	0	0	0	0	0	34.5512	52.3596	1	1	0	1	24.4106	23.249	48.0298
DATA	96	1	96	0	0	NC_4_10138710	NC_4_10138710	8021.38	438.18	-7.166099963e-002	8.373932285e-002	3.921289819e-001	6.319390e+002	5.358141e+002	8.552643e+001	7.281813e+001	129	147	23	47	7.040403e+000	1.757568e+001	0	0	0	0	0	0	0	0	0	0	0	79.9486	85.2278	1	1	1	1	26.4388	23.2388	48.1698
DATA	97	1	97	0	0	NC_5_17185953	NC_5_17185953	8042.07	438.17	3.452043103e-002	7.510036064e-002	6.457622041e-001	7.342201e+002	7.949626e+002	9.333859e+001	9.354589e+001	138.5	188	23	47	7.073086e+000	1.759487e+001	0	0	0	0	0	0	0	0	0	0	0	92.8885	126.457	1	1	1	1	26.4388	23.2538	48.2749
DATA	98	1	98	0	0	Col_2_4431859	Col_2_4431859	8063.82	437.857	3.030893319e-002	7.783847852e-002	6.969932933e-001	6.661824e+002	7.143353e+002	8.808684e+001	8.679671e+001	125	177	23	47	7.072820e+000	1.735100e+001	0	0	0	0	0	0	0	0	0	0	0	84.2809	113.638	1	1	1	1	24.8756	23.2123	47.9348
DATA	99	1	99	0	0	NC_1_9046154	NC_1_9046154	8084.62	438	4.934515193e-002	9.912203240e-002	6.186093415e-001	4.004558e+002	4.486418e+002	7.017799e+001	6.666372e+001	101	140	23	47	7.021492e+000	1.743864e+001	0	0	0	0	0	0	0	0	0	0	0	50.6629	71.3657	1	1	1	1	29.1201	23.1987	47.8459
DATA	100	1	100	0	0	NC_3_21315495	NC_3_21315495	8105.83	438	5.874356877e-002	2.487876088e-001	8.133400583e-001	1.276337e+002	1.461198e+002	5.902716e+001	5.143245e+001	61	87	23	47	6.971829e+000	1.740399e+001	0	0	0	0	0	0	0	0	0	0	0	16.1473	23.2408	1	1	0	0	28.1191	23.1403	47.8682
DATA	101	1	101	0	0	Col_5_7457801	Col_5_7457801	8127	437.797	4.629631761e-002	6.441932140e-002	4.723434714e-001	1.645907e+003	1.831056e+003	1.743886e+002	1.896315e+002	254	353.5	23	47	6.937729e+000	1.717727e+001	0	0	0	0	0	0	0	0	0	0	0	208.229	291.195	1	1	1	1	28.1191	23.1068	47.9294
DATA	102	1	102	0	0	Col_1_5878011	Col_1_5878011	8148.37	438.127	-4.329254805e-002	7.062628795e-002	5.398891330e-001	9.991890e+002	9.043886e+002	1.153477e+002	1.030194e+002	165.5	206	23	47	6.977230e+000	1.730150e+001	0	0	0	0	0	0	0	0	0	0	0	126.411	143.786	1	1	1	1	26.8687	23.0598	47.9695
DATA	103	1	103	0	0	NC_4_10644148	NC_4_10644148	8169.23	438.474	-1.050147662e-001	7.979723430e-002	1.881672965e-001	7.414062e+002	5.821587e+002	9.390491e+001	7.631854e+001	139	160	23	47	6.930634e+000	1.736879e+001	0	0	0	0	0	0	0	0	0	0	0	93.7977	92.5249	1	1	1	1	25.5572	23.2286	47.8807
DATA	104	1	104	0	0	Col_2_15211730	Col_2_15211730	8190.53	437.4	-6.531421711e-002	7.183594126e-002	3.632373726e-001	9.650926e+002	8.303377e+002	1.124070e+002	9.659695e+001	163	197	23	46	7.015610e+000	1.766436e+001	0	0	0	0	0	0	0	0	0	0	0	122.097	131.944	1	1	1	1	25.7804	23.2518	47.7594
DATA	105	1	105	0	0	Col_3_15748518	Col_3_15748518	8211.55	437.434	-7.284688475e-002	7.982056930e-002	3.614356015e-001	7.082933e+002	5.989164e+002	9.131317e+001	7.762308e+001	134	158	23	46	7.048527e+000	1.765241e+001	0	0	0	0	0	0	0	0	0	0	0	89.6085	95.1316	1	1	1	1	24.4106	23.2692	47.5218
DATA	106	1	106	0	0	Col_1_2963260	Col_1_2963260	8233.18	437.947	-4.120453925e-002	1.438592233e-001	7.745544328e-001	2.657428e+002	2.416890e+002	6.346254e+001	5.500121e+001	82	99	23	47	7.050462e+000	1.743937e+001	0	0	0	0	0	0	0	0	0	0	0	33.62	38.3688	1	1	0	0	25.5572	23.3183	47.6381
DATA	107	1	107	0	0	Col_3_2928563	Col_3_2928563	8254.1	437.828	-7.922911632e-002	6.465286090e-002	2.204041595e-001	1.913411e+003	1.594333e+003	1.998317e+002	1.669203e+002	275	305.5	23	47	7.042776e+000	1.734067e+001	0	0	0	0	0	0	0	0	0	0	0	242.072	252.98	1	1	1	1	26.2212	23.2454	47.6782
DATA	108	1	108	0	0	NC_1_23259236	NC_1_23259236	8275.07	438.036	-7.180867333e-001	9.161426860e-002	4.572185693e-015	4.567636e+003	8.741879e+002	4.603850e+002	1.004410e+002	628.5	208	23	47	6.965865e+000	1.742337e+001	0	0	0	0	0	0	0	0	0	0	0	577.866	138.628	1	1	1	1	26.0017	23.1275	47.7131
DATA	109	1	109	0	0	NC_1_19983943	NC_1_19983943	8296.06	437.667	0.000000000e+000	6.337467958e-001	1.000000000e+000	5.504917e+001	4.917373e+001	5.763074e+001	4.948863e+001	40.5	59	23	47	6.913066e+000	1.721544e+001	0	0	0	0	0	0	0	0	0	0	0	-6.61066	-4.56305	0	0	0	0	28.5237	23.0887	47.5067
DATA	110	1	110	0	0	NC_3_10182835	NC_3_10182835	8317.5	437.5	1.166398370e-001	1.318257618e-001	3.762628628e-001	2.476528e+002	3.239538e+002	6.272655e+001	5.917648e+001	75.5	112.5	23	47	6.972279e+000	1.727368e+001	0	0	0	0	0	0	0	0	0	0	0	31.3313	51.309	1	1	0	1	24.4106	23.0816	47.5816
DATA	111	1	111	0	0	Col_5_1926129	Col_5_1926129	8338.24	437.759	4.884220704e-002	6.889747008e-002	4.783794164e-001	1.009388e+003	1.129537e+003	1.162323e+002	1.233478e+002	177	243	23	47	7.068527e+000	1.693003e+001	0	0	0	0	0	0	0	0	0	0	0	127.701	178.764	1	1	1	1	25.7804	23.0373	47.2436
DATA	112	1	112	0	0	NC_2_4328789	NC_2_4328789	8359.91	438.057	-9.031489684e-002	7.774144687e-002	2.453434645e-001	7.791643e+002	6.328695e+002	9.691373e+001	8.040884e+001	143	161	23	46	7.033353e+000	1.711586e+001	0	0	0	0	0	0	0	0	0	0	0	98.5746	100.074	1	1	1	1	24.6442	23.1648	47.6138
DATA	113	1	113	0	0	NC_1_6792936	NC_1_6792936	8380.83	438	4.958880692e-002	9.817869366e-002	6.134975530e-001	4.078408e+002	4.571719e+002	7.060201e+001	6.748680e+001	95	140	23	47	7.043199e+000	1.732933e+001	0	0	0	0	0	0	0	0	0	0	0	51.5973	72.2318	1	1	1	1	28.1191	23.1409	47.8874
DATA	114	1	114	0	0	Col_2_6112062	Col_2_6112062	8402	438.069	1.669074168e-002	7.148451368e-002	8.153828608e-001	8.870320e+002	9.217859e+002	1.057807e+002	1.047175e+002	157	203	22	47	7.057922e+000	1.758518e+001	0	0	0	0	0	0	0	0	0	0	0	112.221	145.508	1	1	1	1	26.4388	23.1067	48.1517
DATA	115	1	115	0	0	NC_5_17864875	NC_5_17864875	8422.79	438.293	-1.874110988e-001	6.699146984e-002	5.149390712e-003	1.980579e+003	1.286415e+003	2.062722e+002	1.379212e+002	288	269	23	47	6.963258e+000	1.753161e+001	0	0	0	0	0	0	0	0	0	0	0	250.569	202.871	1	1	1	1	25.5572	23.1039	48.1123
DATA	116	1	116	0	0	NC_1_26366146	NC_1_26366146	8444.51	438.17	2.324547874e-001	8.738217439e-002	7.809232827e-003	4.281540e+002	7.312313e+002	7.179457e+001	8.846223e+001	99	180	22	47	7.028464e+000	1.747720e+001	0	0	0	0	0	0	0	0	0	0	0	54.1671	115.202	1	1	1	1	24.4106	22.9569	48.1653
DATA	117	1	117	0	0	Col_3_23201470	Col_3_23201470	8465.34	438.017	-9.391532958e-002	6.807764752e-002	1.677306435e-001	1.310112e+003	1.055341e+003	1.431266e+002	1.167090e+002	206	233	22	47	7.023688e+000	1.727712e+001	0	0	0	0	0	0	0	0	0	0	0	165.746	166.098	1	1	1	1	25.7804	22.9131	48.1378
DATA	118	1	118	0	0	Col_4_17093413	Col_4_17093413	8487	438.15	1.356247227e-002	6.459119786e-002	8.336879646e-001	1.633088e+003	1.684892e+003	1.731793e+002	1.757207e+002	256.5	311.5	22	47	7.082970e+000	1.726671e+001	0	0	0	0	0	0	0	0	0	0	0	206.607	264.881	1	1	1	1	26.8687	22.9687	48.0621
DATA	119	1	119	0	0	NC_3_11822873	NC_3_11822873	8508.14	437.964	3.736110012e-002	6.210770324e-002	5.474714555e-001	3.699443e+003	4.031785e+003	3.744063e+002	4.062605e+002	510	701	22	47	7.083130e+000	1.721383e+001	0	0	0	0	0	0	0	0	0	0	0	468.028	633.139	1	1	1	1	25.5572	22.7195	47.8891
DATA	120	1	120	0	0	Col_3_18027238	Col_3_18027238	8529.19	437.712	-1.072734162e-001	6.561563627e-002	1.020750918e-001	1.788486e+003	1.397050e+003	1.879045e+002	1.483838e+002	277	285.5	22	47	6.922518e+000	1.724259e+001	0	0	0	0	0	0	0	0	0	0	0	226.267	219.142	1	1	1	1	24.4106	22.6154	48.0913
DATA	121	1	121	0	0	NC_5_20522256	NC_5_20522256	8550.12	438.237	-4.800550813e-002	9.753884209e-002	6.226005029e-001	4.629530e+002	4.145065e+002	7.392264e+001	6.499882e+001	102.5	134.5	22	47	6.887754e+000	1.706154e+001	0	0	0	0	0	0	0	0	0	0	0	58.5697	64.9361	1	1	1	1	26.4388	22.6029	47.8537
DATA	122	1	122	0	0	NC_5_15044549	NC_5_15044549	8571.56	437.712	1.483537351e-002	7.292633522e-002	8.387992841e-001	8.298056e+002	8.586412e+002	1.010301e+002	9.942466e+001	150	198.5	22	47	6.618872e+000	1.692279e+001	0	0	0	0	0	0	0	0	0	0	0	104.981	134.355	1	1	1	1	25.7804	22.3943	47.8377
DATA	123	1	123	0	0	NC_1_1147965	NC_1_1147965	8592.81	438.87	-5.529821154e-002	6.584611825e-002	4.010150716e-001	1.524094e+003	1.341879e+003	1.629415e+002	1.432708e+002	244	271	22	47	6.641205e+000	1.696401e+001	0	0	0	0	0	0	0	0	0	0	0	192.818	209.657	1	1	1	1	24.4106	22.3797	47.8226
DATA	124	1	124	0	0	NC_5_9219665	NC_5_9219665	8613.49	438.509	5.560966420e-002	7.478557502e-002	4.571257037e-001	7.347783e+002	8.351529e+002	9.338251e+001	9.747382e+001	139	187	22	47	6.687897e+000	1.699763e+001	0	0	0	0	0	0	0	0	0	0	0	92.9592	130.324	1	1	1	1	24.4106	22.3311	47.891
DATA	125	1	125	0	0	Col_3_7437590	Col_3_7437590	8634.82	439.018	1.342316916e-001	1.195194193e-001	2.613970516e-001	2.785965e+002	3.794961e+002	6.401142e+001	6.303873e+001	81	125	22	46	7.050748e+000	1.701244e+001	0	0	0	0	0	0	0	0	0	0	0	35.2461	59.1336	1	1	0	1	24.6442	22.639	47.6159
DATA	126	1	126	0	0	NC_2_8518626	NC_2_8518626	8656.42	438	-1.636951703e-001	6.324007311e-002	9.640272190e-003	2.146552e+004	1.472469e+004	2.147326e+003	1.473332e+003	2704.5	2361.5	22	47	7.084216e+000	1.761033e+001	0	0	0	0	0	0	0	0	0	0	0	2715.67	2291.57	1	1	1	1	25.7804	22.6178	48.1124
DATA	127	1	127	0	0	Col_3_13179746	Col_3_13179746	8677.3	437.453	-2.739706380e-001	1.350991781e-001	4.256816973e-002	3.811411e+002	2.028220e+002	6.909404e+001	5.438778e+001	91.5	95.5	22	47	6.857320e+000	1.747027e+001	0	0	0	0	0	0	0	0	0	0	0	48.2194	31.5235	1	1	1	0	24.4106	22.3397	48.196
DATA	128	1	128	0	0	NC_5_22710122	NC_5_22710122	8698.85	438.1	-1.324872275e-001	5.383503938e-001	8.056059797e-001	7.224020e+001	5.324658e+001	5.808174e+001	5.082421e+001	56.5	65	22	47	6.885778e+000	1.716344e+001	0	0	0	0	0	0	0	0	0	0	0	9.13934	8.26272	1	1	0	0	26.6546	22.2842	47.9499
DATA	129	1	129	0	0	Col_1_5852327	Col_1_5852327	8719.73	437.145	1.209708855e-001	7.431221795e-002	1.035517312e-001	7.158961e+002	9.458470e+002	9.190416e+001	1.072734e+002	140.5	197	22	47	6.850018e+000	1.736235e+001	0	0	0	0	0	0	0	0	0	0	0	90.5703	146.587	1	1	1	1	24.8756	22.2659	47.5851
DATA	130	1	130	0	0	NC_1_11326107	NC_1_11326107	8740.6	437.283	-1.664542135e-001	1.084112126e-001	1.246864406e-001	4.558134e+002	3.106940e+002	7.347762e+001	5.944993e+001	101	114	22	47	6.895362e+000	1.726571e+001	0	0	0	0	0	0	0	0	0	0	0	57.6664	48.0792	1	1	1	1	24.8756	22.3373	47.4909
DATA	131	1	131	0	0	Col_1_30370577	Col_1_30370577	8761.93	438.17	1.079640854e-002	6.551740750e-002	8.691117387e-001	1.445581e+003	1.481968e+003	1.556224e+002	1.566522e+002	236.5	291	22	47	6.921806e+000	1.735241e+001	0	0	0	0	0	0	0	0	0	0	0	182.885	228.946	1	1	1	1	26.4388	22.3586	47.3547
DATA	132	1	132	0	0	Col_2_8706116	Col_2_8706116	8783.17	438.328	-1.134831069e-001	6.441187992e-002	7.809716049e-002	2.311463e+003	1.779933e+003	2.382224e+002	1.851144e+002	340.5	336.5	22	46	6.865966e+000	1.726531e+001	0	0	0	0	0	0	0	0	0	0	0	292.431	274.548	1	1	1	1	25.7804	22.1861	47.3594
DATA	133	1	133	0	0	Col_2_3931415	Col_2_3931415	8804.28	437.755	8.851661761e-002	1.204308723e-001	4.623398690e-001	2.915619e+002	3.574764e+002	6.458626e+001	6.221785e+001	83	114	22	46	6.785393e+000	1.732130e+001	0	0	0	0	0	0	0	0	0	0	0	36.8864	55.0602	1	1	1	1	24.4106	22.216	47.5549
DATA	134	1	134	0	0	NC_1_13710994	NC_1_13710994	8825.37	438	7.949901330e-002	6.785992828e-002	2.413913160e-001	1.090509e+003	1.309569e+003	1.233426e+002	1.405388e+002	185	257	22	46	6.650256e+000	1.672720e+001	0	0	0	0	0	0	0	0	0	0	0	137.964	201.384	1	1	1	1	29.1201	22.2491	47.4287
DATA	135	1	135	0	0	Col_1_27913533	Col_1_27913533	8846.43	437.836	1.357282628e-001	8.000625955e-002	8.979681832e-002	5.726793e+002	7.827801e+002	8.124603e+001	9.347121e+001	119	183	22	46	6.572268e+000	1.683003e+001	0	0	0	0	0	0	0	0	0	0	0	72.4515	120.191	1	1	1	1	26.0017	22.1538	47.4795
DATA	136	1	136	0	0	Col_5_23430433	Col_5_23430433	8867.33	438.017	2.264188269e-002	6.540118655e-002	7.291925083e-001	1.456919e+003	1.534890e+003	1.566762e+002	1.617918e+002	238	297	22	47	6.537055e+000	1.708051e+001	0	0	0	0	0	0	0	0	0	0	0	184.319	235.3	1	1	1	1	25.7804	22.1708	47.9975
DATA	137	1	137	0	0	NC_2_4140707	NC_2_4140707	8888.62	438	-1.661176371e-003	6.151024839e-002	9.784545516e-001	1.000292e+004	9.964736e+003	1.001951e+003	9.977904e+002	1271	1375	22	47	6.673951e+000	1.730639e+001	0	0	1	1	0	0	0	0	0	0	0	1265.5	1525.19	1	1	1	1	29.1201	22.2635	48.0293
DATA	138	1	138	0	0	NC_2_16268643	NC_2_16268643	8909.31	437.672	-7.634876090e-002	7.795100051e-002	3.273598886e-001	7.695190e+002	6.454619e+002	9.613998e+001	8.246214e+001	138	164.5	22	47	6.782169e+000	1.739900e+001	0	0	0	0	0	0	0	0	0	0	0	97.3543	98.6472	1	1	1	1	25.3321	22.0495	47.8328
DATA	139	1	139	0	0	Col_3_10715295	Col_3_10715295	8931.5	437.731	-1.355610636e+000	1.419741547e-001	1.318525016e-021	4.383625e+004	1.932960e+003	4.384004e+003	2.000147e+002	5595	345	22	46	6.755325e+000	1.734651e+001	0	0	0	0	0	0	0	0	0	0	0	5545.86	294.928	1	1	1	1	24.4106	22.0725	47.5766
DATA	140	1	140	0	0	NC_5_16373118	NC_5_16373118	8952.17	438	2.573644808e-002	5.814015395e-001	9.646921983e-001	5.623949e+001	5.967299e+001	5.770409e+001	5.183190e+001	49	71.5	21	46	6.740606e+000	1.736917e+001	0	0	0	0	0	0	0	0	0	0	0	3.67987	9.09041	0	1	0	0	28.1191	21.9768	47.2809
DATA	141	1	141	0	0	Col_2_1192159	Col_2_1192159	8973.83	437.792	-1.956801409e-001	6.539807244e-002	2.770298339e-003	3.067665e+003	1.954915e+003	3.121329e+002	2.021784e+002	434	359	22	47	6.839990e+000	1.736287e+001	0	0	0	0	0	0	0	0	0	0	0	388.1	297.343	1	1	1	1	24.4106	22.0968	47.5271
DATA	142	1	142	0	0	NC_3_13038465	NC_3_13038465	8994.85	437.468	7.580457998e-002	7.322649075e-002	3.005722253e-001	7.833295e+002	9.327152e+002	9.724892e+001	1.066144e+002	143	197	21	47	6.760200e+000	1.741412e+001	0	0	0	0	0	0	0	0	0	0	0	99.1015	141.657	1	1	1	1	22.9591	21.9948	47.4672
DATA	143	1	143	0	0	Col_3_18805359	Col_3_18805359	9016.15	438.067	7.904116010e-002	6.810332215e-002	2.458019617e-001	1.074963e+003	1.289540e+003	1.219703e+002	1.389425e+002	183.5	255.5	21	47	6.778181e+000	1.741608e+001	0	0	0	0	0	0	0	0	0	0	0	135.997	195.526	1	1	1	1	26.8687	21.8538	47.5274
DATA	144	1	144	0	0	Col_3_18983780	Col_3_18983780	9037	437.314	9.998612028e-002	7.889570686e-002	2.050408369e-001	6.148791e+002	7.740622e+002	8.427375e+001	9.313869e+001	124	180	21	47	6.756893e+000	1.742439e+001	0	0	0	0	0	0	0	0	0	0	0	77.7903	117.21	1	1	1	1	24.4106	21.8974	47.4829
DATA	145	1	145	0	0	NC_3_19906268	NC_3_19906268	9058.22	437.964	1.044882959e-001	9.229002761e-002	2.575616321e-001	4.366372e+002	5.554041e+002	7.230368e+001	7.600352e+001	97	143	22	47	6.817762e+000	1.750287e+001	0	0	0	0	0	0	0	0	0	0	0	55.2404	83.964	1	1	1	1	25.1049	22.0823	47.5184
DATA	146	1	146	0	0	NC_3_22827275	NC_3_22827275	9079.69	437.429	-4.236105266e-002	1.671946788e-001	7.999872211e-001	2.275097e+002	2.063663e+002	6.195892e+001	5.590260e+001	71	94	21	47	6.799042e+000	1.747372e+001	0	0	0	0	0	0	0	0	0	0	0	28.783	31.1547	1	1	0	0	23.696	21.97	47.8047
DATA	147	1	147	0	0	NC_3_8396659	NC_3_8396659	9100.82	438.339	1.278033439e-001	1.634676332e-001	4.343164862e-001	1.920236e+002	2.577259e+002	6.074564e+001	5.807029e+001	70	100	21	47	6.794316e+000	1.726661e+001	0	0	0	0	0	0	0	0	0	0	0	24.2935	38.8458	1	1	0	0	26.6546	22.0605	47.993
DATA	148	1	148	0	0	Col_3_10187103	Col_3_10187103	9121.37	438	-2.683289059e-001	1.561230279e-001	8.566873078e-002	3.198394e+002	1.724261e+002	6.591111e+001	5.488390e+001	82	88	22	47	6.749308e+000	1.715182e+001	0	0	0	0	0	0	0	0	0	0	0	40.4639	25.9555	1	1	1	0	29.1201	22.1393	47.9771
DATA	149	1	149	0	0	NC_3_5667804	NC_3_5667804	9142.81	437.815	2.513690742e-001	2.875773135e-001	3.820680703e-001	8.903102e+001	1.588219e+002	5.831438e+001	5.453875e+001	58	86.5	22	47	6.645679e+000	1.697089e+001	0	0	0	0	0	0	0	0	0	0	0	11.2636	23.8755	1	1	0	0	24.4106	22.0717	47.7897
DATA	150	1	150	0	0	NC_4_5641267	NC_4_5641267	9164.08	437.288	5.852221709e-002	9.749088070e-002	5.483169716e-001	4.178310e+002	4.781046e+002	7.118377e+001	7.081466e+001	98.5	132	21	47	6.623332e+000	1.711618e+001	0	0	0	0	0	0	0	0	0	0	0	52.8611	71.7854	1	1	1	1	24.1747	21.9341	48.1271
DATA	151	1	151	0	0	NC_2_7928470	NC_2_7928470	9185.79	438.158	-5.434712880e-001	8.003805342e-002	1.120082898e-011	5.076508e+003	1.452425e+003	5.109116e+002	1.543773e+002	693	280	21	47	6.635011e+000	1.699009e+001	0	0	0	0	0	0	0	0	0	0	0	642.245	217.753	1	1	1	1	25.7804	21.9953	47.8795
DATA	152	1	152	0	0	NC_1_25003357	NC_1_25003357	9207.13	438.422	2.697691249e-001	4.302976104e-001	5.307010935e-001	5.726085e+001	1.065680e+002	5.768794e+001	5.345639e+001	49	75.5	21	47	6.671342e+000	1.707996e+001	0	0	0	0	0	0	0	0	0	0	0	3.24933	15.9565	0	1	0	0	22.7082	21.8537	48.0097
DATA	153	1	153	0	0	NC_3_1720150	NC_3_1720150	9228.4	437.62	2.205159266e-001	3.286362491e-001	5.022185852e-001	8.060256e+001	1.339260e+002	5.819166e+001	5.411954e+001	58	77	22	47	6.779238e+000	1.703577e+001	0	0	0	0	0	0	0	0	0	0	0	10.1973	20.0326	1	1	0	0	24.4106	22.0522	48.0514
DATA	154	1	154	0	0	Col_4_9176873	Col_4_9176873	9249.03	438.262	1.011850717e-001	1.134337950e-001	3.723828864e-001	3.167529e+002	3.998578e+002	6.576188e+001	6.599320e+001	83	122	21	47	6.862287e+000	1.729270e+001	0	0	0	0	0	0	0	0	0	0	0	40.0734	59.7382	1	1	1	1	26.8687	21.989	47.623
DATA	155	1	155	0	0	NC_3_15539085	NC_3_15539085	9268.91	438.697	0.000000000e+000	6.180062077e-001	1.000000000e+000	5.756302e+001	5.256893e+001	5.780995e+001	5.281862e+001	51	69	22	47	6.890203e+000	1.713927e+001	0	0	0	0	0	0	0	0	0	0	0	5.75442	7.84529	0	1	0	0	19.4461	22.0575	47.6163
DATA	156	1	156	0	0	Col_5_10581863	Col_5_10581863	9290.64	438.186	1.189287912e-001	9.999520546e-002	2.343039770e-001	3.769105e+002	4.956408e+002	6.886158e+001	7.227567e+001	95	130	22	46	6.855474e+000	1.740328e+001	0	0	0	0	0	0	0	0	0	0	0	47.6842	73.9016	1	1	1	1	25.7804	21.984	47.6918
DATA	157	1	157	0	0	Col_1_1517038	Col_1_1517038	9311.58	437.982	1.580661070e-002	7.102768050e-002	8.238923254e-001	9.338431e+002	9.684574e+002	1.097357e+002	1.102317e+002	166.5	210	22	47	6.848023e+000	1.743991e+001	0	0	0	0	0	0	0	0	0	0	0	118.143	144.276	1	1	1	1	25.5572	21.9885	47.6367
DATA	158	1	158	0	0	Col_3_11748343	Col_3_11748343	9332.83	438	1.022379785e-001	8.430602281e-002	2.252442482e-001	5.277611e+002	6.678445e+002	7.814486e+001	8.506919e+001	112	147	21	47	6.973901e+000	1.750552e+001	0	0	0	0	0	0	0	0	0	0	0	66.7687	99.4085	1	1	1	1	28.1191	22.0905	47.7194
DATA	159	1	159	0	0	Col_3_16709942	Col_3_16709942	9354.32	438.232	5.790155858e-002	7.133413152e-002	4.169666590e-001	8.835703e+002	1.009585e+003	1.054906e+002	1.139023e+002	153	213.5	21	47	6.921260e+000	1.715199e+001	0	0	0	0	0	0	0	0	0	0	0	111.783	150.154	1	1	1	1	25.1049	22.0789	47.7369
DATA	160	1	160	0	0	NC_4_3327266	NC_4_3327266	9375.02	438.146	1.021086879e-001	8.358299670e-002	2.218421866e-001	5.383278e+002	6.810132e+002	7.886235e+001	8.615367e+001	109	166	21	46	6.962124e+000	1.686962e+001	0	0	0	0	0	0	0	0	0	0	0	68.1056	101.222	1	1	1	1	22.9591	21.9939	47.3272
DATA	161	1	161	0	0	NC_3_550512	NC_3_550512	9396.57	438.34	1.414944957e-002	8.916511100e-002	8.739145478e-001	5.167558e+002	5.338692e+002	7.740586e+001	7.508887e+001	110.5	138.5	22	47	6.994639e+000	1.668955e+001	0	0	0	0	0	0	0	0	0	0	0	65.3764	79.3013	1	1	1	1	23.696	22.1547	47.4062
DATA	162	1	162	66	1	DarkCorner	DarkCorner	9417.59	438.161	0.000000000e+000	6.131239086e-001	1.000000000e+000	5.838321e+001	5.249031e+001	5.763074e+001	5.284322e+001	46	61	22	47	6.884524e+000	1.660630e+001	0	0	0	0	0	0	0	0	0	0	0	-2.22417	1.97657	0	0	0	0	25.7804	22.152	47.313
DATA	163	1	163	66	1	DarkCorner	DarkCorner	9439.19	438.064	0.000000000e+000	6.123306450e-001	1.000000000e+000	5.851379e+001	5.250965e+001	5.763074e+001	5.284591e+001	43	62	21	46	6.493560e+000	1.695867e+001	0	0	0	0	0	0	0	0	0	0	0	-1.90033	-1.3999	0	0	0	0	27.2919	21.6581	47.1701
DATA	164	1	164	66	1	DarkCorner	DarkCorner	9460.55	437.569	0.000000000e+000	6.116230544e-001	1.000000000e+000	5.864616e+001	5.251862e+001	5.763074e+001	5.285494e+001	42	60	21	47	6.516745e+000	1.729307e+001	0	0	0	0	0	0	0	0	0	0	0	-3.41357	-2.24693	0	0	0	0	25.1049	21.7028	47.5624
DATA	165	2	1	66	1	DarkCorner	DarkCorner	6022.17	444	0.000000000e+000	6.353873624e-001	1.000000000e+000	5.504637e+001	4.831371e+001	5.776186e+001	4.862310e+001	51	54.5	24	48	7.106633e+000	1.746925e+001	0	0	0	0	0	0	0	0	0	0	0	4.92115	-5.24924	0	0	0	0	28.1191	24.184	48.7929
DATA	166	2	2	66	1	DarkCorner	DarkCorner	6043.46	444.09	0.000000000e+000	6.337745248e-001	1.000000000e+000	5.512961e+001	4.861056e+001	5.763074e+001	4.892185e+001	42	59	24	48	7.106047e+000	1.719351e+001	0	0	0	0	0	0	0	0	0	0	0	-3.4964	-3.46601	0	0	0	0	27.501	24.2568	48.8326
DATA	167	2	3	0	0	Col_4_15182583	Col_4_15182583	6064.77	444.019	-1.409786723e-001	1.019156018e-001	1.665764680e-001	4.799344e+002	3.468991e+002	7.499781e+001	6.020476e+001	105	115	24	48	7.277762e+000	1.746791e+001	0	0	0	0	0	0	0	0	0	0	0	60.718	55.2957	1	1	1	1	24.8756	23.9624	49.0911
DATA	168	2	4	0	0	Col_5_2157408	Col_5_2157408	6085.52	443.897	6.262833591e-002	9.551974144e-002	5.120438398e-001	4.204428e+002	4.856632e+002	7.133739e+001	6.932457e+001	96	135	23	47	7.306634e+000	1.748729e+001	0	0	0	0	0	0	0	0	0	0	0	53.1916	77.0025	1	1	1	1	25.7804	23.9519	48.5308
DATA	169	2	5	0	0	Col_5_2285311	Col_5_2285311	6107.23	443.83	-9.637626045e-002	8.238462468e-002	2.420681556e-001	6.801440e+002	5.447844e+002	8.914741e+001	7.376452e+001	130	141	24	47	7.295420e+000	1.778324e+001	0	0	0	0	0	0	0	0	0	0	0	86.0472	85.9194	1	1	1	1	24.4106	24.0735	48.5343
DATA	170	2	6	0	0	Col_4_8300133	Col_4_8300133	6127.63	443.881	-1.880494899e-002	6.391932405e-002	7.686064691e-001	1.920947e+003	1.839545e+003	2.005534e+002	1.906203e+002	285.5	357.5	23	47	7.304759e+000	1.790418e+001	0	0	0	0	0	0	0	0	0	0	0	243.025	288.748	1	1	1	1	25.7804	24.0697	48.4911
DATA	171	2	7	0	0	NC_3_15118031	NC_3_15118031	6148.46	444.051	7.263245451e-002	7.154275904e-002	3.099955431e-001	8.450501e+002	9.988837e+002	1.022859e+002	1.117927e+002	153.5	214.5	24	47	7.290552e+000	1.806419e+001	0	0	0	0	0	0	0	0	0	0	0	106.91	156.072	1	1	1	1	26.0017	24.3273	48.1646
DATA	172	2	8	0	0	NC_5_2484148	NC_5_2484148	6170.17	444	-1.246045192e-001	8.696879312e-002	1.519293617e-001	6.321799e+002	4.745000e+002	8.554423e+001	6.923933e+001	118	135	23	47	7.261510e+000	1.773660e+001	0	0	0	0	0	0	0	0	0	0	0	79.9791	73.8081	1	1	1	1	28.1191	24.1194	48.2722
DATA	173	2	9	0	0	NC_4_2536851	NC_4_2536851	6191.03	444.254	-7.749058640e-002	8.127582689e-002	3.403736577e-001	6.894885e+002	5.768149e+002	8.986237e+001	7.675073e+001	131.5	151.5	23	47	7.243548e+000	1.735598e+001	0	0	0	0	0	0	0	0	0	0	0	87.2294	89.3559	1	1	1	1	26.2212	24.0571	48.5801
DATA	174	2	10	0	0	NC_4_4318032	NC_4_4318032	6212.25	443.911	-5.031082648e-002	7.488980677e-002	5.017122683e-001	8.295221e+002	7.387834e+002	1.010068e+002	8.967219e+001	149	176	23	47	7.190585e+000	1.705693e+001	0	0	0	0	0	0	0	0	0	0	0	104.945	114.012	1	1	1	1	25.3321	23.9132	48.4409
DATA	175	2	11	0	0	Col_4_16689198	Col_4_16689198	6233.91	444.303	8.610880209e-002	1.047816731e-001	4.111949546e-001	3.575350e+002	4.359407e+002	6.782046e+001	6.710504e+001	89.5	128.5	23	48	7.136481e+000	1.731059e+001	0	0	0	0	0	0	0	0	0	0	0	45.2329	67.0232	1	1	1	1	19.4461	23.8221	48.6574
DATA	176	2	12	0	0	NC_2_6063046	NC_2_6063046	6254.62	444	0.000000000e+000	6.283418757e-001	1.000000000e+000	5.576688e+001	5.085627e+001	5.763074e+001	5.118195e+001	47	59.5	23	47	7.135794e+000	1.708943e+001	0	0	0	0	0	0	0	0	0	0	0	-0.471247	-2.06387	0	0	0	0	29.1201	23.8761	48.2232
DATA	177	2	13	0	0	Col_3_7532007	Col_3_7532007	6275.96	444.25	8.443288686e-002	7.763053645e-002	2.767608373e-001	6.482250e+002	7.873334e+002	8.673672e+001	9.399697e+001	134.5	185.5	24	47	7.089044e+000	1.726392e+001	0	0	0	0	0	0	0	0	0	0	0	82.009	120.268	1	1	1	1	25.1049	23.9856	48.0686
DATA	178	2	14	0	0	Col_5_1971000	Col_5_1971000	6296.9	443.667	2.780294574e-002	6.153776316e-002	6.514109116e-001	1.133551e+004	1.208492e+004	1.135015e+003	1.209589e+003	1420	1791	23	47	7.126673e+000	1.733598e+001	0	0	0	0	0	0	0	0	0	0	0	1434.09	1840.89	1	1	1	1	27.0811	23.9342	47.8587
DATA	179	2	15	0	0	Col_1_24728856	Col_1_24728856	6318.42	444.365	-4.681000672e-002	1.466034820e-001	7.495015419e-001	2.664402e+002	2.392157e+002	6.349177e+001	5.690972e+001	80	94	23	48	7.170659e+000	1.742399e+001	0	0	0	0	0	0	0	0	0	0	0	33.7082	36.3351	1	1	0	0	24.4106	23.8761	48.2112
DATA	180	2	16	0	0	NC_5_8638567	NC_5_8638567	6339.23	444.536	1.997724306e-001	1.136359684e-001	7.874690027e-002	2.823312e+002	4.472304e+002	6.417485e+001	6.840955e+001	80	125	23	47	7.237195e+000	1.771443e+001	0	0	0	0	0	0	0	0	0	0	0	35.7186	67.7629	1	1	0	1	25.3321	23.6897	48.2938
DATA	181	2	17	0	0	NC_3_21066331	NC_3_21066331	6360.41	444.345	-1.024107968e+000	1.188849751e-001	7.038505527e-018	2.506025e+003	2.370705e+002	2.571438e+002	5.704254e+001	360.5	98	23	48	7.149979e+000	1.769904e+001	0	0	0	0	0	0	0	0	0	0	0	317.045	35.8393	1	1	1	0	25.3321	23.6195	48.5971
DATA	182	2	18	0	0	NC_1_13468108	NC_1_13468108	6380.46	444.154	5.880879212e-002	1.726721204e-001	7.334192593e-001	1.951504e+002	2.234489e+002	6.084520e+001	5.658305e+001	72	91	23	47	7.244761e+000	1.771117e+001	0	0	0	0	0	0	0	0	0	0	0	24.6891	33.7142	1	1	0	0	17.2609	23.6733	48.2219
DATA	183	2	19	0	0	NC_5_20389249	NC_5_20389249	6402.8	443.725	1.180228042e-002	2.574268324e-001	9.634320972e-001	1.331233e+002	1.367906e+002	5.914829e+001	5.385115e+001	62	78	23	47	7.309360e+000	1.772259e+001	0	0	0	0	0	0	0	0	0	0	0	16.8418	20.5992	1	1	0	0	24.4106	23.7745	48.1499
DATA	184	2	20	0	0	NC_4_7719162	NC_4_7719162	6424.18	443.627	2.212158553e-001	1.657733584e-001	1.820572298e-001	1.696125e+002	2.822758e+002	6.007483e+001	5.932052e+001	69	104	23	47	7.352644e+000	1.782350e+001	0	0	0	0	0	0	0	0	0	0	0	21.4582	42.4351	1	1	0	1	24.1747	23.7457	48.1186
DATA	185	2	21	0	0	Col_5_25576250	Col_5_25576250	6445.37	444	-3.966415772e-002	6.712426942e-002	5.545831644e-001	1.317211e+003	1.202240e+003	1.437768e+002	1.310902e+002	211.5	243	23	47	7.329974e+000	1.758395e+001	0	0	0	0	0	0	0	0	0	0	0	166.645	180.448	1	1	1	1	29.1201	23.7386	48.2553
DATA	186	2	22	0	0	NC_1_4549878	NC_1_4549878	6465.83	443.509	2.223642772e-001	1.135469103e-001	5.018927577e-002	2.774062e+002	4.628929e+002	6.395970e+001	6.985885e+001	81	134	23	47	7.260171e+000	1.754110e+001	0	0	0	0	0	0	0	0	0	0	0	35.0955	69.3911	1	1	0	1	24.4106	23.7309	48.4393
DATA	187	2	23	0	0	NC_3_9393524	NC_3_9393524	6487.8	443.875	1.726374581e-001	3.017281842e-001	5.672121015e-001	9.337975e+001	1.389601e+002	5.838236e+001	5.420104e+001	55.5	83.5	23	47	7.321130e+000	1.756026e+001	0	0	0	0	0	0	0	0	0	0	0	11.8138	20.8042	1	1	0	0	27.501	23.6621	48.5765
DATA	188	2	24	0	0	Col_5_24812453	Col_5_24812453	6508.21	443.741	-1.747824289e-001	6.633417801e-002	8.416766180e-003	2.128294e+003	1.423145e+003	2.204941e+002	1.516688e+002	318	274	23	47	6.993490e+000	1.733829e+001	0	0	0	0	0	0	0	0	0	0	0	269.257	212.857	1	1	1	1	26.0017	23.26	48.7635
DATA	189	2	25	0	0	NC_1_7390329	NC_1_7390329	6529.73	443.561	1.904319768e-001	1.134565652e-001	9.325791122e-002	2.875599e+002	4.458208e+002	6.440659e+001	6.886437e+001	82.5	128	23	48	6.939855e+000	1.755359e+001	0	0	0	0	0	0	0	0	0	0	0	36.3801	66.6232	1	1	0	1	21.4095	23.4028	48.6315
DATA	190	2	26	0	0	NC_1_22707823	NC_1_22707823	6551.6	443.279	2.968026515e-001	2.564123632e-001	2.470596448e-001	9.536826e+001	1.888889e+002	5.841449e+001	5.581585e+001	63	86	23	47	7.055094e+000	1.796556e+001	0	0	0	0	0	0	0	0	0	0	0	12.0653	28.2076	1	1	0	0	22.4545	23.3553	48.6504
DATA	191	2	27	0	0	Col_4_7791589	Col_4_7791589	6571.5	444.32	1.711280720e-002	8.203719898e-002	8.347619619e-001	6.109088e+002	6.354615e+002	8.398451e+001	8.246570e+001	130	154	23	47	6.997783e+000	1.767478e+001	0	0	0	0	0	0	0	0	0	0	0	77.288	94.8298	1	1	1	1	24.4106	23.4671	48.3026
DATA	192	2	28	0	0	Col_5_20803023	Col_5_20803023	6592.58	443.982	-8.651790849e-002	6.281555172e-002	1.684094545e-001	3.544225e+003	2.904045e+003	3.590774e+002	2.951261e+002	488	504.5	23	47	7.081266e+000	1.799278e+001	0	0	0	0	0	0	0	0	0	0	0	448.391	433.2	1	1	1	1	25.5572	23.7103	48.5105
DATA	193	2	29	0	0	Col_1_24658350	Col_1_24658350	6614.44	444.027	-8.671525942e-003	1.098907392e-001	9.371038638e-001	3.755960e+002	3.681709e+002	6.878972e+001	6.420244e+001	92	120	23	47	7.149281e+000	1.804212e+001	0	0	0	0	0	0	0	0	0	0	0	47.5179	54.9026	1	1	1	1	29.1201	23.7395	48.2378
DATA	194	2	30	0	0	Col_1_15893579	Col_1_15893579	6635.13	444.288	-2.793814430e-003	9.544821935e-002	9.766488768e-001	4.653284e+002	4.623445e+002	7.407163e+001	7.003760e+001	104.5	131.5	24	47	7.107374e+000	1.798986e+001	0	0	0	0	0	0	0	0	0	0	0	58.8702	68.9313	1	1	1	1	24.1747	23.9791	48.084
DATA	195	2	31	0	0	Col_4_17258333	Col_4_17258333	6656.63	443.352	1.216251362e-001	6.985920700e-002	8.168291865e-002	9.357437e+002	1.238175e+003	1.098975e+002	1.345289e+002	164	244	24	46	7.182863e+000	1.794851e+001	0	0	0	0	0	0	0	0	0	0	0	118.384	184.614	1	1	1	1	24.8756	24.133	48.0538
DATA	196	2	32	0	0	Col_5_19323057	Col_5_19323057	6677.54	443.854	-6.970518574e-002	7.408054709e-002	3.467367494e-001	8.961857e+002	7.632957e+002	1.065495e+002	9.270127e+001	150	166	24	46	7.201227e+000	1.765162e+001	0	0	0	0	0	0	0	0	0	0	0	113.379	113.807	1	1	1	1	23.4529	24.1797	47.7155
DATA	197	2	33	0	0	NC_3_22060384	NC_3_22060384	6698.81	443.185	-2.148098879e+000	2.168551089e-001	3.932570550e-023	1.145299e+004	8.143664e+001	1.146748e+003	5.321838e+001	1498.5	75	24	46	7.185300e+000	1.753403e+001	0	0	0	0	0	0	0	0	0	0	0	1448.95	12.1453	1	1	1	0	24.4106	24.1458	47.9222
DATA	198	2	34	0	0	Col_1_367914	Col_1_367914	6719.75	443.464	-1.981232247e-002	7.340069568e-002	7.872217302e-001	8.631996e+002	8.247056e+002	1.037904e+002	9.780584e+001	159	195	24	47	7.125076e+000	1.723089e+001	0	0	0	0	0	0	0	0	0	0	0	109.206	123.024	1	1	1	1	25.3321	24.3937	48.2345
DATA	199	2	35	0	0	Col_3_14273897	Col_3_14273897	6741.24	443.3	5.579479413e-002	7.805257132e-002	4.747103398e-001	6.627838e+002	7.536447e+002	8.783009e+001	9.188124e+001	134	173	24	47	7.207419e+000	1.712707e+001	0	0	0	0	0	0	0	0	0	0	0	83.8509	112.469	1	1	1	1	24.4106	24.2596	48.2936
DATA	200	2	36	0	0	NC_5_13776843	NC_5_13776843	6762.15	444.23	5.226961218e-003	7.036658650e-002	9.407861075e-001	9.804540e+002	9.923255e+002	1.137286e+002	1.122834e+002	167	213	24	47	7.425322e+000	1.722849e+001	0	0	0	0	0	0	0	0	0	0	0	124.04	148.139	1	1	1	1	26.8687	24.4768	48.1841
DATA	201	2	37	0	0	Col_3_19652883	Col_3_19652883	6783.62	444	3.668382060e-001	7.001043526e-002	1.607814873e-007	1.285043e+005	2.990584e+005	1.285056e+004	2.990588e+004	13954	47578.5	24	47	7.443473e+000	1.724008e+001	0	0	1	1	0	0	0	0	0	0	0	16257.5	44671.6	1	1	1	1	29.1201	24.5039	48.2228
DATA	202	2	38	0	0	NC_5_2424130	NC_5_2424130	6804.71	444.222	1.042534603e-001	7.805363120e-002	1.816589856e-001	6.342851e+002	8.063767e+002	8.569993e+001	9.620890e+001	131.5	180.5	24	47	7.483786e+000	1.760847e+001	0	0	0	0	0	0	0	0	0	0	0	80.2454	120.527	1	1	1	1	27.0811	24.5998	48.1754
DATA	203	2	39	0	0	NC_5_20260964	NC_5_20260964	6826	444.203	-1.056568578e-003	1.343898074e-001	9.937271205e-001	2.834322e+002	2.827435e+002	6.422336e+001	5.957419e+001	84	97	24	47	7.542764e+000	1.750485e+001	0	0	0	0	0	0	0	0	0	0	0	35.8579	42.2921	1	1	0	1	28.1191	24.6495	48.0382
DATA	204	2	40	0	0	NC_2_11345416	NC_2_11345416	6846.53	444.02	6.199454651e-003	1.043526779e-001	9.526266011e-001	3.981106e+002	4.038343e+002	7.004443e+001	6.615150e+001	95	126.5	25	47	7.471794e+000	1.767369e+001	0	0	0	0	0	0	0	0	0	0	0	50.3662	60.4535	1	1	1	1	24.4106	24.8706	48.3179
DATA	205	2	41	0	0	Col_2_14771214	Col_2_14771214	6868.43	443.736	1.191929330e-001	8.810231571e-002	1.760900961e-001	4.722584e+002	6.214020e+002	7.450894e+001	8.124898e+001	105	161	25	47	7.600861e+000	1.775106e+001	0	0	0	0	0	0	0	0	0	0	0	59.7469	93.1115	1	1	1	1	24.6442	25.2608	48.2551
DATA	206	2	42	0	0	Col_1_21892049	Col_1_21892049	6888.68	444	5.227183170e-002	6.962913571e-002	4.528225114e-001	9.800308e+002	1.105380e+003	1.136922e+002	1.222859e+002	166	225.5	25	46	7.593286e+000	1.760713e+001	0	0	0	0	0	0	0	0	0	0	0	123.987	165.776	1	1	1	1	25.7804	25.4054	48.0791
DATA	207	2	43	0	0	Col_5_20113290	Col_5_20113290	6910.21	443.396	5.788356821e-003	8.044387269e-002	9.426375421e-001	6.459568e+002	6.546239e+002	8.656733e+001	8.375250e+001	131.5	165.5	25	47	7.483487e+000	1.742962e+001	0	0	0	0	0	0	0	0	0	0	0	81.7221	98.284	1	1	1	1	24.6442	25.4541	48.2307
DATA	208	2	44	0	0	NC_4_18432724	NC_4_18432724	6931.7	443.867	-3.961435879e-001	8.964382529e-002	9.912014944e-006	9.484529e+002	3.809537e+002	1.109817e+002	6.461264e+001	166	118	25	46	7.491149e+000	1.716694e+001	0	0	0	0	0	0	0	0	0	0	0	119.992	57.2547	1	1	1	1	26.2212	25.626	47.74
DATA	209	2	45	0	0	Col_2_1760075	Col_2_1760075	6952.65	444.316	7.211872116e-002	7.254362774e-002	3.201533787e-001	8.156016e+002	9.629346e+002	9.986672e+001	1.094997e+002	153	193	26	47	7.550417e+000	1.716894e+001	0	0	0	0	0	0	0	0	0	0	0	103.184	144.876	1	1	1	1	25.1049	25.8752	47.9167
DATA	210	2	46	0	0	NC_1_16406166	NC_1_16406166	6974.08	444.627	2.427535926e-002	6.525365046e-002	7.098814247e-001	1.495630e+003	1.581611e+003	1.602823e+002	1.665125e+002	239	307.5	25	47	7.549420e+000	1.716385e+001	0	0	0	0	0	0	0	0	0	0	0	189.217	238.233	1	1	1	1	24.1747	25.8568	47.8634
DATA	211	2	47	0	0	NC_4_7599175	NC_4_7599175	6994.95	444.111	2.863768202e-002	6.445669056e-002	6.568304745e-001	1.682817e+003	1.797524e+003	1.778765e+002	1.871243e+002	263	325	25	47	7.529248e+000	1.716465e+001	0	0	0	0	0	0	0	0	0	0	0	212.899	271.1	1	1	1	1	27.2919	25.7754	48.1035
DATA	212	2	48	0	0	Col_2_17490035	Col_2_17490035	7016.69	444.269	6.882029748e-002	1.039574456e-001	5.079683343e-001	3.717690e+002	4.356056e+002	6.858151e+001	6.778777e+001	86	126	25	47	7.555372e+000	1.705414e+001	0	0	0	0	0	0	0	0	0	0	0	47.0337	65.7817	1	1	1	1	24.4106	25.6431	47.9696
DATA	213	2	49	0	0	Col_5_17317565	Col_5_17317565	7036.79	443.774	1.065703297e-002	9.366711413e-002	9.094156741e-001	4.703841e+002	4.820695e+002	7.439028e+001	7.081358e+001	107.5	125	25	47	7.745317e+000	1.696473e+001	0	0	0	0	0	0	0	0	0	0	0	59.5098	72.8931	1	1	1	1	24.4106	25.8474	47.9558
DATA	214	2	50	0	0	Col_3_13427253	Col_3_13427253	7058.38	443.623	9.953423765e-002	6.900415597e-002	1.491787693e-001	9.944092e+002	1.250545e+003	1.149339e+002	1.353582e+002	168	250	25	47	7.782709e+000	1.701752e+001	0	0	0	0	0	0	0	0	0	0	0	125.806	189.355	1	1	1	1	24.4106	25.8984	47.9315
DATA	215	2	51	0	-1	NC1_00000067	NC1_00000067	7078.7	444	-8.368301201e-002	5.956383618e-001	8.882704939e-001	6.232838e+001	5.140470e+001	5.796680e+001	5.181988e+001	56	66	26	47	7.912680e+000	1.706848e+001	0	0	0	0	0	0	0	0	0	0	0	7.88536	4.52429	1	0	0	0	22.4545	26.1499	47.8061
DATA	216	2	52	0	0	Col_3_16066198	Col_3_16066198	7100.73	443.523	-4.944676155e-002	7.767807436e-002	5.244114325e-001	7.511476e+002	6.703144e+002	9.467592e+001	8.462580e+001	140	158	26	47	7.824623e+000	1.735931e+001	0	0	0	0	0	0	0	0	0	0	0	95.0301	101.781	1	1	1	1	22.7082	26.431	47.8874
DATA	217	2	53	0	0	NC_4_5754942	NC_4_5754942	7122.04	444.264	1.432077138e-002	6.504201455e-002	8.257331200e-001	1.546370e+003	1.598211e+003	1.650270e+002	1.679403e+002	238.5	298.5	26	47	7.966805e+000	1.745080e+001	0	0	0	0	0	0	0	0	0	0	0	195.636	242.999	1	1	1	1	24.8756	26.7633	48.3468
DATA	218	2	54	0	0	NC_1_7851338	NC_1_7851338	7144.21	443.25	2.067674944e-001	6.427345173e-002	1.295400004e-003	1.970464e+004	3.172020e+004	1.971306e+003	3.172439e+003	2104	4437	26	47	7.894001e+000	1.739001e+001	0	0	1	1	0	0	0	0	0	0	0	2492.9	4830.76	1	1	1	1	17.9125	26.624	48.3553
DATA	219	2	55	0	0	Col_5_14550911	Col_5_14550911	7164.28	444.095	-2.297752886e+000	2.309450735e-001	2.538410145e-023	1.420491e+005	7.156250e+002	1.420502e+004	8.812981e+001	18234	174	26	48	7.870291e+000	1.735379e+001	0	0	0	0	0	0	0	0	0	0	0	17971.1	109.125	1	1	1	1	29.3162	26.4045	48.7691
DATA	220	2	56	0	0	NC_1_10365177	NC_1_10365177	7185.27	443.836	4.227555600e-002	7.094891948e-002	5.512693896e-001	9.040625e+002	9.964924e+002	1.072128e+002	1.121061e+002	159	216	26	48	7.704761e+000	1.749163e+001	0	0	0	0	0	0	0	0	0	0	0	114.376	152.18	1	1	1	1	25.1049	26.1012	48.8478
DATA	221	2	57	0	0	Col_3_17968225	Col_3_17968225	7206.44	443.763	1.231932831e-001	7.519341839e-002	1.013483048e-001	6.916210e+002	9.184625e+002	9.002609e+001	1.051936e+002	124	201	25	47	7.556025e+000	1.750360e+001	0	0	0	0	0	0	0	0	0	0	0	87.4992	140.473	1	1	1	1	25.7804	25.8007	48.5837
DATA	222	2	58	0	0	Col_3_18279546	Col_3_18279546	7227.8	443.909	-8.259112030e-002	1.250325494e-001	5.088964814e-001	3.383996e+002	2.797942e+002	6.683146e+001	5.835241e+001	87	102	25	48	7.649174e+000	1.769345e+001	0	0	0	0	0	0	0	0	0	0	0	42.812	42.8563	1	1	1	1	25.1049	25.5729	48.8178
DATA	223	2	59	0	0	Col_5_3359201	Col_5_3359201	7248.74	444.241	-4.580999909e-001	8.731102020e-002	1.547971203e-007	1.186387e+003	4.131676e+002	1.318955e+002	6.573968e+001	197.5	127	25	48	7.574983e+000	1.769903e+001	0	0	0	0	0	0	0	0	0	0	0	150.094	63.3762	1	1	1	1	25.7804	25.156	48.7445
DATA	224	2	60	0	0	Col_4_1123843	Col_4_1123843	7269.64	444.75	-1.499767570e-002	6.328326500e-002	8.126624062e-001	2.239993e+003	2.163958e+003	2.312941e+002	2.223385e+002	333	395	24	48	7.396980e+000	1.751109e+001	0	0	0	0	0	0	0	0	0	0	0	283.389	332.402	1	1	1	1	25.1049	24.8201	48.3701
DATA	225	2	61	0	0	NC_1_12181859	NC_1_12181859	7291.24	444.216	6.225926345e-002	6.993050368e-002	3.733037793e-001	9.431790e+002	1.088562e+003	1.105313e+002	1.202028e+002	170	223.5	24	47	7.418975e+000	1.725381e+001	0	0	0	0	0	0	0	0	0	0	0	119.325	167.476	1	1	1	1	24.4106	24.847	48.0127
DATA	226	2	62	0	0	Col_2_16029136	Col_2_16029136	7311.66	443.962	3.428125238e-002	6.651443162e-002	6.062765341e-001	1.266515e+003	1.370539e+003	1.391470e+002	1.462027e+002	205	267	24	47	7.422121e+000	1.736024e+001	0	0	0	0	0	0	0	0	0	0	0	160.231	211.167	1	1	1	1	24.8756	24.8703	48.0224
DATA	227	2	63	0	0	NC_2_19052335	NC_2_19052335	7334.08	443.231	-1.001252891e+000	1.126092434e-001	6.034823923e-019	6.213543e+003	6.195643e+002	6.240212e+002	8.013447e+001	833.5	144	25	47	7.526303e+000	1.718929e+001	0	0	0	0	0	0	0	0	0	0	0	786.095	95.617	1	1	1	1	24.1747	25.211	47.7814
DATA	228	2	64	0	0	Col_1_25748487	Col_1_25748487	7354.96	443.137	-1.366541787e-002	7.138134450e-002	8.481789824e-001	9.319025e+002	9.030360e+002	1.095706e+002	1.035866e+002	162.5	198.5	25	47	7.519413e+000	1.719672e+001	0	0	0	0	0	0	0	0	0	0	0	117.898	139.568	1	1	1	1	23.696	25.3091	47.8247
DATA	229	2	65	0	0	NC_4_15388966	NC_4_15388966	7376.27	443.788	-9.582005857e-002	1.116879881e-001	3.909331809e-001	3.999149e+002	3.207359e+002	7.014714e+001	5.997535e+001	91.5	107	25	47	7.575683e+000	1.719690e+001	0	0	0	0	0	0	0	0	0	0	0	50.5945	49.6395	1	1	1	1	27.2919	25.3704	48.0903
DATA	230	2	66	0	0	NC_2_9374070	NC_2_9374070	7397.37	444	-2.681170133e-001	1.874145703e-001	1.525422456e-001	2.545769e+002	1.373100e+002	6.300314e+001	5.243737e+001	76	82	24	47	7.596763e+000	1.705125e+001	0	0	0	0	0	0	0	0	0	0	0	32.2073	21.2809	1	1	0	0	29.1201	25.1594	48.0398
DATA	231	2	67	0	0	NC_4_17093806	NC_4_17093806	7418.37	444	4.310288166e-003	1.164434444e-001	9.704721276e-001	3.348295e+002	3.381692e+002	6.665140e+001	6.080757e+001	93	116.5	25	47	7.457508e+000	1.751137e+001	0	0	0	0	0	0	0	0	0	0	0	42.3604	52.4845	1	1	1	1	29.1201	25.1828	48.2778
DATA	232	2	68	0	0	Col_4_7102999	Col_4_7102999	7438.9	444.712	-1.205462294e-002	6.977978014e-002	8.628460713e-001	1.019091e+003	9.911930e+002	1.170759e+002	1.112302e+002	176	216	25	48	7.442504e+000	1.759463e+001	0	0	0	0	0	0	0	0	0	0	0	128.928	154.03	1	1	1	1	24.1747	25.1283	48.8698
DATA	233	2	69	0	0	NC_1_4473876	NC_1_4473876	7461.09	444.236	-1.661418721e+000	1.700204283e-001	1.486716837e-022	1.923263e+004	4.193918e+002	1.924126e+003	6.556566e+001	2491	125	25	47	7.305345e+000	1.740673e+001	0	0	0	0	0	0	0	0	0	0	0	2433.18	65.2697	1	1	1	1	25.1049	25.0128	48.7054
DATA	234	2	70	0	0	NC_5_16995148	NC_5_16995148	7482.31	444.981	1.007082931e-002	8.013943623e-002	8.999960506e-001	6.381714e+002	6.531428e+002	8.598796e+001	8.245939e+001	127	166	25	47	7.261365e+000	1.755979e+001	0	0	0	0	0	0	0	0	0	0	0	80.7371	101.776	1	1	1	1	24.4106	25.2161	48.334
DATA	235	2	71	0	0	Col_5_17678408	Col_5_17678408	7502.12	443.56	1.118797484e-002	6.367455127e-002	8.605252406e-001	1.955200e+003	2.006223e+003	2.038366e+002	2.068232e+002	292.5	362.5	25	47	7.358364e+000	1.750385e+001	0	0	0	0	0	0	0	0	0	0	0	247.359	313.054	1	1	1	1	23.9365	25.2104	48.2481
DATA	236	2	72	0	0	Col_3_21901574	Col_3_21901574	7524	444.203	-1.978620530e-001	1.517614383e-001	1.923119254e-001	3.003500e+002	1.904433e+002	6.498771e+001	5.369309e+001	85	92	25	47	7.343338e+000	1.730898e+001	0	0	0	0	0	0	0	0	0	0	0	37.9982	29.7542	1	1	1	0	28.1191	25.2387	48.2916
DATA	237	2	73	0	0	NC_3_20864992	NC_3_20864992	7545.24	443.204	2.388670033e-001	1.120288373e-001	3.299105387e-002	2.731022e+002	4.733607e+002	6.377421e+001	6.894987e+001	84	135.5	25	47	7.345946e+000	1.725278e+001	0	0	0	0	0	0	0	0	0	0	0	34.551	74.0574	1	1	0	1	24.4106	25.2211	48.1515
DATA	238	2	74	0	0	Col_1_5394000	Col_1_5394000	7565.33	443.245	-7.997743930e-002	8.028902377e-002	3.191922256e-001	7.091522e+002	5.898777e+002	9.137981e+001	7.737693e+001	137	158	25	47	7.491006e+000	1.708106e+001	0	0	0	0	0	0	0	0	0	0	0	89.7171	92.3922	1	1	1	1	23.696	25.4459	47.9299
DATA	239	2	75	0	0	NC_3_16781987	NC_3_16781987	7587.25	443.643	1.222930536e-002	1.138810511e-001	9.144822396e-001	3.407578e+002	3.504896e+002	6.695118e+001	6.107537e+001	86	121	25	47	7.481984e+000	1.704839e+001	0	0	0	0	0	0	0	0	0	0	0	43.1104	54.9612	1	1	1	1	25.1049	25.5899	47.9067
DATA	240	2	76	0	0	Col_3_18459744	Col_3_18459744	7608.16	443.536	-8.755939961e-002	8.503133116e-002	3.031362896e-001	6.278067e+002	5.131763e+002	8.522156e+001	7.162123e+001	118	138	25	47	7.514229e+000	1.695024e+001	0	0	0	0	0	0	0	0	0	0	0	79.4258	80.5639	1	1	1	1	25.7804	25.6888	47.7352
DATA	241	2	77	0	0	Col_5_15545974	Col_5_15545974	7630.4	443.759	1.500206189e-001	1.546626185e-001	3.320533371e-001	1.961943e+002	2.771450e+002	6.087876e+001	5.708412e+001	71	109	25	46	7.653334e+000	1.698793e+001	0	0	0	0	0	0	0	0	0	0	0	24.8212	43.5581	1	1	0	1	25.7804	25.6686	47.0941
DATA	242	2	78	0	0	NC_2_4630892	NC_2_4630892	7651.14	444.237	9.015022650e-002	9.505784436e-002	3.429399621e-001	4.131136e+002	5.084167e+002	7.090790e+001	7.120771e+001	93	149	25	46	7.706151e+000	1.700042e+001	0	0	0	0	0	0	0	0	0	0	0	52.2643	79.9842	1	1	1	1	26.6546	25.6348	47.4764
DATA	243	2	79	0	0	Col_1_11163918	Col_1_11163918	7672.26	444.086	-9.453344369e-002	7.158453419e-002	1.866398718e-001	1.029865e+003	8.284126e+002	1.180149e+002	9.666051e+001	176	192	25	46	7.654398e+000	1.733930e+001	0	0	0	0	0	0	0	0	0	0	0	130.291	130.459	1	1	1	1	26.2212	25.7465	47.5986
DATA	244	2	80	0	0	Col_2_6917292	Col_2_6917292	7693.37	444.314	-2.005381596e-002	7.886489619e-002	7.992787585e-001	6.844248e+002	6.535397e+002	8.947444e+001	8.214073e+001	131	166	25	46	7.609579e+000	1.753391e+001	0	0	0	0	0	0	0	0	0	0	0	86.5888	103.016	1	1	1	1	24.1747	25.4772	47.4434
DATA	245	2	81	0	0	Col_3_21283394	Col_3_21283394	7714.38	444.538	-9.680539602e-002	7.976310759e-002	2.248770940e-001	7.357749e+002	5.887617e+002	9.346094e+001	7.705843e+001	138	158	25	47	7.427445e+000	1.736876e+001	0	0	0	0	0	0	0	0	0	0	0	93.0852	92.8872	1	1	1	1	24.4106	25.1977	47.7427
DATA	246	2	82	0	0	Col_3_6782603	Col_3_6782603	7735.79	444.224	-4.170695081e-002	6.200064081e-002	5.011472027e-001	4.576022e+003	4.157011e+003	4.612169e+002	4.186579e+002	618	711	24	47	7.422473e+000	1.714552e+001	0	0	0	0	0	0	0	0	0	0	0	578.927	656.44	1	1	1	1	26.0017	24.9673	47.6201
DATA	247	2	83	0	0	NC_3_2606872	NC_3_2606872	7757.27	444.455	-9.858840910e-002	6.984434540e-002	1.580840952e-001	1.153250e+003	9.190414e+002	1.289231e+002	1.044486e+002	190	210	24	46	7.388133e+000	1.732981e+001	0	0	0	0	0	0	0	0	0	0	0	145.901	145.243	1	1	1	1	25.1049	24.9176	47.63
DATA	248	2	84	0	0	Col_3_9154819	Col_3_9154819	7777.79	444.393	2.177479221e-003	6.364941001e-002	9.727092801e-001	1.971992e+003	1.981904e+003	2.054478e+002	2.043009e+002	290	377	24	47	7.436322e+000	1.723443e+001	0	0	0	0	0	0	0	0	0	0	0	249.483	313.451	1	1	1	1	25.1049	24.7978	47.8691
DATA	249	2	85	0	0	NC_3_6776084	NC_3_6776084	7799.04	444.255	1.440148229e-001	1.201377669e-001	2.306262239e-001	2.718330e+002	3.787190e+002	6.371996e+001	6.237073e+001	80	124	24	47	7.291230e+000	1.692156e+001	0	0	0	0	0	0	0	0	0	0	0	34.3905	59.9409	1	1	0	1	23.2073	24.6561	47.4861
DATA	250	2	86	0	0	Col_1_24702093	Col_1_24702093	7820.71	444.036	1.529457247e-001	1.008038392e-001	1.292008364e-001	3.497919e+002	4.974570e+002	6.741547e+001	7.019262e+001	91	146	24	47	7.246087e+000	1.694261e+001	0	0	0	0	0	0	0	0	0	0	0	44.2533	78.7894	1	1	1	1	25.3321	24.628	47.6571
DATA	251	2	87	0	0	NC_4_1843031	NC_4_1843031	7841.24	443.451	3.827884385e-002	6.379565626e-002	5.484910872e-001	1.867887e+003	2.039996e+003	1.954771e+002	2.099166e+002	286.5	375	24	47	7.016489e+000	1.721817e+001	0	0	0	0	0	0	0	0	0	0	0	236.312	323.318	1	1	1	1	23.9365	24.2683	47.5315
DATA	252	2	88	0	0	Col_3_14712406	Col_3_14712406	7862.58	443.462	6.010655930e-003	6.441230269e-002	9.256530457e-001	1.688287e+003	1.711815e+003	1.783940e+002	1.781839e+002	260	327.5	24	46	7.069281e+000	1.713933e+001	0	0	0	0	0	0	0	0	0	0	0	213.591	271.456	1	1	1	1	24.4106	24.0935	47.4751
DATA	253	2	89	0	0	Col_3_14785184	Col_3_14785184	7883.75	443.558	3.684254021e-002	9.305831699e-002	6.921728354e-001	4.524796e+002	4.925401e+002	7.327128e+001	6.978520e+001	96	141.5	23	46	7.194607e+000	1.734905e+001	0	0	0	0	0	0	0	0	0	0	0	57.2446	78.1439	1	1	1	1	24.6442	23.9306	47.6685
DATA	254	2	90	0	0	Col_4_12060675	Col_4_12060675	7904.69	443.275	-4.516456429e-002	7.032706427e-002	5.207384998e-001	1.020686e+003	9.198725e+002	1.172148e+002	1.044191e+002	168	202	23	47	7.152569e+000	1.734558e+001	0	0	0	0	0	0	0	0	0	0	0	129.13	146.011	1	1	1	1	24.4106	23.7333	47.7018
DATA	255	2	91	0	0	Col_1_22569402	Col_1_22569402	7926	444.509	-7.971888225e-002	6.309154747e-002	2.063941125e-001	2.895246e+003	2.409720e+003	2.952047e+002	2.459839e+002	418	438	23	47	7.128952e+000	1.728363e+001	0	0	0	0	0	0	0	0	0	0	0	366.287	382.582	1	1	1	1	25.3321	23.6594	47.774
DATA	256	2	92	0	0	Col_5_808132	Col_5_808132	7947.57	444.607	-6.963931455e-002	9.351355189e-002	4.564545742e-001	5.079784e+002	4.327190e+002	7.682267e+001	6.566188e+001	112	131	23	47	7.153629e+000	1.729826e+001	0	0	0	0	0	0	0	0	0	0	0	64.266	68.7232	1	1	1	1	25.7804	23.6214	48.1408
DATA	257	2	93	0	0	NC_4_2158688	NC_4_2158688	7968.5	444.324	9.578045962e-002	1.068088895e-001	3.698543951e-001	3.387960e+002	4.223949e+002	6.685154e+001	6.497484e+001	89	127	23	47	7.214866e+000	1.761378e+001	0	0	0	0	0	0	0	0	0	0	0	42.8622	67.1037	1	1	1	1	27.0811	23.6275	48.2095
DATA	258	2	94	0	0	Col_1_22805032	Col_1_22805032	7989.5	444.324	-3.415810323e-002	1.021734918e-001	7.381420774e-001	4.199783e+002	3.882118e+002	7.131002e+001	6.279829e+001	100	126.5	23	47	7.287675e+000	1.729617e+001	0	0	0	0	0	0	0	0	0	0	0	53.1328	61.6861	1	1	1	1	27.0811	23.5253	47.9679
DATA	259	2	95	0	0	Col_2_10918123	Col_2_10918123	8010.58	444.61	5.058018517e-004	7.216519969e-002	9.944077175e-001	8.692143e+002	8.702272e+002	1.042911e+002	1.000447e+002	158	207	23	47	7.108229e+000	1.745305e+001	0	0	0	0	0	0	0	0	0	0	0	109.967	138.293	1	1	1	1	25.5572	23.3981	48.1962
DATA	260	2	96	0	0	Col_3_9137150	Col_3_9137150	8031.88	444.409	-6.157150806e-001	9.701215606e-002	2.198642373e-010	1.252960e+003	3.035444e+002	1.379145e+002	5.793793e+001	198	113	23	47	7.260918e+000	1.761639e+001	0	0	0	0	0	0	0	0	0	0	0	158.516	48.2438	1	1	1	1	26.6546	23.6301	48.0792
DATA	261	2	97	0	0	Col_1_25003932	Col_1_25003932	8052.86	444.158	1.264034349e-002	8.362922542e-002	8.798594092e-001	5.722384e+002	5.891384e+002	8.121496e+001	7.685005e+001	116	158	23	47	7.086353e+000	1.755575e+001	0	0	0	0	0	0	0	0	0	0	0	72.3957	93.6408	1	1	1	1	25.1049	23.2947	48.2938
DATA	262	2	98	0	0	NC_5_25618804	NC_5_25618804	8073.93	444.143	4.816825730e-002	6.166315283e-002	4.347134624e-001	9.492565e+003	1.060601e+004	9.510044e+002	1.061748e+003	1204	1692.5	23	47	7.048422e+000	1.760626e+001	0	0	0	0	0	0	0	0	0	0	0	1200.93	1685.74	1	1	1	1	25.1049	23.2671	48.3546
DATA	263	2	99	0	0	Col_3_21534932	Col_3_21534932	8095.43	444.298	-8.022355131e-002	6.233824352e-002	1.981265464e-001	4.652421e+003	3.867723e+003	4.687979e+002	3.899084e+002	646	663	23	47	7.059544e+000	1.745074e+001	0	0	0	0	0	0	0	0	0	0	0	588.593	614.675	1	1	1	1	26.8687	23.1994	48.1097
DATA	264	2	100	0	0	Col_3_5436019	Col_3_5436019	8116	444.7	-5.453643992e-002	6.208285778e-002	3.797017161e-001	4.634297e+003	4.087403e+003	4.669994e+002	4.117102e+002	607	690	23	47	6.999554e+000	1.714118e+001	0	0	0	0	0	0	0	0	0	0	0	586.3	649.46	1	1	1	1	26.2212	23.2611	47.833
DATA	265	2	101	1028	1	SM_08	SM_08	8137.5	444.324	0.000000000e+000	6.338878951e-001	1.000000000e+000	5.504409e+001	4.905636e+001	5.763236e+001	4.937051e+001	47	58	23	47	6.992790e+000	1.724422e+001	0	0	0	0	0	0	0	0	0	0	0	0.547708	-4.78179	0	0	0	0	27.0811	23.1584	48.0858
DATA	266	2	102	0	0	Col_2_1571380	Col_2_1571380	8158.5	444.5	-8.347829364e-003	6.380477683e-002	8.959066857e-001	1.927032e+003	1.890345e+003	2.011363e+002	1.953788e+002	297	353	23	46	6.941862e+000	1.722920e+001	0	0	0	0	0	0	0	0	0	0	0	243.795	300.23	1	1	1	1	24.4106	23.2408	47.8223
DATA	267	2	103	0	0	NC_2_13618106	NC_2_13618106	8179.58	444.386	1.641165270e-001	2.069132912e-001	4.276812846e-001	1.376929e+002	2.009223e+002	5.925281e+001	5.332939e+001	63	93	23	46	6.940726e+000	1.736868e+001	0	0	0	0	0	0	0	0	0	0	0	17.42	31.9014	1	1	0	0	25.1049	23.2345	47.6502
DATA	268	2	104	0	0	NC_2_17986644	NC_2_17986644	8201.26	444.094	-1.585648433e-001	1.288262331e-001	2.183816614e-001	3.504005e+002	2.432203e+002	6.744707e+001	5.507804e+001	84.5	103.5	23	46	7.033923e+000	1.752213e+001	0	0	0	0	0	0	0	0	0	0	0	44.3303	38.6038	1	1	1	0	24.4106	23.3339	47.4623
DATA	269	2	105	0	0	NC_4_6586630	NC_4_6586630	8222.41	444.205	2.290085430e-001	2.765116589e-001	4.075539946e-001	9.316802e+001	1.578612e+002	5.837897e+001	5.189847e+001	59	86	23	47	7.058645e+000	1.771420e+001	0	0	0	0	0	0	0	0	0	0	0	11.787	25.0442	1	1	0	0	22.4545	23.375	47.6512
DATA	270	2	106	0	0	NC_2_8761594	NC_2_8761594	8243.6	444	-5.754808699e-002	6.809056583e-002	3.980160662e-001	1.217635e+003	1.066520e+003	1.347133e+002	1.175636e+002	197	229.5	23	47	7.065681e+000	1.740275e+001	0	0	0	0	0	0	0	0	0	0	0	154.047	169.121	1	1	1	1	24.4106	23.298	47.7179
DATA	271	2	107	0	0	NC_5_21798279	NC_5_21798279	8264.86	444.158	-1.473292638e+000	1.526250241e-001	4.772831324e-022	2.305197e+004	7.752030e+002	2.305918e+003	9.197156e+001	2963	190	23	47	6.976821e+000	1.744190e+001	0	0	0	0	0	0	0	0	0	0	0	2916.38	122.855	1	1	1	1	25.1049	23.3218	47.7115
DATA	272	2	108	0	0	Col_3_20208243	Col_3_20208243	8285.38	443.943	4.214162625e-002	8.965533073e-002	6.383261644e-001	4.819607e+002	5.310718e+002	7.512764e+001	7.261186e+001	99	152	23	47	6.952473e+000	1.746246e+001	0	0	0	0	0	0	0	0	0	0	0	60.9744	84.1179	1	1	1	1	24.4106	23.1696	47.687
DATA	273	2	109	0	0	Col_3_7305271	Col_3_7305271	8306.69	444.534	5.941061905e-003	9.243572054e-002	9.487533615e-001	4.745952e+002	4.811322e+002	7.465727e+001	6.907024e+001	105.5	134.5	23	46	6.878404e+000	1.722357e+001	0	0	0	0	0	0	0	0	0	0	0	60.0426	76.1503	1	1	1	1	25.3321	23.1007	47.4613
DATA	274	2	110	0	0	Col_3_23278447	Col_3_23278447	8328	444.5	2.073603543e-002	9.766169530e-002	8.318533653e-001	4.246950e+002	4.454646e+002	7.158883e+001	6.666136e+001	101	138	23	47	7.072230e+000	1.693213e+001	0	0	0	0	0	0	0	0	0	0	0	53.7295	70.4544	1	1	1	1	30	23.2432	47.4042
DATA	275	2	111	0	0	Col_1_18371899	Col_1_18371899	8349.33	444.391	-9.288655845e-002	8.314335441e-002	2.639149811e-001	6.623015e+002	5.347726e+002	8.779370e+001	7.295836e+001	127	147	23	46	7.071553e+000	1.700151e+001	0	0	0	0	0	0	0	0	0	0	0	83.7899	84.5149	1	1	1	1	27.2919	23.2141	47.1742
DATA	276	2	112	0	0	Col_2_17124882	Col_2_17124882	8370.43	444.298	2.450526497e-002	6.398189186e-002	7.017174418e-001	1.805530e+003	1.910336e+003	1.895275e+002	1.973853e+002	259	313.5	23	47	7.116579e+000	1.724554e+001	0	0	0	0	0	0	0	0	0	0	0	228.423	301.663	1	1	1	1	26.8687	23.2989	47.7015
DATA	277	2	113	0	0	Col_3_6471900	Col_3_6471900	8391	443.762	-9.598603406e-002	8.972086065e-002	2.846960107e-001	5.683949e+002	4.556844e+002	8.094461e+001	6.743423e+001	114	132	23	47	7.069619e+000	1.772414e+001	0	0	0	0	0	0	0	0	0	0	0	71.9095	71.9022	1	1	1	1	21.6755	23.2197	48.2779
DATA	278	2	114	0	0	Col_3_7785681	Col_3_7785681	8413	444.3	-3.696999430e-002	6.231565953e-002	5.530006555e-001	3.456107e+003	3.174075e+003	3.503828e+002	3.212843e+002	467	569	23	47	6.939962e+000	1.787451e+001	0	0	0	0	0	0	0	0	0	0	0	437.243	500.313	1	1	1	1	26.2212	23.1355	48.2568
DATA	279	2	115	0	0	Col_1_25679407	Col_1_25679407	8434.05	444.414	-3.887209831e-002	9.015889863e-002	6.663585880e-001	5.247343e+002	4.798079e+002	7.794076e+001	6.916014e+001	112	134.5	23	47	7.024390e+000	1.754893e+001	0	0	0	0	0	0	0	0	0	0	0	66.3858	75.5548	1	1	1	1	26.0017	23.189	48.2851
DATA	280	2	116	0	0	NC_1_11485320	NC_1_11485320	8454.79	444.298	1.932549426e-001	8.488311342e-002	2.280304773e-002	4.703379e+002	7.339474e+002	7.438736e+001	8.872796e+001	107	171	23	47	7.064737e+000	1.744813e+001	0	0	0	0	0	0	0	0	0	0	0	59.504	115.46	1	1	1	1	25.3321	23.1262	48.3738
DATA	281	2	117	0	0	Col_5_6820989	Col_5_6820989	8475.86	444.707	8.888650356e-002	7.172616089e-002	2.152536611e-001	8.254942e+002	1.012979e+003	1.006763e+002	1.129281e+002	150	227	23	47	7.093678e+000	1.733452e+001	0	0	0	0	0	0	0	0	0	0	0	104.436	159.176	1	1	1	1	25.7804	23.0956	47.981
DATA	282	2	118	0	0	NC_2_3544138	NC_2_3544138	8497.27	444.525	-2.961699343e-001	6.750792611e-002	1.148257601e-005	6.412861e+003	3.242514e+003	6.438704e+002	3.280792e+002	840.5	553.5	22	47	7.170610e+000	1.749104e+001	0	0	0	0	0	0	0	0	0	0	0	811.312	508.956	1	1	1	1	25.7804	23.033	48.3011
DATA	283	2	119	0	0	NC_1_27783753	NC_1_27783753	8518.79	443.906	1.583812156e-002	8.119147797e-002	8.453371842e-001	6.130413e+002	6.358108e+002	8.413975e+001	8.090069e+001	127	168	22	46	7.004098e+000	1.727352e+001	0	0	0	0	0	0	0	0	0	0	0	77.5578	99.6914	1	1	1	1	23.9365	22.8584	47.7735
DATA	284	2	120	0	0	NC_4_2326680	NC_4_2326680	8539.81	444.193	-9.544660909e-003	6.265072554e-002	8.789131206e-001	2.718216e+003	2.659128e+003	2.778638e+002	2.705886e+002	378	477	22	47	6.911224e+000	1.730029e+001	0	0	0	0	0	0	0	0	0	0	0	343.89	416.42	1	1	1	1	25.5572	22.655	47.9051
DATA	285	2	121	0	0	NC_1_26305348	NC_1_26305348	8560.57	444.298	1.493428524e-001	5.050262001e-001	7.674492085e-001	5.533195e+001	7.804028e+001	5.763074e+001	5.075110e+001	46	74	22	47	6.867410e+000	1.722576e+001	0	0	0	0	0	0	0	0	0	0	0	-0.39627	12.206	0	1	0	0	26.8687	22.7159	47.8165
DATA	286	2	122	0	0	Col_3_607305	Col_3_607305	8581.93	444.179	-5.317305936e-002	6.728959961e-002	4.294038803e-001	1.303513e+003	1.153300e+003	1.425228e+002	1.257863e+002	200	235	22	47	6.869444e+000	1.708648e+001	0	0	0	0	0	0	0	0	0	0	0	164.912	180.155	1	1	1	1	25.1049	22.6787	47.7419
DATA	287	2	123	0	0	Col_3_18609790	Col_3_18609790	8602.97	444.559	1.868356879e-002	6.592152788e-002	7.768538599e-001	1.360926e+003	1.420752e+003	1.477921e+002	1.507098e+002	215.5	268	22	47	6.950786e+000	1.703173e+001	0	0	0	0	0	0	0	0	0	0	0	172.175	221.629	1	1	1	1	26.2212	22.6157	47.7357
DATA	288	2	124	0	0	Col_2_2441608	Col_2_2441608	8624.7	444.39	-2.898707091e-003	7.447877727e-002	9.689542450e-001	7.915356e+002	7.862701e+002	9.791112e+001	9.336579e+001	138.5	184.5	22	47	7.067059e+000	1.704086e+001	0	0	0	0	0	0	0	0	0	0	0	100.14	122.487	1	1	1	1	25.7804	22.6183	47.7352
DATA	289	2	125	0	0	NC_3_2616994	NC_3_2616994	8645.5	444.324	0.000000000e+000	6.305523574e-001	1.000000000e+000	5.547267e+001	5.009554e+001	5.763074e+001	5.041634e+001	45	59	22	46	7.052793e+000	1.720933e+001	0	0	0	0	0	0	0	0	0	0	0	-2.11628	-2.08634	0	0	0	0	30	22.6267	47.5032
DATA	290	2	126	0	0	NC_1_4271217	NC_1_4271217	8666.5	444.324	1.040511458e-001	3.168239818e-001	7.425945678e-001	9.478755e+001	1.204488e+002	5.840504e+001	5.190396e+001	55.5	81	22	47	7.043797e+000	1.727584e+001	0	0	0	0	0	0	0	0	0	0	0	11.9919	18.7123	1	1	0	0	27.0811	22.5979	47.7557
DATA	291	2	127	0	0	Col_1_22523812	Col_1_22523812	8688.05	443.855	-8.475349952e-003	8.547441649e-002	9.210139571e-001	5.656275e+002	5.546962e+002	8.075052e+001	7.505267e+001	120	145	22	47	6.830813e+000	1.736152e+001	0	0	0	0	0	0	0	0	0	0	0	71.5593	86.0554	1	1	1	1	24.6442	22.3837	47.8885
DATA	292	2	128	0	0	NC_2_421707	NC_2_421707	8708.67	444.391	-1.367538666e-001	7.390275402e-002	6.424770415e-002	9.917915e+002	7.238799e+002	1.147075e+002	8.833927e+001	178.5	176	22	47	6.898667e+000	1.729551e+001	0	0	0	0	0	0	0	0	0	0	0	125.475	112.132	1	1	1	1	27.2919	22.413	47.8956
DATA	293	2	129	0	0	Col_5_8923386	Col_5_8923386	8730.35	443.587	-1.101231801e-001	6.607576342e-002	9.559002547e-002	1.700413e+003	1.319566e+003	1.795420e+002	1.413629e+002	261.5	264.5	22	47	6.868951e+000	1.737962e+001	0	0	0	0	0	0	0	0	0	0	0	215.125	204.123	1	1	1	1	22.9591	22.2016	47.4269
DATA	294	2	130	0	0	Col_2_18304785	Col_2_18304785	8751.12	444.409	-1.179554816e-001	1.159369705e-001	3.089582294e-001	3.897657e+002	2.970627e+002	6.957352e+001	5.883675e+001	92.5	109	22	47	6.982701e+000	1.739087e+001	0	0	0	0	0	0	0	0	0	0	0	49.3105	45.8778	1	1	1	1	26.6546	22.3582	47.3019
DATA	295	2	131	0	0	NC_4_3557490	NC_4_3557490	8772.5	444.269	-1.705908629e-001	7.386672522e-002	2.091910640e-002	1.063334e+003	7.179248e+002	1.209467e+002	8.798476e+001	175	173	22	46	6.642988e+000	1.729352e+001	0	0	0	0	0	0	0	0	0	0	0	134.526	110.706	1	1	1	1	24.4106	22.1971	47.2083
DATA	296	2	132	0	0	NC_5_20922657	NC_5_20922657	8793.11	444.239	1.984626183e-002	6.929959437e-002	7.745843949e-001	1.018775e+003	1.066411e+003	1.170484e+002	1.181831e+002	176	231	22	46	6.786994e+000	1.723971e+001	0	0	0	0	0	0	0	0	0	0	0	128.888	164.198	1	1	1	1	22.4545	22.1536	47.2314
DATA	297	2	133	0	0	Col_4_14184094	Col_4_14184094	8814.86	444.158	-1.121856102e-001	6.418900624e-002	8.050927026e-002	2.433058e+003	1.879174e+003	2.500381e+002	1.947206e+002	342	351.5	22	46	6.568320e+000	1.734995e+001	0	0	0	0	0	0	0	0	0	0	0	307.814	288.882	1	1	1	1	25.1049	22.2456	47.6262
DATA	298	2	134	0	0	Col_3_18879086	Col_3_18879086	8836.04	444.4	-2.351016608e-001	6.688707684e-002	4.399127993e-004	2.797944e+003	1.628311e+003	2.856680e+002	1.706621e+002	397.5	294	22	46	6.538070e+000	1.714436e+001	0	0	0	0	0	0	0	0	0	0	0	353.977	249.913	1	1	1	1	25.3321	22.2421	47.6042
DATA	299	2	135	0	0	NC_3_10257014	NC_3_10257014	8857.15	444	-4.373191697e-001	7.756393112e-002	1.718598467e-008	2.108129e+003	7.701547e+002	2.185483e+002	9.247075e+001	315	178	22	47	6.504750e+000	1.705100e+001	0	0	0	0	0	0	0	0	0	0	0	266.706	118.026	1	1	1	1	23.696	22.2469	48.056
DATA	300	2	136	0	0	NC_1_11824678	NC_1_11824678	8878.11	444.309	5.186905009e-002	8.936262398e-002	5.616223990e-001	4.871511e+002	5.489500e+002	7.546167e+001	7.510947e+001	105	151	22	47	6.511656e+000	1.704952e+001	0	0	0	0	0	0	0	0	0	0	0	61.631	83.99	1	1	1	1	25.3321	22.2313	48.015
DATA	301	2	137	0	0	Col_3_9637959	Col_3_9637959	8899.43	444.298	-2.451882056e-002	6.486356516e-002	7.054260938e-001	1.662534e+003	1.571274e+003	1.759588e+002	1.653039e+002	257	277	22	47	6.718935e+000	1.725210e+001	0	0	0	0	0	0	0	0	0	0	0	210.333	240.024	1	1	1	1	26.8687	22.1877	47.8603
DATA	302	2	138	0	0	NC_4_2992483	NC_4_2992483	8920.5	444.324	2.192174479e-001	4.628147805e-001	6.357414591e-001	5.615184e+001	9.302109e+001	5.768574e+001	5.226129e+001	49	76	22	47	6.816421e+000	1.742979e+001	0	0	0	0	0	0	0	0	0	0	0	3.18617	14.1872	0	1	0	0	27.0811	22.2215	47.7032
DATA	303	2	139	0	0	Col_3_11427598	Col_3_11427598	8941.5	444.324	-1.321066404e-003	6.380485149e-002	9.834811436e-001	1.944871e+003	1.938964e+003	2.028461e+002	2.006211e+002	291	341	22	46	6.598294e+000	1.737473e+001	0	0	0	0	0	0	0	0	0	0	0	246.052	295.26	1	1	1	1	27.0811	22.0783	47.1702
DATA	304	2	140	0	0	Col_3_2167717	Col_3_2167717	8962.85	444.481	-2.483141232e-001	6.627459088e-002	1.791426152e-004	4.312595e+003	2.434583e+003	4.350931e+002	2.488645e+002	600.5	434	21	47	6.815876e+000	1.735113e+001	0	0	0	0	0	0	0	0	0	0	0	545.6	370.134	1	1	1	1	25.3321	22.0396	47.4524
DATA	305	2	141	0	0	Col_4_7673035	Col_4_7673035	8984.12	444.096	1.299844168e-002	6.539397320e-002	8.424416878e-001	1.476886e+003	1.521757e+003	1.585346e+002	1.607079e+002	226.5	295.5	22	47	6.818370e+000	1.740436e+001	0	0	0	0	0	0	0	0	0	0	0	186.846	231.009	1	1	1	1	24.1747	22.1502	47.5916
DATA	306	2	142	0	0	Col_4_15030031	Col_4_15030031	9005.45	444.082	1.432393290e-001	7.813882699e-002	6.678189528e-002	6.106451e+002	8.492357e+002	8.396533e+001	9.944803e+001	118	192.5	21	47	6.797585e+000	1.732047e+001	0	0	0	0	0	0	0	0	0	0	0	77.2547	128.717	1	1	1	1	23.696	22.1004	47.4847
DATA	307	2	143	0	0	NC_5_22578738	NC_5_22578738	9026.33	444.391	5.336052253e-002	2.916360968e-001	8.548219186e-001	1.109826e+002	1.254918e+002	5.868963e+001	5.332719e+001	58	84	21	47	6.740086e+000	1.740166e+001	0	0	0	0	0	0	0	0	0	0	0	14.0408	18.9908	1	1	0	0	27.2919	21.9863	47.4755
DATA	308	2	144	0	0	Col_2_3154250	Col_2_3154250	9047.43	444.298	5.942966461e-002	6.527956383e-002	3.626184679e-001	4.580028e+003	5.251675e+003	4.616145e+002	5.755006e+002	507	661	21	47	6.844113e+000	1.746362e+001	0	0	1	1	0	0	0	0	0	0	0	579.434	793.56	1	1	1	1	26.8687	22.0062	47.4484
DATA	309	2	145	0	0	NC_4_10636017	NC_4_10636017	9068.5	444.324	0.000000000e+000	6.227670333e-001	1.000000000e+000	5.667192e+001	5.165289e+001	5.763074e+001	5.198367e+001	39	57	21	47	6.845616e+000	1.769937e+001	0	0	0	0	0	0	0	0	0	0	0	-5.34818	-2.12704	0	0	0	0	27.0811	22.059	47.8298
DATA	310	2	146	0	0	NC_3_14352387	NC_3_14352387	9090.38	444.226	2.891989868e-001	1.952057787e-001	1.384711751e-001	1.294270e+002	2.518975e+002	5.906619e+001	5.783481e+001	63.5	99.5	22	47	6.801056e+000	1.751031e+001	0	0	0	0	0	0	0	0	0	0	0	16.3742	37.9505	1	1	0	0	24.6442	22.0566	48.0998
DATA	311	2	147	0	0	Col_5_14632308	Col_5_14632308	9110.84	444.574	-2.710744790e-001	6.777878046e-002	6.350317587e-005	3.153349e+003	1.689264e+003	3.205580e+002	1.767889e+002	460	315	22	47	6.751362e+000	1.715171e+001	0	0	0	0	0	0	0	0	0	0	0	398.94	254.135	1	1	1	1	26.0017	22.2183	47.9718
DATA	312	2	148	0	0	Col_1_4640897	Col_1_4640897	9132.34	444.359	-5.009047318e-002	7.076352328e-002	4.790339098e-001	1.026095e+003	9.143177e+002	1.176861e+002	1.052872e+002	170	204	22	46	6.737893e+000	1.664280e+001	0	0	0	0	0	0	0	0	0	0	0	129.815	137.363	1	1	1	1	24.8756	22.1661	47.552
DATA	313	2	149	0	0	NC_5_14149118	NC_5_14149118	9153.63	444.304	-9.064563634e-001	1.464478484e-001	6.030986443e-010	7.830190e+002	9.712162e+001	9.722391e+001	5.317224e+001	146	77	22	47	6.649882e+000	1.699672e+001	0	0	0	0	0	0	0	0	0	0	0	99.0622	14.5715	1	1	1	0	23.4529	22.1777	47.7583
DATA	314	2	150	0	0	NC_1_26267745	NC_1_26267745	9174.49	443.608	-9.750773569e-003	7.476645729e-002	8.962369776e-001	8.021012e+002	7.842931e+002	9.876722e+001	9.428889e+001	137	184	22	47	6.667163e+000	1.731233e+001	0	0	0	0	0	0	0	0	0	0	0	101.476	117.535	1	1	1	1	23.4529	22.1566	48.2314
DATA	315	2	151	0	0	Col_3_19582717	Col_3_19582717	9195.5	444.324	1.570454751e-002	7.843236185e-002	8.413003497e-001	6.813817e+002	7.064721e+002	8.924187e+001	8.796523e+001	137	172.5	21	47	6.640629e+000	1.700504e+001	0	0	0	0	0	0	0	0	0	0	0	86.2038	105.726	1	1	1	1	27.0811	21.979	48.0029
DATA	316	2	152	0	0	NC_3_1744221	NC_3_1744221	9217	444.342	-3.521608093e-001	2.180810948e-001	1.063505837e-001	2.389723e+002	1.062152e+002	6.238893e+001	5.353891e+001	80	80	22	47	6.697579e+000	1.700436e+001	0	0	0	0	0	0	0	0	0	0	0	30.2331	15.876	1	1	0	0	21.1402	22.0428	47.9408
DATA	317	2	153	0	0	Col_5_25071448	Col_5_25071448	9238.71	443.857	-1.146074747e-001	6.503431496e-002	7.802509938e-002	2.066386e+003	1.587099e+003	2.145246e+002	1.671777e+002	309.5	294	22	47	6.792391e+000	1.720493e+001	0	0	0	0	0	0	0	0	0	0	0	261.425	236.968	1	1	1	1	23.696	22.1088	47.8283
DATA	318	2	154	0	0	NC_4_6875499	NC_4_6875499	9259	444.5	4.468051828e-002	1.017465744e-001	6.605634612e-001	3.970980e+002	4.401272e+002	6.998693e+001	6.857935e+001	95	120	22	47	6.871902e+000	1.709867e+001	0	0	0	0	0	0	0	0	0	0	0	50.2381	65.6382	1	1	1	1	26.2212	22.0984	47.5859
DATA	319	2	155	0	0	Col_2_14662026	Col_2_14662026	9279.85	444.056	5.970195245e-002	7.565351452e-002	4.300244849e-001	7.213795e+002	8.276863e+002	9.233193e+001	9.809045e+001	127	183	22	47	6.907192e+000	1.718693e+001	0	0	0	0	0	0	0	0	0	0	0	91.264	123.323	1	1	1	1	24.4106	22.0276	47.7744
DATA	320	2	156	0	0	NC_4_2294185	NC_4_2294185	9301.33	444.391	7.972166432e-002	9.640977228e-002	4.082912534e-001	4.177664e+002	5.019439e+002	7.117998e+001	7.277575e+001	95.5	133.5	22	46	6.876263e+000	1.752924e+001	0	0	0	0	0	0	0	0	0	0	0	52.853	74.7112	1	1	1	1	27.2919	22.04	47.5391
DATA	321	2	157	0	0	Col_4_2440170	Col_4_2440170	9322.38	444.509	-1.681297887e-002	1.794246658e-001	9.253435401e-001	2.051816e+002	1.973901e+002	6.117431e+001	5.631566e+001	69	88	22	47	6.893569e+000	1.763427e+001	0	0	0	0	0	0	0	0	0	0	0	25.9582	29.3539	1	1	0	0	24.4106	22.1382	47.8679
DATA	322	2	158	0	0	Col_5_23089709	Col_5_23089709	9343.58	443.78	1.254598049e-001	1.044903938e-001	2.298743207e-001	3.494984e+002	4.665573e+002	6.740024e+001	7.044299e+001	89.5	123.5	22	47	6.922195e+000	1.730270e+001	0	0	0	0	0	0	0	0	0	0	0	44.2162	69.3365	1	1	1	1	23.2073	22.0789	47.8629
DATA	323	2	159	0	0	Col_5_8762121	Col_5_8762121	9365.07	444.271	7.651873777e-002	6.797613554e-002	2.603049760e-001	1.097907e+003	1.309436e+003	1.239972e+002	1.411960e+002	186.5	255.5	21	47	6.907152e+000	1.719091e+001	0	0	0	0	0	0	0	0	0	0	0	138.9	194.438	1	1	1	1	26.0017	22.1158	47.6755
DATA	324	2	160	0	0	Col_3_645720	Col_3_645720	9385.77	443.915	6.213768903e-002	1.303326586e-001	6.335314441e-001	2.751237e+002	3.174430e+002	6.386104e+001	6.165056e+001	74.5	107	22	47	7.032320e+000	1.684000e+001	0	0	0	0	0	0	0	0	0	0	0	34.8068	47.1117	1	1	0	1	22.9591	22.1707	47.3205
DATA	325	2	161	0	0	NC_2_16896608	NC_2_16896608	9407	444.5	2.095610672e-001	9.363172386e-002	2.521181237e-002	9.639361e+002	1.561742e+003	1.235136e+002	2.368257e+002	129	220	22	46	6.948727e+000	1.662966e+001	0	0	0	1	0	0	0	0	0	0	0	121.951	231.625	1	1	1	1	26.2212	22.2774	47.3175
DATA	326	2	162	66	1	DarkCorner	DarkCorner	9428	444.5	0.000000000e+000	6.126893601e-001	1.000000000e+000	5.844194e+001	5.257090e+001	5.763074e+001	5.290756e+001	46	63	22	46	6.826491e+000	1.673051e+001	0	0	0	0	0	0	0	0	0	0	0	-0.651535	-0.962548	0	0	0	0	26.2212	22.1102	47.1296
DATA	327	2	163	66	1	DarkCorner	DarkCorner	9449.28	444.133	0.000000000e+000	6.119956096e-001	1.000000000e+000	5.857118e+001	5.258463e+001	5.763074e+001	5.292137e+001	40	60	21	47	6.482514e+000	1.737231e+001	0	0	0	0	0	0	0	0	0	0	0	-5.54266	-1.42325	0	0	0	0	26.0017	21.7593	47.4977
DATA	328	2	164	66	1	DarkCorner	DarkCorner	9470.05	443.825	0.000000000e+000	6.113449569e-001	1.000000000e+000	5.870010e+001	5.259299e+001	5.763074e+001	5.293683e+001	44	64	21	47	6.536106e+000	1.722146e+001	0	0	0	0	0	0	0	0	0	0	0	-1.42757	1.27937	0	0	0	0	24.8756	21.7556	47.9076
DATA	329	3	1	66	1	DarkCorner	DarkCorner	6012	450.289	0.000000000e+000	6.350423176e-001	1.000000000e+000	5.503835e+001	4.823500e+001	5.768898e+001	4.854388e+001	48	54	24	47	7.095938e+000	1.735947e+001	0	0	0	0	0	0	0	0	0	0	0	3.27885	-8.48057	0	0	0	0	29.7045	24.1306	48.4431
DATA	330	3	2	66	1	DarkCorner	DarkCorner	6032.58	449.966	0.000000000e+000	6.341857670e-001	1.000000000e+000	5.511839e+001	4.852319e+001	5.767201e+001	4.883392e+001	47	60	24	47	7.153285e+000	1.743218e+001	0	0	0	0	0	0	0	0	0	0	0	2.7599	-1.79918	0	0	0	0	26.2212	24.2423	48.7149
DATA	331	3	3	0	0	Col_4_6792843	Col_4_6792843	6053.88	450.276	5.876862399e-002	9.309815420e-002	5.278741660e-001	4.402840e+002	5.040823e+002	7.252449e+001	7.038851e+001	99	139	24	48	7.208300e+000	1.732597e+001	0	0	0	0	0	0	0	0	0	0	0	55.7017	80.4782	1	1	1	1	26.0017	24.1929	48.9123
DATA	332	3	4	0	0	NC_1_5390149	NC_1_5390149	6075.11	450.145	1.092263746e-001	1.085826312e-001	3.144499167e-001	3.258308e+002	4.190044e+002	6.620392e+001	6.477902e+001	85	121	23	48	7.325340e+000	1.755152e+001	0	0	0	0	0	0	0	0	0	0	0	41.2219	66.5225	1	1	1	1	27.2919	23.9936	49.0441
DATA	333	3	5	0	0	NC_5_10643669	NC_5_10643669	6096.33	450.122	-2.969292400e-004	9.997599539e-002	9.976302821e-001	4.189866e+002	4.187003e+002	7.125166e+001	6.496034e+001	101	129	24	47	7.316622e+000	1.763393e+001	0	0	0	0	0	0	0	0	0	0	0	53.0073	66.122	1	1	1	1	24.1747	24.1212	48.4262
DATA	334	3	6	0	0	Col_4_13331099	Col_4_13331099	6117.57	450.768	1.604975034e-002	7.315110971e-002	8.263342442e-001	8.186258e+002	8.494448e+002	1.001139e+002	9.852893e+001	144	197.5	24	47	7.346611e+000	1.809435e+001	0	0	0	0	0	0	0	0	0	0	0	103.567	133.454	1	1	1	1	25.3321	24.2201	48.6664
DATA	335	3	7	0	0	NC_5_1452901	NC_5_1452901	6138.41	450	-8.244278304e-002	6.242758757e-002	1.866299141e-001	4.407407e+003	3.645359e+003	4.444926e+002	3.679694e+002	592	635	24	47	7.271338e+000	1.802430e+001	0	0	0	0	0	0	0	0	0	0	0	557.595	570.133	1	1	1	1	26.2212	24.2446	48.3351
DATA	336	3	8	0	0	Col_4_7586796	Col_4_7586796	6159.5	450.26	-2.072257861e-001	6.986929330e-002	3.017922775e-003	1.525572e+003	9.466884e+002	1.630798e+002	1.072381e+002	242.5	204.5	24	47	7.261382e+000	1.805727e+001	0	0	0	0	0	0	0	0	0	0	0	193.005	147.395	1	1	1	1	23.9365	24.4025	48.4385
DATA	337	3	9	0	0	Col_1_27740394	Col_1_27740394	6180.62	450	-2.241937745e-002	6.925847754e-002	7.461607078e-001	1.069743e+003	1.015922e+003	1.215105e+002	1.134901e+002	180.5	227	23.5	47	7.283795e+000	1.737330e+001	0	0	0	0	0	0	0	0	0	0	0	135.337	157.517	1	1	1	1	29.1201	24.1935	48.0158
DATA	338	3	10	0	0	NC_5_24456137	NC_5_24456137	6201.83	450	2.085675190e-001	4.554731969e-001	6.470142829e-001	5.763650e+001	9.316765e+001	5.791823e+001	5.163556e+001	52	73	24	47	7.201316e+000	1.691954e+001	0	0	0	0	0	0	0	0	0	0	0	7.29178	14.3883	1	1	0	0	30	24.1527	48.3139
DATA	339	3	11	0	0	NC_3_16083971	NC_3_16083971	6222.85	449.533	0.000000000e+000	6.287458058e-001	1.000000000e+000	5.571997e+001	5.064716e+001	5.763074e+001	5.097150e+001	41	57	23	48	7.191534e+000	1.741443e+001	0	0	0	0	0	0	0	0	0	0	0	-4.2542	-1.1035	0	0	0	0	25.7804	23.9079	48.7567
DATA	340	3	12	0	0	Col_5_7828815	Col_5_7828815	6244.43	449.137	-6.490567801e-002	6.236711840e-002	2.980131829e-001	3.971091e+003	3.419827e+003	4.012692e+002	3.457866e+002	510	561	23	48	7.049982e+000	1.707636e+001	0	0	0	0	0	0	0	0	0	0	0	502.395	524.414	1	1	1	1	24.1747	23.7981	48.2965
DATA	341	3	13	0	0	NC_2_6893966	NC_2_6893966	6265.37	450	4.150497037e-001	3.648083024e-001	2.552374250e-001	5.582240e+001	1.451638e+002	5.763564e+001	5.333453e+001	43	79	24	48	7.039819e+000	1.732950e+001	0	0	0	0	0	0	0	0	0	0	0	0.951069	22.1855	0	1	0	0	29.1201	24.073	48.5367
DATA	342	3	14	0	0	NC_5_23707859	NC_5_23707859	6286.52	450.889	7.317921895e-002	8.643398108e-002	3.971909536e-001	5.097470e+002	6.033008e+002	7.693973e+001	7.931139e+001	110	153	24	47	7.099332e+000	1.734360e+001	0	0	0	0	0	0	0	0	0	0	0	64.4897	91.9113	1	1	1	1	17.5897	24.125	48.1217
DATA	343	3	15	0	0	NC_4_6351369	NC_4_6351369	6307.62	450	2.701035903e-001	3.684061645e-001	4.634560069e-001	6.685268e+001	1.245152e+002	5.801719e+001	5.309978e+001	53	82	23	47	7.115708e+000	1.745455e+001	0	0	0	0	0	0	0	0	0	0	0	8.45775	18.9198	1	1	0	0	30	24.015	48.0154
DATA	344	3	16	0	0	NC_4_4914754	NC_4_4914754	6329.08	450.258	3.180847553e-001	4.123320399e-001	4.404528957e-001	5.595174e+001	1.163854e+002	5.764493e+001	5.304901e+001	49	81.5	23	48	7.181205e+000	1.751496e+001	0	0	0	0	0	0	0	0	0	0	0	1.61825	17.6375	0	1	0	0	27.0811	23.7749	48.3873
DATA	345	3	17	0	0	NC_4_8009104	NC_4_8009104	6349.94	449.969	2.206647899e-002	6.390997286e-002	7.298880740e-001	1.869881e+003	1.967345e+003	1.956677e+002	2.034588e+002	274.5	346	23	48	7.295656e+000	1.774902e+001	0	0	0	0	0	0	0	0	0	0	0	236.565	297.459	1	1	1	1	27.501	23.7154	48.3971
DATA	346	3	18	0	0	Col_3_18401779	Col_3_18401779	6370.96	450.509	9.338190407e-002	7.236672947e-002	1.969124108e-001	8.098308e+002	1.004098e+003	9.939598e+001	1.130719e+002	147	220.5	23	47	7.150094e+000	1.785646e+001	0	0	0	0	0	0	0	0	0	0	0	102.454	151.477	1	1	1	1	25.3321	23.6936	48.4045
DATA	347	3	19	66	-1	(-)3xSLv1	NegativeControl	6392.37	450	0.000000000e+000	6.262193282e-001	1.000000000e+000	5.605307e+001	5.175981e+001	5.763074e+001	5.209703e+001	42	64	23	47	7.291647e+000	1.800426e+001	0	0	0	0	0	0	0	0	0	0	0	-4.38185	1.16573	0	0	0	0	30	23.8468	48.1931
DATA	348	3	20	0	0	NC_5_4425576	NC_5_4425576	6413.02	449.87	2.007586563e-001	1.376162660e-001	1.446120711e-001	2.180978e+002	3.462661e+002	6.161954e+001	6.262486e+001	74	112	23	47	7.294086e+000	1.781556e+001	0	0	0	0	0	0	0	0	0	0	0	27.5923	52.0477	1	1	0	1	22.7082	23.846	48.2362
DATA	349	3	21	0	0	NC_5_6302487	NC_5_6302487	6434.12	449.442	2.944865421e-002	7.156740829e-002	6.807196095e-001	8.912502e+002	9.537802e+002	1.061347e+002	1.087576e+002	156	202	23	47	7.265721e+000	1.758188e+001	0	0	0	0	0	0	0	0	0	0	0	112.755	143.144	1	1	1	1	24.6442	23.8362	48.157
DATA	350	3	22	0	0	NC_2_18903954	NC_2_18903954	6456.45	449.636	4.753310226e-002	8.689904048e-002	5.843840539e-001	5.217425e+002	5.820889e+002	7.773965e+001	7.828116e+001	111	129	23	47	7.174671e+000	1.744753e+001	0	0	0	0	0	0	0	0	0	0	0	66.0073	87.226	1	1	1	1	23.2073	23.7475	48.3026
DATA	351	3	23	0	0	NC_4_3002968	NC_4_3002968	6476.69	449.922	-4.526239940e-002	9.946379805e-002	6.490631560e-001	4.559705e+002	4.108416e+002	7.348736e+001	6.659136e+001	105.5	127	23	47	7.276953e+000	1.757262e+001	0	0	0	0	0	0	0	0	0	0	0	57.6863	61.4879	1	1	1	1	24.1747	23.8023	48.7066
DATA	352	3	24	0	0	NC_5_10964726	NC_5_10964726	6498.18	449.961	1.306947767e-001	9.782198820e-002	1.815339134e-001	3.857806e+002	5.212370e+002	6.935105e+001	7.395628e+001	97	143	23	47	7.315904e+000	1.750842e+001	0	0	0	0	0	0	0	0	0	0	0	48.8063	77.9229	1	1	1	1	23.696	23.686	48.6552
DATA	353	3	25	0	0	NC_3_1563859	NC_3_1563859	6519.95	449.976	-1.494318124e-001	2.678840258e-001	5.769654071e-001	1.536950e+002	1.089502e+002	5.964498e+001	5.363450e+001	62.5	78	23	48	7.069788e+000	1.734887e+001	0	0	0	0	0	0	0	0	0	0	0	19.4445	16.2719	1	1	0	0	21.6755	23.6094	48.7776
DATA	354	3	26	66	-1	(-)3xSLv1	NegativeControl	6540.11	450.281	0.000000000e+000	6.250793767e-001	1.000000000e+000	5.620825e+001	5.222337e+001	5.763074e+001	5.255780e+001	43.5	64	23	48	7.246684e+000	1.784843e+001	0	0	0	0	0	0	0	0	0	0	0	-0.498754	-1.39386	0	0	0	0	27.2919	23.6422	49.1527
DATA	355	3	27	0	0	Col_1_24216823	Col_1_24216823	6560.62	450.085	-1.370027986e-002	6.469161880e-002	8.322800130e-001	1.697400e+003	1.644689e+003	1.792567e+002	1.726720e+002	251.5	310	23	47	7.003306e+000	1.759865e+001	0	0	0	0	0	0	0	0	0	0	0	214.743	245.298	1	1	1	1	22.7082	23.3488	48.6258
DATA	356	3	28	0	0	NC_1_6369009	NC_1_6369009	6582.62	450	1.803213527e-001	1.206652892e-001	1.350729629e-001	2.666075e+002	4.038255e+002	6.349880e+001	6.632619e+001	77	116	23	47	6.971413e+000	1.787842e+001	0	0	0	0	0	0	0	0	0	0	0	33.7294	60.1982	1	1	0	1	29.1201	23.4871	48.2687
DATA	357	3	29	0	0	NC_1_12654759	NC_1_12654759	6603.12	450.327	2.286757845e-001	4.620542074e-001	6.206628322e-001	5.624131e+001	9.522066e+001	5.780910e+001	5.349105e+001	50.5	72	24	47	7.145965e+000	1.803927e+001	0	0	0	0	0	0	0	0	0	0	0	5.74079	14.1889	0	1	0	0	24.1747	23.9185	48.1969
DATA	358	3	30	0	0	NC_4_2368089	NC_4_2368089	6625	450.203	0.000000000e+000	6.248136895e-001	1.000000000e+000	5.624793e+001	5.231352e+001	5.763074e+001	5.264853e+001	45	57	24	46	7.159576e+000	1.797710e+001	0	0	0	0	0	0	0	0	0	0	0	-2.83453	-5.17841	0	0	0	0	28.1191	23.8897	48.0981
DATA	359	3	31	0	0	NC_1_22522	NC_1_22522	6645.5	450.293	3.528633168e-001	1.617690768e-001	2.916286152e-002	1.503800e+002	3.388859e+002	5.956042e+001	6.261757e+001	65	112	24	47	7.121236e+000	1.802371e+001	0	0	0	0	0	0	0	0	0	0	0	19.0251	50.4802	1	1	0	1	25.3321	24.1473	47.9935
DATA	360	3	32	0	0	NC_3_22002411	NC_3_22002411	6667.4	450.149	1.474375336e-001	5.088047382e-001	7.719904190e-001	5.625605e+001	7.899631e+001	5.765210e+001	5.324248e+001	50	73	24	46	7.249671e+000	1.772397e+001	0	0	0	0	0	0	0	0	0	0	0	1.98529	11.7676	0	1	0	0	27.7085	24.2393	48.0134
DATA	361	3	33	0	0	NC_1_13202988	NC_1_13202988	6688.58	449.908	1.440511279e-001	8.962770267e-002	1.080068752e-001	4.471301e+002	6.229956e+002	7.294213e+001	8.156419e+001	98	153	24	46	7.121005e+000	1.752272e+001	0	0	0	0	0	0	0	0	0	0	0	56.5679	92.8185	1	1	1	1	27.0811	24.2217	47.86
DATA	362	3	34	0	0	Col_4_14725221	Col_4_14725221	6709.3	449.965	-1.326402860e-002	8.939990937e-002	8.820528573e-001	5.298798e+002	5.139411e+002	7.828811e+001	7.356369e+001	115	144	24	47	7.134900e+000	1.731133e+001	0	0	0	0	0	0	0	0	0	0	0	67.0368	76.5876	1	1	1	1	25.7804	24.4247	48.0486
DATA	363	3	35	0	0	NC_3_16147323	NC_3_16147323	6730.87	449.643	3.115735302e-001	1.174070827e-001	7.959376399e-003	2.416231e+002	4.951218e+002	6.249095e+001	7.224669e+001	78.5	142.5	24	47	7.130752e+000	1.694910e+001	0	0	0	0	0	0	0	0	0	0	0	30.5685	73.8115	1	1	0	1	25.7804	24.3637	48.1834
DATA	364	3	36	0	0	NC_1_17014755	NC_1_17014755	6752.24	450.548	6.755415382e-002	5.599135966e-001	9.039674456e-001	5.625412e+001	6.572165e+001	5.786246e+001	5.300509e+001	49	69	24	47	7.193904e+000	1.730884e+001	0	0	0	0	0	0	0	0	0	0	0	6.54481	9.80078	0	1	0	0	21.9382	24.3472	48.5933
DATA	365	3	37	0	0	NC_5_15392061	NC_5_15392061	6773.09	450.104	1.145447076e-001	8.215438943e-002	1.632386348e-001	5.528379e+002	7.196851e+002	7.985987e+001	8.912133e+001	117	171	24	47	7.439123e+000	1.716275e+001	0	0	0	0	0	0	0	0	0	0	0	69.9413	107.386	1	1	1	1	30	24.4472	48.0864
DATA	366	3	38	0	0	Col_1_16868905	Col_1_16868905	6794.37	450	1.681303131e-002	6.582543334e-002	7.983999087e-001	1.405608e+003	1.461091e+003	1.519165e+002	1.552659e+002	215	276	24	48	7.467892e+000	1.733365e+001	0	0	0	0	0	0	0	0	0	0	0	177.828	218.151	1	1	1	1	29.1201	24.7329	48.3175
DATA	367	3	39	0	0	Col_1_21694732	Col_1_21694732	6815.16	450.049	3.422098278e-003	6.690084240e-002	9.592045623e-001	1.271525e+003	1.281583e+003	1.396032e+002	1.384935e+002	205	251	24	47	7.493052e+000	1.737159e+001	0	0	0	0	0	0	0	0	0	0	0	160.865	191.479	1	1	1	1	27.0811	24.6892	48.2155
DATA	368	3	40	0	0	Col_3_15304665	Col_3_15304665	6836.27	450.183	1.453798494e-002	1.348296553e-001	9.141346446e-001	2.772932e+002	2.867327e+002	6.395480e+001	5.978168e+001	85	98	25	47	7.666842e+000	1.758159e+001	0	0	0	0	0	0	0	0	0	0	0	35.0813	42.8729	1	1	0	1	26.4388	24.9743	48.1082
DATA	369	3	41	0	0	Col_1_24983939	Col_1_24983939	6857.63	450.108	7.028758375e-002	8.820967858e-002	4.255532889e-001	4.948077e+002	5.817334e+002	7.595820e+001	7.830096e+001	108	150.5	25	47	7.669406e+000	1.766422e+001	0	0	0	0	0	0	0	0	0	0	0	62.5997	87.0578	1	1	1	1	27.0811	25.2192	48.4943
DATA	370	3	42	0	0	Col_3_21780540	Col_3_21780540	6878.44	450.13	-2.919506849e-002	6.258576914e-002	6.408712869e-001	2.980422e+003	2.786652e+003	3.035630e+002	2.835423e+002	419.5	454	25	47	7.654469e+000	1.774349e+001	0	0	0	0	0	0	0	0	0	0	0	377.063	417.407	1	1	1	1	25.1049	25.3605	48.2604
DATA	371	3	43	0	0	Col_2_11147130	Col_2_11147130	6900.25	450.764	1.074469746e-001	8.074121125e-002	1.832688180e-001	5.786890e+002	7.411262e+002	8.167075e+001	9.071630e+001	116	173	25	47	7.563207e+000	1.747166e+001	0	0	0	0	0	0	0	0	0	0	0	73.2118	111.117	1	1	1	1	24.8756	25.5135	48.1977
DATA	372	3	44	0	0	Col_1_6490997	Col_1_6490997	6921.26	449.912	-3.811035944e-003	7.059612976e-002	9.569481999e-001	9.749367e+002	9.664189e+002	1.132533e+002	1.098642e+002	166.5	211	25	46	7.522679e+000	1.726605e+001	0	0	0	0	0	0	0	0	0	0	0	123.342	145.061	1	1	1	1	25.3321	25.6953	47.8686
DATA	373	3	45	0	0	NC_5_24109464	NC_5_24109464	6942.72	449.231	0.000000000e+000	6.255671249e-001	1.000000000e+000	5.615378e+001	5.185916e+001	5.763074e+001	5.219126e+001	45	62	26	46	7.554707e+000	1.726115e+001	0	0	0	0	0	0	0	0	0	0	0	-0.961323	-4.01341	0	0	0	0	30	26.0023	47.7315
DATA	374	3	46	0	0	NC_3_10135984	NC_3_10135984	6963.42	449.767	-1.603076655e-001	7.009405565e-002	2.219368962e-002	1.326021e+003	9.167325e+002	1.445843e+002	1.054613e+002	216.5	196.5	25.5	47	7.721315e+000	1.729834e+001	0	0	0	0	0	0	0	0	0	0	0	167.759	137.916	1	1	1	1	25.7804	26.0874	48.0921
DATA	375	3	47	0	0	Col_5_6713890	Col_5_6713890	6984.19	449.463	-5.813528673e-003	7.962886497e-002	9.417999063e-001	6.700831e+002	6.611731e+002	8.838221e+001	8.416041e+001	127	158	25	47	7.571992e+000	1.728126e+001	0	0	0	0	0	0	0	0	0	0	0	84.7744	99.5904	1	1	1	1	25.1049	25.8778	47.8532
DATA	376	3	48	0	0	Col_2_10351618	Col_2_10351618	7005.67	449.81	7.969796352e-002	6.734845472e-002	2.366636004e-001	1.152187e+003	1.384270e+003	1.288280e+002	1.478744e+002	195	275	25	47	7.640692e+000	1.711867e+001	0	0	0	0	0	0	0	0	0	0	0	145.767	208.765	1	1	1	1	25.7804	25.8301	47.9604
DATA	377	3	49	0	0	NC_1_28145517	NC_1_28145517	7027	450.203	-4.446424297e-002	6.687370264e-002	5.061152400e-001	1.356031e+003	1.224067e+003	1.473414e+002	1.329716e+002	213	235	25	48	7.749031e+000	1.698772e+001	0	0	0	0	0	0	0	0	0	0	0	171.556	184.836	1	1	1	1	28.1191	25.7559	48.101
DATA	378	3	50	0	0	Col_5_4824682	Col_5_4824682	7048.22	449.889	-1.542865969e-001	2.421480299e-001	5.240218183e-001	1.711198e+002	1.199537e+002	6.011756e+001	5.324043e+001	68.5	77	25	47	7.736390e+000	1.673437e+001	0	0	0	0	0	0	0	0	0	0	0	21.6489	18.138	1	1	0	0	24.6442	25.8124	47.8389
DATA	379	3	51	0	0	NC_2_8869485	NC_2_8869485	7069.72	450.46	-5.173187775e-002	6.572653108e-002	4.312364646e-001	1.557345e+003	1.382461e+003	1.660558e+002	1.476332e+002	237	271	26	47	7.826147e+000	1.695603e+001	0	0	0	0	0	0	0	0	0	0	0	197.025	209.315	1	1	1	1	23.9365	26.1124	47.7941
DATA	380	3	52	0	0	Col_5_24738542	Col_5_24738542	7090.38	450.34	1.865663735e-002	6.739767306e-002	7.819227270e-001	1.188291e+003	1.240451e+003	1.320669e+002	1.344002e+002	195	243	26	47	7.869694e+000	1.734644e+001	0	0	0	0	0	0	0	0	0	0	0	150.335	188.072	1	1	1	1	24.6442	26.4335	48.1224
DATA	381	3	53	0	0	Col_5_9171730	Col_5_9171730	7111.38	450.038	1.568245876e-001	1.375124049e-001	2.541032246e-001	2.283814e+002	3.277067e+002	6.199099e+001	6.117566e+001	78	109	26	48	7.918438e+000	1.746551e+001	0	0	0	0	0	0	0	0	0	0	0	28.8933	49.7569	1	1	0	1	24.8756	26.6376	48.4242
DATA	382	3	54	0	0	NC_3_757361	NC_3_757361	7132.62	450	0.000000000e+000	6.277997183e-001	1.000000000e+000	5.598164e+001	5.125511e+001	5.766698e+001	5.171398e+001	50	67	27	47	7.940366e+000	1.738929e+001	0	0	0	0	0	0	0	0	0	0	0	2.58619	5.58588	0	0	0	0	30	26.8068	48.3344
DATA	383	3	55	0	0	NC_4_3505779	NC_4_3505779	7154	450.203	4.909616215e-002	7.792850117e-002	5.286844559e-001	6.639521e+002	7.434177e+002	8.791829e+001	9.044257e+001	134	177	26	47	7.907852e+000	1.733524e+001	0	0	0	0	0	0	0	0	0	0	0	83.9987	113.203	1	1	1	1	28.1191	26.5397	48.4152
DATA	384	3	56	0	0	NC_1_16080980	NC_1_16080980	7175	450.203	-7.130753024e-002	1.486018779e-001	6.313296586e-001	2.691378e+002	2.283848e+002	6.360545e+001	5.627645e+001	82.5	102.5	26	48	7.791594e+000	1.767231e+001	0	0	0	0	0	0	0	0	0	0	0	34.0495	34.8276	1	1	0	0	28.1191	26.4189	49.2668
DATA	385	3	57	0	0	Col_1_12103833	Col_1_12103833	7195.76	450.542	-1.249948712e-002	6.557738814e-002	8.488337696e-001	1.481730e+003	1.439692e+003	1.589860e+002	1.528565e+002	223	282.5	26	48	7.756312e+000	1.743688e+001	0	0	0	0	0	0	0	0	0	0	0	187.458	219.857	1	1	1	1	25.7804	26.1036	48.8125
DATA	386	3	58	0	0	NC_4_9558911	NC_4_9558911	7217.07	450.5	1.199249477e-001	1.394992465e-001	3.899645332e-001	2.331507e+002	3.072994e+002	6.216827e+001	5.978625e+001	76	110	25	48	7.682539e+000	1.764373e+001	0	0	0	0	0	0	0	0	0	0	0	29.4966	46.9985	1	1	0	1	25.3321	25.9051	48.8155
DATA	387	3	59	0	0	NC_1_27616924	NC_1_27616924	7238.51	450.549	-5.586360482e-001	9.587197377e-002	5.646767857e-009	1.129016e+003	3.119350e+002	1.267599e+002	5.995997e+001	182	112	25	48	7.630480e+000	1.780823e+001	0	0	0	0	0	0	0	0	0	0	0	142.835	47.7793	1	1	1	1	24.4106	25.38	48.8759
DATA	388	3	60	0	0	NC_1_16566906	NC_1_16566906	7259.62	450	0.000000000e+000	6.137917314e-001	1.000000000e+000	5.583648e+001	5.346542e+001	5.763074e+001	5.140652e+001	44.5	69	24	48	7.593493e+000	1.750477e+001	0	0	0	0	0	0	0	0	0	0	0	-2.77492	8.20204	0	1	0	0	30	25.1147	48.5886
DATA	389	3	61	0	0	Col_4_13461466	Col_4_13461466	7280.33	450.2	-2.581177937e-002	8.567269675e-002	7.631982379e-001	5.770671e+002	5.437691e+002	8.155591e+001	7.458817e+001	120	149.5	24	48	7.412650e+000	1.755534e+001	0	0	0	0	0	0	0	0	0	0	0	73.0066	83.5386	1	1	1	1	22.4545	24.8887	48.3696
DATA	390	3	62	0	0	NC_2_15898149	NC_2_15898149	7301.68	450.14	1.188918969e-001	9.955635715e-002	2.323930853e-001	3.743668e+002	4.922539e+002	6.872268e+001	7.086500e+001	93	140	24	47	7.470839e+000	1.733642e+001	0	0	0	0	0	0	0	0	0	0	0	47.3623	75.7383	1	1	1	1	24.1747	24.8724	48.1187
DATA	391	3	63	0	0	NC_1_24458883	NC_1_24458883	7323.42	450.491	-1.327973577e-001	7.817671169e-002	8.937916865e-002	8.277991e+002	6.097160e+002	1.008653e+002	7.942649e+001	150	157	25	47	7.623050e+000	1.710132e+001	0	0	0	0	0	0	0	0	0	0	0	104.728	93.95	1	1	1	1	25.1049	25.2078	47.8174
DATA	392	3	64	0	0	NC_4_8530177	NC_4_8530177	7344.76	449.079	0.000000000e+000	6.288127922e-001	1.000000000e+000	5.572839e+001	5.049550e+001	5.763074e+001	5.082143e+001	40	64	25	47	7.531277e+000	1.714832e+001	0	0	0	0	0	0	0	0	0	0	0	-6.54833	0.788418	0	0	0	0	21.4095	25.3033	47.6575
DATA	393	3	65	0	0	NC_1_2228125	NC_1_2228125	7365.49	449.727	2.117133770e-002	1.042906904e-001	8.391325774e-001	3.862069e+002	4.055005e+002	6.937478e+001	6.496067e+001	96	124	25	46	7.501193e+000	1.689572e+001	0	0	0	0	0	0	0	0	0	0	0	48.8603	62.6699	1	1	1	1	25.3321	25.3335	47.7867
DATA	394	3	66	0	0	NC_5_19692464	NC_5_19692464	7386.09	450.266	0.000000000e+000	6.294051696e-001	1.000000000e+000	5.568393e+001	5.035970e+001	5.763074e+001	5.072985e+001	46	69	25	47	7.668170e+000	1.703857e+001	0	0	0	0	0	0	0	0	0	0	0	-1.91141	3.40212	0	0	0	0	27.2919	25.3082	48.064
DATA	395	3	67	0	0	Col_3_10166896	Col_3_10166896	7408.03	450.69	-5.319277707e-002	1.093836721e-001	6.267577375e-001	3.915732e+002	3.464338e+002	6.967494e+001	6.133136e+001	99.5	116.5	25	47	7.494944e+000	1.716200e+001	0	0	0	0	0	0	0	0	0	0	0	49.5392	53.6895	1	1	1	1	25.7804	25.2931	47.9289
DATA	396	3	68	0	0	Col_4_7813348	Col_4_7813348	7429.24	450.78	-1.763070130e+000	1.794494309e-001	8.797385664e-023	5.131542e+004	8.854779e+002	5.131865e+003	1.019557e+002	6552	203.5	25	47	7.404342e+000	1.744846e+001	0	0	0	0	0	0	0	0	0	0	0	6492.08	137.42	1	1	1	1	24.4106	25.224	48.3619
DATA	397	3	69	0	0	Col_3_17395513	Col_3_17395513	7450.19	450.623	-8.705571338e-002	6.360092472e-002	1.710678776e-001	2.535649e+003	2.075073e+003	2.600316e+002	2.135568e+002	361.5	389.5	25	47	7.492208e+000	1.782007e+001	0	0	0	0	0	0	0	0	0	0	0	320.793	322.482	1	1	1	1	24.6442	25.2045	48.9421
DATA	398	3	70	0	0	NC_5_12634917	NC_5_12634917	7471.37	450	3.086226296e-001	4.160016109e-001	4.581609880e-001	5.557840e+001	1.131172e+002	5.785625e+001	5.165210e+001	52	81	25	47	7.269279e+000	1.743888e+001	0	0	0	0	0	0	0	0	0	0	0	6.45635	17.6043	0	1	0	0	29.1201	25.1684	48.3065
DATA	399	3	71	0	0	Col_2_12958510	Col_2_12958510	7492.09	449.526	1.557167044e-001	7.835179653e-002	4.687759663e-002	5.938429e+002	8.499400e+002	8.275141e+001	9.877817e+001	121	197	25	47	7.501046e+000	1.751487e+001	0	0	0	0	0	0	0	0	0	0	0	75.129	132.453	1	1	1	1	25.7804	25.4872	48.2891
DATA	400	3	72	0	0	Col_1_23112784	Col_1_23112784	7512.55	450.018	2.653166886e-005	9.728744702e-002	9.997824055e-001	4.401835e+002	4.402104e+002	7.251839e+001	6.682028e+001	103.5	130.5	25	47	7.288719e+000	1.759318e+001	0	0	0	0	0	0	0	0	0	0	0	55.689	68.6838	1	1	1	1	25.3321	25.3366	48.1461
DATA	401	3	73	0	0	NC_1_4415895	NC_1_4415895	7533.9	449.333	1.284897496e-001	7.165791970e-002	7.295706583e-002	8.150187e+002	1.095613e+003	9.981912e+001	1.205154e+002	145.5	236	25	47	7.465620e+000	1.738019e+001	0	0	0	0	0	0	0	0	0	0	0	103.111	171.174	1	1	1	1	24.1747	25.5985	48.1146
DATA	402	3	74	0	0	Col_1_12276300	Col_1_12276300	7554.98	449.6	-1.505601269e-002	8.295215221e-002	8.559732686e-001	6.055731e+002	5.849390e+002	8.359719e+001	7.704427e+001	122.5	147	25	46	7.499035e+000	1.711375e+001	0	0	0	0	0	0	0	0	0	0	0	76.613	91.4974	1	1	1	1	21.6755	25.5339	47.9002
DATA	403	3	75	0	0	Col_3_2234435	Col_3_2234435	7576.62	450.34	2.755138392e-002	8.844083644e-002	7.554028097e-001	5.051290e+002	5.382124e+002	7.663455e+001	7.352085e+001	111	155	25	47	7.490447e+000	1.719649e+001	0	0	0	0	0	0	0	0	0	0	0	63.9055	84.2838	1	1	1	1	24.6442	25.5371	47.9153
DATA	404	3	76	0	0	Col_3_8583961	Col_3_8583961	7597.8	449.78	-5.897260652e-002	7.613044381e-002	4.385608095e-001	7.936144e+002	6.928464e+002	9.807926e+001	8.545674e+001	143	178	25	47	7.521989e+000	1.692478e+001	0	0	0	0	0	0	0	0	0	0	0	100.403	108.631	1	1	1	1	23.4529	25.7817	47.9376
DATA	405	3	77	0	0	NC_1_12148448	NC_1_12148448	7619.43	450.298	3.135036031e-001	4.123570131e-001	4.470918577e-001	5.540807e+001	1.140451e+002	5.763074e+001	5.125596e+001	45	75	25	46	7.483337e+000	1.690116e+001	0	0	0	0	0	0	0	0	0	0	0	-2.57349	17.9004	0	1	0	0	26.8687	25.7603	47.2601
DATA	406	3	78	0	0	Col_4_13466224	Col_4_13466224	7640.08	449.854	-3.252865031e-002	6.578339886e-002	6.209664206e-001	1.470241e+003	1.364143e+003	1.579158e+002	1.452602e+002	234.5	265	25	46	7.576902e+000	1.700653e+001	0	0	0	0	0	0	0	0	0	0	0	186.005	214.349	1	1	1	1	22.7082	25.7474	47.1904
DATA	407	3	79	0	0	Col_2_10550775	Col_2_10550775	7661.85	450.5	-3.577315151e-002	6.752011001e-002	5.962403655e-001	1.237697e+003	1.139833e+003	1.365293e+002	1.244145e+002	202	235	25	47	7.590231e+000	1.748699e+001	0	0	0	0	0	0	0	0	0	0	0	156.585	179.279	1	1	1	1	25.3321	25.5634	47.9525
DATA	408	3	80	0	0	Col_4_13607293	Col_4_13607293	7682.57	450.298	7.609225651e-002	6.627542959e-002	2.509183512e-001	1.265735e+003	1.508117e+003	1.390761e+002	1.588271e+002	191	291	25	46	7.637358e+000	1.760778e+001	0	0	0	0	0	0	0	0	0	0	0	160.132	237.438	1	1	1	1	26.8687	25.7121	47.5207
DATA	409	3	81	0	0	Col_5_1018176	Col_5_1018176	7704	450.5	4.924810364e-002	7.989243016e-002	5.376106520e-001	1.936188e+003	2.168681e+003	2.355349e+002	2.945726e+002	210.5	274.5	25	46	7.672960e+000	1.750016e+001	0	0	1	1	0	0	0	0	0	0	0	244.953	341.753	1	1	1	1	26.2212	25.7067	47.5957
DATA	410	3	82	0	0	Col_5_1757431	Col_5_1757431	7725.24	450.245	-2.328478672e-001	7.470567249e-002	1.827821675e-003	1.159962e+003	6.785717e+002	1.295238e+002	8.412689e+001	198	164	25	47	7.468483e+000	1.750395e+001	0	0	0	0	0	0	0	0	0	0	0	146.75	107.032	1	1	1	1	23.9365	25.1401	47.8212
DATA	411	3	83	0	0	Col_2_13722714	Col_2_13722714	7746.73	450.323	8.683441206e-002	7.931817618e-002	2.736215473e-001	6.023377e+002	7.356555e+002	8.336311e+001	8.877203e+001	119	179	24	46	7.444758e+000	1.715757e+001	0	0	0	0	0	0	0	0	0	0	0	76.2037	116.133	1	1	1	1	26.2212	25.0688	47.5481
DATA	412	3	84	0	0	Col_2_13558412	Col_2_13558412	7767.87	450.254	-1.045848556e-001	8.741505426e-002	2.315338779e-001	6.047660e+002	4.753380e+002	8.353874e+001	6.873228e+001	122	141	24	47	7.495256e+000	1.729629e+001	0	0	0	0	0	0	0	0	0	0	0	76.5109	75.0981	1	1	1	1	26.2212	24.8078	47.8398
DATA	413	3	85	0	0	NC_1_6715702	NC_1_6715702	7788.82	450.246	1.647366469e-001	9.352228374e-002	7.815896464e-002	3.941182e+002	5.759213e+002	6.981829e+001	7.601267e+001	94	150	24	47	7.361229e+000	1.719673e+001	0	0	0	0	0	0	0	0	0	0	0	49.8612	91.0555	1	1	1	1	25.5572	24.673	47.9318
DATA	414	3	86	0	0	Col_5_5799300	Col_5_5799300	7809.83	450.3	-9.755855190e-002	7.105205708e-002	1.697345260e-001	1.065535e+003	8.511561e+002	1.211402e+002	9.850094e+001	182	202	24	47	7.321007e+000	1.692234e+001	0	0	0	0	0	0	0	0	0	0	0	134.804	134.662	1	1	1	1	26.2212	24.7272	47.735
DATA	415	3	87	0	0	NC_2_12338870	NC_2_12338870	7830.76	449.71	0.000000000e+000	6.279542757e-001	1.000000000e+000	5.520326e+001	5.022485e+001	5.763074e+001	4.979539e+001	43	71	24	47	7.042647e+000	1.698550e+001	0	0	0	0	0	0	0	0	0	0	0	-1.34616	7.95161	0	1	0	0	25.7804	24.3073	47.4966
DATA	416	3	88	0	0	NC_5_26831865	NC_5_26831865	7851.86	450.085	0.000000000e+000	6.329057000e-001	1.000000000e+000	5.518901e+001	4.920017e+001	5.763074e+001	4.951524e+001	42	61	24	47	7.016161e+000	1.730204e+001	0	0	0	0	0	0	0	0	0	0	0	-5.13387	-1.81526	0	0	0	0	25.7804	24.0804	47.485
DATA	417	3	89	0	0	Col_3_8435609	Col_3_8435609	7873.43	450.298	-8.113687551e-003	8.598478934e-002	9.248216851e-001	5.534197e+002	5.431764e+002	7.990016e+001	7.348261e+001	111.5	144.5	23	46	7.111947e+000	1.702971e+001	0	0	0	0	0	0	0	0	0	0	0	70.0149	86.0848	1	1	1	1	26.8687	23.9061	47.2596
DATA	418	3	90	0	0	Col_3_13576782	Col_3_13576782	7894.41	450.102	-6.759614554e-002	6.768761994e-002	3.179649586e-001	1.282493e+003	1.097638e+003	1.406030e+002	1.203952e+002	207	239.5	23	47	7.148255e+000	1.731398e+001	0	0	0	0	0	0	0	0	0	0	0	162.252	174.042	1	1	1	1	23.9365	23.8957	47.6216
DATA	419	3	91	0	0	Col_3_4144884	Col_3_4144884	7915.98	450.694	-2.386182247e-001	6.799647684e-002	4.493328168e-004	2.212408e+003	1.277165e+003	2.286237e+002	1.369553e+002	323.5	262.5	23	47	7.176198e+000	1.722255e+001	0	0	0	0	0	0	0	0	0	0	0	279.899	202.577	1	1	1	1	26.2212	23.7639	47.5492
DATA	420	3	92	0	0	Col_4_17264221	Col_4_17264221	7936.54	450.559	-7.239263557e-002	6.289772829e-002	2.497495767e-001	3.023344e+003	2.559146e+003	3.077782e+002	2.606449e+002	419.5	453.5	23	47	7.181699e+000	1.734378e+001	0	0	0	0	0	0	0	0	0	0	0	382.493	406.063	1	1	1	1	25.7804	23.7594	48.1391
DATA	421	3	93	0	0	Col_2_700017	Col_2_700017	7958.1	450.397	-1.043122286e-003	6.633511002e-002	9.874537501e-001	1.317116e+003	1.313957e+003	1.437681e+002	1.403808e+002	210	282	23	47	7.282988e+000	1.739355e+001	0	0	0	0	0	0	0	0	0	0	0	166.633	208.553	1	1	1	1	25.7804	23.5821	48.2948
DATA	422	3	94	0	0	NC_4_15878790	NC_4_15878790	7978.96	450.607	-1.858951255e-001	7.533515640e-002	1.360318282e-002	1.008506e+003	6.573300e+002	1.161557e+002	8.223013e+001	175.5	172	23	47	7.088566e+000	1.746158e+001	0	0	0	0	0	0	0	0	0	0	0	127.589	104.354	1	1	1	1	25.5572	23.3828	48.2766
DATA	423	3	95	0	0	Col_1_25862962	Col_1_25862962	7999.89	450.4	-1.080075352e-001	7.171840065e-002	1.320685312e-001	1.043136e+003	8.134551e+002	1.191748e+002	9.516872e+001	184	189	23	47	7.080303e+000	1.752649e+001	0	0	0	0	0	0	0	0	0	0	0	131.971	129.165	1	1	1	1	25.5572	23.3298	48.2508
DATA	424	3	96	0	0	NC_3_18029723	NC_3_18029723	8021	450.3	1.005434833e-001	6.304122648e-002	1.107380406e-001	2.700450e+003	3.403923e+003	2.761261e+002	3.439568e+002	389.5	604	23	47	7.255830e+000	1.762029e+001	0	0	0	0	0	0	0	0	0	0	0	341.643	540.563	1	1	1	1	26.2212	23.631	48.2094
DATA	425	3	97	0	0	Col_1_19519098	Col_1_19519098	8041.92	450.396	-6.226692467e-002	8.389444848e-002	4.579628144e-001	6.221890e+002	5.390827e+002	8.480856e+001	7.311121e+001	120	144	23	47	7.177610e+000	1.773099e+001	0	0	0	0	0	0	0	0	0	0	0	78.7151	85.6134	1	1	1	1	24.8756	23.659	48.1194
DATA	426	3	98	0	0	NC_5_21021567	NC_5_21021567	8063.5	450.324	0.000000000e+000	6.338740897e-001	1.000000000e+000	5.508252e+001	4.907313e+001	5.763074e+001	4.943089e+001	39	64	23	47	7.311357e+000	1.776843e+001	0	0	0	0	0	0	0	0	0	0	0	-7.00109	3.29318	0	0	0	0	30	23.5119	48.4372
DATA	427	3	99	0	0	Col_4_16244940	Col_4_16244940	8084.57	450.298	-2.069762581e-002	8.984982804e-002	8.178136023e-001	5.149174e+002	4.909530e+002	7.728325e+001	6.964013e+001	110	137	23	48	7.027187e+000	1.758094e+001	0	0	0	0	0	0	0	0	0	0	0	65.1438	77.9657	1	1	1	1	26.8687	23.3252	48.4463
DATA	428	3	100	0	0	NC_3_14257946	NC_3_14257946	8106	450.5	-7.362716877e-002	1.000320166e-001	4.617087719e-001	4.555475e+002	3.845090e+002	7.346112e+001	6.259876e+001	106	121	23	47	7.034172e+000	1.716608e+001	0	0	0	0	0	0	0	0	0	0	0	57.6328	61.0527	1	1	1	1	26.2212	23.4065	48.112
DATA	429	3	101	0	0	Col_5_180764	Col_5_180764	8127.14	450.544	5.983370221e-002	7.882967463e-002	4.478375429e-001	6.260821e+002	7.185632e+002	8.509459e+001	8.720310e+001	119	164.5	23	47	6.976519e+000	1.705618e+001	0	0	0	0	0	0	0	0	0	0	0	79.2077	114.073	1	1	1	1	25.7804	23.3126	48.0061
DATA	430	3	102	0	0	Col_5_18414231	Col_5_18414231	8148.76	450.644	1.497098727e-001	1.022076527e-001	1.429859036e-001	3.428477e+002	4.839618e+002	6.705779e+001	6.917017e+001	86	134	23	47	6.981523e+000	1.701334e+001	0	0	0	0	0	0	0	0	0	0	0	43.3748	76.8095	1	1	1	1	25.7804	23.3794	47.682
DATA	431	3	103	0	0	Col_1_12164630	Col_1_12164630	8169.25	450.214	-1.672975649e-002	6.956399204e-002	8.099469376e-001	1.030204e+003	9.912736e+002	1.180445e+002	1.107686e+002	174	223	23	46	6.732143e+000	1.726075e+001	0	0	0	0	0	0	0	0	0	0	0	130.334	157.288	1	1	1	1	24.8756	23.2971	47.8754
DATA	432	3	104	0	0	Col_1_16359715	Col_1_16359715	8190.8	450.291	3.660404814e-002	6.884170063e-002	5.949245771e-001	1.022433e+003	1.112343e+003	1.173669e+002	1.217307e+002	182	238	23	46	7.059096e+000	1.742657e+001	0	0	0	0	0	0	0	0	0	0	0	129.351	176.432	1	1	1	1	24.8756	23.3961	47.3892
DATA	433	3	105	0	0	NC_2_18735639	NC_2_18735639	8211.86	450.158	-2.359158166e-002	6.583554784e-002	7.200880761e-001	1.435350e+003	1.359459e+003	1.546725e+002	1.446669e+002	226	273	23	47	7.074577e+000	1.777402e+001	0	0	0	0	0	0	0	0	0	0	0	181.591	215.543	1	1	1	1	25.1049	23.3961	47.6704
DATA	434	3	106	0	0	NC_1_19106989	NC_1_19106989	8233	450.071	-4.944162535e-002	7.590674047e-002	5.148225356e-001	7.865763e+002	7.019388e+002	9.751064e+001	8.588760e+001	136	173	23	46	6.979910e+000	1.770091e+001	0	0	0	0	0	0	0	0	0	0	0	99.5123	111.241	1	1	1	1	25.3321	23.4264	47.5132
DATA	435	3	107	0	0	Col_5_25347707	Col_5_25347707	8253.8	450.458	-5.754901389e-002	9.111851375e-002	5.276586119e-001	5.250815e+002	4.599152e+002	7.796414e+001	6.758361e+001	113.5	140.5	23	47	6.949868e+000	1.753897e+001	0	0	0	0	0	0	0	0	0	0	0	66.4297	72.844	1	1	1	1	25.7804	23.3257	47.7973
DATA	436	3	108	0	0	Col_1_2051838	Col_1_2051838	8274.57	450.321	-6.775391917e-002	7.183073695e-002	3.455560645e-001	9.705477e+002	8.303534e+002	1.128757e+002	9.669502e+001	166	199	23	47	6.983208e+000	1.781063e+001	0	0	0	0	0	0	0	0	0	0	0	122.787	131.443	1	1	1	1	25.1049	23.347	48.1013
DATA	437	3	109	0	0	Col_1_10290940	Col_1_10290940	8296.15	450.288	3.851581656e-002	7.555686386e-002	6.102200800e-001	7.197829e+002	7.865337e+002	9.220724e+001	9.297639e+001	126	181	23	47	6.885648e+000	1.735845e+001	0	0	0	0	0	0	0	0	0	0	0	91.062	124.425	1	1	1	1	25.7804	23.1751	47.7146
DATA	438	3	110	0	0	NC_2_14471139	NC_2_14471139	8317.37	450.25	4.538208767e-002	9.613341145e-002	6.368739436e-001	4.243109e+002	4.710492e+002	7.156605e+001	6.841454e+001	97	133	23	46	7.027092e+000	1.697678e+001	0	0	0	0	0	0	0	0	0	0	0	53.6809	74.4657	1	1	1	1	23.696	23.2058	47.3291
DATA	439	3	111	0	0	NC_2_9438025	NC_2_9438025	8338.5	450.324	2.633314238e-001	6.597185932e-002	6.563676486e-005	7.739717e+004	1.419242e+005	7.739932e+003	1.419251e+004	9844.5	21838.5	23	46	7.119621e+000	1.707285e+001	0	0	0	0	0	0	0	0	0	0	0	9791.76	22419	1	1	1	1	27.0811	23.2327	47.1905
DATA	440	3	112	0	0	Col_1_7295841	Col_1_7295841	8359.59	450.264	-5.455204657e-002	6.367206736e-002	3.915743588e-001	2.193269e+003	1.934371e+003	2.267721e+002	1.997179e+002	314	375	23	46	7.108845e+000	1.683821e+001	0	0	0	0	0	0	0	0	0	0	0	277.477	305.319	1	1	1	1	24.8756	23.2452	47.3459
DATA	441	3	113	0	0	NC_2_10552929	NC_2_10552929	8381	450.241	-1.344272626e-001	6.300884547e-002	3.288647211e-002	5.598331e+003	4.108008e+003	5.627916e+002	4.138006e+002	754	704	23	47	6.848613e+000	1.768185e+001	0	0	0	0	0	0	0	0	0	0	0	708.263	647.843	1	1	1	1	25.7804	23.2569	48.0469
DATA	442	3	114	0	0	Col_4_13587885	Col_4_13587885	8402.07	450.271	-2.292218912e-002	6.342460312e-002	7.177941141e-001	2.164514e+003	2.053233e+003	2.239922e+002	2.112718e+002	314	399	23	47	6.955720e+000	1.794973e+001	0	0	0	0	0	0	0	0	0	0	0	273.84	323.505	1	1	1	1	26.0017	23.2141	48.5918
DATA	443	3	115	0	0	NC_3_2940259	NC_3_2940259	8423.43	450.298	8.079702283e-002	3.966339204e-001	8.385826356e-001	7.684052e+001	9.255232e+001	5.814075e+001	5.068148e+001	55.5	81.5	23	47	7.000485e+000	1.801162e+001	0	0	0	0	0	0	0	0	0	0	0	9.72134	14.5683	1	1	0	0	26.8687	23.35	48.6585
DATA	444	3	116	0	0	Col_5_3908213	Col_5_3908213	8444.18	450.368	-4.146821301e-002	7.037310296e-002	5.556853642e-001	1.016480e+003	9.239116e+002	1.168487e+002	1.049954e+002	172	204	23	48	7.128598e+000	1.751351e+001	0	0	0	0	0	0	0	0	0	0	0	128.598	145.284	1	1	1	1	25.7804	23.2649	48.5774
DATA	445	3	117	0	0	Col_5_19498734	Col_5_19498734	8465.5	450.324	2.164888940e-002	7.809644992e-002	7.816210981e-001	6.701212e+002	7.043723e+002	8.838510e+001	8.633989e+001	134.5	165	23	47	7.086564e+000	1.730589e+001	0	0	0	0	0	0	0	0	0	0	0	84.7792	110.645	1	1	1	1	27.0811	23.2731	48.07
DATA	446	3	118	0	0	Col_4_9352980	Col_4_9352980	8486.57	450.298	-2.329332108e-002	6.309884339e-002	7.120113976e-001	2.378316e+003	2.254116e+003	2.447145e+002	2.308874e+002	351	412	23	47	7.232916e+000	1.737834e+001	0	0	0	0	0	0	0	0	0	0	0	300.888	353.697	1	1	1	1	26.8687	23.4091	48.0503
DATA	447	3	119	0	0	NC_5_492982	NC_5_492982	8508	450.5	0.000000000e+000	6.324733736e-001	1.000000000e+000	5.528343e+001	4.972730e+001	5.771807e+001	5.004574e+001	49.5	59	22	46.5	7.174312e+000	1.745459e+001	0	0	0	0	0	0	0	0	0	0	0	4.01542	-2.86233	0	0	0	0	26.2212	23.0773	48.1468
DATA	448	3	120	0	0	Col_1_26486746	Col_1_26486746	8529.33	450.382	-1.289428576e+000	1.369468127e-001	4.706442796e-021	6.834741e+003	3.509890e+002	6.858995e+002	6.117532e+001	911	117	22	46	6.939611e+000	1.756781e+001	0	0	0	0	0	0	0	0	0	0	0	864.685	54.9439	1	1	1	1	24.8756	22.9327	47.8655
DATA	449	3	121	0	0	Col_1_25508650	Col_1_25508650	8550.33	450.391	2.546524837e-002	6.276339966e-002	6.849380204e-001	2.534485e+003	2.687540e+003	2.599182e+002	2.733960e+002	349	424.5	22	47	6.931514e+000	1.732663e+001	0	0	0	0	0	0	0	0	0	0	0	320.646	420.195	1	1	1	1	27.2919	22.7381	47.9764
DATA	450	3	122	0	0	NC_1_20713472	NC_1_20713472	8571.9	450.22	1.637456066e-001	2.615991232e-001	5.313536665e-001	1.076805e+002	1.569939e+002	5.862809e+001	5.262577e+001	59	84	22	47	6.890222e+000	1.717312e+001	0	0	0	0	0	0	0	0	0	0	0	13.623	24.5149	1	1	0	0	21.6755	22.8124	47.7826
DATA	451	3	123	0	0	Col_5_8736807	Col_5_8736807	8593	450.7	-4.632131867e-001	7.491302771e-002	6.275686680e-010	9.518897e+003	3.276223e+003	9.536327e+002	3.314609e+002	1248	575	22	47	6.909464e+000	1.731331e+001	0	0	0	0	0	0	0	0	0	0	0	1204.27	510.883	1	1	1	1	26.2212	22.7127	47.7268
DATA	452	3	124	0	0	NC_1_24833719	NC_1_24833719	8613.5	450.324	2.280009066e-002	5.857593503e-001	9.689509904e-001	5.543687e+001	5.842501e+001	5.764584e+001	5.069885e+001	46	74	22	47	6.980723e+000	1.714455e+001	0	0	0	0	0	0	0	0	0	0	0	1.66949	9.09932	0	1	0	0	27.0811	22.8562	47.8236
DATA	453	3	125	0	0	NC_3_8793953	NC_3_8793953	8634.93	450.3	5.234709014e-002	9.750630687e-002	5.913653571e-001	4.140540e+002	4.670938e+002	7.096273e+001	6.873901e+001	93	137	22	46	7.098214e+000	1.717957e+001	0	0	0	0	0	0	0	0	0	0	0	52.3833	72.646	1	1	1	1	26.0017	22.7516	47.6424
DATA	454	3	126	0	0	Col_4_5938166	Col_4_5938166	8656.18	450.579	1.297380700e-001	7.228013241e-002	7.266419265e-002	7.884283e+002	1.062919e+003	9.766009e+001	1.176804e+002	138	219	22	47	7.054509e+000	1.732512e+001	0	0	0	0	0	0	0	0	0	0	0	99.7466	165.073	1	1	1	1	25.7804	22.5954	47.6683
DATA	455	3	127	0	0	NC_5_9417838	NC_5_9417838	8677.46	449.732	1.228352708e-001	1.409768964e-001	3.835822368e-001	2.279395e+002	3.024509e+002	6.197472e+001	5.892474e+001	74	112	22	47	7.012719e+000	1.721068e+001	0	0	0	0	0	0	0	0	0	0	0	28.8374	46.9099	1	1	0	1	21.9382	22.6891	47.6903
DATA	456	3	128	0	0	Col_1_22287975	Col_1_22287975	8698.43	450.298	5.632647622e-002	8.377889242e-002	5.013780919e-001	5.499261e+002	6.260814e+002	7.965858e+001	8.052973e+001	112	151.5	22	47	6.861631e+000	1.733083e+001	0	0	0	0	0	0	0	0	0	0	0	69.5729	96.9551	1	1	1	1	26.8687	22.3846	47.7636
DATA	457	3	129	0	0	NC_1_30300968	NC_1_30300968	8719.14	449.659	1.108163593e-001	1.084190917e-001	3.067283118e-001	3.297004e+002	4.255355e+002	6.639522e+001	6.620406e+001	87.5	133	22	47	6.865717e+000	1.752058e+001	0	0	0	0	0	0	0	0	0	0	0	41.7115	65.8099	1	1	1	1	21.9382	22.3903	47.8822
DATA	458	3	130	0	0	Col_5_23817747	Col_5_23817747	8740.74	449.702	9.245746356e-003	6.262127238e-002	8.826225790e-001	2.708957e+003	2.767246e+003	2.769581e+002	2.813479e+002	395	494.5	22	47	6.944926e+000	1.745688e+001	0	0	0	0	0	0	0	0	0	0	0	342.719	427.299	1	1	1	1	22.9591	22.3716	47.5938
DATA	459	3	131	66	-1	(-)3xSLv1	NegativeControl	8761.57	450.298	0.000000000e+000	6.293879877e-001	1.000000000e+000	5.573373e+001	5.055290e+001	5.763074e+001	5.099818e+001	41	66	22	47	6.723659e+000	1.713943e+001	0	0	0	0	0	0	0	0	0	0	0	-3.49818	5.42496	0	0	0	0	26.8687	22.2565	46.9877
DATA	460	3	132	0	0	Col_2_14794088	Col_2_14794088	8783.04	450.364	4.112774024e-002	7.119873834e-002	5.635024435e-001	8.892858e+002	9.776178e+002	1.059698e+002	1.102451e+002	157.5	216	22	46	6.771521e+000	1.720106e+001	0	0	0	0	0	0	0	0	0	0	0	112.506	150.477	1	1	1	1	25.3321	22.3111	47.1905
DATA	461	3	133	0	0	Col_1_4508210	Col_1_4508210	8804.47	450.347	-1.305225118e-001	7.444891505e-002	7.957072586e-002	9.592437e+002	7.102422e+002	1.119053e+002	8.746006e+001	167	158.5	22	46	6.587151e+000	1.721546e+001	0	0	0	0	0	0	0	0	0	0	0	121.357	109.15	1	1	1	1	24.1747	22.2832	47.4158
DATA	462	3	134	0	0	Col_4_4786970	Col_4_4786970	8825.33	450.391	7.525233541e-002	6.497143723e-002	2.467672629e-001	1.528505e+003	1.817687e+003	1.633541e+002	1.888195e+002	205	310	22	46	6.560387e+000	1.719075e+001	0	0	0	0	0	0	0	0	0	0	0	193.376	278.907	1	1	1	1	27.2919	22.3247	47.4209
DATA	463	3	135	0	0	Col_2_9759831	Col_2_9759831	8846.47	450	9.764876600e-002	7.439416172e-002	1.893223579e-001	7.277914e+002	9.112881e+002	9.283375e+001	1.045242e+002	132.5	205	22	47	6.510875e+000	1.731970e+001	0	0	0	0	0	0	0	0	0	0	0	92.0752	139.617	1	1	1	1	25.3321	22.4357	47.7126
DATA	464	3	136	0	0	NC_1_13035032	NC_1_13035032	8867.5	450.324	1.220426728e-001	5.204376939e-001	8.145967831e-001	5.600806e+001	7.418108e+001	5.763074e+001	5.181185e+001	35.5	69.5	22	47	6.536750e+000	1.696329e+001	0	0	0	0	0	0	0	0	0	0	0	-8.9771	11.3466	0	1	0	0	27.0811	22.3669	48.2254
DATA	465	3	137	0	0	NC_3_2371961	NC_3_2371961	8888.57	450.318	1.367501349e-002	6.408297381e-002	8.310185480e-001	1.808855e+003	1.866718e+003	1.898443e+002	1.936083e+002	276	346	22	47	6.520329e+000	1.726524e+001	0	0	0	0	0	0	0	0	0	0	0	228.844	285.079	1	1	1	1	23.2073	22.288	48.2175
DATA	466	3	138	0	0	Col_1_4960684	Col_1_4960684	8910.07	450.036	-3.735081844e-002	6.360097994e-002	5.570237487e-001	2.166258e+003	1.987739e+003	2.241608e+002	2.053220e+002	316	365	22	47	6.575025e+000	1.735182e+001	0	0	0	0	0	0	0	0	0	0	0	274.06	303.086	1	1	1	1	24.6442	22.1717	47.7457
DATA	467	3	139	66	-1	(-)3xSLv1	NegativeControl	8931.31	449.788	0.000000000e+000	6.261915274e-001	1.000000000e+000	5.619834e+001	5.119176e+001	5.771491e+001	5.151958e+001	49	60	22	46	6.633385e+000	1.746270e+001	0	0	0	0	0	0	0	0	0	0	0	3.94218	-3.51534	0	0	0	0	23.696	22.187	47.6404
DATA	468	3	140	0	0	NC_3_5433066	NC_3_5433066	8952.43	450	1.003777546e-001	9.984142246e-002	3.147178350e-001	3.819769e+002	4.812989e+002	6.914019e+001	7.056455e+001	96	131	22	46	6.598739e+000	1.748553e+001	0	0	0	0	0	0	0	0	0	0	0	48.3251	73.1552	1	1	1	1	22.4545	22.0744	47.1492
DATA	469	3	141	0	0	NC_4_8787208	NC_4_8787208	8974.06	449.963	5.780628979e-002	1.258545894e-001	6.460114634e-001	2.864651e+002	3.272488e+002	6.435778e+001	6.117454e+001	80.5	113.5	22	47	6.793153e+000	1.728909e+001	0	0	0	0	0	0	0	0	0	0	0	36.2416	49.6607	1	1	0	1	23.9365	22.1514	47.6245
DATA	470	3	142	0	0	Col_5_15015270	Col_5_15015270	8995.12	449.843	2.235547987e-001	8.236171906e-002	6.641505042e-003	5.050971e+002	8.451420e+002	7.663245e+001	9.910727e+001	112	180	22	47	6.783345e+000	1.712155e+001	0	0	0	0	0	0	0	0	0	0	0	63.9015	128.056	1	1	1	1	23.2073	22.3259	47.6004
DATA	471	3	143	0	0	Col_3_5263953	Col_3_5263953	9016.23	450.528	4.999799945e-003	6.528997558e-002	9.389589662e-001	1.511701e+003	1.529205e+003	1.617829e+002	1.614720e+002	235.5	289.5	22	46	6.742997e+000	1.722602e+001	0	0	0	0	0	0	0	0	0	0	0	191.25	231.319	1	1	1	1	24.8756	22.0858	47.0785
DATA	472	3	144	0	0	NC_3_15309129	NC_3_15309129	9037.54	450.404	1.141988400e-001	1.029311082e-001	2.672280569e-001	3.594807e+002	4.675998e+002	6.792323e+001	6.987987e+001	89	134	22	47	6.736950e+000	1.731252e+001	0	0	0	0	0	0	0	0	0	0	0	45.479	70.6258	1	1	1	1	24.4106	22.0784	47.6152
DATA	473	3	145	0	0	Col_3_21053491	Col_3_21053491	9058.04	450.308	-1.026045259e-001	9.761988100e-002	2.932302183e-001	5.026966e+002	3.969186e+002	7.647444e+001	6.542102e+001	107	120	21	47	6.800810e+000	1.754477e+001	0	0	0	0	0	0	0	0	0	0	0	63.5978	59.864	1	1	1	1	24.6442	22.0628	47.72
DATA	474	3	146	0	0	NC_2_17053097	NC_2_17053097	9079	450.5	2.464991589e-001	1.239244325e-001	4.668920845e-002	2.381260e+002	4.200549e+002	6.235657e+001	6.691074e+001	76.5	121.5	22	48	6.814313e+000	1.747517e+001	0	0	0	0	0	0	0	0	0	0	0	30.1261	63.2586	1	1	0	1	26.2212	22.1481	48.1101
DATA	475	3	147	0	0	NC_5_17836969	NC_5_17836969	9100.89	450.643	-1.896646267e+000	1.931194032e-001	9.133525116e-023	7.599716e+003	9.641644e+001	7.621536e+002	5.304549e+001	1013	77	22	47	6.605453e+000	1.720614e+001	0	0	0	0	0	0	0	0	0	0	0	961.464	14.4978	1	1	1	0	25.5572	22.2744	48.0292
DATA	476	3	148	0	0	Col_5_4458075	Col_5_4458075	9121.47	450.333	-2.019193547e-002	7.019658327e-002	7.736158855e-001	1.018549e+003	9.722768e+002	1.170287e+002	1.103687e+002	177.5	217	22	47	6.724016e+000	1.705840e+001	0	0	0	0	0	0	0	0	0	0	0	128.86	146.006	1	1	1	1	25.3321	22.2696	48.2055
DATA	477	3	149	0	0	NC_4_9218177	NC_4_9218177	9142.94	450.245	1.188577918e-002	9.426817873e-002	8.996648436e-001	4.662407e+002	4.791770e+002	7.412898e+001	7.093417e+001	105	133	22	46	6.542266e+000	1.693810e+001	0	0	0	0	0	0	0	0	0	0	0	58.9856	71.8586	1	1	1	1	24.4106	22.1986	47.708
DATA	478	3	150	0	0	NC_1_11367500	NC_1_11367500	9163.95	450.107	1.297841070e-001	6.534063643e-002	4.700341292e-002	1.536454e+003	2.071589e+003	1.640982e+002	2.136761e+002	245	363	22	47	6.503231e+000	1.696967e+001	0	0	0	0	0	0	0	0	0	0	0	194.382	310.259	1	1	1	1	25.3321	22.226	47.9491
DATA	479	3	151	0	0	NC_5_15517177	NC_5_15517177	9184.78	450.478	7.500606190e-002	7.803181396e-002	3.364394978e-001	6.507069e+002	7.733774e+002	8.692236e+001	9.344047e+001	133	180	22	47	6.669965e+000	1.716913e+001	0	0	0	0	0	0	0	0	0	0	0	82.323	115.673	1	1	1	1	27.0811	22.1477	48.1353
DATA	480	3	152	0	0	NC_3_2051390	NC_3_2051390	9206.62	450.125	1.698941108e-002	9.025998797e-002	8.506983228e-001	5.020987e+002	5.221298e+002	7.643515e+001	7.404622e+001	111	138	22	47	6.391661e+000	1.706771e+001	0	0	0	0	0	0	0	0	0	0	0	63.5221	77.9998	1	1	1	1	23.4529	22.0271	47.8513
DATA	481	3	153	0	0	NC_5_13007101	NC_5_13007101	9227	450.5	0.000000000e+000	6.199494910e-001	1.000000000e+000	5.736435e+001	5.223290e+001	5.763074e+001	5.280904e+001	46	73	22	47	6.732555e+000	1.731343e+001	0	0	0	0	0	0	0	0	0	0	0	-2.14067	7.52921	0	0	0	0	26.2212	22.0696	48.1543
DATA	482	3	154	0	0	Col_5_13951047	Col_5_13951047	9249.69	450.038	-1.635372831e-001	6.750364890e-002	1.540803335e-002	1.716801e+003	1.178102e+003	1.810949e+002	1.290299e+002	260	234	22	47	6.876204e+000	1.732144e+001	0	0	0	0	0	0	0	0	0	0	0	217.198	175.585	1	1	1	1	24.4106	22.2005	47.7762
DATA	483	3	155	0	0	NC_2_1599654	NC_2_1599654	9269.5	450.324	0.000000000e+000	6.181947943e-001	1.000000000e+000	5.757138e+001	5.234585e+001	5.763074e+001	5.281578e+001	44	69.5	22	47	6.920946e+000	1.727459e+001	0	0	0	0	0	0	0	0	0	0	0	-1.26547	5.61273	0	0	0	0	30	22.1843	47.7111
DATA	484	3	156	0	0	Col_5_16685892	Col_5_16685892	9290.5	450.269	-1.841099877e-001	7.208855838e-002	1.065110323e-002	1.231916e+003	8.062524e+002	1.360054e+002	9.633870e+001	187.5	170	22	47	6.951238e+000	1.749469e+001	0	0	0	0	0	0	0	0	0	0	0	155.854	119.922	1	1	1	1	24.4106	22.2384	47.7949
DATA	485	3	157	1028	1	SM_04	SM_04	9311.14	450.509	4.429747380e-002	1.299745311e-001	7.332416764e-001	2.816156e+002	3.118561e+002	6.414340e+001	6.130689e+001	82.5	106	22	46	6.899088e+000	1.766829e+001	0	0	0	0	0	0	0	0	0	0	0	35.6281	46.3414	1	1	0	1	25.7804	22.1699	47.6721
DATA	486	3	158	0	0	Col_1_7206961	Col_1_7206961	9333	450.3	6.779216229e-002	7.566101354e-002	3.702535128e-001	7.170684e+002	8.382098e+002	9.199550e+001	9.907873e+001	137	188	22	47	6.960495e+000	1.776594e+001	0	0	0	0	0	0	0	0	0	0	0	90.7186	124.453	1	1	1	1	26.2212	22.2157	48.0337
DATA	487	3	159	0	0	NC_4_7000934	NC_4_7000934	9354.27	449.909	1.312062120e-001	9.514195723e-002	1.678771044e-001	4.059172e+002	5.490902e+002	7.049106e+001	7.622001e+001	96	138	22	47	6.987410e+000	1.730743e+001	0	0	0	0	0	0	0	0	0	0	0	51.3539	81.47	1	1	1	1	22.1978	22.1584	47.9682
DATA	488	3	160	0	0	NC_4_9783394	NC_4_9783394	9375.05	450.304	2.851861455e-001	4.176290583e-001	4.946893104e-001	5.813173e+001	1.120984e+002	5.763074e+001	5.407699e+001	46	78	22	47	7.035261e+000	1.715733e+001	0	0	0	0	0	0	0	0	0	0	0	-0.0583314	16.6199	0	1	0	0	25.3321	22.2585	47.6369
DATA	489	3	161	0	0	Col_2_11618182	Col_2_11618182	9396.59	450.472	5.637130953e-002	7.669730584e-002	4.623491075e-001	6.972206e+002	7.938557e+002	9.045699e+001	9.541630e+001	126.5	175.5	22	46	7.037592e+000	1.656174e+001	0	0	0	0	0	0	0	0	0	0	0	88.2076	117.624	1	1	1	1	24.4106	22.264	47.1866
DATA	490	3	162	0	0	Col_3_4772851	Col_3_4772851	9418	450.444	4.422112131e-002	6.223635369e-002	4.773722998e-001	3.505932e+003	3.881723e+003	3.552983e+002	3.917687e+002	484	627	22	46	6.792462e+000	1.670969e+001	0	0	0	0	0	0	0	0	0	0	0	443.547	574.866	1	1	1	1	25.3321	22.3025	47.2516
DATA	491	3	163	66	1	DarkCorner	DarkCorner	9438.47	449.807	0.000000000e+000	6.123628523e-001	1.000000000e+000	5.850111e+001	5.263794e+001	5.763335e+001	5.297502e+001	46.5	56.5	22	46	6.434157e+000	1.696361e+001	0	0	0	0	0	0	0	0	0	0	0	0.694392	-6.0234	0	0	0	0	24.8756	21.8803	47.0498
DATA	492	3	164	66	1	DarkCorner	DarkCorner	9459.51	449.842	0.000000000e+000	6.120073194e-001	1.000000000e+000	5.862903e+001	5.265336e+001	5.763074e+001	5.305589e+001	44	65.5	22	47	6.539481e+000	1.753687e+001	0	0	0	0	0	0	0	0	0	0	0	-1.84084	3.89662	0	0	0	0	24.8756	21.7824	47.9535
DATA	493	4	1	66	1	DarkCorner	DarkCorner	6021.88	456.049	0.000000000e+000	6.344655473e-001	1.000000000e+000	5.510769e+001	4.843694e+001	5.767847e+001	4.876446e+001	50	63	24	47	7.080588e+000	1.759113e+001	0	0	0	0	0	0	0	0	0	0	0	2.96819	2.09225	0	0	0	0	21.6755	24.1973	48.762
DATA	494	4	2	0	0	Col_1_5622396	Col_1_5622396	6043.3	455.702	6.844907752e-002	9.415861187e-002	4.672535006e-001	4.267855e+002	4.996418e+002	7.171304e+001	7.001084e+001	95	138.5	24	48	7.141961e+000	1.720796e+001	0	0	0	0	0	0	0	0	0	0	0	53.994	79.9094	1	1	1	1	22.9591	24.3773	48.8509
DATA	495	4	3	0	0	NC_3_6230384	NC_3_6230384	6064.74	456.245	-4.114491653e-001	7.799654815e-002	1.325949318e-007	1.710574e+003	6.632736e+002	1.805047e+002	8.266203e+001	261	158.5	24	47	7.217528e+000	1.729870e+001	0	0	0	0	0	0	0	0	0	0	0	216.41	105.455	1	1	1	1	24.4106	24.2072	48.7117
DATA	496	4	4	0	0	Col_2_11883333	Col_2_11883333	6085.86	456.293	7.690353353e-002	7.313016392e-002	2.929840314e-001	7.725750e+002	9.222405e+002	9.638477e+001	1.047164e+002	136	205	24	48	7.366535e+000	1.763599e+001	0	0	0	0	0	0	0	0	0	0	0	97.7409	145.835	1	1	1	1	25.7804	24.2413	49.0957
DATA	497	4	5	0	0	NC_5_1481090	NC_5_1481090	6106.57	456.298	4.267168031e-002	2.022933484e-001	8.329343940e-001	1.634313e+002	1.803047e+002	5.990325e+001	5.301151e+001	61	85	24	47	7.371249e+000	1.792285e+001	0	0	0	0	0	0	0	0	0	0	0	20.6762	28.3686	1	1	0	0	26.8687	24.23	48.6986
DATA	498	4	6	0	0	NC_4_1837010	NC_4_1837010	6128.1	456.448	-5.862242658e-002	6.558072640e-002	3.713769076e-001	1.585561e+003	1.385353e+003	1.687049e+002	1.473161e+002	240.5	278.5	24	47	7.451190e+000	1.844142e+001	0	0	0	0	0	0	0	0	0	0	0	200.594	216.885	1	1	1	1	25.7804	24.5714	49.0061
DATA	499	4	7	0	0	NC_1_26982294	NC_1_26982294	6148.8	455.84	1.934869487e-001	6.547415681e-002	3.125016653e-003	1.855400e+003	2.896840e+003	1.942843e+002	2.940218e+002	278	510	24	47	7.322469e+000	1.802651e+001	0	0	0	0	0	0	0	0	0	0	0	234.733	451.539	1	1	1	1	23.696	24.4898	48.3151
DATA	500	4	8	0	0	NC_4_2534825	NC_4_2534825	6170.07	456.179	2.984642612e-002	8.708903784e-002	7.318154130e-001	5.213632e+002	5.584533e+002	7.771421e+001	7.532057e+001	102	152	24	47	7.264205e+000	1.768601e+001	0	0	0	0	0	0	0	0	0	0	0	65.9593	86.6643	1	1	1	1	25.1049	24.5353	48.0228
DATA	501	4	9	0	0	NC_2_18168947	NC_2_18168947	6191.43	456.298	3.554657183e-001	6.951337195e-002	3.160247842e-007	1.098887e+005	2.491257e+005	1.098902e+004	2.491262e+004	14533	41181	24	47	7.257085e+000	1.707842e+001	0	0	1	1	0	0	0	0	0	0	0	13902.4	38501.6	1	1	1	1	26.8687	24.3734	48.1763
DATA	502	4	10	0	-1	NC2_00119395	NC2_00119395	6212.5	456.324	6.410946833e-002	1.085968876e-001	5.549603716e-001	4.004789e+002	4.641828e+002	7.017931e+001	8.197214e+001	79.5	103	24	47	6.877229e+000	1.725247e+001	0	0	0	0	0	0	0	0	0	0	0	50.6659	71.4656	1	1	1	1	27.0811	24.2012	48.5488
DATA	503	4	11	0	0	NC_2_4530188	NC_2_4530188	6233.5	456.324	4.075154855e-001	1.977200106e-001	3.929601756e-002	1.095625e+002	2.800125e+002	5.866294e+001	5.829138e+001	59	108	23	48	7.130079e+000	1.740161e+001	0	0	0	0	0	0	0	0	0	0	0	13.8611	42.9581	1	1	0	1	27.0811	23.871	48.5058
DATA	504	4	12	0	0	Col_1_21432892	Col_1_21432892	6254.16	456.2	1.857664435e-001	9.324737001e-002	4.635025090e-002	3.943829e+002	6.049013e+002	6.983323e+001	7.930867e+001	93	152	24	48	7.078426e+000	1.737441e+001	0	0	0	0	0	0	0	0	0	0	0	49.8946	92.5007	1	1	1	1	24.6442	24.2116	48.6881
DATA	505	4	13	0	0	NC_3_15055975	NC_3_15055975	6276	455.72	-3.677355182e-001	7.059557408e-002	1.898151345e-007	5.678024e+003	2.434791e+003	5.707196e+002	2.488562e+002	764	443.5	24	48	7.018456e+000	1.741133e+001	0	0	0	0	0	0	0	0	0	0	0	718.345	371.163	1	1	1	1	22.7082	24.228	48.4219
DATA	506	4	14	0	0	NC_3_20774325	NC_3_20774325	6297	456.5	-5.062368081e-002	7.015094794e-002	4.705162740e-001	1.059972e+003	9.433458e+002	1.206512e+002	1.075278e+002	168.5	204.5	24	47	7.361613e+000	1.732081e+001	0	0	0	0	0	0	0	0	0	0	0	134.101	143.375	1	1	1	1	26.2212	24.4008	48.1362
DATA	507	4	15	0	0	NC_3_18085934	NC_3_18085934	6318.1	456.397	-6.813881373e-002	8.753987586e-002	4.363482297e-001	5.855642e+002	5.005365e+002	8.215933e+001	7.199093e+001	121	133.5	24	48	7.207116e+000	1.721201e+001	0	0	0	0	0	0	0	0	0	0	0	74.0816	75.8735	1	1	1	1	25.7804	24.0709	48.3309
DATA	508	4	16	0	0	Col_2_12172337	Col_2_12172337	6338.93	456.632	-4.765711100e-002	7.485549968e-002	5.243497410e-001	8.352129e+002	7.484108e+002	1.014747e+002	9.105884e+001	145	176	23	48	7.034950e+000	1.741374e+001	0	0	0	0	0	0	0	0	0	0	0	105.665	113.169	1	1	1	1	25.7804	23.706	48.5309
DATA	509	4	17	0	0	Col_1_7315721	Col_1_7315721	6359.89	456.642	7.891590883e-002	8.293677061e-002	3.413410105e-001	5.561699e+002	6.669962e+002	8.009089e+001	8.456611e+001	114	154	23	48	7.184588e+000	1.779298e+001	0	0	0	0	0	0	0	0	0	0	0	70.3628	100.633	1	1	1	1	24.6442	23.697	48.586
DATA	510	4	18	0	0	Col_1_7890249	Col_1_7890249	6381.57	456.298	1.121160575e-002	7.209070624e-002	8.764107417e-001	8.826382e+002	9.057208e+002	1.054125e+002	1.044845e+002	151.5	183	23	47	7.158165e+000	1.801073e+001	0	0	0	0	0	0	0	0	0	0	0	111.665	136.37	1	1	1	1	26.8687	23.8414	48.3432
DATA	511	4	19	0	0	Col_2_5526045	Col_2_5526045	6402.31	456.038	-6.459204279e-002	6.727860397e-002	3.370209400e-001	1.354825e+003	1.167592e+003	1.472305e+002	1.278912e+002	206	244	23	47	7.328543e+000	1.791833e+001	0	0	0	0	0	0	0	0	0	0	0	171.403	175.484	1	1	1	1	24.4106	24.0186	48.2965
DATA	512	4	20	0	0	NC_4_13868550	NC_4_13868550	6424	456.5	-3.769968954e-001	7.939140113e-002	2.048437857e-006	1.382266e+003	5.802228e+002	1.497595e+002	7.810136e+001	225	151	23	47	7.206683e+000	1.788140e+001	0	0	0	0	0	0	0	0	0	0	0	174.875	87.0485	1	1	1	1	26.2212	23.9417	48.0741
DATA	513	4	21	0	0	NC_1_8649929	NC_1_8649929	6445.22	456.478	2.072986689e-001	1.305342375e-001	1.122685011e-001	2.322335e+002	3.743032e+002	6.213393e+001	6.436214e+001	73.5	113	23	47	7.281239e+000	1.743764e+001	0	0	0	0	0	0	0	0	0	0	0	29.3806	56.071	1	1	0	1	27.0811	23.7824	48.0947
DATA	514	4	22	0	0	Col_5_16530847	Col_5_16530847	6466	456.241	-1.425828717e+000	1.484493117e-001	7.629211851e-022	1.479117e+004	5.548478e+002	1.480240e+003	7.633469e+001	1910	140	23	47	7.269265e+000	1.750532e+001	0	0	0	0	0	0	0	0	0	0	0	1871.28	83.0113	1	1	1	1	25.7804	23.7944	48.4648
DATA	515	4	23	0	0	NC_4_2502291	NC_4_2502291	6487.5	456.324	-2.046378749e-002	1.028712335e-001	8.423204445e-001	4.200733e+002	4.007387e+002	7.131562e+001	6.603719e+001	97.5	120	23	47	7.314970e+000	1.757563e+001	0	0	0	0	0	0	0	0	0	0	0	53.1448	59.8834	1	1	1	1	27.0811	23.8496	48.7878
DATA	516	4	24	0	0	NC_2_11051445	NC_2_11051445	6508.5	456.324	-4.016010674e-002	3.221048663e-001	9.007767145e-001	1.121500e+002	1.022443e+002	5.871182e+001	5.352585e+001	61	73	23	48	7.119446e+000	1.778940e+001	0	0	0	0	0	0	0	0	0	0	0	14.1885	15.2634	1	1	0	0	27.0811	23.645	48.9114
DATA	517	4	25	0	0	Col_1_19859496	Col_1_19859496	6529.76	455.529	-2.567684233e-002	7.731918653e-002	7.398221444e-001	7.438007e+002	7.010996e+002	9.409408e+001	8.763535e+001	140.5	162	23	48	6.735354e+000	1.781197e+001	0	0	0	0	0	0	0	0	0	0	0	94.1006	104.586	1	1	1	1	22.9591	23.2845	48.8772
DATA	518	4	26	0	0	Col_1_1491468	Col_1_1491468	6551	455.72	-1.561188927e-002	6.312226456e-002	8.046545647e-001	2.380133e+003	2.296092e+003	2.448911e+002	2.355610e+002	348.5	386	23	48	7.250918e+000	1.789632e+001	0	0	0	0	0	0	0	0	0	0	0	301.118	342.268	1	1	1	1	22.7082	23.5979	48.9722
DATA	519	4	27	0	0	NC_1_3347760	NC_1_3347760	6572.52	456.12	0.000000000e+000	6.253220533e-001	1.000000000e+000	5.625782e+001	5.231490e+001	5.763074e+001	5.275445e+001	37	63	23	47	6.917010e+000	1.777729e+001	0	0	0	0	0	0	0	0	0	0	0	-11.116	4.945	0	0	0	0	23.9365	23.4158	48.4293
DATA	520	4	28	0	0	Col_2_8185937	Col_2_8185937	6593.31	456.145	1.576384825e-001	1.513243510e-001	2.975388197e-001	2.044736e+002	2.939516e+002	6.115060e+001	6.031893e+001	69	107	24	47	7.237511e+000	1.787521e+001	0	0	0	0	0	0	0	0	0	0	0	25.8686	43.7728	1	1	0	1	24.8756	23.8999	48.3619
DATA	521	4	29	0	0	NC_4_90048	NC_4_90048	6614.41	456.603	2.069356972e-001	1.107362485e-001	6.166094884e-002	2.935467e+002	4.727296e+002	6.467610e+001	7.078811e+001	83	141	23	47	7.130117e+000	1.814758e+001	0	0	0	0	0	0	0	0	0	0	0	37.1375	70.3706	1	1	1	1	25.3321	23.8614	48.3518
DATA	522	4	30	0	0	NC_5_23506813	NC_5_23506813	6634.92	456.327	-2.249324593e-001	6.756861268e-002	8.717439428e-004	2.257294e+003	1.344794e+003	2.329701e+002	1.444354e+002	339	250	24	47	7.171854e+000	1.808595e+001	0	0	0	0	0	0	0	0	0	0	0	285.578	200.163	1	1	1	1	24.1747	24.1863	48.156
DATA	523	4	31	0	0	NC_1_13118740	NC_1_13118740	6656.94	456.3	-6.768463405e-002	5.642540531e-001	9.045194423e-001	6.530315e+001	5.587911e+001	5.799954e+001	5.299340e+001	50.5	74.5	24	47	7.265741e+000	1.800242e+001	0	0	0	0	0	0	0	0	0	0	0	8.26171	8.31689	1	1	0	0	27.0811	24.2924	48.0916
DATA	524	4	32	0	0	Col_4_2353425	Col_4_2353425	6678	456.5	4.043221757e-003	1.277773736e-001	9.747569866e-001	3.012693e+002	3.040871e+002	6.503025e+001	6.083971e+001	83	103	24	47	7.196273e+000	1.781394e+001	0	0	0	0	0	0	0	0	0	0	0	38.1145	45.2619	1	1	1	1	26.2212	24.2715	48.1763
DATA	525	4	33	0	0	NC_5_26171577	NC_5_26171577	6699	456.5	-6.831425886e-002	8.592419319e-002	4.265828675e-001	6.132076e+002	5.239541e+002	8.415187e+001	7.430351e+001	122	141	24	47	7.101577e+000	1.737535e+001	0	0	0	0	0	0	0	0	0	0	0	77.5789	78.0027	1	1	1	1	26.2212	24.4617	48.0883
DATA	526	4	34	0	0	Col_2_9547415	Col_2_9547415	6719.58	455.729	1.465023590e-001	9.055943914e-002	1.057169042e-001	4.372996e+002	6.127474e+002	7.234370e+001	8.079721e+001	101.5	156.5	24	46	7.135264e+000	1.696002e+001	0	0	0	0	0	0	0	0	0	0	0	55.3242	91.2568	1	1	1	1	23.2073	24.3678	47.9683
DATA	527	4	35	0	0	NC_1_18204290	NC_1_18204290	6741.14	456.735	2.567638330e-001	1.787720542e-001	1.509272899e-001	1.495505e+002	2.701169e+002	5.953953e+001	5.917529e+001	66	101	24	47	7.156511e+000	1.715358e+001	0	0	0	0	0	0	0	0	0	0	0	18.9201	40.2396	1	1	0	1	23.9365	24.4516	48.6919
DATA	528	4	36	0	0	Col_3_20288385	Col_3_20288385	6762.07	456.19	1.626316476e-002	6.592521418e-002	8.051472814e-001	1.391121e+003	1.444202e+003	1.505771e+002	1.537082e+002	215	281	24	48	7.494175e+000	1.722758e+001	0	0	0	0	0	0	0	0	0	0	0	175.995	215.264	1	1	1	1	25.5572	24.6164	48.5249
DATA	529	4	37	0	0	Col_4_8284086	Col_4_8284086	6783.37	456.356	8.183900617e-002	1.465693993e-001	5.765961787e-001	2.317412e+002	2.797965e+002	6.211555e+001	5.957148e+001	76	104	24	48	7.518334e+000	1.706183e+001	0	0	0	0	0	0	0	0	0	0	0	29.3183	41.7282	1	1	0	1	25.5572	24.6829	48.295
DATA	530	4	38	0	0	Col_5_17347019	Col_5_17347019	6804.6	456.476	1.190822280e-001	8.878158789e-002	1.798249675e-001	4.659998e+002	6.130105e+002	7.411383e+001	8.074716e+001	110.5	154.5	25	48	7.534057e+000	1.745911e+001	0	0	0	0	0	0	0	0	0	0	0	58.9551	91.4827	1	1	1	1	26.6546	24.8386	48.5728
DATA	531	4	39	0	0	NC_3_4278117	NC_3_4278117	6825.85	455.981	1.292163570e-001	9.306890049e-002	1.650169498e-001	4.218264e+002	5.680023e+002	7.141902e+001	7.735678e+001	100.5	145	25	48	7.585414e+000	1.762004e+001	0	0	0	0	0	0	0	0	0	0	0	53.3666	84.8347	1	1	1	1	23.696	25.1699	48.4585
DATA	532	4	40	0	0	Col_2_5883989	Col_2_5883989	6846.79	456.085	6.978143817e-002	9.991835712e-002	4.849367292e-001	3.972059e+002	4.664414e+002	6.999305e+001	7.020725e+001	100.5	135.5	25	47	7.597272e+000	1.748011e+001	0	0	0	0	0	0	0	0	0	0	0	50.2518	69.7219	1	1	1	1	22.9591	25.1748	48.4031
DATA	533	4	41	0	0	Col_2_16837953	Col_2_16837953	6867.73	456.327	-3.508762913e-002	6.341499272e-002	5.800567764e-001	2.278422e+003	2.101583e+003	2.350178e+002	2.165991e+002	314	397	25	47	7.624949e+000	1.771345e+001	0	0	0	0	0	0	0	0	0	0	0	288.25	314.406	1	1	1	1	24.8756	25.3365	48.4396
DATA	534	4	42	0	0	Col_4_6752550	Col_4_6752550	6889.14	456.293	4.021991078e-002	7.792939209e-002	6.057796263e-001	6.749336e+002	7.404248e+002	8.875052e+001	9.069501e+001	128	168	25	47	7.670122e+000	1.761721e+001	0	0	0	0	0	0	0	0	0	0	0	85.388	110.879	1	1	1	1	25.7804	25.6491	48.4525
DATA	535	4	43	0	0	Col_3_14809891	Col_3_14809891	6910.5	456.324	2.691417007e-001	2.078736422e-001	1.954109695e-001	1.238460e+002	2.301568e+002	5.894642e+001	5.716083e+001	58	91	25	46	7.557427e+000	1.735337e+001	0	0	0	0	0	0	0	0	0	0	0	15.6682	34.5017	1	1	0	0	27.0811	25.7953	47.7767
DATA	536	4	44	0	0	Col_2_17082242	Col_2_17082242	6931.96	456.278	5.597532146e-003	6.387656112e-002	9.301703953e-001	1.913754e+003	1.938579e+003	1.998645e+002	2.007797e+002	286	354	26	46	7.543563e+000	1.719325e+001	0	0	0	0	0	0	0	0	0	0	0	242.115	290.925	1	1	1	1	24.8756	26.0211	47.7251
DATA	537	4	45	0	0	NC_3_706567	NC_3_706567	6953.14	456.254	6.814804590e-002	1.776989057e-001	7.013469195e-001	1.871828e+002	2.189848e+002	6.059435e+001	5.661177e+001	71	90.5	26	46	7.669024e+000	1.726543e+001	0	0	0	0	0	0	0	0	0	0	0	23.6811	32.9009	1	1	0	0	26.0017	26.3111	47.8823
DATA	538	4	46	0	0	Col_4_2127707	Col_4_2127707	6974.09	456.696	1.848214597e-001	1.799055051e-001	3.042673595e-001	1.609456e+002	2.463205e+002	5.983591e+001	5.767105e+001	67.5	99	26	46	7.847944e+000	1.722824e+001	0	0	0	0	0	0	0	0	0	0	0	20.3617	37.0497	1	1	0	0	22.7082	26.1774	47.6847
DATA	539	4	47	0	0	NC_1_2135036	NC_1_2135036	6995.12	456.154	3.297998447e-002	7.474768062e-002	6.590555483e-001	7.640575e+002	8.243394e+002	9.570340e+001	9.750673e+001	142	183	25	47	7.858889e+000	1.732362e+001	0	0	0	0	0	0	0	0	0	0	0	96.6634	124.151	1	1	1	1	24.4106	26.0681	47.8077
DATA	540	4	48	0	0	NC_1_17785608	NC_1_17785608	7016.47	456.05	3.181591042e-001	1.958978466e-001	1.043529359e-001	1.244210e+002	2.588527e+002	5.895852e+001	5.809657e+001	62	101	25	47	7.973671e+000	1.715956e+001	0	0	0	0	0	0	0	0	0	0	0	15.7409	39.0356	1	1	0	0	25.3321	26.041	48.0217
DATA	541	4	49	0	0	Col_1_26565144	Col_1_26565144	7037.07	456.271	-1.890822411e-002	6.493754646e-002	7.709170812e-001	1.638481e+003	1.568675e+003	1.736879e+002	1.652447e+002	261	288	25	48	7.828109e+000	1.685557e+001	0	0	0	0	0	0	0	0	0	0	0	207.289	236.857	1	1	1	1	26.0017	25.8056	48.0608
DATA	542	4	50	0	0	NC_3_20382740	NC_3_20382740	7058.58	456.208	0.000000000e+000	6.261065425e-001	1.000000000e+000	5.609048e+001	5.154435e+001	5.763078e+001	5.187692e+001	47	67	25	47	7.633547e+000	1.697877e+001	0	0	0	0	0	0	0	0	0	0	0	0.0910882	0.767727	0	0	0	0	23.696	25.9036	47.965
DATA	543	4	51	0	0	NC_5_26831082	NC_5_26831082	7079.84	456.333	-1.593748552e+000	1.638647025e-001	2.335922993e-022	1.349802e+004	3.439708e+002	1.351032e+003	6.218315e+001	1753	113	26	47	7.825377e+000	1.725710e+001	0	0	0	0	0	0	0	0	0	0	0	1707.68	52.0798	1	1	1	1	24.1747	26.3878	48.2157
DATA	544	4	52	0	0	Col_1_24833719	Col_1_24833719	7100.96	456.08	9.649056262e-002	7.184239650e-002	1.792439349e-001	8.293575e+002	1.035696e+003	1.009933e+002	1.157695e+002	154	212	26	47	7.884237e+000	1.731241e+001	0	0	0	0	0	0	0	0	0	0	0	104.925	157.037	1	1	1	1	23.2073	26.5759	48.2248
DATA	545	4	53	0	0	NC_5_17041994	NC_5_17041994	7122.4	456.38	1.089713251e-001	8.158787014e-002	1.816697773e-001	5.603029e+002	7.201023e+002	8.037845e+001	8.862185e+001	113	178	27	47	7.983264e+000	1.769378e+001	0	0	0	0	0	0	0	0	0	0	0	70.8857	109.34	1	1	1	1	24.4106	26.7956	48.2357
DATA	546	4	54	0	0	Col_1_27688425	Col_1_27688425	7143.5	456.269	-6.396633344e-002	6.433255819e-002	3.200732744e-001	1.981544e+003	1.710163e+003	2.063649e+002	1.786258e+002	293	319	27	47	7.992600e+000	1.732397e+001	0	0	0	0	0	0	0	0	0	0	0	250.692	260.048	1	1	1	1	24.4106	26.798	48.3053
DATA	547	4	55	0	0	NC_1_9558047	NC_1_9558047	7164.2	456.161	-1.911453144e-002	1.038722011e-001	8.539979992e-001	4.096943e+002	3.920536e+002	7.070924e+001	6.473015e+001	98	125	26	48	7.871228e+000	1.754117e+001	0	0	0	0	0	0	0	0	0	0	0	51.8317	59.7018	1	1	1	1	24.6442	26.4972	48.9564
DATA	548	4	56	0	0	Col_3_18059995	Col_3_18059995	7185.5	456.324	2.066744077e-003	6.142120869e-002	9.731572840e-001	6.158101e+004	6.187476e+004	6.158370e+003	6.187690e+003	7602	8782	26	48	7.754579e+000	1.753768e+001	0	0	0	0	0	0	0	0	0	0	0	7790.81	9436.12	1	1	1	1	27.0811	26.4433	49.0946
DATA	549	4	57	0	0	Col_3_6684305	Col_3_6684305	7205.87	456.911	-9.397711859e-003	8.500336006e-002	9.119676905e-001	5.767626e+002	5.644161e+002	8.153436e+001	7.631250e+001	117	137.5	26	48	7.700502e+000	1.765365e+001	0	0	0	0	0	0	0	0	0	0	0	72.9681	86.193	1	1	1	1	22.7082	26.0285	48.9258
DATA	550	4	58	0	0	NC_2_7707127	NC_2_7707127	7228.29	456.212	9.789984991e-003	2.825835219e-001	9.723631600e-001	1.200940e+002	1.228320e+002	5.886873e+001	5.272666e+001	63	79	25	49	7.613147e+000	1.799836e+001	0	0	0	0	0	0	0	0	0	0	0	15.1935	18.789	1	1	0	0	24.4106	25.5408	49.5202
DATA	551	4	59	0	0	Col_3_290174	Col_3_290174	7248.66	456.534	-2.778858418e-001	8.259361581e-002	7.668375433e-004	9.245743e+002	4.875913e+002	1.089480e+002	7.070583e+001	160	142	25	48	7.604561e+000	1.763180e+001	0	0	0	0	0	0	0	0	0	0	0	116.971	74.689	1	1	1	1	25.3321	25.2929	48.835
DATA	552	4	60	0	0	NC_3_22983692	NC_3_22983692	7270.33	456.391	3.267848065e-001	4.063581515e-001	4.212934427e-001	5.585728e+001	1.185399e+002	5.763074e+001	5.248133e+001	45.5	83	24	48	7.640832e+000	1.763131e+001	0	0	0	0	0	0	0	0	0	0	0	-2.82672	18.1859	0	1	0	0	30	25.0954	48.5109
DATA	553	4	61	0	0	Col_5_1951800	Col_5_1951800	7290.65	456.25	2.555377800e-002	6.925211569e-002	7.121304445e-001	1.017348e+003	1.079004e+003	1.169242e+002	1.193681e+002	181.5	229.5	25	47	7.385184e+000	1.771979e+001	0	0	0	0	0	0	0	0	0	0	0	128.708	165.776	1	1	1	1	24.6442	24.9611	48.4348
DATA	554	4	62	0	0	NC_1_16329998	NC_1_16329998	7312.51	456.094	-3.676633187e-001	1.300395431e-001	4.693948747e-003	4.520713e+002	1.938847e+002	7.324607e+001	5.453515e+001	104	89	25	46	7.484059e+000	1.688611e+001	0	0	0	0	0	0	0	0	0	0	0	57.193	29.8343	1	1	1	0	24.8756	25.0543	47.4633
DATA	555	4	63	0	0	NC_4_10447031	NC_4_10447031	7332.74	456.161	0.000000000e+000	6.285047236e-001	1.000000000e+000	5.578030e+001	5.057695e+001	5.763074e+001	5.091154e+001	41	58.5	25	47	7.572829e+000	1.727149e+001	0	0	0	0	0	0	0	0	0	0	0	-6.50235	1.60898	0	0	0	0	30	25.3446	47.792
DATA	556	4	64	0	0	Col_1_2509045	Col_1_2509045	7354.8	456.333	1.646869037e-001	8.528360979e-002	5.347687658e-002	4.795599e+002	7.006961e+002	7.497385e+001	8.656129e+001	108	178	25	46	7.479942e+000	1.692900e+001	0	0	0	0	0	0	0	0	0	0	0	60.6707	108.134	1	1	1	1	24.1747	25.3459	47.7373
DATA	557	4	65	0	0	NC_1_24560027	NC_1_24560027	7376.76	456.245	1.637805225e-001	4.954270014e-001	7.409583029e-001	5.572669e+001	8.125381e+001	5.763074e+001	5.139396e+001	45	78	25	47	7.606055e+000	1.687820e+001	0	0	0	0	0	0	0	0	0	0	0	-3.6976	12.5584	0	1	0	0	24.4106	25.4134	47.9057
DATA	558	4	66	0	0	Col_5_8754964	Col_5_8754964	7397.75	456.154	6.105385123e-002	7.384429234e-002	4.083551111e-001	7.642430e+002	8.796002e+002	9.571821e+001	1.015133e+002	142	197	25	47	7.621548e+000	1.712316e+001	0	0	0	0	0	0	0	0	0	0	0	96.6868	136.143	1	1	1	1	24.4106	25.4286	47.7123
DATA	559	4	67	0	0	NC_5_23714656	NC_5_23714656	7418.4	456.414	1.521892442e-001	6.369472630e-002	1.687803243e-002	4.865698e+004	6.907715e+004	4.866040e+003	7.025748e+003	4631.5	7402	25	47	7.563151e+000	1.753736e+001	0	0	1	1	0	0	0	0	0	0	0	6155.75	10706	1	1	1	1	27.501	25.4344	48.2962
DATA	560	4	68	0	0	Col_1_11017892	Col_1_11017892	7439.5	456.324	-6.824968040e-002	6.312979790e-002	2.796522429e-001	2.724664e+003	2.328430e+003	2.784946e+002	2.382642e+002	393	409	25	47	7.513828e+000	1.766334e+001	0	0	0	0	0	0	0	0	0	0	0	344.706	361.379	1	1	1	1	27.0811	25.3345	48.3919
DATA	561	4	69	0	0	NC_5_13073866	NC_5_13073866	7461.04	456.085	-2.947813704e-001	8.017942627e-002	2.364360970e-004	1.043373e+003	5.292467e+002	1.191955e+002	7.312838e+001	178.5	143.5	25	47	7.492270e+000	1.773184e+001	0	0	0	0	0	0	0	0	0	0	0	132	82.2567	1	1	1	1	22.7082	25.471	48.7668
DATA	562	4	70	0	0	Col_3_10966950	Col_3_10966950	7482.21	456.755	1.273874377e-001	8.422968027e-002	1.304367676e-001	5.068140e+002	6.795729e+002	7.674573e+001	8.460800e+001	112	161	25	46	7.401335e+000	1.742782e+001	0	0	0	0	0	0	0	0	0	0	0	64.1187	105.754	1	1	1	1	24.4106	25.6565	47.8847
DATA	563	4	71	0	0	NC_4_2635362	NC_4_2635362	7502.5	456.22	8.334403199e-002	7.613534069e-002	2.736557222e-001	6.797780e+002	8.235902e+002	8.911949e+001	9.652295e+001	128.5	171	25	46	7.466191e+000	1.759393e+001	0	0	0	0	0	0	0	0	0	0	0	86.0009	128.334	1	1	1	1	23.9365	25.728	47.7168
DATA	564	4	72	0	0	NC_3_11343813	NC_3_11343813	7523.4	456.077	1.702822783e-001	1.026609517e-001	9.717910090e-002	3.358121e+002	4.970255e+002	6.670082e+001	7.069342e+001	85.5	137	25	46	7.538202e+000	1.736666e+001	0	0	0	0	0	0	0	0	0	0	0	42.4847	77.5466	1	1	1	1	24.4106	25.7491	47.7636
DATA	565	4	73	0	0	Col_3_2287270	Col_3_2287270	7544.73	456.038	1.007483897e-001	7.564710180e-002	1.829190653e-001	6.828301e+002	8.611148e+002	8.935251e+001	9.967981e+001	129.5	193.5	25	46	7.547094e+000	1.722970e+001	0	0	0	0	0	0	0	0	0	0	0	86.387	134.521	1	1	1	1	24.1747	25.5726	47.6886
DATA	566	4	74	0	0	NC_5_19230403	NC_5_19230403	7565.76	455.467	-8.702087861e-003	8.360698408e-002	9.171032715e-001	5.907939e+002	5.790738e+002	8.253288e+001	7.660149e+001	117.5	145	25	46.5	7.557301e+000	1.719778e+001	0	0	0	0	0	0	0	0	0	0	0	74.7432	90.5756	1	1	1	1	22.4545	25.6449	47.9781
DATA	567	4	75	0	0	Col_3_12912741	Col_3_12912741	7587.93	456.271	-4.759430344e-002	6.591602817e-002	4.702671412e-001	1.487725e+003	1.333302e+003	1.595449e+002	1.424281e+002	239.5	277	25	47	7.313767e+000	1.691168e+001	0	0	0	0	0	0	0	0	0	0	0	188.217	208.785	1	1	1	1	26.0017	25.7616	48.0785
DATA	568	4	76	0	0	NC_3_11479431	NC_3_11479431	7608.62	456.104	2.713622943e-001	4.342641041e-001	5.320508161e-001	5.544977e+001	1.035767e+002	5.763074e+001	5.109284e+001	42.5	79	26	47	7.506267e+000	1.690038e+001	0	0	0	0	0	0	0	0	0	0	0	-1.95861	16.2375	0	1	0	0	23.4529	25.8748	47.9079
DATA	569	4	77	0	0	Col_5_15050356	Col_5_15050356	7629.83	456.017	1.598825727e-001	1.438617123e-001	2.664121712e-001	2.119926e+002	3.063397e+002	6.140611e+001	5.861856e+001	73	115	26	47	7.421639e+000	1.677533e+001	0	0	0	0	0	0	0	0	0	0	0	26.8199	48.0772	1	1	0	1	26.0017	25.858	47.2584
DATA	570	4	78	0	0	Col_2_18735639	Col_2_18735639	7650.92	456.019	1.238205645e-001	7.433523414e-002	9.577221337e-002	7.097800e+002	9.439398e+002	9.142854e+001	1.067835e+002	136	212.5	25	47	7.480332e+000	1.751844e+001	0	0	0	0	0	0	0	0	0	0	0	89.7965	148.297	1	1	1	1	23.696	25.7485	47.6094
DATA	571	4	79	0	0	Col_5_6677044	Col_5_6677044	7672	456.5	-5.607213350e-002	6.821770329e-002	4.111004135e-001	1.206523e+003	1.060384e+003	1.337096e+002	1.171834e+002	196	230	25	47	7.709542e+000	1.742666e+001	0	0	0	0	0	0	0	0	0	0	0	152.641	166.748	1	1	1	1	25.3321	25.7278	47.9904
DATA	572	4	80	0	0	NC_5_22894545	NC_5_22894545	7693.5	456.5	-4.158025514e-001	9.429479231e-002	1.035605346e-005	8.492095e+002	3.259960e+002	1.026298e+002	5.954590e+001	152.5	108	25	46	7.602860e+000	1.735627e+001	0	0	0	0	0	0	0	0	0	0	0	107.436	51.3134	1	1	1	1	24.4106	25.8465	47.4581
DATA	573	4	81	0	0	NC_4_9064696	NC_4_9064696	7714.35	456.804	-4.053936640e-002	1.872447888e-001	8.285944053e-001	1.958910e+002	1.784330e+002	6.086899e+001	5.288760e+001	72	96	25	46	7.710667e+000	1.748352e+001	0	0	0	0	0	0	0	0	0	0	0	24.7828	28.1104	1	1	0	0	24.1747	25.6586	47.5378
DATA	574	4	82	0	0	Col_1_3313453	Col_1_3313453	7736	456.293	3.925398139e-002	6.648133112e-002	5.548881971e-001	1.253917e+003	1.372533e+003	1.380014e+002	1.459882e+002	207	277	25	47	7.528702e+000	1.736647e+001	0	0	0	0	0	0	0	0	0	0	0	158.637	216.432	1	1	1	1	25.7804	25.3561	47.9688
DATA	575	4	83	0	0	NC_5_15643009	NC_5_15643009	7756.21	456.362	-1.354015886e-002	7.942793166e-002	8.646397400e-001	6.667207e+002	6.462547e+002	8.812755e+001	8.152757e+001	130	162.5	24	46	7.460127e+000	1.748577e+001	0	0	0	0	0	0	0	0	0	0	0	84.349	101.985	1	1	1	1	23.696	25.0306	47.6444
DATA	576	4	84	0	0	NC_2_2516097	NC_2_2516097	7778.38	456.792	-1.327005639e-001	6.927154919e-002	5.540869294e-002	1.293024e+003	9.525900e+002	1.415642e+002	1.074285e+002	202.5	214	24	47	7.439737e+000	1.739103e+001	0	0	0	0	0	0	0	0	0	0	0	163.585	150.439	1	1	1	1	24.6442	24.8897	48.0005
DATA	577	4	85	0	0	NC_1_3622913	NC_1_3622913	7799.27	456.475	-6.114985434e-002	6.311886611e-002	3.326426485e-001	2.634990e+003	2.288912e+003	2.697277e+002	2.342097e+002	373.5	451	24	47	7.314101e+000	1.690360e+001	0	0	0	0	0	0	0	0	0	0	0	333.361	361.744	1	1	1	1	25.7804	24.8381	47.7751
DATA	578	4	86	0	0	NC_2_17223122	NC_2_17223122	7820.39	456.271	7.795377187e-002	8.924995307e-002	3.824276151e-001	4.683663e+002	5.604532e+002	7.426285e+001	7.483823e+001	101	157	24	47	7.232853e+000	1.683473e+001	0	0	0	0	0	0	0	0	0	0	0	59.2545	88.635	1	1	1	1	25.3321	24.6109	47.5921
DATA	579	4	87	0	0	NC_5_7361139	NC_5_7361139	7841.8	455.565	3.749291783e-001	3.301842955e-001	2.561596615e-001	6.443589e+001	1.527767e+002	5.798984e+001	5.186237e+001	54	85.5	24	46	7.056880e+000	1.707626e+001	0	0	0	0	0	0	0	0	0	0	0	8.15199	24.1781	1	1	0	0	22.1978	24.2504	47.0753
DATA	580	4	88	0	0	NC_3_5494407	NC_3_5494407	7862.88	455.902	1.397979689e-001	1.634651144e-001	3.924316234e-001	1.853374e+002	2.557179e+002	6.053760e+001	5.574725e+001	69	102	24	46	6.934434e+000	1.733610e+001	0	0	0	0	0	0	0	0	0	0	0	23.4476	40.4896	1	1	0	1	23.2073	24.183	47.3529
DATA	581	4	89	0	0	NC_5_22082747	NC_5_22082747	7883.96	456.255	-1.110589894e+000	1.208879632e-001	4.041928190e-020	1.600970e+004	1.241062e+003	1.602007e+003	1.336189e+002	2088	256	23	47	7.054998e+000	1.752366e+001	0	0	0	0	0	0	0	0	0	0	0	2025.44	196.593	1	1	1	1	25.1049	23.9179	47.4348
DATA	582	4	90	0	0	NC_1_4061574	NC_1_4061574	7904.58	455.871	2.001974605e-001	6.507083006e-002	2.093701724e-003	2.301839e+003	3.649828e+003	2.372887e+002	3.683230e+002	305.5	531	24	47	7.097061e+000	1.728816e+001	0	0	0	1	0	0	0	0	0	0	0	291.213	578.428	1	1	1	1	18.2295	24.0892	47.588
DATA	583	4	91	0	0	Col_3_20164489	Col_3_20164489	7926.21	456.821	-2.576635609e-001	6.651817919e-002	1.072476997e-004	4.434693e+003	2.450192e+003	4.471983e+002	2.499649e+002	582	437	23	46	7.184293e+000	1.728557e+001	0	0	0	0	0	0	0	0	0	0	0	561.047	388.413	1	1	1	1	25.1049	23.8068	47.4203
DATA	584	4	92	0	0	NC_5_4276520	NC_5_4276520	7947.22	456.478	-6.939322757e-001	2.856001471e-001	1.510992275e-002	2.428947e+002	4.914572e+001	6.254023e+001	4.947038e+001	78	64.5	23	47	7.161374e+000	1.727139e+001	0	0	0	0	0	0	0	0	0	0	0	30.7294	1.57253	1	0	0	0	27.0811	23.6202	48.0521
DATA	585	4	93	0	0	Col_1_6369009	Col_1_6369009	7968.04	456.585	3.256979221e-002	7.218543518e-002	6.518481667e-001	8.399154e+002	9.053267e+002	1.018621e+002	1.031568e+002	153	192	23	47	6.753285e+000	1.721082e+001	0	0	0	0	0	0	0	0	0	0	0	106.26	143.601	1	1	1	1	25.1049	23.3063	48.2853
DATA	586	4	94	0	0	Col_5_8187262	Col_5_8187262	7990.03	456.437	4.640731591e-002	7.844435141e-002	5.541215682e-001	6.427247e+002	7.152079e+002	8.632643e+001	8.694416e+001	127	185	23	48	7.221119e+000	1.748524e+001	0	0	0	0	0	0	0	0	0	0	0	81.3132	113.47	1	1	1	1	26.2212	23.5808	48.4348
DATA	587	4	95	0	0	Col_3_22810355	Col_3_22810355	8010.55	456.5	1.772189027e-002	6.818669956e-002	7.949390214e-001	1.092408e+003	1.137907e+003	1.235105e+002	1.240635e+002	183.5	247.5	23	47	7.174959e+000	1.767227e+001	0	0	0	0	0	0	0	0	0	0	0	138.204	180.556	1	1	1	1	25.3321	23.6904	47.9944
DATA	588	4	96	0	0	Col_2_18900952	Col_2_18900952	8032	456.5	1.104424191e-001	7.063427031e-002	1.179159701e-001	8.671248e+002	1.118212e+003	1.041170e+002	1.222580e+002	160.5	238	24	47	7.223010e+000	1.768093e+001	0	0	0	0	0	0	0	0	0	0	0	109.703	177.445	1	1	1	1	26.2212	23.9631	48.261
DATA	589	4	97	0	0	NC_4_5811075	NC_4_5811075	8053	456.5	1.665179493e-002	5.472348374e-001	9.757249372e-001	5.948177e+001	6.180671e+001	5.793688e+001	4.981113e+001	54.5	68.5	23	47	7.217549e+000	1.780694e+001	0	0	0	0	0	0	0	0	0	0	0	7.52523	9.80808	1	1	0	0	26.2212	23.7903	48.4432
DATA	590	4	98	0	0	NC_3_1920371	NC_3_1920371	8074.46	456.308	2.112974322e-001	2.460845775e-001	3.905405754e-001	1.077823e+002	1.753254e+002	5.862996e+001	5.244439e+001	59	97	24	47	7.194486e+000	1.795014e+001	0	0	0	0	0	0	0	0	0	0	0	13.6359	27.8219	1	1	0	0	24.4106	23.7907	48.3913
DATA	591	4	99	0	0	Col_1_4973956	Col_1_4973956	8095.34	456.596	1.035484806e-001	1.321099188e-001	4.331542480e-001	2.504661e+002	3.179050e+002	6.283816e+001	5.877345e+001	76	109	23	47	7.185647e+000	1.732732e+001	0	0	0	0	0	0	0	0	0	0	0	31.6873	50.4406	1	1	0	1	23.696	23.6856	48.243
DATA	592	4	100	0	0	NC_5_8468398	NC_5_8468398	8116.21	456.581	-9.738803521e-002	7.262824510e-002	1.799492621e-001	9.756849e+002	7.796892e+002	1.133177e+002	9.232328e+001	169	188	23	47	7.112812e+000	1.663577e+001	0	0	0	0	0	0	0	0	0	0	0	123.437	123.691	1	1	1	1	26.0017	23.6444	47.6873
DATA	593	4	101	0	0	NC_1_26991585	NC_1_26991585	8137.33	457.204	-4.326023623e-003	6.746554982e-002	9.488731123e-001	1.187409e+003	1.175640e+003	1.319875e+002	1.275429e+002	191	246	23	47	6.751738e+000	1.667986e+001	0	0	0	0	0	0	0	0	0	0	0	150.223	186.449	1	1	1	1	23.9365	23.2998	47.6996
DATA	594	4	102	0	0	Col_3_15563082	Col_3_15563082	8159	456.3	-2.586493605e-002	6.345550544e-002	6.835619022e-001	2.154007e+003	2.029467e+003	2.229770e+002	2.088877e+002	314.5	379.5	23	47	6.817927e+000	1.710332e+001	0	0	0	0	0	0	0	0	0	0	0	272.51	321.808	1	1	1	1	26.2212	23.3521	47.8144
DATA	595	4	103	0	0	Col_1_9055851	Col_1_9055851	8179.83	456.333	7.804296086e-002	9.267628894e-002	3.997304243e-001	4.361954e+002	5.220644e+002	7.227701e+001	7.192949e+001	101	149	23	46	7.047865e+000	1.735810e+001	0	0	0	0	0	0	0	0	0	0	0	55.1845	82.7549	1	1	1	1	25.7804	23.7461	47.3693
DATA	596	4	104	0	0	NC_1_7508020	NC_1_7508020	8200.87	456.055	2.063530507e-001	3.431443542e-001	5.476006968e-001	7.646137e+001	1.229689e+002	5.813575e+001	5.100282e+001	55	86.5	23	46	7.245533e+000	1.744989e+001	0	0	0	0	0	0	0	0	0	0	0	9.67337	19.4855	1	1	0	0	24.6442	23.6104	47.4791
DATA	597	4	105	0	0	NC_2_8796449	NC_2_8796449	8221.96	456.5	-6.972219591e-002	3.590514363e-001	8.460314796e-001	1.009893e+002	8.601081e+001	5.850889e+001	5.026483e+001	60	78	23	46.5	7.195759e+000	1.778835e+001	0	0	0	0	0	0	0	0	0	0	0	12.7765	13.6222	1	1	0	0	25.3321	23.5727	47.4601
DATA	598	4	106	0	0	NC_1_18217660	NC_1_18217660	8243.29	455.735	2.069889849e-002	6.556385340e-002	7.522257118e-001	1.409383e+003	1.478183e+003	1.522659e+002	1.559000e+002	232	298	23	47	7.001772e+000	1.765458e+001	0	0	0	0	0	0	0	0	0	0	0	178.306	234.015	1	1	1	1	19.7386	23.5089	47.6217
DATA	599	4	107	0	0	NC_3_11240862	NC_3_11240862	8264.5	456.324	0.000000000e+000	6.332762845e-001	1.000000000e+000	5.511697e+001	4.926040e+001	5.763074e+001	4.957585e+001	33	55	23	47	6.931118e+000	1.757196e+001	0	0	0	0	0	0	0	0	0	0	0	-11.2705	-3.6072	0	0	0	0	30	23.4527	47.7006
DATA	600	4	108	0	0	NC_3_10078157	NC_3_10078157	8285.71	456.5	-5.207704090e-002	6.560702294e-002	4.273279713e-001	1.552613e+003	1.377165e+003	1.656121e+002	1.463790e+002	235	288	23	47	6.987167e+000	1.772189e+001	0	0	0	0	0	0	0	0	0	0	0	196.426	217.741	1	1	1	1	27.0811	23.2933	48.2559
DATA	601	4	109	0	0	Col_5_22508528	Col_5_22508528	8307.25	456.473	-6.856495058e-003	6.816895571e-002	9.198831578e-001	1.125988e+003	1.108351e+003	1.264902e+002	1.214444e+002	186	232	23	47	7.018514e+000	1.728363e+001	0	0	0	0	0	0	0	0	0	0	0	142.452	175.118	1	1	1	1	25.1049	23.3247	47.8023
DATA	602	4	110	0	0	Col_3_7603858	Col_3_7603858	8328	456.5	-3.937266001e-002	6.201434153e-002	5.254962188e-001	4.439204e+003	4.054455e+003	4.476457e+002	4.084776e+002	602	732	23	47	7.335769e+000	1.694687e+001	0	0	0	0	0	0	0	0	0	0	0	561.618	640.137	1	1	1	1	26.2212	23.6548	47.3367
DATA	603	4	111	0	0	Col_4_10816941	Col_4_10816941	8349.15	456.5	-1.149960682e-001	6.635154951e-002	8.307199344e-002	1.649914e+003	1.266092e+003	1.747669e+002	1.360209e+002	251	249	23	47	7.152660e+000	1.688551e+001	0	0	0	0	0	0	0	0	0	0	0	208.736	199.74	1	1	1	1	26.6546	23.3149	47.3458
DATA	604	4	112	0	0	NC_5_23801678	NC_5_23801678	8370.4	456.414	8.502973679e-003	8.648649993e-002	9.216816770e-001	5.377983e+002	5.484315e+002	7.882621e+001	7.405185e+001	113.5	155	23	47	7.151039e+000	1.683120e+001	0	0	0	0	0	0	0	0	0	0	0	68.0386	86.4491	1	1	1	1	27.501	23.5347	47.4131
DATA	605	4	113	0	0	NC_3_17497166	NC_3_17497166	8391.41	456.389	-3.141237280e-001	6.925137188e-002	5.733312091e-006	3.310809e+003	1.606240e+003	3.360593e+002	1.681676e+002	464	311	23	47	6.930564e+000	1.779740e+001	0	0	0	0	0	0	0	0	0	0	0	418.861	252.968	1	1	1	1	24.4106	23.2008	48.3088
DATA	606	4	114	0	0	Col_1_247065	Col_1_247065	8412.41	455.941	1.884172289e-001	1.207657615e-001	1.187156067e-001	2.577445e+002	3.977467e+002	6.313180e+001	6.376998e+001	80	124.5	23	48	6.912158e+000	1.805498e+001	0	0	0	0	0	0	0	0	0	0	0	32.6081	62.5871	1	1	0	1	23.9365	23.2614	48.6635
DATA	607	4	115	0	0	NC_5_18565813	NC_5_18565813	8434.21	456.865	-4.871072997e-001	1.276654410e-001	1.359082767e-004	5.368345e+002	1.748772e+002	7.876049e+001	5.287870e+001	115	90	23	48	7.256786e+000	1.776204e+001	0	0	0	0	0	0	0	0	0	0	0	67.9167	27.4859	1	1	1	0	24.4106	23.569	48.8418
DATA	608	4	116	0	0	Col_4_12003073	Col_4_12003073	8454.86	456.388	4.542704841e-002	7.405131161e-002	5.395764123e-001	7.633436e+002	8.475144e+002	9.564641e+001	9.837605e+001	137	197	23	47	7.313457e+000	1.736513e+001	0	0	0	0	0	0	0	0	0	0	0	96.573	133.08	1	1	1	1	23.9365	23.5101	48.1405
DATA	609	4	117	0	0	NC_4_7631818	NC_4_7631818	8476	456.5	-2.010736360e+000	2.030689081e-001	4.090778486e-023	1.127914e+005	1.100373e+003	1.127929e+004	1.208666e+002	14333	232	23	47	7.289613e+000	1.723071e+001	0	0	0	0	0	0	0	0	0	0	0	14269.6	172.595	1	1	1	1	26.2212	23.3748	48.1973
DATA	610	4	118	0	0	NC_5_18401303	NC_5_18401303	8496.93	456.618	5.814818645e-002	9.839464298e-002	5.545411740e-001	4.040164e+002	4.618991e+002	7.038177e+001	6.811556e+001	99	139	23	47	7.315074e+000	1.746155e+001	0	0	0	0	0	0	0	0	0	0	0	51.1134	72.3674	1	1	1	1	25.5572	23.5294	48.278
DATA	611	4	119	0	0	Col_3_4895435	Col_3_4895435	8518.43	456.235	-1.619149323e-001	6.488269289e-002	1.257788074e-002	2.686594e+003	1.850491e+003	2.747711e+002	1.917162e+002	385.5	358.5	23	46	7.163968e+000	1.771302e+001	0	0	0	0	0	0	0	0	0	0	0	339.89	289.594	1	1	1	1	24.1747	23.2895	48.0852
DATA	612	4	120	0	0	NC_3_10807618	NC_3_10807618	8539.5	456.379	-1.275617536e-001	6.385061588e-002	4.573665590e-002	2.946523e+003	2.196585e+003	3.002353e+002	2.253175e+002	419.5	402	22	47	6.943232e+000	1.766636e+001	0	0	0	0	0	0	0	0	0	0	0	372.774	343.333	1	1	1	1	25.3321	22.9115	48.274
DATA	613	4	121	0	0	NC_2_19016719	NC_2_19016719	8560.78	456.478	0.000000000e+000	6.312381900e-001	1.000000000e+000	5.537604e+001	4.992519e+001	5.763074e+001	5.024494e+001	41	63.5	22	47	6.872459e+000	1.729139e+001	0	0	0	0	0	0	0	0	0	0	0	-3.08225	0.0967466	0	0	0	0	27.0811	22.8878	48.1203
DATA	614	4	122	0	0	Col_5_16652922	Col_5_16652922	8582.02	456.259	8.318247376e-003	1.124815980e-001	9.410485208e-001	3.492131e+002	3.559662e+002	6.738545e+001	6.162844e+001	93.5	118.5	22	46	6.875498e+000	1.733914e+001	0	0	0	0	0	0	0	0	0	0	0	44.1801	55.4974	1	1	1	1	24.8756	22.9519	47.5522
DATA	615	4	123	0	0	Col_2_7341223	Col_2_7341223	8603	456.5	5.028214080e-002	8.207312749e-002	5.401074739e-001	5.780222e+002	6.489731e+002	8.162352e+001	8.215522e+001	116	152	22	47	6.877678e+000	1.718677e+001	0	0	0	0	0	0	0	0	0	0	0	73.1274	101.042	1	1	1	1	26.2212	22.971	47.6678
DATA	616	4	124	0	0	Col_1_12266842	Col_1_12266842	8624.38	456.519	9.789317780e-002	1.186967242e-001	4.095228466e-001	2.930984e+002	3.672034e+002	6.465577e+001	6.239574e+001	83	122	22	46	7.040512e+000	1.730227e+001	0	0	0	0	0	0	0	0	0	0	0	37.0808	57.0928	1	1	1	1	24.4106	22.8672	47.5644
DATA	617	4	125	0	0	Col_1_12908256	Col_1_12908256	8645.4	456.414	2.683611020e-002	6.578749966e-002	6.833315905e-001	1.376087e+003	1.463800e+003	1.491893e+002	1.548514e+002	221	283.5	22	46	7.058313e+000	1.756392e+001	0	0	0	0	0	0	0	0	0	0	0	174.093	227.28	1	1	1	1	27.501	22.6458	47.6616
DATA	618	4	126	0	0	NC_1_9038164	NC_1_9038164	8666.5	456.324	-5.705417566e-002	1.586796865e-001	7.191794656e-001	2.430510e+002	2.131294e+002	6.254630e+001	5.489328e+001	77	95	22	47	6.979586e+000	1.709079e+001	0	0	0	0	0	0	0	0	0	0	0	30.7492	33.0454	1	1	0	0	27.0811	22.6173	47.4005
DATA	619	4	127	0	0	Col_3_7729940	Col_3_7729940	8687.65	456.2	-1.612907132e-002	7.071415663e-002	8.195776006e-001	9.694715e+002	9.341271e+002	1.127832e+002	1.062653e+002	168	208	22	47	6.964734e+000	1.726579e+001	0	0	0	0	0	0	0	0	0	0	0	122.651	144.627	1	1	1	1	25.1049	22.6745	47.9786
DATA	620	4	128	0	0	Col_3_18338573	Col_3_18338573	8708.62	456.229	-5.467918130e-002	6.911841087e-002	4.288889618e-001	1.133524e+003	9.994279e+002	1.271616e+002	1.120826e+002	192.5	219.5	22	47	6.606247e+000	1.752701e+001	0	0	0	0	0	0	0	0	0	0	0	143.406	154.51	1	1	1	1	23.696	22.3094	47.8707
DATA	621	4	129	0	0	Col_1_18691142	Col_1_18691142	8730	455.937	-5.718619478e-002	8.059647777e-002	4.779912107e-001	6.858198e+002	6.012068e+002	8.958119e+001	7.871490e+001	131.5	158.5	22	47	6.645041e+000	1.789161e+001	0	0	0	0	0	0	0	0	0	0	0	86.7653	92.8089	1	1	1	1	22.7082	22.2403	47.9057
DATA	622	4	130	0	0	Col_5_1192509	Col_5_1192509	8751	456.5	-1.313842633e-002	6.182656616e-002	8.317134321e-001	4.849897e+003	4.705373e+003	4.884018e+002	4.732813e+002	648	777	22	47	6.737482e+000	1.710090e+001	0	0	0	0	0	0	0	0	0	0	0	613.576	725.207	1	1	1	1	26.2212	22.4291	47.3313
DATA	623	4	131	0	0	NC_5_17967249	NC_5_17967249	8772.2	455.923	-1.402472663e-001	1.462134778e-001	3.374604251e-001	2.960301e+002	2.143328e+002	6.478920e+001	5.528800e+001	85	97	22	47	6.633199e+000	1.728967e+001	0	0	0	0	0	0	0	0	0	0	0	37.4517	32.9858	1	1	1	0	21.4095	22.3658	47.6688
DATA	624	4	132	0	-1	NC2_00075021	NC2_00075021	8793.3	455.636	0.000000000e+000	6.295835857e-001	1.000000000e+000	5.582512e+001	5.071654e+001	5.774829e+001	5.118310e+001	49	62	22	46	6.670466e+000	1.745985e+001	0	0	0	0	0	0	0	0	0	0	0	4.65928	5.85024	0	0	0	0	19.1492	22.3862	47.3979
DATA	625	4	133	0	0	Col_1_20179776	Col_1_20179776	8815	456.556	-3.664724785e-002	7.676098863e-002	6.330629211e-001	7.597956e+002	6.983120e+002	9.536349e+001	8.654966e+001	144	172	22	46	6.570918e+000	1.733013e+001	0	0	0	0	0	0	0	0	0	0	0	96.1242	107.119	1	1	1	1	25.3321	22.4	47.6894
DATA	626	4	134	0	0	NC_1_26696142	NC_1_26696142	8835.05	457	5.047931353e-002	1.173218404e-001	6.670039264e-001	3.162072e+002	3.551821e+002	6.573562e+001	6.232373e+001	83	121	22	46	6.574690e+000	1.735948e+001	0	0	0	0	0	0	0	0	0	0	0	40.0044	54.3978	1	1	1	1	21.6755	22.5125	47.8065
DATA	627	4	135	0	0	NC_5_17147414	NC_5_17147414	8857	456.5	3.548599907e-002	5.760521394e-001	9.508797356e-001	5.599400e+001	6.076136e+001	5.763074e+001	5.165126e+001	43.5	72	22	47	6.497031e+000	1.706394e+001	0	0	0	0	0	0	0	0	0	0	0	-0.0633184	9.29133	0	1	0	0	26.2212	22.5119	48.0462
DATA	628	4	136	0	0	Col_1_7851338	Col_1_7851338	8877.93	456.5	-8.562293847e-002	6.406391955e-002	1.813782132e-001	2.244835e+003	1.843154e+003	2.317632e+002	1.913411e+002	336.5	332.5	22	47	6.475134e+000	1.740179e+001	0	0	0	0	0	0	0	0	0	0	0	284.001	281.401	1	1	1	1	25.7804	22.3695	48.2995
DATA	629	4	137	0	0	Col_1_12902649	Col_1_12902649	8898.9	456.639	1.126583989e-001	7.136437966e-002	1.144195369e-001	8.432148e+002	1.092941e+003	1.021343e+002	1.208013e+002	149.5	220	22	46.5	6.462572e+000	1.745933e+001	0	0	0	0	0	0	0	0	0	0	0	106.678	166.595	1	1	1	1	26.0017	22.3878	47.851
DATA	630	4	138	0	0	NC_1_25657376	NC_1_25657376	8920.31	456.385	2.840986396e-001	1.966953419e-001	1.486380901e-001	1.285285e+002	2.472282e+002	5.904657e+001	5.716046e+001	60	101	22	47	6.587438e+000	1.739015e+001	0	0	0	0	0	0	0	0	0	0	0	16.2605	37.6254	1	1	0	0	24.4106	22.4481	47.9306
DATA	631	4	139	0	0	Col_5_6263014	Col_5_6263014	8942.34	456.58	6.332197762e-002	1.789090103e-001	7.233883635e-001	1.858558e+002	2.150295e+002	6.055349e+001	5.592395e+001	74	97	22	46	6.705307e+000	1.762893e+001	0	0	0	0	0	0	0	0	0	0	0	23.5132	32.6697	1	1	0	0	24.4106	22.2467	47.5353
DATA	632	4	140	0	0	NC_2_16603684	NC_2_16603684	8963.43	456.375	1.068916314e-001	1.190442305e-001	3.692307298e-001	2.921605e+002	3.736914e+002	6.461331e+001	6.379503e+001	80.5	116.5	22	47	6.632355e+000	1.742404e+001	0	0	0	0	0	0	0	0	0	0	0	36.9622	56.6879	1	1	1	1	24.8756	22.1533	47.394
DATA	633	4	141	0	0	Col_5_18424909	Col_5_18424909	8984.27	456.385	-2.865119896e-002	8.016502906e-002	7.207903461e-001	6.757840e+002	6.326401e+002	8.881521e+001	8.175574e+001	130	164.5	22	47	6.640777e+000	1.724889e+001	0	0	0	0	0	0	0	0	0	0	0	85.4956	95.8208	1	1	1	1	24.6442	22.2754	47.3927
DATA	634	4	142	0	0	Col_5_14091533	Col_5_14091533	9005.59	455.913	1.113462615e-001	7.389063623e-002	1.318347006e-001	7.421438e+002	9.590346e+002	9.396316e+001	1.090281e+002	142.5	201.5	22	46	6.820957e+000	1.707062e+001	0	0	0	0	0	0	0	0	0	0	0	93.891	145.041	1	1	1	1	22.7082	22.3967	47.0907
DATA	635	4	143	0	0	Col_2_2838281	Col_2_2838281	9026.31	455.306	7.794574246e-002	5.463886858e-001	8.865616974e-001	5.653150e+001	6.764509e+001	5.767309e+001	5.237321e+001	48	72	22	47	6.764774e+000	1.733198e+001	0	0	0	0	0	0	0	0	0	0	0	2.79576	10.2161	0	1	0	0	20.0267	22.1036	47.332
DATA	636	4	144	0	0	NC_4_4651085	NC_4_4651085	9047.29	456.5	1.790659470e-001	1.102479800e-001	1.043308569e-001	3.024285e+002	4.567606e+002	6.508403e+001	6.923023e+001	84	126	22	47	6.771122e+000	1.762664e+001	0	0	0	0	0	0	0	0	0	0	0	38.2612	68.8634	1	1	1	1	27.0811	22.2149	47.2326
DATA	637	4	145	0	0	NC_5_11675695	NC_5_11675695	9068.86	456.466	-2.463985002e-001	7.364581650e-002	8.206834374e-004	1.307229e+003	7.412302e+002	1.428628e+002	9.060343e+001	212	172	22	47	6.752090e+000	1.760360e+001	0	0	0	0	0	0	0	0	0	0	0	165.382	111.582	1	1	1	1	25.7804	22.2234	47.9813
DATA	638	4	146	0	0	NC_1_16988558	NC_1_16988558	9089.76	456.17	1.237652526e-001	1.218648012e-001	3.098224059e-001	2.788400e+002	3.707834e+002	6.402202e+001	6.400901e+001	80	115	22	48	6.828258e+000	1.711975e+001	0	0	0	0	0	0	0	0	0	0	0	35.2769	55.7383	1	1	0	1	25.7804	22.3119	48.0294
DATA	639	4	147	0	0	Col_5_10526004	Col_5_10526004	9110.69	456.157	7.408396591e-002	6.770367321e-002	2.738503935e-001	1.119656e+003	1.327910e+003	1.259269e+002	1.427008e+002	191.5	258.5	22	47	6.601182e+000	1.735989e+001	0	0	0	0	0	0	0	0	0	0	0	141.651	199.336	1	1	1	1	24.1747	22.2487	48.2302
DATA	640	4	148	0	0	NC_5_2057083	NC_5_2057083	9132.42	456.245	1.242926724e-001	8.346611079e-002	1.364506787e-001	5.273726e+002	7.021182e+002	7.811863e+001	8.756558e+001	110	171	22	47	6.741192e+000	1.707329e+001	0	0	0	0	0	0	0	0	0	0	0	66.7196	105.244	1	1	1	1	24.8756	22.2167	48.0055
DATA	641	4	149	0	0	Col_3_21482638	Col_3_21482638	9153.24	456.542	-9.025827487e-002	6.440502146e-002	1.610894933e-001	2.135230e+003	1.734548e+003	2.211637e+002	1.811967e+002	300	304	22	47	6.693254e+000	1.694318e+001	0	0	0	0	0	0	0	0	0	0	0	270.135	259.637	1	1	1	1	25.7804	22.2872	48.0369
DATA	642	4	150	0	0	NC_2_10759982	NC_2_10759982	9174.75	456.393	-7.486266572e-002	6.256382688e-002	2.314700408e-001	3.775011e+003	3.177281e+003	3.818749e+002	3.220311e+002	521	527	22	47	6.507826e+000	1.710568e+001	0	0	0	0	0	0	0	0	0	0	0	477.589	474.972	1	1	1	1	25.1049	22.2492	48.5336
DATA	643	4	151	0	0	NC_2_11688186	NC_2_11688186	9196.34	456.359	1.895261819e-002	6.973621704e-002	7.857943917e-001	1.004554e+003	1.049364e+003	1.158128e+002	1.173525e+002	173	212	22	47	6.749170e+000	1.706113e+001	0	0	0	0	0	0	0	0	0	0	0	127.089	156.668	1	1	1	1	24.8756	22.2903	47.7866
DATA	644	4	152	0	0	NC_5_21719787	NC_5_21719787	9217.45	456.455	5.639315491e-002	8.198425054e-002	4.915450332e-001	5.869913e+002	6.683821e+002	8.226110e+001	8.505353e+001	116	168	22	47	6.710098e+000	1.755066e+001	0	0	0	0	0	0	0	0	0	0	0	74.2621	99.6654	1	1	1	1	24.4106	22.2202	48.2412
DATA	645	4	153	0	0	NC_4_5292677	NC_4_5292677	9238.84	455.5	-1.760784699e-002	1.206181733e-001	8.839371374e-001	3.332772e+002	3.200353e+002	6.657356e+001	6.161530e+001	89	109	22	47	6.859681e+000	1.774500e+001	0	0	0	0	0	0	0	0	0	0	0	42.164	47.6748	1	1	1	1	21.6755	22.2281	48.3579
DATA	646	4	154	0	0	Col_1_26819018	Col_1_26819018	9259.6	456.04	1.062295783e-001	7.785885869e-002	1.724459608e-001	6.389558e+002	8.160192e+002	8.604619e+001	9.714749e+001	122.5	172.5	22	47	6.911334e+000	1.742071e+001	0	0	0	0	0	0	0	0	0	0	0	80.8363	121.417	1	1	1	1	23.9365	22.2642	47.8096
DATA	647	4	155	0	0	NC_1_24647141	NC_1_24647141	9279.87	456.187	2.839991186e-001	1.583281831e-001	7.285514092e-002	1.674140e+002	3.219518e+002	6.001313e+001	6.181386e+001	65	105	22	47	6.965286e+000	1.751416e+001	0	0	0	0	0	0	0	0	0	0	0	21.1801	47.8551	1	1	0	1	23.2073	22.3827	47.8072
DATA	648	4	156	0	0	NC_1_24375571	NC_1_24375571	9301.5	455.86	1.280765373e-001	8.252616265e-002	1.206740368e-001	5.418909e+002	7.277604e+002	7.910600e+001	8.992168e+001	115	166	22	47	6.842413e+000	1.759236e+001	0	0	0	0	0	0	0	0	0	0	0	68.5564	108.075	1	1	1	1	23.4529	22.2978	48.0073
DATA	649	4	157	0	0	NC_5_8360992	NC_5_8360992	9322.67	456.354	0.000000000e+000	6.135793030e-001	1.000000000e+000	5.784547e+001	5.324371e+001	5.768694e+001	5.313574e+001	47	71	22	46.5	6.941606e+000	1.770587e+001	0	0	0	0	0	0	0	0	0	0	0	3.22087	7.89911	0	1	0	0	23.9365	22.156	47.8105
DATA	650	4	158	0	0	NC_3_23379946	NC_3_23379946	9343.8	456.344	-2.558155776e-001	1.380555759e-001	6.388380751e-002	3.703319e+002	2.054828e+002	6.850371e+001	5.676093e+001	95.5	96	22	47	7.031059e+000	1.774315e+001	0	0	0	0	0	0	0	0	0	0	0	46.8519	30.4604	1	1	1	0	26.0017	22.3557	48.5601
DATA	651	4	159	0	0	Col_5_8166684	Col_5_8166684	9364.8	456.882	-8.650127329e-001	1.015645668e-001	1.639160801e-017	8.063745e+003	1.100333e+003	8.084313e+002	1.221128e+002	1059	229	22	47	6.990772e+000	1.726837e+001	0	0	0	0	0	0	0	0	0	0	0	1020.17	162.976	1	1	1	1	24.1747	22.4109	47.7946
DATA	652	4	160	0	0	Col_5_5864526	Col_5_5864526	9385.62	456.962	-6.904483724e-002	1.294083285e-001	5.936581322e-001	3.233502e+002	2.758216e+002	6.608218e+001	5.973774e+001	87.5	106.5	22	47	6.975755e+000	1.665973e+001	0	0	0	0	0	0	0	0	0	0	0	40.9081	40.8271	1	1	1	1	24.4106	22.3207	47.4251
DATA	653	4	161	0	0	NC_4_8828273	NC_4_8828273	9407.21	456.25	-3.464349099e-002	8.648999263e-002	6.887521075e-001	5.817988e+002	5.371917e+002	8.189139e+001	7.547124e+001	116	142	22	46.5	6.954623e+000	1.666379e+001	0	0	0	0	0	0	0	0	0	0	0	73.6052	79.4821	1	1	1	1	23.2073	22.5025	47.4392
DATA	654	4	162	0	0	Col_1_3858758	Col_1_3858758	9428.38	456.346	6.095535597e-002	1.064589848e-001	5.669350183e-001	3.651055e+002	4.201204e+002	6.822259e+001	6.765936e+001	93.5	126	22	46	6.707573e+000	1.687735e+001	0	0	0	0	0	0	0	0	0	0	0	46.1907	62.1314	1	1	1	1	24.4106	22.3138	47.0221
DATA	655	4	163	66	1	DarkCorner	DarkCorner	9448.94	456.532	0.000000000e+000	6.120120544e-001	1.000000000e+000	5.855847e+001	5.271774e+001	5.763074e+001	5.305534e+001	45.5	59	22	47	6.737594e+000	1.747909e+001	0	0	0	0	0	0	0	0	0	0	0	-1.20279	-6.63066	0	0	0	0	22.7082	22.1219	47.7503
DATA	656	4	164	66	1	DarkCorner	DarkCorner	9469.7	456.078	0.000000000e+000	6.117897118e-001	1.000000000e+000	5.868555e+001	5.272531e+001	5.771000e+001	5.306295e+001	48	51	22	47	6.791133e+000	1.728259e+001	0	0	0	0	0	0	0	0	0	0	0	3.8253	-6.48616	0	0	0	0	26.4388	22.1343	47.9907
DATA	657	5	1	66	1	DarkCorner	DarkCorner	6010.73	461.804	0.000000000e+000	6.344652057e-001	1.000000000e+000	5.509225e+001	4.833722e+001	5.766406e+001	4.864676e+001	48	62.5	24	47	7.127377e+000	1.710723e+001	0	0	0	0	0	0	0	0	0	0	0	2.4799	-1.4652	0	0	0	0	24.4106	24.2259	48.241
DATA	658	5	2	0	0	NC_1_4069419	NC_1_4069419	6032.41	461.854	4.822697878e-001	3.061660401e-001	1.152125450e-001	6.038480e+001	1.833147e+002	5.794622e+001	5.227508e+001	56	91	24	47	7.121503e+000	1.761290e+001	0	0	0	0	0	0	0	0	0	0	0	7.63947	29.3698	1	1	0	0	21.9382	24.3463	48.6193
DATA	659	5	3	0	0	NC_3_17873654	NC_3_17873654	6053.72	462.62	4.810150338e-003	1.533223896e-001	9.749722450e-001	2.330667e+002	2.356624e+002	6.216512e+001	5.460028e+001	72.5	103	24	47	7.123129e+000	1.719479e+001	0	0	0	0	0	0	0	0	0	0	0	29.486	37.5289	1	1	0	0	23.9365	24.3251	48.6609
DATA	660	5	4	1028	1	SM_12	SM_12	6075.31	462.145	0.000000000e+000	6.325630616e-001	1.000000000e+000	5.533988e+001	4.921242e+001	5.763169e+001	4.962744e+001	48	68	24	48	7.277233e+000	1.761639e+001	0	0	0	0	0	0	0	0	0	0	0	0.418577	4.98343	0	0	0	0	24.8756	24.4814	49.407
DATA	661	5	5	0	0	Col_1_21372968	Col_1_21372968	6096.47	462.255	4.584735484e-004	6.179691349e-002	9.940805197e-001	4.841523e+003	4.846636e+003	4.875702e+002	4.872144e+002	654	832	24	48	7.450159e+000	1.796413e+001	0	0	0	0	0	0	0	0	0	0	0	612.517	763.494	1	1	1	1	25.1049	24.4336	49.5219
DATA	662	5	6	0	0	Col_5_19364941	Col_5_19364941	6117.33	462.391	7.545310960e-002	7.720798158e-002	3.284350918e-001	6.558571e+002	7.803013e+002	8.730857e+001	9.269470e+001	135	197	24	47	7.502846e+000	1.849764e+001	0	0	0	0	0	0	0	0	0	0	0	82.9746	122.316	1	1	1	1	27.2919	24.5954	49.0394
DATA	663	5	7	0	0	NC_3_4310999	NC_3_4310999	6138.5	462.324	1.700712700e-001	6.349874595e-002	7.398793202e-003	6.316167e+003	9.343828e+003	6.342404e+002	9.357342e+002	700	1157	24	47	7.376043e+000	1.845497e+001	0	0	1	1	0	0	0	0	0	0	0	799.078	1457.84	1	1	1	1	27.0811	24.6549	49.0211
DATA	664	5	8	0	0	Col_3_20860990	Col_3_20860990	6159.19	462.442	-1.121840611e-001	8.650518310e-002	1.946835477e-001	6.287851e+002	4.856442e+002	8.529367e+001	7.005614e+001	121	134	24	47	7.260600e+000	1.809444e+001	0	0	0	0	0	0	0	0	0	0	0	79.5496	75.4411	1	1	1	1	24.1747	24.5895	48.1777
DATA	665	5	9	0	0	Col_1_11540721	Col_1_11540721	6180.67	462.391	7.544982918e-002	1.596646018e-001	6.365328246e-001	2.073463e+002	2.466869e+002	6.124726e+001	5.638765e+001	70	95	24	47	7.433383e+000	1.715028e+001	0	0	0	0	0	0	0	0	0	0	0	26.232	38.1591	1	1	0	0	27.2919	24.6662	48.3793
DATA	666	5	10	0	0	Col_3_17106819	Col_3_17106819	6201.4	463.15	-5.562981619e-002	6.248103990e-002	3.732795099e-001	3.458201e+003	3.042429e+003	3.505893e+002	3.084725e+002	482	546.5	24	47	7.394303e+000	1.712472e+001	0	0	0	0	0	0	0	0	0	0	0	437.508	468.752	1	1	1	1	21.4095	24.6965	48.1773
DATA	667	5	11	0	0	Col_1_21178922	Col_1_21178922	6223	462.5	7.068904338e-002	6.943412191e-002	3.086430025e-001	9.704960e+002	1.142044e+003	1.128713e+002	1.251125e+002	160.5	232	24	48	7.119600e+000	1.733960e+001	0	0	0	0	0	0	0	0	0	0	0	122.781	175.318	1	1	1	1	26.2212	24.1162	49.0082
DATA	668	5	12	0	0	NC_2_18395786	NC_2_18395786	6244.22	462.478	1.301001093e-001	2.273951303e-001	5.672323174e-001	1.314233e+002	1.773260e+002	5.911026e+001	5.424924e+001	60	85.5	24	48	7.119048e+000	1.733114e+001	0	0	0	0	0	0	0	0	0	0	0	16.6268	27.1282	1	1	0	0	27.0811	24.4008	49.1603
DATA	669	5	13	0	0	Col_4_18116062	Col_4_18116062	6265.5	462.269	-4.416283079e-002	6.318747582e-002	4.846036100e-001	2.469156e+003	2.230415e+003	2.535520e+002	2.288948e+002	356.5	395.5	24	48	7.179207e+000	1.753676e+001	0	0	0	0	0	0	0	0	0	0	0	312.381	340.135	1	1	1	1	24.4106	24.4689	48.7016
DATA	670	5	14	0	0	NC_2_2393980	NC_2_2393980	6286.5	462.324	-1.912458234e-003	6.808263434e-002	9.775901702e-001	1.145975e+003	1.140940e+003	1.282727e+002	1.252137e+002	176	229	24	48	7.245814e+000	1.731313e+001	0	0	0	0	0	0	0	0	0	0	0	144.981	173.477	1	1	1	1	27.0811	24.5507	48.225
DATA	671	5	15	0	0	Col_5_8817021	Col_5_8817021	6307.41	462.778	6.147123658e-002	2.023097092e-001	7.612443133e-001	1.624903e+002	1.871970e+002	5.987765e+001	5.501284e+001	66.5	87	24	48	7.516163e+000	1.707627e+001	0	0	0	0	0	0	0	0	0	0	0	20.5572	28.3833	1	1	0	0	25.1049	24.6182	48.4668
DATA	672	5	16	0	0	NC_5_5431515	NC_5_5431515	6328.4	462.887	1.032291396e-001	3.538093100e-001	7.704663805e-001	8.563526e+001	1.086130e+002	5.826350e+001	5.298677e+001	55	79	24	48	7.510551e+000	1.710665e+001	0	0	0	0	0	0	0	0	0	0	0	10.834	16.4263	1	1	0	0	24.6442	24.5318	48.7523
DATA	673	5	17	0	0	NC_2_17351522	NC_2_17351522	6350	462.5	-6.657451018e-001	2.882322780e-001	2.090188271e-002	2.392371e+002	5.165156e+001	6.239908e+001	5.198232e+001	77	60	23	47	7.124124e+000	1.767956e+001	0	0	0	0	0	0	0	0	0	0	0	30.2667	-0.366909	1	0	0	0	26.2212	23.9249	48.4449
DATA	674	5	18	0	0	Col_1_9669866	Col_1_9669866	6371	462.5	-5.756983446e-002	1.085396354e-001	5.958319973e-001	4.032363e+002	3.531749e+002	7.033702e+001	6.293626e+001	91.5	119	23	48	7.189829e+000	1.828792e+001	0	0	0	0	0	0	0	0	0	0	0	51.0147	53.1763	1	1	1	1	26.2212	23.8777	48.7727
DATA	675	5	19	0	0	NC_3_6188683	NC_3_6188683	6392.33	462.391	1.274366362e-001	5.201842330e-001	8.064690850e-001	5.611682e+001	7.525401e+001	5.763074e+001	5.273368e+001	44	78.5	24	47	7.414267e+000	1.803841e+001	0	0	0	0	0	0	0	0	0	0	0	-0.93542	11.3088	0	1	0	0	30	24.413	48.4192
DATA	676	5	20	0	0	NC_1_11396812	NC_1_11396812	6412.96	462.288	1.405426136e-001	1.193509239e-001	2.389729490e-001	2.818962e+002	3.896115e+002	6.415572e+001	6.520312e+001	83	120.5	24	47	7.480116e+000	1.805910e+001	0	0	0	0	0	0	0	0	0	0	0	35.6636	58.4493	1	1	0	1	24.4106	24.5115	48.32
DATA	677	5	21	0	0	NC_2_13126249	NC_2_13126249	6434.42	462.264	-2.046098770e+000	2.066064089e-001	4.024976869e-023	2.181850e+004	1.962123e+002	2.182611e+003	5.592143e+001	2837	90.5	24	47	7.319165e+000	1.772716e+001	0	0	0	0	0	0	0	0	0	0	0	2760.33	29.3887	1	1	1	0	24.8756	24.0539	48.0246
DATA	678	5	22	0	0	NC_1_23835070	NC_1_23835070	6455.31	462.056	-6.386681819e-001	8.706079588e-002	2.202574035e-013	3.501057e+003	8.045093e+002	3.548173e+002	9.603125e+001	494	168	23	47	7.295612e+000	1.765969e+001	0	0	0	0	0	0	0	0	0	0	0	442.93	120.337	1	1	1	1	24.4106	23.9284	48.2816
DATA	679	5	23	0	0	NC_3_19771889	NC_3_19771889	6476.85	462.132	4.150730754e-002	7.323526962e-002	5.708727430e-001	8.125554e+002	8.940468e+002	9.961809e+001	1.036813e+002	147	201	23	46.5	7.216722e+000	1.752564e+001	0	0	0	0	0	0	0	0	0	0	0	102.799	133.56	1	1	1	1	24.4106	23.9191	48.0949
DATA	680	5	24	0	0	NC_5_1122251	NC_5_1122251	6498	462.5	1.388230599e-001	6.180376454e-002	2.469177390e-002	9.038227e+003	1.244246e+004	9.056582e+002	1.215196e+003	1050	1737	23	48	7.142758e+000	1.773287e+001	0	0	1	1	0	0	0	0	0	0	0	1143.46	1856.68	1	1	1	1	26.2212	23.8937	49.3089
DATA	681	5	25	0	0	Col_3_3931595	Col_3_3931595	6519.77	462.161	5.169721458e-002	1.131200794e-001	6.476625420e-001	3.363503e+002	3.788689e+002	6.672793e+001	6.483152e+001	90	118	23	48	7.031456e+000	1.808013e+001	0	0	0	0	0	0	0	0	0	0	0	42.5527	56.4851	1	1	1	1	24.8756	23.7066	49.3616
DATA	682	5	26	0	0	NC_3_1898495	NC_3_1898495	6540.14	462.241	0.000000000e+000	6.246890712e-001	1.000000000e+000	5.627014e+001	5.231302e+001	5.763074e+001	5.264802e+001	39	56	23	48	7.267883e+000	1.751394e+001	0	0	0	0	0	0	0	0	0	0	0	-6.39031	-1.49598	0	0	0	0	30	23.5784	48.7598
DATA	683	5	27	0	0	NC_2_1591994	NC_2_1591994	6561.12	462.442	1.630618758e-002	1.067807415e-001	8.786291861e-001	3.810267e+002	3.956048e+002	6.908773e+001	6.588160e+001	95	118	23	48	7.160257e+000	1.763832e+001	0	0	0	0	0	0	0	0	0	0	0	48.2049	58.899	1	1	1	1	24.6442	23.6271	48.5105
DATA	684	5	28	0	0	NC_4_8011714	NC_4_8011714	6582.32	462.434	4.826537317e-002	1.070658122e-001	6.521329943e-001	3.661252e+002	4.091617e+002	6.827721e+001	6.672426e+001	88	124.5	24	47	7.120562e+000	1.767410e+001	0	0	0	0	0	0	0	0	0	0	0	46.3197	60.8884	1	1	1	1	24.4106	23.9891	48.2
DATA	685	5	29	0	0	Col_5_19587785	Col_5_19587785	6603.41	462.611	1.412465389e-001	7.300951509e-002	5.303547064e-002	7.694558e+002	1.065198e+003	9.613492e+001	1.188549e+002	138.5	212.5	24	47	7.419406e+000	1.799329e+001	0	0	0	0	0	0	0	0	0	0	0	97.3463	158.457	1	1	1	1	24.4106	24.3387	48.5609
DATA	686	5	30	0	0	Col_1_17386958	Col_1_17386958	6624.5	462.5	2.378684398e-002	6.657375107e-002	7.208667505e-001	1.289521e+003	1.362120e+003	1.412443e+002	1.460644e+002	198	255	24	47	7.490525e+000	1.819951e+001	0	0	0	0	0	0	0	0	0	0	0	163.141	202.587	1	1	1	1	24.4106	24.4946	48.4452
DATA	687	5	31	0	0	NC_5_7973203	NC_5_7973203	6645.78	462.14	1.989849100e-001	1.209586407e-001	9.995627216e-002	2.606655e+002	4.121625e+002	6.325161e+001	6.693373e+001	80	120.5	24	47	7.153330e+000	1.851155e+001	0	0	0	0	0	0	0	0	0	0	0	32.9776	61.298	1	1	0	1	24.1747	24.239	49.0652
DATA	688	5	32	0	0	NC_1_24411333	NC_1_24411333	6667.63	462.478	1.027610226e-001	1.444701745e-001	4.769009801e-001	2.305595e+002	2.921084e+002	6.207156e+001	6.028831e+001	74	109	24	47	7.174861e+000	1.799575e+001	0	0	0	0	0	0	0	0	0	0	0	29.1688	43.4427	1	1	0	1	26.8687	24.4063	48.2459
DATA	689	5	33	0	0	Col_2_1689010	Col_2_1689010	6688.04	462.255	7.202944041e-004	6.204829117e-002	9.907378775e-001	3.844111e+003	3.850492e+003	3.887071e+002	3.886430e+002	514	607	24	47	7.187750e+000	1.759237e+001	0	0	0	0	0	0	0	0	0	0	0	486.331	572.746	1	1	1	1	25.1049	24.4916	48.1819
DATA	690	5	34	0	0	Col_1_27374550	Col_1_27374550	6709.27	462.525	-7.137100275e-002	6.688210460e-002	2.859191981e-001	1.433445e+003	1.216214e+003	1.544958e+002	1.325558e+002	217	238	24	47	7.131367e+000	1.720875e+001	0	0	0	0	0	0	0	0	0	0	0	181.35	180.947	1	1	1	1	25.7804	24.7374	48.2592
DATA	691	5	35	0	0	NC_2_9903557	NC_2_9903557	6730.78	462.478	0.000000000e+000	6.243871720e-001	1.000000000e+000	5.631971e+001	5.236411e+001	5.763074e+001	5.269944e+001	37.5	51.5	24	47	7.149645e+000	1.688583e+001	0	0	0	0	0	0	0	0	0	0	0	-9.10916	-6.09581	0	0	0	0	27.0811	24.7674	48.2359
DATA	692	5	36	0	0	NC_2_17683812	NC_2_17683812	6751.5	462.5	2.437532016e-002	6.701073967e-002	7.160428793e-001	1.234364e+003	1.305625e+003	1.362272e+002	1.407884e+002	206	255	24	48	7.393833e+000	1.726007e+001	0	0	0	0	0	0	0	0	0	0	0	156.163	194.406	1	1	1	1	24.4106	24.5684	48.9306
DATA	693	5	37	0	0	NC_3_16087568	NC_3_16087568	6773	462.5	1.900541578e-001	9.779583056e-002	5.197062874e-002	3.814557e+002	5.908787e+002	6.911141e+001	8.268219e+001	91	137	24	47	7.563257e+000	1.736338e+001	0	0	0	0	0	0	0	0	0	0	0	48.2592	88.0296	1	1	1	1	30	24.8036	48.4987
DATA	694	5	38	0	0	NC_5_8795649	NC_5_8795649	6794.33	462.391	0.000000000e+000	6.251651463e-001	1.000000000e+000	5.630450e+001	5.227806e+001	5.763074e+001	5.273372e+001	42	64	25	48	7.831927e+000	1.725065e+001	0	0	0	0	0	0	0	0	0	0	0	-4.49646	5.3199	0	0	0	0	27.2919	25.1195	48.5152
DATA	695	5	39	0	0	NC_3_22789305	NC_3_22789305	6815.18	462.368	-3.768875707e-001	7.561652365e-002	6.222000162e-007	1.846537e+003	7.753012e+002	1.934381e+002	9.367557e+001	280	176	25	48	7.596872e+000	1.745937e+001	0	0	0	0	0	0	0	0	0	0	0	233.611	115.662	1	1	1	1	25.7804	25.4946	48.4457
DATA	696	5	40	0	0	Col_4_13327071	Col_4_13327071	6836.3	462.745	-1.084844611e-002	7.571927642e-002	8.860754316e-001	7.745476e+002	7.554395e+002	9.654295e+001	9.201602e+001	144.5	180.5	25	48	7.479087e+000	1.745666e+001	0	0	0	0	0	0	0	0	0	0	0	97.9905	112.784	1	1	1	1	23.4529	25.6372	48.4057
DATA	697	5	41	0	0	NC_1_24038385	NC_1_24038385	6857.67	462.391	2.918233111e-001	3.062365398e-001	3.406233528e-001	7.945788e+001	1.555823e+002	5.817592e+001	5.474539e+001	57	85	25	47	7.647467e+000	1.769082e+001	0	0	0	0	0	0	0	0	0	0	0	10.0525	23.249	1	1	0	0	27.2919	25.5067	48.1032
DATA	698	5	42	0	0	NC_5_15312045	NC_5_15312045	6878.84	462.326	-4.658820729e-001	3.695562789e-001	2.074340529e-001	1.523211e+002	5.210481e+001	5.960972e+001	5.259486e+001	64.5	66	26	47	7.968673e+000	1.780287e+001	0	0	0	0	0	0	0	0	0	0	0	19.2706	6.0619	1	0	0	0	22.1978	26.1751	48.4131
DATA	699	5	43	0	0	Col_3_800538	Col_3_800538	6900	462.5	6.618795371e-002	6.539162082e-002	3.114530000e-001	1.448458e+003	1.686917e+003	1.558897e+002	1.766389e+002	220	299.5	26	47	7.728659e+000	1.736730e+001	0	0	0	0	0	0	0	0	0	0	0	183.249	252.566	1	1	1	1	26.2212	26.116	48.283
DATA	700	5	44	0	0	NC_5_6809570	NC_5_6809570	6921.31	462	-2.408293685e-002	7.830855644e-002	7.584331262e-001	7.161086e+002	6.774792e+002	9.192071e+001	8.560375e+001	137	158	26	47	7.651643e+000	1.731626e+001	0	0	0	0	0	0	0	0	0	0	0	90.5972	101.547	1	1	1	1	23.4529	26.3311	47.7693
DATA	701	5	45	0	0	NC_2_9062152	NC_2_9062152	6942.4	462.414	0.000000000e+000	6.251818639e-001	1.000000000e+000	5.622309e+001	5.193953e+001	5.763074e+001	5.228078e+001	40	62	26	47	7.658954e+000	1.712502e+001	0	0	0	0	0	0	0	0	0	0	0	-5.91387	1.42608	0	0	0	0	30	26.537	48.0336
DATA	702	5	46	0	0	NC_5_5935235	NC_5_5935235	6963.8	462.5	-1.529985342e-001	6.791837176e-002	2.427916668e-002	1.577317e+003	1.108972e+003	1.679303e+002	1.225730e+002	240	224.5	26	46	7.750131e+000	1.701824e+001	0	0	0	0	0	0	0	0	0	0	0	199.551	166.596	1	1	1	1	25.7804	26.3494	47.3494
DATA	703	5	47	0	0	NC_5_18448479	NC_5_18448479	6984.61	462.404	-1.122023529e-001	8.877609708e-002	2.062730271e-001	6.053067e+002	4.674909e+002	8.357789e+001	7.003472e+001	121.5	128.5	26	46	7.737585e+000	1.728485e+001	0	0	0	0	0	0	0	0	0	0	0	76.5793	70.3142	1	1	1	1	24.8756	26.2307	47.1901
DATA	704	5	48	0	0	NC_4_3355228	NC_4_3355228	7005.21	462.263	7.000571175e-002	7.683691484e-002	3.622454417e-001	6.799120e+002	7.988374e+002	8.912971e+001	9.536271e+001	130.5	173.5	26	48	7.808804e+000	1.749187e+001	0	0	0	0	0	0	0	0	0	0	0	86.0178	120.301	1	1	1	1	25.3321	26.1999	48.2447
DATA	705	5	49	0	0	Col_3_291089	Col_3_291089	7027	462.5	-6.580146388e-002	7.188845300e-002	3.600198328e-001	9.853812e+002	8.468428e+002	1.141537e+002	9.938284e+001	169.5	194	26	48	8.134042e+000	1.748334e+001	0	0	0	0	0	0	0	0	0	0	0	124.664	127.698	1	1	1	1	26.2212	26.2328	48.4234
DATA	706	5	50	0	0	NC_1_24607844	NC_1_24607844	7048	462.5	1.983489858e-001	1.730624014e-001	2.517486047e-001	1.653479e+002	2.610645e+002	5.995583e+001	5.813691e+001	71	106	26	48	7.877589e+000	1.697647e+001	0	0	0	0	0	0	0	0	0	0	0	20.9187	39.4188	1	1	0	1	30	26.1525	48.0965
DATA	707	5	51	0	0	Col_3_15773845	Col_3_15773845	7069.39	462.429	-3.832051511e-002	6.657305859e-002	5.648747902e-001	1.382608e+003	1.265839e+003	1.497910e+002	1.368004e+002	215.5	254.5	26	48	7.928675e+000	1.737201e+001	0	0	0	0	0	0	0	0	0	0	0	174.918	191.398	1	1	1	1	24.8756	26.3195	48.4579
DATA	708	5	52	0	0	NC_5_17508043	NC_5_17508043	7090.5	462.324	3.369786172e-002	8.198467122e-002	6.810531995e-001	5.969128e+002	6.450728e+002	8.297198e+001	8.273150e+001	122	153	26	47	7.838841e+000	1.715453e+001	0	0	0	0	0	0	0	0	0	0	0	75.5173	97.6739	1	1	1	1	27.0811	26.5596	47.9805
DATA	709	5	53	0	0	Col_4_17361162	Col_4_17361162	7111.68	462.509	3.236917410e-002	8.717621180e-002	7.104085737e-001	5.242163e+002	5.647805e+002	7.790590e+001	7.658698e+001	110	147	27	47	8.102630e+000	1.758906e+001	0	0	0	0	0	0	0	0	0	0	0	66.3203	85.6364	1	1	1	1	25.3321	27.0724	48.2674
DATA	710	5	54	0	0	NC_1_9074875	NC_1_9074875	7132.67	462.391	2.441594504e-001	4.194066842e-001	5.604626792e-001	6.044957e+001	1.060602e+002	5.794690e+001	5.273119e+001	55	78	27	48	8.334099e+000	1.781010e+001	0	0	0	0	0	0	0	0	0	0	0	7.64767	16.1049	1	1	0	0	27.2919	27.2764	48.9301
DATA	711	5	55	0	0	NC_5_17811895	NC_5_17811895	7154	462.5	5.744453401e-002	5.626803608e-001	9.186845388e-001	5.602380e+001	6.394654e+001	5.763074e+001	5.197316e+001	45	70.5	26	48	7.994573e+000	1.774436e+001	0	0	0	0	0	0	0	0	0	0	0	-2.45696	9.72424	0	1	0	0	26.2212	26.635	49.0923
DATA	712	5	56	0	0	NC_3_990303	NC_3_990303	7175	462.5	-3.016554049e-002	6.490401674e-002	6.420950635e-001	1.670347e+003	1.558264e+003	1.766972e+002	1.641171e+002	256	301.5	26	48	7.896624e+000	1.779894e+001	0	0	0	0	0	0	0	0	0	0	0	211.321	237.309	1	1	1	1	26.2212	26.9218	49.252
DATA	713	5	57	0	0	Col_2_10299594	Col_2_10299594	7195.72	462.362	-6.311671633e-002	6.221575193e-002	3.103531534e-001	4.458055e+003	3.855038e+003	4.495151e+002	3.889190e+002	621	637	26	48	7.635410e+000	1.744591e+001	0	0	0	0	0	0	0	0	0	0	0	564.003	587.948	1	1	1	1	25.5572	26.6707	49.309
DATA	714	5	58	0	0	NC_1_12520389	NC_1_12520389	7217.29	462.673	2.699768163e-001	1.044366421e-001	9.735709369e-003	2.992897e+002	5.572738e+002	6.493878e+001	7.577915e+001	90	145	26	48	7.685442e+000	1.790838e+001	0	0	0	0	0	0	0	0	0	0	0	37.8641	85.1185	1	1	1	1	24.8756	26.0554	49.0854
DATA	715	5	59	0	0	Col_2_2937035	Col_2_2937035	7238	462.556	1.311277880e-002	6.525457616e-002	8.407392078e-001	1.499145e+003	1.545099e+003	1.606103e+002	1.627959e+002	234	294	25	49	7.547643e+000	1.776423e+001	0	0	0	0	0	0	0	0	0	0	0	189.662	236.348	1	1	1	1	25.3321	25.4206	49.4472
DATA	716	5	60	0	0	NC_5_19729522	NC_5_19729522	7259.6	462.414	3.401386073e-002	6.793295955e-002	6.165840563e-001	5.992908e+003	6.481141e+003	6.020554e+002	7.670467e+002	718	744.5	24	47	7.640356e+000	1.786456e+001	0	0	0	1	0	0	0	0	0	0	0	758.182	992.924	1	1	1	1	27.501	25.0898	48.5793
DATA	717	5	61	0	0	Col_1_13163339	Col_1_13163339	7280.2	462.882	2.313663399e-002	6.292191168e-002	7.130940125e-001	2.411451e+003	2.543402e+003	2.479360e+002	2.594276e+002	341	453	25	47	7.621769e+000	1.805886e+001	0	0	0	0	0	0	0	0	0	0	0	305.08	390.202	1	1	1	1	24.1747	25.2372	48.8724
DATA	718	5	62	0	0	Col_1_27634939	Col_1_27634939	7301.5	462.5	1.101203569e-001	7.916367537e-002	1.642113383e-001	6.004263e+002	7.737132e+002	8.322511e+001	9.269326e+001	124.5	172.5	25	47	7.580352e+000	1.743042e+001	0	0	0	0	0	0	0	0	0	0	0	75.9618	118.883	1	1	1	1	24.4106	25.253	48.0663
DATA	719	5	63	0	0	NC_5_12550249	NC_5_12550249	7323.33	462.5	1.272528009e-001	8.375550873e-002	1.286778318e-001	5.158383e+002	6.914589e+002	7.734464e+001	8.590071e+001	111	167	25	47	7.633551e+000	1.667875e+001	0	0	0	0	0	0	0	0	0	0	0	65.2604	106.407	1	1	1	1	23.9365	25.43	47.4939
DATA	720	5	64	0	0	NC_3_10447175	NC_3_10447175	7344.82	462.382	1.772186098e-001	4.879273464e-001	7.164502864e-001	5.579768e+001	8.391407e+001	5.772465e+001	5.157906e+001	54	73	25	47	7.567554e+000	1.703193e+001	0	0	0	0	0	0	0	0	0	0	0	4.16416	12.9328	0	1	0	0	25.1049	25.5302	47.8977
DATA	721	5	65	0	0	NC_5_17640918	NC_5_17640918	7365.5	462.407	1.515338610e-002	8.536774655e-002	8.591100432e-001	5.532057e+002	5.728488e+002	7.988534e+001	7.657810e+001	115	144	25	46	7.578049e+000	1.690364e+001	0	0	0	0	0	0	0	0	0	0	0	69.9878	88.4123	1	1	1	1	24.4106	25.5068	47.6719
DATA	722	5	66	0	0	NC_1_25500489	NC_1_25500489	7386.51	462.368	-3.317577578e-003	9.207542217e-002	9.712575709e-001	4.880182e+002	4.843044e+002	7.551768e+001	7.014821e+001	104.5	135	25	47	7.452110e+000	1.689237e+001	0	0	0	0	0	0	0	0	0	0	0	61.7407	74.8536	1	1	1	1	25.3321	25.6258	47.886
DATA	723	5	67	0	0	Col_3_16675402	Col_3_16675402	7407.96	462.632	-2.109682759e-001	6.444925475e-002	1.062614839e-003	1.350392e+004	8.307908e+003	1.351621e+003	8.323349e+002	1742	1352.5	25	48	7.540909e+000	1.758966e+001	0	0	0	0	0	0	0	0	0	0	0	1708.42	1285.88	1	1	1	1	25.5572	25.4878	48.4743
DATA	724	5	68	0	0	Col_4_14753508	Col_4_14753508	7429	462.5	3.371278035e-002	6.667848060e-002	6.131360022e-001	1.242793e+003	1.343110e+003	1.369914e+002	1.435279e+002	201	260	25	47	7.525251e+000	1.785055e+001	0	0	0	0	0	0	0	0	0	0	0	157.23	208.175	1	1	1	1	26.2212	25.5296	48.6351
DATA	725	5	69	0	0	Col_2_18687518	Col_2_18687518	7450.15	462.5	-8.310063297e-001	9.880811872e-002	4.089489208e-017	1.031711e+004	1.522480e+003	1.033319e+003	1.604159e+002	1349	295	25	47	7.450310e+000	1.778199e+001	0	0	0	0	0	0	0	0	0	0	0	1305.25	236.3	1	1	1	1	25.3321	25.5584	48.0938
DATA	726	5	70	0	0	NC_1_17936313	NC_1_17936313	7471.22	462.478	3.973776259e-001	2.736769215e-001	1.465028947e-001	7.697949e+001	1.921997e+002	5.814258e+001	5.400314e+001	56	92	25	47	7.439500e+000	1.810166e+001	0	0	0	0	0	0	0	0	0	0	0	9.73892	29.871	1	1	0	0	27.0811	25.7187	48.9217
DATA	727	5	71	0	0	Col_3_1568024	Col_3_1568024	7491.96	462.04	-5.464491843e-003	7.212920286e-002	9.396102227e-001	8.847611e+002	8.736984e+002	1.055904e+002	1.008643e+002	163	193.5	26	47	7.362822e+000	1.763901e+001	0	0	0	0	0	0	0	0	0	0	0	111.934	135.969	1	1	1	1	23.2073	26.0094	48.0875
DATA	728	5	72	0	0	Col_3_12433747	Col_3_12433747	7512.85	462.302	5.592289953e-002	7.618785168e-002	4.629406104e-001	6.951738e+002	7.907083e+002	9.029932e+001	9.373366e+001	140	180	26	46	7.528366e+000	1.801602e+001	0	0	0	0	0	0	0	0	0	0	0	87.9487	123.207	1	1	1	1	24.4106	25.9403	48.2247
DATA	729	5	73	0	0	Col_3_8043292	Col_3_8043292	7534.44	461.84	-3.096823684e-001	9.131221692e-002	6.951953669e-004	7.572540e+002	3.711583e+002	9.516111e+001	6.248720e+001	142	122	25	46	7.507290e+000	1.711859e+001	0	0	0	0	0	0	0	0	0	0	0	95.8026	57.9104	1	1	1	1	23.2073	25.6462	47.7389
DATA	730	5	74	0	0	Col_1_5740181	Col_1_5740181	7554.93	461.978	1.851512580e-002	7.264398732e-002	7.988197572e-001	8.383948e+002	8.749106e+002	1.017367e+002	1.008754e+002	149	211	25	47	7.547194e+000	1.740772e+001	0	0	0	0	0	0	0	0	0	0	0	106.068	136.669	1	1	1	1	22.7082	25.9311	48.4225
DATA	731	5	75	0	0	Col_5_26587636	Col_5_26587636	7576.9	462.373	-1.799415030e-001	8.128541645e-002	2.684943954e-002	8.002060e+002	5.287621e+002	9.861337e+001	7.287711e+001	138	144	26	47	7.511545e+000	1.695684e+001	0	0	0	0	0	0	0	0	0	0	0	101.237	82.6953	1	1	1	1	26.0017	25.9659	48.1784
DATA	732	5	76	0	0	NC_4_1280285	NC_4_1280285	7597.88	462.316	-1.000705192e-001	1.101691612e-001	3.637011917e-001	4.080057e+002	3.240378e+002	7.061153e+001	5.966108e+001	97.5	116.5	26	47	7.624716e+000	1.712109e+001	0	0	0	0	0	0	0	0	0	0	0	51.6181	50.7356	1	1	1	1	25.7804	26.1726	47.8902
DATA	733	5	77	0	0	Col_4_8296909	Col_4_8296909	7618.71	462.164	5.939486576e-002	6.748471190e-002	3.787925326e-001	1.127552e+003	1.292800e+003	1.266295e+002	1.386262e+002	186	261	26	47	7.730611e+000	1.670728e+001	0	0	0	0	0	0	0	0	0	0	0	142.65	202.642	1	1	1	1	24.8756	26.242	47.3693
DATA	734	5	78	0	0	NC_3_5568975	NC_3_5568975	7640.97	462.419	5.866307307e-003	1.125063925e-001	9.584155545e-001	3.491137e+002	3.538614e+002	6.738030e+001	6.124228e+001	85	123	26	47	7.748919e+000	1.719825e+001	0	0	0	0	0	0	0	0	0	0	0	44.1675	55.527	1	1	1	1	26.2212	26.2	47.619
DATA	735	5	79	0	0	NC_1_24773008	NC_1_24773008	7661.56	462.545	4.793458323e-002	7.101599252e-002	4.996866064e-001	8.852858e+002	9.885942e+002	1.056343e+002	1.107553e+002	152.5	216	26	47	7.836201e+000	1.729328e+001	0	0	0	0	0	0	0	0	0	0	0	112	155.279	1	1	1	1	24.4106	26.3365	48.0109
DATA	736	5	80	0	0	NC_1_24461605	NC_1_24461605	7682.78	462.478	-1.756959969e-002	7.228282942e-002	8.079531820e-001	8.870368e+002	8.518675e+002	1.057811e+002	9.871896e+001	156	188	26	46	7.845629e+000	1.745814e+001	0	0	0	0	0	0	0	0	0	0	0	112.222	133.935	1	1	1	1	27.0811	26.0671	47.4071
DATA	737	5	81	0	0	NC_1_24190879	NC_1_24190879	7704	462.5	1.303078403e-001	8.587449513e-002	1.291602088e-001	4.823282e+002	6.511042e+002	7.515122e+001	8.199636e+001	105.5	166	25	47	7.666643e+000	1.767101e+001	0	0	0	0	0	0	0	0	0	0	0	61.0209	102.465	1	1	1	1	26.2212	25.7673	47.8421
DATA	738	5	82	0	0	Col_1_11631076	Col_1_11631076	7725	462.5	5.405755355e-002	7.470275642e-002	4.692896498e-001	7.354279e+002	8.329091e+002	9.343363e+001	9.704164e+001	135	187	25	47	7.657074e+000	1.758685e+001	0	0	0	0	0	0	0	0	0	0	0	93.0413	131.191	1	1	1	1	26.2212	25.6353	47.9139
DATA	739	5	83	0	0	Col_4_7130292	Col_4_7130292	7746.22	462.478	-3.359496323e-002	6.209372563e-002	5.884825238e-001	3.994666e+003	3.697307e+003	4.036023e+002	3.730635e+002	509.5	619	25	47	7.486605e+000	1.745149e+001	0	0	0	0	0	0	0	0	0	0	0	505.378	582.846	1	1	1	1	27.0811	25.1768	47.6334
DATA	740	5	84	0	0	Col_1_5273967	Col_1_5273967	7767.71	462.286	-2.682783832e-002	6.408995016e-002	6.755109396e-001	1.878391e+003	1.765868e+003	1.964811e+002	1.834514e+002	272	342	24	47	7.410777e+000	1.728824e+001	0	0	0	0	0	0	0	0	0	0	0	237.641	278.599	1	1	1	1	24.8756	24.9324	47.9925
DATA	741	5	85	0	0	NC_2_3809693	NC_2_3809693	7788.5	462.324	-1.165816558e+000	1.816267792e-001	1.373994731e-010	7.231358e+002	4.936320e+001	9.246921e+001	4.967931e+001	142	63	24	47	7.498964e+000	1.725356e+001	0	0	0	0	0	0	0	0	0	0	0	91.4862	-1.50753	1	0	1	0	27.0811	25.2331	47.9634
DATA	742	5	86	0	0	Col_5_17360586	Col_5_17360586	7809.71	462.5	1.342747359e-001	1.097503347e-001	2.211574107e-001	3.127996e+002	4.261289e+002	6.557238e+001	6.542670e+001	88	135	24	47	7.172856e+000	1.672945e+001	0	0	0	0	0	0	0	0	0	0	0	39.5733	67.3218	1	1	1	1	27.0811	25.1229	47.6678
DATA	743	5	87	0	0	NC_1_4143161	NC_1_4143161	7830.43	462.241	-1.734535619e-003	1.510410569e-001	9.908374001e-001	2.398168e+002	2.388609e+002	6.242133e+001	5.506539e+001	78	96.5	24	47	7.301495e+000	1.702406e+001	0	0	0	0	0	0	0	0	0	0	0	30.34	37.7604	1	1	0	0	25.3321	24.7936	47.4721
DATA	744	5	88	0	0	NC_4_15444954	NC_4_15444954	7851.72	462.308	-1.664082710e-001	1.208162069e-001	1.683987936e-001	3.861817e+002	2.632591e+002	6.937337e+001	5.614209e+001	97	103	24	47	7.281359e+000	1.699079e+001	0	0	0	0	0	0	0	0	0	0	0	48.8571	41.6409	1	1	1	1	20.591	24.6459	47.3848
DATA	745	5	89	0	0	Col_2_11675576	Col_2_11675576	7873.14	462.293	-3.373201963e-002	6.792294981e-002	6.194557567e-001	1.189608e+003	1.100707e+003	1.321854e+002	1.207141e+002	201.5	243	24	47	6.984710e+000	1.748240e+001	0	0	0	0	0	0	0	0	0	0	0	150.501	174.194	1	1	1	1	25.7804	24.1431	47.5892
DATA	746	5	90	0	0	NC_5_1761061	NC_5_1761061	7894.4	462.414	0.000000000e+000	6.327301947e-001	1.000000000e+000	5.521898e+001	4.922423e+001	5.763074e+001	4.954310e+001	40	65	24	47	7.046806e+000	1.749136e+001	0	0	0	0	0	0	0	0	0	0	0	-5.96565	0.952618	0	0	0	0	27.501	24.3865	47.6469
DATA	747	5	91	0	0	Col_1_21980704	Col_1_21980704	7916.03	462.667	-7.064558023e-002	6.509973629e-002	2.778375333e-001	1.736190e+003	1.475543e+003	1.829341e+002	1.556425e+002	269	292	24	46	7.104792e+000	1.712126e+001	0	0	0	0	0	0	0	0	0	0	0	219.651	233.706	1	1	1	1	26.2212	24.1775	47.2687
DATA	748	5	92	0	0	NC_3_5963886	NC_3_5963886	7936.6	462.414	6.881629556e-002	9.439467138e-002	4.659849455e-001	4.264344e+002	4.996531e+002	7.169215e+001	7.033554e+001	99	143	23	47	7.106562e+000	1.715422e+001	0	0	0	0	0	0	0	0	0	0	0	53.9496	79.1665	1	1	1	1	27.501	23.7027	48.1423
DATA	749	5	93	0	0	Col_1_27041088	Col_1_27041088	7958.33	462.574	-1.102213397e-001	8.059633822e-002	1.714459316e-001	7.294621e+002	5.659544e+002	9.296479e+001	7.518165e+001	138	151	23	47	7.270337e+000	1.704834e+001	0	0	0	0	0	0	0	0	0	0	0	92.2866	89.6956	1	1	1	1	26.2212	23.9088	48.3757
DATA	750	5	94	0	0	Col_2_14937131	Col_2_14937131	7979.1	462.597	1.868273654e-001	7.529128331e-002	1.308694892e-002	6.589302e+002	1.013134e+003	8.753966e+001	1.127501e+002	126	228	23	47	7.271965e+000	1.735580e+001	0	0	0	0	0	0	0	0	0	0	0	83.3634	160.602	1	1	1	1	26.2212	23.7802	48.2286
DATA	751	5	95	0	0	NC_5_17733155	NC_5_17733155	7999.75	462.607	6.125318277e-003	6.888260058e-002	9.291422879e-001	1.050425e+003	1.065345e+003	1.198133e+002	1.174607e+002	176.5	227	23	47	7.323649e+000	1.756636e+001	0	0	0	0	0	0	0	0	0	0	0	132.893	168.905	1	1	1	1	25.1049	23.9177	48.2469
DATA	752	5	96	0	0	Col_3_10805232	Col_3_10805232	8021.26	462.714	-3.626311567e-001	2.016099737e-001	7.206982457e-002	2.572245e+002	1.116044e+002	6.311059e+001	5.071007e+001	78	78	24	47	7.273297e+000	1.762746e+001	0	0	0	0	0	0	0	0	0	0	0	32.5423	17.6959	1	1	0	0	21.6755	24.1016	48.2168
DATA	753	5	97	0	0	Col_1_11008010	Col_1_11008010	8042.4	462.414	3.235388361e-001	6.818589152e-002	2.085549711e-006	1.209253e+005	2.547159e+005	1.209267e+004	2.547164e+004	14771	37916	24	47	7.286822e+000	1.787470e+001	0	0	1	1	0	0	0	0	0	0	0	15298.6	40390.9	1	1	1	1	27.501	24.0148	48.0986
DATA	754	5	98	0	0	Col_5_19604346	Col_5_19604346	8063.28	462.492	-1.285974670e-002	6.867670773e-002	8.514642450e-001	1.090140e+003	1.058334e+003	1.233100e+002	1.168220e+002	181	242	24	47	7.197752e+000	1.775142e+001	0	0	0	0	0	0	0	0	0	0	0	137.917	167.818	1	1	1	1	25.7804	24.1273	48.3223
DATA	755	5	99	0	0	Col_1_4847244	Col_1_4847244	8084.5	462.731	-6.644495261e-002	6.539200775e-002	3.095807978e-001	1.645956e+003	1.412451e+003	1.743933e+002	1.496574e+002	254.5	276	24	48	7.233160e+000	1.770890e+001	0	0	0	0	0	0	0	0	0	0	0	208.235	223.947	1	1	1	1	24.4106	24.0311	48.6576
DATA	756	5	100	0	0	Col_3_16213145	Col_3_16213145	8105.23	462.553	-4.501489419e-002	8.585760656e-002	6.000719143e-001	5.801776e+002	5.230534e+002	8.177629e+001	7.199700e+001	123	143	24	48	7.195947e+000	1.711357e+001	0	0	0	0	0	0	0	0	0	0	0	73.4001	82.9222	1	1	1	1	23.4529	23.9894	48.1822
DATA	757	5	101	0	0	NC_5_7186123	NC_5_7186123	8127.65	462.583	4.640509961e-003	1.103321058e-001	9.664512893e-001	3.580077e+002	3.618536e+002	6.784539e+001	6.130355e+001	92	115.5	23	47	6.978240e+000	1.651157e+001	0	0	0	0	0	0	0	0	0	0	0	45.2927	57.3544	1	1	1	1	23.696	23.7463	47.8604
DATA	758	5	102	0	0	Col_1_23109972	Col_1_23109972	8148.27	462.392	4.695005279e-002	7.867884148e-002	5.506874247e-001	6.377424e+002	7.105512e+002	8.595613e+001	8.659487e+001	127	172	23	47	6.929161e+000	1.690853e+001	0	0	0	0	0	0	0	0	0	0	0	80.6828	112.598	1	1	1	1	24.1747	23.7867	47.7794
DATA	759	5	103	0	0	NC_5_2943184	NC_5_2943184	8168.92	461.96	1.129525651e-001	6.816315956e-002	9.750106670e-002	1.042789e+003	1.352536e+003	1.191444e+002	1.440299e+002	171	228	23	46	7.023044e+000	1.716020e+001	0	0	0	0	0	0	0	0	0	0	0	131.927	214.278	1	1	1	1	16.2346	23.8312	47.6584
DATA	760	5	104	0	0	Col_1_6989145	Col_1_6989145	8190.73	462.475	5.106073275e-002	7.227410775e-002	4.798852054e-001	8.225433e+002	9.251657e+002	1.004344e+002	1.049408e+002	151	207.5	24	46	7.157409e+000	1.750266e+001	0	0	0	0	0	0	0	0	0	0	0	104.063	146.505	1	1	1	1	25.7804	23.9576	47.498
DATA	761	5	105	0	0	Col_1_7529332	Col_1_7529332	8211.74	462.224	-4.933869581e-001	8.812003130e-002	2.155508374e-008	1.254197e+003	4.026974e+002	1.380268e+002	6.385023e+001	208.5	129	23	46.5	7.260764e+000	1.772647e+001	0	0	0	0	0	0	0	0	0	0	0	158.672	63.7442	1	1	1	1	25.5572	23.7782	47.6495
DATA	762	5	106	0	0	NC_2_1094519	NC_2_1094519	8232.86	461.804	1.290022694e-001	9.789383937e-002	1.875782515e-001	3.764656e+002	5.066728e+002	6.883724e+001	7.088365e+001	90	147	24	47	7.073437e+000	1.768997e+001	0	0	0	0	0	0	0	0	0	0	0	47.6279	80.1682	1	1	1	1	23.4529	23.7668	47.6077
DATA	763	5	107	0	0	Col_2_10550212	Col_2_10550212	8254	462.5	9.827061043e-002	6.410513782e-002	1.252857331e-001	1.836643e+003	2.303008e+003	1.924938e+002	2.355820e+002	276.5	380.5	23	47	6.999712e+000	1.749910e+001	0	0	0	0	0	0	0	0	0	0	0	232.36	364.161	1	1	1	1	26.2212	23.7804	47.8199
DATA	764	5	108	0	0	NC_1_21462946	NC_1_21462946	8274.92	462.306	1.726594586e-001	3.495669121e-001	6.213599132e-001	7.824715e+001	1.164469e+002	5.815950e+001	5.097892e+001	52	84.5	23	47	6.996609e+000	1.727754e+001	0	0	0	0	0	0	0	0	0	0	0	9.8993	18.4026	1	1	0	0	23.696	23.7374	48.0303
DATA	765	5	109	0	0	Col_2_11537823	Col_2_11537823	8296.08	462.528	1.423418045e-002	6.178484791e-002	8.177941469e-001	4.931053e+003	5.095348e+003	4.964617e+002	5.119496e+002	657	834	23	47	7.091303e+000	1.736169e+001	0	0	0	0	0	0	0	0	0	0	0	623.843	804.686	1	1	1	1	25.1049	23.5194	47.772
DATA	766	5	110	0	0	Col_3_10128175	Col_3_10128175	8317.62	462.442	4.088819617e-002	6.730010937e-002	5.434858262e-001	1.156217e+003	1.270362e+003	1.291886e+002	1.364125e+002	194	263	23	47	7.343000e+000	1.730862e+001	0	0	0	0	0	0	0	0	0	0	0	146.277	200.48	1	1	1	1	24.4106	23.9127	47.9847
DATA	767	5	111	0	0	NC_5_7349436	NC_5_7349436	8338.6	462.414	1.037555300e-001	9.893840071e-002	2.943216645e-001	3.801878e+002	4.827849e+002	6.904150e+001	6.931608e+001	92	135.5	23	46	7.350377e+000	1.708438e+001	0	0	0	0	0	0	0	0	0	0	0	48.0988	76.132	1	1	1	1	27.501	23.7452	47.3759
DATA	768	5	112	0	0	NC_3_15251839	NC_3_15251839	8359.34	462.531	4.982218601e-002	2.815348691e-001	8.595348553e-001	1.136155e+002	1.274265e+002	5.873999e+001	5.138426e+001	60	88	23	47	7.349741e+000	1.711994e+001	0	0	0	0	0	0	0	0	0	0	0	14.3739	20.0779	1	1	0	0	26.6546	23.87	47.5732
DATA	769	5	113	0	0	NC_5_12105241	NC_5_12105241	8381.12	462.167	-5.244406604e-003	8.706935683e-002	9.519704471e-001	5.393423e+002	5.328685e+002	7.893163e+001	7.294969e+001	113	137	23	48	7.111004e+000	1.764657e+001	0	0	0	0	0	0	0	0	0	0	0	68.2339	83.8899	1	1	1	1	23.2073	23.7268	48.5538
DATA	770	5	114	0	0	Col_2_2283403	Col_2_2283403	8401.76	462.38	1.505197198e-001	1.243442819e-001	2.260841115e-001	2.582357e+002	3.652044e+002	6.315187e+001	6.181047e+001	74	117	23	48	6.699078e+000	1.815927e+001	0	0	0	0	0	0	0	0	0	0	0	32.6702	57.441	1	1	0	1	23.696	23.4196	48.6655
DATA	771	5	115	0	0	Col_4_12698343	Col_4_12698343	8423.15	462.759	4.793445459e-002	9.681706659e-002	6.205271655e-001	4.191846e+002	4.681012e+002	7.126331e+001	6.843350e+001	99	131	23	48	7.047925e+000	1.806725e+001	0	0	0	0	0	0	0	0	0	0	0	53.0324	73.5487	1	1	1	1	24.4106	23.551	49.1985
DATA	772	5	116	0	0	NC_3_7505138	NC_3_7505138	8444.71	462.714	-2.973412919e-001	6.815491686e-002	1.284512264e-005	3.971622e+003	2.002750e+003	4.013217e+002	2.064151e+002	556.5	368	23	48	7.311244e+000	1.754180e+001	0	0	0	0	0	0	0	0	0	0	0	502.463	314.349	1	1	1	1	24.8756	23.6052	48.6358
DATA	773	5	117	0	0	NC_1_12963589	NC_1_12963589	8465.6	462.414	1.553477855e-002	6.277457139e-002	8.045450563e-001	2.523518e+003	2.615419e+003	2.588489e+002	2.662825e+002	364	453	23	47	7.350259e+000	1.740139e+001	0	0	0	0	0	0	0	0	0	0	0	319.258	410.097	1	1	1	1	27.501	23.7124	48.4347
DATA	774	5	118	0	0	NC_1_18330465	NC_1_18330465	8486.71	462.5	-5.395999628e-002	6.670322715e-002	4.185402798e-001	1.380036e+003	1.218794e+003	1.495536e+002	1.317665e+002	217.5	245	23	47	7.350997e+000	1.729599e+001	0	0	0	0	0	0	0	0	0	0	0	174.593	190.892	1	1	1	1	27.0811	23.856	48.1931
DATA	775	5	119	0	0	Col_1_21435320	Col_1_21435320	8508	462.5	-4.327211013e-001	1.096020629e-001	7.877030878e-005	6.418649e+002	2.369859e+002	8.626243e+001	5.545544e+001	123	102	23	46	7.207319e+000	1.784316e+001	0	0	0	0	0	0	0	0	0	0	0	81.2044	37.0743	1	1	1	0	26.2212	23.6224	48.4383
DATA	776	5	120	0	0	NC_3_21835456	NC_3_21835456	8529	462.5	-1.873584372e-002	1.004786211e-001	8.520793615e-001	4.265559e+002	4.085452e+002	7.169938e+001	6.472079e+001	100	121.5	23	46	7.220835e+000	1.781239e+001	0	0	0	0	0	0	0	0	0	0	0	53.965	63.8369	1	1	1	1	26.2212	23.3418	48.1585
DATA	777	5	121	0	0	Col_4_5658439	Col_4_5658439	8550.49	462.6	1.092496931e-001	7.531430482e-002	1.468958581e-001	6.883399e+002	8.852229e+002	8.977427e+001	1.017955e+002	128	193	23	47	6.904699e+000	1.795194e+001	0	0	0	0	0	0	0	0	0	0	0	87.0841	138.143	1	1	1	1	24.4106	23.1537	48.5796
DATA	778	5	122	0	0	Col_5_22241888	Col_5_22241888	8571.72	462.481	9.286652330e-002	7.255975515e-002	2.005934368e-001	7.906444e+002	9.791466e+002	9.783909e+001	1.100901e+002	142	214	23	47	6.666096e+000	1.769801e+001	0	0	0	0	0	0	0	0	0	0	0	100.027	152.607	1	1	1	1	24.8756	23.0992	48.6173
DATA	779	5	123	0	0	NC_1_28006942	NC_1_28006942	8592.69	462.792	1.809237309e-001	9.462006331e-002	5.586239890e-002	3.825898e+002	5.803061e+002	6.917407e+001	7.685689e+001	96.5	150.5	23	47	6.852650e+000	1.741016e+001	0	0	0	0	0	0	0	0	0	0	0	48.4027	90.3222	1	1	1	1	23.696	23.0427	47.9013
DATA	780	5	124	0	0	Col_2_6733701	Col_2_6733701	8613.81	462.868	-9.176735301e-002	6.546856915e-002	1.610045810e-001	1.752076e+003	1.418357e+003	1.844424e+002	1.505448e+002	258	276	22	47	7.003393e+000	1.711852e+001	0	0	0	0	0	0	0	0	0	0	0	221.661	220.46	1	1	1	1	24.4106	22.9704	47.5601
DATA	781	5	125	0	0	NC_3_16150225	NC_3_16150225	8635.33	463	2.766556808e-001	6.868904383e-002	5.633624115e-005	1.361683e+003	2.574730e+003	1.478618e+002	2.623853e+002	222	460.5	22	46	7.145348e+000	1.767011e+001	0	0	0	0	0	0	0	0	0	0	0	172.271	399.626	1	1	1	1	23.4529	22.9086	47.5504
DATA	782	5	126	0	0	Col_5_18055254	Col_5_18055254	8656	462.5	1.148206803e-001	6.346472183e-002	7.041917507e-002	2.411497e+003	3.141286e+003	2.479405e+002	3.181778e+002	317.5	517.5	22	47	6.991537e+000	1.739196e+001	0	0	0	0	0	0	0	0	0	0	0	305.086	486.923	1	1	1	1	26.2212	22.6829	47.6005
DATA	783	5	127	0	0	Col_2_7505563	Col_2_7505563	8677.54	462.286	3.474260330e-002	7.103161930e-002	6.247605538e-001	9.007103e+002	9.757257e+002	1.069303e+002	1.099463e+002	156	226	22	47	6.957555e+000	1.731668e+001	0	0	0	0	0	0	0	0	0	0	0	113.952	151.027	1	1	1	1	25.3321	22.7931	47.9167
DATA	784	5	128	0	0	Col_1_27909008	Col_1_27909008	8698.71	462.345	-4.520455930e-002	7.117025515e-002	5.253235185e-001	9.830614e+002	8.858824e+002	1.139535e+002	1.020946e+002	162	199	22	47	6.898636e+000	1.732362e+001	0	0	0	0	0	0	0	0	0	0	0	124.37	136.917	1	1	1	1	24.8756	22.7678	47.7974
DATA	785	5	129	0	0	NC_2_18597084	NC_2_18597084	8719.4	462.414	-1.013033613e-001	8.682323322e-002	2.433004049e-001	6.167171e+002	4.884079e+002	8.440795e+001	7.048737e+001	125	135	22	48	6.596661e+000	1.752421e+001	0	0	0	0	0	0	0	0	0	0	0	78.0229	75.374	1	1	1	1	27.501	22.6104	48.3546
DATA	786	5	130	0	0	NC_2_10268074	NC_2_10268074	8740.43	461.914	2.637703432e-001	2.797687048e-001	3.457751565e-001	8.927555e+001	1.638713e+002	5.831812e+001	5.346960e+001	57.5	83.5	22	47	6.699471e+000	1.735554e+001	0	0	0	0	0	0	0	0	0	0	0	11.2945	25.2534	1	1	0	0	20.3108	22.3311	47.2015
DATA	787	5	131	0	0	NC_5_17685069	NC_5_17685069	8761.71	462.5	2.979942714e-001	9.964993962e-002	2.786023277e-003	4.983215e+002	9.897007e+002	7.618756e+001	1.455883e+002	102.5	165	22	47	6.779280e+000	1.745657e+001	0	0	0	0	0	0	0	0	0	0	0	63.0442	152.267	1	1	1	1	27.0811	22.502	47.7202
DATA	788	5	132	0	0	NC_2_339420	NC_2_339420	8783.31	462.627	2.776468652e-001	1.014078600e-001	6.182863453e-003	3.118074e+002	5.909262e+002	6.552511e+001	7.809827e+001	82.5	151.5	22	47	6.920223e+000	1.771257e+001	0	0	0	0	0	0	0	0	0	0	0	39.4477	90.7684	1	1	1	1	24.1747	22.9167	47.6095
DATA	789	5	133	0	0	Col_1_1131272	Col_1_1131272	8804.42	462.5	7.662664944e-002	1.131632384e-001	4.983210897e-001	3.227983e+002	3.850862e+002	6.605520e+001	6.401883e+001	88	120	22	47	6.778700e+000	1.747778e+001	0	0	0	0	0	0	0	0	0	0	0	40.8382	59.059	1	1	1	1	24.4106	22.8798	47.7695
DATA	790	5	134	0	0	Col_2_16872199	Col_2_16872199	8825.6	462.62	1.399584164e-002	6.277411017e-002	8.235700349e-001	2.551847e+003	2.635424e+003	2.616114e+002	2.684744e+002	367	430	22	47	6.758316e+000	1.730200e+001	0	0	0	0	0	0	0	0	0	0	0	322.842	403.534	1	1	1	1	24.4106	22.8781	48.0562
DATA	791	5	135	0	0	NC_5_17235421	NC_5_17235421	8846.29	462.5	2.422244869e-001	1.314526387e-001	6.537647035e-002	2.193713e+002	3.831813e+002	6.166473e+001	6.403360e+001	71.5	120.5	22	46.5	6.692943e+000	1.696673e+001	0	0	0	0	0	0	0	0	0	0	0	27.7534	58.5821	1	1	0	1	27.0811	22.7174	48.1272
DATA	792	5	136	0	0	NC_2_6460632	NC_2_6460632	8867.93	462.649	-1.613364376e-001	6.746003645e-002	1.677577931e-002	1.694402e+003	1.168638e+003	1.789728e+002	1.276634e+002	237	237	22	47	6.720085e+000	1.682491e+001	0	0	0	0	0	0	0	0	0	0	0	214.364	178.368	1	1	1	1	25.5572	22.7324	47.8572
DATA	793	5	137	0	0	NC_5_2082892	NC_5_2082892	8888.71	462.5	-3.889810530e-002	1.390696680e-001	7.797059175e-001	2.812833e+002	2.571851e+002	6.412881e+001	5.753643e+001	81	103	22	47	6.730006e+000	1.764579e+001	0	0	0	0	0	0	0	0	0	0	0	35.586	39.1932	1	1	0	0	27.0811	22.7236	48.3685
DATA	794	5	138	0	0	Col_3_22194176	Col_3_22194176	8909.22	462.164	1.608647225e-002	2.087097039e-001	9.385632260e-001	1.652502e+002	1.714859e+002	5.995313e+001	5.432336e+001	67	88	22	47	6.847268e+000	1.728441e+001	0	0	0	0	0	0	0	0	0	0	0	20.9063	26.0941	1	1	0	0	24.4106	22.912	47.8574
DATA	795	5	139	0	0	NC_4_16881536	NC_4_16881536	8931.66	462.213	-1.362609233e-002	1.473276008e-001	9.263100166e-001	2.549099e+002	2.470362e+002	6.301660e+001	5.723909e+001	76.5	100.5	22	46	6.997399e+000	1.767719e+001	0	0	0	0	0	0	0	0	0	0	0	32.2495	37.526	1	1	0	0	23.696	22.7521	47.7034
DATA	796	5	140	0	0	NC_5_23869198	NC_5_23869198	8951.84	462.28	-5.632599575e-002	3.020057820e-001	8.520477005e-001	1.212773e+002	1.065255e+002	5.889298e+001	5.279882e+001	60.5	83	22	46	6.680802e+000	1.734064e+001	0	0	0	0	0	0	0	0	0	0	0	15.3432	16.1569	1	1	0	0	24.1747	22.3847	47.046
DATA	797	5	141	0	0	NC_5_18549151	NC_5_18549151	8974.03	462.368	-1.425633189e+000	1.486418407e-001	8.718250468e-022	1.033615e+004	3.879052e+002	1.035220e+003	6.471433e+001	1359	122	22	47	6.600203e+000	1.721964e+001	0	0	0	0	0	0	0	0	0	0	0	1307.66	58.7356	1	1	1	1	25.5572	22.2796	47.2083
DATA	798	5	142	0	0	NC_3_22939809	NC_3_22939809	8994.76	462.38	5.624953082e-002	7.192635915e-002	4.341890982e-001	8.507008e+002	9.683366e+002	1.027532e+002	1.098558e+002	149.5	208.5	22	46	6.978825e+000	1.724895e+001	0	0	0	0	0	0	0	0	0	0	0	107.625	146.397	1	1	1	1	23.696	22.6235	47.3187
DATA	799	5	143	0	0	Col_1_8848230	Col_1_8848230	9016.28	462.638	-5.846258974e-003	8.919430176e-002	9.477399137e-001	5.245803e+002	5.175659e+002	7.793039e+001	7.334219e+001	110	136	22	46	6.850034e+000	1.739263e+001	0	0	0	0	0	0	0	0	0	0	0	66.3663	78.12	1	1	1	1	25.5572	22.3802	47.3795
DATA	800	5	144	0	0	NC_1_27614739	NC_1_27614739	9036.71	462.5	-1.552843155e-002	2.013794475e-001	9.385357915e-001	1.790049e+002	1.727176e+002	6.034674e+001	5.483204e+001	70	88.5	22	46	6.866262e+000	1.769588e+001	0	0	0	0	0	0	0	0	0	0	0	22.6465	26.0314	1	1	0	0	27.0811	22.4142	47.1515
DATA	801	5	145	0	0	NC_4_12096145	NC_4_12096145	9058	462.5	-1.737703601e-001	4.360118241e-001	6.902284477e-001	9.492140e+001	6.362002e+001	5.840721e+001	5.250708e+001	58	71	22	47	6.889721e+000	1.814260e+001	0	0	0	0	0	0	0	0	0	0	0	12.0088	9.57399	1	1	0	0	26.2212	22.4387	47.8423
DATA	802	5	146	0	0	Col_1_22494197	Col_1_22494197	9079.35	462.451	1.541741284e-001	7.203835838e-002	3.234125804e-002	8.056685e+002	1.149028e+003	9.905715e+001	1.262034e+002	139	231	22	48	6.874210e+000	1.745075e+001	0	0	0	0	0	0	0	0	0	0	0	101.928	172.655	1	1	1	1	24.4106	22.392	48.1618
DATA	803	5	147	0	0	Col_5_3198697	Col_5_3198697	9100.46	462.491	-1.691075364e-001	7.965075200e-002	3.374439207e-002	8.445549e+002	5.721638e+002	1.022450e+002	7.750061e+001	152	144.5	22	47	6.635221e+000	1.660634e+001	0	0	0	0	0	0	0	0	0	0	0	106.847	85.849	1	1	1	1	24.4106	22.4451	47.882
DATA	804	5	148	0	0	NC_3_3279457	NC_3_3279457	9121.29	462.5	5.155524787e-001	3.191446058e-001	1.062198450e-001	5.690827e+001	1.865211e+002	5.787393e+001	5.557178e+001	52	94	22	47	6.671157e+000	1.707648e+001	0	0	0	0	0	0	0	0	0	0	0	6.70518	27.9468	0	1	0	0	27.0811	22.4016	48.1776
DATA	805	5	149	0	0	Col_5_26142482	Col_5_26142482	9143.11	462.393	-2.826208186e-002	6.339986202e-002	6.557596870e-001	2.252763e+003	2.110830e+003	2.325311e+002	2.174951e+002	334	373	22	48	6.869780e+000	1.714601e+001	0	0	0	0	0	0	0	0	0	0	0	285.004	315.824	1	1	1	1	25.7804	22.3117	48.4162
DATA	806	5	150	0	0	Col_5_17064143	Col_5_17064143	9163.71	462.5	3.285383561e-001	4.019939323e-001	4.137730460e-001	5.708674e+001	1.216392e+002	5.775246e+001	5.388258e+001	51	78.5	22	46	6.773472e+000	1.690266e+001	0	0	0	0	0	0	0	0	0	0	0	4.74134	18.1756	0	1	0	0	27.0811	22.3848	47.5471
DATA	807	5	151	0	0	Col_1_24304027	Col_1_24304027	9184.85	462.5	-8.445914125e-002	7.943467757e-002	2.876673381e-001	7.487781e+002	6.164445e+002	9.448803e+001	8.100970e+001	143	141	22	47	6.630513e+000	1.735513e+001	0	0	0	0	0	0	0	0	0	0	0	94.7303	91.991	1	1	1	1	26.6546	22.1815	48.2846
DATA	808	5	152	0	0	Col_2_17431021	Col_2_17431021	9206.42	462.472	-2.297145948e-001	1.014849604e-001	2.360282771e-002	5.594524e+002	3.296466e+002	8.031919e+001	6.209839e+001	114.5	113.5	22	47	6.518549e+000	1.755917e+001	0	0	0	0	0	0	0	0	0	0	0	70.7781	49.1304	1	1	1	1	24.4106	22.3346	48.2286
DATA	809	5	153	0	0	NC_2_12703309	NC_2_12703309	9227.98	462.044	9.400144460e-002	1.591446468e-001	5.547437589e-001	2.072387e+002	2.573192e+002	6.124362e+001	5.863421e+001	73	99	22	47	6.825865e+000	1.761940e+001	0	0	0	0	0	0	0	0	0	0	0	26.2184	38.3072	1	1	0	0	22.7082	22.4017	48.1129
DATA	810	5	154	0	0	NC_3_15881103	NC_3_15881103	9248.7	462.316	1.237963502e-001	1.367356588e-001	3.652694575e-001	2.410620e+002	3.205716e+002	6.246928e+001	6.172481e+001	79	108	22	47	6.924456e+000	1.743141e+001	0	0	0	0	0	0	0	0	0	0	0	30.4975	47.6682	1	1	0	1	25.1049	22.5911	47.9207
DATA	811	5	155	0	0	Col_5_16495415	Col_5_16495415	9268.98	462.024	1.489464694e-002	6.408762042e-002	8.162190607e-001	1.828047e+003	1.891830e+003	1.916739e+002	1.964126e+002	266	332	22	47	7.018194e+000	1.758888e+001	0	0	0	0	0	0	0	0	0	0	0	231.272	281.037	1	1	1	1	22.1978	22.5903	47.8174
DATA	812	5	156	0	0	NC_5_23126916	NC_5_23126916	9290.67	462.146	1.546167264e-001	1.590013763e-001	3.308397536e-001	1.936823e+002	2.765074e+002	6.079827e+001	5.965023e+001	70	107	22	47	6.932230e+000	1.749846e+001	0	0	0	0	0	0	0	0	0	0	0	24.5034	41.0328	1	1	0	1	23.4529	22.4941	47.6664
DATA	813	5	157	0	0	Col_2_8606488	Col_2_8606488	9311.39	462.561	-4.835045267e-001	7.696826315e-002	3.345272302e-010	4.189941e+003	1.376269e+003	4.229390e+002	1.474459e+002	566	273	22	47	6.812893e+000	1.787639e+001	0	0	0	0	0	0	0	0	0	0	0	530.083	204.031	1	1	1	1	25.1049	22.2962	48.2439
DATA	814	5	158	0	0	Col_1_23405545	Col_1_23405545	9332.78	462.167	1.363243136e-001	7.212771052e-002	5.875249407e-002	8.102299e+002	1.109003e+003	9.942850e+001	1.228920e+002	146.5	225	22	47	6.929979e+000	1.807561e+001	0	0	0	0	0	0	0	0	0	0	0	102.505	164.279	1	1	1	1	24.4106	22.311	48.5142
DATA	815	5	159	0	0	Col_2_9759081	Col_2_9759081	9354.27	462.265	1.010502378e-001	1.294230562e-001	4.349350628e-001	2.659576e+002	3.356315e+002	6.347154e+001	6.272620e+001	77.5	115.5	22	47	6.749062e+000	1.780151e+001	0	0	0	0	0	0	0	0	0	0	0	33.6472	49.6778	1	1	0	1	23.9365	22.4211	48.3846
DATA	816	5	160	0	0	NC_3_1646071	NC_3_1646071	9375.45	462.918	-4.374209429e-002	7.304567552e-002	5.492848632e-001	9.089262e+002	8.218386e+002	1.076233e+002	9.781029e+001	165	191	22	46	6.657068e+000	1.710831e+001	0	0	0	0	0	0	0	0	0	0	0	114.991	121.544	1	1	1	1	23.696	22.3766	47.4623
DATA	817	5	161	0	0	NC_1_4616112	NC_1_4616112	9396.29	462.5	2.566641757e-001	1.063197835e-001	1.577511383e-002	2.986549e+002	5.393042e+002	6.490955e+001	7.565724e+001	75	142	22	47	6.761894e+000	1.679528e+001	0	0	0	0	0	0	0	0	0	0	0	37.7838	79.7185	1	1	1	1	27.0811	22.4909	47.6615
DATA	818	5	162	0	0	NC_2_11910217	NC_2_11910217	9418.23	462.755	9.669068512e-003	1.554511080e-001	9.504035134e-001	2.356654e+002	2.409710e+002	6.226302e+001	5.830437e+001	75	94	22	46	6.748214e+000	1.690843e+001	0	0	0	0	0	0	0	0	0	0	0	29.8148	35.5995	1	1	0	0	24.4106	22.3685	47.3329
DATA	819	5	163	0	0	Col_2_8304497	Col_2_8304497	9438.51	462.642	5.096160656e-002	6.886973932e-002	4.593176237e-001	1.041218e+003	1.170855e+003	1.190069e+002	1.285682e+002	182	234	22	47	6.732061e+000	1.734617e+001	0	0	0	0	0	0	0	0	0	0	0	131.728	172.912	1	1	1	1	24.4106	22.1471	47.6139
DATA	820	5	164	66	1	DarkCorner	DarkCorner	9459.71	462.222	0.000000000e+000	6.116710676e-001	1.000000000e+000	5.861798e+001	5.278428e+001	5.763074e+001	5.312230e+001	43	59	22	47	6.768669e+000	1.745388e+001	0	0	0	0	0	0	0	0	0	0	0	-1.99071	-6.26561	0	0	0	0	22.4545	22.1134	48.3112
DATA	821	6	1	0	0	NC_2_16525467	NC_2_16525467	6022.19	468.333	-7.768085353e-002	2.860882903e-001	7.859853109e-001	1.283111e+002	1.072960e+002	5.904184e+001	5.004198e+001	62	76.5	24	47	7.189128e+000	1.746122e+001	0	0	0	0	0	0	0	0	0	0	0	16.2331	17.2176	1	1	0	0	25.5572	24.3381	48.5985
DATA	822	6	2	0	0	Col_3_9995799	Col_3_9995799	6042.74	468.426	-1.912699567e-001	7.766554908e-002	1.378803339e-002	9.200677e+002	5.923111e+002	1.085659e+002	7.697664e+001	156.5	151	24	47	6.993992e+000	1.686187e+001	0	0	0	0	0	0	0	0	0	0	0	116.401	94.4952	1	1	1	1	24.8756	24.4168	48.3361
DATA	823	6	3	0	0	Col_1_12920374	Col_1_12920374	6064.25	468.393	5.534346583e-002	1.015282176e-001	5.856818020e-001	3.832431e+002	4.353292e+002	6.921022e+001	6.588048e+001	94	126	24	47	7.249906e+000	1.741276e+001	0	0	0	0	0	0	0	0	0	0	0	48.4853	69.0514	1	1	1	1	26.0017	24.7805	49.0914
DATA	824	6	4	0	0	NC_5_16277427	NC_5_16277427	6085.67	468.653	3.607550301e-001	7.172005153e-002	4.903667508e-007	1.267958e+003	2.909778e+003	1.392784e+002	2.951953e+002	213	520	24	48	7.604651e+000	1.773920e+001	0	0	0	0	0	0	0	0	0	0	0	160.413	459.013	1	1	1	1	23.9365	24.9692	50
DATA	825	6	5	0	0	Col_1_24607844	Col_1_24607844	6106.72	468.534	-4.636127588e-002	6.843691489e-002	4.981326455e-001	1.168499e+003	1.050188e+003	1.302889e+002	1.163023e+002	189	222.5	24	48	7.515161e+000	1.856124e+001	0	0	0	0	0	0	0	0	0	0	0	147.831	164.831	1	1	1	1	25.3321	24.9069	49.8947
DATA	826	6	6	0	0	NC_2_12759619	NC_2_12759619	6127.85	468.5	3.335133953e-001	2.702663168e-001	2.171963434e-001	8.440701e+001	1.819248e+002	5.824558e+001	5.340736e+001	57	96.5	25	47	7.330848e+000	1.915343e+001	0	0	0	0	0	0	0	0	0	0	0	10.6786	28.417	1	1	0	0	26.6546	25.0433	49.6439
DATA	827	6	7	0	0	Col_2_15838068	Col_2_15838068	6148.9	468.403	-5.022233622e-002	7.808441729e-002	5.201073038e-001	7.337922e+002	6.536582e+002	9.330494e+001	8.256458e+001	135	158	24	48	7.339592e+000	1.847993e+001	0	0	0	0	0	0	0	0	0	0	0	92.8344	101.643	1	1	1	1	26.2212	24.8372	49.3469
DATA	828	6	8	0	0	NC_2_19017688	NC_2_19017688	6169.82	468.49	0.000000000e+000	6.231783177e-001	1.000000000e+000	5.567470e+001	5.156358e+001	5.763074e+001	5.091703e+001	42	70	24.5	47	7.375832e+000	1.793255e+001	0	0	0	0	0	0	0	0	0	0	0	-5.14708	7.98406	0	1	0	0	23.696	24.9323	48.9364
DATA	829	6	9	0	0	NC_1_28634252	NC_1_28634252	6191.29	468.5	1.641951690e-001	1.018316979e-001	1.068712154e-001	3.440980e+002	5.022007e+002	6.712180e+001	7.147797e+001	92	134	24	47	6.836720e+000	1.745987e+001	0	0	0	0	0	0	0	0	0	0	0	43.5329	77.4427	1	1	1	1	27.0811	24.5479	48.3677
DATA	830	6	10	0	0	Col_3_6750615	Col_3_6750615	6212.2	468.418	3.460106306e-002	7.018911109e-002	6.220344200e-001	9.496003e+002	1.028352e+003	1.110797e+002	1.148105e+002	164	215	24	48	7.380284e+000	1.738074e+001	0	0	0	0	0	0	0	0	0	0	0	120.137	157.99	1	1	1	1	25.1049	24.6888	48.8429
DATA	831	6	11	0	0	Col_5_15747374	Col_5_15747374	6233.6	468.414	-7.364951339e-002	6.178837246e-002	2.332753935e-001	6.119840e+004	5.165241e+004	6.120111e+003	5.165495e+003	7653	8093	24	49	7.039832e+000	1.745924e+001	0	0	0	1	0	0	0	0	0	0	0	7742.41	7907.24	1	1	1	1	27.501	24.3696	49.8392
DATA	832	6	12	0	0	NC_4_9160843	NC_4_9160843	6254.78	468.478	0.000000000e+000	6.274848462e-001	1.000000000e+000	5.589285e+001	5.107842e+001	5.763074e+001	5.140552e+001	33.5	55.5	24	48	6.952369e+000	1.792745e+001	0	0	0	0	0	0	0	0	0	0	0	-10.844	-6.2463	0	0	0	0	30	24.4158	49.3046
DATA	833	6	13	0	0	Col_2_15230018	Col_2_15230018	6275.93	468.271	-2.214039610e-002	7.009145062e-002	7.520945821e-001	1.021814e+003	9.710274e+002	1.173130e+002	1.099434e+002	178	203	24	48	7.267311e+000	1.758198e+001	0	0	0	0	0	0	0	0	0	0	0	129.273	147.71	1	1	1	1	26.0017	24.5134	48.5821
DATA	834	6	14	0	0	Col_5_5901094	Col_5_5901094	6296.85	468.642	-1.280528867e-001	7.861224637e-002	1.033304292e-001	8.147889e+002	6.067255e+002	9.980036e+001	7.971901e+001	149	156	24	48	7.378773e+000	1.736827e+001	0	0	0	0	0	0	0	0	0	0	0	103.082	92.028	1	1	1	1	24.6442	24.8065	48.9625
DATA	835	6	15	0	0	Col_4_16028697	Col_4_16028697	6318	468.7	9.611243876e-002	7.237906633e-002	1.842098922e-001	8.069249e+002	1.006805e+003	9.915937e+001	1.132462e+002	146	206.5	24	48	7.632452e+000	1.712760e+001	0	0	0	0	0	0	0	0	0	0	0	102.087	152.309	1	1	1	1	26.2212	24.7376	48.8658
DATA	836	6	16	0	0	Col_1_24353942	Col_1_24353942	6339.26	468.76	-1.316684781e-001	1.801953857e-001	4.649634024e-001	2.312165e+002	1.707460e+002	6.209599e+001	5.470694e+001	74	92	24	48	7.466213e+000	1.742843e+001	0	0	0	0	0	0	0	0	0	0	0	29.2519	25.7673	1	1	0	0	24.4106	24.4168	49.2053
DATA	837	6	17	0	0	NC_3_22560532	NC_3_22560532	6360.6	468.414	3.925855100e-001	7.118170978e-002	3.482682297e-008	7.525227e+004	1.858254e+005	7.525447e+003	1.858261e+004	9356.5	26295.5	24	47	7.430424e+000	1.824225e+001	0	0	1	1	0	0	0	0	0	0	0	9520.41	27981.7	1	1	1	1	27.501	24.3555	48.9245
DATA	838	6	18	0	0	Col_3_14773854	Col_3_14773854	6381.64	468.283	5.257945499e-002	6.671597481e-002	4.306329972e-001	1.240422e+003	1.400067e+003	1.367764e+002	1.494184e+002	207.5	271.5	24	47	7.045276e+000	1.807270e+001	0	0	0	0	0	0	0	0	0	0	0	156.93	210.404	1	1	1	1	24.8756	24.5453	48.2052
DATA	839	6	19	0	0	Col_3_20243333	Col_3_20243333	6402.49	468.618	-6.540506452e-002	6.744545351e-002	3.321723426e-001	1.337334e+003	1.150363e+003	1.456225e+002	1.263624e+002	214	222.5	24	48	7.229507e+000	1.858248e+001	0	0	0	0	0	0	0	0	0	0	0	169.19	172.557	1	1	1	1	24.4106	24.6589	48.8024
DATA	840	6	20	0	0	Col_3_15676898	Col_3_15676898	6424	468.522	1.722585434e-001	1.443975449e-001	2.328903513e-001	2.124021e+002	3.158037e+002	6.142026e+001	6.116004e+001	70	109	24	47	7.571512e+000	1.740234e+001	0	0	0	0	0	0	0	0	0	0	0	26.8717	47.2924	1	1	0	1	22.4545	24.7189	48.6734
DATA	841	6	21	0	0	NC_3_20946122	NC_3_20946122	6445.15	468.5	8.887018293e-002	7.670111132e-002	2.465965494e-001	1.514269e+003	1.858117e+003	1.620228e+002	2.486325e+002	208	264.5	24	47	7.667080e+000	1.756692e+001	0	0	0	1	0	0	0	0	0	0	0	191.575	277.85	1	1	1	1	26.6546	24.4601	48.4142
DATA	842	6	22	0	0	NC_2_12106278	NC_2_12106278	6465.45	467.909	1.500187361e-001	1.800327815e-001	4.046836394e-001	1.680660e+002	2.374098e+002	6.003135e+001	5.763118e+001	69	97	24	47	7.443296e+000	1.787274e+001	0	0	0	0	0	0	0	0	0	0	0	21.2626	35.4592	1	1	0	0	22.4545	24.2919	48.1965
DATA	843	6	23	0	0	Col_3_17492446	Col_3_17492446	6487.59	468.153	1.245789966e-002	8.352897307e-002	8.814394924e-001	5.900413e+002	6.072120e+002	8.247902e+001	8.032156e+001	119	144	24	47	7.377832e+000	1.795005e+001	0	0	0	0	0	0	0	0	0	0	0	74.648	90.5812	1	1	1	1	25.3321	24.5267	48.9242
DATA	844	6	24	0	0	Col_1_8930659	Col_1_8930659	6508.31	468.078	7.369798597e-002	6.601692214e-002	2.642723854e-001	1.337430e+003	1.584781e+003	1.456314e+002	1.669881e+002	217	289	24	48	7.265725e+000	1.786345e+001	0	0	0	0	0	0	0	0	0	0	0	169.203	236.187	1	1	1	1	24.1747	24.1369	49.3388
DATA	845	6	25	0	0	NC_3_10526420	NC_3_10526420	6529.74	468.22	1.293241120e-001	1.015783817e-001	2.029662370e-001	3.636841e+002	4.898334e+002	6.814663e+001	7.192927e+001	92	131	23	48	7.234044e+000	1.788041e+001	0	0	0	0	0	0	0	0	0	0	0	46.0108	72.9399	1	1	1	1	24.4106	23.8269	49.3373
DATA	846	6	26	0	0	Col_1_7604416	Col_1_7604416	6551.04	468.04	-3.630604615e-001	1.713536382e-001	3.410915925e-002	3.198479e+002	1.386383e+002	6.591152e+001	5.450034e+001	85	83	23	48	7.174682e+000	1.769909e+001	0	0	0	0	0	0	0	0	0	0	0	40.465	20.6308	1	1	1	0	23.2073	23.6902	49.4284
DATA	847	6	27	0	0	Col_5_17287573	Col_5_17287573	6571.5	468.5	-1.771756286e-001	7.204317172e-002	1.392090002e-002	1.215208e+003	8.081181e+002	1.344939e+002	9.649786e+001	202	174	24	48	7.262179e+000	1.794190e+001	0	0	0	0	0	0	0	0	0	0	0	153.74	120.187	1	1	1	1	24.4106	23.9484	48.7553
DATA	848	6	28	0	0	Col_4_10192403	Col_4_10192403	6592.75	469.107	1.038650654e-001	1.071239880e-001	3.322568765e-001	3.442554e+002	4.372661e+002	6.712987e+001	6.852713e+001	81	123	24	48	7.409048e+000	1.799439e+001	0	0	0	0	0	0	0	0	0	0	0	43.5529	65.0011	1	1	1	1	17.9125	24.4725	48.7009
DATA	849	6	29	0	0	NC_1_12326949	NC_1_12326949	6614.45	468.755	4.590406375e-002	6.539572406e-002	4.827147794e-001	1.458307e+003	1.620888e+003	1.568052e+002	1.704640e+002	224	277	25	48	7.268955e+000	1.813594e+001	0	0	0	0	0	0	0	0	0	0	0	184.495	240.896	1	1	1	1	23.696	25.0221	48.8373
DATA	850	6	30	0	0	NC_4_7634401	NC_4_7634401	6635.1	468.403	5.715801552e-002	7.012827362e-002	4.150439674e-001	9.494797e+002	1.083038e+003	1.110694e+002	1.204799e+002	163	230	24	47	7.358855e+000	1.813705e+001	0	0	0	0	0	0	0	0	0	0	0	120.122	160.947	1	1	1	1	26.2212	24.6801	48.8278
DATA	851	6	31	0	0	NC_4_6836913	NC_4_6836913	6656.46	468.421	-4.049221513e-001	7.544324189e-002	7.994966628e-008	2.242323e+003	8.826245e+002	2.315198e+002	1.028400e+002	327	178	24	47.5	7.288602e+000	1.824560e+001	0	0	0	0	0	0	0	0	0	0	0	283.683	131.161	1	1	1	1	24.8756	24.6858	49.0543
DATA	852	6	32	0	0	NC_5_21028166	NC_5_21028166	6677.77	468.208	5.447149936e-002	8.189516049e-002	5.059628875e-001	5.905023e+002	6.694114e+002	8.251201e+001	8.524219e+001	122.5	171.5	24	47	7.083171e+000	1.758828e+001	0	0	0	0	0	0	0	0	0	0	0	74.7063	99.4894	1	1	1	1	24.4106	24.6936	48.9754
DATA	853	6	33	0	0	NC_2_2350037	NC_2_2350037	6699.27	469.2	-9.128608863e-002	1.204377858e-001	4.484795841e-001	3.643783e+002	2.953020e+002	6.818370e+001	6.047019e+001	95	108	25	47	7.089995e+000	1.721897e+001	0	0	0	0	0	0	0	0	0	0	0	46.0987	43.8924	1	1	1	1	18.5412	25.0546	48.6548
DATA	854	6	34	0	0	Col_3_10578994	Col_3_10578994	6720.04	468.286	1.513329443e-001	7.851903491e-002	5.393715550e-002	6.043848e+002	8.563405e+002	8.351115e+001	1.005757e+002	118.5	176.5	25	47	7.034464e+000	1.708160e+001	0	0	0	0	0	0	0	0	0	0	0	76.4627	127.336	1	1	1	1	25.3321	24.9641	48.3246
DATA	855	6	35	0	0	Col_5_1911246	Col_5_1911246	6741.75	468.057	1.657539234e-001	1.349055620e-001	2.191969326e-001	2.338104e+002	3.424662e+002	6.219304e+001	6.286963e+001	79	113	24	48	7.086759e+000	1.737633e+001	0	0	0	0	0	0	0	0	0	0	0	29.5801	50.9471	1	1	0	1	24.1747	24.7634	49.1033
DATA	856	6	36	0	0	NC_4_701440	NC_4_701440	6762.06	468.625	6.564597277e-002	8.649537464e-002	4.478803407e-001	5.183697e+002	6.029560e+002	7.751370e+001	8.008112e+001	116	145	24	48	7.464405e+000	1.735113e+001	0	0	0	0	0	0	0	0	0	0	0	65.5806	89.7366	1	1	1	1	23.2073	24.8865	49.1461
DATA	857	6	37	0	0	Col_1_443677	Col_1_443677	6783.71	468.5	3.872488247e-001	7.093364988e-002	4.779870041e-008	1.087441e+005	2.652496e+005	1.087457e+004	2.652501e+004	14709	40180	25	47	7.809425e+000	1.755911e+001	0	0	1	1	0	0	0	0	0	0	0	13757.6	39501.2	1	1	1	1	27.0811	25.2685	48.5538
DATA	858	6	38	0	0	Col_5_17637196	Col_5_17637196	6804.71	468.431	-5.322073113e-002	1.107034034e-001	6.306937416e-001	3.915737e+002	3.464119e+002	6.967497e+001	6.300922e+001	98	115	25	47	7.561126e+000	1.743623e+001	0	0	0	0	0	0	0	0	0	0	0	49.5392	51.6234	1	1	1	1	26.8687	25.6552	48.1825
DATA	859	6	39	0	0	NC_4_8548200	NC_4_8548200	6825.24	468.471	-1.835514868e-002	7.435790023e-002	8.050253435e-001	8.262724e+002	7.920783e+002	1.007401e+002	9.507873e+001	151	179	26	48	7.489809e+000	1.760183e+001	0	0	0	0	0	0	0	0	0	0	0	104.534	118.125	1	1	1	1	23.9365	26.0742	48.6514
DATA	860	6	40	0	0	Col_1_17879752	Col_1_17879752	6846.5	468.5	-1.591842441e-001	6.514876516e-002	1.454975397e-002	2.505779e+003	1.736835e+003	2.571198e+002	1.814591e+002	355	324.5	26	47	7.592711e+000	1.758746e+001	0	0	0	0	0	0	0	0	0	0	0	317.014	259.236	1	1	1	1	24.4106	26.0506	48.1102
DATA	861	6	41	0	0	Col_5_26017637	Col_5_26017637	6868.15	468.254	1.134859012e-001	1.265912842e-001	3.699992148e-001	2.688167e+002	3.490938e+002	6.359187e+001	6.304629e+001	79	115.5	26	46	7.876357e+000	1.775921e+001	0	0	0	0	0	0	0	0	0	0	0	34.0089	52.1548	1	1	0	1	26.0017	26.1594	47.8703
DATA	862	6	42	0	0	Col_4_12616647	Col_4_12616647	6889.04	468.722	-1.043305839e-002	8.672793070e-002	9.042483508e-001	5.594205e+002	5.461417e+002	8.031697e+001	7.572226e+001	119	133	26	47	7.741180e+000	1.782425e+001	0	0	0	0	0	0	0	0	0	0	0	70.7741	81.6683	1	1	1	1	24.8756	26.4356	48.4799
DATA	863	6	43	0	0	NC_2_18076754	NC_2_18076754	6910.71	468.5	2.890700469e-001	4.279043657e-001	4.993275060e-001	5.627666e+001	1.094960e+002	5.780265e+001	5.352631e+001	55	79	26	49	7.769100e+000	1.752141e+001	0	0	0	0	0	0	0	0	0	0	0	5.63575	16.3915	0	1	0	0	27.0811	26.4666	48.7208
DATA	864	6	44	0	0	Col_1_22051947	Col_1_22051947	6931.74	468.431	-8.197828871e-002	6.851426963e-002	2.314960063e-001	1.260769e+003	1.043896e+003	1.386243e+002	1.167748e+002	203	209	26	47	7.681379e+000	1.746887e+001	0	0	0	0	0	0	0	0	0	0	0	159.504	156.442	1	1	1	1	25.7804	26.7414	48.3682
DATA	865	6	45	0	0	NC_5_14708468	NC_5_14708468	6953	468.5	1.041574040e-001	9.338020986e-002	2.646739271e-001	4.290430e+002	5.453286e+002	7.184762e+001	7.554271e+001	97.5	138	26	46	7.710152e+000	1.704612e+001	0	0	0	0	0	0	0	0	0	0	0	54.2796	81.819	1	1	1	1	26.2212	26.6774	47.9138
DATA	866	6	46	0	0	Col_5_4858191	Col_5_4858191	6974	468.5	-1.461165412e-002	6.791821936e-002	8.296612861e-001	1.185813e+003	1.146580e+003	1.318439e+002	1.259874e+002	197.5	242	26	46	7.702997e+000	1.677324e+001	0	0	0	0	0	0	0	0	0	0	0	150.021	172.233	1	1	1	1	26.2212	26.5475	47.2192
DATA	867	6	47	0	0	NC_5_12974888	NC_5_12974888	6995.15	468.5	1.029646277e-001	8.394090069e-002	2.199607914e-001	5.299697e+002	6.717623e+002	7.829419e+001	8.504257e+001	110	159.5	26	47	7.829496e+000	1.719326e+001	0	0	0	0	0	0	0	0	0	0	0	67.0482	101.034	1	1	1	1	26.6546	26.598	47.5467
DATA	868	6	48	0	0	NC_3_18658615	NC_3_18658615	7016.29	468.5	2.059989034e-001	1.241500616e-001	9.706070782e-002	2.481644e+002	3.987846e+002	6.274677e+001	6.559654e+001	80.5	117	26	48	8.030757e+000	1.795547e+001	0	0	0	0	0	0	0	0	0	0	0	31.3961	60.0551	1	1	0	1	27.0811	26.7256	48.5467
DATA	869	6	49	0	0	NC_2_14640270	NC_2_14640270	7037.5	468.5	1.379232523e-001	6.269982881e-002	2.782542168e-002	4.829261e+004	6.634434e+004	4.829604e+003	6.634638e+003	5593	8873	26	48	8.035934e+000	1.754744e+001	0	0	1	1	0	0	0	0	0	0	0	6109.65	10004.4	1	1	1	1	27.9146	26.3648	48.5726
DATA	870	6	50	0	0	NC_3_7440842	NC_3_7440842	7058.07	468.327	2.152851977e-001	2.967895147e-001	4.682189014e-001	8.985453e+001	1.475113e+002	5.832701e+001	5.399817e+001	60	83	26	47	8.076826e+000	1.730480e+001	0	0	0	0	0	0	0	0	0	0	0	11.3678	22.2737	1	1	0	0	25.3321	26.3811	48.22
DATA	871	6	51	0	0	Col_4_12076037	Col_4_12076037	7079.85	468.5	5.542297219e-002	7.348549414e-002	4.507274059e-001	7.887063e+002	8.960624e+002	9.768253e+001	1.035369e+002	147	193	27	48	8.160804e+000	1.732404e+001	0	0	0	0	0	0	0	0	0	0	0	99.7818	135.493	1	1	1	1	26.6546	27.0787	48.562
DATA	872	6	52	0	0	Col_1_19640176	Col_1_19640176	7101	468.5	1.092984566e-001	9.783019544e-002	2.638976304e-001	3.920366e+002	5.042258e+002	6.970099e+001	7.228742e+001	99	148	27	47	7.976444e+000	1.747423e+001	0	0	0	0	0	0	0	0	0	0	0	49.5978	76.3514	1	1	1	1	26.2212	27.3097	47.8886
DATA	873	6	53	0	0	Col_3_21838840	Col_3_21838840	7122.07	468.431	-3.730375323e-002	7.190110260e-002	6.038860459e-001	9.427252e+002	8.651299e+002	1.104926e+002	1.007960e+002	168	198.5	27	47	8.329151e+000	1.745989e+001	0	0	0	0	0	0	0	0	0	0	0	119.267	131.189	1	1	1	1	25.7804	27.4995	48.7432
DATA	874	6	54	0	0	NC_1_22927968	NC_1_22927968	7143.29	468.5	3.537702064e-002	7.343314761e-002	6.299777305e-001	8.040225e+002	8.722585e+002	9.892332e+001	1.013703e+002	147	199	27	47	8.367219e+000	1.760331e+001	0	0	0	0	0	0	0	0	0	0	0	101.719	132.462	1	1	1	1	27.0811	27.2487	49.2096
DATA	875	6	55	0	0	NC_1_2829159	NC_1_2829159	7164.5	468.5	7.269991897e-002	1.058165349e-001	4.920591501e-001	3.591396e+002	4.245836e+002	6.790518e+001	6.680172e+001	92	126	27	48	7.914032e+000	1.782262e+001	0	0	0	0	0	0	0	0	0	0	0	45.4359	64.5725	1	1	1	1	27.9146	27.0833	49.3984
DATA	876	6	56	0	0	NC_3_1671716	NC_3_1671716	7185.85	468.455	5.546613431e-002	7.091961739e-002	4.341566228e-001	8.966040e+002	1.018748e+003	1.065847e+002	1.141502e+002	156	213	27	49	7.763572e+000	1.767666e+001	0	0	0	0	0	0	0	0	0	0	0	113.432	155.168	1	1	1	1	25.7804	27.0671	49.5205
DATA	877	6	57	0	0	Col_1_2752247	Col_1_2752247	7206.85	468.5	-3.646961634e-002	6.576574995e-002	5.792106168e-001	1.502388e+003	1.381378e+003	1.609130e+002	1.473976e+002	235	271	26	49	7.645151e+000	1.827935e+001	0	0	0	0	0	0	0	0	0	0	0	190.072	210.711	1	1	1	1	26.6546	26.4667	50.3592
DATA	878	6	58	0	0	NC_5_8981938	NC_5_8981938	7228.29	468.436	1.336389186e-001	1.000391201e-001	1.815928930e-001	3.669345e+002	4.991458e+002	6.832065e+001	7.160617e+001	90.5	142.5	26	49	7.626712e+000	1.762869e+001	0	0	0	0	0	0	0	0	0	0	0	46.4221	76.2539	1	1	1	1	25.1049	25.9839	49.8995
DATA	879	6	59	0	0	NC_1_21676158	NC_1_21676158	7249	468.5	2.290637785e-001	1.310277954e-001	8.042808383e-002	2.721147e+002	4.611220e+002	6.373199e+001	8.733306e+001	73	110	25	48	7.832841e+000	1.763586e+001	0	0	0	0	0	0	0	0	0	0	0	34.4261	70.5478	1	1	0	1	26.2212	25.6346	49.0179
DATA	880	6	60	0	0	NC_1_29373177	NC_1_29373177	7270.29	468.5	3.232684071e-001	4.082845671e-001	4.284934621e-001	5.591975e+001	1.177155e+002	5.772704e+001	5.252600e+001	52	79.5	25	48	7.705726e+000	1.793143e+001	0	0	0	0	0	0	0	0	0	0	0	4.21682	18.0366	0	1	0	0	30	25.2472	49.0363
DATA	881	6	61	0	0	NC_3_19546098	NC_3_19546098	7291.29	468.5	1.595718560e-001	7.794459514e-002	4.063381054e-002	6.054669e+002	8.743036e+002	8.358949e+001	1.012756e+002	113	164	25	47	7.670785e+000	1.781249e+001	0	0	0	0	0	0	0	0	0	0	0	76.5996	134.161	1	1	1	1	27.0811	25.112	48.4391
DATA	882	6	62	0	0	Col_5_16529919	Col_5_16529919	7312.04	468.636	3.083434590e-003	6.756528519e-002	9.636000775e-001	1.183232e+003	1.191662e+003	1.316118e+002	1.296370e+002	201	245.5	25	47	7.674044e+000	1.740735e+001	0	0	0	0	0	0	0	0	0	0	0	149.694	183.123	1	1	1	1	25.3321	25.739	48.3586
DATA	883	6	63	0	0	NC_4_10173746	NC_4_10173746	7334.25	468.357	-1.074027875e+000	1.289747810e-001	8.261938799e-017	1.711769e+003	1.443501e+002	1.806179e+002	5.296533e+001	263	82	25	46	7.651346e+000	1.686924e+001	0	0	0	0	0	0	0	0	0	0	0	216.561	22.2172	1	1	1	0	25.1049	25.8531	47.6112
DATA	884	6	64	0	0	Col_4_2604509	Col_4_2604509	7354.81	468.417	-9.331554212e-002	7.137187806e-002	1.910581251e-001	1.049866e+003	8.468731e+002	1.197643e+002	9.880063e+001	184	197	25	47	7.589500e+000	1.722446e+001	0	0	0	0	0	0	0	0	0	0	0	132.822	130.529	1	1	1	1	23.696	25.7792	48.0981
DATA	885	6	65	0	0	NC_3_21290330	NC_3_21290330	7376.07	468.271	9.871226218e-003	6.905315121e-002	8.863287748e-001	1.045714e+003	1.069755e+003	1.194005e+002	1.184305e+002	173.5	224	25	47	7.330541e+000	1.660152e+001	0	0	0	0	0	0	0	0	0	0	0	132.297	165.123	1	1	1	1	26.0017	25.7384	47.7502
DATA	886	6	66	0	0	NC_5_25307002	NC_5_25307002	7397.15	468.5	2.700103318e-001	1.074528944e-001	1.197686849e-002	2.841262e+002	5.290803e+002	6.425402e+001	7.330809e+001	84	144	25	47	7.366180e+000	1.733325e+001	0	0	0	0	0	0	0	0	0	0	0	35.9457	81.7813	1	1	0	1	26.6546	25.6894	48.6543
DATA	887	6	67	0	0	NC_5_12092361	NC_5_12092361	7418.29	468.5	-4.734868690e-001	7.857464828e-002	1.681195886e-009	2.418163e+003	8.128282e+002	2.485889e+002	9.578351e+001	353.5	180.5	25	48	7.436028e+000	1.771938e+001	0	0	0	0	0	0	0	0	0	0	0	305.93	125.818	1	1	1	1	27.0811	25.7345	49.0251
DATA	888	6	68	0	0	NC_5_18785158	NC_5_18785158	7439.5	468.5	-7.744321205e-001	2.565669777e-001	2.540793953e-003	2.991020e+002	5.027906e+001	6.493013e+001	5.078865e+001	84.5	71	25	47	7.395978e+000	1.776157e+001	0	0	0	0	0	0	0	0	0	0	0	37.8404	6.7604	1	0	1	0	27.9146	25.709	48.3494
DATA	889	6	69	0	0	Col_3_12698157	Col_3_12698157	7460.87	468.574	-9.009189056e-002	6.220861867e-002	1.475549767e-001	6.728297e+003	5.467808e+003	6.752933e+002	5.491108e+002	895	908	26	47	7.361640e+000	1.782259e+001	0	0	0	0	0	0	0	0	0	0	0	851.218	848.696	1	1	1	1	24.8756	26.1397	48.2049
DATA	890	6	70	0	0	Col_1_4968880	Col_1_4968880	7482.13	468.617	7.178637678e-002	1.018409558e-001	4.808804954e-001	3.778407e+002	4.457539e+002	6.891254e+001	6.733234e+001	91	134	26	47	7.556653e+000	1.803481e+001	0	0	0	0	0	0	0	0	0	0	0	47.8018	69.2809	1	1	1	1	26.0017	26.1217	49.1414
DATA	891	6	71	0	0	Col_2_10729409	Col_2_10729409	7502.39	468.357	1.374714133e-002	7.531362439e-002	8.551652976e-001	7.511227e+002	7.752790e+002	9.467394e+001	9.247041e+001	138.5	179	26	47	7.443060e+000	1.801003e+001	0	0	0	0	0	0	0	0	0	0	0	95.0269	120.651	1	1	1	1	24.8756	26.1372	48.4028
DATA	892	6	72	0	0	NC_2_17155762	NC_2_17155762	7523.24	467.882	4.139047706e-002	7.648976115e-002	5.884218345e-001	6.971265e+002	7.668352e+002	9.044974e+001	9.172765e+001	132	179	26	47	7.411704e+000	1.787855e+001	0	0	0	0	0	0	0	0	0	0	0	88.1957	119.492	1	1	1	1	23.696	26.0998	48.5653
DATA	893	6	73	0	0	Col_2_5001470	Col_2_5001470	7544.73	467.904	1.004281490e-001	7.656339951e-002	1.896216585e-001	6.591769e+002	8.306731e+002	8.755823e+001	9.709492e+001	127	188.5	26	47	7.360283e+000	1.738541e+001	0	0	0	0	0	0	0	0	0	0	0	83.3946	129.602	1	1	1	1	23.696	26.0795	48.1259
DATA	894	6	74	0	0	NC_4_10857102	NC_4_10857102	7566.57	467.724	0.000000000e+000	6.302231036e-001	1.000000000e+000	5.555615e+001	4.988903e+001	5.763074e+001	5.020851e+001	43	63	26	48	7.631029e+000	1.720258e+001	0	0	0	0	0	0	0	0	0	0	0	-4.62618	-1.44049	0	0	0	0	24.4106	26.1096	48.7097
DATA	895	6	75	0	0	NC_2_15023482	NC_2_15023482	7587.53	468.364	-1.028069202e-001	7.376984744e-002	1.634332668e-001	9.369287e+002	7.394343e+002	1.099984e+002	8.934796e+001	169	183	26	47	7.756581e+000	1.664366e+001	0	0	0	0	0	0	0	0	0	0	0	118.534	115.638	1	1	1	1	24.6442	26.221	47.6125
DATA	896	6	76	0	0	Col_3_16636079	Col_3_16636079	7608.46	468.333	-2.089917821e-001	6.918785416e-002	2.522388615e-003	1.638881e+003	1.012874e+003	1.737256e+002	1.129999e+002	246	223	26	47	7.755182e+000	1.696281e+001	0	0	0	0	0	0	0	0	0	0	0	207.34	158.577	1	1	1	1	24.6442	26.3353	47.4194
DATA	897	6	77	0	0	Col_5_16986597	Col_5_16986597	7630.17	468.283	-1.083326552e-001	1.425339403e-001	4.472258192e-001	2.920554e+002	2.275792e+002	6.460856e+001	5.497415e+001	83	99	26	47	7.788648e+000	1.676995e+001	0	0	0	0	0	0	0	0	0	0	0	36.9489	35.6698	1	1	1	0	22.7082	26.3988	47.2599
DATA	898	6	78	0	0	NC_4_16079742	NC_4_16079742	7650.74	468.333	-3.521037738e-002	6.406612544e-002	5.825976713e-001	1.922600e+003	1.772877e+003	2.007118e+002	1.842014e+002	296	344	26	47	7.923446e+000	1.723944e+001	0	0	0	0	0	0	0	0	0	0	0	243.234	278.152	1	1	1	1	24.8756	26.6277	47.7733
DATA	899	6	79	0	0	Col_4_18112314	Col_4_18112314	7672	468.5	-2.640879030e-001	6.941190564e-002	1.420056948e-004	2.055472e+003	1.118983e+003	2.134735e+002	1.225379e+002	317	230	26	46.5	7.747370e+000	1.759648e+001	0	0	0	0	0	0	0	0	0	0	0	260.044	175.733	1	1	1	1	25.3321	26.4698	47.7414
DATA	900	6	80	0	0	NC_3_10288890	NC_3_10288890	7693.08	468.529	6.887127596e-002	8.100678420e-002	3.952186511e-001	5.825373e+002	6.826451e+002	8.194387e+001	8.455564e+001	123	175	26	47	7.861629e+000	1.737387e+001	0	0	0	0	0	0	0	0	0	0	0	73.6987	107.309	1	1	1	1	24.4106	26.1421	47.7933
DATA	901	6	81	0	0	NC_1_25794166	NC_1_25794166	7714.5	468.5	3.339626429e-002	6.149461335e-002	5.870773029e-001	1.313749e+005	1.418759e+005	1.313761e+004	1.418768e+004	16521	22316.5	26	47	7.926353e+000	1.760881e+001	0	0	0	0	0	0	0	0	0	0	0	16620.7	22322.6	1	1	1	1	27.9146	26.1525	48.2798
DATA	902	6	82	0	0	NC_1_6723944	NC_1_6723944	7735.5	468.207	4.659873824e-002	7.173639937e-002	5.159616830e-001	8.510820e+002	9.474802e+002	1.027848e+002	1.070416e+002	147.5	206.5	25	47	7.918087e+000	1.799813e+001	0	0	0	0	0	0	0	0	0	0	0	107.673	149.206	1	1	1	1	25.3321	25.9531	48.2435
DATA	903	6	83	0	0	NC_2_13895635	NC_2_13895635	7756.85	468.5	5.077987516e-002	4.185417151e-001	9.034330485e-001	7.530220e+001	8.464232e+001	5.812061e+001	5.048269e+001	56.5	72.5	25	47	7.557416e+000	1.722250e+001	0	0	0	0	0	0	0	0	0	0	0	9.52672	13.3396	1	1	0	0	26.6546	25.3001	48.1617
DATA	904	6	84	0	0	Col_1_2297400	Col_1_2297400	7778	468.5	-4.957429512e-002	6.309027647e-002	4.320036518e-001	2.553576e+003	2.278109e+003	2.617800e+002	2.331758e+002	375	415	25	47	7.421877e+000	1.736866e+001	0	0	0	0	0	0	0	0	0	0	0	323.061	359.298	1	1	1	1	26.2212	25.375	48.3296
DATA	905	6	85	0	0	NC_5_25197332	NC_5_25197332	7799.11	468.589	-7.989650448e-002	7.961141258e-002	3.155805965e-001	7.218448e+002	6.005474e+002	9.236829e+001	7.795083e+001	141	146	25	47	7.398972e+000	1.735462e+001	0	0	0	0	0	0	0	0	0	0	0	91.3229	94.7819	1	1	1	1	25.7804	25.7189	48.1972
DATA	906	6	86	0	0	Col_2_14201988	Col_2_14201988	7820.26	468.629	4.102434407e-003	8.106603347e-002	9.596394156e-001	6.215347e+002	6.274337e+002	8.476058e+001	8.002085e+001	120.5	162	25	47	7.530055e+000	1.737948e+001	0	0	0	0	0	0	0	0	0	0	0	78.6324	99.0885	1	1	1	1	26.2212	25.3751	48.1953
DATA	907	6	87	0	0	Col_5_8977879	Col_5_8977879	7841.26	468.413	-2.262592327e-002	8.928807676e-002	7.999563185e-001	5.233423e+002	4.967752e+002	7.784711e+001	7.022436e+001	112	144.5	24	47	7.228795e+000	1.686519e+001	0	0	0	0	0	0	0	0	0	0	0	66.2097	78.5018	1	1	1	1	23.4529	24.8197	47.7953
DATA	908	6	88	0	0	NC_1_8522870	NC_1_8522870	7862.54	468.208	1.798639193e-001	1.146647113e-001	1.167394634e-001	2.793449e+002	4.226731e+002	6.404403e+001	6.517187e+001	80	127	24	47	7.015374e+000	1.710079e+001	0	0	0	0	0	0	0	0	0	0	0	35.3408	66.8294	1	1	0	1	23.696	24.1904	47.7756
DATA	909	6	89	0	0	NC_1_19205946	NC_1_19205946	7883.77	468.396	5.139240281e-002	9.891297745e-002	6.033619944e-001	4.018818e+002	4.523668e+002	7.025946e+001	6.711892e+001	97	137.5	24	47	6.769097e+000	1.704887e+001	0	0	0	0	0	0	0	0	0	0	0	50.8433	71.5571	1	1	1	1	24.8756	24.2829	47.8774
DATA	910	6	90	0	0	Col_4_12124873	Col_4_12124873	7904.67	468.135	-1.629051581e-002	6.875845436e-002	8.127158887e-001	1.089361e+003	1.049255e+003	1.232411e+002	1.160421e+002	189	229	24	46	6.720582e+000	1.695474e+001	0	0	0	0	0	0	0	0	0	0	0	137.818	166.049	1	1	1	1	24.1747	24.288	47.486
DATA	911	6	91	0	0	Col_5_24635421	Col_5_24635421	7926	468.5	-6.515675617e-003	1.108905186e-001	9.531450735e-001	3.601895e+002	3.548259e+002	6.796077e+001	6.094113e+001	91.5	113.5	24	46	6.975864e+000	1.704856e+001	0	0	0	0	0	0	0	0	0	0	0	45.5687	56.171	1	1	1	1	26.2212	24.3121	47.9513
DATA	912	6	92	0	0	NC_2_16144871	NC_2_16144871	7947.22	468.522	7.687459000e-002	1.075266389e-001	4.746490244e-001	3.428924e+002	4.092913e+002	6.706008e+001	6.425349e+001	91	129	24	48	7.168355e+000	1.712278e+001	0	0	0	0	0	0	0	0	0	0	0	43.3804	64.8128	1	1	1	1	27.0811	24.0894	48.8998
DATA	913	6	93	0	0	NC_5_967208	NC_5_967208	7968.4	468.586	-7.649276535e-002	1.043315776e-001	4.634548550e-001	4.282127e+002	3.590598e+002	7.179807e+001	6.116685e+001	99	122	24	48	7.377549e+000	1.679207e+001	0	0	0	0	0	0	0	0	0	0	0	54.1746	56.8721	1	1	1	1	27.501	24.0514	49.1321
DATA	914	6	94	0	0	Col_1_16248122	Col_1_16248122	7989.49	468.579	-3.827109454e-002	7.773683849e-002	6.224959246e-001	7.253456e+002	6.641618e+002	9.264213e+001	8.283921e+001	135	167	23	47	7.336940e+000	1.726659e+001	0	0	0	0	0	0	0	0	0	0	0	91.7658	105.217	1	1	1	1	25.1049	24.0655	48.6087
DATA	915	6	95	0	0	NC_2_1540582	NC_2_1540582	8010.27	468.654	3.216878082e-001	1.418058442e-001	2.329821014e-002	1.790515e+002	3.755482e+002	6.034812e+001	6.213705e+001	68	123.5	24	47	7.247635e+000	1.761117e+001	0	0	0	0	0	0	0	0	0	0	0	22.6524	59.5018	1	1	0	1	24.6442	24.5384	48.2971
DATA	916	6	96	0	0	NC_3_5670579	NC_3_5670579	8032	468.5	4.956214976e-002	6.909711068e-002	4.731997921e-001	9.940821e+002	1.114254e+003	1.149056e+002	1.219256e+002	171	244	23	48	7.242236e+000	1.811692e+001	0	0	0	0	0	0	0	0	0	0	0	125.765	176.558	1	1	1	1	26.2212	24.2257	48.6977
DATA	917	6	97	0	0	NC_1_7831018	NC_1_7831018	8053	468.5	1.123603377e-001	9.865698650e-002	2.547453144e-001	3.777878e+002	4.893372e+002	6.890963e+001	6.960375e+001	94	140	24	48	7.323191e+000	1.801962e+001	0	0	0	0	0	0	0	0	0	0	0	47.7951	77.5381	1	1	1	1	30	24.166	48.7734
DATA	918	6	98	0	0	NC_1_7778705	NC_1_7778705	8074.15	468.5	9.439059975e-002	5.379757461e-001	8.607220319e-001	5.516311e+001	6.855503e+001	5.769190e+001	4.997420e+001	48.5	75.5	24	48	7.251264e+000	1.773941e+001	0	0	0	0	0	0	0	0	0	0	0	3.35995	10.8624	0	1	0	0	26.6546	24.0556	49.1111
DATA	919	6	99	0	0	NC_2_14218414	NC_2_14218414	8095.21	468.821	-5.796479340e-001	8.228546978e-002	1.863246145e-012	4.845612e+003	1.275559e+003	4.879763e+002	1.368272e+002	660	264	24	49	7.379498e+000	1.734447e+001	0	0	0	0	0	0	0	0	0	0	0	613.034	202.079	1	1	1	1	25.1049	24.5543	48.7796
DATA	920	6	100	0	0	Col_3_14095993	Col_3_14095993	8116.37	468.571	6.321287585e-002	1.294221126e-001	6.252494918e-001	2.694371e+002	3.116522e+002	6.361812e+001	5.850737e+001	78.5	111	24	48	7.112873e+000	1.645258e+001	0	0	0	0	0	0	0	0	0	0	0	34.0873	49.3662	1	1	0	1	24.8756	23.9923	48.6273
DATA	921	6	101	0	0	Col_1_1237311	Col_1_1237311	8137.23	468.962	2.621202406e-002	6.571619921e-002	6.899911966e-001	1.376916e+003	1.462579e+003	1.492658e+002	1.544169e+002	214.5	286	24	47	6.834739e+000	1.663071e+001	0	0	0	0	0	0	0	0	0	0	0	174.198	231.611	1	1	1	1	24.1747	23.9697	47.5885
DATA	922	6	102	0	0	NC_1_6527057	NC_1_6527057	8158.82	468.617	-7.224411820e-002	1.133618104e-001	5.239372850e-001	3.769131e+002	3.191516e+002	6.886172e+001	5.893220e+001	93	116	23	47	7.032478e+000	1.707624e+001	0	0	0	0	0	0	0	0	0	0	0	47.6845	50.5274	1	1	1	1	25.7804	23.9727	47.5947
DATA	923	6	103	0	0	NC_1_11220637	NC_1_11220637	8180.22	468.293	0.000000000e+000	6.342387431e-001	1.000000000e+000	5.515164e+001	4.924232e+001	5.763074e+001	4.976919e+001	41.5	69.5	24	46	7.228786e+000	1.803824e+001	0	0	0	0	0	0	0	0	0	0	0	-4.33418	7.25449	0	0	0	0	21.6755	24.129	47.9775
DATA	924	6	104	0	0	Col_2_6101052	Col_2_6101052	8201	468.5	-3.303424693e-003	6.423565803e-002	9.589855494e-001	1.761723e+003	1.748374e+003	1.853591e+002	1.817310e+002	271	331	24	46	7.473901e+000	1.772077e+001	0	0	0	0	0	0	0	0	0	0	0	222.881	276.594	1	1	1	1	25.3321	24.2741	47.8302
DATA	925	6	105	0	0	Col_3_16401601	Col_3_16401601	8222.16	467.98	1.376131911e-001	7.488867863e-002	6.612577810e-002	6.851183e+002	9.405432e+002	8.952750e+001	1.063308e+002	132	216.5	24	47	7.443819e+000	1.827260e+001	0	0	0	0	0	0	0	0	0	0	0	86.6765	148.736	1	1	1	1	23.696	24.2667	48.228
DATA	926	6	106	0	0	NC_2_10811853	NC_2_10811853	8243.4	468.586	0.000000000e+000	6.329664944e-001	1.000000000e+000	5.516246e+001	4.931270e+001	5.763074e+001	4.962849e+001	37	61	24	47	7.164924e+000	1.773693e+001	0	0	0	0	0	0	0	0	0	0	0	-9.00348	-0.888186	0	0	0	0	27.501	23.9848	48.4858
DATA	927	6	107	0	0	Col_1_9097278	Col_1_9097278	8264.34	468.656	-5.323730390e-002	7.943356678e-002	5.027228627e-001	7.001572e+002	6.193815e+002	9.068353e+001	7.938638e+001	137	158	24	48	7.068900e+000	1.766255e+001	0	0	0	0	0	0	0	0	0	0	0	88.5791	97.8316	1	1	1	1	26.2212	24.0317	48.7028
DATA	928	6	108	0	0	Col_1_17150144	Col_1_17150144	8285.53	468.545	-1.980136447e-002	7.797266822e-002	7.995321514e-001	7.042585e+002	6.728694e+002	9.100056e+001	8.364489e+001	129.5	171.5	24	47	7.039820e+000	1.692356e+001	0	0	0	0	0	0	0	0	0	0	0	89.098	106.214	1	1	1	1	24.4106	24.1663	47.8347
DATA	929	6	109	0	0	NC_1_17486688	NC_1_17486688	8306.6	468.25	1.021503378e-001	1.817290211e-001	5.740461854e-001	1.716869e+002	2.172138e+002	6.013373e+001	5.425832e+001	68	97	24	47	7.469538e+000	1.732580e+001	0	0	0	0	0	0	0	0	0	0	0	21.7207	34.2654	1	1	0	0	24.4106	24.1824	48.0088
DATA	930	6	110	0	0	NC_5_12213611	NC_5_12213611	8328.35	468.632	-2.395195740e+000	2.407639487e-001	2.564876611e-023	1.593497e+004	6.414394e+001	1.594539e+003	5.017313e+001	2062.5	73.5	24	46	7.341228e+000	1.740387e+001	0	0	0	0	0	0	0	0	0	0	0	2015.98	10.1104	1	1	1	0	24.8756	24.2711	47.3754
DATA	931	6	111	0	0	Col_1_27288017	Col_1_27288017	8348.58	468.474	-5.468837440e-002	6.467976911e-002	3.978176725e-001	1.791148e+003	1.579222e+003	1.881579e+002	1.655877e+002	270.5	305.5	24	47	7.628110e+000	1.714224e+001	0	0	0	0	0	0	0	0	0	0	0	226.604	248.732	1	1	1	1	25.1049	24.4718	47.2651
DATA	932	6	112	0	0	NC_5_22232354	NC_5_22232354	8370.4	468.586	1.259161723e-001	5.189836932e-001	8.082992658e-001	5.522102e+001	7.379393e+001	5.763074e+001	5.038636e+001	47	73	24	48	7.397431e+000	1.742589e+001	0	0	0	0	0	0	0	0	0	0	0	-0.818753	11.6124	0	1	0	0	27.501	24.356	48.511
DATA	933	6	113	0	0	Col_3_10922312	Col_3_10922312	8391.62	468.6	5.194792425e-002	6.884651233e-002	4.505208834e-001	1.013684e+003	1.142485e+003	1.166056e+002	1.246659e+002	165.5	242	23	48	6.998049e+000	1.782781e+001	0	0	0	0	0	0	0	0	0	0	0	128.244	179.621	1	1	1	1	25.7804	23.8816	48.8653
DATA	934	6	114	0	0	Col_3_10489785	Col_3_10489785	8412.6	468.586	7.923816360e-002	7.389193194e-002	2.835619457e-001	7.464750e+002	8.958874e+002	9.430562e+001	1.025656e+002	141.5	197.5	23	49	6.943457e+000	1.796148e+001	0	0	0	0	0	0	0	0	0	0	0	94.4389	140.717	1	1	1	1	27.501	24.0049	49.6971
DATA	935	6	115	0	0	NC_5_22090344	NC_5_22090344	8433.85	468.5	-3.251050925e-002	6.532950849e-002	6.187385324e-001	1.558379e+003	1.445981e+003	1.661528e+002	1.529940e+002	238	299.5	23	48	7.179371e+000	1.740208e+001	0	0	0	0	0	0	0	0	0	0	0	197.156	226.894	1	1	1	1	26.6546	23.71	48.8936
DATA	936	6	116	0	0	NC_4_14893352	NC_4_14893352	8454.38	468.382	7.088351072e-002	8.781478105e-002	4.195550744e-001	4.887885e+002	5.754459e+002	7.556748e+001	7.625586e+001	109	147	23	48	7.328199e+000	1.730650e+001	0	0	0	0	0	0	0	0	0	0	0	61.8382	90.2047	1	1	1	1	24.8756	23.5496	49.0778
DATA	937	6	117	0	0	Col_2_10910967	Col_2_10910967	8475.73	468.843	-4.875662319e-002	7.158736456e-002	4.958217480e-001	9.603516e+002	8.583683e+002	1.120002e+002	9.938521e+001	169	204	24	48	7.336478e+000	1.720100e+001	0	0	0	0	0	0	0	0	0	0	0	121.497	134.397	1	1	1	1	24.1747	23.8352	48.9457
DATA	938	6	118	0	0	NC_1_17002162	NC_1_17002162	8496.95	468.855	2.613379895e-001	1.703933143e-001	1.250951651e-001	1.539555e+002	2.810175e+002	5.965170e+001	5.748862e+001	68	108.5	23	46	7.320005e+000	1.746245e+001	0	0	0	0	0	0	0	0	0	0	0	19.4774	43.949	1	1	0	1	25.1049	23.8632	47.9809
DATA	939	6	119	0	0	Col_1_27392912	Col_1_27392912	8518.6	468.586	1.548691956e-001	6.302671067e-002	1.400249320e-002	2.933703e+005	4.190688e+005	2.933709e+004	4.190691e+004	34664	65526	23	47	7.282000e+000	1.798841e+001	0	1	1	0	0	0	0	0	0	0	0	37115.2	65462.1	1	1	1	1	27.501	23.7974	48.7188
DATA	940	6	120	0	0	NC_4_7948914	NC_4_7948914	8539.6	468.321	5.897223655e-002	1.087651938e-001	5.876823299e-001	3.460695e+002	3.964017e+002	6.722308e+001	6.401936e+001	93	125	23	46	7.159385e+000	1.805856e+001	0	0	0	0	0	0	0	0	0	0	0	43.7824	61.8481	1	1	1	1	24.6442	23.5176	48.4423
DATA	941	6	121	0	0	Col_4_6643037	Col_4_6643037	8560.78	468.522	6.183373872e-002	6.594824157e-002	3.484448137e-001	1.324461e+003	1.527119e+003	1.444413e+002	1.607938e+002	202	276	23	47	6.725861e+000	1.767752e+001	0	0	0	0	0	0	0	0	0	0	0	167.562	237.957	1	1	1	1	27.0811	23.295	48.654
DATA	942	6	122	0	0	NC_1_25804732	NC_1_25804732	8581.67	468.436	-8.694949042e-002	6.021049613e-001	8.851773595e-001	6.118032e+001	5.007976e+001	5.795457e+001	5.049829e+001	52	68.5	23	47	6.616272e+000	1.780387e+001	0	0	0	0	0	0	0	0	0	0	0	7.74012	4.8892	1	0	0	0	24.8756	23.1084	48.9303
DATA	943	6	123	0	0	NC_2_1945019	NC_2_1945019	8603.86	468.429	3.541800476e-002	5.773126606e-001	9.510806467e-001	5.548181e+001	6.019614e+001	5.763074e+001	5.082924e+001	44	70	23	47	6.922946e+000	1.763657e+001	0	0	0	0	0	0	0	0	0	0	0	-0.538387	9.35465	0	1	0	0	25.7804	23.1992	47.7243
DATA	944	6	124	0	0	NC_4_10616165	NC_4_10616165	8624.42	468.84	-1.547123502e-002	8.147500098e-002	8.493958377e-001	6.332122e+002	6.110518e+002	8.562055e+001	7.929928e+001	127.5	159	22	47	7.141466e+000	1.760188e+001	0	0	0	0	0	0	0	0	0	0	0	80.1097	94.826	1	1	1	1	23.9365	23.1523	47.5796
DATA	945	6	125	0	0	NC_2_10866691	NC_2_10866691	8645.4	468.586	0.000000000e+000	6.303336057e-001	1.000000000e+000	5.555171e+001	5.028923e+001	5.764869e+001	5.066027e+001	46	65	22	46	7.050825e+000	1.737471e+001	0	0	0	0	0	0	0	0	0	0	0	1.82031	3.45219	0	0	0	0	27.501	22.759	47.4037
DATA	946	6	126	0	0	Col_1_4069419	Col_1_4069419	8666.39	468.439	5.261165174e-002	7.699595864e-002	4.944147254e-001	6.788418e+002	7.662672e+002	8.904810e+001	9.187152e+001	122	181	22	47	6.885392e+000	1.717349e+001	0	0	0	0	0	0	0	0	0	0	0	85.8824	118.584	1	1	1	1	25.1049	22.6971	48.0676
DATA	947	6	127	0	0	Col_1_4275677	Col_1_4275677	8687.69	468.5	-5.560786015e-003	6.744284702e-002	9.342874236e-001	1.204922e+003	1.189592e+003	1.335652e+002	1.293356e+002	196	244	22	47	6.924329e+000	1.718555e+001	0	0	0	0	0	0	0	0	0	0	0	152.439	183.822	1	1	1	1	24.4106	22.8083	47.8282
DATA	948	6	128	0	0	Col_1_8471966	Col_1_8471966	8709.12	468.096	-2.015099479e-002	6.191139866e-002	7.448169281e-001	4.507841e+003	4.303459e+003	4.544531e+002	4.333375e+002	606	715	23	48	6.946580e+000	1.737154e+001	0	0	0	0	0	0	0	0	0	0	0	570.301	664.029	1	1	1	1	24.1747	23.158	48.2561
DATA	949	6	129	0	0	NC_3_19880367	NC_3_19880367	8730.37	468.102	-5.402123022e-002	6.880261851e-002	4.323583483e-001	1.160101e+003	1.024412e+003	1.295363e+002	1.143940e+002	188	216	22	48	6.566778e+000	1.745017e+001	0	0	0	0	0	0	0	0	0	0	0	146.768	157.827	1	1	1	1	23.9365	22.5885	48.1278
DATA	950	6	130	0	0	NC_3_15653208	NC_3_15653208	8751	468.5	4.728271058e-001	3.393688375e-001	1.635428948e-001	5.576143e+001	1.656384e+002	5.783763e+001	5.361217e+001	49	85	22	47	6.684779e+000	1.759666e+001	0	0	0	0	0	0	0	0	0	0	0	6.18357	25.4793	0	1	0	0	30	22.4624	47.9593
DATA	951	6	131	0	0	Col_2_3734180	Col_2_3734180	8772.29	468.5	1.358620104e-001	8.219231919e-002	9.833555980e-002	5.354800e+002	7.321588e+002	7.866823e+001	8.926723e+001	115	155	22	47.5	7.107327e+000	1.790472e+001	0	0	0	0	0	0	0	0	0	0	0	67.7453	112.448	1	1	1	1	27.0811	22.9932	48.0234
DATA	952	6	132	0	0	Col_3_10179727	Col_3_10179727	8793.44	469.083	1.826927160e-002	1.004564412e-001	8.556905402e-001	4.122904e+002	4.300040e+002	7.085997e+001	6.682678e+001	98.5	127	23	47	6.837949e+000	1.800470e+001	0	0	0	0	0	0	0	0	0	0	0	52.1602	65.9316	1	1	1	1	22.9591	23.1334	47.9772
DATA	953	6	133	0	0	Col_1_2739245	Col_1_2739245	8815.05	468.473	-8.435381915e-002	9.972812535e-002	3.976432305e-001	4.712227e+002	3.880363e+002	7.444333e+001	6.426896e+001	102.5	123.5	22	47	6.803360e+000	1.765900e+001	0	0	0	0	0	0	0	0	0	0	0	59.6159	59.4062	1	1	1	1	25.3321	23.065	48.4591
DATA	954	6	134	0	0	NC_3_18609790	NC_3_18609790	8835.78	468.522	2.063656300e-001	1.069223750e-001	5.360051792e-002	3.062994e+002	4.926196e+002	6.526480e+001	7.113222e+001	85	138	22	47	6.801775e+000	1.722463e+001	0	0	0	0	0	0	0	0	0	0	0	38.7509	75.2987	1	1	1	1	27.0811	22.7396	48.3515
DATA	955	6	135	0	0	Col_1_27114553	Col_1_27114553	8857.18	468.364	-2.195537866e-001	7.091476143e-002	1.961346354e-003	1.462021e+003	8.818605e+002	1.571508e+002	1.020699e+002	232	197	22	47	6.801718e+000	1.700840e+001	0	0	0	0	0	0	0	0	0	0	0	184.965	134.58	1	1	1	1	25.1049	22.83	48.375
DATA	956	6	136	0	0	Col_3_22034753	Col_3_22034753	8878	468.66	-9.207407754e-002	1.010207627e-001	3.620650823e-001	4.669186e+002	3.777175e+002	7.417163e+001	6.385011e+001	104.5	124	22	47	6.744154e+000	1.736105e+001	0	0	0	0	0	0	0	0	0	0	0	59.0714	57.5491	1	1	1	1	24.8756	22.8958	48.2906
DATA	957	6	137	0	0	Col_5_9539055	Col_5_9539055	8899.19	469.019	2.044054733e-002	7.173596232e-002	7.756890184e-001	8.860809e+002	9.287823e+002	1.057010e+002	1.062327e+002	156	200	23	47	6.875304e+000	1.737764e+001	0	0	0	0	0	0	0	0	0	0	0	112.101	141.273	1	1	1	1	24.1747	23.2059	48.1998
DATA	958	6	138	0	0	NC_2_14213311	NC_2_14213311	8920.4	468.586	1.352113058e-001	1.145379428e-001	2.378039787e-001	2.987650e+002	4.078880e+002	6.491461e+001	6.581013e+001	83	121.5	22	46	7.071123e+000	1.735787e+001	0	0	0	0	0	0	0	0	0	0	0	37.7977	61.9462	1	1	1	1	27.501	23.1371	47.2791
DATA	959	6	139	0	0	NC_4_12830927	NC_4_12830927	8941.85	468.359	-2.771270603e-003	8.813844297e-002	9.749168504e-001	5.337287e+002	5.303337e+002	7.854912e+001	7.408297e+001	107.5	150	22	46	6.997980e+000	1.789373e+001	0	0	0	0	0	0	0	0	0	0	0	67.5237	80.4141	1	1	1	1	24.6442	22.9903	47.266
DATA	960	6	140	0	0	NC_4_2235365	NC_4_2235365	8962.86	468.569	2.350324393e-001	4.546652643e-001	6.052014569e-001	5.633797e+001	9.679069e+001	5.784203e+001	5.270803e+001	51	77	22	46	7.023474e+000	1.741050e+001	0	0	0	0	0	0	0	0	0	0	0	6.24909	14.6525	0	1	0	0	24.1747	22.7257	46.9764
DATA	961	6	141	0	0	Col_2_10339998	Col_2_10339998	8984.08	468.157	7.503214713e-002	7.574306157e-002	3.218740355e-001	7.045319e+002	8.373997e+002	9.102172e+001	9.851407e+001	132	177	22	47	6.626509e+000	1.704439e+001	0	0	0	0	0	0	0	0	0	0	0	89.1326	126.575	1	1	1	1	23.9365	22.4549	47.6775
DATA	962	6	142	0	0	NC_1_24127207	NC_1_24127207	9004.89	468.833	0.000000000e+000	6.249580135e-001	1.000000000e+000	5.647884e+001	5.164632e+001	5.763074e+001	5.218259e+001	43	69	22	47	7.078915e+000	1.773270e+001	0	0	0	0	0	0	0	0	0	0	0	-2.65227	6.98212	0	0	0	0	20.591	22.83	47.8712
DATA	963	6	143	0	0	Col_3_14614783	Col_3_14614783	9027.25	468.691	5.478652156e-002	6.166468202e-002	3.742940788e-001	1.376958e+004	1.562094e+004	1.378163e+003	1.562961e+003	1786	2406	22	47	7.079093e+000	1.797088e+001	0	0	0	0	0	0	0	0	0	0	0	1742.03	2353.41	1	1	1	1	24.8756	22.668	47.6028
DATA	964	6	144	0	0	NC_4_2124934	NC_4_2124934	9048.18	468.714	-7.619747233e-002	6.198253527e-002	2.189451900e-001	7.991964e+003	6.705884e+003	8.012716e+002	6.726124e+002	1048.5	1053.5	22	47	7.103703e+000	1.765966e+001	0	0	0	0	0	0	0	0	0	0	0	1011.09	1008.75	1	1	1	1	25.3321	22.9157	47.1736
DATA	965	6	145	0	0	Col_1_21429668	Col_1_21429668	9069.11	468.554	-2.219201893e-002	7.156234157e-002	7.564792082e-001	9.447185e+002	8.976569e+002	1.106627e+002	1.038484e+002	163	188	22	47	6.627812e+000	1.719671e+001	0	0	0	0	0	0	0	0	0	0	0	119.519	134.835	1	1	1	1	25.7804	22.465	47.4051
DATA	966	6	146	0	0	Col_5_17248665	Col_5_17248665	9089.96	468.714	1.008735239e-003	6.288217812e-002	9.872011470e-001	2.502807e+003	2.508627e+003	2.568301e+002	2.562554e+002	343	441	22	47	6.641316e+000	1.677974e+001	0	0	0	0	0	0	0	0	0	0	0	316.638	376.255	1	1	1	1	25.3321	22.5181	48.2368
DATA	967	6	147	0	0	Col_2_16777645	Col_2_16777645	9110.9	469.017	2.384805904e-003	7.770491451e-002	9.755163344e-001	7.085489e+002	7.124504e+002	9.133300e+001	8.842369e+001	133	164	22	47.5	6.730515e+000	1.670646e+001	0	0	0	0	0	0	0	0	0	0	0	89.6408	106.698	1	1	1	1	25.3321	22.5654	48.2901
DATA	968	6	148	0	0	NC_5_14213339	NC_5_14213339	9132.63	468.065	1.834606409e-001	1.546856904e-001	2.356136051e-001	1.928948e+002	2.942939e+002	6.077323e+001	6.013338e+001	74	106	22	48	7.033930e+000	1.700624e+001	0	0	0	0	0	0	0	0	0	0	0	24.4037	44.0175	1	1	0	1	22.7082	22.7328	48.4694
DATA	969	6	149	0	0	NC_3_7941369	NC_3_7941369	9153	468.5	7.634693389e-002	7.094785741e-002	2.818828882e-001	8.893554e+002	1.060284e+003	1.059756e+002	1.183202e+002	162	209	22	47	6.987145e+000	1.720989e+001	0	0	0	0	0	0	0	0	0	0	0	112.515	158.365	1	1	1	1	26.2212	22.5797	48.34
DATA	970	6	150	0	0	Col_3_2557898	Col_3_2557898	9174.77	468.304	-7.134563289e-001	1.066195757e-001	2.207325909e-011	1.210428e+003	2.341437e+002	1.340621e+002	5.756057e+001	205	95	22	47	6.821247e+000	1.682146e+001	0	0	0	0	0	0	0	0	0	0	0	153.135	34.9254	1	1	1	0	25.1049	22.2619	47.8933
DATA	971	6	151	0	0	Col_2_15007064	Col_2_15007064	9196.27	468.491	-6.236590278e-002	6.949499475e-002	3.694971143e-001	1.136822e+003	9.847517e+002	1.274557e+002	1.116679e+002	182	211	22	48	6.471353e+000	1.773656e+001	0	0	0	0	0	0	0	0	0	0	0	143.823	146.692	1	1	1	1	25.3321	22.4325	48.7129
DATA	972	6	152	0	0	NC_3_7513304	NC_3_7513304	9216.94	468.278	1.133306244e-001	1.475517104e-001	4.424432607e-001	2.219344e+002	2.881079e+002	6.175638e+001	6.007383e+001	71	101	22	48	6.808872e+000	1.790251e+001	0	0	0	0	0	0	0	0	0	0	0	28.0776	42.8678	1	1	0	1	24.8756	22.8067	48.46
DATA	973	6	153	0	0	NC_5_20768857	NC_5_20768857	9237.78	468.522	4.151659822e-002	7.702668486e-002	5.898938876e-001	6.980711e+002	7.680973e+002	9.052256e+001	9.319440e+001	137	179.5	23	47	7.010757e+000	1.772155e+001	0	0	0	0	0	0	0	0	0	0	0	88.3152	114.149	1	1	1	1	27.0811	23.1074	47.7314
DATA	974	6	154	0	0	Col_1_20799155	Col_1_20799155	9260.06	468.283	3.521099294e-002	6.786735135e-002	6.038857187e-001	1.136004e+003	1.231943e+003	1.273827e+002	1.340469e+002	193	236	23	47	7.157330e+000	1.795591e+001	0	0	0	0	0	0	0	0	0	0	0	143.719	182.877	1	1	1	1	24.6442	23.1028	47.9189
DATA	975	6	155	0	0	NC_3_5041056	NC_3_5041056	9279.15	467.394	3.845035030e-002	8.486435300e-002	6.504910581e-001	5.557144e+002	6.071584e+002	8.005927e+001	8.051387e+001	112	146	23	47	7.083810e+000	1.768162e+001	0	0	0	0	0	0	0	0	0	0	0	70.3052	90.0603	1	1	1	1	19.7386	22.9919	47.9812
DATA	976	6	156	0	0	Col_1_5987156	Col_1_5987156	9301.31	468.443	4.459417690e-003	6.255511837e-002	9.431686930e-001	2.850119e+003	2.879535e+003	2.907801e+002	2.927800e+002	388	498	22	48	6.658939e+000	1.776828e+001	0	0	0	0	0	0	0	0	0	0	0	360.578	426.605	1	1	1	1	26.0017	22.3587	48.0955
DATA	977	6	157	0	0	NC_5_20274716	NC_5_20274716	9322.4	468.586	6.546806458e-002	1.086368586e-001	5.467534222e-001	3.523421e+002	4.096685e+002	6.754814e+001	6.698017e+001	83	122	22	47	6.625226e+000	1.800349e+001	0	0	0	0	0	0	0	0	0	0	0	44.5759	60.6366	1	1	1	1	27.501	22.3304	48.2316
DATA	978	6	158	0	0	NC_3_8175699	NC_3_8175699	9343.5	468.093	-6.703061636e-002	1.558262736e-001	6.670774527e-001	2.565306e+002	2.198409e+002	6.308234e+001	5.740595e+001	78	95.5	22	47	6.738356e+000	1.802055e+001	0	0	0	0	0	0	0	0	0	0	0	32.4545	32.5159	1	1	0	0	24.8756	22.4521	48.4152
DATA	979	6	159	0	0	Col_1_21493068	Col_1_21493068	9364.81	468.864	4.711487014e-002	8.407240279e-002	5.752009920e-001	5.626986e+002	6.271779e+002	8.054563e+001	8.216238e+001	117.5	151.5	22	47	6.936053e+000	1.728852e+001	0	0	0	0	0	0	0	0	0	0	0	71.1888	92.6813	1	1	1	1	25.7804	23.0602	47.9589
DATA	980	6	160	0	0	Col_2_7788831	Col_2_7788831	9385.83	468.5	-7.545534291e-002	6.697840717e-002	2.599276277e-001	1.436276e+003	1.207209e+003	1.547585e+002	1.318860e+002	231	230	22	47	6.628181e+000	1.655769e+001	0	0	0	0	0	0	0	0	0	0	0	181.708	178.293	1	1	1	1	22.9591	22.6603	47.8864
DATA	981	6	161	0	0	Col_5_16213876	Col_5_16213876	9407.3	468.679	7.970367651e-003	9.963135407e-002	9.362383789e-001	4.300208e+002	4.379856e+002	7.190606e+001	6.886262e+001	100.5	128.5	22	46	6.794900e+000	1.704596e+001	0	0	0	0	0	0	0	0	0	0	0	54.4033	64.6476	1	1	1	1	24.8756	22.3442	48.0286
DATA	982	6	162	0	0	Col_3_22094329	Col_3_22094329	9428.51	468.6	-6.899675517e-003	6.190864280e-002	9.112600599e-001	4.429206e+003	4.359395e+003	4.466542e+002	4.391691e+002	588	691.5	22	47	6.703635e+000	1.662295e+001	0	0	0	0	0	0	0	0	0	0	0	560.353	643.172	1	1	1	1	24.4106	22.3545	47.4052
DATA	983	6	163	0	0	Col_4_4745961	Col_4_4745961	9449.59	468.611	7.522496985e-002	6.495380441e-002	2.468108720e-001	1.560420e+003	1.855524e+003	1.663443e+002	1.930231e+002	252	332	22	47	6.789305e+000	1.776162e+001	0	0	0	0	0	0	0	0	0	0	0	197.414	273.662	1	1	1	1	24.4106	22.23	48.4184
DATA	984	6	164	66	1	DarkCorner	DarkCorner	9470.31	468.315	0.000000000e+000	6.113415493e-001	1.000000000e+000	5.867540e+001	5.285233e+001	5.763074e+001	5.319078e+001	36	59	22	47	6.813000e+000	1.726694e+001	0	0	0	0	0	0	0	0	0	0	0	-6.85303	-3.07822	0	0	0	0	24.8756	22.1266	48.1276
DATA	985	7	1	0	0	NC_1_16779823	NC_1_16779823	6010.93	474.255	1.454779694e-002	8.799988286e-002	8.686951917e-001	5.117421e+002	5.291745e+002	7.707205e+001	7.196821e+001	113	147	24	47	7.162151e+000	1.722148e+001	0	0	0	0	0	0	0	0	0	0	0	64.7421	85.0926	1	1	1	1	25.1049	24.2076	48.0531
DATA	986	7	2	0	0	NC_3_16026703	NC_3_16026703	6032.72	474.511	9.415978674e-002	1.369651432e-001	4.917849458e-001	2.410890e+002	2.994588e+002	6.247032e+001	5.750060e+001	72	116	24	47	7.160625e+000	1.676182e+001	0	0	0	0	0	0	0	0	0	0	0	30.5009	47.849	1	1	0	1	23.4529	24.3936	48.0883
DATA	987	7	3	0	0	NC_4_13834056	NC_4_13834056	6053.96	475.094	-5.823605012e-003	6.996349273e-002	9.336624820e-001	9.904269e+002	9.772345e+002	1.145895e+002	1.094908e+002	171	241	24.5	47	7.270627e+000	1.747500e+001	0	0	0	0	0	0	0	0	0	0	0	125.302	155.223	1	1	1	1	23.696	24.9627	49.5114
DATA	988	7	4	0	0	Col_3_17247072	Col_3_17247072	6074.96	474.615	5.159596018e-002	7.549259535e-002	4.943179678e-001	7.128613e+002	8.027883e+002	9.166796e+001	9.438947e+001	131	190	24	47	7.274722e+000	1.690427e+001	0	0	0	0	0	0	0	0	0	0	0	90.1864	126.831	1	1	1	1	24.6442	24.8045	49.0112
DATA	989	7	5	0	0	NC_5_25356316	NC_5_25356316	6096	474.5	2.476713280e-001	1.984200080e-001	2.119514168e-001	1.311182e+002	2.319180e+002	5.910348e+001	5.502856e+001	62	98	24	49	7.545745e+000	1.840266e+001	0	0	0	0	0	0	0	0	0	0	0	16.5882	36.4515	1	1	0	0	26.2212	24.8189	50.9006
DATA	990	7	6	0	0	NC_5_18897267	NC_5_18897267	6117.34	474.339	1.107774716e-001	1.113445769e-001	3.197816183e-001	3.154948e+002	4.071643e+002	6.570138e+001	6.459784e+001	83	120	25	48	7.388227e+000	1.863987e+001	0	0	0	0	0	0	0	0	0	0	0	39.9143	63.6797	1	1	1	1	25.3321	25.0142	50.388
DATA	991	7	7	0	0	Col_3_13200445	Col_3_13200445	6138.27	474.525	2.983635026e-002	6.357156374e-002	6.388303098e-001	1.985315e+003	2.126501e+003	2.067270e+002	2.185375e+002	302	406	25	48	7.163109e+000	1.937720e+001	0	0	0	0	0	0	0	0	0	0	0	251.169	331.039	1	1	1	1	25.7804	25.2143	50.2381
DATA	992	7	8	0	0	NC_2_9503613	NC_2_9503613	6160.12	474.439	-6.375278201e-001	3.028774843e-001	3.529972165e-002	2.182786e+002	5.029020e+001	6.162595e+001	5.071077e+001	71	68	25	48	7.469379e+000	1.805821e+001	0	0	0	0	0	0	0	0	0	0	0	27.6151	4.8962	1	0	0	0	25.7804	25.5404	50.2631
DATA	993	7	9	0	0	Col_4_1115257	Col_4_1115257	6180.7	474.585	-5.117603720e-002	6.400950590e-002	4.239965878e-001	2.031661e+003	1.805823e+003	2.111818e+002	1.875963e+002	292	347	25	47	7.360785e+000	1.773464e+001	0	0	0	0	0	0	0	0	0	0	0	257.032	278.72	1	1	1	1	24.6442	25.4344	48.624
DATA	994	7	10	0	0	NC_5_26729673	NC_5_26729673	6202.07	474.473	6.060163689e-002	8.702524338e-002	4.861980956e-001	5.072642e+002	5.832246e+002	7.677546e+001	7.748642e+001	108	149.5	25	49	7.356772e+000	1.726525e+001	0	0	0	0	0	0	0	0	0	0	0	64.1756	89.6674	1	1	1	1	25.3321	24.9889	49.5515
DATA	995	7	11	0	0	Col_1_16895094	Col_1_16895094	6223.2	474.339	8.882008473e-002	6.898009046e-002	1.978785790e-001	9.946258e+002	1.220337e+003	1.149526e+002	1.323394e+002	169	248	25	50	7.174662e+000	1.773512e+001	0	0	0	0	0	0	0	0	0	0	0	125.833	186.944	1	1	1	1	25.7804	24.9084	50.6967
DATA	996	7	12	0	0	Col_2_18796279	Col_2_18796279	6244.15	474.5	-2.868267776e-003	7.477758139e-002	9.694027879e-001	7.886808e+002	7.834892e+002	9.768048e+001	9.369031e+001	152	176	25	48	6.822295e+000	1.802974e+001	0	0	0	0	0	0	0	0	0	0	0	99.7785	119.617	1	1	1	1	26.6546	24.7746	50.3651
DATA	997	7	13	0	0	Col_5_17221993	Col_5_17221993	6265.33	474.386	1.125821144e-001	9.911806507e-002	2.560241683e-001	3.814181e+002	4.942919e+002	6.910933e+001	7.140903e+001	90.5	138	25	48	7.079682e+000	1.785949e+001	0	0	0	0	0	0	0	0	0	0	0	48.2544	75.2271	1	1	1	1	25.1049	24.9186	49.5618
DATA	998	7	14	0	0	Col_1_4735503	Col_1_4735503	6286.77	474.404	1.308208877e-003	8.556322522e-002	9.878013130e-001	5.635303e+002	5.652303e+002	8.060376e+001	7.659466e+001	116.5	152	24.5	48	7.418811e+000	1.790149e+001	0	0	0	0	0	0	0	0	0	0	0	71.294	85.7673	1	1	1	1	24.4106	24.9969	49.531
DATA	999	7	15	0	0	Col_1_15735214	Col_1_15735214	6307.71	474.5	2.230740243e-001	8.684027024e-002	1.020556122e-002	4.047731e+003	6.765278e+003	5.140105e+002	9.246456e+002	402	800	25	49	7.073156e+000	1.787177e+001	0	0	1	1	0	0	0	0	0	0	0	512.091	1023.78	1	1	1	1	27.0811	24.963	50.0694
DATA	1000	7	16	0	0	Col_3_16537924	Col_3_16537924	6328.79	474.54	1.006680088e-001	1.000570929e-001	3.143647405e-001	3.816954e+002	4.812657e+002	6.912464e+001	7.082421e+001	93	135.5	24	48	7.398278e+000	1.789227e+001	0	0	0	0	0	0	0	0	0	0	0	48.2895	72.6468	1	1	1	1	26.2212	24.6998	49.6742
DATA	1001	7	17	0	0	NC_4_8410886	NC_4_8410886	6350	474.5	-9.362300535e-002	6.664862280e-002	1.601029879e-001	1.535175e+003	1.237471e+003	1.639785e+002	1.342599e+002	234	246.5	24	48	7.235289e+000	1.766914e+001	0	0	0	0	0	0	0	0	0	0	0	194.22	186.366	1	1	1	1	26.2212	24.8099	49.1997
DATA	1002	7	18	0	0	Col_3_19764430	Col_3_19764430	6370.9	474.678	-5.895802595e-003	7.246745224e-002	9.351572976e-001	8.839876e+002	8.720680e+002	1.055255e+002	1.016309e+002	155	199	25	48	7.136406e+000	1.850011e+001	0	0	0	0	0	0	0	0	0	0	0	111.836	131.059	1	1	1	1	26.0017	24.9472	49.8144
DATA	1003	7	19	0	0	NC_5_1484823	NC_5_1484823	6391.71	474.286	3.763518855e-002	6.355541945e-002	5.537412253e-001	2.024909e+003	2.208212e+003	2.105324e+002	2.269268e+002	286	396	25	48	7.060239e+000	1.867367e+001	0	0	0	0	0	0	0	0	0	0	0	256.178	331.256	1	1	1	1	24.8756	24.9752	49.0699
DATA	1004	7	20	0	0	NC_5_5882936	NC_5_5882936	6413	473.844	5.380142995e-002	1.700925708e-001	7.517696810e-001	2.003801e+002	2.268068e+002	6.101495e+001	5.707347e+001	70	98	24	49	7.263890e+000	1.802697e+001	0	0	0	0	0	0	0	0	0	0	0	25.3507	33.9665	1	1	0	0	22.7082	24.7708	49.4955
DATA	1005	7	21	0	0	Col_1_27915877	Col_1_27915877	6434.03	474.632	-5.291898183e-002	6.256754557e-002	3.976701069e-001	3.293753e+003	2.915896e+003	3.343792e+002	2.962711e+002	459	499	25	48	7.845558e+000	1.721813e+001	0	0	0	0	0	0	0	0	0	0	0	416.703	435.962	1	1	1	1	25.5572	25.5667	49.2556
DATA	1006	7	22	0	0	Col_1_430076	Col_1_430076	6455.18	474.368	1.135236405e-001	7.692215426e-002	1.399908769e-001	6.565016e+002	8.526277e+002	8.735700e+001	1.001458e+002	128	191	24	47	7.632343e+000	1.764506e+001	0	0	0	0	0	0	0	0	0	0	0	83.0561	127.308	1	1	1	1	25.7804	24.5841	47.7741
DATA	1007	7	23	0	0	NC_3_7513783	NC_3_7513783	6477	474.444	8.988819047e-002	1.055255511e-001	3.943170799e-001	3.570646e+002	4.391723e+002	6.779567e+001	6.852068e+001	94	127.5	24	47	7.415148e+000	1.802436e+001	0	0	0	0	0	0	0	0	0	0	0	45.1734	65.4916	1	1	1	1	25.3321	24.7264	48.5091
DATA	1008	7	24	0	0	NC_5_14952566	NC_5_14952566	6497.86	474.211	1.955620249e-001	1.653087313e-001	2.368048580e-001	1.760706e+002	2.762160e+002	6.026035e+001	5.945436e+001	67.5	104.5	24	48	7.341012e+000	1.800632e+001	0	0	0	0	0	0	0	0	0	0	0	22.2753	41.1498	1	1	0	1	25.5572	24.8735	49.5407
DATA	1009	7	25	0	0	Col_3_15292889	Col_3_15292889	6519.58	474.291	1.726296739e-001	7.003312714e-002	1.370240781e-002	9.291193e+002	1.382615e+003	1.093340e+002	1.479635e+002	165	266	24	48	7.472133e+000	1.824415e+001	0	0	0	0	0	0	0	0	0	0	0	117.546	205.789	1	1	1	1	25.1049	24.4161	49.9969
DATA	1010	7	26	0	0	NC_3_20249915	NC_3_20249915	6540.58	474.356	-7.268091386e-001	9.426153437e-002	1.252676536e-014	2.852871e+003	5.351469e+002	2.910499e+002	7.513238e+001	408	138	24	49	7.232455e+000	1.746810e+001	0	0	0	0	0	0	0	0	0	0	0	360.926	79.5928	1	1	1	1	25.5572	23.9338	50.2062
DATA	1011	7	27	0	0	Col_4_9480280	Col_4_9480280	6560.67	474.75	1.620662942e-001	6.642298702e-002	1.469080764e-002	1.365121e+003	1.982610e+003	1.481784e+002	2.051631e+002	212	345	24	49	7.583703e+000	1.813974e+001	0	0	0	0	0	0	0	0	0	0	0	172.706	294.694	1	1	1	1	23.696	24.4109	49.817
DATA	1012	7	28	0	0	Col_4_4845253	Col_4_4845253	6582.16	474.612	1.683771633e-001	9.679085792e-002	8.192965032e-002	3.795507e+002	5.593028e+002	6.900644e+001	7.690989e+001	96	141	24	48	7.620869e+000	1.809110e+001	0	0	0	0	0	0	0	0	0	0	0	48.0182	83.0977	1	1	1	1	23.696	24.4172	49.0109
DATA	1013	7	29	0	0	NC_4_2364764	NC_4_2364764	6603.28	474.246	1.315559144e-002	6.600790240e-002	8.420255138e-001	1.384302e+003	1.426877e+003	1.499474e+002	1.521454e+002	219	277	25	48	7.293893e+000	1.785496e+001	0	0	0	0	0	0	0	0	0	0	0	175.132	211.939	1	1	1	1	26.2212	24.982	49.048
DATA	1014	7	30	0	0	NC_4_13256410	NC_4_13256410	6624.77	474.295	3.002533832e-002	3.068227952e-001	9.220443439e-001	1.090806e+002	1.168888e+002	5.865396e+001	5.409435e+001	60	76.5	25	48	7.188906e+000	1.832354e+001	0	0	0	0	0	0	0	0	0	0	0	13.8001	17.3584	1	1	0	0	22.4545	24.8924	49.4742
DATA	1015	7	31	0	0	Col_3_6820571	Col_3_6820571	6646.15	474.5	3.645853934e-002	9.927972692e-002	7.134471238e-001	4.176286e+002	4.542017e+002	7.117189e+001	6.966402e+001	103	129.5	25	48.5	7.139491e+000	1.855238e+001	0	0	0	0	0	0	0	0	0	0	0	52.8355	67.4443	1	1	1	1	26.6546	25.0313	49.4984
DATA	1016	7	32	0	0	Col_4_14681656	Col_4_14681656	6666.88	474.333	1.285331088e-001	8.479112563e-002	1.295498980e-001	5.094311e+002	6.848864e+002	7.691880e+001	8.648922e+001	112	166	25	49	7.081363e+000	1.812790e+001	0	0	0	0	0	0	0	0	0	0	0	64.4498	101.706	1	1	1	1	24.1747	24.9132	50.1199
DATA	1017	7	33	0	0	Col_1_11020685	Col_1_11020685	6688.21	474.534	1.949781775e-001	7.942811660e-002	1.409726711e-002	5.709374e+002	8.944719e+002	8.112335e+001	1.038735e+002	118.5	187.5	25	48	6.986823e+000	1.681682e+001	0	0	0	0	0	0	0	0	0	0	0	72.2311	132.848	1	1	1	1	25.7804	25.4418	49.1946
DATA	1018	7	34	0	-1	NC2_00122731	NC2_00122731	6708.87	473.609	0.000000000e+000	6.240190649e-001	1.000000000e+000	5.637804e+001	5.245460e+001	5.763074e+001	5.279051e+001	39	56	25	47	7.020301e+000	1.711203e+001	0	0	0	0	0	0	0	0	0	0	0	-6.7426	-5.19205	0	0	0	0	21.9382	25.3778	48.3511
DATA	1019	7	35	0	0	Col_5_6794712	Col_5_6794712	6731.02	474.579	-1.688458572e-002	1.425753865e-001	9.057303869e-001	2.689424e+002	2.586871e+002	6.359718e+001	5.877499e+001	82	101	25	47	7.005889e+000	1.763942e+001	0	0	0	0	0	0	0	0	0	0	0	34.0248	38.4453	1	1	0	0	25.5572	25.2297	48.7267
DATA	1020	7	36	0	0	NC_2_13650530	NC_2_13650530	6752	474.5	4.755445481e-001	2.114726479e-001	2.452977914e-002	9.452926e+001	2.825601e+002	5.840085e+001	5.984197e+001	58.5	95	25	49	7.445141e+000	1.748182e+001	0	0	0	0	0	0	0	0	0	0	0	11.9592	42.0132	1	1	0	1	26.2212	25.3782	49.5874
DATA	1021	7	37	0	0	Col_5_1794491	Col_5_1794491	6773	474.5	8.641155133e-002	6.787324240e-002	2.029714478e-001	1.103231e+003	1.346102e+003	1.244689e+002	1.445665e+002	182	265	24	49	7.658036e+000	1.777229e+001	0	0	0	0	0	0	0	0	0	0	0	139.573	200.261	1	1	1	1	26.2212	25.0267	49.0345
DATA	1022	7	38	0	0	Col_1_10430357	Col_1_10430357	6794	474.54	-3.489337540e-001	7.629206778e-002	4.792841036e-006	1.539451e+003	6.893378e+002	1.643788e+002	8.676332e+001	239	162	26	48	7.653489e+000	1.801466e+001	0	0	0	0	0	0	0	0	0	0	0	194.761	102.619	1	1	1	1	26.2212	26.0382	48.793
DATA	1023	7	39	0	0	NC_4_1581054	NC_4_1581054	6815.27	474.435	1.455215585e-001	6.643843341e-002	2.850089263e-002	1.323161e+003	1.849840e+003	1.443220e+002	1.923303e+002	225	329.5	26	48	7.412500e+000	1.819267e+001	0	0	0	0	0	0	0	0	0	0	0	167.397	275.584	1	1	1	1	26.0017	26.6388	48.8691
DATA	1024	7	40	0	0	Col_5_4244399	Col_5_4244399	6836.5	474.5	2.774724302e-001	1.606274057e-001	8.409067772e-002	1.655378e+002	3.135953e+002	5.996106e+001	6.124404e+001	68	112	26	48	7.396613e+000	1.712845e+001	0	0	0	0	0	0	0	0	0	0	0	20.9427	46.7561	1	1	0	1	27.9146	26.4386	48.5295
DATA	1025	7	41	0	0	NC_3_23202656	NC_3_23202656	6857.37	474.571	1.863870067e-001	9.619411555e-002	5.267039889e-002	3.764682e+002	5.782496e+002	6.883738e+001	7.814328e+001	96	142.5	26	46	7.858673e+000	1.760106e+001	0	0	0	0	0	0	0	0	0	0	0	47.6282	86.2895	1	1	1	1	24.8756	26.8846	48.3109
DATA	1026	7	42	0	0	Col_1_24483717	Col_1_24483717	6878.96	474.393	-1.819861492e-001	7.740278897e-002	1.871510674e-002	9.404237e+002	6.184967e+002	1.102963e+002	8.113304e+001	165	153	26	47	7.762512e+000	1.792816e+001	0	0	0	0	0	0	0	0	0	0	0	118.976	92.3867	1	1	1	1	25.5572	26.5008	49.0186
DATA	1027	7	43	0	0	NC_4_9469051	NC_4_9469051	6900.04	474.5	-7.949954467e-002	8.572685040e-002	3.537403057e-001	6.238791e+002	5.195184e+002	8.493264e+001	7.382872e+001	116	141	27	50	7.712850e+000	1.719219e+001	0	0	0	0	0	0	0	0	0	0	0	78.9289	77.6796	1	1	1	1	25.3321	26.8805	49.0157
DATA	1028	7	44	0	0	NC_4_9090884	NC_4_9090884	6921.15	474.5	0.000000000e+000	6.254956641e-001	1.000000000e+000	5.629996e+001	5.206689e+001	5.763104e+001	5.255860e+001	44.5	67	27	49	7.710320e+000	1.679143e+001	0	0	0	0	0	0	0	0	0	0	0	0.235307	6.10096	0	0	0	0	26.6546	27.7102	48.6992
DATA	1029	7	45	0	0	NC_3_1407634	NC_3_1407634	6942.76	474.271	-1.706593497e-001	7.282530149e-002	1.910850271e-002	1.139170e+003	7.690049e+002	1.276651e+002	9.302159e+001	194	176	27	47	8.017157e+000	1.703114e+001	0	0	0	0	0	0	0	0	0	0	0	144.12	115.242	1	1	1	1	25.7804	27.4758	48.2262
DATA	1030	7	46	0	0	NC_5_23383576	NC_5_23383576	6963.83	474.3	-1.724480999e+000	1.758649347e-001	1.063934068e-022	2.739492e+004	5.166412e+002	2.740098e+003	7.349892e+001	3530.5	139.5	26	46	7.661503e+000	1.661152e+001	0	0	0	0	0	0	0	0	0	0	0	3465.82	77.5143	1	1	1	1	26.2212	27.1674	47.6682
DATA	1031	7	47	0	0	NC_1_10770519	NC_1_10770519	6984.18	474.579	3.127997127e-002	6.164620730e-002	6.118663837e-001	7.307840e+003	7.853604e+003	7.330529e+002	7.870944e+002	934	1168.5	27	47	7.686132e+000	1.679963e+001	0	0	0	0	0	0	0	0	0	0	0	924.538	1179.67	1	1	1	1	25.7804	27.1698	48.2673
DATA	1032	7	48	0	0	NC_5_22920189	NC_5_22920189	7005.85	474.5	1.034523318e-002	6.314190204e-002	8.698563044e-001	2.281241e+003	2.336235e+003	2.352911e+002	2.393730e+002	333	406	27	46	8.187429e+000	1.770980e+001	0	0	0	0	0	0	0	0	0	0	0	288.607	351.38	1	1	1	1	26.6546	27.1526	48.0572
DATA	1033	7	49	0	0	NC_2_3556342	NC_2_3556342	7027	474.5	2.309562661e-001	4.584390023e-001	6.144100583e-001	5.621433e+001	9.567607e+001	5.772052e+001	5.295212e+001	53	73.5	27	49	8.717056e+000	1.813587e+001	0	0	0	0	0	0	0	0	0	0	0	4.07137	14.409	0	1	0	0	26.2212	27.5807	49.7315
DATA	1034	7	50	0	0	Col_1_13157951	Col_1_13157951	7048	474.5	9.694724593e-002	7.048878005e-002	1.690207739e-001	8.999236e+002	1.125001e+003	1.068641e+002	1.239412e+002	155	239	26	48	8.479551e+000	1.782905e+001	0	0	0	0	0	0	0	0	0	0	0	113.852	169.653	1	1	1	1	26.2212	27.032	48.8445
DATA	1035	7	51	0	0	NC_1_28607852	NC_1_28607852	7069.9	474.25	0.000000000e+000	6.102673755e-001	1.000000000e+000	5.617214e+001	5.480984e+001	5.789818e+001	5.222425e+001	50	74	27	48	8.185577e+000	1.748642e+001	0	0	0	0	0	0	0	0	0	0	0	7.03238	8.27745	0	1	0	0	21.6755	27.3937	48.1602
DATA	1036	7	52	0	0	NC_2_5717111	NC_2_5717111	7091.25	474.575	0.000000000e+000	6.257524909e-001	1.000000000e+000	5.615229e+001	5.153401e+001	5.763074e+001	5.186467e+001	38	64	28	48	8.435427e+000	1.792540e+001	0	0	0	0	0	0	0	0	0	0	0	-8.54687	0.393039	0	0	0	0	21.1402	28.0106	48.5159
DATA	1037	7	53	0	0	Col_2_8362209	Col_2_8362209	7111.55	474.629	6.295497293e-002	8.016022684e-002	4.322400610e-001	6.108835e+002	7.061767e+002	8.398267e+001	8.757514e+001	118	162.5	28	47	8.571477e+000	1.766792e+001	0	0	0	0	0	0	0	0	0	0	0	77.2848	106.941	1	1	1	1	26.2212	28.5524	48.9045
DATA	1038	7	54	0	0	Col_5_2466265	Col_5_2466265	7132.15	474.521	2.970278167e-002	1.100531018e-001	7.872410356e-001	3.559680e+002	3.811656e+002	6.773798e+001	6.424813e+001	89	119	27	46	7.974683e+000	1.730735e+001	0	0	0	0	0	0	0	0	0	0	0	45.0347	57.8045	1	1	1	1	23.4529	27.5457	48.1011
DATA	1039	7	55	0	0	Col_5_16297923	Col_5_16297923	7153.82	474.579	-1.474221714e+000	1.526677413e-001	4.617800343e-022	3.338455e+004	1.120273e+003	3.338952e+003	1.233575e+002	4274	225	28	48	8.491406e+000	1.791622e+001	0	0	0	0	0	0	0	0	0	0	0	4223.59	170.145	1	1	1	1	25.7804	28.4614	49.6608
DATA	1040	7	56	0	0	NC_4_1121477	NC_4_1121477	7174.6	474.308	-1.599761199e-002	9.433897773e-002	8.653437194e-001	4.778119e+002	4.605315e+002	7.486217e+001	6.913756e+001	104.5	133.5	27.5	48	7.945734e+000	1.752699e+001	0	0	0	0	0	0	0	0	0	0	0	60.4495	70.0481	1	1	1	1	24.4106	27.8929	49.2205
DATA	1041	7	57	0	0	Col_5_8947649	Col_5_8947649	7196.29	474.818	-1.436338819e+000	1.492417286e-001	6.316968611e-022	3.017036e+004	1.104693e+003	3.017587e+003	1.218801e+002	3836	231	27	50	7.828074e+000	1.896836e+001	0	0	0	0	0	0	0	0	0	0	0	3816.95	168.275	1	1	1	1	25.1049	27.3829	51.1292
DATA	1042	7	58	0	0	NC_4_15742570	NC_4_15742570	7217.82	474.232	4.662659143e-001	3.415443647e-001	1.721998318e-001	5.601103e+001	1.638851e+002	5.772741e+001	5.395849e+001	51	89	26	50	7.646181e+000	1.847352e+001	0	0	0	0	0	0	0	0	0	0	0	4.225	25.0035	0	1	0	0	25.3321	26.3972	50.6442
DATA	1043	7	59	0	0	Col_4_15232584	Col_4_15232584	7238	474.825	4.545173514e-003	7.238449381e-002	9.499320662e-001	8.705481e+002	8.797068e+002	1.044023e+002	1.018555e+002	151	189	26	49	7.623740e+000	1.790126e+001	0	0	0	0	0	0	0	0	0	0	0	110.136	134.399	1	1	1	1	25.3321	26.0264	50.0445
DATA	1044	7	60	0	0	Col_5_2272146	Col_5_2272146	7259.53	474.957	8.743628742e-002	9.112920040e-002	3.373189749e-001	4.523486e+002	5.532349e+002	7.326319e+001	7.542181e+001	102	144.5	25	49	7.829251e+000	1.808596e+001	0	0	0	0	0	0	0	0	0	0	0	57.2281	84.649	1	1	1	1	22.7082	25.9053	49.8605
DATA	1045	7	61	0	0	NC_3_483956	NC_3_483956	7280.11	474.582	2.102711734e-001	1.159083034e-001	6.965976747e-002	2.699425e+002	4.380689e+002	6.363954e+001	6.737201e+001	82	128	25	49	7.682199e+000	1.821945e+001	0	0	0	0	0	0	0	0	0	0	0	34.1513	67.1277	1	1	0	1	25.5572	25.663	49.7468
DATA	1046	7	62	0	0	NC_3_19880653	NC_3_19880653	7301.56	474.458	6.531357046e-002	7.426853271e-002	3.791711313e-001	7.500998e+002	8.718317e+002	9.459281e+001	1.010588e+002	140.5	185	25	48	7.693927e+000	1.831648e+001	0	0	0	0	0	0	0	0	0	0	0	94.8975	133.799	1	1	1	1	24.4106	25.4698	49.1692
DATA	1047	7	63	0	0	NC_5_19157683	NC_5_19157683	7323	474.5	3.434509419e-002	7.173111044e-002	6.320785513e-001	8.700956e+002	9.416989e+002	1.043646e+002	1.071082e+002	144	169	26	46	7.649658e+000	1.750800e+001	0	0	0	0	0	0	0	0	0	0	0	110.079	144.738	1	1	1	1	26.2212	26.1081	47.2846
DATA	1048	7	64	0	0	Col_3_10727799	Col_3_10727799	7344.43	474.25	1.794947076e-001	1.838076987e-001	3.287992698e-001	1.564314e+002	2.364931e+002	5.971607e+001	5.617490e+001	66	101	25	47	7.635142e+000	1.786420e+001	0	0	0	0	0	0	0	0	0	0	0	19.7906	36.4036	1	1	0	0	25.3321	25.9367	48.1281
DATA	1049	7	65	0	0	Col_1_9394737	Col_1_9394737	7365.54	474.407	1.112433669e-001	7.642818460e-002	1.455231346e-001	6.606974e+002	8.535834e+002	8.767276e+001	9.937271e+001	135	185	26	48	7.560855e+000	1.745306e+001	0	0	0	0	0	0	0	0	0	0	0	83.5869	131.581	1	1	1	1	25.5572	26.2565	48.5435
DATA	1050	7	66	0	0	Col_5_2394034	Col_5_2394034	7386.82	474.533	6.099548490e-002	6.930814419e-002	3.788255617e-001	9.825999e+002	1.130765e+003	1.139137e+002	1.239668e+002	169	237	25	48	7.378671e+000	1.744893e+001	0	0	0	0	0	0	0	0	0	0	0	124.312	174.559	1	1	1	1	25.7804	25.8857	48.6048
DATA	1051	7	67	0	0	NC_5_22741423	NC_5_22741423	7407.78	474.522	2.694020888e-001	4.362163737e-001	5.368468195e-001	5.578154e+001	1.037272e+002	5.783733e+001	5.178640e+001	55	80	25	49	7.381740e+000	1.767900e+001	0	0	0	0	0	0	0	0	0	0	0	6.17913	16.0352	0	1	0	0	27.0811	25.8794	49.6491
DATA	1052	7	68	0	0	NC_4_8547234	NC_4_8547234	7429.26	474.685	-3.515633140e-001	1.104077090e-001	1.451406607e-003	5.658593e+002	2.518519e+002	8.076676e+001	5.658028e+001	121	99	25	48	7.519532e+000	1.739200e+001	0	0	0	0	0	0	0	0	0	0	0	71.5887	38.9883	1	1	1	0	24.8756	26.1204	48.8844
DATA	1053	7	69	0	-1	NC2_00083254	NC2_00083254	7450.67	474.483	0.000000000e+000	6.293573640e-001	1.000000000e+000	5.572856e+001	5.027276e+001	5.769256e+001	5.059926e+001	48	65	26	47	7.313706e+000	1.774166e+001	0	0	0	0	0	0	0	0	0	0	0	3.37822	1.05317	0	0	0	0	25.7804	26.0943	48.1069
DATA	1054	7	70	0	0	NC_4_7461525	NC_4_7461525	7471.22	474.522	8.650941056e-002	1.189854748e-001	4.671900723e-001	2.960703e+002	3.613301e+002	6.479103e+001	6.211891e+001	85	115	26	47	7.580530e+000	1.766625e+001	0	0	0	0	0	0	0	0	0	0	0	37.4568	56.088	1	1	1	1	27.0811	26.2266	48.6434
DATA	1055	7	71	0	0	Col_4_6584842	Col_4_6584842	7491.58	474.404	1.316227386e-001	7.856550991e-002	9.387055465e-002	5.996595e+002	8.119466e+002	8.316981e+001	9.559927e+001	123	189	26	48.5	7.334402e+000	1.790814e+001	0	0	0	0	0	0	0	0	0	0	0	75.8648	126.197	1	1	1	1	24.4106	26.3273	49.8799
DATA	1056	7	72	0	0	Col_5_26954978	Col_5_26954978	7512.71	474.286	-1.050617667e-001	6.409384121e-002	1.011744070e-001	2.397638e+003	1.882443e+003	2.465928e+002	1.948743e+002	349	346	26	48	7.631812e+000	1.814945e+001	0	0	0	0	0	0	0	0	0	0	0	303.333	292.958	1	1	1	1	24.8756	26.8048	48.6216
DATA	1057	7	73	0	-1	NC2_00089003	NC2_00089003	7534.71	474.5	8.026592699e-002	5.460675394e-001	8.831406949e-001	5.562712e+001	6.691947e+001	5.765119e+001	5.077733e+001	47	70	27	48	7.556960e+000	1.763532e+001	0	0	0	0	0	0	0	0	0	0	0	1.94293	10.4278	0	1	0	0	30	27.3434	48.6112
DATA	1058	7	74	0	0	NC_4_5113847	NC_4_5113847	7555.36	474.189	1.121789860e-001	7.266049789e-002	1.226177695e-001	7.772936e+002	1.006385e+003	9.676340e+001	1.124966e+002	140	216	26	48	7.657810e+000	1.687270e+001	0	0	0	0	0	0	0	0	0	0	0	98.3379	157.012	1	1	1	1	24.6442	26.5408	48.9305
DATA	1059	7	75	0	0	Col_5_17089471	Col_5_17089471	7576.77	474.458	1.074254879e-001	1.013274852e-001	2.890622057e-001	3.657851e+002	4.684374e+002	6.825899e+001	6.867189e+001	92	128	26	49	7.987037e+000	1.732809e+001	0	0	0	0	0	0	0	0	0	0	0	46.2766	73.1691	1	1	1	1	23.696	26.3783	49.8961
DATA	1060	7	76	0	0	Col_5_23908540	Col_5_23908540	7598.05	474.333	-2.178663051e-002	6.335793998e-002	7.309471921e-001	2.204962e+003	2.097077e+003	2.279032e+002	2.156223e+002	313.5	363.5	26	48	7.926073e+000	1.682067e+001	0	0	0	0	0	0	0	0	0	0	0	278.957	327.94	1	1	1	1	26.0017	26.4955	48.1756
DATA	1061	7	77	0	0	NC_3_18179568	NC_3_18179568	7620.23	474.808	1.794629846e-001	7.932321189e-002	2.367102584e-002	6.047807e+002	9.142414e+002	8.353980e+001	1.083078e+002	119	182	26	46	8.087915e+000	1.717435e+001	0	0	0	0	0	0	0	0	0	0	0	76.5127	143.127	1	1	1	1	17.2609	26.4767	46.9452
DATA	1062	7	78	0	0	Col_4_10872615	Col_4_10872615	7640.42	474.283	-1.507970056e-001	6.675192366e-002	2.387927348e-002	1.765589e+003	1.247649e+003	1.857265e+002	1.344287e+002	270	260.5	27	47	8.056308e+000	1.728927e+001	0	0	0	0	0	0	0	0	0	0	0	223.37	195.53	1	1	1	1	24.6442	27.1639	47.611
DATA	1063	7	79	0	0	Col_1_3480566	Col_1_3480566	7661.66	474.746	5.897705723e-002	6.977127423e-002	3.979481692e-001	9.471671e+002	1.084935e+003	1.108718e+002	1.194603e+002	169	233	27	46	7.774607e+000	1.671514e+001	0	0	0	0	0	0	0	0	0	0	0	119.829	170.195	1	1	1	1	25.5572	26.9589	47.1769
DATA	1064	7	80	0	0	NC_1_27903186	NC_1_27903186	7682.78	474.522	-7.511244161e-001	1.952453341e-001	1.195339564e-004	4.052852e+002	7.188468e+001	7.045468e+001	5.046444e+001	96.5	76	26	47	7.946394e+000	1.724636e+001	0	0	0	0	0	0	0	0	0	0	0	51.2739	11.2878	1	1	1	0	27.0811	26.4786	48.3487
DATA	1065	7	81	0	0	NC_5_13908400	NC_5_13908400	7704	474.5	2.658831689e-001	4.370896572e-001	5.429861993e-001	5.543949e+001	1.022592e+002	5.769823e+001	5.094055e+001	48.5	78	26	48	8.374531e+000	1.738508e+001	0	0	0	0	0	0	0	0	0	0	0	3.5296	16.0722	0	1	0	0	26.2212	26.6048	48.7774
DATA	1066	7	82	0	0	Col_4_5918254	Col_4_5918254	7725	474.5	-6.734173429e-003	6.812153814e-002	9.212531798e-001	1.132123e+003	1.114704e+003	1.270367e+002	1.221135e+002	191	238	26	48	8.580723e+000	1.734246e+001	0	0	0	0	0	0	0	0	0	0	0	143.229	175.351	1	1	1	1	30	26.7736	48.3566
DATA	1067	7	83	0	0	Col_5_4173728	Col_5_4173728	7746.46	474.719	-4.550094175e-002	6.352486544e-002	4.738247817e-001	2.222174e+003	2.001139e+003	2.295689e+002	2.062222e+002	324	366	26	47	8.384835e+000	1.781157e+001	0	0	0	0	0	0	0	0	0	0	0	281.134	315.049	1	1	1	1	25.3321	26.5122	48.6564
DATA	1068	7	84	0	0	Col_2_9770486	Col_2_9770486	7767.5	474.731	6.630992005e-002	7.104488210e-002	3.506379891e-001	8.698769e+002	1.013369e+003	1.043463e+002	1.129044e+002	158	211	25	47	7.853204e+000	1.717439e+001	0	0	0	0	0	0	0	0	0	0	0	110.051	159.662	1	1	1	1	24.4106	25.8433	48.0048
DATA	1069	7	85	0	0	NC_3_1831563	NC_3_1831563	7788.6	474.586	5.065615185e-002	1.155162491e-001	6.610095870e-001	3.189778e+002	3.584401e+002	6.586934e+001	6.131396e+001	87	125	25	47	7.530018e+000	1.787916e+001	0	0	0	0	0	0	0	0	0	0	0	40.3549	56.5156	1	1	1	1	27.501	25.9183	48.6843
DATA	1070	7	86	0	0	Col_5_26409568	Col_5_26409568	7809.71	474.5	-4.113353904e-002	6.320136823e-002	5.151542657e-001	2.401661e+003	2.184631e+003	2.469839e+002	2.240478e+002	361	392	25	47	7.391400e+000	1.820500e+001	0	0	0	0	0	0	0	0	0	0	0	303.842	344.685	1	1	1	1	27.0811	26.1042	48.6795
DATA	1071	7	87	0	0	Col_3_15322203	Col_3_15322203	7830.83	474.528	3.868919295e-003	6.747361090e-002	9.542745646e-001	1.177695e+003	1.188233e+003	1.311143e+002	1.287915e+002	200	265.5	25	47	7.533669e+000	1.666804e+001	0	0	0	0	0	0	0	0	0	0	0	148.994	187.59	1	1	1	1	24.8756	25.8885	47.9435
DATA	1072	7	88	66	-1	(-)3xSLv1	NegativeControl	7852	474.5	0.000000000e+000	6.321038523e-001	1.000000000e+000	5.530674e+001	4.933795e+001	5.763074e+001	4.965390e+001	42	56	24	48	7.370121e+000	1.708236e+001	0	0	0	0	0	0	0	0	0	0	0	-2.88639	-6.40187	0	0	0	0	30	24.5949	48.4277
DATA	1073	7	89	0	0	NC_4_1371031	NC_4_1371031	7872.66	473.878	1.404302078e-001	9.408205080e-002	1.355326378e-001	3.990685e+002	5.514138e+002	7.009892e+001	7.418447e+001	93	145	24	47.5	7.232227e+000	1.792967e+001	0	0	0	0	0	0	0	0	0	0	0	50.4874	87.1508	1	1	1	1	21.6755	24.6574	48.4471
DATA	1074	7	90	0	0	Col_5_16282429	Col_5_16282429	7894.5	474.269	-6.027490338e-001	8.314761708e-002	4.194143812e-013	7.911785e+003	1.974811e+003	7.932747e+002	2.036160e+002	1044.5	365	24	45	6.862897e+000	1.747015e+001	0	0	0	0	0	0	0	0	0	0	0	1000.95	312.249	1	1	1	1	24.4106	24.36	47.2544
DATA	1075	7	91	0	0	NC_1_27345181	NC_1_27345181	7915.55	474.679	-2.117748168e-002	6.406680988e-002	7.409820886e-001	1.866307e+003	1.777484e+003	1.953262e+002	1.845360e+002	274.5	324.5	24	46	7.185720e+000	1.706985e+001	0	0	0	0	0	0	0	0	0	0	0	236.112	281.144	1	1	1	1	25.1049	24.526	48.2031
DATA	1076	7	92	0	0	NC_1_13658095	NC_1_13658095	7937.08	475.058	1.417009068e-002	7.843256619e-002	8.566298209e-001	6.660684e+002	6.881592e+002	8.807822e+001	8.481295e+001	120	169	24	48	7.259843e+000	1.684796e+001	0	0	0	0	0	0	0	0	0	0	0	84.2664	108.878	1	1	1	1	23.696	24.9329	48.3863
DATA	1077	7	93	0	0	NC_5_8877028	NC_5_8877028	7958.14	474.842	-1.001157559e+000	1.117870388e-001	3.368655438e-019	3.349376e+004	3.340460e+003	3.349871e+003	3.377024e+002	4269	566.5	24	50	7.681451e+000	1.707016e+001	0	0	0	0	0	0	0	0	0	0	0	4237.4	528.667	1	1	1	1	25.1049	24.6677	49.8817
DATA	1078	7	94	0	0	Col_3_14303111	Col_3_14303111	7978.79	474.737	-2.148459000e-002	6.209688268e-002	7.293539877e-001	3.783755e+003	3.601126e+003	3.827392e+002	3.635055e+002	513	582	24	49	7.699518e+000	1.612787e+001	0	0	0	0	0	0	0	0	0	0	0	478.695	570.045	1	1	1	1	25.3321	25.0636	49.7965
DATA	1079	7	95	0	0	NC_4_14263080	NC_4_14263080	7999.74	474.698	1.520614200e-001	9.487311577e-002	1.089816375e-001	3.884235e+002	5.512732e+002	6.949841e+001	7.411721e+001	98	144	24	49	7.229254e+000	1.782710e+001	0	0	0	0	0	0	0	0	0	0	0	49.1407	87.278	1	1	1	1	24.8756	24.931	49.3166
DATA	1080	7	96	0	0	Col_1_23196735	Col_1_23196735	8021.29	474.5	6.071969660e-002	7.944125649e-002	4.446679098e-001	6.140304e+002	7.061705e+002	8.421184e+001	8.625851e+001	126	173	24	49	7.235317e+000	1.777681e+001	0	0	0	0	0	0	0	0	0	0	0	77.6829	111.815	1	1	1	1	27.0811	24.77	48.9374
DATA	1081	7	97	0	0	NC_1_16716022	NC_1_16716022	8042.33	474.4	4.345713554e-002	1.455390591e-001	7.652496044e-001	2.379302e+002	2.629703e+002	6.234909e+001	5.608101e+001	75.5	104	24	48	7.508996e+000	1.789239e+001	0	0	0	0	0	0	0	0	0	0	0	30.1013	41.6404	1	1	0	1	25.7804	24.819	49.2193
DATA	1082	7	98	0	0	NC_2_5623064	NC_2_5623064	8063.6	474.586	0.000000000e+000	6.328653451e-001	1.000000000e+000	5.519299e+001	4.922049e+001	5.763074e+001	4.953568e+001	43	60	25	48	7.602342e+000	1.838210e+001	0	0	0	0	0	0	0	0	0	0	0	-2.13538	-3.55423	0	0	0	0	27.501	24.9953	49.2056
DATA	1083	7	99	0	0	NC_1_25786572	NC_1_25786572	8085.53	474.433	3.571497952e-002	1.028411403e-001	7.283787232e-001	3.841957e+002	4.171262e+002	6.926301e+001	6.476178e+001	92	124	25	49	7.600297e+000	1.747166e+001	0	0	0	0	0	0	0	0	0	0	0	48.6058	66.0424	1	1	1	1	26.0017	25.0105	49.2455
DATA	1084	7	100	0	0	NC_5_10037273	NC_5_10037273	8106	474.5	-7.791624702e-002	7.488649992e-002	2.981272366e-001	8.533828e+002	7.132268e+002	1.029754e+002	8.684360e+001	156	168	24	49	7.227818e+000	1.684145e+001	0	0	0	0	0	0	0	0	0	0	0	107.964	112.906	1	1	1	1	26.2212	24.7228	49.1045
DATA	1085	7	101	0	0	Col_1_29590256	Col_1_29590256	8127.07	474.746	7.925274489e-002	9.306708837e-002	3.944551572e-001	4.326498e+002	5.192652e+002	7.206358e+001	7.178026e+001	95	142	24	47	7.070987e+000	1.657870e+001	0	0	0	0	0	0	0	0	0	0	0	54.7359	82.182	1	1	1	1	26.0017	24.3213	47.97
DATA	1086	7	102	0	0	Col_5_1980770	Col_5_1980770	8147.89	474.574	-9.691634510e-002	8.722391065e-002	2.665161453e-001	6.009010e+002	4.807138e+002	8.325936e+001	6.905132e+001	120	136	24	47	7.012995e+000	1.650111e+001	0	0	0	0	0	0	0	0	0	0	0	76.0219	76.0623	1	1	1	1	25.1049	24.2937	47.7259
DATA	1087	7	103	0	-1	NC2_00091486	NC2_00091486	8169.28	474.281	1.947243365e-001	4.776603681e-001	6.835212929e-001	5.517688e+001	8.639358e+001	5.770959e+001	5.033197e+001	49	77	24	47	7.448302e+000	1.775159e+001	0	0	0	0	0	0	0	0	0	0	0	3.81537	13.6659	0	1	0	0	24.8756	24.4593	47.8326
DATA	1088	7	104	0	0	Col_5_18634552	Col_5_18634552	8190.71	474.673	-3.219048817e-001	6.988974323e-002	4.106938190e-006	2.992484e+003	1.426024e+003	3.047472e+002	1.509843e+002	422.5	279	24	48	7.504081e+000	1.801480e+001	0	0	0	0	0	0	0	0	0	0	0	378.589	225.472	1	1	1	1	24.8756	24.8141	48.8609
DATA	1089	7	105	0	0	NC_5_14158060	NC_5_14158060	8211.44	474.509	-4.438591526e-002	6.662884474e-002	5.053045784e-001	1.362076e+003	1.229746e+003	1.478980e+002	1.326108e+002	216	247	25	47	7.622475e+000	1.773015e+001	0	0	0	0	0	0	0	0	0	0	0	172.321	194.357	1	1	1	1	25.1049	24.893	47.8498
DATA	1090	7	106	0	0	NC_3_10961767	NC_3_10961767	8232.6	474.062	5.457418249e-002	1.056664431e-001	6.055219941e-001	3.611846e+002	4.095466e+002	6.801356e+001	6.436098e+001	96	125	24	48	7.730332e+000	1.756890e+001	0	0	0	0	0	0	0	0	0	0	0	45.6946	64.6987	1	1	1	1	22.9591	24.2368	48.822
DATA	1091	7	107	0	0	Col_3_11295598	Col_3_11295598	8254	474.5	-6.660431890e-003	6.564877263e-002	9.191888468e-001	1.436734e+003	1.414868e+003	1.548010e+002	1.499554e+002	217.5	279	24	47	7.405268e+000	1.742646e+001	0	0	0	0	0	0	0	0	0	0	0	181.766	223.377	1	1	1	1	25.3321	24.4788	48.4223
DATA	1092	7	108	0	0	Col_1_1884303	Col_1_1884303	8275	474.5	-8.741629339e-002	1.225564622e-001	4.756764503e-001	3.450550e+002	2.821448e+002	6.717091e+001	5.715925e+001	88.5	112	24	48	7.193360e+000	1.687058e+001	0	0	0	0	0	0	0	0	0	0	0	43.654	44.5174	1	1	1	1	26.2212	24.6547	49.0125
DATA	1093	7	109	0	0	Col_4_12876674	Col_4_12876674	8295.82	474.368	4.140704291e-002	6.661608331e-002	5.342198741e-001	1.234853e+003	1.358384e+003	1.362715e+002	1.446595e+002	200	267	24	47	7.475190e+000	1.728737e+001	0	0	0	0	0	0	0	0	0	0	0	156.225	214.191	1	1	1	1	25.7804	24.9165	48.1515
DATA	1094	7	110	0	0	Col_5_21909903	Col_5_21909903	8317.37	474.143	-2.248425308e-003	6.942307236e-002	9.741631968e-001	1.024605e+003	1.019314e+003	1.175561e+002	1.134364e+002	170	213	24	46	7.548248e+000	1.764708e+001	0	0	0	0	0	0	0	0	0	0	0	129.626	160.612	1	1	1	1	23.9365	24.9437	47.4889
DATA	1095	7	111	0	0	NC_2_4514543	NC_2_4514543	8338.6	474.586	1.147101105e-001	7.543169606e-002	1.283313901e-001	6.798425e+002	8.853570e+002	8.912441e+001	1.015902e+002	124	157	25	47	7.670408e+000	1.827650e+001	0	0	0	0	0	0	0	0	0	0	0	86.0091	139.387	1	1	1	1	27.501	25.1985	48.1298
DATA	1096	7	112	0	0	Col_4_12795702	Col_4_12795702	8359.58	474.491	-9.045320883e-002	6.775403540e-002	1.818687661e-001	1.338556e+003	1.086885e+003	1.457348e+002	1.195794e+002	207	235	25	49	7.582005e+000	1.760269e+001	0	0	0	0	0	0	0	0	0	0	0	169.345	170.976	1	1	1	1	25.1049	24.8995	48.8764
DATA	1097	7	113	0	0	NC_5_26060131	NC_5_26060131	8380.77	474.6	-6.755539701e-002	6.514214063e-002	2.997144166e-001	1.717609e+003	1.470174e+003	1.811715e+002	1.552567e+002	262.5	290.5	24	49	7.096479e+000	1.795091e+001	0	0	0	0	0	0	0	0	0	0	0	217.3	231.062	1	1	1	1	25.7804	24.6961	49.0804
DATA	1098	7	114	0	0	NC_5_10939977	NC_5_10939977	8402.25	474.692	5.409935731e-002	1.648054079e-001	7.427135530e-001	2.034766e+002	2.304697e+002	6.111734e+001	5.501364e+001	71	100	24	49	7.004510e+000	1.816681e+001	0	0	0	0	0	0	0	0	0	0	0	25.7425	36.1872	1	1	0	0	24.4106	24.0676	49.9517
DATA	1099	7	115	0	0	Col_3_3993580	Col_3_3993580	8423.22	474.522	7.617151360e-002	6.560036666e-002	2.455830982e-001	2.057964e+005	2.452502e+005	2.351698e+004	2.452507e+004	16850	36347	23	49	7.099715e+000	1.792319e+001	0	0	1	1	0	0	0	0	0	0	0	26036	38471.1	1	1	1	1	27.0811	23.8806	49.5819
DATA	1100	7	116	0	0	NC_2_11769533	NC_2_11769533	8444.78	474.778	-1.959589256e-002	8.290453319e-002	8.131479312e-001	6.091747e+002	5.822988e+002	8.385845e+001	7.678735e+001	128.5	153	24	49	7.416262e+000	1.753997e+001	0	0	0	0	0	0	0	0	0	0	0	77.0686	91.2425	1	1	1	1	24.4106	24.0467	49.619
DATA	1101	7	117	0	0	NC_2_18171946	NC_2_18171946	8466.91	474.094	2.385695587e-001	4.538559091e-001	5.991311047e-001	5.532360e+001	9.582525e+001	5.774217e+001	5.101596e+001	49	76	24	48	7.661146e+000	1.735371e+001	0	0	0	0	0	0	0	0	0	0	0	4.53635	14.9996	0	1	0	0	19.4461	24.2147	49.6103
DATA	1102	7	118	0	0	Col_1_25776152	Col_1_25776152	8486.71	474.5	-1.033801312e-001	6.545043780e-002	1.142173678e-001	1.814269e+003	1.429953e+003	1.903603e+002	1.515389e+002	268.5	278	24	47	7.352055e+000	1.755490e+001	0	0	0	0	0	0	0	0	0	0	0	229.529	223.582	1	1	1	1	27.0811	24.2473	49.0167
DATA	1103	7	119	0	0	Col_5_22082060	Col_5_22082060	8508	474.5	6.639973039e-002	7.662276012e-002	3.861723279e-001	6.766327e+002	7.884110e+002	8.887980e+001	9.347876e+001	128.5	186.5	24	47	7.301707e+000	1.760126e+001	0	0	0	0	0	0	0	0	0	0	0	85.603	123.127	1	1	1	1	26.2212	24.3504	48.4279
DATA	1104	7	120	0	0	Col_1_30275866	Col_1_30275866	8529	474.5	-1.110862326e-001	8.054875144e-002	1.678583973e-001	7.364551e+002	5.702431e+002	9.351451e+001	7.602782e+001	139	152.5	24	49	7.458987e+000	1.813948e+001	0	0	0	0	0	0	0	0	0	0	0	93.1713	88.9483	1	1	1	1	26.2212	24.3062	50.1985
DATA	1105	7	121	0	0	NC_4_16274034	NC_4_16274034	8550.15	474.5	0.000000000e+000	6.143527103e-001	1.000000000e+000	5.542338e+001	5.307324e+001	5.765534e+001	5.062598e+001	46.5	75.5	23	48	7.170679e+000	1.817026e+001	0	0	0	0	0	0	0	0	0	0	0	2.1306	8.26813	0	1	0	0	26.6546	23.9085	49.8279
DATA	1106	7	122	0	0	NC_2_14763240	NC_2_14763240	8571.59	474.389	-1.052658277e-002	6.717227961e-002	8.754732317e-001	1.238159e+003	1.208509e+003	1.365712e+002	1.309441e+002	209	255	23	48	7.072180e+000	1.825308e+001	0	0	0	0	0	0	0	0	0	0	0	156.644	188.026	1	1	1	1	24.4106	23.7615	49.2859
DATA	1107	7	123	0	0	Col_4_14802367	Col_4_14802367	8592.81	474.811	-3.515758036e-002	9.400482850e-002	7.084061009e-001	4.872187e+002	4.493310e+002	7.546603e+001	6.758342e+001	106.5	132.5	23	48	7.011543e+000	1.838753e+001	0	0	0	0	0	0	0	0	0	0	0	61.6396	69.8114	1	1	1	1	24.4106	23.9666	48.8936
DATA	1108	7	124	0	0	NC_4_1409108	NC_4_1409108	8613.66	474.721	3.039670837e-001	4.190958951e-001	4.682726461e-001	5.551771e+001	1.117889e+002	5.778381e+001	5.177187e+001	54	85.5	23	47	7.041716e+000	1.797154e+001	0	0	0	0	0	0	0	0	0	0	0	5.31757	17.3451	0	1	0	0	26.2212	23.3522	47.7687
DATA	1109	7	125	0	0	NC_2_2835228	NC_2_2835228	8634.75	474.643	1.017217847e-001	7.845589642e-002	1.947869838e-001	6.168723e+002	7.796812e+002	8.441929e+001	9.295960e+001	122	180	23	47	7.220965e+000	1.753831e+001	0	0	0	0	0	0	0	0	0	0	0	78.0425	120.807	1	1	1	1	25.1049	23.3323	47.6913
DATA	1110	7	126	0	0	Col_1_7508020	Col_1_7508020	8656	474.5	-1.292855544e-002	3.438352283e-001	9.700057943e-001	1.000052e+002	9.707204e+001	5.849198e+001	5.161371e+001	55	74	22	47	7.102507e+000	1.707551e+001	0	0	0	0	0	0	0	0	0	0	0	12.652	15.0195	1	1	0	0	26.2212	22.8458	47.687
DATA	1111	7	127	0	0	NC_3_14750528	NC_3_14750528	8677.44	474.14	1.010988845e-001	6.726513306e-002	1.328413951e-001	1.146865e+003	1.447476e+003	1.283523e+002	1.533915e+002	199	288.5	23	48	6.908736e+000	1.716982e+001	0	0	0	0	0	0	0	0	0	0	0	145.094	223.641	1	1	1	1	23.9365	23.0091	48.4622
DATA	1112	7	128	0	0	Col_3_19226555	Col_3_19226555	8698.57	474.235	-4.561103758e-002	6.870339317e-002	5.067649858e-001	1.152564e+003	1.037658e+003	1.288617e+002	1.155517e+002	197	210	23	49	6.638878e+000	1.732769e+001	0	0	0	0	0	0	0	0	0	0	0	145.815	160.081	1	1	1	1	24.1747	23.2642	48.9201
DATA	1113	7	129	0	0	NC_1_19769894	NC_1_19769894	8719.38	474.04	8.168448280e-002	6.799446431e-002	2.296192672e-001	1.076322e+003	1.299053e+003	1.220901e+002	1.395271e+002	181	246	23	48	6.600495e+000	1.726248e+001	0	0	0	0	0	0	0	0	0	0	0	136.169	200.115	1	1	1	1	23.9365	23.2977	47.8093
DATA	1114	7	130	0	0	NC_2_11136978	NC_2_11136978	8740.5	474.676	2.504226101e-001	8.760452968e-002	4.255715842e-003	1.012958e+004	1.803076e+004	1.269425e+003	2.455301e+003	1011.5	2111.5	23	48	7.010367e+000	1.804881e+001	0	0	1	1	0	0	0	0	0	0	0	1281.53	2773.05	1	1	1	1	27.0811	23.2452	48.649
DATA	1115	7	131	0	0	Col_1_7724864	Col_1_7724864	8761.96	474.632	-5.021003709e-002	6.922188805e-002	4.682378678e-001	1.120809e+003	9.984389e+002	1.260295e+002	1.121512e+002	191	223	22	48	7.128953e+000	1.835729e+001	0	0	0	0	0	0	0	0	0	0	0	141.797	153.314	1	1	1	1	25.5572	23.2088	48.6966
DATA	1116	7	132	0	0	NC_1_5255154	NC_1_5255154	8782.96	474.759	-8.898956648e-002	1.146422474e-001	4.376090067e-001	3.837207e+002	3.126264e+002	6.923668e+001	5.995592e+001	93	106	23	47	6.905525e+000	1.760826e+001	0	0	0	0	0	0	0	0	0	0	0	48.5457	47.9291	1	1	1	1	24.8756	23.304	48.1072
DATA	1117	7	133	0	0	Col_1_17595157	Col_1_17595157	8804	474.5	-4.323346660e-002	7.879495526e-002	5.832228934e-001	7.151193e+002	6.473588e+002	9.184366e+001	8.256007e+001	130.5	157	23	47	6.894641e+000	1.790345e+001	0	0	0	0	0	0	0	0	0	0	0	90.472	99.0946	1	1	1	1	26.2212	23.6305	48.9985
DATA	1118	7	134	0	0	Col_2_5105804	Col_2_5105804	8825.57	474.774	7.342828712e-002	6.813470954e-002	2.811708677e-001	1.070889e+003	1.268156e+003	1.216114e+002	1.368080e+002	184	258	22	48	6.968017e+000	1.775764e+001	0	0	0	0	0	0	0	0	0	0	0	135.482	193.798	1	1	1	1	24.8756	23.1157	49.1632
DATA	1119	7	135	0	-1	NC2_00147876	NC2_00147876	8846.4	474.586	0.000000000e+000	6.269809806e-001	1.000000000e+000	5.600888e+001	5.107767e+001	5.763074e+001	5.143360e+001	45.5	65	22	48	6.882040e+000	1.772820e+001	0	0	0	0	0	0	0	0	0	0	0	-2.01815	2.62777	0	0	0	0	27.501	23.0125	49.3166
DATA	1120	7	136	0	0	Col_4_17031622	Col_4_17031622	8867.89	474.554	-8.697237989e-003	7.394650557e-002	9.063725077e-001	8.233556e+002	8.070309e+002	1.005010e+002	9.572932e+001	150.5	181.5	22	49	6.778415e+000	1.799567e+001	0	0	0	0	0	0	0	0	0	0	0	104.165	122.937	1	1	1	1	25.7804	22.8935	49.6404
DATA	1121	7	137	0	0	Col_5_12658744	Col_5_12658744	8888.75	474.732	9.370458450e-002	7.318814726e-002	2.004310085e-001	7.741708e+002	9.605973e+002	9.651272e+001	1.090285e+002	135.5	208	23	48	6.613343e+000	1.746457e+001	0	0	0	0	0	0	0	0	0	0	0	97.9428	146.092	1	1	1	1	24.8756	23.3883	48.962
DATA	1122	7	138	0	0	NC_3_19656109	NC_3_19656109	8909.85	474.5	7.026851009e-002	6.471581392e-002	2.775669473e-001	1.599566e+003	1.880488e+003	1.700218e+002	1.950141e+002	226	334	23	47	6.960662e+000	1.715839e+001	0	0	0	0	0	0	0	0	0	0	0	202.366	285.543	1	1	1	1	26.6546	23.9324	48.0707
DATA	1123	7	139	0	0	Col_1_22726664	Col_1_22726664	8931.72	474.204	-7.431342301e-002	6.965515861e-002	2.860277972e-001	1.138278e+003	9.592570e+002	1.275856e+002	1.089888e+002	184	208	23	46.5	7.093647e+000	1.786301e+001	0	0	0	0	0	0	0	0	0	0	0	144.007	145.422	1	1	1	1	24.6442	23.3892	47.8834
DATA	1124	7	140	0	0	NC_2_232004	NC_2_232004	8952.5	474.731	6.651455590e-002	7.770594732e-002	3.920101310e-001	6.597338e+002	7.689238e+002	8.760016e+001	9.272649e+001	128	177	22	48	7.017921e+000	1.794072e+001	0	0	0	0	0	0	0	0	0	0	0	83.465	116.374	1	1	1	1	24.4106	23.1471	47.8808
DATA	1125	7	141	0	0	Col_1_11379524	Col_1_11379524	8973.07	474.864	5.954004301e-002	7.329853294e-002	4.166222918e-001	7.929373e+002	9.094502e+002	9.802447e+001	1.047151e+002	151	197.5	22	47	7.091771e+000	1.723419e+001	0	0	0	0	0	0	0	0	0	0	0	100.317	137.425	1	1	1	1	22.4545	23.1054	47.7612
DATA	1126	7	142	0	0	NC_5_13917609	NC_5_13917609	8994.98	474.346	5.002419526e-002	6.843824776e-002	4.648163188e-001	1.065632e+003	1.195725e+003	1.211487e+002	1.303850e+002	180.5	235.5	22	47	7.046521e+000	1.754239e+001	0	0	0	0	0	0	0	0	0	0	0	134.816	180.401	1	1	1	1	24.6442	22.9513	47.9926
DATA	1127	7	143	0	0	NC_1_6251158	NC_1_6251158	9016.21	474.298	1.531561182e-001	8.978991675e-002	8.806094321e-002	4.396599e+002	6.255658e+002	7.248662e+001	8.139098e+001	102	164.5	23	45	7.069174e+000	1.832415e+001	0	0	0	0	0	0	0	0	0	0	0	55.6228	94.2324	1	1	1	1	23.2073	23.2523	47.4646
DATA	1128	7	144	0	0	NC_2_6769255	NC_2_6769255	9036.78	474.522	9.519911088e-002	7.002753600e-002	1.740032514e-001	9.290104e+002	1.156697e+003	1.093248e+002	1.268820e+002	163	242	23	47	7.041816e+000	1.835453e+001	0	0	0	0	0	0	0	0	0	0	0	117.532	173.97	1	1	1	1	27.0811	23.1832	48.1084
DATA	1129	7	145	0	0	NC_3_8299053	NC_3_8299053	9058	474.5	4.270913165e-002	8.501038725e-002	6.153868987e-001	5.481090e+002	6.047503e+002	7.953324e+001	7.990701e+001	115	157	22	46	7.110662e+000	1.737593e+001	0	0	0	0	0	0	0	0	0	0	0	69.343	90.817	1	1	1	1	26.2212	22.9828	46.8859
DATA	1130	7	146	0	0	NC_3_12338622	NC_3_12338622	9079	474.5	1.244477896e-002	7.102515157e-002	8.609095145e-001	8.969865e+002	9.230616e+002	1.066168e+002	1.038229e+002	136	164	22	47	6.827292e+000	1.750551e+001	0	0	0	0	0	0	0	0	0	0	0	113.481	138.412	1	1	1	1	26.2212	23.1168	47.9875
DATA	1131	7	147	0	0	Col_4_16553387	Col_4_16553387	9100.75	474.475	-3.918751609e-001	7.282945543e-002	7.418707660e-008	3.300200e+003	1.338644e+003	3.350141e+002	1.437497e+002	453.5	260	22	47	6.984112e+000	1.687592e+001	0	0	0	0	0	0	0	0	0	0	0	417.519	200.426	1	1	1	1	25.7804	22.9298	48.1563
DATA	1132	7	148	0	0	NC_2_14370926	NC_2_14370926	9121.4	474.586	0.000000000e+000	6.224797867e-001	1.000000000e+000	5.692186e+001	5.212696e+001	5.774866e+001	5.258064e+001	50	64.5	23	48	7.037173e+000	1.701286e+001	0	0	0	0	0	0	0	0	0	0	0	4.66661	5.30516	0	0	0	0	27.501	23.0626	48.6774
DATA	1133	7	149	0	0	Col_5_5036770	Col_5_5036770	9143.06	474.333	8.067849215e-003	1.440693472e-001	9.553419964e-001	2.574690e+002	2.622966e+002	6.312055e+001	5.871778e+001	74	102	23	48	6.972067e+000	1.765405e+001	0	0	0	0	0	0	0	0	0	0	0	32.5732	39.1616	1	1	0	0	24.8756	22.9554	48.8877
DATA	1134	7	150	0	0	Col_5_7991482	Col_5_7991482	9164.02	474.276	-3.117986719e-001	7.796827004e-002	6.359841067e-005	1.229368e+003	5.996300e+002	1.357747e+002	7.976661e+001	196	152	22	48	7.111746e+000	1.808394e+001	0	0	0	0	0	0	0	0	0	0	0	155.531	89.4071	1	1	1	1	25.7804	22.6845	49.6949
DATA	1135	7	151	0	0	Col_1_30204978	Col_1_30204978	9185.65	474.333	1.421190626e-002	7.493592427e-002	8.495801805e-001	7.773128e+002	8.031704e+002	9.676494e+001	9.604921e+001	143	181	22	48	6.683773e+000	1.752433e+001	0	0	0	0	0	0	0	0	0	0	0	98.3403	119.594	1	1	1	1	23.9365	22.6732	48.9021
DATA	1136	7	152	0	0	NC_4_9389223	NC_4_9389223	9206.75	473.659	2.724164064e-001	1.602652072e-001	8.917137625e-002	1.671540e+002	3.129919e+002	6.000588e+001	6.132348e+001	70	111	23	48	6.788122e+000	1.813503e+001	0	0	0	0	0	0	0	0	0	0	0	21.1472	46.5525	1	1	0	1	21.9382	23.2314	48.8418
DATA	1137	7	153	0	0	Col_2_5167828	Col_2_5167828	9227.15	474.5	1.310994020e-001	8.112373493e-002	1.060851335e-001	5.632535e+002	7.617339e+002	8.058441e+001	9.268557e+001	118	185	24	48	7.129596e+000	1.833104e+001	0	0	0	0	0	0	0	0	0	0	0	71.259	113.147	1	1	1	1	26.6546	23.8071	48.6929
DATA	1138	7	154	0	0	Col_4_11431960	Col_4_11431960	9249.29	474.255	-1.809788223e-002	7.410746045e-002	8.070671448e-001	8.368653e+002	8.027082e+002	1.016107e+002	9.611492e+001	151.5	188	23	47	7.310327e+000	1.835984e+001	0	0	0	0	0	0	0	0	0	0	0	105.875	119.096	1	1	1	1	24.8756	23.687	48.5241
DATA	1139	7	155	0	0	Col_3_10190924	Col_3_10190924	9269.84	474.377	-1.082623871e+000	1.186249046e-001	7.078442875e-020	1.332696e+004	1.101811e+003	1.333941e+003	1.222315e+002	1731	223.5	23	47	7.069224e+000	1.888433e+001	0	0	0	0	0	0	0	0	0	0	0	1686.04	163.298	1	1	1	1	26.0017	23.5876	48.5014
DATA	1140	7	156	0	0	Col_2_17084458	Col_2_17084458	9290.75	474.327	4.484446633e-002	7.000074204e-002	5.217641163e-001	9.681304e+002	1.073441e+003	1.126679e+002	1.197038e+002	170	218	23	47	7.001138e+000	1.839058e+001	0	0	0	0	0	0	0	0	0	0	0	122.481	158.936	1	1	1	1	24.8756	23.1942	48.0667
DATA	1141	7	157	0	0	NC_1_10301346	NC_1_10301346	9311.61	474.298	1.603582262e-001	8.343679640e-002	5.461675266e-002	5.155051e+002	7.457465e+002	7.732242e+001	9.150308e+001	106	173	23	47	7.067570e+000	1.814767e+001	0	0	0	0	0	0	0	0	0	0	0	65.2182	110.314	1	1	1	1	25.1049	23.0075	48.0239
DATA	1142	7	158	0	0	NC_3_22636698	NC_3_22636698	9333	474.5	1.783216567e-001	1.197893706e-001	1.365857026e-001	2.709680e+002	4.085448e+002	6.368311e+001	6.697506e+001	77	117	22	47	6.962589e+000	1.827292e+001	0	0	0	0	0	0	0	0	0	0	0	34.281	60.3788	1	1	0	1	26.2212	22.8117	48.3927
DATA	1143	7	159	0	0	NC_4_12514103	NC_4_12514103	9354.5	474.731	-1.165741736e-001	6.786390533e-002	8.583968951e-002	1.446418e+003	1.105910e+003	1.557002e+002	1.226852e+002	224	227	22	47	6.791492e+000	1.800855e+001	0	0	0	0	0	0	0	0	0	0	0	182.991	163.305	1	1	1	1	24.4106	22.9911	47.9793
DATA	1144	7	160	0	0	Col_1_1157177	Col_1_1157177	9375.49	474.623	3.428503356e-002	8.113834798e-002	6.726233919e-001	6.182319e+002	6.690159e+002	8.451869e+001	8.544538e+001	120	158	22	47	6.720459e+000	1.686252e+001	0	0	0	0	0	0	0	0	0	0	0	78.2145	98.7247	1	1	1	1	24.4106	23.1214	48.3171
DATA	1145	7	161	66	-1	(-)3xSLv1	NegativeControl	9396.5	474.676	0.000000000e+000	6.136663494e-001	1.000000000e+000	5.823944e+001	5.284569e+001	5.763074e+001	5.318410e+001	41.5	59	22	47	6.430710e+000	1.667122e+001	0	0	0	0	0	0	0	0	0	0	0	-5.04567	-3.88753	0	0	0	0	27.0811	22.7879	48.1667
DATA	1146	7	162	0	0	Col_3_6704617	Col_3_6704617	9417.87	474.482	3.260757870e-002	7.413549047e-002	6.600547086e-001	7.920954e+002	8.538568e+002	9.795638e+001	1.006080e+002	149	193	22	48	6.420456e+000	1.650709e+001	0	0	0	0	0	0	0	0	0	0	0	100.211	125.864	1	1	1	1	25.7804	22.4006	48.3885
DATA	1147	7	163	0	0	Col_1_16493594	Col_1_16493594	9438.67	474.609	2.977466735e-002	1.142447017e-001	7.943841256e-001	3.418479e+002	3.661066e+002	6.700673e+001	6.460658e+001	87	116	22	48	6.544651e+000	1.742902e+001	0	0	0	0	0	0	0	0	0	0	0	43.2483	53.9434	1	1	1	1	27.2919	22.3497	48.4416
DATA	1148	7	164	0	0	NC_5_11476187	NC_5_11476187	9459.8	474.413	9.860614494e-002	1.813984933e-001	5.867246390e-001	1.780846e+002	2.234768e+002	6.031951e+001	5.774602e+001	71.5	93.5	22	47	6.823137e+000	1.759589e+001	0	0	0	0	0	0	0	0	0	0	0	22.5301	32.919	1	1	0	0	22.9591	22.1665	48.3845
DATA	1149	8	1	0	0	Col_3_9987998	Col_3_9987998	6022.03	480.557	-2.956831279e-002	1.668216737e-001	8.593159258e-001	2.191313e+002	2.047086e+002	6.165620e+001	5.310211e+001	70.5	91.5	24	47	7.136528e+000	1.707870e+001	0	0	0	0	0	0	0	0	0	0	0	27.723	32.7692	1	1	0	0	26.2212	24.2342	48.1322
DATA	1150	8	2	0	0	NC_1_4326096	NC_1_4326096	6043.75	480.031	9.280760211e-002	5.368141344e-001	8.627411043e-001	5.531284e+001	6.849100e+001	5.773749e+001	4.976524e+001	50	72	24	49	7.166744e+000	1.739049e+001	0	0	0	0	0	0	0	0	0	0	0	4.43992	10.8985	0	1	0	0	19.1492	24.7523	49.6927
DATA	1151	8	3	0	0	NC_1_17666204	NC_1_17666204	6064.15	480.746	-1.895048106e-001	1.183420744e-001	1.093036710e-001	4.087491e+002	2.642117e+002	7.065451e+001	5.616899e+001	99.5	103	25	48	7.519606e+000	1.763455e+001	0	0	0	0	0	0	0	0	0	0	0	51.7122	41.8086	1	1	1	1	26.0017	25.8487	50.1765
DATA	1152	8	4	0	0	Col_2_11431397	Col_2_11431397	6086	480.3	-4.586115669e-002	6.412155589e-002	4.744717900e-001	1.943629e+003	1.748849e+003	2.027270e+002	1.818472e+002	285	329	25	50	7.767794e+000	1.897331e+001	0	0	0	0	0	0	0	0	0	0	0	245.895	275.238	1	1	1	1	26.2212	25.6693	51.9471
DATA	1153	8	5	0	0	Col_3_14934827	Col_3_14934827	6106.6	480.586	-2.729281431e-002	7.599826072e-002	7.195021822e-001	8.331283e+002	7.823824e+002	1.013032e+002	9.851223e+001	131	153	25	48	7.852638e+000	1.928096e+001	0	0	0	0	0	0	0	0	0	0	0	105.402	122.523	1	1	1	1	27.501	25.6817	51.2225
DATA	1154	8	6	0	0	NC_3_17290102	NC_3_17290102	6127.85	480.5	0.000000000e+000	6.301518499e-001	1.000000000e+000	5.560766e+001	5.000498e+001	5.763074e+001	5.038284e+001	42.5	67	25	48.5	7.364820e+000	1.997006e+001	0	0	0	0	0	0	0	0	0	0	0	-1.49052	3.75506	0	0	0	0	26.6546	25.7898	51.892
DATA	1155	8	7	0	0	Col_5_9122375	Col_5_9122375	6148.49	480.545	9.369672664e-002	1.242346775e-001	4.507342990e-001	2.770948e+002	3.438152e+002	6.394620e+001	6.113219e+001	83	118	25	50	7.265344e+000	1.894965e+001	0	0	0	0	0	0	0	0	0	0	0	35.0561	53.3495	1	1	0	1	24.4106	25.7322	52.4615
DATA	1156	8	8	0	0	NC_1_23209995	NC_1_23209995	6169.73	480.846	-2.811532963e-002	6.325419426e-002	6.566943816e-001	2.310446e+003	2.165611e+003	2.381237e+002	2.224319e+002	333.5	381	26	49	7.102631e+000	1.761652e+001	0	0	0	0	0	0	0	0	0	0	0	292.302	334.588	1	1	1	1	24.4106	25.9313	50.2239
DATA	1157	8	9	0	0	NC_1_27909008	NC_1_27909008	6191.83	480.761	0.000000000e+000	6.283093696e-001	1.000000000e+000	5.579662e+001	5.065306e+001	5.763177e+001	5.097743e+001	46	59	26	49	7.376997e+000	1.772737e+001	0	0	0	0	0	0	0	0	0	0	0	0.437032	-0.415318	0	0	0	0	22.4545	25.571	50.1391
DATA	1158	8	10	0	0	NC_4_1562000	NC_4_1562000	6212.63	480.37	6.297704728e-002	3.018046218e-001	8.347072144e-001	1.052703e+002	1.216979e+002	5.858430e+001	5.258912e+001	60	82	26	50	7.075492e+000	1.713924e+001	0	0	0	0	0	0	0	0	0	0	0	13.3181	18.6571	1	1	0	0	23.4529	25.2588	51.1186
DATA	1159	8	11	0	0	Col_2_1583000	Col_2_1583000	6233	480.796	-2.663828566e-002	8.768965045e-002	7.612961684e-001	5.525646e+002	5.196905e+002	7.984096e+001	7.305047e+001	110.5	144	26	49	6.912590e+000	1.736311e+001	0	0	0	0	0	0	0	0	0	0	0	69.9067	79.3983	1	1	1	1	24.8756	25.3026	51.3026
DATA	1160	8	12	0	0	NC_2_1694733	NC_2_1694733	6254.78	480.522	0.000000000e+000	6.279842402e-001	1.000000000e+000	5.595242e+001	5.118076e+001	5.763775e+001	5.166700e+001	46	67	25	50	6.639654e+000	1.812526e+001	0	0	0	0	0	0	0	0	0	0	0	1.13766	6.15755	0	0	0	0	27.0811	25.1768	50.5525
DATA	1161	8	13	0	0	NC_2_4655863	NC_2_4655863	6276.21	479.837	-7.399755489e-002	3.233883459e-001	8.190092214e-001	1.151675e+002	9.712527e+001	5.877021e+001	5.256643e+001	58	79	25	50	7.180125e+000	1.796726e+001	0	0	0	0	0	0	0	0	0	0	0	14.5702	14.7459	1	1	0	0	22.1978	25.5884	50.4773
DATA	1162	8	14	0	0	Col_5_14954078	Col_5_14954078	6296.74	480.736	-2.465758893e-002	6.910173059e-002	7.212188775e-001	1.096028e+003	1.035533e+003	1.238308e+002	1.157910e+002	183.5	209	25	50	7.203835e+000	1.804902e+001	0	0	0	0	0	0	0	0	0	0	0	138.662	156.767	1	1	1	1	24.4106	25.1685	50.5978
DATA	1163	8	15	0	0	Col_2_6442423	Col_2_6442423	6318.15	480.656	1.740412255e-001	9.644990290e-002	7.115720528e-002	3.770792e+002	5.629552e+002	6.887081e+001	7.659996e+001	96	146	25	50	7.156561e+000	1.851512e+001	0	0	0	0	0	0	0	0	0	0	0	47.7055	85.0019	1	1	1	1	26.2212	25.211	51.611
DATA	1164	8	16	0	0	NC_3_20220404	NC_3_20220404	6339.15	480.607	1.542484404e-001	9.775997456e-002	1.146051225e-001	3.758952e+002	5.361857e+002	6.880606e+001	7.474033e+001	93	143.5	24	50	6.683281e+000	1.788804e+001	0	0	0	0	0	0	0	0	0	0	0	47.5557	80.7686	1	1	1	1	26.0017	24.9275	50.8899
DATA	1165	8	17	0	0	Col_4_14303187	Col_4_14303187	6360.61	480.704	3.018074264e-003	8.278385999e-002	9.709177426e-001	6.062096e+002	6.104370e+002	8.364330e+001	8.030967e+001	113.5	152.5	25	48	7.120406e+000	1.714475e+001	0	0	0	0	0	0	0	0	0	0	0	76.6935	91.7482	1	1	1	1	24.8756	25.9345	49.375
DATA	1166	8	18	0	0	NC_1_29245885	NC_1_29245885	6381.67	481.037	5.046156866e-003	7.009612918e-002	9.426105867e-001	9.947041e+002	1.006329e+003	1.149594e+002	1.134080e+002	168.5	213.5	25	49	6.945146e+000	1.834318e+001	0	0	0	0	0	0	0	0	0	0	0	125.843	150.944	1	1	1	1	24.4106	25.5583	49.7822
DATA	1167	8	19	0	0	Col_4_7141716	Col_4_7141716	6402.79	480.558	1.087315584e-001	1.925922494e-001	5.723671537e-001	1.633054e+002	2.097645e+002	5.989982e+001	5.642592e+001	66.5	91	25	49	7.176144e+000	1.762904e+001	0	0	0	0	0	0	0	0	0	0	0	20.6603	31.4091	1	1	0	0	24.4106	25.5543	49.4743
DATA	1168	8	20	0	0	NC_1_18645117	NC_1_18645117	6423.79	480.339	1.906274841e-001	7.789207247e-002	1.439196130e-002	6.041258e+002	9.370330e+002	8.349240e+001	1.073911e+002	118	208	25	49	7.476774e+000	1.758104e+001	0	0	0	0	0	0	0	0	0	0	0	76.4299	140.085	1	1	1	1	25.1049	25.9199	49.2541
DATA	1169	8	21	0	0	Col_5_17693071	Col_5_17693071	6444.89	480.286	-1.417544173e-002	7.218045333e-002	8.443057630e-001	9.083926e+002	8.792212e+002	1.075782e+002	1.024244e+002	159	195	25	48	7.730671e+000	1.708840e+001	0	0	0	0	0	0	0	0	0	0	0	114.924	131.254	1	1	1	1	25.3321	25.7881	48.8114
DATA	1170	8	22	0	0	Col_3_1210390	Col_3_1210390	6466.07	480.389	3.488459865e-002	9.846704656e-002	7.231313888e-001	4.232300e+002	4.586285e+002	7.150201e+001	6.979250e+001	103	130	24	46	7.604146e+000	1.825416e+001	0	0	0	0	0	0	0	0	0	0	0	53.5442	68.3778	1	1	1	1	25.1049	25.2306	48.4021
DATA	1171	8	23	0	0	Col_1_9004147	Col_1_9004147	6487.46	480.456	-2.907993839e-002	7.689051781e-002	7.052825611e-001	7.590201e+002	7.098610e+002	9.530171e+001	8.839049e+001	140	168	25	47	7.636538e+000	1.810474e+001	0	0	0	0	0	0	0	0	0	0	0	96.0261	105.715	1	1	1	1	24.8756	25.5243	48.977
DATA	1172	8	24	0	0	NC_5_20995844	NC_5_20995844	6508.48	480.14	2.244544671e-001	4.632792310e-001	6.280376815e-001	5.633624e+001	9.445878e+001	5.764869e+001	5.355450e+001	47	70	25	48	7.681957e+000	1.786962e+001	0	0	0	0	0	0	0	0	0	0	0	1.82013	14.0545	0	1	0	0	23.9365	25.4188	49.7487
DATA	1173	8	25	0	0	Col_5_17176006	Col_5_17176006	6529.78	480.522	-1.866065689e-001	7.007249678e-002	7.743588082e-003	1.434157e+003	9.332333e+002	1.545619e+002	1.072047e+002	226.5	198	25	49	7.809453e+000	1.814199e+001	0	0	0	0	0	0	0	0	0	0	0	181.44	138.737	1	1	1	1	27.0811	25.232	50.7099
DATA	1174	8	26	0	0	Col_4_14570188	Col_4_14570188	6551.45	480.5	8.172967436e-002	7.004901124e-002	2.433114115e-001	9.391804e+002	1.133649e+003	1.101903e+002	1.250555e+002	164	217.5	25	49	7.532670e+000	1.828749e+001	0	0	0	0	0	0	0	0	0	0	0	118.819	168.42	1	1	1	1	25.3321	24.8441	50.3306
DATA	1175	8	27	0	0	NC_4_18298466	NC_4_18298466	6571.12	480.62	-5.764588191e-002	6.573292659e-002	3.805022962e-001	1.588487e+003	1.391034e+003	1.689799e+002	1.487943e+002	245.5	280.5	25	49	7.872216e+000	1.842630e+001	0	0	0	0	0	0	0	0	0	0	0	200.965	206.558	1	1	1	1	23.9365	24.8936	49.9272
DATA	1176	8	28	0	0	Col_5_10483806	Col_5_10483806	6593.33	480.609	-5.107161952e-002	1.161355729e-001	6.601119394e-001	3.655728e+002	3.250142e+002	6.824761e+001	6.203645e+001	90	110	26	47	8.254349e+000	1.790061e+001	0	0	0	0	0	0	0	0	0	0	0	46.2498	48.2432	1	1	1	1	27.2919	26.2005	48.6201
DATA	1177	8	29	0	0	NC_5_18260853	NC_5_18260853	6614.08	480.226	2.066265994e-001	1.875130301e-001	2.704912606e-001	1.505419e+002	2.422612e+002	5.956450e+001	5.813899e+001	66	96	26	49	8.307011e+000	1.787024e+001	0	0	0	0	0	0	0	0	0	0	0	19.0455	35.953	1	1	0	0	26.2212	26.1985	50.0636
DATA	1178	8	30	0	0	NC_3_6810841	NC_3_6810841	6635.04	480.769	1.224627279e-001	7.044980810e-002	8.215838416e-002	9.004961e+002	1.193836e+003	1.069123e+002	1.305630e+002	163	233	25	49	7.510053e+000	1.783847e+001	0	0	0	0	0	0	0	0	0	0	0	113.925	177.14	1	1	1	1	24.4106	25.9176	49.8571
DATA	1179	8	31	0	0	Col_4_17281034	Col_4_17281034	6656.54	480.544	2.443257163e-002	9.409874697e-002	7.951351417e-001	4.633443e+002	4.901584e+002	7.394715e+001	7.208777e+001	101	133	25	48	7.554627e+000	1.739413e+001	0	0	0	0	0	0	0	0	0	0	0	58.6192	72.7313	1	1	1	1	24.8756	25.7402	49.5559
DATA	1180	8	32	0	0	NC_5_9457189	NC_5_9457189	6678	480.5	-4.742425060e-002	6.396475909e-002	4.584435735e-001	2.067936e+003	1.854014e+003	2.146740e+002	1.927876e+002	307	330	26	49	6.844457e+000	1.718403e+001	0	0	0	0	0	0	0	0	0	0	0	261.621	275.139	1	1	1	1	26.2212	26.063	49.4241
DATA	1181	8	33	0	0	NC_1_13881867	NC_1_13881867	6698.35	480.721	1.066927046e-001	7.221448082e-002	1.395572109e-001	8.159928e+002	1.043228e+003	9.989867e+001	1.169425e+002	140	225	26	47	7.057188e+000	1.645465e+001	0	0	0	0	0	0	0	0	0	0	0	103.234	154.847	1	1	1	1	22.1978	26.0476	48.6527
DATA	1182	8	34	0	0	NC_1_29318716	NC_1_29318716	6720.22	480.522	2.544490753e-001	3.315466938e-001	4.428076249e-001	7.684067e+001	1.380512e+002	5.814075e+001	5.459732e+001	55	81	25	48	7.050232e+000	1.684724e+001	0	0	0	0	0	0	0	0	0	0	0	9.72136	20.4985	1	1	0	0	27.0811	26.0349	49.2038
DATA	1183	8	35	0	-1	NC2_00147876	NC2_00147876	6740.62	480.439	0.000000000e+000	6.244027104e-001	1.000000000e+000	5.640893e+001	5.246483e+001	5.770134e+001	5.282781e+001	49	66	25	47	7.382809e+000	1.759502e+001	0	0	0	0	0	0	0	0	0	0	0	3.61022	2.5088	0	0	0	0	26.6546	25.98	49.565
DATA	1184	8	36	0	0	NC_4_4163087	NC_4_4163087	6762.84	480.653	1.150149584e-001	1.469982007e-001	4.339652812e-001	2.226347e+002	2.901401e+002	6.178158e+001	6.022296e+001	72	107	25	49	7.542992e+000	1.729318e+001	0	0	0	0	0	0	0	0	0	0	0	28.1662	43.1222	1	1	0	1	23.9365	25.8706	50.2318
DATA	1185	8	37	0	0	NC_3_15285536	NC_3_15285536	6783.6	480.586	-5.697601764e-001	1.069242510e-001	9.895429282e-008	8.691662e+002	2.340683e+002	1.042871e+002	5.770157e+001	155	100.5	25	48.5	7.476322e+000	1.814150e+001	0	0	0	0	0	0	0	0	0	0	0	109.961	34.8098	1	1	1	0	27.501	26.0197	49.0843
DATA	1186	8	38	0	0	Col_3_20740722	Col_3_20740722	6804.78	480.522	-4.225371602e-002	2.756521594e-001	8.781724571e-001	1.324673e+002	1.201863e+002	5.913356e+001	5.405659e+001	61	80.5	27	49	7.826248e+000	1.815513e+001	0	0	0	0	0	0	0	0	0	0	0	16.7589	17.8863	1	1	0	0	27.0811	27.1176	50.7395
DATA	1187	8	39	0	0	NC_2_18978930	NC_2_18978930	6825.6	480.62	-1.023489878e-002	6.289355878e-002	8.707281463e-001	2.539498e+003	2.480350e+003	2.604070e+002	2.535643e+002	365	435	27	48	7.214964e+000	1.820924e+001	0	0	0	0	0	0	0	0	0	0	0	321.28	369.408	1	1	1	1	24.4106	27.0528	49.35
DATA	1188	8	40	0	0	Col_3_978513	Col_3_978513	6846.93	480.473	-2.998321058e-002	1.031619322e-001	7.713249843e-001	4.233989e+002	3.951542e+002	7.151201e+001	6.580349e+001	101	119.5	27	47	7.516842e+000	1.751873e+001	0	0	0	0	0	0	0	0	0	0	0	53.5656	58.9032	1	1	1	1	25.3321	27.3569	49.0765
DATA	1189	8	41	0	0	Col_5_19352954	Col_5_19352954	6867.94	480.308	1.117922134e-001	1.002340384e-001	2.647168034e-001	3.781418e+002	4.891555e+002	6.892905e+001	7.180667e+001	96	137	27.5	48	8.064246e+000	1.802977e+001	0	0	0	0	0	0	0	0	0	0	0	47.8399	72.9836	1	1	1	1	24.1747	27.877	49.3874
DATA	1190	8	42	0	0	NC_3_6676088	NC_3_6676088	6889.3	480.28	2.246046458e-001	4.250431272e-001	5.972023807e-001	6.155235e+001	1.032403e+002	5.795851e+001	5.352129e+001	55.5	73	27	50	7.805404e+000	1.726157e+001	0	0	0	0	0	0	0	0	0	0	0	7.78719	15.4192	1	1	0	0	23.9365	27.244	50.5836
DATA	1191	8	43	0	0	Col_5_8224502	Col_5_8224502	6910.92	480.51	-5.878645516e-002	6.525893275e-002	3.676848221e-001	1.691524e+003	1.477378e+003	1.787004e+002	1.567757e+002	262.5	271.5	28	50	7.757241e+000	1.571013e+001	0	0	0	0	0	0	0	0	0	0	0	214	220.882	1	1	1	1	24.4106	28.0574	49.4617
DATA	1192	8	44	0	0	NC_2_6770075	NC_2_6770075	6931.67	480.609	-1.472288995e-002	9.020299873e-002	8.703455994e-001	5.209086e+002	5.035454e+002	7.768371e+001	7.267611e+001	106.5	127.5	28	51	7.734731e+000	1.586866e+001	0	0	0	0	0	0	0	0	0	0	0	65.9018	75.3659	1	1	1	1	27.2919	28.5906	49.5468
DATA	1193	8	45	0	0	NC_1_11089576	NC_1_11089576	6953	480.5	-2.847862450e-001	1.308483485e-001	2.952084938e-002	4.095473e+002	2.125778e+002	7.070072e+001	5.649468e+001	103	95	28	49	8.036126e+000	1.633427e+001	0	0	0	0	0	0	0	0	0	0	0	51.8131	31.8542	1	1	1	0	26.2212	28.175	49.2028
DATA	1194	8	46	0	0	NC_4_5662040	NC_4_5662040	6974	480.5	1.315010302e-001	1.295227047e-001	3.099752514e-001	2.551526e+002	3.453830e+002	6.302642e+001	6.265844e+001	79	108.5	27	48	7.681159e+000	1.596961e+001	0	0	0	0	0	0	0	0	0	0	0	32.2802	51.8169	1	1	0	1	30	27.4121	48.1095
DATA	1195	8	47	0	0	NC_1_13142438	NC_1_13142438	6995.22	480.522	1.314757068e-001	1.769731390e-001	4.575341488e-001	1.746957e+002	2.364602e+002	6.022033e+001	5.731897e+001	68	98	27	48	8.248621e+000	1.695848e+001	0	0	0	0	0	0	0	0	0	0	0	22.1013	35.5201	1	1	0	0	27.0811	27.7486	48.9914
DATA	1196	8	48	0	0	Col_1_22706432	Col_1_22706432	7015.92	480.66	2.544807660e-002	6.712964220e-002	7.046221322e-001	1.214099e+003	1.287366e+003	1.343937e+002	1.388979e+002	194	246	27	48	8.649408e+000	1.806108e+001	0	0	0	0	0	0	0	0	0	0	0	153.6	193.625	1	1	1	1	24.1747	27.8122	49.2459
DATA	1197	8	49	0	0	NC_1_9626955	NC_1_9626955	7037.5	480.676	3.880872591e-002	6.209506856e-002	5.319783719e-001	3.826956e+003	4.184680e+003	3.870106e+002	4.216961e+002	520.5	678.5	28	48	9.036936e+000	1.818080e+001	0	0	0	0	0	0	0	0	0	0	0	484.16	630.247	1	1	1	1	27.0811	28.5419	49.2539
DATA	1198	8	50	0	0	Col_2_14141517	Col_2_14141517	7058.6	480.509	4.779970433e-002	7.143694260e-002	5.034205650e-001	8.804791e+002	9.829213e+002	1.052318e+002	1.112026e+002	160	208	27.5	48	8.365872e+000	1.729451e+001	0	0	0	0	0	0	0	0	0	0	0	111.392	148.24	1	1	1	1	24.4106	28.0417	48.1745
DATA	1199	8	51	0	0	NC_3_17433516	NC_3_17433516	7079.73	480.178	0.000000000e+000	6.256337265e-001	1.000000000e+000	5.619204e+001	5.160218e+001	5.764018e+001	5.194929e+001	49	61	29	49	8.681955e+000	1.820544e+001	0	0	0	0	0	0	0	0	0	0	0	1.32032	1.98692	0	0	0	0	22.4545	29.3838	49.1414
DATA	1200	8	52	0	0	Col_5_22027492	Col_5_22027492	7101.11	480.37	-5.683764854e-001	8.704760196e-002	6.599382093e-011	1.845951e+003	4.987050e+002	1.933822e+002	7.194753e+001	282.5	137.5	29	49	8.797733e+000	1.798170e+001	0	0	0	0	0	0	0	0	0	0	0	233.537	75.4263	1	1	1	1	25.1049	29.5598	48.9796
DATA	1201	8	53	0	0	NC_1_7645684	NC_1_7645684	7122.5	480.269	-1.406236233e-001	7.465632521e-002	5.961733042e-002	9.737270e+002	7.043907e+002	1.131492e+002	8.742524e+001	166	168.5	29	47	8.677254e+000	1.657984e+001	0	0	0	0	0	0	0	0	0	0	0	123.189	106.691	1	1	1	1	24.4106	29.1484	48.6236
DATA	1202	8	54	0	0	NC_3_6640408	NC_3_6640408	7143.4	480.586	-1.104337231e-002	8.315517637e-002	8.943480840e-001	6.076136e+002	5.923578e+002	8.374512e+001	7.863101e+001	124	148	28.5	47.5	8.783607e+000	1.673028e+001	0	0	0	0	0	0	0	0	0	0	0	76.8711	89.8488	1	1	1	1	27.501	29.2627	49.2684
DATA	1203	8	55	0	0	NC_4_9013063	NC_4_9013063	7164.5	480.676	1.459188328e-001	1.493758304e-001	3.286399386e-001	2.086558e+002	2.919774e+002	6.129171e+001	5.931837e+001	73	104	29	50	8.376680e+000	1.739634e+001	0	0	0	0	0	0	0	0	0	0	0	26.3977	44.3518	1	1	0	1	27.0811	29.7191	50.9382
DATA	1204	8	56	0	0	Col_4_4192341	Col_4_4192341	7185.5	480.676	7.331658987e-002	7.401679040e-002	3.219102598e-001	7.563179e+002	8.954080e+002	9.508664e+001	1.033241e+002	149	200	28	50	7.811342e+000	1.866357e+001	0	0	0	0	0	0	0	0	0	0	0	95.6842	136.214	1	1	1	1	27.0811	28.2241	51.0896
DATA	1205	8	57	0	0	NC_5_10921629	NC_5_10921629	7206.78	480.522	1.560484231e-001	8.090054506e-002	5.374424849e-002	5.502354e+002	7.881283e+002	7.967993e+001	9.413682e+001	109.5	170	28	51	7.648825e+000	1.856240e+001	0	0	0	0	0	0	0	0	0	0	0	69.612	120.076	1	1	1	1	27.0811	27.9282	51.4392
DATA	1206	8	58	0	0	NC_1_29256027	NC_1_29256027	7228.04	480.51	-3.553614543e-002	1.521883798e-001	8.153723597e-001	2.509143e+002	2.312007e+002	6.285604e+001	5.636354e+001	80	100	27	49	7.425538e+000	1.889776e+001	0	0	0	0	0	0	0	0	0	0	0	31.744	35.2779	1	1	0	0	23.4529	27.2486	50.4114
DATA	1207	8	59	0	0	Col_2_8862824	Col_2_8862824	7248.54	480.714	3.719824146e-002	7.654538021e-002	6.269932253e-001	7.046571e+002	7.676727e+002	9.103142e+001	9.234700e+001	138	175	26	50	7.661916e+000	1.899056e+001	0	0	0	0	0	0	0	0	0	0	0	89.1484	117.304	1	1	1	1	25.3321	26.7781	51.1326
DATA	1208	8	60	0	0	Col_1_16271383	Col_1_16271383	7269.82	480.821	4.474604634e-002	7.433634221e-002	5.472138219e-001	7.629837e+002	8.457876e+002	9.561769e+001	9.889617e+001	149	190	26	49	7.823225e+000	1.961999e+001	0	0	0	0	0	0	0	0	0	0	0	96.5275	129.433	1	1	1	1	24.6442	26.849	50.3761
DATA	1209	8	61	0	0	NC_1_10701219	NC_1_10701219	7291.11	480.642	-1.125158793e-001	6.927210819e-002	1.043204439e-001	1.252108e+003	9.663312e+002	1.378370e+002	1.093475e+002	206	214	26	49	7.613140e+000	1.897800e+001	0	0	0	0	0	0	0	0	0	0	0	158.408	148.105	1	1	1	1	24.6442	26.7692	50.1645
DATA	1210	8	62	0	0	NC_3_2937666	NC_3_2937666	7312	480.667	-3.962935745e-002	7.926022383e-002	6.170817806e-001	7.004426e+002	6.393567e+002	9.070557e+001	8.184765e+001	132.5	147	26	48	7.718921e+000	1.899458e+001	0	0	0	0	0	0	0	0	0	0	0	88.6152	98.1348	1	1	1	1	24.4106	26.8556	49.853
DATA	1211	8	63	0	0	Col_5_9508153	Col_5_9508153	7333.67	480.609	-1.118342299e-001	9.831976028e-002	2.553484446e-001	4.982939e+002	3.851690e+002	7.618576e+001	6.392900e+001	113	123	26	48	7.619883e+000	1.790447e+001	0	0	0	0	0	0	0	0	0	0	0	63.0408	59.2092	1	1	1	1	27.2919	26.5139	48.4253
DATA	1212	8	64	0	0	NC_1_8329521	NC_1_8329521	7355	480.5	2.332775806e-002	1.066410384e-001	8.268445720e-001	3.731109e+002	3.937003e+002	6.865435e+001	6.438674e+001	91	125.5	26	49	7.866772e+000	1.788559e+001	0	0	0	0	0	0	0	0	0	0	0	47.2035	60.6105	1	1	1	1	26.2212	26.7455	49.5244
DATA	1213	8	65	0	0	NC_1_3372978	NC_1_3372978	7376.7	480.868	-3.745825454e-001	8.390849072e-002	8.037624502e-006	1.089747e+003	4.599844e+002	1.232752e+002	6.858576e+001	186	127	26	48	7.823985e+000	1.645717e+001	0	0	0	0	0	0	0	0	0	0	0	137.867	70.9175	1	1	1	1	24.4106	26.7632	48.5655
DATA	1214	8	66	0	0	NC_4_6047408	NC_4_6047408	7398.2	480.486	1.062854846e-001	1.595450784e-001	5.052970799e-001	2.004202e+002	2.559923e+002	6.101626e+001	5.688404e+001	71.5	95	25	49	7.514776e+000	1.726004e+001	0	0	0	0	0	0	0	0	0	0	0	25.3558	39.526	1	1	0	1	20.0267	26.2201	50.2826
DATA	1215	8	67	0	0	NC_5_12090751	NC_5_12090751	7418.71	480.49	1.631870568e-001	1.141772361e-001	1.529343024e-001	2.888950e+002	4.206560e+002	6.446631e+001	6.590122e+001	82	124	26	49	7.419195e+000	1.761629e+001	0	0	0	0	0	0	0	0	0	0	0	36.549	65.039	1	1	1	1	24.4106	26.5968	50.7109
DATA	1216	8	68	0	0	Col_2_2766002	Col_2_2766002	7438.77	480.519	6.089378576e-002	1.255138053e-001	6.275656347e-001	2.839699e+002	3.267128e+002	6.424711e+001	6.028383e+001	82.5	108.5	26	48	7.179943e+000	1.671587e+001	0	0	0	0	0	0	0	0	0	0	0	35.9259	50.5803	1	1	0	1	24.4106	26.5	49.18
DATA	1217	8	69	0	0	NC_2_17867801	NC_2_17867801	7460.77	480.615	2.764995149e-002	6.949124991e-002	6.907104435e-001	9.952276e+002	1.060651e+003	1.150047e+002	1.175131e+002	169	232	27	48	8.269780e+000	1.714877e+001	0	0	0	0	0	0	0	0	0	0	0	125.909	164.436	1	1	1	1	24.6442	27.4566	49.0616
DATA	1218	8	70	0	0	Col_5_16696916	Col_5_16696916	7482.11	480.464	-6.619198569e-002	8.164284044e-002	4.175088823e-001	6.714041e+002	5.764903e+002	8.848241e+001	7.665524e+001	129.5	150	27	50	8.298085e+000	1.748323e+001	0	0	0	0	0	0	0	0	0	0	0	84.9415	89.4962	1	1	1	1	25.7804	27.6621	49.3433
DATA	1219	8	71	0	0	NC_1_19312031	NC_1_19312031	7503	480.5	0.000000000e+000	6.295126071e-001	1.000000000e+000	5.569451e+001	5.013775e+001	5.767434e+001	5.045882e+001	47	60	27	48.5	7.997556e+000	1.751464e+001	0	0	0	0	0	0	0	0	0	0	0	2.83682	-1.42885	0	0	0	0	26.2212	27.5926	48.963
DATA	1220	8	72	0	0	Col_2_14047850	Col_2_14047850	7523.73	480.538	9.886536805e-002	1.078020326e-001	3.590896420e-001	3.359401e+002	4.218200e+002	6.670726e+001	6.572000e+001	86	127	27	50	7.456222e+000	1.783162e+001	0	0	0	0	0	0	0	0	0	0	0	42.5009	65.6497	1	1	1	1	24.4106	28.1163	49.1421
DATA	1221	8	73	0	0	NC_3_13455538	NC_3_13455538	7545.13	479.907	3.515101577e-002	6.186887974e-002	5.699307955e-001	4.743893e+003	5.143821e+003	4.778770e+002	5.168386e+002	657	851	27	50	7.554170e+000	1.734420e+001	0	0	0	0	0	0	0	0	0	0	0	600.165	801.603	1	1	1	1	24.1747	27.6265	50.1904
DATA	1222	8	74	0	0	NC_5_8777236	NC_5_8777236	7565.25	480.417	2.916070891e-002	6.916203700e-002	6.732959578e-001	1.013398e+003	1.083779e+003	1.165807e+002	1.194714e+002	181	239	26	50	7.959919e+000	1.697824e+001	0	0	0	0	0	0	0	0	0	0	0	128.208	169.078	1	1	1	1	23.696	26.9706	50.4314
DATA	1223	8	75	0	0	Col_2_4652064	Col_2_4652064	7587.33	480.618	3.511652656e-002	6.614674159e-002	5.954962359e-001	1.309001e+003	1.419242e+003	1.430250e+002	1.505461e+002	218	277	26	51	8.217021e+000	1.738962e+001	0	0	0	0	0	0	0	0	0	0	0	165.606	221.677	1	1	1	1	24.8756	27.267	50.6826
DATA	1224	8	76	0	0	Col_5_14751314	Col_5_14751314	7608.38	480.603	-4.595410535e-002	6.310333478e-002	4.664692778e-001	2.522278e+003	2.269022e+003	2.587279e+002	2.323804e+002	378.5	392.5	27	48	8.472798e+000	1.667314e+001	0	0	0	0	0	0	0	0	0	0	0	319.101	354.802	1	1	1	1	25.3321	27.3803	48.1489
DATA	1225	8	77	0	0	Col_4_4594032	Col_4_4594032	7629.5	480.269	-1.192918499e-002	6.433880706e-002	8.529059202e-001	1.757348e+003	1.709734e+003	1.849433e+002	1.781639e+002	265	325.5	28	49	8.602187e+000	1.707012e+001	0	0	0	0	0	0	0	0	0	0	0	222.328	267.644	1	1	1	1	24.4106	28.5608	49.3307
DATA	1226	8	78	0	0	Col_4_10485736	Col_4_10485736	7651.18	480.368	-5.379004158e-002	6.322902513e-002	3.949262708e-001	2.482579e+003	2.193376e+003	2.548594e+002	2.249760e+002	365	407	28	47	8.141763e+000	1.616088e+001	0	0	0	0	0	0	0	0	0	0	0	314.079	343.714	1	1	1	1	25.7804	28.0079	48.3641
DATA	1227	8	79	0	0	Col_2_8113336	Col_2_8113336	7671.65	480.708	-5.395751397e-002	1.241412778e-001	6.638193761e-001	3.269749e+002	2.887732e+002	6.626030e+001	5.774502e+001	88	106	28	47	8.252637e+000	1.735171e+001	0	0	0	0	0	0	0	0	0	0	0	41.3666	45.2941	1	1	1	1	23.696	28.5425	48.6219
DATA	1228	8	80	0	0	Col_5_10087582	Col_5_10087582	7693.6	480.38	-6.842466580e-001	9.036045344e-002	3.663550087e-014	3.277379e+003	6.780785e+002	3.327663e+002	8.422263e+001	459	162	27	49	8.868295e+000	1.750626e+001	0	0	0	0	0	0	0	0	0	0	0	414.632	106.464	1	1	1	1	24.4106	27.6282	49.6563
DATA	1229	8	81	0	0	Col_3_14669038	Col_3_14669038	7714.42	480.283	4.765032697e-002	6.445268837e-002	4.597205720e-001	1.644264e+003	1.834940e+003	1.742336e+002	1.901609e+002	253	352	27	49	8.957723e+000	1.782333e+001	0	0	0	0	0	0	0	0	0	0	0	208.021	288.357	1	1	1	1	24.6442	28.221	48.6997
DATA	1230	8	82	0	0	NC_5_26681810	NC_5_26681810	7735.75	480.518	6.483003915e-002	7.356603721e-002	3.781827530e-001	7.661156e+002	8.894558e+002	9.586779e+001	1.019721e+002	143	204	27	50	9.001541e+000	1.796677e+001	0	0	0	0	0	0	0	0	0	0	0	96.9237	139.892	1	1	1	1	25.3321	27.8444	49.3458
DATA	1231	8	83	0	0	NC_4_18134567	NC_4_18134567	7756.78	480.522	-1.323593665e-001	9.073841299e-002	1.446499976e-001	5.843422e+002	4.308319e+002	8.207228e+001	6.587294e+001	123	129	27	46	8.879481e+000	1.775184e+001	0	0	0	0	0	0	0	0	0	0	0	73.927	67.8137	1	1	1	1	27.0811	27.4826	47.9419
DATA	1232	8	84	0	0	NC_5_18424369	NC_5_18424369	7778	480.5	1.035629431e-001	1.676713959e-001	5.368033040e-001	1.880788e+002	2.387276e+002	6.062209e+001	5.522037e+001	70.5	100	27	48	8.360409e+000	1.664617e+001	0	0	0	0	0	0	0	0	0	0	0	23.7944	37.6042	1	1	0	0	26.2212	27.5363	49.0196
DATA	1233	8	85	0	0	NC_1_5625329	NC_1_5625329	7799	480.7	-6.677229822e-002	6.173843847e-002	2.794590873e-001	2.384903e+004	2.045024e+004	2.385600e+003	2.045630e+003	3044	3318.5	26	47	7.599533e+000	1.777615e+001	0	0	0	0	0	0	0	0	0	0	0	3017.22	3223.44	1	1	1	1	26.2212	26.7756	49.0085
DATA	1234	8	86	0	0	NC_5_22710624	NC_5_22710624	7820.43	480.701	3.391105728e-002	3.014442700e-001	9.104307127e-001	1.077059e+002	1.164530e+002	5.862855e+001	5.107373e+001	60	83.5	25	47	7.442312e+000	1.686113e+001	0	0	0	0	0	0	0	0	0	0	0	13.6262	18.3676	1	1	0	0	26.8687	26.3769	48.1155
DATA	1235	8	87	0	0	Col_5_22239852	Col_5_22239852	7841.67	480.618	-1.484408217e+000	1.537388996e-001	4.664054266e-022	1.548766e+004	5.076654e+002	1.549838e+003	7.104391e+001	2007	142.5	25	49	7.659883e+000	1.785570e+001	0	0	0	0	0	0	0	0	0	0	0	1959.39	80.1189	1	1	1	1	24.8756	26.2717	49.6821
DATA	1236	8	88	0	0	Col_4_7194966	Col_4_7194966	7862.31	480.5	1.340722752e-003	6.690959494e-002	9.840131987e-001	1.242852e+003	1.246695e+003	1.369968e+002	1.342010e+002	208.5	264	24.5	48	7.161345e+000	1.831958e+001	0	0	0	0	0	0	0	0	0	0	0	157.237	196.854	1	1	1	1	24.4106	25.6547	49.5304
DATA	1237	8	89	0	0	Col_1_8215705	Col_1_8215705	7883.76	480.509	-1.219861078e-001	1.206571082e-001	3.120094040e-001	3.669768e+002	2.771102e+002	6.832292e+001	5.685924e+001	96	110	24.5	46	7.522731e+000	1.768642e+001	0	0	0	0	0	0	0	0	0	0	0	46.4274	43.7767	1	1	1	1	25.3321	25.6404	48.6461
DATA	1238	8	90	0	0	NC_5_5480220	NC_5_5480220	7905.18	480.421	-9.089722934e-001	1.057745451e-001	8.436823951e-018	4.759089e+003	5.868830e+002	4.793856e+002	7.685894e+001	645	160	25	46	7.544874e+000	1.743699e+001	0	0	0	0	0	0	0	0	0	0	0	602.088	92.7527	1	1	1	1	25.7804	25.7543	48.8486
DATA	1239	8	91	0	0	NC_1_27339927	NC_1_27339927	7926.3	480.593	-1.272944775e-001	1.240714227e-001	3.049022315e-001	3.555088e+002	2.651892e+002	6.771386e+001	5.625471e+001	89	105	26	49	7.478922e+000	1.742810e+001	0	0	0	0	0	0	0	0	0	0	0	44.9766	41.9252	1	1	1	1	24.8756	25.9141	49.9086
DATA	1240	8	92	0	0	Col_5_10641137	Col_5_10641137	7947.69	480.962	-4.398727802e-001	7.357464083e-002	2.250740910e-009	1.473622e+004	5.351967e+003	1.474749e+003	5.374901e+002	1909	902	25	50.5	7.416529e+000	1.669117e+001	0	0	0	0	0	0	0	0	0	0	0	1864.33	846.34	1	1	1	1	24.4106	25.5723	49.7803
DATA	1241	8	93	0	0	NC_4_9599791	NC_4_9599791	7968.5	480.676	-1.007987426e-001	9.975710815e-002	3.122837155e-001	4.739215e+002	3.757575e+002	7.461446e+001	6.221515e+001	100	120	26	51	7.883777e+000	1.543474e+001	0	0	0	0	0	0	0	0	0	0	0	59.9573	59.4364	1	1	1	1	27.0811	25.9539	51.0058
DATA	1242	8	94	0	0	NC_4_8007074	NC_4_8007074	7989.5	480.676	-5.119549251e-002	1.002461644e-001	6.095627041e-001	4.425318e+002	3.933227e+002	7.266117e+001	6.328471e+001	101	124	26	51	7.457845e+000	1.717597e+001	0	0	0	0	0	0	0	0	0	0	0	55.9861	62.2257	1	1	1	1	27.0811	26.1793	50.6331
DATA	1243	8	95	0	0	Col_1_9113459	Col_1_9113459	8010.27	480.549	-8.492806976e-002	7.859618939e-002	2.798919165e-001	7.505791e+002	6.172604e+002	9.463082e+001	7.916689e+001	140	155	25	51	7.364426e+000	1.872914e+001	0	0	0	0	0	0	0	0	0	0	0	94.9582	97.6664	1	1	1	1	24.1747	25.8438	51.0739
DATA	1244	8	96	0	0	Col_5_26678742	Col_5_26678742	8031.41	480.611	-2.044698460e-001	6.789819297e-002	2.600305425e-003	1.872262e+003	1.169222e+003	1.958953e+002	1.269954e+002	283	252	25	51	7.957545e+000	1.872586e+001	0	0	0	0	0	0	0	0	0	0	0	236.866	185.01	1	1	1	1	24.4106	26.144	51.6522
DATA	1245	8	97	0	0	Col_1_27545223	Col_1_27545223	8052.28	481.18	-7.907106975e-004	7.237026195e-002	9.912825615e-001	8.632617e+002	8.616914e+002	1.037955e+002	9.941066e+001	145.5	194.5	25	50	8.201253e+000	2.013779e+001	0	0	0	0	0	0	0	0	0	0	0	109.214	136.34	1	1	1	1	23.696	26.2147	51.2824
DATA	1246	8	98	0	0	Col_2_13926531	Col_2_13926531	8073.73	480.833	-1.043545743e-003	7.306162080e-002	9.886041301e-001	8.353370e+002	8.333323e+002	1.014849e+002	9.696341e+001	151.5	189	26	50	7.745137e+000	1.908807e+001	0	0	0	0	0	0	0	0	0	0	0	105.681	131.85	1	1	1	1	26.0017	26.7604	50.8691
DATA	1247	8	99	0	0	Col_2_12998246	Col_2_12998246	8095.26	481.426	-8.418411062e-001	9.992426888e-002	3.613939732e-017	6.998138e+003	1.007260e+003	7.021828e+002	1.122682e+002	935.5	224.5	25	51	7.635107e+000	1.790950e+001	0	0	0	0	0	0	0	0	0	0	0	885.357	159.338	1	1	1	1	22.9591	25.7994	51.5933
DATA	1248	8	100	0	0	NC_2_10068129	NC_2_10068129	8116.57	481.553	-5.974976966e-001	8.656507403e-002	5.116895551e-012	2.307530e+003	5.829746e+002	2.378408e+002	7.653756e+001	333	159	25	49	7.342966e+000	1.710741e+001	0	0	0	0	0	0	0	0	0	0	0	291.933	92.2019	1	1	1	1	22.9591	25.5014	49.187
DATA	1249	8	101	0	0	NC_2_12474892	NC_2_12474892	8137.5	480.676	-1.935294281e-002	6.786546995e-002	7.755167620e-001	1.171672e+003	1.120606e+003	1.305736e+002	1.225466e+002	186.5	258	24	47	6.919301e+000	1.700994e+001	0	0	0	0	0	0	0	0	0	0	0	148.232	177.208	1	1	1	1	27.0811	24.6037	47.6115
DATA	1250	8	102	0	0	NC_1_8681324	NC_1_8681324	8158.7	480.557	2.136559767e-001	2.920938474e-001	4.644961176e-001	8.973668e+001	1.467662e+002	5.832520e+001	5.173890e+001	55	87	24	47	7.287351e+000	1.754811e+001	0	0	0	0	0	0	0	0	0	0	0	11.3529	23.2023	1	1	0	0	26.0017	24.9593	47.8321
DATA	1251	8	103	0	0	Col_5_19501292	Col_5_19501292	8180	480.5	4.683406698e-003	6.389145616e-002	9.415653621e-001	1.866829e+003	1.887069e+003	1.953760e+002	1.951245e+002	283	374	24	48	7.744223e+000	1.774087e+001	0	0	0	0	0	0	0	0	0	0	0	236.178	298.22	1	1	1	1	26.2212	25.3814	48.8634
DATA	1252	8	104	0	0	Col_3_21845531	Col_3_21845531	8201.27	480.475	4.324211759e-002	6.192611116e-002	4.849985448e-001	4.581744e+003	5.061426e+003	4.617846e+002	5.085722e+002	583	800	26	47	7.960375e+000	1.873823e+001	0	0	0	0	0	0	0	0	0	0	0	579.651	799.539	1	1	1	1	25.7804	26.1973	48.8356
DATA	1253	8	105	0	0	NC_3_18515173	NC_3_18515173	8222.43	480.701	5.174966058e-002	1.972716377e-001	7.930694115e-001	1.660247e+002	1.870348e+002	5.997453e+001	5.308162e+001	68	85	26	47	8.039977e+000	1.701034e+001	0	0	0	0	0	0	0	0	0	0	0	21.0043	29.5304	1	1	0	0	26.8687	25.7937	47.8338
DATA	1254	8	106	0	0	NC_5_26751557	NC_5_26751557	8243.5	480.676	-1.814897182e-002	6.948289124e-002	7.939378272e-001	1.040017e+003	9.974510e+002	1.189019e+002	1.114430e+002	175	211	25	47	7.783144e+000	1.709778e+001	0	0	0	0	0	0	0	0	0	0	0	131.576	157.401	1	1	1	1	27.0811	25.3529	47.944
DATA	1255	8	107	0	0	NC_1_2163519	NC_1_2163519	8264.5	480.676	5.193290493e-003	6.279180132e-002	9.340849116e-001	2.517832e+003	2.548121e+003	2.582945e+002	2.596201e+002	353	483	25	48	7.831907e+000	1.740677e+001	0	0	0	0	0	0	0	0	0	0	0	318.539	401.865	1	1	1	1	27.0811	25.8154	49.0661
DATA	1256	8	108	0	0	NC_1_6749136	NC_1_6749136	8285.57	480.701	0.000000000e+000	6.329290592e-001	1.000000000e+000	5.522467e+001	4.944879e+001	5.763074e+001	4.984605e+001	41	67.5	25	50	7.523635e+000	1.732548e+001	0	0	0	0	0	0	0	0	0	0	0	-3.08991	4.46587	0	0	0	0	26.8687	25.9224	49.8338
DATA	1257	8	109	0	0	Col_1_13730619	Col_1_13730619	8306.56	480.543	-9.653337674e-002	8.266645705e-002	2.429094817e-001	6.753565e+002	5.407540e+002	8.878269e+001	7.351273e+001	127	148.5	25	50	7.536824e+000	1.830416e+001	0	0	0	0	0	0	0	0	0	0	0	85.4415	85.169	1	1	1	1	23.696	25.8912	50.2772
DATA	1258	8	110	0	0	NC_3_4880932	NC_3_4880932	8327.89	480.661	2.147216822e-002	7.762785520e-002	7.820842627e-001	6.804854e+002	7.149752e+002	8.917346e+001	8.715358e+001	128.5	169.5	25.5	48	7.516924e+000	1.879470e+001	0	0	0	0	0	0	0	0	0	0	0	86.0904	112.521	1	1	1	1	25.3321	25.8636	48.746
DATA	1259	8	111	0	0	NC_5_702758	NC_5_702758	8348.94	480.259	1.376811530e-001	8.327419276e-002	9.826023144e-002	5.132250e+002	7.046752e+002	7.717060e+001	8.633248e+001	103	172	26	49	7.492023e+000	1.903591e+001	0	0	0	0	0	0	0	0	0	0	0	64.9297	110.816	1	1	1	1	25.1049	26.438	49.6306
DATA	1260	8	112	0	0	NC_5_802226	NC_5_802226	8370.33	480.449	2.927091829e-001	1.560101632e-001	6.062524243e-002	1.646563e+002	3.230633e+002	5.993679e+001	5.946267e+001	65	115	26	50	7.015917e+000	1.870952e+001	0	0	0	0	0	0	0	0	0	0	0	20.8312	50.7586	1	1	0	1	24.1747	25.7671	50.1753
DATA	1261	8	113	0	0	Col_1_12381317	Col_1_12381317	8391.14	480.333	-3.944489631e-002	1.043156421e-001	7.053338624e-001	4.113532e+002	3.756384e+002	7.080548e+001	6.251070e+001	99	122	25	50	7.358853e+000	1.890544e+001	0	0	0	0	0	0	0	0	0	0	0	52.0416	58.9665	1	1	1	1	25.7804	25.958	50.3782
DATA	1262	8	114	0	0	Col_1_22760390	Col_1_22760390	8412.57	480.701	-1.231661080e-003	7.470084438e-002	9.868451442e-001	7.805084e+002	7.782980e+002	9.702183e+001	9.251578e+001	143.5	185	25	52	7.619195e+000	1.931436e+001	0	0	0	0	0	0	0	0	0	0	0	98.7446	122.049	1	1	1	1	30	25.279	51.5635
DATA	1263	8	115	0	0	Col_5_1903375	Col_5_1903375	8433.67	480.609	7.895697225e-002	6.940329379e-002	2.552647710e-001	9.595735e+002	1.150894e+003	1.119335e+002	1.255081e+002	169.5	246.5	24.5	50.5	7.529928e+000	1.806622e+001	0	0	0	0	0	0	0	0	0	0	0	121.399	180.297	1	1	1	1	27.2919	24.847	51.0574
DATA	1264	8	116	0	0	Col_2_6706130	Col_2_6706130	8454.9	480.639	1.054328864e-001	1.474746151e-001	4.746570779e-001	2.191458e+002	2.793612e+002	6.165671e+001	5.738070e+001	73	104	25	49	7.825616e+000	1.781739e+001	0	0	0	0	0	0	0	0	0	0	0	27.7248	43.7171	1	1	0	1	26.0017	25.2298	49.9034
DATA	1265	8	117	0	0	Col_3_7125921	Col_3_7125921	8476	480.5	5.593592087e-002	6.452817144e-002	3.860269598e-001	1.626279e+003	1.849827e+003	1.725374e+002	1.916669e+002	238	286	25	49	7.634913e+000	1.795181e+001	0	0	0	0	0	0	0	0	0	0	0	205.746	289.163	1	1	1	1	26.2212	25.3687	50.2838
DATA	1266	8	118	0	0	NC_4_5995762	NC_4_5995762	8497.43	480.701	1.300723679e-001	1.440981431e-001	3.667036554e-001	2.193842e+002	2.959905e+002	6.166519e+001	5.830756e+001	74	111	25	48	7.376555e+000	1.751218e+001	0	0	0	0	0	0	0	0	0	0	0	27.755	46.2133	1	1	0	1	26.8687	25.3505	49.3071
DATA	1267	8	119	0	0	NC_3_21407097	NC_3_21407097	8518.5	480.676	3.121486853e-001	1.655771006e-001	5.940059737e-002	1.502409e+002	3.082740e+002	5.955690e+001	5.899179e+001	66	104	25	48.5	7.679181e+000	1.742904e+001	0	0	0	0	0	0	0	0	0	0	0	19.0075	48.0737	1	1	0	1	27.0811	25.5543	49.6229
DATA	1268	8	120	0	0	NC_5_12022708	NC_5_12022708	8539.46	480.393	1.196056184e-002	8.984565745e-002	8.940957678e-001	4.999833e+002	5.139443e+002	7.629636e+001	7.195234e+001	102	144	25	49	7.536087e+000	1.775068e+001	0	0	0	0	0	0	0	0	0	0	0	63.2545	80.0512	1	1	1	1	24.8756	25.5393	50.0163
DATA	1269	8	121	0	0	NC_2_17287029	NC_2_17287029	8560.57	480.701	-2.059521523e-002	7.055246604e-002	7.703527838e-001	9.821979e+002	9.367071e+002	1.138790e+002	1.063799e+002	167	192.5	24	49	7.258150e+000	1.799835e+001	0	0	0	0	0	0	0	0	0	0	0	124.261	145.707	1	1	1	1	26.8687	24.0851	50.2793
DATA	1270	8	122	0	0	NC_5_18403208	NC_5_18403208	8581.53	480.408	2.180492666e-003	7.990769379e-002	9.782303122e-001	6.493137e+002	6.525820e+002	8.681811e+001	8.250799e+001	129	150	23	48	7.347628e+000	1.908853e+001	0	0	0	0	0	0	0	0	0	0	0	82.1468	101.382	1	1	1	1	24.4106	23.8051	49.4154
DATA	1271	8	123	0	0	Col_1_21906580	Col_1_21906580	8603.5	480.5	7.343138093e-002	7.641485918e-002	3.365738816e-001	6.795982e+002	8.047919e+002	8.910577e+001	9.504267e+001	126	186	23.5	48	7.246664e+000	1.972394e+001	0	0	0	0	0	0	0	0	0	0	0	85.9781	124.851	1	1	1	1	24.4106	23.7836	49.1617
DATA	1272	8	124	0	0	Col_3_10546378	Col_3_10546378	8624.9	480.655	1.584923736e-001	7.292653593e-002	2.975657223e-002	7.551341e+002	1.087718e+003	9.499251e+001	1.199786e+002	142.5	236	23	47	7.152826e+000	1.782631e+001	0	0	0	0	0	0	0	0	0	0	0	95.5344	168.501	1	1	1	1	25.7804	23.5939	48.2335
DATA	1273	8	125	0	0	NC_3_2306644	NC_3_2306644	8645.51	480.661	-2.627733145e-002	8.131005615e-002	7.465631413e-001	6.454141e+002	6.075207e+002	8.652685e+001	7.912963e+001	131	149	23	47	7.383004e+000	1.724290e+001	0	0	0	0	0	0	0	0	0	0	0	81.6534	93.9814	1	1	1	1	25.3321	23.8338	48
DATA	1274	8	126	0	0	NC_1_17010114	NC_1_17010114	8666.73	480.873	-4.159053344e-002	6.406353310e-002	5.162041918e-001	1.963202e+003	1.783916e+003	2.046043e+002	1.854775e+002	286.5	334	23	48	7.218374e+000	1.716776e+001	0	0	0	0	0	0	0	0	0	0	0	248.371	275.555	1	1	1	1	24.8756	23.7771	47.8857
DATA	1275	8	127	0	0	NC_5_17768039	NC_5_17768039	8687.57	480.701	-1.403629661e-001	8.895075314e-002	1.145690542e-001	6.195266e+002	4.484324e+002	8.461343e+001	6.779900e+001	124	128	23	50	7.187167e+000	1.794656e+001	0	0	0	0	0	0	0	0	0	0	0	78.3783	69.1681	1	1	1	1	26.8687	23.9237	49.9864
DATA	1276	8	128	0	0	NC_5_2215921	NC_5_2215921	8709.29	480.118	0.000000000e+000	6.290977205e-001	1.000000000e+000	5.570583e+001	5.060117e+001	5.763074e+001	5.096960e+001	40	64	23	49	6.947041e+000	1.832451e+001	0	0	0	0	0	0	0	0	0	0	0	-7.60387	3.2755	0	0	0	0	19.4461	24.0353	48.8665
DATA	1277	8	129	0	0	NC_1_4968366	NC_1_4968366	8730.46	480.171	0.000000000e+000	6.285572648e-001	1.000000000e+000	5.574920e+001	5.067926e+001	5.763074e+001	5.100380e+001	43	64	23	49	7.134604e+000	1.816018e+001	0	0	0	0	0	0	0	0	0	0	0	-3.57701	-0.0604385	0	0	0	0	20.0267	24.0356	49.5507
DATA	1278	8	130	0	0	Col_3_19733864	Col_3_19733864	8751.33	480.609	-2.699955984e-002	9.669332557e-002	7.800692544e-001	4.621693e+002	4.343117e+002	7.387359e+001	6.705214e+001	102	123	23	49	7.413994e+000	1.988469e+001	0	0	0	0	0	0	0	0	0	0	0	58.4705	66.6822	1	1	1	1	27.2919	23.7088	50.4643
DATA	1279	8	131	0	0	NC_1_20740890	NC_1_20740890	8772.5	480.31	-3.047351969e-002	1.326611855e-001	8.183175996e-001	2.948158e+002	2.748383e+002	6.473380e+001	5.807819e+001	80.5	102.5	23	48	7.086364e+000	1.899059e+001	0	0	0	0	0	0	0	0	0	0	0	37.2981	42.1329	1	1	1	1	25.3321	23.5575	49.0793
DATA	1280	8	132	0	0	NC_1_22715949	NC_1_22715949	8793.51	480.784	-3.631559354e-004	1.262453668e-001	9.977048178e-001	3.037886e+002	3.035347e+002	6.514735e+001	5.956258e+001	81	108.5	23	47	7.233733e+000	1.823263e+001	0	0	0	0	0	0	0	0	0	0	0	38.4333	46.4554	1	1	1	1	23.9365	23.7875	49.0028
DATA	1281	8	133	0	0	NC_3_9311948	NC_3_9311948	8814.5	480.676	3.163716756e-001	2.105268088e-001	1.329004544e-001	1.143032e+002	2.368264e+002	5.875333e+001	5.652886e+001	59	102	23	48	7.008282e+000	1.822854e+001	0	0	0	0	0	0	0	0	0	0	0	14.4609	36.1888	1	1	0	0	27.0811	23.5455	49.2149
DATA	1282	8	134	0	0	Col_1_25300901	Col_1_25300901	8836.11	480.745	-1.576869091e-001	6.453464864e-002	1.454775789e-002	2.940673e+003	2.045313e+003	2.996612e+002	2.108944e+002	398.5	373.5	23	49	7.347336e+000	1.838149e+001	0	0	0	0	0	0	0	0	0	0	0	372.034	312.021	1	1	1	1	25.1049	24.011	50.239
DATA	1283	8	135	0	0	Col_4_16853732	Col_4_16853732	8857.3	480.611	1.501892639e-001	1.414408235e-001	2.883027442e-001	2.217990e+002	3.134360e+002	6.175152e+001	6.028516e+001	73.5	109.5	23	50	6.808127e+000	1.898756e+001	0	0	0	0	0	0	0	0	0	0	0	28.0605	47.7394	1	1	0	1	24.8756	23.4174	50.7675
DATA	1284	8	136	0	0	NC_5_15889260	NC_5_15889260	8878.14	480.509	2.927023255e-002	9.397044387e-002	7.554331673e-001	4.568609e+002	4.887133e+002	7.354264e+001	7.105424e+001	102.5	136.5	23	49	6.550752e+000	1.801568e+001	0	0	0	0	0	0	0	0	0	0	0	57.7989	74.3181	1	1	1	1	25.7804	23.6336	49.1129
DATA	1285	8	137	0	0	NC_1_24418496	NC_1_24418496	8899.43	480.701	5.733588762e-002	2.749724859e-001	8.348268725e-001	1.173381e+002	1.338982e+002	5.881313e+001	5.337107e+001	60	79	23	48	6.870644e+000	1.700631e+001	0	0	0	0	0	0	0	0	0	0	0	14.8448	20.3278	1	1	0	0	26.8687	24.0436	49.5586
DATA	1286	8	138	0	0	Col_5_2201264	Col_5_2201264	8920.33	480.722	-1.985828459e-002	6.158166403e-002	7.470961034e-001	8.400563e+003	8.025094e+003	8.420308e+002	8.041760e+002	1063	1265	23.5	48	7.000765e+000	1.710710e+001	0	0	0	0	0	0	0	0	0	0	0	1062.78	1216.37	1	1	1	1	24.8756	24.0081	49.1452
DATA	1287	8	139	0	0	Col_4_13588707	Col_4_13588707	8941.5	480.676	1.004567142e-002	6.708373216e-002	8.809632402e-001	1.233943e+003	1.262818e+003	1.361890e+002	1.365047e+002	203	241	23	47.5	7.153573e+000	1.771667e+001	0	0	0	0	0	0	0	0	0	0	0	156.11	191.098	1	1	1	1	27.0811	23.4635	47.7031
DATA	1288	8	140	0	0	Col_1_28550041	Col_1_28550041	8963.28	480.36	7.105221153e-002	7.050945207e-002	3.135996182e-001	9.114351e+002	1.073440e+003	1.078353e+002	1.192386e+002	160	226	23	47	6.902735e+000	1.742398e+001	0	0	0	0	0	0	0	0	0	0	0	115.309	162.179	1	1	1	1	23.9365	23.2821	48.2795
DATA	1289	8	141	0	0	NC_5_8028366	NC_5_8028366	8984.36	480.6	-1.809762112e-001	3.339780257e-001	5.879007676e-001	1.257263e+002	8.288001e+001	5.898621e+001	5.265568e+001	62	79	23	46	7.068541e+000	1.815663e+001	0	0	0	0	0	0	0	0	0	0	0	15.906	12.5014	1	1	0	0	23.4529	23.3061	47.5726
DATA	1290	8	142	0	0	NC_1_932929	NC_1_932929	9005	480.396	3.705960753e-001	3.509204271e-001	2.909368362e-001	6.213339e+001	1.458549e+002	5.796471e+001	5.408211e+001	54.5	83.5	23.5	47	7.176014e+000	1.782496e+001	0	0	0	0	0	0	0	0	0	0	0	7.86069	21.967	1	1	0	0	24.8756	23.8262	47.3904
DATA	1291	8	143	0	0	NC_5_18126979	NC_5_18126979	9026.43	480.701	-7.192798567e-002	6.013516382e-001	9.047916812e-001	6.116792e+001	5.183174e+001	5.795444e+001	5.228624e+001	53	67	24	47	7.251731e+000	1.809087e+001	0	0	0	0	0	0	0	0	0	0	0	7.73855	5.38034	1	0	0	0	26.8687	24.5845	48.8847
DATA	1292	8	144	0	0	NC_5_23159716	NC_5_23159716	9047.62	480.792	1.466369084e-001	5.041341332e-001	7.711516367e-001	5.664776e+001	7.939984e+001	5.767079e+001	5.284527e+001	46.5	73.5	24	46	7.161413e+000	1.754635e+001	0	0	0	0	0	0	0	0	0	0	0	2.71876	11.92	0	1	0	0	23.696	24.2663	46.7663
DATA	1293	8	145	0	0	Col_3_7029751	Col_3_7029751	9068.8	480.589	4.677781884e-002	7.472779858e-002	5.313305924e-001	7.559678e+002	8.419399e+002	9.505879e+001	9.912798e+001	139	177	24	48	7.095286e+000	1.732129e+001	0	0	0	0	0	0	0	0	0	0	0	95.6399	126.209	1	1	1	1	25.5572	24.2382	48.1413
DATA	1294	8	146	0	0	NC_5_17562005	NC_5_17562005	9090.12	480.816	9.991420810e-002	8.433134909e-002	2.361039317e-001	5.272440e+002	6.636298e+002	7.810995e+001	8.455906e+001	104	165.5	23	49	6.755745e+000	1.824144e+001	0	0	0	0	0	0	0	0	0	0	0	66.7033	99.3267	1	1	1	1	23.4529	23.1948	50.106
DATA	1295	8	147	0	0	NC_1_27311590	NC_1_27311590	9110.57	480.701	6.144357223e-002	1.765651995e-001	7.278449360e-001	1.904711e+002	2.194182e+002	6.069674e+001	5.687965e+001	72	95	23	48	6.751018e+000	1.717418e+001	0	0	0	0	0	0	0	0	0	0	0	24.0971	32.795	1	1	0	0	26.8687	23.3828	50.2552
DATA	1296	8	148	0	0	Col_4_10138710	Col_4_10138710	9132.46	480	1.661807949e-001	1.127729094e-001	1.405925878e-001	2.978234e+002	4.366562e+002	6.487133e+001	6.832284e+001	82	128	23	49	7.130862e+000	1.800210e+001	0	0	0	0	0	0	0	0	0	0	0	37.6786	65.1758	1	1	1	1	22.9591	23.3177	49.6693
DATA	1297	8	149	0	0	Col_2_12967589	Col_2_12967589	9153.6	480.509	2.719939869e-002	6.844527504e-002	6.910806336e-001	1.090937e+003	1.161446e+003	1.233804e+002	1.275109e+002	180	228.5	23	49	7.444926e+000	1.769732e+001	0	0	0	0	0	0	0	0	0	0	0	138.018	173.104	1	1	1	1	24.4106	23.5147	50.9467
DATA	1298	8	150	0	0	Col_1_26280966	Col_1_26280966	9173.29	480.071	-3.305729407e-004	1.546104777e-001	9.982940429e-001	2.390955e+002	2.389136e+002	6.239366e+001	5.785108e+001	75	94	23	48	6.894388e+000	1.737825e+001	0	0	0	0	0	0	0	0	0	0	0	30.2487	35.5664	1	1	0	0	17.5897	23.0377	49.5176
DATA	1299	8	151	0	0	Col_2_12978279	Col_2_12978279	9195.92	480.327	4.622094292e-002	1.192182931e-001	6.982379896e-001	3.150087e+002	3.503834e+002	6.567805e+001	6.333692e+001	87	109	24	49	6.869935e+000	1.817397e+001	0	0	0	0	0	0	0	0	0	0	0	39.8528	52.0863	1	1	1	1	24.1747	23.8038	49.331
DATA	1300	8	152	0	0	NC_1_2656873	NC_1_2656873	9217.88	480.816	6.508650401e-002	7.644219398e-002	3.945208958e-001	6.975584e+002	8.103397e+002	9.048303e+001	9.673681e+001	133.5	168.5	24	49	7.455253e+000	1.859970e+001	0	0	0	0	0	0	0	0	0	0	0	88.2504	120.297	1	1	1	1	23.4529	24.4203	50.0217
DATA	1301	8	153	0	0	Col_1_11468192	Col_1_11468192	9237.57	480.701	2.391974643e-001	1.287503824e-001	6.319189137e-002	3.076539e+003	5.336542e+003	5.672042e+002	1.076139e+003	228	312	25	49	7.006381e+000	1.941982e+001	0	0	1	1	0	0	0	0	0	0	0	389.223	791.366	1	1	1	1	26.8687	24.5739	50.1454
DATA	1302	8	154	0	0	NC_1_10779368	NC_1_10779368	9259.64	480.582	2.315012920e-002	6.673308957e-002	7.286617141e-001	1.272192e+003	1.341846e+003	1.396640e+002	1.442549e+002	206.5	273	23	47	7.090156e+000	1.939517e+001	0	0	0	0	0	0	0	0	0	0	0	160.949	198.757	1	1	1	1	24.8756	24.4926	49.2488
DATA	1303	8	155	0	0	Col_1_177232	Col_1_177232	9280	480.5	9.025362575e-003	6.918806402e-002	8.962129301e-001	1.056793e+003	1.078985e+003	1.203720e+002	1.202151e+002	176	217	23	47	7.248046e+000	1.868531e+001	0	0	0	0	0	0	0	0	0	0	0	133.698	159.662	1	1	1	1	26.2212	24.0927	49.3293
DATA	1304	8	156	0	0	NC_1_8701817	NC_1_8701817	9301.37	481	8.713821319e-002	5.344532204e-001	8.704855262e-001	5.773476e+001	7.056276e+001	5.766246e+001	5.353000e+001	48	69.5	23	47.5	7.379888e+000	1.863896e+001	0	0	0	0	0	0	0	0	0	0	0	2.41965	10.4301	0	1	0	0	29.1201	23.9783	48.2772
DATA	1305	8	157	1028	1	SM_06	SM_06	9322.24	480.905	-4.000299723e-001	3.993472382e-001	3.164838573e-001	1.325657e+002	5.277171e+001	5.913576e+001	5.336971e+001	63	71	23	47	6.933784e+000	1.860009e+001	0	0	0	0	0	0	1	0	0	0	0	16.7713	7.77148	1	0	0	0	27.0811	23.2776	48.437
DATA	1306	8	158	0	0	Col_3_3837470	Col_3_3837470	9342.95	480.764	5.400049823e-002	1.067827068e-001	6.130640905e-001	3.666369e+002	4.151802e+002	6.830467e+001	6.744508e+001	92	125	22	49	6.752852e+000	1.830690e+001	0	0	0	0	0	0	0	0	0	0	0	46.3844	61.2669	1	1	1	1	25.1049	22.9769	48.7821
DATA	1307	8	159	0	0	Col_3_19639423	Col_3_19639423	9364.54	480.807	8.925730980e-002	7.782809736e-002	2.514427991e-001	6.513587e+002	7.999771e+002	8.697117e+001	9.606815e+001	124	169.5	23	49	6.875809e+000	1.719975e+001	0	0	0	0	0	0	0	0	0	0	0	82.4055	117.959	1	1	1	1	25.7804	23.2222	49.4259
DATA	1308	8	160	0	0	NC_3_14689623	NC_3_14689623	9385.92	481.079	-5.259260628e-002	9.715534830e-002	5.882836832e-001	4.815413e+002	4.266197e+002	7.510074e+001	6.821687e+001	103	127.5	22	48	6.497958e+000	1.631336e+001	0	0	0	0	0	0	0	0	0	0	0	60.9213	62.8615	1	1	1	1	27.2919	22.7222	48.55
DATA	1309	8	161	0	0	NC_5_19287447	NC_5_19287447	9407.11	481.255	5.466720581e-002	6.202499233e-002	3.781155126e-001	4.524696e+003	5.131645e+003	4.561251e+002	5.159212e+002	587.5	792	22	48	6.345115e+000	1.635972e+001	0	0	0	0	0	0	0	0	0	0	0	572.434	755.686	1	1	1	1	25.1049	22.6839	48.5613
DATA	1310	8	162	0	0	NC_5_17651910	NC_5_17651910	9428.38	480.673	1.823370607e-001	2.857306450e-001	5.233804847e-001	9.847369e+001	1.498502e+002	5.846599e+001	5.534874e+001	57	76.5	22	48.5	6.391152e+000	1.793033e+001	0	0	0	0	0	0	0	0	0	0	0	12.4582	22.059	1	1	0	0	24.4106	22.5376	49.5751
DATA	1311	8	163	0	0	Col_5_9276766	Col_5_9276766	9449.98	480.797	-1.137042470e-002	7.615062878e-002	8.813051464e-001	7.674604e+002	7.476280e+002	9.597529e+001	9.181839e+001	135	166	22	48	6.626580e+000	1.814906e+001	0	0	0	0	0	0	0	0	0	0	0	97.0939	110.013	1	1	1	1	26.4388	22.3546	48.9477
DATA	1312	8	164	0	0	Col_1_29388506	Col_1_29388506	9470.44	480.973	-1.381789650e-001	1.308682197e-001	2.910306239e-001	3.465536e+002	2.521108e+002	6.724802e+001	5.897712e+001	90	92.5	22	47	6.859664e+000	1.755240e+001	0	0	0	0	0	0	0	0	0	0	0	43.8436	37.0878	1	1	1	0	29.1201	22.1683	48.3811
DATA	1313	9	1	0	0	Col_5_17204735	Col_5_17204735	6011.23	486.491	-3.624955312e-001	7.071994719e-002	2.962942022e-007	4.301811e+003	1.867050e+003	4.340243e+002	1.930029e+002	582	354	24	47	7.206416e+000	1.714989e+001	0	0	0	0	0	0	0	0	0	0	0	544.236	299.458	1	1	1	1	24.8756	24.1143	48.2063
DATA	1314	9	2	0	0	NC_3_15325594	NC_3_15325594	6032.6	486.38	-1.321721227e+000	1.423049142e-001	1.572853421e-020	3.421858e+003	1.631326e+002	3.470049e+002	5.183513e+001	467	94.5	24	47	7.414758e+000	1.720737e+001	0	0	0	0	0	0	0	0	0	0	0	432.91	26.0058	1	1	1	0	24.4106	24.5568	48.2136
DATA	1315	9	3	0	0	NC_2_14006497	NC_2_14006497	6054.35	486.632	-8.987249964e-001	1.065311602e-001	3.276421398e-017	3.189894e+003	4.027646e+002	3.241536e+002	6.381223e+001	447.5	120	25	48	7.707641e+000	1.972368e+001	0	0	0	0	0	0	0	0	0	0	0	403.564	63.825	1	1	1	1	24.8756	25.8918	51.1455
DATA	1316	9	4	0	0	NC_1_7923060	NC_1_7923060	6075	486.5	3.895452841e-002	5.717061795e-001	9.456763202e-001	5.545924e+001	6.066364e+001	5.763099e+001	5.012710e+001	44	67	26	48	8.304712e+000	1.902310e+001	0	0	0	0	0	0	0	0	0	0	0	0.218569	9.56236	0	1	0	0	26.2212	26.9882	50.9449
DATA	1317	9	5	0	0	NC_1_20847520	NC_1_20847520	6096.1	486.441	2.271302699e-002	8.179430764e-002	7.812544140e-001	5.980238e+002	6.301319e+002	8.305195e+001	8.045012e+001	123.5	154	26	49.5	8.498837e+000	1.986891e+001	0	0	0	0	0	0	0	0	0	0	0	75.6579	98.8169	1	1	1	1	25.7804	27.0927	52.6089
DATA	1318	9	6	0	0	Col_4_11150276	Col_4_11150276	6117.26	486.509	-2.468733831e-001	6.894417076e-002	3.425799846e-004	2.004974e+003	1.135626e+003	2.086157e+002	1.241881e+002	302	233	27	49	8.452810e+000	2.107472e+001	0	0	0	0	0	0	0	0	0	0	0	253.656	177.216	1	1	1	1	25.3321	27.2598	52.8268
DATA	1319	9	7	0	0	Col_5_17937039	Col_5_17937039	6138.5	486.676	1.351404339e-001	1.039375487e-001	1.935296911e-001	3.420446e+002	4.668993e+002	6.701677e+001	6.877409e+001	84	118	26	49	7.632500e+000	1.956852e+001	0	0	0	0	0	0	0	0	0	0	0	43.2732	72.5211	1	1	1	1	27.0811	26.3566	52.1066
DATA	1320	9	8	0	0	NC_3_12809083	NC_3_12809083	6159.5	486.676	0.000000000e+000	6.291516247e-001	1.000000000e+000	5.573414e+001	5.039281e+001	5.764472e+001	5.075793e+001	45	68.5	26	50	7.319073e+000	1.903416e+001	0	0	0	0	0	0	0	0	0	0	0	1.60648	3.20859	0	0	0	0	27.0811	26.1659	52.2271
DATA	1321	9	9	0	0	Col_5_12739298	Col_5_12739298	6180.67	486.609	6.078133624e-002	7.335931309e-002	4.073631244e-001	7.831887e+002	9.008402e+002	9.723758e+001	1.034809e+002	140.5	203	26	50	7.001741e+000	1.853995e+001	0	0	0	0	0	0	0	0	0	0	0	99.0837	138.751	1	1	1	1	27.2919	25.9034	51.8866
DATA	1322	9	10	0	0	NC_3_5396103	NC_3_5396103	6201.81	486.778	2.764255073e-002	9.315788632e-002	7.666741995e-001	4.629113e+002	4.933331e+002	7.392002e+001	7.104296e+001	107	139	26	50.5	6.939033e+000	1.750092e+001	0	0	0	0	0	0	0	0	0	0	0	58.5644	75.6918	1	1	1	1	24.4106	26.3105	51.4032
DATA	1323	9	11	0	0	Col_3_11607384	Col_3_11607384	6222.93	486.729	1.083043678e-002	6.375376928e-002	8.651051708e-001	1.938865e+003	1.987825e+003	2.022703e+002	2.052964e+002	282.5	350	26	52	6.856679e+000	1.688487e+001	0	0	0	0	0	0	0	0	0	0	0	245.292	303.899	1	1	1	1	26.0017	26.496	52.64
DATA	1324	9	12	0	0	Col_4_5307182	Col_4_5307182	6243.77	486.962	9.043223867e-002	9.882583985e-002	3.601566001e-001	3.921267e+002	4.829016e+002	6.970606e+001	7.058163e+001	94.5	141.5	26	49	6.671439e+000	1.709942e+001	0	0	0	0	0	0	0	0	0	0	0	49.6092	73.5792	1	1	1	1	24.1747	25.7028	50.6185
DATA	1325	9	13	0	0	Col_2_10218921	Col_2_10218921	6265.2	486.836	4.221699129e-002	7.258485639e-002	5.608209316e-001	8.313704e+002	9.162449e+002	1.011586e+002	1.051743e+002	155	200	25	51	7.069285e+000	1.769341e+001	0	0	0	0	0	0	0	0	0	0	0	105.179	139.168	1	1	1	1	24.4106	25.7358	51.4512
DATA	1326	9	14	0	0	Col_1_29340825	Col_1_29340825	6286.64	486.554	1.011983511e-003	8.425491132e-002	9.904168601e-001	5.827380e+002	5.840975e+002	8.195815e+001	7.806276e+001	120.5	151	25	52	7.399744e+000	1.886777e+001	0	0	0	0	0	0	0	0	0	0	0	73.7241	88.4613	1	1	1	1	25.1049	25.8147	52.9421
DATA	1327	9	15	0	0	Col_5_15441801	Col_5_15441801	6307.6	486.586	5.451699890e-002	8.538202970e-002	5.231438878e-001	5.349988e+002	6.065545e+002	7.863548e+001	7.984687e+001	110.5	154.5	25	50	7.298849e+000	1.929664e+001	0	0	0	0	0	0	0	0	0	0	0	67.6844	91.6178	1	1	1	1	27.501	25.9837	52.3862
DATA	1328	9	16	0	0	Col_1_22218513	Col_1_22218513	6328.68	486.864	9.839215520e-003	1.298417915e-001	9.395953256e-001	2.915146e+002	2.981944e+002	6.458412e+001	5.999339e+001	80	110	25	51.5	6.961543e+000	1.799246e+001	0	0	0	0	0	0	0	0	0	0	0	36.8804	44.9282	1	1	1	1	25.5572	25.8142	52.4159
DATA	1329	9	17	0	0	Col_3_8301926	Col_3_8301926	6350.14	486.649	-4.678650490e-002	1.076525448e-001	6.638480144e-001	4.032823e+002	3.620951e+002	7.033966e+001	6.350968e+001	100.5	111.5	25	49	7.690702e+000	1.768233e+001	0	0	0	0	0	0	0	0	0	0	0	51.0205	54.4322	1	1	1	1	25.7804	26.3333	51.0211
DATA	1330	9	18	0	0	NC_2_6810166	NC_2_6810166	6371	486.5	2.709900338e-002	8.727765032e-002	7.561869192e-001	5.285659e+002	5.625980e+002	7.819924e+001	7.680201e+001	109	145	26	49	7.407618e+000	1.692506e+001	0	0	0	0	0	0	0	0	0	0	0	66.8706	84.4021	1	1	1	1	26.2212	26.7878	50.302
DATA	1331	9	19	0	0	NC_1_28924100	NC_1_28924100	6392.39	486.258	-1.654867202e-001	3.772371058e-001	6.608927551e-001	1.093689e+002	7.471486e+001	5.865933e+001	5.290972e+001	57	73	27	48	7.223196e+000	1.751229e+001	0	0	0	0	0	0	0	0	0	0	0	13.8366	11.188	1	1	0	0	18.8476	26.938	49.3967
DATA	1332	9	20	0	0	NC_4_17030495	NC_4_17030495	6412.91	486.554	-3.179206953e-001	9.483224611e-002	8.009869516e-004	7.217463e+002	3.471074e+002	9.236059e+001	6.291051e+001	130	114	27	48	7.336548e+000	1.821697e+001	0	0	0	0	0	0	0	0	0	0	0	91.3104	51.8889	1	1	1	1	26.4388	27.0083	48.7759
DATA	1333	9	21	0	0	Col_1_3314589	Col_1_3314589	6434.14	486.614	1.922734316e-002	7.611999363e-002	8.005830890e-001	7.372594e+002	7.706331e+002	9.357786e+001	9.327438e+001	133	173	27	47.5	7.753492e+000	1.844535e+001	0	0	0	0	0	0	0	0	0	0	0	93.273	115.025	1	1	1	1	25.7804	27.6641	48.771
DATA	1334	9	22	0	0	Col_4_6204359	Col_4_6204359	6455.42	486.283	-4.194941611e-002	6.755183199e-002	5.346022684e-001	1.276046e+003	1.158556e+003	1.400151e+002	1.272443e+002	210	245	25	47	6.948423e+000	1.850828e+001	0	0	0	0	0	0	0	0	0	0	0	161.437	172.7	1	1	1	1	24.6442	25.6284	48.341
DATA	1335	9	23	0	0	NC_4_18143069	NC_4_18143069	6477.12	486.294	1.565083282e-001	7.873620543e-002	4.683872851e-002	5.974193e+002	8.566188e+002	8.300843e+001	1.005647e+002	116	187	26	48	7.667278e+000	1.798840e+001	0	0	0	0	0	0	0	0	0	0	0	75.5814	127.538	1	1	1	1	24.1747	26.4007	49.2978
DATA	1336	9	24	0	0	NC_2_17601078	NC_2_17601078	6498	486.5	3.426689532e-002	1.252777656e-001	7.844478709e-001	2.987335e+002	3.232591e+002	6.491316e+001	6.185444e+001	79	107	26	48	7.682750e+000	1.881794e+001	0	0	0	0	0	0	0	0	0	0	0	37.7937	48.079	1	1	1	1	26.2212	26.1099	50.0513
DATA	1337	9	25	0	0	NC_5_4228314	NC_5_4228314	6519.22	486.522	2.138152825e-002	6.508817848e-002	7.425329289e-001	2.136056e+003	2.243851e+003	2.212434e+002	2.423429e+002	264	315	25	49	7.425085e+000	1.798648e+001	0	0	1	1	0	0	0	0	0	0	0	270.239	333.444	1	1	1	1	27.0811	25.7213	50.8689
DATA	1338	9	26	0	0	Col_3_14040655	Col_3_14040655	6540.5	486.676	3.769512918e-001	3.845731214e-001	3.269967601e-001	5.639210e+001	1.343289e+002	5.789579e+001	5.450087e+001	51	83.5	25	49	7.668553e+000	1.867532e+001	0	0	0	0	0	0	0	0	0	0	0	7.00075	19.9471	0	1	0	0	27.0811	25.6863	51.0039
DATA	1339	9	27	0	0	NC_1_1758748	NC_1_1758748	6561.5	486.676	1.188788392e-001	2.364537089e-001	6.151348863e-001	1.294429e+002	1.701990e+002	5.906654e+001	5.552213e+001	62	85	26	49	7.463115e+000	1.783543e+001	0	0	0	0	0	0	0	0	0	0	0	16.3762	25.2595	1	1	0	0	27.0811	25.9106	50.874
DATA	1340	9	28	0	0	NC_1_13584191	NC_1_13584191	6583.03	486.778	0.000000000e+000	6.238303074e-001	1.000000000e+000	5.641689e+001	5.253622e+001	5.763074e+001	5.288470e+001	39	62	27	48	8.364320e+000	1.735160e+001	0	0	0	0	0	0	0	0	0	0	0	-4.18468	1.67468	0	0	0	0	20.591	27.1362	49.2335
DATA	1341	9	29	0	0	NC_3_5150951	NC_3_5150951	6603.65	486.704	3.725942322e-002	8.405470866e-002	6.575662149e-001	5.679501e+002	6.188275e+002	8.091338e+001	8.140356e+001	119	156	28	49	8.592313e+000	1.614735e+001	0	0	0	0	0	0	0	0	0	0	0	71.8532	91.7749	1	1	1	1	24.8756	27.8566	49.9585
DATA	1342	9	30	0	0	NC_4_6132040	NC_4_6132040	6624.72	486.439	-4.394565843e-002	1.050007654e-001	6.755618285e-001	4.198965e+002	3.794868e+002	7.130521e+001	6.509934e+001	97	120	27	48	7.803890e+000	1.695310e+001	0	0	0	0	0	0	0	0	0	0	0	53.1225	56.2719	1	1	1	1	25.3321	26.7645	49.0833
DATA	1343	9	31	0	0	Col_5_4233682	Col_5_4233682	6646	486.58	6.201567928e-002	1.068958336e-001	5.618130809e-001	3.620078e+002	4.175741e+002	6.805731e+001	6.739328e+001	92	126	27	47	7.383470e+000	1.722976e+001	0	0	0	0	0	0	0	0	0	0	0	45.7988	61.9158	1	1	1	1	23.9365	26.6707	48.5813
DATA	1344	9	32	0	0	Col_2_13784732	Col_2_13784732	6667.4	486.586	1.667682859e-001	8.352328773e-002	4.586124290e-002	5.111731e+002	7.504750e+002	7.703428e+001	9.181447e+001	105.5	172.5	26	47	7.042170e+000	1.727316e+001	0	0	0	0	0	0	0	0	0	0	0	64.6701	111.285	1	1	1	1	27.501	26.4275	48.8745
DATA	1345	9	33	0	0	NC_3_9801317	NC_3_9801317	6688.5	486.676	9.811385110e-002	5.391274279e-001	8.555934115e-001	5.644274e+001	7.074926e+001	5.773365e+001	5.335592e+001	52	65.5	26	48	6.295279e+000	1.665183e+001	0	0	0	0	0	0	0	0	0	0	0	4.35926	10.4929	0	1	0	0	27.0811	25.8216	50.2573
DATA	1346	9	34	0	0	Col_1_1407440	Col_1_1407440	6709.42	486.509	-7.613269322e-003	6.208464992e-002	9.024022821e-001	3.788712e+003	3.722874e+003	3.832293e+002	3.760226e+002	515.5	602	26	47	7.030270e+000	1.609509e+001	0	0	0	0	0	0	0	0	0	0	0	479.322	552.313	1	1	1	1	25.1049	26.8038	48.4538
DATA	1347	9	35	0	0	Col_5_22710624	Col_5_22710624	6730.35	487.413	6.247468511e-002	8.637342905e-002	4.694900208e-001	5.222568e+002	6.030576e+002	7.777418e+001	8.018904e+001	114	148	26	48	7.248652e+000	1.670993e+001	0	0	0	0	0	0	0	0	0	0	0	66.0724	89.4932	1	1	1	1	22.9591	26.7057	49.6596
DATA	1348	9	36	0	0	NC_3_13086089	NC_3_13086089	6751.5	486.242	0.000000000e+000	6.238048285e-001	1.000000000e+000	5.643558e+001	5.248502e+001	5.765137e+001	5.282113e+001	49	58.5	26	49	7.352805e+000	1.705659e+001	0	0	0	0	0	0	0	0	0	0	0	1.95138	-4.26383	0	0	0	0	25.3321	26.8979	50.5951
DATA	1349	9	37	0	0	NC_3_16530689	NC_3_16530689	6772.31	487.594	1.385115554e-001	8.570384471e-002	1.060586457e-001	4.933046e+002	6.786201e+002	7.586037e+001	8.598241e+001	107	153	26.5	50	7.581338e+000	1.856634e+001	0	0	0	0	0	0	0	0	0	0	0	62.4095	100.811	1	1	1	1	19.1492	27.096	52.264
DATA	1350	9	38	0	0	NC_4_7861305	NC_4_7861305	6793.93	486.729	5.748575246e-002	6.193230745e-002	3.533022923e-001	5.301676e+003	6.052000e+003	5.332907e+002	6.074952e+002	725	907	28	50	7.660449e+000	1.992355e+001	0	0	0	0	0	0	0	0	0	0	0	670.732	899.733	1	1	1	1	26.0017	27.9146	52.3537
DATA	1351	9	39	0	0	NC_4_1822080	NC_4_1822080	6815.3	486.679	8.052253601e-002	7.635861557e-002	2.916398249e-001	6.896000e+002	8.300797e+002	8.987093e+001	9.833380e+001	139	187	28	49	7.374451e+000	2.016733e+001	0	0	0	0	0	0	0	0	0	0	0	87.2435	123.499	1	1	1	1	24.8756	27.6092	53.0672
DATA	1352	9	40	0	0	NC_3_18571271	NC_3_18571271	6836.5	486.676	2.748875206e-001	4.348870432e-001	5.273284158e-001	5.640956e+001	1.062283e+002	5.765830e+001	5.373524e+001	48	76	27	48	7.183544e+000	1.862508e+001	0	0	0	0	0	0	0	0	0	0	0	2.25512	15.8177	0	1	0	0	27.0811	27.2426	50.3447
DATA	1353	9	41	0	0	NC_3_6027300	NC_3_6027300	6857.67	486.609	1.013166111e-002	7.708228555e-002	8.954276018e-001	7.193855e+002	7.363654e+002	9.217623e+001	9.050948e+001	132.5	169.5	27	46	7.436706e+000	1.836760e+001	0	0	0	0	0	0	0	0	0	0	0	91.0118	109.746	1	1	1	1	27.2919	27.7942	49.107
DATA	1354	9	42	0	0	NC_2_17346966	NC_2_17346966	6879.75	486.508	0.000000000e+000	6.244020547e-001	1.000000000e+000	5.638605e+001	5.223921e+001	5.763074e+001	5.263471e+001	43.5	65	28	50	8.252744e+000	1.820393e+001	0	0	0	0	0	0	0	0	0	0	0	-1.30316	3.77842	0	0	0	0	25.7804	28.369	50.5351
DATA	1355	9	43	0	0	Col_3_5620213	Col_3_5620213	6900.26	486.604	1.994898615e-002	6.666993667e-002	7.647721022e-001	1.279080e+003	1.339204e+003	1.402917e+002	1.438514e+002	208	256	28	50.5	8.038489e+000	1.677951e+001	0	0	0	0	0	0	0	0	0	0	0	161.821	199.992	1	1	1	1	24.8756	28.5382	50.3206
DATA	1356	9	44	0	0	Col_2_16394806	Col_2_16394806	6920.88	486.5	7.974561858e-002	7.623286086e-002	2.955244181e-001	6.918718e+002	8.313258e+002	9.004537e+001	9.830403e+001	129	184	29	52	7.953824e+000	1.543903e+001	0	0	0	0	0	0	0	0	0	0	0	87.5309	124.28	1	1	1	1	25.7804	28.8379	50.8419
DATA	1357	9	45	0	0	NC_5_13995683	NC_5_13995683	6942.79	486.857	5.766003994e-002	7.736520835e-002	4.560923367e-001	6.766707e+002	7.727472e+002	8.888270e+001	9.336883e+001	132.5	178.5	29	52	8.145313e+000	1.566896e+001	0	0	0	0	0	0	0	0	0	0	0	85.6078	115.655	1	1	1	1	25.1049	29.5984	50.739
DATA	1358	9	46	0	0	NC_2_11957648	NC_2_11957648	6963.72	486.574	5.299119727e-002	6.176808845e-002	3.909445189e-001	7.169925e+003	8.100388e+003	7.193049e+002	8.117281e+002	950	1225	28	52	7.655691e+000	1.463621e+001	0	0	0	0	0	0	0	0	0	0	0	907.09	1213.83	1	1	1	1	23.696	28.7308	50.7222
DATA	1359	9	47	0	0	Col_5_12372901	Col_5_12372901	6984.35	486.792	8.712452878e-002	6.925595038e-002	2.083889232e-001	9.844695e+002	1.203169e+003	1.140750e+002	1.311847e+002	168.5	234.5	28	51	8.704944e+000	1.637603e+001	0	0	0	0	0	0	0	0	0	0	0	124.548	180.506	1	1	1	1	23.696	29.2389	50.17
DATA	1360	9	48	0	0	NC_3_14797851	NC_3_14797851	7005.96	486.519	1.171749148e-001	1.051836934e-001	2.652780487e-001	3.472901e+002	4.548491e+002	6.728600e+001	6.924484e+001	90.5	135	28	50	8.501191e+000	1.799178e+001	0	0	0	0	0	0	0	0	0	0	0	43.9368	68.3301	1	1	1	1	25.1049	29.5774	50.4728
DATA	1361	9	49	0	0	Col_5_26442186	Col_5_26442186	7027.12	486.729	1.862457580e-001	1.324074987e-001	1.595429652e-001	2.329066e+002	3.576248e+002	6.215912e+001	6.322861e+001	74	115	28	50	8.968818e+000	1.830725e+001	0	0	0	0	0	0	0	0	0	0	0	29.4658	53.7943	1	1	0	1	23.696	29.7786	50.1365
DATA	1362	9	50	0	0	NC_2_11171207	NC_2_11171207	7047.75	486.312	-2.704066205e-001	8.625499511e-002	1.718730514e-003	8.197408e+002	4.398149e+002	1.002050e+002	6.816085e+001	155.5	130	28.5	48	8.585475e+000	1.807909e+001	0	0	0	0	0	0	0	0	0	0	0	103.708	66.2473	1	1	1	1	23.696	29.4044	49.2243
DATA	1363	9	51	0	0	Col_5_10576176	Col_5_10576176	7069.37	486.667	5.973270991e-002	6.637302340e-002	3.681443969e-001	1.280155e+003	1.468911e+003	1.403898e+002	1.558238e+002	212	271	29	51	8.465944e+000	1.869084e+001	0	0	0	0	0	0	0	0	0	0	0	161.957	221.561	1	1	1	1	25.1049	29.9615	50.0839
DATA	1364	9	52	0	0	Col_1_5139161	Col_1_5139161	7090.46	486.4	-7.501436412e-002	6.911540555e-002	2.777669365e-001	1.185299e+003	9.972715e+002	1.317977e+002	1.124360e+002	191	216	29	51	8.733433e+000	1.849313e+001	0	0	0	0	0	0	0	0	0	0	0	149.956	150.637	1	1	1	1	24.4106	29.9537	50.1068
DATA	1365	9	53	0	0	NC_2_6098966	NC_2_6098966	7111.4	486.86	-6.069179910e-003	6.956978664e-002	9.304817537e-001	1.037754e+003	1.023353e+003	1.187040e+002	1.147233e+002	179	211	30	49	9.089818e+000	1.727479e+001	0	0	0	0	0	0	0	0	1	0	0	131.29	154.789	1	1	1	1	23.9365	30.8053	49.1832
DATA	1366	9	54	0	0	NC_3_15547849	NC_3_15547849	7132	486.462	3.766873590e-001	3.824705307e-001	3.246833090e-001	5.616856e+001	1.337152e+002	5.778926e+001	5.347842e+001	55	80.5	30	48	8.412427e+000	1.671597e+001	0	0	0	0	0	0	0	0	1	0	0	5.41159	20.2547	0	1	0	0	21.1402	30.8333	49.3254
DATA	1367	9	55	0	0	Col_1_21496660	Col_1_21496660	7153.82	486.768	1.735344026e-001	1.234600500e-001	1.598454502e-001	2.582466e+002	3.850961e+002	6.315232e+001	6.446843e+001	76	120	30	51	8.938998e+000	1.776116e+001	0	0	0	0	0	0	0	0	1	0	0	32.6716	58.4197	1	1	0	1	25.3321	31.5824	51.5019
DATA	1368	9	56	0	0	NC_1_20247334	NC_1_20247334	7175	486.5	1.184574638e-001	5.239968598e-001	8.211506972e-001	5.612123e+001	7.371989e+001	5.779942e+001	5.214873e+001	54	71.5	30	50	8.745851e+000	1.743431e+001	0	0	0	0	0	0	0	0	1	0	0	5.58256	11.2003	0	1	0	0	26.2212	30.9208	50.8792
DATA	1369	9	57	0	0	Col_3_5931764	Col_3_5931764	7195.79	486.857	1.658513180e-002	6.630649657e-002	8.024881250e-001	1.320898e+003	1.372317e+003	1.441146e+002	1.465949e+002	216.5	247.5	29	50	7.794803e+000	1.800163e+001	0	0	0	0	0	0	0	0	0	0	0	167.111	208.795	1	1	1	1	25.1049	29.5918	51.0531
DATA	1370	9	58	0	0	Col_5_15274523	Col_5_15274523	7217.5	486.676	1.156438446e-001	7.608599643e-002	1.285336837e-001	2.733426e+003	3.567395e+003	2.793519e+002	4.722606e+002	340.5	461	28	50	7.276857e+000	1.820149e+001	0	0	0	1	0	0	0	0	0	0	0	345.815	543.616	1	1	1	1	27.0811	28.0413	51.3967
DATA	1371	9	59	0	0	NC_4_6728804	NC_4_6728804	7238.53	486.878	1.964720575e-001	7.757974821e-002	1.132467637e-002	6.045996e+002	9.504733e+002	8.352669e+001	1.080532e+002	120	200	28	49	7.983795e+000	1.815696e+001	0	0	0	0	0	0	0	0	0	0	0	76.4898	145.051	1	1	1	1	23.696	28.195	50.2573
DATA	1372	9	60	0	0	NC_1_18408382	NC_1_18408382	7259.07	486.821	4.430895441e-002	6.282048761e-002	4.806070768e-001	2.534012e+003	2.806194e+003	2.598720e+002	2.852736e+002	359	478	28	48	8.148179e+000	1.728464e+001	0	0	0	0	0	0	0	0	0	0	0	320.586	428.876	1	1	1	1	25.1049	28.1717	49.4721
DATA	1373	9	61	0	0	NC_4_1964684	NC_4_1964684	7280.62	486.845	-2.298479432e-002	7.454402222e-002	7.578247498e-001	8.149807e+002	7.729698e+002	9.981602e+001	9.273953e+001	151	182	28	48	8.184642e+000	1.889137e+001	0	0	0	0	0	0	0	0	0	0	0	103.106	118.314	1	1	1	1	25.3321	28.1984	49.9325
DATA	1374	9	62	0	0	NC_4_16548695	NC_4_16548695	7301.59	486.611	-9.701808929e-002	7.151579861e-002	1.749094376e-001	1.050552e+003	8.402322e+002	1.198244e+002	9.837606e+001	173	189	28	50	7.794904e+000	1.812365e+001	0	0	0	0	0	0	0	0	0	0	0	132.909	128.802	1	1	1	1	24.4106	27.9527	50.9782
DATA	1375	9	63	0	0	Col_1_63915	Col_1_63915	7323.11	486.208	3.931060140e-002	8.074428858e-002	6.263624886e-001	6.110973e+002	6.689921e+002	8.399822e+001	8.417475e+001	124	168	27	49	7.941854e+000	1.838782e+001	0	0	0	0	0	0	0	0	0	0	0	77.3119	102.711	1	1	1	1	24.4106	27.7911	50.137
DATA	1376	9	64	0	0	Col_5_3645071	Col_5_3645071	7344.46	486.737	-2.003907379e+000	2.024165716e-001	4.166181765e-023	7.720317e+004	7.651168e+002	7.720532e+003	9.195897e+001	9822	169	27	49	7.897778e+000	1.872758e+001	0	0	0	0	0	0	0	0	0	0	0	9767.22	117.637	1	1	1	1	25.3321	27.5862	50.7862
DATA	1377	9	65	0	0	NC_5_19533449	NC_5_19533449	7365.5	486.676	8.654543593e-002	2.437862178e-001	7.225855093e-001	1.280230e+002	1.562548e+002	5.903559e+001	5.328254e+001	62.5	84	27	48	8.065583e+000	1.686257e+001	0	0	0	0	0	0	0	0	0	0	0	16.1966	24.0592	1	1	0	0	27.0811	27.735	49.2403
DATA	1378	9	66	0	0	Col_4_11434676	Col_4_11434676	7386.5	486.731	-1.132664147e-001	6.546401799e-002	8.359301381e-002	1.881495e+003	1.449562e+003	1.967779e+002	1.536223e+002	277	278	27	48	7.136178e+000	1.607116e+001	0	0	0	0	0	0	0	0	0	0	0	238.034	223.512	1	1	1	1	24.4106	27.3909	49.0535
DATA	1379	9	67	0	0	Col_5_20562209	Col_5_20562209	7407.65	487.625	1.888941843e-001	1.235992746e-001	1.264432795e-001	2.515810e+002	3.886620e+002	6.288268e+001	6.396244e+001	75	122	27	49	7.131455e+000	1.749853e+001	0	0	0	0	0	0	0	0	0	0	0	31.8283	60.009	1	1	0	1	20.591	27.2063	50.9325
DATA	1380	9	68	0	0	Col_2_12313241	Col_2_12313241	7429.04	486.918	-8.245816441e-003	7.272750671e-002	9.097296033e-001	8.643664e+002	8.481098e+002	1.038874e+002	9.882268e+001	155.5	192	27	49	7.448638e+000	1.684013e+001	0	0	0	0	0	0	0	0	0	0	0	109.354	131.14	1	1	1	1	22.9591	27.3264	50.9421
DATA	1381	9	69	0	0	Col_5_14139994	Col_5_14139994	7449.67	486.75	7.105424113e-002	6.476713731e-002	2.726097325e-001	1.572451e+003	1.851959e+003	1.674733e+002	1.919990e+002	254	353	27	48.5	8.014727e+000	1.704662e+001	0	0	0	0	0	0	0	0	0	0	0	198.936	286.749	1	1	1	1	23.696	27.7414	50.1897
DATA	1382	9	70	0	0	Col_4_4864805	Col_4_4864805	7471.6	486.62	-3.733369148e-002	7.187254514e-002	6.034518432e-001	9.349504e+002	8.579360e+002	1.098300e+002	9.959634e+001	170	200	28	50	8.366165e+000	1.783632e+001	0	0	0	0	0	0	0	0	0	0	0	118.284	133.025	1	1	1	1	24.4106	28.3934	50.7746
DATA	1383	9	71	0	0	NC_3_765985	NC_3_765985	7492.5	486.676	-4.656253876e-001	1.767746530e-001	8.438414297e-003	3.387633e+002	1.159500e+002	6.684988e+001	5.183372e+001	83	80.5	27.5	48	7.952801e+000	1.714451e+001	0	0	0	0	0	0	0	0	0	0	0	42.858	18.0016	1	1	1	0	27.0811	28.5077	48.9115
DATA	1384	9	72	0	0	Col_1_9478442	Col_1_9478442	7512.43	486.235	1.517266137e-001	8.010686394e-002	5.821801604e-002	5.611770e+002	7.958413e+002	8.043941e+001	9.423142e+001	118	186	28	50	7.695013e+000	1.714434e+001	0	0	0	0	0	0	0	0	0	0	0	70.9963	123.711	1	1	1	1	24.1747	28.9772	49.403
DATA	1385	9	73	0	0	NC_5_19687590	NC_5_19687590	7534.06	486.264	-1.882954731e-001	7.052772527e-002	7.589466460e-003	1.361346e+003	8.824154e+002	1.478308e+002	1.016170e+002	223	199.5	27	51	7.470694e+000	1.709306e+001	0	0	0	0	0	0	0	0	0	0	0	172.228	137.344	1	1	1	1	24.6442	28.6811	50.6346
DATA	1386	9	74	0	0	NC_3_18099153	NC_3_18099153	7556	486.5	3.867940793e-001	3.324179660e-001	2.445952693e-001	6.343083e+001	1.545591e+002	5.797876e+001	5.265037e+001	56	87	27	52	7.852015e+000	1.737253e+001	0	0	0	0	0	0	0	0	0	0	0	8.02484	24.0861	1	1	0	0	26.2212	28.0281	51.8281
DATA	1387	9	75	0	0	NC_5_17588534	NC_5_17588534	7576.78	486.218	1.183161584e-001	9.288923121e-002	2.027577589e-001	4.197042e+002	5.511368e+002	7.129388e+001	7.459706e+001	97	150	28	51	8.506481e+000	1.709859e+001	0	0	0	0	0	0	0	0	0	0	0	53.0981	85.9893	1	1	1	1	24.8756	28.4314	51.4013
DATA	1388	9	76	0	0	NC_2_4817710	NC_2_4817710	7598.33	486.609	1.111113178e-001	8.591590449e-002	1.959223023e-001	4.919590e+002	6.353898e+002	7.577294e+001	8.098610e+001	105	154	28	51	8.787317e+000	1.748773e+001	0	0	0	0	0	0	0	0	0	0	0	62.2393	99.2458	1	1	1	1	27.2919	28.7025	51.2796
DATA	1389	9	77	0	0	Col_5_3654411	Col_5_3654411	7618.88	486.305	-4.276102726e-002	7.313315032e-002	5.587487712e-001	8.818566e+002	7.991659e+002	1.053471e+002	9.435418e+001	155	183	28	49	9.039026e+000	1.539334e+001	0	0	0	0	0	0	0	0	0	0	0	111.567	124.963	1	1	1	1	26.0017	29.0112	49.5
DATA	1390	9	78	0	0	NC_5_21413714	NC_5_21413714	7640.5	486.676	4.929178503e-002	7.768663326e-002	5.257577900e-001	6.613483e+002	7.408360e+002	8.772182e+001	8.943825e+001	136	159	29	51	8.750065e+000	1.796393e+001	0	0	0	0	0	0	0	0	0	0	0	83.6693	115.963	1	1	1	1	27.0811	29.5	50.9493
DATA	1391	9	79	0	0	NC_5_2201264	NC_5_2201264	7661.72	486.439	6.249907650e-002	8.013395808e-002	4.354306206e-001	6.025692e+002	6.958346e+002	8.337984e+001	8.571756e+001	121.5	170	29	49	8.445801e+000	1.875111e+001	0	0	0	0	0	0	0	0	0	0	0	76.233	109.031	1	1	1	1	25.3321	29.9796	50.049
DATA	1392	9	80	0	0	NC_4_6798140	NC_4_6798140	7682.67	486.609	-7.699027863e-001	9.987574552e-002	1.271992955e-014	2.109366e+003	3.583019e+002	2.186676e+002	6.152042e+001	313	123	29	50	9.010785e+000	1.876247e+001	0	0	0	0	0	0	0	0	0	0	0	266.863	56.1954	1	1	1	1	27.2919	30.018	50.7207
DATA	1393	9	81	0	0	NC_5_13067132	NC_5_13067132	7704.61	486.632	0.000000000e+000	6.319572239e-001	1.000000000e+000	5.549666e+001	4.964446e+001	5.763074e+001	5.018408e+001	42	68.5	30	52	9.168006e+000	1.804839e+001	0	0	0	0	0	0	0	0	0	0	0	-5.62122	7.3971	0	0	0	0	20.591	30.0087	51.513
[truncated: 17,527,118 more chars]
