# Supplementary material for: Cryptic Genetic Variation for Arabidopsis thaliana Seed Germination Speed in a Novel Salt Stress Environment
Source: G3 (Bethesda). 2016 Aug 18;6(10):3129–38. doi: 10.1534/g3.116.033944 (PMC5068935; doi:10.1534/g3.116.033944)
Supplement: Supplemental Material [file supp_g3.116.033944_FileS1.zip › SaltMedium_Rep2-Cy3.txt]

TYPE	text	text	text	integer	text	float	float	text	integer	text	text	integer	integer	integer	integer	float	float	float	float	float	float	text	text	text	text	text	text	text	text	text	text	text	integer	integer	integer
FEPARAMS	Protocol_Name	Protocol_date	Scan_ScannerName	Scan_NumChannels	Scan_Date	Scan_MicronsPerPixelX	Scan_MicronsPerPixelY	Scan_OriginalGUID	Scan_NumScanPass	Grid_Name	Grid_Date	Grid_NumSubGridRows	Grid_NumSubGridCols	Grid_NumRows	Grid_NumCols	Grid_RowSpacing	Grid_ColSpacing	Grid_OffsetX	Grid_OffsetY	Grid_NomSpotWidth	Grid_NomSpotHeight	Grid_GenomicBuild	FeatureExtractor_Barcode	FeatureExtractor_Sample	FeatureExtractor_ScanFileName	FeatureExtractor_ArrayName	FeatureExtractor_ScanFileGUID	FeatureExtractor_DesignFileName	FeatureExtractor_ExtractionTime	FeatureExtractor_UserName	FeatureExtractor_ComputerName	FeatureExtractor_Version	FeatureExtractor_IsXDRExtraction	FeatureExtractor_ColorMode	FeatureExtractor_QCReportType
DATA	Wei_temp (Editable)	09-Jul-2012 13:40	Agilent Technologies Scanner G2505C US93503718	2	05-06-2012 19:00:19	3	3	30cff0c4-ab37-4540-a89e-c3fa5fb47c6c	1	036067_D_F_20110818	18-Aug-2011 00:00	1	1	384	164	36.6617	31.745	0	18.3309	30	30	ath1:Jan2004	253606710007_1_2		D:\ScanData\Wei Yuan\salt250-rep1&2-ranknormed\\salt250-rep2-cy3.tif	salt250-rep2-cy3	cfa4a935-f351-41eb-af8e-d2a519229a93	036067_D_F_20110818.xml	09-Jul-2012 14:23:56	Administrator	SCANNER1	10.7.3.1	0	1	4
*
TYPE	float	float	float	integer	integer	float	float	float	integer	integer	float	float	integer	float	float	float	integer	float	float	integer	integer	float	float	float	integer	float	float	integer	integer	integer	integer	integer	float	float	float	integer	integer	integer	integer	integer	float	float	float	integer	float	float	float	float	float	float	float	integer	integer	float	float	integer	integer	float	float	float	float	float	float	float	float	float	float	float	float	integer	float	float	float	float	integer	float	float	float	float	integer	float	float	float	float	integer	float	float	float	float	float	float	float	integer	float	float	float	integer	float	float	float	float	float	integer	integer	integer	integer	float	float	float	float	integer	float	float	float	float	float	float	float	float	float	float	float	float	float	float	float	float	float	float	float	float	float	float	float	integer	integer	integer	integer	float	float	integer	text	integer	integer	float	float	float	float	boolean	float	float	float	boolean	float	boolean	float	boolean	float	boolean	float	boolean	float	boolean	float	boolean	float	boolean	float	boolean	float	boolean	float	boolean
STATS	gDarkOffsetAverage	gDarkOffsetMedian	gDarkOffsetStdDev	gDarkOffsetNumPts	gSaturationValue	rDarkOffsetAverage	rDarkOffsetMedian	rDarkOffsetStdDev	rDarkOffsetNumPts	rSaturationValue	gAvgSig2BkgNegCtrl	rAvgSig2BkgNegCtrl	gNumSatFeat	gLocalBGInlierNetAve	gLocalBGInlierAve	gLocalBGInlierSDev	gLocalBGInlierNum	gGlobalBGInlierAve	gGlobalBGInlierSDev	gGlobalBGInlierNum	rNumSatFeat	rLocalBGInlierNetAve	rLocalBGInlierAve	rLocalBGInlierSDev	rLocalBGInlierNum	rGlobalBGInlierAve	rGlobalBGInlierSDev	rGlobalBGInlierNum	gNumFeatureNonUnifOL	gNumPopnOL	gNumNonUnifBGOL	gNumPopnBGOL	gOffsetUsed	gGlobalFeatInlierAve	gGlobalFeatInlierSDev	gGlobalFeatInlierNum	rNumFeatureNonUnifOL	rNumPopnOL	rNumNonUnifBGOL	rNumPopnBGOL	rOffsetUsed	rGlobalFeatInlierAve	rGlobalFeatInlierSDev	rGlobalFeatInlierNum	AllColorPrcntSat	AnyColorPrcntSat	AnyColorPrcntFeatNonUnifOL	AnyColorPrcntBGNonUnifOL	AnyColorPrcntFeatPopnOL	AnyColorPrcntBGPopnOL	TotalPrcntFeatOL	gNumNegBGSubFeat	gNonCtrlNumNegFeatBGSubSig	gLinearDyeNormFactor	gRMSLowessDNF	rNumNegBGSubFeat	rNonCtrlNumNegFeatBGSubSig	rLinearDyeNormFactor	rRMSLowessDNF	gSpatialDetrendRMSFit	gSpatialDetrendRMSFilteredMinusFit	gSpatialDetrendSurfaceArea	gSpatialDetrendVolume	gSpatialDetrendAveFit	rSpatialDetrendRMSFit	rSpatialDetrendRMSFilteredMinusFit	rSpatialDetrendSurfaceArea	rSpatialDetrendVolume	rSpatialDetrendAveFit	gNonCtrlNumSatFeat	gNonCtrl99PrcntNetSig	gNonCtrl50PrcntNetSig	gNonCtrl1PrcntNetSig	gNonCtrlMedPrcntCVBGSubSig	rNonCtrlNumSatFeat	rNonCtrl99PrcntNetSig	rNonCtrl50PrcntNetSig	rNonCtrl1PrcntNetSig	rNonCtrlMedPrcntCVBGSubSig	gNegCtrlNumInliers	gNegCtrlAveNetSig	gNegCtrlSDevNetSig	gNegCtrlAveBGSubSig	gNegCtrlSDevBGSubSig	rNegCtrlNumInliers	rNegCtrlAveNetSig	rNegCtrlSDevNetSig	rNegCtrlAveBGSubSig	rNegCtrlSDevBGSubSig	gAveNumPixOLLo	gAveNumPixOLHi	gPixCVofHighSignalFeat	gNumHighSignalFeat	rAveNumPixOLLo	rAveNumPixOLHi	rPixCVofHighSignalFeat	rNumHighSignalFeat	NonCtrlAbsAveLogRatio	NonCtrlSDevLogRatio	NonCtrlSNRLogRatio	AddErrorEstimateGreen	AddErrorEstimateRed	TotalNumFeatures	NonCtrlNumUpReg	NonCtrlNumDownReg	NumIsNorm	ROIHeight	ROIWidth	CentroidDiffX	CentroidDiffY	NumFoundFeat	MaxNonUnifEdges	MaxSpotNotFoundEdges	gMultDetrendRMSFit	rMultDetrendRMSFit	gMultDetrendSurfaceAverage	rMultDetrendSurfaceAverage	DerivativeOfLogRatioSD	gNonCtrl50PrcntBGSubSig	rNonCtrl50PrcntBGSubSig	gMedPrcntCVProcSignal	rMedPrcntCVProcSignal	geQCMedPrcntCVProcSignal	reQCMedPrcntCVProcSignal	gOutlierFlagger_Auto_FeatB_Term	rOutlierFlagger_Auto_FeatB_Term	gOutlierFlagger_Auto_FeatC_Term	rOutlierFlagger_Auto_FeatC_Term	gOutlierFlagger_Auto_BgndB_Term	rOutlierFlagger_Auto_BgndB_Term	gOutlierFlagger_Auto_BgndC_Term	rOutlierFlagger_Auto_BgndC_Term	OutlierFlagger_FeatChiSq	OutlierFlagger_BgndChiSq	GriddingStatus	IsGoodGrid	NumGeneNonUnifOL	TotalNumberOfReplicatedGenes	gPercentileIntensityProcessedSignal	rPercentileIntensityProcessedSignal	ExtractionStatus	QCMetricResults	gNonCtrlNumWellAboveBG	rNonCtrlNumWellAboveBG	UpRandomnessRatio	DownRandomnessRatio	UpRandomnessSDRatio	DownRandomnessSDRatio	GridHasBeenOptimized	gNegCtrlSpread	rNegCtrlSpread	Metric_IsGoodGrid	Metric_IsGoodGrid_IsInRange	Metric_AnyColorPrcntFeatNonUnifOL	Metric_AnyColorPrcntFeatNonUnifOL_IsInRange	Metric_DerivativeLR_Spread	Metric_DerivativeLR_Spread_IsInRange	Metric_gRepro	Metric_gRepro_IsInRange	Metric_g_BGNoise	Metric_g_BGNoise_IsInRange	Metric_g_Signal2Noise	Metric_g_Signal2Noise_IsInRange	Metric_g_SignalIntensity	Metric_g_SignalIntensity_IsInRange	Metric_rRepro	Metric_rRepro_IsInRange	Metric_r_BGNoise	Metric_r_BGNoise_IsInRange	Metric_r_Signal2Noise	Metric_r_Signal2Noise_IsInRange	Metric_r_SignalIntensity	Metric_r_SignalIntensity_IsInRange
DATA	8.39582	8.39582	3.1101	0	65526	8.28072	8.28072	2.95898	0	65526	1.86978	1.14047	74	24.0074	32.4032	2.42281	61694	32.4032	2.42281	61694	63	58.249	66.5297	3.67387	62619	66.5297	3.67387	62619	1290	44	0	1282	8.39582	594.135	3450.98	61644	1066	47	0	357	8.28072	426.697	3038.8	61865	0.0905107	0.127033	2.27071	0	0.138148	2.30882	2.39113	1363	995	3.72315	0	1515	1105	7.70958	0	0.8406	3.44606	1.00127	3.08188	38.7977	0.768168	4.7166	1.00315	3.27172	65.8948	74	10333.2	174.479	28.3661	8.15157	63	6568.61	129.569	55.3937	9.93653	598	31.761	5.97434	1.28238	5.7749	608	58.8957	7.50912	1.13713	7.05853	0.0991806	1.13758	0.170943	1171	0.089812	1.10196	0.155836	498	0.0859978	0.0713291	1.66202	21.5008	54.4183	62976	2482	590	1573	3.63922	6.34699	0.742548	0.718486	59363	0.0213415	0.0670732	0.0335169	0.0202117	213.507	156.196	0.327083	144.105	71.9173	7.54379	9.57704	0	0	183.723	315.319	87.2387	351.942	93.0649	192.269	78.4058	410.995	2.32663	1.28948	0	1	1354	60778	1073.76	1079.4	1	ExtractionEvaluate	55173	47096	0.929136	1.24288	0.406771	0.962598	1	27.7463	26.5919	1	1	2.27071	1	0.327083	0	0.0815157	1	5.7749	1	24.9537	0	144.105	1	0.0993653	1	7.05853	1	10.1887	0	71.9173	1
*
TYPE	integer	integer	integer	integer	integer	text	text	float	float	float	float	float	float	float	float	float	float	float	float	float	float	float	boolean	boolean	boolean	boolean	boolean	boolean	boolean	boolean	boolean	boolean	boolean	float	float	boolean	boolean	boolean	boolean	float	float	float
FEATURES	FeatureNum	Row	Col	SubTypeMask	ControlType	ProbeName	SystematicName	PositionX	PositionY	LogRatio	LogRatioError	PValueLogRatio	gProcessedSignal	rProcessedSignal	gProcessedSigError	rProcessedSigError	gMedianSignal	rMedianSignal	gBGMedianSignal	rBGMedianSignal	gBGPixSDev	rBGPixSDev	gIsSaturated	rIsSaturated	gIsFeatNonUnifOL	rIsFeatNonUnifOL	gIsBGNonUnifOL	rIsBGNonUnifOL	gIsFeatPopnOL	rIsFeatPopnOL	gIsBGPopnOL	rIsBGPopnOL	IsManualFlag	gBGSubSignal	rBGSubSignal	gIsPosAndSignif	rIsPosAndSignif	gIsWellAboveBG	rIsWellAboveBG	SpotExtentX	gBGMeanSignal	rBGMeanSignal
DATA	1	1	1	66	1	DarkCorner	DarkCorner	6010.17	435.75	0.000000000e+000	7.109506337e-001	1.000000000e+000	2.268452e+001	5.453408e+001	2.282979e+001	5.488229e+001	40	63	32	64	9.061518e+000	2.152889e+001	0	0	0	0	0	0	0	0	0	0	0	-0.506499	-4.87384	0	0	0	0	30	32.1106	65.9246
DATA	2	1	2	66	1	DarkCorner	DarkCorner	6031.23	436.026	0.000000000e+000	7.104413209e-001	1.000000000e+000	2.277434e+001	5.459784e+001	2.292018e+001	5.495052e+001	40	72	32	65	9.026382e+000	2.176192e+001	0	0	0	0	0	0	0	0	0	0	0	-1.92373	0.857834	0	0	0	0	30	32.4937	66.4879
DATA	3	1	3	66	1	DarkCorner	DarkCorner	6052.84	436.356	4.604458610e-001	6.403300148e-001	4.720941776e-001	2.286030e+001	6.599756e+001	2.300670e+001	5.540283e+001	43	75.5	32	64	9.134154e+000	2.140617e+001	0	0	0	0	0	0	0	1	0	0	0	0.0310706	8.46864	0	1	0	0	30.4662	32.496	66.2771
DATA	4	1	4	0	0	NC_3_8920405	NC_3_8920405	6073.53	435.891	1.043804023e-001	7.197533617e-002	1.469959051e-001	6.319954e+002	8.037007e+002	6.728476e+001	9.742229e+001	197	168	32	64	9.057454e+000	2.119812e+001	0	0	0	0	0	0	0	0	0	0	0	158.078	103.029	1	1	1	1	25.7804	32.1821	65.6632
DATA	5	1	5	0	0	Col_1_6376497	Col_1_6376497	6094.51	436.418	-1.893292442e-002	1.112710002e-001	8.648910153e-001	2.860171e+002	2.738161e+002	3.680268e+001	6.154154e+001	115	98	31	63	9.054017e+000	2.081745e+001	0	0	0	0	0	0	0	0	0	0	0	71.3182	35.0677	1	1	1	0	24.4106	31.6671	65.2682
DATA	6	1	6	0	0	Col_5_14562608	Col_5_14562608	6116.76	434.565	2.693930554e-002	6.162659217e-002	6.620115023e-001	5.698072e+003	6.062716e+003	5.702810e+002	6.087757e+002	1399	800	31	63	9.022478e+000	2.108713e+001	0	0	1	0	0	0	0	0	0	0	0	1415.74	775.82	1	1	1	1	22.7082	31.5187	64.9623
DATA	7	1	7	0	0	Col_4_9264603	Col_4_9264603	6137.37	436	-6.349871372e-002	6.212384716e-002	3.067188757e-001	3.823238e+003	3.303183e+003	3.830330e+002	3.349000e+002	968	498	31	63	8.787552e+000	2.103144e+001	0	0	0	0	0	0	0	0	0	0	0	947.675	422.329	1	1	1	1	29.1201	31.1962	64.9017
DATA	8	1	8	0	0	NC_4_10666687	NC_4_10666687	6158.68	435.831	-1.986614537e-003	1.105874966e-001	9.856674229e-001	2.839147e+002	2.826189e+002	3.676523e+001	6.205700e+001	117	103	31	63	8.810838e+000	2.134904e+001	0	0	0	0	0	0	0	0	0	0	0	70.1928	36.1076	1	1	1	1	26.0017	31.22	64.9779
DATA	9	1	9	0	0	Col_3_1593400	Col_3_1593400	6179.15	434.851	1.753105845e-002	6.419061503e-002	7.847691440e-001	1.374324e+003	1.430936e+003	1.394129e+002	1.534008e+002	380	224	31	63	8.685978e+000	2.153793e+001	0	0	0	0	0	0	0	0	0	0	0	338.944	182.707	1	1	1	1	22.9591	31.0536	65.1899
DATA	10	1	10	0	0	Col_2_11834384	Col_2_11834384	6200.24	436.207	-1.888606976e-001	1.235980668e-001	1.265068248e-001	3.039818e+002	1.967827e+002	3.839670e+001	5.871523e+001	113	92	31	63	8.808864e+000	2.101350e+001	0	0	0	0	0	0	0	0	0	0	0	74.8358	25.1086	1	1	1	0	26.0017	31.0101	64.7392
DATA	11	1	11	0	0	NC_3_3371939	NC_3_3371939	6220.7	436.222	2.508929656e-002	1.256747842e-001	8.417647394e-001	2.314148e+002	2.451774e+002	3.298179e+001	6.053660e+001	96	98	30	63	8.872464e+000	2.099596e+001	0	0	0	0	0	0	0	0	0	0	0	56.867	31.2667	1	1	1	0	27.0811	30.8051	64.516
DATA	12	1	12	0	0	Col_2_5781099	Col_2_5781099	6242.27	435.192	2.360357122e-002	6.280600320e-002	7.070528596e-001	1.963550e+003	2.073220e+003	1.977617e+002	2.145898e+002	531.5	332.5	30	62	8.553424e+000	2.109980e+001	0	0	0	0	0	0	0	0	0	0	0	481.575	264.27	1	1	1	1	24.4106	30.3798	63.9934
DATA	13	1	13	0	0	NC_5_21487777	NC_5_21487777	6263.55	435.81	-1.607465646e-001	7.398174020e-002	2.979634618e-002	8.117493e+002	5.606287e+002	8.452994e+001	7.881842e+001	227.5	139.5	30	62	8.576417e+000	2.070678e+001	0	0	0	0	0	0	0	0	0	0	0	198.816	71.4283	1	1	1	1	25.7804	30.2274	63.538
DATA	14	1	14	0	0	NC_3_15212414	NC_3_15212414	6285.37	436	8.415456151e-002	1.600969075e-001	5.991330515e-001	1.605858e+002	1.949224e+002	2.855284e+001	5.875166e+001	80	90.5	30	62	8.755523e+000	2.108139e+001	0	0	0	0	0	0	0	0	0	0	0	39.2802	24.8244	1	1	1	0	29.1201	30.5917	63.8601
DATA	15	1	15	0	0	NC_5_694888	NC_5_694888	6305.56	436.542	-7.382681206e-002	9.516645170e-002	4.378876998e-001	3.932302e+002	3.317570e+002	4.587748e+001	6.461086e+001	141	111	30	62	8.581118e+000	2.104583e+001	0	0	0	0	0	0	0	0	0	0	0	96.0953	42.2364	1	1	1	1	25.7804	30.3588	63.7039
DATA	16	1	16	0	0	NC_3_20678165	NC_3_20678165	6327.28	436.138	-8.678209093e-002	6.454030013e-002	1.787484318e-001	1.589194e+003	1.301352e+003	1.606704e+002	1.414594e+002	419.5	226	30	62	8.800915e+000	2.090817e+001	0	0	0	0	0	0	0	0	0	0	0	387.948	165.632	1	1	1	1	26.0017	30.6345	64.0228
DATA	17	1	17	0	0	Col_2_15227541	Col_2_15227541	6348.07	436.18	-1.203656076e-002	7.655996331e-002	8.750734911e-001	5.811976e+002	5.653108e+002	6.275641e+001	7.920076e+001	176.5	147.5	30	62	8.810095e+000	2.095871e+001	0	0	0	0	0	0	0	0	0	0	0	141.774	71.9346	1	1	1	1	26.8687	30.6769	63.7795
DATA	18	1	18	0	0	Col_1_27085104	Col_1_27085104	6369.57	436.133	3.352327277e-002	6.325995029e-002	5.961612632e-001	1.698215e+003	1.834493e+003	1.714658e+002	1.916553e+002	452	300	30	63	8.874144e+000	2.094432e+001	0	0	0	0	0	0	0	0	0	0	0	413.992	233.393	1	1	1	1	25.7804	30.7404	64.1183
DATA	19	1	19	0	0	Col_1_18964698	Col_1_18964698	6390.52	435.738	-1.897460113e-002	8.791177228e-002	8.291149131e-001	4.259367e+002	4.077280e+002	4.874404e+001	6.885662e+001	142	118	30	63	8.794283e+000	2.077735e+001	0	0	0	0	0	0	0	0	0	0	0	103.78	51.8672	1	1	1	1	25.7804	30.6216	64.4825
DATA	20	1	20	0	0	NC_5_3820111	NC_5_3820111	6412.1	435.407	-5.178655616e-002	6.656485544e-002	4.365770032e-001	1.102118e+003	9.782312e+002	1.127334e+002	1.124661e+002	311.5	199.5	30	62	8.742961e+000	2.043134e+001	0	0	0	0	0	0	0	0	0	0	0	268.432	124.432	1	1	1	1	25.7804	30.3739	64.1898
DATA	21	1	21	0	0	Col_3_3191507	Col_3_3191507	6433.41	435.932	-1.781580131e-001	6.785492894e-002	8.650346076e-003	1.341690e+003	8.902137e+002	1.362481e+002	1.049023e+002	366.5	179	29	62	8.674517e+000	2.027946e+001	0	0	0	0	0	0	0	0	0	0	0	326.77	113.228	1	1	1	1	26.0017	30.1431	63.6269
DATA	22	1	22	0	0	Col_5_17316191	Col_5_17316191	6453.77	435.464	1.997982471e-002	7.547251481e-002	7.912176094e-001	5.843971e+002	6.119105e+002	6.306785e+001	8.260681e+001	175	140	29	62	8.632261e+000	2.041733e+001	0	0	0	0	0	0	0	0	0	0	0	142.314	77.8322	1	1	1	1	25.3321	30.006	63.682
DATA	23	1	23	0	0	NC_2_6044749	NC_2_6044749	6475.5	436.467	-1.551053233e-001	4.002411538e-001	6.983641221e-001	7.881106e+001	5.514192e+001	2.498176e+001	5.573428e+001	62	76	29	61	8.538352e+000	2.001516e+001	0	0	0	0	0	0	0	0	0	0	0	19.1987	6.57547	1	0	0	0	26.2212	29.8061	62.9952
DATA	24	1	24	0	0	Col_3_12130389	Col_3_12130389	6496.53	436.632	-1.301518366e-001	1.015432870e-001	1.999347583e-001	3.791653e+002	2.809809e+002	4.471382e+001	6.219834e+001	135	107	29	62	8.136845e+000	2.033164e+001	0	0	0	0	0	0	0	0	0	0	0	92.3922	35.7418	1	1	1	1	25.3321	29.4129	63.4856
DATA	25	1	25	0	0	Col_4_6933923	Col_4_6933923	6517.4	436.143	9.519420801e-003	1.111035734e-001	9.317203246e-001	2.799160e+002	2.861193e+002	3.667291e+001	6.242508e+001	108	104	29	61	8.150050e+000	2.023893e+001	0	0	0	0	0	0	0	0	0	0	0	68.2255	36.4007	1	1	1	1	26.6546	29.3486	62.7564
DATA	26	1	26	0	0	Col_1_13605351	Col_1_13605351	6538.79	435.966	-1.488609430e-001	6.595383609e-002	2.400510270e-002	1.561146e+003	1.108109e+003	1.579007e+002	1.239204e+002	408	209	29	61	8.201372e+000	2.016189e+001	0	0	0	0	0	0	0	0	0	0	0	380.678	141	1	1	1	1	25.7804	29.3806	62.6183
DATA	27	1	27	0	0	NC_5_14917947	NC_5_14917947	6560.15	436.939	0.000000000e+000	7.071001605e-001	1.000000000e+000	2.351302e+001	5.511247e+001	2.366360e+001	5.557009e+001	36.5	71.5	29	62	8.719850e+000	2.037978e+001	0	0	0	0	0	0	0	0	0	0	0	-4.48406	4.36014	0	0	0	0	30	29.6654	63.063
DATA	28	1	28	0	0	NC_5_15082596	NC_5_15082596	6581.44	436.027	-2.142743181e-001	3.730541981e-001	5.657116854e-001	9.024109e+001	5.509726e+001	2.531457e+001	5.570349e+001	65	76.5	29	62	8.587177e+000	2.024515e+001	0	0	0	0	0	0	0	0	0	0	0	22.0339	6.7695	1	0	0	0	30	29.3645	63.4759
DATA	29	1	29	0	0	Col_1_9386982	Col_1_9386982	6601.47	436.436	1.189637662e-002	7.292004629e-002	8.704060439e-001	6.569956e+002	6.752411e+002	6.982039e+001	8.736536e+001	195	154	29	62	8.580217e+000	2.004781e+001	0	0	0	0	0	0	0	0	0	0	0	160.551	85.9761	1	1	1	1	24.4106	29.3683	63.1373
DATA	30	1	30	0	0	NC_2_16383520	NC_2_16383520	6623.8	435.661	8.820127531e-001	1.036478680e-001	1.743768359e-017	4.990440e+002	3.803222e+003	5.520902e+001	3.843384e+002	161.5	550.5	28	63	8.455917e+000	2.036144e+001	0	0	0	0	0	0	0	0	0	0	0	122.047	484.42	1	1	1	1	24.4106	28.9153	63.5525
DATA	31	1	31	0	0	Col_3_11858154	Col_3_11858154	6644.53	436.236	-1.111037232e-001	7.474998025e-002	1.371897943e-001	7.162176e+002	5.545507e+002	7.540597e+001	7.838717e+001	206.5	143.5	28	62	8.448322e+000	2.044316e+001	0	0	0	0	0	0	0	0	0	0	0	175.349	70.654	1	1	1	1	25.3321	28.9169	63.4032
DATA	32	1	32	0	0	Col_1_26132086	Col_1_26132086	6666.13	436.21	-5.667363854e-002	6.168549282e-002	3.582255740e-001	1.129251e+004	9.910987e+003	1.129497e+003	9.926447e+002	2810	1338	28	61	8.480074e+000	2.077352e+001	0	0	0	0	0	0	0	0	0	0	0	2767.69	1263.19	1	1	1	1	26.2212	28.7323	62.7924
DATA	33	1	33	0	0	Col_1_21422549	Col_1_21422549	6687	436.3	-1.873985421e-002	6.661585876e-002	7.784709489e-001	1.037049e+003	9.932524e+002	1.063420e+002	1.137114e+002	300	181	28	61	8.449992e+000	2.088998e+001	0	0	0	0	0	0	0	0	0	0	0	254.462	126.641	1	1	1	1	26.2212	28.8532	62.7621
DATA	34	1	34	0	0	NC_1_9375461	NC_1_9375461	6708.5	436.324	-3.360426322e-003	4.323555579e-001	9.937986103e-001	6.124784e+001	6.077575e+001	2.429100e+001	5.567033e+001	57	77.5	28	61	8.483295e+000	2.049446e+001	0	0	0	0	0	0	0	0	0	0	0	15.0471	7.75219	1	1	0	0	27.0811	28.9031	62.3318
DATA	35	1	35	0	0	NC_4_6481906	NC_4_6481906	6729.5	436.324	0.000000000e+000	7.085663200e-001	1.000000000e+000	2.332683e+001	5.496286e+001	2.347622e+001	5.545998e+001	37	73	28	61	8.487584e+000	2.023904e+001	0	0	0	0	0	0	0	0	0	0	0	-4.21766	5.13478	0	0	0	0	30	28.9394	62.3853
DATA	36	1	36	0	0	Col_3_11712043	Col_3_11712043	6750.28	436.508	-9.234405122e-002	6.280425812e-002	1.414678100e-001	2.880208e+003	2.328519e+003	2.889734e+002	2.393260e+002	739	334	28	62	8.510826e+000	2.035761e+001	0	0	0	0	0	0	0	0	0	0	0	709.466	297.27	1	1	1	1	25.7804	28.9025	62.893
DATA	37	1	37	0	0	NC_2_17420970	NC_2_17420970	6772	436.5	-5.706982674e-002	1.714078829e-001	7.391739106e-001	1.756411e+002	1.540126e+002	3.047550e+001	5.736832e+001	75	86	28	61	8.524465e+000	1.987306e+001	0	0	0	0	0	0	0	0	0	0	0	43.3271	19.6717	1	1	1	0	26.2212	28.9789	62.5956
DATA	38	1	38	0	0	Col_2_10562847	Col_2_10562847	6793	436.5	6.165699756e-002	8.327561553e-002	4.590592757e-001	4.332592e+002	4.993497e+002	4.923006e+001	7.446069e+001	149.5	134	28	61	8.547721e+000	2.015529e+001	0	0	0	0	0	0	0	0	0	0	0	107.032	63.8125	1	1	1	1	26.2212	29.1292	62.7366
DATA	39	1	39	0	0	Col_4_15892311	Col_4_15892311	6813.46	437.12	2.407288775e-002	8.579950712e-002	7.790391555e-001	4.228555e+002	4.469561e+002	4.829908e+001	7.103319e+001	137	126	28	61	8.549088e+000	2.028272e+001	0	0	0	0	0	0	0	0	0	0	0	104.627	57.144	1	1	1	1	23.4529	29.0566	62.7423
DATA	40	1	40	0	0	Col_4_8446036	Col_4_8446036	6835.15	436.5	-2.941604931e-002	6.238269532e-002	6.372538674e-001	2.540393e+003	2.374023e+003	2.551061e+002	2.437300e+002	663	368.5	29	61	8.542567e+000	1.984075e+001	0	0	0	0	0	0	0	0	0	0	0	629.494	303.699	1	1	1	1	25.3321	29.1465	62.853
DATA	41	1	41	0	0	Col_4_2254157	Col_4_2254157	6856.33	436.382	-3.219956369e-004	7.292540437e-002	9.964770231e-001	6.613763e+002	6.608861e+002	7.011143e+001	8.607407e+001	191.5	150	29	61	8.563927e+000	2.022690e+001	0	0	0	0	0	0	0	0	0	0	0	164.143	84.5921	1	1	1	1	24.8756	28.9975	62.3997
DATA	42	1	42	0	0	NC_4_15666867	NC_4_15666867	6877.86	436.706	-8.363866895e-002	1.235285842e-001	4.983555315e-001	2.671174e+002	2.203249e+002	3.539882e+001	5.935512e+001	104	99	28	61	8.571176e+000	2.050725e+001	0	0	0	0	0	0	0	0	0	0	0	66.4091	28.2171	1	1	1	0	24.1747	28.7784	62.2933
DATA	43	1	43	0	0	NC_2_4627379	NC_2_4627379	6899.07	436.18	-1.371279671e-001	6.581540219e-002	3.720348606e-002	1.508554e+003	1.100102e+003	1.526277e+002	1.230289e+002	411	216	28	61	8.565615e+000	2.041373e+001	0	0	0	0	0	0	0	0	0	0	0	375.635	140.977	1	1	1	1	26.2212	28.6331	62.4778
DATA	44	1	44	0	0	NC_3_20501853	NC_3_20501853	6920.3	436.254	2.610112330e-001	5.909283120e-001	6.587085173e-001	3.221443e+001	5.875728e+001	2.337536e+001	5.536018e+001	48	75	28	61	8.628391e+000	2.100932e+001	0	0	0	0	0	0	0	0	0	0	0	8.03527	7.53422	1	1	0	0	26.2212	28.7594	62.7727
DATA	45	1	45	0	0	Col_5_19575067	Col_5_19575067	6941.04	436.415	-1.328480363e-001	8.378134542e-002	1.128183641e-001	5.402812e+002	3.978981e+002	5.876419e+001	6.789596e+001	172.5	117.5	28	62	8.749394e+000	2.108433e+001	0	0	0	0	0	0	0	0	0	0	0	134.994	51.0512	1	1	1	1	25.1049	28.7966	63.1591
DATA	46	1	46	0	0	NC_1_27549240	NC_1_27549240	6962.43	436.298	2.947237631e-001	1.677714068e-001	7.896921597e-002	1.176660e+002	2.319396e+002	2.589968e+001	5.967187e+001	69	98	28	62	8.510352e+000	2.103958e+001	0	0	0	0	0	0	0	0	0	0	0	29.4511	29.7774	1	1	1	0	26.8687	28.8089	63.2507
DATA	47	1	47	0	0	Col_1_5266188	Col_1_5266188	6983.78	436.155	-9.950355230e-002	6.218103667e-002	1.095490283e-001	8.465224e+003	6.731858e+003	8.468357e+002	6.754243e+002	2219.5	901.5	28	62	8.521749e+000	2.087163e+001	0	0	0	0	0	0	0	0	0	0	0	2122.49	864.825	1	1	1	1	25.3321	28.7161	63.224
DATA	48	1	48	0	0	NC_5_8838406	NC_5_8838406	7004.5	436.324	-1.415363254e-001	2.534232172e-001	5.765044655e-001	1.233846e+002	8.906858e+001	2.609321e+001	5.562762e+001	70.5	77	28	62	8.571474e+000	2.084425e+001	0	0	0	0	0	0	0	0	0	0	0	30.9909	11.4495	1	1	1	0	30	28.6067	62.9557
DATA	49	1	49	0	0	Col_1_23605883	Col_1_23605883	7025.67	436.391	3.834176700e-002	6.436774661e-002	5.513974539e-001	1.304571e+003	1.424982e+003	1.324605e+002	1.526988e+002	360	227	28	62	8.404124e+000	2.067674e+001	0	0	0	0	0	0	0	0	0	0	0	328.261	183.297	1	1	1	1	27.2919	28.3095	62.8827
DATA	50	1	50	0	0	Col_4_9084613	Col_4_9084613	7046.77	436.75	-1.290953824e-001	7.824135086e-002	9.895038526e-002	6.346146e+002	4.714272e+002	6.746955e+001	7.231725e+001	185	117	28	62	8.391813e+000	2.092960e+001	0	0	0	0	0	0	0	0	0	0	0	159.98	60.6788	1	1	1	1	22.1978	28.3017	63.5964
DATA	51	1	51	0	0	NC_1_13805998	NC_1_13805998	7067.76	436.525	-5.302274125e-001	1.588273578e-001	8.426586430e-004	3.233283e+002	9.537101e+001	3.960285e+001	5.562617e+001	124	81	28	62	8.633458e+000	2.083487e+001	0	0	0	0	0	0	0	0	0	0	0	81.6486	12.2837	1	1	1	0	25.7804	28.4929	63.3599
DATA	52	1	52	0	0	Col_1_17892276	Col_1_17892276	7088.82	436.618	4.603531907e-002	7.912859252e-002	5.607158436e-001	4.913461e+002	5.462895e+002	5.417852e+001	7.735419e+001	160	128	28	62	8.617479e+000	2.099724e+001	0	0	0	0	0	0	0	0	0	0	0	124.3	70.4083	1	1	1	1	25.1049	28.6564	63.7676
DATA	53	1	53	0	0	NC_3_4110748	NC_3_4110748	7110.41	436.389	-5.705936656e-002	6.829123002e-002	4.034194039e-001	9.345247e+002	8.194669e+002	9.619056e+001	9.854147e+001	280	182	28	63	8.571762e+000	2.093961e+001	0	0	0	0	0	0	0	0	0	0	0	236.834	105.69	1	1	1	1	24.4106	28.8835	64.0878
DATA	54	1	54	0	0	Col_4_6551024	Col_4_6551024	7131.5	436.324	-1.287914488e-001	9.492148346e-002	1.748381531e-001	4.162842e+002	3.094557e+002	4.743804e+001	6.283902e+001	141.5	109	28	63	8.630457e+000	2.102987e+001	0	0	0	0	0	0	0	0	0	0	0	105.683	39.9389	1	1	1	1	27.0811	29.1046	63.9562
DATA	55	1	55	0	0	Col_4_9018820	Col_4_9018820	7152.67	436.391	-1.890922072e-001	7.840933706e-002	1.588255534e-002	6.956024e+002	4.500584e+002	7.317266e+001	7.079984e+001	212	133	29	63	8.814435e+000	2.098404e+001	0	0	0	0	0	0	0	0	0	0	0	176.907	58.1245	1	1	1	1	27.2919	29.4033	64.5553
DATA	56	1	56	0	0	Col_1_8266222	Col_1_8266222	7174	436.5	4.529426419e-003	6.856507492e-002	9.473298526e-001	8.383053e+002	8.470941e+002	8.684087e+001	1.007906e+002	250.5	180	29	64	8.923419e+000	2.106975e+001	0	0	0	0	0	0	0	0	0	0	0	213.579	109.475	1	1	1	1	26.2212	29.5473	64.9403
DATA	57	1	57	0	0	Col_2_10163285	Col_2_10163285	7194.73	436.731	6.012275533e-002	6.992251239e-002	3.898726567e-001	7.257523e+002	8.335107e+002	7.602078e+001	9.963224e+001	237	178	29	64	8.911911e+000	2.137910e+001	0	0	0	0	0	0	0	0	0	0	0	185.225	107.79	1	1	1	1	24.4106	29.5292	64.8914
DATA	58	1	58	0	0	Col_3_17039089	Col_3_17039089	7215.92	436.776	-1.779136903e-001	8.492916122e-002	3.618449552e-002	5.544481e+002	3.680842e+002	5.986957e+001	6.580305e+001	178.5	111	29	63	8.912517e+000	2.119610e+001	0	0	0	0	0	0	0	0	0	0	0	141.749	47.6326	1	1	1	1	23.696	29.6807	64.8965
DATA	59	1	59	0	0	NC_5_9180253	NC_5_9180253	7236.9	436.863	-2.111503515e-001	3.723203122e-001	5.706325566e-001	8.807568e+001	5.416337e+001	2.420935e+001	5.467757e+001	62	70	29	63	8.895923e+000	2.129221e+001	0	0	0	0	0	0	0	0	0	0	0	22.5552	5.55201	1	0	0	0	23.9365	29.2472	64.5751
DATA	60	1	60	0	0	Col_3_16643950	Col_3_16643950	7258.4	436.723	8.482864754e-002	8.618842551e-002	3.250057950e-001	3.865206e+002	4.698955e+002	4.473048e+001	7.193888e+001	140	127	28	63	8.767710e+000	2.137704e+001	0	0	0	0	0	0	0	0	0	0	0	99.1481	60.8896	1	1	1	1	23.696	28.9777	64.6402
DATA	61	1	61	0	0	NC_5_1810996	NC_5_1810996	7279.5	436.324	1.936550284e-001	7.949881388e-002	1.485279159e-002	1.768286e+003	2.761898e+003	1.786515e+002	3.666906e+002	412.5	324.5	28	63	8.781709e+000	2.091493e+001	0	0	1	1	0	0	0	0	0	0	0	454.294	358.134	1	1	1	1	27.0811	28.6399	64.727
DATA	62	1	62	0	0	NC_5_18060942	NC_5_18060942	7300.78	436.478	6.512823567e-002	8.126183690e-002	4.228645102e-001	1.410431e+004	1.638627e+004	1.935290e+003	2.088414e+003	2831	1704	28	63	8.417805e+000	2.064462e+001	0	0	1	1	0	0	0	0	0	0	0	3629.51	2126.19	1	1	1	1	27.0811	28.2884	64.3675
DATA	63	1	63	0	0	NC_1_19652627	NC_1_19652627	7321.58	436.385	-2.087191281e-002	6.330413559e-002	7.416202163e-001	1.718864e+003	1.638210e+003	1.733407e+002	1.726059e+002	475	261	28	62	8.407296e+000	2.050650e+001	0	0	0	0	0	0	0	0	0	0	0	442.995	212.701	1	1	1	1	24.4106	28.1462	63.8348
DATA	64	1	64	0	0	NC_5_3548384	NC_5_3548384	7343.29	435.896	-1.140012562e-003	9.508034935e-002	9.904336003e-001	3.520196e+002	3.510968e+002	4.171064e+001	6.468470e+001	131.5	106	27	62	8.355488e+000	2.075619e+001	0	0	0	0	0	0	0	0	0	0	0	90.8586	45.6169	1	1	1	1	23.4529	27.9293	63.9152
DATA	65	1	65	0	0	NC_1_21932077	NC_1_21932077	7363.86	436.158	-1.613978131e-001	6.899672837e-002	1.932458285e-002	1.099502e+003	7.582253e+002	1.121969e+002	9.325736e+001	320	156	27	61	7.983926e+000	2.026936e+001	0	0	0	0	0	0	0	0	0	0	0	284.215	98.5729	1	1	1	1	25.1049	27.6842	62.6939
DATA	66	1	66	0	0	Col_3_16861661	Col_3_16861661	7385.32	436.429	-6.487321842e-002	6.600164496e-002	3.256551657e-001	1.170748e+003	1.008301e+003	1.191809e+002	1.145031e+002	340	203	27	61	8.075856e+000	2.031305e+001	0	0	0	0	0	0	0	0	0	0	0	303.093	131.165	1	1	1	1	26.4388	27.5588	62.7058
DATA	67	1	67	0	0	NC_5_15282588	NC_5_15282588	7406.62	436.32	-4.423696994e-002	6.336120164e-002	4.850700995e-001	1.780907e+003	1.608438e+003	1.794784e+002	1.697389e+002	514	277	27	61	8.535556e+000	2.042885e+001	0	0	0	0	0	0	0	0	0	0	0	461.702	209.364	1	1	1	1	23.9365	27.978	62.4758
DATA	68	1	68	0	0	NC_3_2806469	NC_3_2806469	7427.65	436.118	-1.235714073e-002	6.344852654e-002	8.455820015e-001	1.624928e+003	1.579345e+003	1.640085e+002	1.669739e+002	473	270	28	62	8.569978e+000	2.048117e+001	0	0	0	0	0	0	0	0	0	0	0	421.82	205.702	1	1	1	1	24.1747	28.2028	62.628
DATA	69	1	69	0	0	NC_5_17277576	NC_5_17277576	7449.27	436.661	0.000000000e+000	7.137912028e-001	1.000000000e+000	2.207243e+001	5.381956e+001	2.221378e+001	5.416321e+001	38	63	27	61	8.559229e+000	2.060252e+001	0	0	0	0	0	0	0	0	0	0	0	-0.638851	-0.983928	0	0	0	0	25.1049	28.1094	62.5909
DATA	70	1	70	0	0	Col_4_1635992	Col_4_1635992	7469.66	436.018	-1.568313543e-001	8.701673006e-002	7.149621179e-002	5.048955e+002	3.518602e+002	5.515031e+001	6.456189e+001	170	113	28	61	8.611112e+000	2.053317e+001	0	0	0	0	0	0	0	0	0	0	0	131.402	45.8814	1	1	1	1	25.1049	28.2834	62.1799
DATA	71	1	71	0	0	Col_5_4404652	Col_5_4404652	7491.22	436.478	-1.990555231e-002	1.245939095e-001	8.730674201e-001	2.396646e+002	2.289277e+002	3.264118e+001	5.874579e+001	100	97	28	61	8.350744e+000	2.040514e+001	0	0	0	0	0	0	0	0	0	0	0	62.4573	29.8677	1	1	1	0	27.0811	28.1389	62.5921
DATA	72	1	72	0	0	NC_4_9792380	NC_4_9792380	7512.03	435.533	-5.182315561e-002	2.317612700e-001	8.230640790e-001	1.204798e+002	1.069279e+002	2.520422e+001	5.511674e+001	71.5	82	28	61	8.359076e+000	2.056838e+001	0	0	0	0	0	0	0	0	0	0	0	31.428	13.9589	1	1	1	0	18.5412	28.1769	62.9082
DATA	73	1	73	0	0	NC_5_16089096	NC_5_16089096	7532.88	436.28	-4.707440743e-002	1.232048752e-001	7.024002880e-001	2.507398e+002	2.249826e+002	3.343040e+001	5.853967e+001	110	97.5	28	61	8.706729e+000	2.039389e+001	0	0	0	0	0	0	0	0	0	0	0	65.4883	29.3845	1	1	1	0	24.1747	28.4182	63.0487
DATA	74	1	74	0	0	NC_1_1482896	NC_1_1482896	7554.55	436.276	4.129643690e-002	8.260008117e-002	6.171057984e-001	4.384165e+002	4.821513e+002	4.909090e+001	7.240404e+001	151	124	27	61	8.472639e+000	2.051357e+001	0	0	0	0	0	0	0	0	0	0	0	114.63	63.0059	1	1	1	1	25.3321	28.0792	62.8797
DATA	75	1	75	0	0	Col_1_17712643	Col_1_17712643	7576.02	436.667	5.903608167e-002	8.471700100e-002	4.858889929e-001	4.069988e+002	4.662611e+002	4.629518e+001	7.133611e+001	147	125	27	61	8.421184e+000	2.015920e+001	0	0	0	0	0	0	0	0	0	0	0	106.532	60.9587	1	1	1	1	26.2212	27.8706	62.4994
DATA	76	1	76	0	0	NC_2_10898894	NC_2_10898894	7596.34	435.951	2.281314687e-001	2.702156527e-001	3.985257843e-001	7.337027e+001	1.240657e+002	2.323442e+001	5.537007e+001	62	79	27	61	8.449605e+000	2.009692e+001	0	0	0	0	0	0	0	0	0	0	0	19.2196	16.2284	1	1	0	0	21.6755	27.8285	62.1072
DATA	77	1	77	0	0	NC_4_517605	NC_4_517605	7618.27	436.333	-2.239309341e-002	8.629543090e-002	7.952545859e-001	4.284971e+002	4.069629e+002	4.817823e+001	6.756829e+001	154.5	123.5	27	61	8.418092e+000	2.034202e+001	0	0	0	0	0	0	0	0	0	0	0	112.357	53.2569	1	1	1	1	24.1747	27.9324	61.8664
DATA	78	1	78	0	0	NC_1_22569402	NC_1_22569402	7639.16	436.453	0.000000000e+000	7.153153138e-001	1.000000000e+000	2.186524e+001	5.357277e+001	2.201117e+001	5.396051e+001	40	71	27	61	8.325424e+000	2.024309e+001	0	0	0	0	0	0	0	0	0	0	0	1.33862	2.90572	0	0	0	0	26.4388	27.9039	61.9981
DATA	79	1	79	0	0	NC_2_13833769	NC_2_13833769	7659.93	436.4	1.344102317e-002	1.421948929e-001	9.246918398e-001	1.940829e+002	2.001836e+002	2.932907e+001	5.749034e+001	88	89	27	61	8.334115e+000	2.071525e+001	0	0	0	0	0	0	0	0	0	0	0	50.9716	26.2189	1	1	1	0	25.5572	27.9667	62.2633
DATA	80	1	80	0	0	Col_1_17772747	Col_1_17772747	7681.51	436.66	9.799836075e-002	8.184793648e-002	2.311809514e-001	4.221447e+002	5.290049e+002	4.759026e+001	7.550237e+001	144.5	141	28	60	8.278623e+000	2.064814e+001	0	0	0	0	0	0	0	0	0	0	0	110.952	69.3129	1	1	1	1	24.4106	28.059	61.9302
DATA	81	1	81	0	0	NC_3_9003917	NC_3_9003917	7701.86	436.759	-1.894898426e-001	3.811117076e-001	6.190459839e-001	8.278112e+001	5.351080e+001	2.346669e+001	5.399063e+001	58	72.5	28	60	8.228781e+000	2.044553e+001	0	0	0	0	0	0	0	0	0	0	0	21.7711	5.05911	1	0	0	0	18.2295	28.0401	61.9555
DATA	82	1	82	0	0	Col_3_19786306	Col_3_19786306	7723.89	436.453	5.390519093e-002	8.604328995e-002	5.309941261e-001	3.948259e+002	4.470035e+002	4.517197e+001	6.997126e+001	140	123	28	60	8.236110e+000	2.058775e+001	0	0	0	0	0	0	0	0	0	0	0	103.895	58.612	1	1	1	1	24.6442	28.0987	61.9295
DATA	83	1	83	0	0	NC_3_2055493	NC_3_2055493	7745.17	436.533	4.724428812e-003	7.994581840e-002	9.528761355e-001	4.904912e+002	4.958560e+002	5.373023e+001	7.317587e+001	173	134	27	60	8.199634e+000	2.044874e+001	0	0	0	0	0	0	0	0	0	0	0	129.136	65.0388	1	1	1	1	25.7804	27.744	61.9078
DATA	84	1	84	0	0	Col_1_23208151	Col_1_23208151	7766.22	436.478	6.341090452e-002	6.309170769e-002	3.148683206e-001	1.772293e+003	2.050909e+003	1.785803e+002	2.120294e+002	492	323	27	61	8.160725e+000	2.033589e+001	0	0	0	0	0	0	0	0	0	0	0	466.811	269.089	1	1	1	1	27.0811	27.4775	62.1367
DATA	85	1	85	0	0	NC_5_26371181	NC_5_26371181	7787.5	436.212	2.641557687e-001	1.498120381e-001	7.785866788e-002	1.362509e+002	2.503199e+002	2.580747e+001	5.932195e+001	73.5	98	27	61	8.335501e+000	2.029191e+001	0	0	0	0	0	0	0	0	0	0	0	35.8997	32.8529	1	1	1	0	23.9365	27.6836	62.097
DATA	86	1	86	0	0	NC_1_16184588	NC_1_16184588	7808.57	436.508	5.684904296e-002	1.096662579e-001	6.041915884e-001	2.601993e+002	2.965890e+002	3.401568e+001	6.140681e+001	105	106	27	61	8.449755e+000	2.059750e+001	0	0	0	0	0	0	0	0	0	0	0	68.583	38.9345	1	1	1	1	26.2212	27.6635	62.218
DATA	87	1	87	0	0	Col_5_2904105	Col_5_2904105	7830	436.458	-1.146863374e-001	6.778374729e-002	9.065657297e-002	1.074476e+003	8.251073e+002	1.096576e+002	9.847754e+001	332.5	179.5	27	60	8.318345e+000	2.023529e+001	0	0	0	0	0	0	0	0	0	0	0	283.277	108.34	1	1	1	1	26.2212	27.6667	61.5257
DATA	88	1	88	0	0	Col_5_14778682	Col_5_14778682	7850.61	436.561	8.623210156e-002	7.186042892e-002	2.301415747e-001	6.248653e+002	7.621115e+002	6.621312e+001	9.325696e+001	205	159	27	60	8.379728e+000	1.992515e+001	0	0	0	0	0	0	0	0	0	0	0	164.773	100.087	1	1	1	1	25.1049	27.8971	61.7846
DATA	89	1	89	0	0	NC_3_19639423	NC_3_19639423	7872	436.5	0.000000000e+000	7.150932451e-001	1.000000000e+000	2.175842e+001	5.339637e+001	2.189776e+001	5.373732e+001	36.5	64.5	27	60	8.320396e+000	2.042225e+001	0	0	0	0	0	0	0	0	0	0	0	-2.08495	-0.478616	0	0	0	0	30	27.9248	61.9372
DATA	90	1	90	0	0	Col_5_16050106	Col_5_16050106	7892.79	436.283	6.524418637e-002	8.049660749e-002	4.176408327e-001	4.517663e+002	5.249984e+002	5.020391e+001	7.512017e+001	155.5	135	27	61	8.291826e+000	2.005241e+001	0	0	0	0	0	0	0	0	0	0	0	119.141	68.9705	1	1	1	1	24.4106	27.9265	61.7928
DATA	91	1	91	0	0	Col_3_1303722	Col_3_1303722	7914.42	436.491	2.095328506e-003	6.332675735e-002	9.736047552e-001	1.629215e+003	1.637095e+003	1.643865e+002	1.722991e+002	468	278.5	27	61	8.305935e+000	1.962841e+001	0	0	0	0	0	0	0	0	0	0	0	429.668	215.092	1	1	1	1	25.1049	27.8094	61.7853
DATA	92	1	92	0	0	NC_2_18805193	NC_2_18805193	7935.38	436.173	1.381793753e-001	8.555352558e-002	1.062842976e-001	3.676268e+002	5.053433e+002	4.279163e+001	7.375181e+001	133.5	136.5	27	61	8.450838e+000	1.982951e+001	0	0	0	0	0	0	0	0	0	0	0	96.9391	66.4021	1	1	1	1	24.4106	27.8215	61.8199
DATA	93	1	93	0	0	Col_5_17412122	Col_5_17412122	7956.77	436.385	5.356135821e-002	6.403273494e-002	4.028914575e-001	1.357558e+003	1.535747e+003	1.375114e+002	1.626978e+002	398	264	27	60	8.348313e+000	1.970486e+001	0	0	0	0	0	0	0	0	0	0	0	357.93	201.805	1	1	1	1	24.6442	27.4818	61.3782
DATA	94	1	94	0	0	Col_5_490033	Col_5_490033	7978.04	436.255	5.822915367e-001	8.153621845e-002	9.231266339e-013	6.903290e+003	2.638443e+004	6.906765e+002	2.638989e+003	1831	3516	27	61	8.007088e+000	1.995342e+001	0	0	0	0	0	0	0	0	0	0	0	1819.65	3467.17	1	1	1	1	25.1049	27.4493	61.7779
DATA	95	1	95	0	0	Col_4_15609530	Col_4_15609530	7998.37	436.462	-5.690266689e-002	1.293134331e-001	6.599104681e-001	2.364689e+002	2.074299e+002	3.223956e+001	5.758110e+001	101	89	27	61	8.405451e+000	2.002331e+001	0	0	0	0	0	0	0	0	0	0	0	62.3163	27.2577	1	1	1	0	24.4106	27.763	61.6819
DATA	96	1	96	0	0	NC_4_10138710	NC_4_10138710	8019.84	436.377	4.298896697e-002	8.117924018e-002	5.964196960e-001	4.528011e+002	4.999153e+002	5.030768e+001	7.338027e+001	157	126	27	61	8.332742e+000	1.988603e+001	0	0	0	0	0	0	0	0	0	0	0	119.281	65.69	1	1	1	1	26.0017	27.6597	61.8049
DATA	97	1	97	0	0	NC_5_17185953	NC_5_17185953	8040.97	436.5	-1.115882489e-001	7.739875271e-002	1.493780319e-001	6.214380e+002	4.806285e+002	6.589999e+001	7.208335e+001	194	121	27	61	8.306116e+000	1.979977e+001	0	0	0	0	0	0	0	0	0	0	0	163.64	63.1506	1	1	1	1	26.2212	27.5697	61.4248
DATA	98	1	98	0	0	Col_2_4431859	Col_2_4431859	8062.4	436.414	-2.996161008e-002	7.627326046e-002	6.944529363e-001	5.777957e+002	5.392780e+002	6.180556e+001	7.612334e+001	188	136.5	27	60	8.370722e+000	1.994809e+001	0	0	0	0	0	0	0	0	0	0	0	152.07	70.8495	1	1	1	1	27.501	27.7107	61.2227
DATA	99	1	99	0	0	NC_1_9046154	NC_1_9046154	8083.6	436.414	4.913634677e-002	9.889189111e-002	6.192812078e-001	3.077112e+002	3.445718e+002	3.780004e+001	6.383304e+001	123	106	27	60	8.391842e+000	2.004543e+001	0	0	0	0	0	0	0	0	0	0	0	80.9418	45.263	1	1	1	1	27.501	27.8113	61.4973
DATA	100	1	100	0	0	NC_3_21315495	NC_3_21315495	8104.71	436.5	3.322979995e-001	2.418316241e-001	1.694142980e-001	7.238334e+001	1.555739e+002	2.312905e+001	5.595017e+001	60	85.5	27	60	8.348175e+000	1.942993e+001	0	0	0	0	0	0	0	0	0	0	0	19.0286	20.4326	1	1	0	0	27.0811	27.6453	61.0919
DATA	101	1	101	0	0	Col_5_7457801	Col_5_7457801	8125.55	436.393	-1.429788449e-001	6.634786954e-002	3.116278871e-002	1.381260e+003	9.937942e+002	1.398642e+002	1.129858e+002	393	190	27	60	8.149772e+000	1.963297e+001	0	0	0	0	0	0	0	0	0	0	0	362.865	130.496	1	1	1	1	24.8756	27.2771	61.5889
DATA	102	1	102	0	0	Col_1_5878011	Col_1_5878011	8147	436.5	1.380922763e-002	7.025338068e-002	8.441693897e-001	7.285237e+002	7.520607e+002	7.610125e+001	9.244969e+001	232	170	27	60	8.033329e+000	2.026194e+001	0	0	0	0	0	0	0	0	0	0	0	191.248	98.7288	1	1	1	1	26.2212	27.1275	61.4235
DATA	103	1	103	0	0	NC_4_10644148	NC_4_10644148	8167.76	436.5	7.742271923e-002	8.141921817e-002	3.416477615e-001	4.351791e+002	5.201046e+002	4.876990e+001	7.481748e+001	148	128.5	26	60	7.769489e+000	1.987758e+001	0	0	0	0	0	0	0	0	0	0	0	114.151	68.2595	1	1	1	1	25.7804	26.6171	60.5824
DATA	104	1	104	0	0	Col_2_15211730	Col_2_15211730	8189.67	436.561	3.213067685e-002	6.989334471e-002	6.457243155e-001	7.320618e+002	7.882762e+002	7.645062e+001	9.543724e+001	231	177	26	59	7.783409e+000	1.985393e+001	0	0	0	0	0	0	0	0	0	0	0	191.856	103.421	1	1	1	1	25.3321	26.6073	59.7455
DATA	105	1	105	0	0	Col_3_15748518	Col_3_15748518	8210.83	436.345	-2.351116188e-002	8.963428056e-002	7.930893873e-001	3.977011e+002	3.767434e+002	4.547691e+001	6.569461e+001	143.5	120.5	26	59	8.082656e+000	1.989226e+001	0	0	0	0	0	0	0	0	0	0	0	104.128	49.4116	1	1	1	1	25.7804	26.7752	59.9511
DATA	106	1	106	0	0	Col_1_2963260	Col_1_2963260	8231.59	436.648	-2.198008103e-002	1.395009965e-001	8.748018078e-001	2.069412e+002	1.967283e+002	3.025919e+001	5.732160e+001	91	86	26	58	7.737163e+000	1.955064e+001	0	0	0	0	0	0	0	0	0	0	0	54.1329	25.7915	1	1	1	0	24.8756	26.3847	59.3152
DATA	107	1	107	0	0	Col_3_2928563	Col_3_2928563	8253	437	-1.713140444e-002	6.361055429e-002	7.876857417e-001	1.564659e+003	1.504140e+003	1.580187e+002	1.597678e+002	435	263	26	59	7.781560e+000	1.963988e+001	0	0	0	0	0	0	0	0	0	0	0	408.889	197.106	1	1	1	1	24.8756	26.3732	60.0661
DATA	108	1	108	0	0	NC_1_23259236	NC_1_23259236	8274.03	436.897	8.415630997e-003	6.799871462e-002	9.015040219e-001	8.588619e+002	8.756669e+002	8.868963e+001	1.028199e+002	270.5	170.5	26	59	7.829685e+000	1.969707e+001	0	0	0	0	0	0	0	0	0	0	0	224.197	114.698	1	1	1	1	25.5572	26.5055	60.0177
DATA	109	1	109	0	0	NC_1_19983943	NC_1_19983943	8296.02	435.568	0.000000000e+000	7.133948959e-001	1.000000000e+000	2.201339e+001	5.357021e+001	2.215436e+001	5.391226e+001	39.5	57	26	58	7.842694e+000	1.965079e+001	0	0	0	0	0	0	0	0	0	0	0	-0.162209	-8.83693	0	0	0	0	21.6755	26.4481	59.6796
DATA	110	1	110	0	0	NC_3_10182835	NC_3_10182835	8315.87	436.787	-5.705372709e-002	1.166650935e-001	6.248144117e-001	2.728840e+002	2.392899e+002	3.516193e+001	5.901299e+001	107	101	26	58	7.826003e+000	1.960728e+001	0	0	0	0	0	0	0	0	0	0	0	71.0674	31.311	1	1	1	0	22.9591	26.3478	59.3059
DATA	111	1	111	0	0	Col_5_1926129	Col_5_1926129	8337.79	436.5	-6.708741607e-002	6.970764944e-002	3.358431445e-001	8.444394e+002	7.235709e+002	8.731442e+001	9.027106e+001	256	162	26	58	7.801646e+000	1.940160e+001	0	0	0	0	0	0	0	0	0	0	0	219.623	94.624	1	1	1	1	25.7804	26.4012	59.0619
DATA	112	1	112	0	0	NC_2_4328789	NC_2_4328789	8358.87	436.75	-1.345239121e-001	8.506445505e-002	1.137786255e-001	5.124748e+002	3.759660e+002	5.586200e+001	6.580656e+001	170	113	26	58	7.754488e+000	2.012112e+001	0	0	0	0	0	0	0	0	0	0	0	133.119	49.1354	1	1	1	1	24.4106	26.4286	60.0044
DATA	113	1	113	0	0	NC_1_6792936	NC_1_6792936	8379.85	436.5	-3.651827596e-002	9.313285743e-002	6.949773260e-001	3.784636e+002	3.479412e+002	4.390865e+001	6.427551e+001	137	112	26	58	7.669347e+000	1.969547e+001	0	0	0	0	0	0	0	0	0	0	0	98.1733	45.4439	1	1	1	1	26.6546	26.2919	59.8403
DATA	114	1	114	0	0	Col_2_6112062	Col_2_6112062	8401.27	436.154	2.419106260e-002	6.783846728e-002	7.213927665e-001	8.600942e+002	9.093626e+002	8.885212e+001	1.058022e+002	257.5	171	26	59	7.687244e+000	1.968881e+001	0	0	0	0	0	0	0	0	0	0	0	222.781	118.689	1	1	1	1	24.4106	26.3829	60.1002
DATA	115	1	115	0	0	NC_5_17864875	NC_5_17864875	8422	436.5	-1.331752492e-001	6.408801223e-002	3.770883742e-002	2.158329e+003	1.588336e+003	2.169845e+002	1.678010e+002	603	269	26	58	7.978564e+000	1.977943e+001	0	0	0	0	0	0	0	0	0	0	0	558.301	207.153	1	1	1	1	26.2212	26.2593	59.8956
DATA	116	1	116	0	0	NC_1_26366146	NC_1_26366146	8443.44	435.953	1.157949040e-001	1.054684605e-001	2.722436852e-001	2.609834e+002	3.407280e+002	3.436746e+001	6.398780e+001	105	108	26	59	8.004241e+000	1.973317e+001	0	0	0	0	0	0	0	0	0	0	0	67.402	44.4048	1	1	1	1	22.1978	26.2316	59.9162
DATA	117	1	117	0	0	Col_3_23201470	Col_3_23201470	8464.23	436.447	-2.824272386e-002	6.511946591e-002	6.645017174e-001	1.224425e+003	1.147333e+003	1.244731e+002	1.268941e+002	345	205	26	59	7.866445e+000	1.976849e+001	0	0	0	0	0	0	0	0	1	0	0	315.782	149.399	1	1	1	1	23.4529	26.0748	60.3927
DATA	118	1	118	0	0	Col_4_17093413	Col_4_17093413	8485.57	437.043	-1.773781172e-001	6.799578109e-002	9.089654907e-003	1.280131e+003	8.508959e+002	1.299624e+002	1.009156e+002	374	176	26	59	7.850766e+000	1.976519e+001	0	0	0	0	0	0	0	0	0	0	0	329.67	110.699	1	1	1	1	22.7082	26.179	60.3294
DATA	119	1	119	0	0	NC_3_11822873	NC_3_11822873	8506.71	436.5	-1.232184031e-001	6.260029746e-002	4.902941371e-002	6.564634e+003	4.943017e+003	6.568476e+002	4.972756e+002	1722	746	25	59	7.531305e+000	2.022958e+001	0	0	0	0	0	0	0	0	1	0	0	1687.75	642.514	1	1	1	1	27.0811	25.778	60.0091
DATA	120	1	120	0	0	Col_3_18027238	Col_3_18027238	8528.18	436.364	-4.252166918e-002	6.498640535e-002	5.129079987e-001	1.284521e+003	1.164714e+003	1.304076e+002	1.285302e+002	364	206	25	59	7.657596e+000	2.013311e+001	0	0	0	0	0	0	0	0	1	0	0	329.699	151.251	1	1	1	1	25.1049	25.6955	59.7087
DATA	121	1	121	0	0	NC_5_20522256	NC_5_20522256	8549	436.5	-2.649031784e-002	1.095733913e-001	8.089671621e-001	2.906363e+002	2.734384e+002	3.677662e+001	6.089243e+001	108	101	25	58	7.727969e+000	2.022806e+001	0	0	0	0	0	0	0	0	1	0	0	74.4796	35.4742	1	1	1	1	26.2212	25.7956	59.1304
DATA	122	1	122	0	0	NC_5_15044549	NC_5_15044549	8570.84	436.245	-1.147014207e-001	7.395581923e-002	1.209148445e-001	7.312323e+002	5.615054e+002	7.652861e+001	7.822583e+001	230	140	25	58	7.994847e+000	1.994997e+001	0	0	0	0	0	0	0	0	1	0	0	187.058	72.7702	1	1	1	1	23.9365	25.9981	58.7769
DATA	123	1	123	0	0	NC_1_1147965	NC_1_1147965	8591.29	436.5	-1.688291895e-002	6.275460279e-002	7.879060062e-001	2.043760e+003	1.965834e+003	2.056229e+002	2.040041e+002	473	283	25	58	7.722534e+000	1.967813e+001	0	0	0	0	0	0	0	0	1	0	0	521.99	254.501	1	1	1	1	27.0811	25.6129	58.8789
DATA	124	1	124	0	0	NC_5_9219665	NC_5_9219665	8612.58	436.509	-1.231854782e-001	7.211023355e-002	8.758182394e-002	8.171905e+002	6.153721e+002	8.479978e+001	8.225648e+001	242	139	25	58	7.604868e+000	1.994507e+001	0	0	0	0	0	0	0	0	1	0	0	208.358	79.5784	1	1	1	1	25.1049	25.731	59.5841
DATA	125	1	125	0	0	Col_3_7437590	Col_3_7437590	8633.35	436.481	5.526030235e-002	1.368005067e-001	6.862508976e-001	1.972915e+002	2.240622e+002	3.006633e+001	5.906006e+001	89	96	25	58	7.691030e+000	2.004666e+001	0	0	0	0	0	0	0	0	1	0	0	50.2177	28.9424	1	1	1	0	24.4106	25.7348	59.5397
DATA	126	1	126	0	0	NC_2_8518626	NC_2_8518626	8654.9	436.403	-2.008529407e-001	6.410785262e-002	1.730014994e-003	3.876350e+004	2.441012e+004	3.876416e+003	2.441625e+003	9685	3216	25	58	7.672753e+000	1.982617e+001	0	0	0	0	0	0	0	0	1	0	0	9849.06	3149.25	1	1	1	1	26.2212	25.8863	59.2612
DATA	127	1	127	0	0	Col_3_13179746	Col_3_13179746	8676.68	436.86	3.209805409e-002	1.090518010e-001	7.684998830e-001	2.756311e+002	2.967743e+002	3.575043e+001	6.230490e+001	107	109	26	58	7.676190e+000	1.965832e+001	0	0	0	0	0	0	0	0	1	0	0	69.9123	38.2381	1	1	1	1	24.1747	25.9103	59.3241
DATA	128	1	128	0	0	NC_5_22710122	NC_5_22710122	8696.92	436.36	5.973340084e-001	4.234707185e-001	1.583722000e-001	2.889194e+001	1.143170e+002	2.299046e+001	5.602716e+001	47	72	26	58	7.813783e+000	1.957647e+001	0	0	0	0	0	0	0	0	1	0	0	7.31527	14.7116	1	1	0	0	16.9257	26.0449	59.4056
DATA	129	1	129	0	0	Col_1_5852327	Col_1_5852327	8719.03	436.421	5.561868218e-002	7.144105602e-002	4.362593006e-001	6.701490e+002	7.617106e+002	7.080341e+001	9.390837e+001	204.5	155	25	58	7.729972e+000	1.936896e+001	0	0	0	0	0	0	0	0	1	0	0	169.367	97.8891	1	1	1	1	25.5572	25.797	59.3476
DATA	130	1	130	0	0	NC_1_11326107	NC_1_11326107	8739.82	436.564	9.555989623e-002	9.889910838e-002	3.339260234e-001	3.002953e+002	3.742039e+002	3.775827e+001	6.652245e+001	111.5	116.5	25	58	7.715071e+000	1.929383e+001	0	0	0	0	0	0	0	0	1	0	0	75.764	48.0246	1	1	1	1	25.3321	25.8071	59.0237
DATA	131	1	131	0	0	Col_1_30370577	Col_1_30370577	8760.33	436.4	1.105067084e-002	6.483695227e-002	8.646658066e-001	1.232770e+003	1.264540e+003	1.253912e+002	1.379269e+002	338	222	25	57	7.696947e+000	1.920239e+001	0	0	0	0	0	0	0	0	1	0	0	310.484	162.067	1	1	1	1	24.8756	25.6461	58.5155
DATA	132	1	132	0	0	Col_2_8706116	Col_2_8706116	8781.82	436.714	-1.211071192e-001	6.430100845e-002	5.964069100e-002	1.919082e+003	1.452066e+003	1.932778e+002	1.553296e+002	529	247	25	57	7.667537e+000	1.916782e+001	0	0	0	0	0	0	0	0	1	0	0	482.502	185.822	1	1	1	1	25.3321	25.5125	57.8527
DATA	133	1	133	0	0	Col_2_3931415	Col_2_3931415	8803.04	436.904	-1.429529869e-001	1.091358327e-001	1.902422011e-001	3.416881e+002	2.458538e+002	4.119336e+001	6.046506e+001	121	97.5	25	56	7.719952e+000	1.908971e+001	0	0	0	0	0	0	0	0	1	0	0	85.7607	31.4144	1	1	1	0	24.1747	25.6626	57.5394
DATA	134	1	134	0	0	NC_1_13710994	NC_1_13710994	8824.08	436.469	-7.283146888e-002	6.596426027e-002	2.695476018e-001	1.222529e+003	1.033779e+003	1.244069e+002	1.172512e+002	345	185	25	56	7.647220e+000	1.918262e+001	0	0	0	0	0	0	0	0	1	0	0	306.288	131.893	1	1	1	1	23.4529	25.4634	57.3274
DATA	135	1	135	0	0	Col_1_27913533	Col_1_27913533	8845.12	436.724	7.093946725e-002	7.605540244e-002	3.509572793e-001	5.406890e+002	6.366298e+002	5.879224e+001	8.440149e+001	169	140.5	25	56	7.428602e+000	1.917964e+001	0	0	0	0	0	0	0	0	1	0	0	135.237	81.0937	1	1	1	1	25.7804	25.0205	57.6257
DATA	136	1	136	0	0	Col_5_23430433	Col_5_23430433	8866.23	436.175	5.965106081e-002	6.474110476e-002	3.568528632e-001	1.234347e+003	1.416082e+003	1.255832e+002	1.520966e+002	343	242	25	56	7.650886e+000	1.955641e+001	0	0	0	0	0	0	0	0	1	0	0	308.178	180.091	1	1	1	1	25.3321	25.1115	57.8063
DATA	137	1	137	0	0	NC_2_4140707	NC_2_4140707	8887.5	436.676	1.147507487e-001	6.231387333e-002	6.554889522e-002	2.311759e+004	3.010879e+004	2.311875e+003	3.011392e+003	5370	3193	24	56	7.513480e+000	1.937362e+001	0	0	1	1	0	0	0	0	1	0	0	5762.54	3822.54	1	1	1	1	27.0811	24.8985	57.3985
DATA	138	1	138	0	0	NC_2_16268643	NC_2_16268643	8908.25	436.426	-1.343718256e-001	7.664718041e-002	7.958112743e-002	6.895331e+002	5.060382e+002	7.275349e+001	7.524774e+001	204	128.5	24	56	7.566578e+000	1.947814e+001	0	0	0	0	0	0	0	0	1	0	0	171.594	64.1377	1	1	1	1	26.0017	24.8875	57.7644
DATA	139	1	139	0	0	Col_3_10715295	Col_3_10715295	8930.03	436.368	9.848638567e-002	6.465959185e-002	1.277206994e-001	1.291711e+003	1.620511e+003	1.312460e+002	1.713865e+002	350	269	24	56	7.617757e+000	1.951404e+001	0	0	0	0	0	0	0	0	1	0	0	320.91	205.018	1	1	1	1	25.5572	24.8777	57.8278
DATA	140	1	140	0	0	NC_5_16373118	NC_5_16373118	8951	436.5	-3.215746055e-001	3.266504700e-001	3.248889739e-001	1.164577e+002	5.553843e+001	2.603112e+001	5.613929e+001	63.5	73.5	24	56	7.623637e+000	1.939352e+001	0	0	0	0	0	0	0	0	1	0	0	28.8878	6.63283	1	0	1	0	26.2212	24.8034	57.7962
DATA	141	1	141	0	0	Col_2_1192159	Col_2_1192159	8972.19	436.414	3.397674314e-003	6.370393986e-002	9.574646852e-001	1.552000e+003	1.564190e+003	1.569418e+002	1.661402e+002	422	268	24	57	7.633756e+000	1.933498e+001	0	0	0	0	0	0	0	0	1	0	0	384.379	197.169	1	1	1	1	25.7804	24.8754	57.9301
DATA	142	1	142	0	0	NC_3_13038465	NC_3_13038465	8993.26	436.724	2.163696663e-002	7.040763995e-002	7.586074813e-001	7.489658e+002	7.872251e+002	7.845221e+001	9.666899e+001	228	165	25	56	7.863036e+000	1.978801e+001	0	0	0	0	0	0	0	0	1	0	0	185.229	99.042	1	1	1	1	25.5572	25.1488	57.8767
DATA	143	1	143	0	0	Col_3_18805359	Col_3_18805359	9014.78	436.712	-1.120150604e-001	6.796407345e-002	9.932168220e-002	1.101097e+003	8.507667e+002	1.125656e+002	1.019715e+002	310	168.5	25	57	7.897018e+000	1.949926e+001	0	0	0	0	0	0	0	0	1	0	0	271.913	106.825	1	1	1	1	26.0017	25.3157	57.8629
DATA	144	1	144	0	0	Col_3_18983780	Col_3_18983780	9035.93	436.475	-4.213018874e-002	7.850889634e-002	5.915235736e-001	5.702125e+002	5.174955e+002	6.164305e+001	7.648990e+001	179	127	25	57	7.924037e+000	1.982013e+001	0	0	0	0	0	0	0	0	1	0	0	140.61	64.8496	1	1	1	1	26.0017	25.2208	57.8597
DATA	145	1	145	0	0	NC_3_19906268	NC_3_19906268	9056.78	436.522	4.645575859e-002	8.629874556e-002	5.903608038e-001	4.158500e+002	4.627991e+002	4.774088e+001	7.298827e+001	141.5	117.5	24	57	7.656469e+000	2.017205e+001	0	0	0	0	0	0	0	0	1	0	0	102.411	57.879	1	1	1	1	27.0811	25.2499	58.1334
DATA	146	1	146	0	0	NC_3_22827275	NC_3_22827275	9078.35	436.353	8.743491583e-002	1.729926542e-001	6.132599438e-001	1.486365e+002	1.817860e+002	2.778983e+001	5.940887e+001	73	87	25	56	7.661588e+000	1.949592e+001	0	0	0	0	0	0	0	0	1	0	0	36.5559	22.6867	1	1	1	0	24.4106	25.3075	57.7979
DATA	147	1	147	0	0	NC_3_8396659	NC_3_8396659	9098.89	436.37	4.198340021e-002	1.231949344e-001	7.332629109e-001	2.378111e+002	2.619483e+002	3.343914e+001	6.243675e+001	98.5	98	25	56	7.667194e+000	1.967180e+001	0	0	0	0	0	0	0	0	1	0	0	58.4194	32.6235	1	1	1	0	25.1049	25.2496	57.7014
DATA	148	1	148	0	0	Col_3_10187103	Col_3_10187103	9120.33	436.609	-7.522935128e-002	1.281711800e-001	5.572410754e-001	2.589916e+002	2.177993e+002	3.499458e+001	6.083389e+001	103	94	24	56	7.585906e+000	1.926286e+001	0	0	0	0	0	0	0	0	1	0	0	63.5525	27.0652	1	1	1	0	27.2919	24.8079	57.4622
DATA	149	1	149	0	0	NC_3_5667804	NC_3_5667804	9141.36	436.64	2.981430389e-002	1.780342013e-001	8.670050404e-001	1.547046e+002	1.656981e+002	2.818413e+001	5.928897e+001	78	84	24	56	7.622377e+000	1.941135e+001	0	0	0	0	0	0	0	0	1	0	0	37.9225	20.5455	1	1	1	0	23.9365	24.8235	57.1898
DATA	150	1	150	0	0	NC_4_5641267	NC_4_5641267	9162.29	436.339	7.778556205e-002	1.028599331e-001	4.495125090e-001	2.978162e+002	3.562327e+002	3.798806e+001	6.726108e+001	114	102	24	56	7.603516e+000	1.945254e+001	0	0	0	0	0	0	0	0	1	0	0	72.9286	44.0728	1	1	1	1	25.7804	24.6749	57.0192
DATA	151	1	151	0	0	NC_2_7928470	NC_2_7928470	9184	437.5	1.478659371e-001	6.432248179e-002	2.151504681e-002	1.668441e+003	2.345183e+003	1.685047e+002	2.413909e+002	449	348	24	56	7.767500e+000	1.944806e+001	0	0	0	0	0	0	0	0	1	0	0	408.29	289.446	1	1	1	1	21.6755	24.8015	57.1988
DATA	152	1	152	0	0	NC_1_25003357	NC_1_25003357	9205.14	436.695	0.000000000e+000	6.567942803e-001	1.000000000e+000	2.840566e+001	5.695895e+001	2.379132e+001	5.732490e+001	45	60	25	56	7.754822e+000	1.949262e+001	0	0	0	0	0	0	0	0	1	0	0	6.94462	0.625108	1	0	0	0	25.7804	25.0121	57.3561
DATA	153	1	153	0	0	NC_3_1720150	NC_3_1720150	9226.29	436.437	-7.023181716e-002	3.864712838e-001	8.557978893e-001	7.660172e+001	6.516384e+001	2.484890e+001	5.782742e+001	58	69	24	56	7.664307e+000	1.939118e+001	0	0	0	0	0	0	0	0	1	0	0	18.7137	8.00502	1	1	0	0	23.696	24.9744	57.0593
DATA	154	1	154	0	0	Col_4_9176873	Col_4_9176873	9247	437	-9.733210465e-002	1.389677412e-001	4.836815869e-001	2.427497e+002	1.940111e+002	3.389069e+001	6.077693e+001	99	82	24	55	7.579658e+000	1.926380e+001	0	0	0	0	0	0	0	0	1	1	0	59.2761	23.7761	1	1	1	0	22.7082	24.8721	56.5508
DATA	155	1	155	0	0	NC_3_15539085	NC_3_15539085	9269.06	436.723	-1.433746974e-001	4.030651607e-001	7.220570331e-001	7.982289e+001	5.737897e+001	2.497285e+001	5.794356e+001	56	72	24	55	7.454808e+000	1.930546e+001	0	0	0	0	0	0	0	0	1	1	0	19.4808	5.85329	1	0	0	0	22.9591	24.7372	56.5681
DATA	156	1	156	0	0	Col_5_10581863	Col_5_10581863	9289.81	436.905	9.556556956e-003	8.541395253e-002	9.109144335e-001	4.526184e+002	4.626886e+002	5.107754e+001	7.410720e+001	148	123	24	56	7.536975e+000	1.954905e+001	0	0	0	0	0	0	0	0	1	0	0	110.427	56.4172	1	1	1	1	21.9382	24.6573	56.7995
DATA	157	1	157	0	0	Col_1_1517038	Col_1_1517038	9311	437.061	-1.872448081e-002	6.983004042e-002	7.885887600e-001	8.381779e+002	8.028080e+002	8.709728e+001	9.906229e+001	238	165.5	24	56	7.554738e+000	1.950211e+001	0	0	0	0	0	0	0	0	1	0	0	204.45	97.6379	1	1	1	1	22.7082	24.633	57.3667
DATA	158	1	158	0	0	Col_3_11748343	Col_3_11748343	9331.24	436.034	1.088486572e-001	7.766504789e-002	1.610604060e-001	5.163941e+002	6.634832e+002	5.681121e+001	8.824408e+001	160	132	24	56.5	7.518514e+000	1.956054e+001	0	0	0	0	0	0	0	0	1	0	0	125.918	80.4952	1	1	1	1	18.2295	24.5622	57.4828
DATA	159	1	159	0	0	Col_3_16709942	Col_3_16709942	9353.37	436.833	-9.027407242e-002	6.904212916e-002	1.910356449e-001	9.949024e+002	8.081769e+002	1.022692e+002	9.967628e+001	272.5	154.5	24	56	7.464669e+000	1.947168e+001	0	0	0	0	0	0	0	0	1	0	0	242.643	97.7766	1	1	1	1	24.8756	24.5974	57.4365
DATA	160	1	160	0	0	NC_4_3327266	NC_4_3327266	9373.93	437.364	-4.079888219e-002	7.491648153e-002	5.860344752e-001	6.718759e+002	6.116320e+002	7.123592e+001	8.463286e+001	195	143	24	56	7.403020e+000	1.953173e+001	0	0	0	0	0	0	0	0	1	0	0	163.905	73.8037	1	1	1	1	21.6755	24.6106	57.4406
DATA	161	1	161	0	0	NC_3_550512	NC_3_550512	9395.57	436.589	-5.075420096e-002	1.059996303e-001	6.320703255e-001	3.374023e+002	3.001884e+002	4.121446e+001	6.589321e+001	119	94	24	56	7.551182e+000	1.925047e+001	0	0	0	0	0	0	0	0	1	0	0	82.3209	36.1226	1	1	1	1	24.8756	24.6376	57.4321
DATA	162	1	162	66	1	DarkCorner	DarkCorner	9416.5	436.676	0.000000000e+000	7.177535877e-001	1.000000000e+000	2.350765e+001	5.844611e+001	2.365819e+001	5.881931e+001	35.5	64	24	56	7.552280e+000	1.911491e+001	0	0	0	0	0	0	0	0	1	0	0	-1.82752	-2.4267	0	0	0	0	30	24.6443	57.288
DATA	163	1	163	66	1	DarkCorner	DarkCorner	9437.59	435.241	0.000000000e+000	7.183815276e-001	1.000000000e+000	2.350087e+001	5.860811e+001	2.365137e+001	5.898234e+001	32	61	24	56	7.512196e+000	1.921426e+001	0	0	0	0	0	0	0	0	1	0	0	-5.79191	-2.03584	0	0	0	0	18.2295	24.4771	57.0276
DATA	164	1	164	66	1	DarkCorner	DarkCorner	9458.95	436.419	0.000000000e+000	7.191937051e-001	1.000000000e+000	2.347663e+001	5.877886e+001	2.362697e+001	5.915418e+001	33.5	62	24	56	7.527191e+000	1.918474e+001	0	0	0	0	0	0	0	0	1	1	0	-3.40341	-3.21445	0	0	0	0	26.2212	24.3578	56.55
DATA	165	2	1	66	1	DarkCorner	DarkCorner	6020.68	442.107	0.000000000e+000	7.110182359e-001	1.000000000e+000	2.269821e+001	5.458539e+001	2.284366e+001	5.493393e+001	42	67	32	64	9.050232e+000	2.139837e+001	0	0	0	0	0	0	0	0	0	0	0	0.166773	-0.266761	0	0	0	0	30	32.348	66.0473
DATA	166	2	2	66	1	DarkCorner	DarkCorner	6042.16	441.887	0.000000000e+000	7.104432212e-001	1.000000000e+000	2.278937e+001	5.464667e+001	2.293531e+001	5.499560e+001	41	68	32	65	9.060088e+000	2.149064e+001	0	0	0	0	0	0	0	0	0	0	0	-0.701397	-0.969312	0	0	0	0	30	32.5003	66.4787
DATA	167	2	3	0	0	Col_4_15182583	Col_4_15182583	6063.18	442.5	5.687808025e-002	9.308715692e-002	5.411865845e-001	3.477085e+002	3.963632e+002	4.169781e+001	6.783831e+001	130	119	32	64	9.036106e+000	2.141940e+001	0	0	0	0	0	0	0	0	0	0	0	87.2463	50.8177	1	1	1	1	25.7804	32.4348	65.8787
DATA	168	2	4	0	0	Col_5_2157408	Col_5_2157408	6084.14	442.161	-6.390190201e-002	1.047700301e-001	5.419112294e-001	3.295400e+002	2.844502e+002	4.024054e+001	6.201503e+001	123	108	31	63	8.869158e+000	2.091343e+001	0	0	0	0	0	0	0	0	0	0	0	82.4048	36.4348	1	1	1	1	24.6442	31.8777	65.0373
DATA	169	2	5	0	0	Col_5_2285311	Col_5_2285311	6105.54	442.281	-7.080442713e-002	7.411110540e-002	3.393844851e-001	6.872852e+002	5.838921e+002	7.252796e+001	8.032215e+001	209.5	140	31	63	9.059820e+000	2.096308e+001	0	0	0	0	0	0	0	0	0	0	0	171.324	74.7209	1	1	1	1	25.3321	31.736	65.2201
DATA	170	2	6	0	0	Col_4_8300133	Col_4_8300133	6126.5	442.324	-4.374775097e-002	6.348379095e-002	4.907497292e-001	1.757668e+003	1.589238e+003	1.772956e+002	1.682385e+002	474.5	265.5	30	63	8.846830e+000	2.101299e+001	0	0	0	0	0	0	0	0	0	0	0	436.898	203.206	1	1	1	1	27.0811	31.1717	65.0568
DATA	171	2	7	0	0	NC_3_15118031	NC_3_15118031	6147.57	442.298	-1.786363915e-001	6.711227567e-002	7.773458105e-003	1.472112e+003	9.756733e+002	1.490428e+002	1.121226e+002	403	194	31	63	8.819577e+000	2.128394e+001	0	0	0	0	0	0	0	0	0	0	0	364.95	124.658	1	1	1	1	26.8687	31.2377	65.0007
DATA	172	2	8	0	0	NC_5_2484148	NC_5_2484148	6169	441.667	-1.383304170e-001	6.610184630e-002	3.637717807e-002	1.454901e+003	1.058042e+003	1.473527e+002	1.193768e+002	394	208	31	63	8.717568e+000	2.118220e+001	0	0	0	0	0	0	0	0	0	0	0	359.748	135.089	1	1	1	1	22.7082	31.0959	64.7646
DATA	173	2	9	0	0	NC_4_2536851	NC_4_2536851	6189.31	442.596	-6.592619175e-002	7.895150704e-002	4.037057043e-001	5.709707e+002	4.905549e+002	6.170597e+001	7.393787e+001	189	127	31	63	8.759587e+000	2.144841e+001	0	0	0	0	0	0	0	0	0	0	0	140.911	62.5915	1	1	1	1	24.4106	31.0722	65.1833
DATA	174	2	10	0	0	NC_4_4318032	NC_4_4318032	6210.75	442.375	6.663986900e-002	7.592835136e-002	3.801240261e-001	5.461966e+002	6.367792e+002	5.944018e+001	8.437307e+001	173.5	152.5	30	63	8.727038e+000	2.127206e+001	0	0	0	0	0	0	0	0	0	0	0	134.518	81.2013	1	1	1	1	25.1049	30.7378	64.747
DATA	175	2	11	0	0	Col_4_16689198	Col_4_16689198	6232.5	442.324	-8.625797655e-002	1.069613657e-001	4.199889068e-001	3.303000e+002	2.708012e+002	4.053203e+001	6.164877e+001	118	97	30	62	8.791866e+000	2.140361e+001	0	0	0	0	0	0	0	0	0	0	0	81.1964	34.5137	1	1	1	0	27.0811	30.6011	64.4687
DATA	176	2	12	0	0	NC_2_6063046	NC_2_6063046	6253.5	442.324	0.000000000e+000	7.068891879e-001	1.000000000e+000	2.337911e+001	5.505683e+001	2.353099e+001	5.540838e+001	42	64.5	30	62	8.576535e+000	2.115310e+001	0	0	0	0	0	0	0	0	0	0	0	0.783931	-0.487745	0	0	0	0	27.0811	30.2674	64.0747
DATA	177	2	13	0	0	Col_3_7532007	Col_3_7532007	6273.9	441.615	-8.060145648e-002	7.926485096e-002	3.092188340e-001	5.782429e+002	4.802958e+002	6.244132e+001	7.334275e+001	179	131	30	62	8.804194e+000	2.104092e+001	0	0	0	0	0	0	0	0	0	0	0	141.711	61.1632	1	1	1	1	23.696	30.5722	63.8987
DATA	178	2	14	0	0	Col_5_1971000	Col_5_1971000	6295.2	441.857	6.147253560e-002	6.171185327e-002	3.191908654e-001	1.133172e+004	1.305474e+004	1.133417e+003	1.306651e+003	2752	1698	30	62	8.665822e+000	2.122011e+001	0	0	0	0	0	0	0	0	0	0	0	2773.83	1661.83	1	1	1	1	23.2073	30.6969	63.9246
DATA	179	2	15	0	0	Col_1_24728856	Col_1_24728856	6316.79	442.368	-8.064352626e-002	1.416692031e-001	5.691944806e-001	2.250872e+002	1.869422e+002	3.262305e+001	5.853346e+001	98	88	30	62	8.683992e+000	2.116862e+001	0	0	0	0	0	0	0	0	0	0	0	55.046	23.7892	1	1	1	0	25.7804	30.7402	63.9977
DATA	180	2	16	0	0	NC_5_8638567	NC_5_8638567	6338.22	442.478	8.258628381e-002	1.008794697e-001	4.129787437e-001	2.984674e+002	3.609801e+002	3.807086e+001	6.619194e+001	116	112	30	63	8.816253e+000	2.124738e+001	0	0	0	0	0	0	0	0	0	0	0	72.9299	45.9242	1	1	1	1	27.0811	30.8947	64.5049
DATA	181	2	17	0	0	NC_3_21066331	NC_3_21066331	6359.57	442.345	5.750246428e-001	9.710820731e-002	3.190504103e-009	2.352424e+002	8.841790e+002	3.335806e+001	1.043899e+002	96	179	30	63	8.923556e+000	2.112438e+001	0	0	0	0	0	0	0	0	0	0	0	57.4395	112.464	1	1	1	1	25.3321	30.9208	64.0779
DATA	182	2	18	0	0	NC_1_13468108	NC_1_13468108	6380	442.085	-1.379614949e-001	1.700474335e-001	4.171866169e-001	1.934966e+002	1.408354e+002	3.056818e+001	5.726014e+001	87.5	88.5	30	62	8.849922e+000	2.077413e+001	0	0	0	0	0	0	0	0	0	0	0	47.2196	17.9112	1	1	1	0	25.7804	30.834	64.1281
DATA	183	2	19	0	0	NC_5_20389249	NC_5_20389249	6402.08	442.189	6.406436645e-002	1.617323391e-001	6.920212835e-001	1.626869e+002	1.885458e+002	2.872434e+001	5.862255e+001	74	88	30	63	8.790706e+000	2.070442e+001	0	0	0	0	0	0	0	0	0	0	0	39.6864	23.9761	1	1	1	0	24.6442	30.6648	64.2512
DATA	184	2	20	0	0	NC_4_7719162	NC_4_7719162	6422.75	442.095	1.465953803e-001	1.560609333e-001	3.475525848e-001	1.542599e+002	2.161965e+002	2.826035e+001	5.957238e+001	79.5	96	30	62	8.787624e+000	2.047009e+001	0	0	0	0	0	0	0	0	0	0	0	37.6217	27.4906	1	1	1	0	26.2212	30.5327	63.9379
DATA	185	2	21	0	0	Col_5_25576250	Col_5_25576250	6443.75	442.167	7.545643086e-002	6.832593660e-002	2.694370127e-001	8.237871e+002	9.801023e+002	8.571473e+001	1.126393e+002	228	196	30	62	8.866923e+000	2.053340e+001	0	0	0	0	0	0	0	0	0	0	0	200.895	124.623	1	1	1	1	23.696	30.291	63.8018
DATA	186	2	22	0	0	NC_1_4549878	NC_1_4549878	6465	442.5	-1.163570713e-001	1.138103630e-001	3.066026124e-001	3.137607e+002	2.400167e+002	3.930759e+001	6.047845e+001	118.5	100	30	62	8.568936e+000	2.025510e+001	0	0	0	0	0	0	0	0	0	0	0	76.5253	30.519	1	1	1	0	26.2212	29.971	63.7134
DATA	187	2	23	0	0	NC_3_9393524	NC_3_9393524	6486.54	442.088	7.379046072e-002	2.063816622e-001	7.206848269e-001	1.221041e+002	1.447174e+002	2.663856e+001	5.736264e+001	70	85	29	62	8.393452e+000	2.027398e+001	0	0	0	0	0	0	0	0	0	0	0	29.7838	18.4029	1	1	1	0	25.3321	29.7857	63.3316
DATA	188	2	24	0	0	Col_5_24812453	Col_5_24812453	6507	442.5	-7.791039835e-002	6.537669410e-002	2.333729643e-001	1.347485e+003	1.126195e+003	1.368110e+002	1.255536e+002	364	215	29	62	8.206633e+000	1.996591e+001	0	0	0	0	0	0	0	0	0	0	0	328.806	143.223	1	1	1	1	26.2212	29.3761	62.9209
DATA	189	2	25	0	0	NC_1_7390329	NC_1_7390329	6528.06	441.83	-7.107332296e-003	1.215616016e-001	9.533767123e-001	2.517990e+002	2.477118e+002	3.455149e+001	6.077093e+001	99	93	29	61	8.162746e+000	2.014900e+001	0	0	0	0	0	0	0	0	0	0	0	61.4597	31.508	1	1	1	0	23.696	29.4555	62.7362
DATA	190	2	26	0	0	NC_1_22707823	NC_1_22707823	6549.67	442.391	-7.190272474e-002	2.847979460e-001	8.006783769e-001	1.022285e+002	8.663015e+001	2.575933e+001	5.615687e+001	65	75	29	62	8.540275e+000	2.025245e+001	0	0	0	0	0	0	0	0	0	0	0	24.9687	11.0207	1	1	0	0	27.2919	29.726	63.0653
DATA	191	2	27	0	0	Col_4_7791589	Col_4_7791589	6570.82	442.368	-3.020601070e-002	7.926288317e-002	7.031391021e-001	5.418448e+002	5.054392e+002	5.911244e+001	7.504612e+001	171.5	137	29	62	8.704908e+000	2.041440e+001	0	0	0	0	0	0	0	0	0	0	0	132.427	64.3136	1	1	1	1	25.7804	29.7373	63.6192
DATA	192	2	28	0	0	Col_5_20803023	Col_5_20803023	6592	442.3	-8.358621066e-002	6.273858830e-002	1.827637872e-001	2.799700e+003	2.309539e+003	2.809638e+002	2.375192e+002	709.5	356.5	29	62	8.324578e+000	2.010812e+001	0	0	0	0	0	0	0	0	0	0	0	684.749	293.946	1	1	1	1	26.2212	29.3626	63.3425
DATA	193	2	29	0	0	Col_1_24658350	Col_1_24658350	6612.91	442.123	1.712315274e-001	1.208649835e-001	1.565655655e-001	2.074293e+002	3.076816e+002	3.141479e+001	6.340845e+001	90	105	29	62	8.474949e+000	2.031094e+001	0	0	0	0	0	0	0	0	0	0	0	50.7733	39.1712	1	1	1	1	25.3321	29.0737	63.2837
DATA	194	2	30	0	0	Col_1_15893579	Col_1_15893579	6634.45	442.091	-1.833946152e-001	1.020416070e-001	7.229539913e-002	4.021212e+002	2.636103e+002	4.661100e+001	6.137515e+001	142	105	28	63	8.457368e+000	2.054750e+001	0	0	0	0	0	0	0	0	0	0	0	98.5217	33.5711	1	1	1	0	25.1049	29.0003	63.8782
DATA	195	2	31	0	0	Col_4_17258333	Col_4_17258333	6655.5	442.324	-1.307016863e-001	7.223134503e-002	7.037534942e-002	8.388835e+002	6.208690e+002	8.713006e+001	8.321528e+001	244	148.5	28	62	8.435061e+000	2.050991e+001	0	0	0	0	0	0	0	0	0	0	0	205.749	79.0943	1	1	1	1	27.0811	28.8747	62.938
DATA	196	2	32	0	0	Col_5_19323057	Col_5_19323057	6676.6	442.414	6.457944416e-002	7.352948397e-002	3.797920174e-001	6.060390e+002	7.032019e+002	6.500761e+001	8.951372e+001	199	160	28	61.5	8.442023e+000	2.089185e+001	0	0	0	0	0	0	0	0	0	0	0	148.806	89.6153	1	1	1	1	27.501	28.7809	62.8605
DATA	197	2	33	0	0	NC_3_22060384	NC_3_22060384	6697.71	441.625	1.694281702e+000	1.949861375e-001	3.648662422e-018	2.334596e+001	1.154765e+003	2.354726e+001	1.280623e+002	44	210	28	61	8.426199e+000	2.089983e+001	0	0	0	0	0	0	0	0	0	0	0	3.83665	147.226	0	1	0	1	24.1747	28.8474	62.8227
DATA	198	2	34	0	0	Col_1_367914	Col_1_367914	6718.66	442.534	1.033500753e-001	7.718583741e-002	1.805781120e-001	5.050167e+002	6.407016e+002	5.568565e+001	8.466308e+001	165	151	28	62	8.469974e+000	2.061808e+001	0	0	0	0	0	0	0	0	0	0	0	124.303	81.716	1	1	1	1	25.3321	28.9643	62.587
DATA	199	2	35	0	0	Col_3_14273897	Col_3_14273897	6739.92	441.765	-1.311846405e-001	7.214057268e-002	6.899406460e-002	8.421425e+002	6.225883e+002	8.741415e+001	8.328298e+001	245	144.5	29	62	8.509434e+000	2.044166e+001	0	0	0	0	0	0	0	0	0	0	0	207.524	79.4442	1	1	1	1	23.4529	29.0866	63.1223
DATA	200	2	36	0	0	NC_5_13776843	NC_5_13776843	6761.02	442.306	-6.221577256e-003	6.706194359e-002	9.260834327e-001	9.755218e+002	9.616464e+002	1.003195e+002	1.109272e+002	279.5	177	28	62	8.592991e+000	2.007051e+001	0	0	0	0	0	0	0	0	0	0	0	240.747	122.763	1	1	1	1	26.2212	29.1007	63.083
DATA	201	2	37	0	0	Col_3_19652883	Col_3_19652883	6782.5	442.324	3.143247463e-001	6.782214179e-002	3.577239685e-006	7.905822e+004	1.630316e+005	7.905856e+003	1.630325e+004	18297	21467	29	62	8.567223e+000	2.027209e+001	0	0	0	0	0	0	0	0	0	0	0	19539.1	20822.8	1	1	1	1	27.0811	29.1961	63.1039
DATA	202	2	38	0	0	NC_5_2424130	NC_5_2424130	6803.69	442.295	-1.084500292e-002	7.579246025e-002	8.862205636e-001	5.938756e+002	5.792293e+002	6.380633e+001	8.003820e+001	185	140	29	61	8.599821e+000	2.038773e+001	0	0	0	0	0	0	0	0	0	0	0	146.992	74.0185	1	1	1	1	26.2212	29.1945	62.8055
DATA	203	2	39	0	0	NC_5_20260964	NC_5_20260964	6825.03	441.949	-2.224830138e-002	1.084252005e-001	8.374198308e-001	2.988431e+002	2.839193e+002	3.789239e+001	6.207892e+001	114	102	29	61	8.770112e+000	2.027486e+001	0	0	0	0	0	0	0	0	0	0	0	74.077	36.3014	1	1	1	1	25.7804	29.4619	62.9439
DATA	204	2	40	0	0	NC_2_11345416	NC_2_11345416	6845.72	442.228	6.929607310e-002	8.722130842e-002	4.269127922e-001	3.893415e+002	4.566956e+002	4.535308e+001	7.162559e+001	140.5	124.5	29	61	8.764953e+000	1.970370e+001	0	0	0	0	0	0	0	0	0	0	0	96.6637	58.4227	1	1	1	1	25.1049	29.3943	62.5342
DATA	205	2	41	0	0	Col_2_14771214	Col_2_14771214	6867	442.654	2.620956985e-002	8.710563712e-002	7.634952709e-001	4.084588e+002	4.338683e+002	4.698486e+001	7.016845e+001	145.5	131	28.5	61	8.610142e+000	1.999345e+001	0	0	0	0	0	0	0	0	0	0	0	101.583	55.5329	1	1	1	1	24.8756	28.9902	61.9961
DATA	206	2	42	0	0	Col_1_21892049	Col_1_21892049	6888.02	442.542	-1.364622805e-001	6.672176046e-002	4.083080173e-002	1.321652e+003	9.652836e+002	1.341831e+002	1.111548e+002	360.5	195	28	61	8.643790e+000	2.044826e+001	0	0	0	0	0	0	0	0	0	0	0	329.224	123.623	1	1	1	1	26.2212	28.9341	62.2933
DATA	207	2	43	0	0	Col_5_20113290	Col_5_20113290	6908.9	442.639	3.958947905e-003	7.874802765e-002	9.599043506e-001	5.241088e+002	5.289083e+002	5.729360e+001	7.636479e+001	173.5	131.5	28	60	8.688660e+000	2.040192e+001	0	0	0	0	0	0	0	0	0	0	0	130.774	67.7761	1	1	1	1	26.0017	28.7033	62.0215
DATA	208	2	44	0	0	NC_4_18432724	NC_4_18432724	6930.71	442.407	-3.761014760e-002	1.244678407e-001	7.625243088e-001	2.501403e+002	2.293895e+002	3.405186e+001	5.963621e+001	99.5	101	28	61.5	8.636083e+000	2.097299e+001	0	0	0	0	0	0	0	0	0	0	0	62.5213	29.4135	1	1	1	0	25.7804	28.9643	62.8836
DATA	209	2	45	0	0	Col_2_1760075	Col_2_1760075	6951.11	442.691	-9.767964557e-002	6.894878327e-002	1.565710660e-001	9.632049e+002	7.691996e+002	9.904359e+001	9.456975e+001	289.5	160	28	62	8.618195e+000	2.125192e+001	0	0	0	0	0	0	0	0	0	0	0	241.162	98.688	1	1	1	1	25.3321	28.8669	63.1932
DATA	210	2	46	0	0	NC_1_16406166	NC_1_16406166	6972.59	442.389	-2.272131020e-002	6.335493958e-002	7.198680258e-001	1.724773e+003	1.636856e+003	1.740074e+002	1.726725e+002	474	280	28	62	8.586524e+000	2.087258e+001	0	0	0	0	0	0	0	0	0	0	0	432.58	210.145	1	1	1	1	24.4106	29.0071	63.2485
DATA	211	2	47	0	0	NC_4_7599175	NC_4_7599175	6994	442.5	-5.076853393e-002	6.299808604e-002	4.203153734e-001	2.071533e+003	1.842991e+003	2.084244e+002	1.923151e+002	557.5	301.5	28	62	8.533381e+000	2.072385e+001	0	0	0	0	0	0	0	0	0	0	0	520.486	236.761	1	1	1	1	26.2212	28.6707	63.1399
DATA	212	2	48	0	0	Col_2_17490035	Col_2_17490035	7015.06	442.308	4.107311619e-002	1.191625304e-001	7.303338505e-001	2.414790e+002	2.654316e+002	3.331024e+001	6.098796e+001	98.5	98.5	28	61	8.239791e+000	2.053443e+001	0	0	0	0	0	0	0	0	0	0	0	60.7778	34.1212	1	1	1	0	24.1747	28.3278	62.347
DATA	213	2	49	0	0	Col_5_17317565	Col_5_17317565	7036.33	442.286	-3.159419924e-002	9.441995808e-002	7.379166076e-001	3.736499e+002	3.474327e+002	4.382602e+001	6.494704e+001	133.5	107	28	62	8.525744e+000	2.081297e+001	0	0	0	0	0	0	0	0	0	0	0	94.2117	44.6918	1	1	1	1	23.9365	28.5403	63.2456
DATA	214	2	50	0	0	Col_3_13427253	Col_3_13427253	7057.62	442.792	-8.141074595e-002	6.781412365e-002	2.299458407e-001	1.018882e+003	8.447207e+002	1.044213e+002	1.007110e+002	281	168	28	62	8.636752e+000	2.088421e+001	0	0	0	0	0	0	0	0	0	0	0	257.386	108.73	1	1	1	1	23.696	28.5062	63.6674
DATA	215	2	51	0	-1	NC1_00000067	NC1_00000067	7078.6	442.414	0.000000000e+000	7.119102804e-001	1.000000000e+000	2.267649e+001	5.445282e+001	2.292166e+001	5.486617e+001	46	73	28	62	8.681576e+000	2.105565e+001	0	0	0	0	0	0	0	0	0	0	0	5.41069	3.45632	0	0	0	0	30	28.6132	63.7963
DATA	216	2	52	0	0	Col_3_16066198	Col_3_16066198	7099.43	442.755	2.401292348e-002	7.157133759e-002	7.372401501e-001	6.830518e+002	7.218825e+002	7.200375e+001	9.061120e+001	211.5	158	28	62	8.541508e+000	2.083421e+001	0	0	0	0	0	0	0	0	0	0	0	173.156	93.0411	1	1	1	1	23.696	28.7443	63.9441
DATA	217	2	53	0	0	NC_4_5754942	NC_4_5754942	7120.49	442.627	-5.529207941e-002	6.397914861e-002	3.874668806e-001	1.594303e+003	1.403714e+003	1.610439e+002	1.506630e+002	441	261.5	28	63	8.639730e+000	2.104069e+001	0	0	0	0	0	0	0	0	0	0	0	404.866	181.042	1	1	1	1	24.4106	28.9665	64.245
DATA	218	2	54	0	0	NC_1_7851338	NC_1_7851338	7143	442.39	7.998020276e-002	6.186138011e-002	1.960477536e-001	2.077056e+004	2.497057e+004	2.077180e+003	2.497656e+003	4775	3147	29	63	8.844508e+000	2.094577e+001	0	0	1	1	0	0	0	0	0	0	0	5284.25	3222.9	1	1	1	1	21.9382	29.5342	64.8149
DATA	219	2	55	0	0	Col_5_14550911	Col_5_14550911	7163.16	442.377	1.725428809e+000	1.758965880e-001	1.026412856e-022	9.015169e+002	4.790741e+004	9.295626e+001	4.791053e+003	269	6157.5	29	64	8.829868e+000	2.110065e+001	0	0	0	0	0	0	0	0	0	0	0	229.737	6187.29	1	1	1	1	26.0017	29.5563	65.0233
DATA	220	2	56	0	0	NC_1_10365177	NC_1_10365177	7184.35	442.556	4.873351271e-002	7.079076595e-002	4.911907030e-001	6.947690e+002	7.772737e+002	7.306685e+001	9.499763e+001	220	171.5	29	64	8.896460e+000	2.127130e+001	0	0	0	0	0	0	0	0	0	0	0	177.365	100.453	1	1	1	1	24.4106	29.6272	65.1532
DATA	221	2	57	0	0	Col_3_17968225	Col_3_17968225	7205.04	442.426	-1.141972123e-002	7.329535122e-002	8.761873851e-001	6.500220e+002	6.331525e+002	6.881368e+001	8.359345e+001	192.5	157.5	29	63	8.809776e+000	2.144337e+001	0	0	0	0	0	0	0	0	0	0	0	166.216	81.8812	1	1	1	1	25.3321	29.7774	64.6949
DATA	222	2	58	0	0	Col_3_18279546	Col_3_18279546	7226.33	442.509	5.204729774e-002	1.027607182e-001	6.125125613e-001	2.933364e+002	3.306841e+002	3.699657e+001	6.378535e+001	112	108	29	63	8.955427e+000	2.135135e+001	0	0	0	0	0	0	0	0	0	0	0	75.1376	42.7937	1	1	1	1	24.8756	29.5321	64.7619
DATA	223	2	59	0	0	Col_5_3359201	Col_5_3359201	7247.76	442.62	2.337992301e-001	8.743553293e-002	7.496109958e-003	3.307806e+002	5.666818e+002	4.000881e+001	7.862792e+001	127	135	29	63	8.677360e+000	2.093158e+001	0	0	0	0	0	0	0	0	0	0	0	84.874	73.3833	1	1	1	1	23.696	29.0145	64.5876
DATA	224	2	60	0	0	Col_4_1123843	Col_4_1123843	7268.77	442.509	-4.305314827e-003	6.256046466e-002	9.451341241e-001	2.162555e+003	2.141222e+003	2.174197e+002	2.209422e+002	579	357.5	28	63	8.728235e+000	2.113171e+001	0	0	0	0	0	0	0	0	0	0	0	555.778	277.465	1	1	1	1	24.8756	28.7785	64.76
DATA	225	2	61	0	0	NC_1_12181859	NC_1_12181859	7290.94	442.412	4.782722485e-002	7.121459065e-002	5.018427984e-001	6.759871e+002	7.546848e+002	7.122372e+001	9.305106e+001	206	170	28	63	8.663402e+000	2.059437e+001	0	0	0	0	0	0	0	0	0	0	0	174.02	97.8619	1	1	1	1	24.4106	28.5276	64.7443
DATA	226	2	62	0	0	Col_2_16029136	Col_2_16029136	7311.06	442.962	-6.654831167e-002	6.592365073e-002	3.127466365e-001	1.189447e+003	1.020462e+003	1.210350e+002	1.156415e+002	346	194	28	63	8.385991e+000	2.049189e+001	0	0	0	0	0	0	0	0	0	0	0	306.692	132.404	1	1	1	1	23.696	28.1572	64.1491
DATA	227	2	63	0	0	NC_2_19052335	NC_2_19052335	7332.6	442.413	8.536382428e-001	1.015084552e-001	4.116623273e-017	5.105921e+002	3.645124e+003	5.574217e+001	3.685441e+002	163	546	28	62	8.273553e+000	2.069131e+001	0	0	0	0	0	0	0	0	0	0	0	131.847	473.275	1	1	1	1	26.6546	28.0775	63.7526
DATA	228	2	64	0	0	Col_1_25748487	Col_1_25748487	7353.05	442.617	-1.275958056e-002	7.140028897e-002	8.581694318e-001	7.113471e+002	6.907517e+002	7.455735e+001	8.788220e+001	222	159	28	62	8.282116e+000	2.061103e+001	0	0	0	0	0	0	0	0	0	0	0	183.962	89.7398	1	1	1	1	26.2212	27.9615	63.4794
DATA	229	2	65	0	0	NC_4_15388966	NC_4_15388966	7374.34	442.391	1.401448100e-001	1.067787618e-001	1.893588039e-001	2.499835e+002	3.451883e+002	3.349831e+001	6.434018e+001	104.5	111	27	61	8.045123e+000	2.050191e+001	0	0	0	0	0	0	0	0	0	0	0	64.7414	44.8744	1	1	1	1	26.6546	27.5985	62.9456
DATA	230	2	66	0	0	NC_2_9374070	NC_2_9374070	7395.7	442.268	-2.298940703e-001	2.768725731e-001	4.063553620e-001	1.218884e+002	7.179072e+001	2.538459e+001	5.473520e+001	69.5	78.5	27	62	8.123435e+000	2.032408e+001	0	0	0	0	0	0	0	0	0	0	0	31.6118	9.33865	1	1	1	0	24.8756	27.6103	62.7986
DATA	231	2	67	0	0	NC_4_17093806	NC_4_17093806	7417.15	442.5	1.179702048e-001	1.205489343e-001	3.277734967e-001	2.147317e+002	2.817516e+002	3.091073e+001	6.111225e+001	93.5	104	28	61	8.575333e+000	2.034606e+001	0	0	0	0	0	0	0	0	0	0	0	55.7715	36.6727	1	1	1	1	26.6546	28.1281	62.6189
DATA	232	2	68	0	0	Col_4_7102999	Col_4_7102999	7438.29	442.5	1.891685794e-002	7.679064886e-002	8.054165333e-001	5.403011e+002	5.643554e+002	5.841496e+001	7.824547e+001	182.5	143	28	61	8.779050e+000	2.049375e+001	0	0	0	0	0	0	0	0	0	0	0	140.518	73.4999	1	1	1	1	27.0811	28.3804	62.4566
DATA	233	2	69	0	0	NC_1_4473876	NC_1_4473876	7458.91	442.152	3.587698115e-001	8.716718087e-002	3.857019671e-005	3.119910e+002	7.127084e+002	3.827872e+001	8.951805e+001	120	157	27	61	8.482582e+000	2.049075e+001	0	0	0	0	0	0	0	0	0	0	0	81.2379	92.8752	1	1	1	1	22.7082	28.1006	62.1982
DATA	234	2	70	0	0	NC_5_16995148	NC_5_16995148	7480.86	442.391	-1.491486541e-001	8.920994380e-002	9.454726110e-002	4.745156e+002	3.365905e+002	5.236619e+001	6.374567e+001	162.5	111	28	61	8.523581e+000	2.054690e+001	0	0	0	0	0	0	0	0	0	0	0	123.722	43.8874	1	1	1	1	26.4388	28.4683	62.6432
DATA	235	2	71	0	0	Col_5_17678408	Col_5_17678408	7501.33	442.278	-4.253826025e-002	6.337018188e-002	5.020509730e-001	1.763128e+003	1.598621e+003	1.776954e+002	1.687700e+002	480	283	28	61	8.302189e+000	2.047785e+001	0	0	0	0	0	0	0	0	0	0	0	460.227	208.554	1	1	1	1	24.8756	28.2115	62.8631
DATA	236	2	72	0	0	Col_3_21901574	Col_3_21901574	7523.07	442.559	2.000489756e-001	1.068998021e-001	6.129394510e-002	2.334408e+002	3.700205e+002	3.214353e+001	6.552428e+001	102	119	28	62	8.713280e+000	2.035957e+001	0	0	0	0	0	0	0	0	0	0	0	61.0092	48.2981	1	1	1	1	26.0017	28.5546	63.4083
DATA	237	2	73	0	0	NC_3_20864992	NC_3_20864992	7543.85	442.264	3.562829742e-002	1.497901477e-001	8.119937563e-001	1.781307e+002	1.933602e+002	2.836508e+001	5.740275e+001	84.5	94	28	62	8.422015e+000	2.063866e+001	0	0	0	0	0	0	0	0	0	0	0	46.6012	25.2523	1	1	1	0	24.4106	28.2297	63.2664
DATA	238	2	74	0	0	Col_1_5394000	Col_1_5394000	7564.93	442.389	-1.589440466e-002	8.060986518e-002	8.436890940e-001	4.944986e+002	4.767280e+002	5.414369e+001	7.204862e+001	170	127	28	62	8.455280e+000	2.045857e+001	0	0	0	0	0	0	0	0	0	0	0	129.503	62.2902	1	1	1	1	25.1049	28.2877	62.904
DATA	239	2	75	0	0	NC_3_16781987	NC_3_16781987	7586.5	442.533	-2.372410396e-002	9.143630014e-002	7.952799905e-001	3.843896e+002	3.639549e+002	4.430367e+001	6.511605e+001	135	110.5	27	61	8.428055e+000	1.988531e+001	0	0	0	0	0	0	0	0	0	0	0	100.769	47.5782	1	1	1	1	26.2212	27.8042	62.2582
DATA	240	2	76	0	0	Col_3_18459744	Col_3_18459744	7608	442.533	-5.576171537e-002	8.114541456e-002	4.919676813e-001	5.109696e+002	4.494003e+002	5.563505e+001	7.023043e+001	171	123	27	61	8.507309e+000	2.024434e+001	0	0	0	0	0	0	0	0	0	0	0	134.077	58.7759	1	1	1	1	22.4545	28.0271	61.9651
DATA	241	2	77	0	0	Col_5_15545974	Col_5_15545974	7628.71	442.5	1.712460878e-001	1.274128235e-001	1.789401436e-001	1.867263e+002	2.769821e+002	2.884829e+001	6.064108e+001	90	107	27	61	8.364257e+000	2.018050e+001	0	0	0	0	0	0	0	0	0	0	0	49.0373	36.2417	1	1	1	1	27.0811	28.0055	61.9838
DATA	242	2	78	0	0	NC_2_4630892	NC_2_4630892	7650.23	442.306	-4.132426966e-002	9.463064268e-002	6.623360729e-001	3.687433e+002	3.352740e+002	4.292465e+001	6.349524e+001	134	107	28	61	8.390182e+000	2.073387e+001	0	0	0	0	0	0	0	0	0	0	0	96.9127	43.8884	1	1	1	1	26.4388	28.2497	62.4317
DATA	243	2	79	0	0	Col_1_11163918	Col_1_11163918	7670.88	442.765	1.866783912e-002	7.045610921e-002	7.910425896e-001	7.174248e+002	7.489352e+002	7.502681e+001	9.227379e+001	224	163	28	61	8.016134e+000	2.078733e+001	0	0	0	0	0	0	0	0	0	0	0	188.703	98.0741	1	1	1	1	24.1747	28.073	62.1068
DATA	244	2	80	0	0	Col_2_6917292	Col_2_6917292	7692.33	442.722	-9.858785397e-002	7.288214493e-002	1.761507307e-001	7.394979e+002	5.893172e+002	7.713601e+001	7.985040e+001	237	139	28	60	7.958073e+000	2.060707e+001	0	0	0	0	0	0	0	0	0	0	0	194.64	77.2022	1	1	1	1	24.8756	28.1041	61.9024
DATA	245	2	81	0	0	Col_3_21283394	Col_3_21283394	7713.28	442.62	1.296981241e-002	7.634369238e-002	8.650988862e-001	5.488887e+002	5.655280e+002	5.910685e+001	7.809768e+001	182	140	28	61	8.182038e+000	2.045665e+001	0	0	0	0	0	0	0	0	0	0	0	144.555	74.1127	1	1	1	1	23.9365	28.2023	62.2977
DATA	246	2	82	0	0	Col_3_6782603	Col_3_6782603	7734.75	442.607	3.270704204e-002	6.174429874e-002	5.963077413e-001	4.351123e+003	4.691464e+003	4.356639e+002	4.722260e+002	1198.5	677.5	28	60	8.212077e+000	2.054479e+001	0	0	0	0	0	0	0	0	0	0	0	1146.54	615.03	1	1	1	1	25.1049	28.2238	62.0987
DATA	247	2	83	0	0	NC_3_2606872	NC_3_2606872	7756.19	442.172	-4.069494340e-002	7.169225387e-002	5.702836839e-001	7.185672e+002	6.542932e+002	7.512192e+001	8.472329e+001	228	147	27	61	8.269878e+000	2.043431e+001	0	0	0	0	0	0	0	0	0	0	0	189.422	85.8044	1	1	1	1	25.7804	27.6967	62.7934
DATA	248	2	84	0	0	Col_3_9154819	Col_3_9154819	7776.61	442.458	-2.267444701e-002	6.420540882e-002	7.239724077e-001	1.392474e+003	1.321638e+003	1.409585e+002	1.426983e+002	395.5	244	27	62	8.327506e+000	2.058286e+001	0	0	0	0	0	0	0	0	0	0	0	367.235	173.366	1	1	1	1	25.5572	27.7286	62.6121
DATA	249	2	85	0	0	NC_3_6776084	NC_3_6776084	7797.72	442.463	-3.420330006e-002	1.217608897e-001	7.787829044e-001	2.495937e+002	2.306908e+002	3.319821e+001	5.853357e+001	104.5	92.5	27	61	8.401920e+000	2.050011e+001	0	0	0	0	0	0	0	0	0	0	0	65.8479	30.2688	1	1	1	0	25.1049	27.7073	62.0869
DATA	250	2	86	0	0	Col_1_24702093	Col_1_24702093	7818.46	442.731	-1.261331372e-001	8.246237017e-002	1.261197020e-001	5.400192e+002	4.039020e+002	5.826704e+001	6.726148e+001	180	116	27	61	8.484369e+000	2.027557e+001	0	0	0	0	0	0	0	0	0	0	0	142.514	53.0073	1	1	1	1	24.4106	27.7047	61.8643
DATA	251	2	87	0	0	NC_4_1843031	NC_4_1843031	7840	442.071	-7.249025601e-002	6.296630368e-002	2.496274580e-001	2.244695e+003	1.899621e+003	2.255333e+002	1.974256e+002	623	308	27	60	8.355832e+000	2.023853e+001	0	0	0	0	0	0	0	0	0	0	0	592.448	249.366	1	1	1	1	25.3321	27.8941	61.8097
DATA	252	2	88	0	0	Col_3_14712406	Col_3_14712406	7861	442.5	-4.780634395e-002	6.336065164e-002	4.505421127e-001	1.781460e+003	1.595768e+003	1.794840e+002	1.683897e+002	527	266	27	60	8.353248e+000	2.043684e+001	0	0	0	0	0	0	0	0	0	0	0	470.289	209.512	1	1	1	1	25.3321	27.9703	62.2481
DATA	253	2	89	0	0	Col_3_14785184	Col_3_14785184	7882.42	442.468	-2.394203837e-001	1.083913901e-001	2.718503289e-002	3.786463e+002	2.181792e+002	4.372860e+001	5.801246e+001	134	96	28	60	8.359216e+000	2.015849e+001	0	0	0	0	0	0	0	0	0	0	0	99.9667	28.6498	1	1	1	0	26.2212	28.0396	61.5439
DATA	254	2	90	0	0	Col_4_12060675	Col_4_12060675	7903.12	442.235	1.191310312e-001	6.954242898e-002	8.669972722e-002	7.122660e+002	9.370726e+002	7.450984e+001	1.080262e+002	227	179	27	61	8.302867e+000	1.988414e+001	0	0	0	0	0	0	0	0	0	0	0	188.041	123.067	1	1	1	1	24.1747	27.8896	61.7793
DATA	255	2	91	0	0	Col_1_22569402	Col_1_22569402	7925.33	442.5	-6.679020960e-002	6.244646603e-002	2.848176459e-001	2.863386e+003	2.455216e+003	2.871729e+002	2.513344e+002	763.5	383	27	61	8.420183e+000	1.966963e+001	0	0	0	0	0	0	0	0	0	0	0	755.934	322.475	1	1	1	1	24.4106	27.917	61.6995
DATA	256	2	92	0	0	Col_5_808132	Col_5_808132	7946.08	442.367	3.119480312e-001	1.096858689e-001	4.454923651e-003	1.996165e+002	4.093969e+002	2.961596e+001	6.755547e+001	93	120.5	27	61	8.468703e+000	1.975890e+001	0	0	0	0	0	0	0	0	0	0	0	52.6912	53.7754	1	1	1	1	23.696	27.7407	61.7125
DATA	257	2	93	0	0	NC_4_2158688	NC_4_2158688	7967.22	442.522	-6.137149639e-002	9.464220640e-002	5.166887643e-001	3.763866e+002	3.267854e+002	4.353691e+001	6.289204e+001	134.5	111.5	27	61	8.304750e+000	2.009544e+001	0	0	0	0	0	0	0	0	0	0	0	99.3355	42.9254	1	1	1	1	27.0811	27.5348	61.8703
DATA	258	2	94	0	0	Col_1_22805032	Col_1_22805032	7988.4	442.586	-1.039958285e-002	1.090307658e-001	9.240113374e-001	2.830951e+002	2.763967e+002	3.578349e+001	6.042728e+001	114.5	100.5	27	61	8.467106e+000	1.994989e+001	0	0	0	0	0	0	0	0	0	0	0	74.6957	36.3066	1	1	1	1	27.501	27.7405	62.0324
DATA	259	2	95	0	0	Col_2_10918123	Col_2_10918123	8009.46	442.481	6.000384825e-002	6.758932049e-002	3.746638709e-001	8.490267e+002	9.748217e+002	8.768021e+001	1.113121e+002	252.5	189	27	61	8.369056e+000	2.004976e+001	0	0	0	0	0	0	0	0	0	0	0	223.943	128.047	1	1	1	1	24.4106	27.6182	61.7979
DATA	260	2	96	0	0	Col_3_9137150	Col_3_9137150	8030.28	442.35	5.111937628e-001	1.268281360e-001	5.563413440e-005	1.314476e+002	4.265270e+002	2.554467e+001	6.860857e+001	75.5	123.5	27	61	8.359217e+000	1.973833e+001	0	0	0	0	0	0	0	0	0	0	0	34.6571	56.0236	1	1	1	1	21.1402	27.713	61.6838
DATA	261	2	97	0	0	Col_1_25003932	Col_1_25003932	8052.03	442.579	3.910390899e-002	7.575658702e-002	6.057298610e-001	5.449321e+002	5.962745e+002	5.873385e+001	8.027410e+001	184	135.5	27	61	8.381055e+000	1.965630e+001	0	0	0	0	0	0	0	0	0	0	0	143.614	78.3113	1	1	1	1	25.5572	27.8532	61.4629
DATA	262	2	98	0	0	NC_5_25618804	NC_5_25618804	8072.75	442.607	-4.117664788e-002	6.155760615e-002	5.035513418e-001	1.532209e+004	1.393610e+004	1.532365e+003	1.394646e+003	4043.5	1850	27	60	8.375449e+000	2.028027e+001	0	0	0	0	0	0	0	0	0	0	0	4036.01	1830.06	1	1	1	1	25.1049	27.8674	61.5107
DATA	263	2	99	0	0	Col_3_21534932	Col_3_21534932	8094.15	442.5	5.440759746e-002	6.170863517e-002	3.779470062e-001	7.120686e+003	8.071039e+003	7.124064e+002	8.088923e+002	1812	921	27	60	8.338668e+000	1.974948e+001	0	0	0	1	0	0	0	0	0	0	0	1874.52	1059.71	1	1	1	1	26.6546	27.8032	61.279
DATA	264	2	100	0	0	Col_3_5436019	Col_3_5436019	8115.03	442.368	-3.713735618e-002	6.175966529e-002	5.476265019e-001	4.762956e+003	4.372594e+003	4.768012e+002	4.405530e+002	1268	662.5	27	60	8.107405e+000	1.962459e+001	0	0	0	0	0	0	0	0	0	0	0	1253.02	574.012	1	1	1	1	25.5572	27.5167	61.2462
DATA	265	2	101	1028	1	SM_08	SM_08	8136.5	442.676	0.000000000e+000	7.146323103e-001	1.000000000e+000	2.182631e+001	5.344121e+001	2.196608e+001	5.378248e+001	36	62	27	60	7.947200e+000	1.977898e+001	0	0	0	0	0	0	0	0	0	0	0	-2.03763	0.0843371	0	0	0	0	30	27.2511	61.5259
DATA	266	2	102	0	0	Col_2_1571380	Col_2_1571380	8158.03	442.368	-4.493695039e-002	6.357504856e-002	4.796701871e-001	1.671172e+003	1.506899e+003	1.685570e+002	1.600044e+002	478	246.5	26	60	7.987015e+000	2.010510e+001	0	0	0	0	0	0	0	0	0	0	0	438.983	197.72	1	1	1	1	25.5572	26.9403	61.189
DATA	267	2	103	0	0	NC_2_13618106	NC_2_13618106	8177.87	442.594	-8.217077009e-002	2.068693876e-001	6.912119648e-001	1.403835e+002	1.161837e+002	2.609815e+001	5.505136e+001	75	78	26	60	7.758084e+000	1.977572e+001	0	0	0	0	0	0	0	0	0	0	0	36.8486	15.24	1	1	1	0	18.8476	26.6194	60.2345
DATA	268	2	104	0	0	NC_2_17986644	NC_2_17986644	8199.29	442.8	7.626547888e-002	1.103687574e-001	4.895617414e-001	2.526964e+002	3.012067e+002	3.351763e+001	6.168417e+001	98.5	97	26	60	8.086931e+000	2.000171e+001	0	0	0	0	0	0	0	0	0	0	0	66.2717	39.496	1	1	1	1	24.8756	26.8462	60.0572
DATA	269	2	105	0	0	NC_4_6586630	NC_4_6586630	8221.33	441.956	1.386913344e-001	1.931045843e-001	4.726224168e-001	1.174411e+002	1.616261e+002	2.497812e+001	5.622126e+001	71.5	84.5	26	58.5	7.723324e+000	1.991094e+001	0	0	0	0	0	0	0	0	0	0	0	30.7648	21.1864	1	1	1	0	22.1978	26.5689	59.6015
DATA	270	2	106	0	0	NC_2_8761594	NC_2_8761594	8242.34	442.424	-3.164755568e-002	6.369589481e-002	6.192920618e-001	1.576274e+003	1.465495e+003	1.591643e+002	1.561373e+002	436	254.5	26	59	7.788847e+000	1.990785e+001	0	0	0	0	0	0	0	0	0	0	0	412.541	192.018	1	1	1	1	25.3321	26.5142	60.1158
DATA	271	2	107	0	0	NC_5_21798279	NC_5_21798279	8263.86	442.842	1.071502136e+000	1.177595009e-001	9.110722616e-020	7.423567e+002	8.752150e+003	7.745188e+001	8.768730e+002	235	1215	26	59	7.810669e+000	1.979901e+001	0	0	0	0	0	0	0	0	0	0	0	194.093	1146.21	1	1	1	1	25.1049	26.5039	60.1373
DATA	272	2	108	0	0	Col_3_20208243	Col_3_20208243	8284.08	443.122	2.911029412e-002	8.805764553e-002	7.409600599e-001	3.881542e+002	4.150636e+002	4.467094e+001	6.804735e+001	141	118	26	59	7.808969e+000	1.970489e+001	0	0	0	0	0	0	0	0	0	0	0	101.382	54.3321	1	1	1	1	22.9591	26.6309	60.2883
DATA	273	2	109	0	0	Col_3_7305271	Col_3_7305271	8305.62	442.766	9.697281739e-002	8.629879175e-002	2.611459036e-001	3.768936e+002	4.711851e+002	4.371007e+001	7.162933e+001	130.5	128	26	58	7.878009e+000	1.956384e+001	0	0	0	0	0	0	0	0	0	0	0	98.317	61.6473	1	1	1	1	23.696	26.4772	59.6776
DATA	274	2	110	0	0	Col_3_23278447	Col_3_23278447	8326.88	443.488	1.382943213e-001	9.456772568e-002	1.436360395e-001	3.040234e+002	4.180241e+002	3.762266e+001	6.827575e+001	116	115	26	58	7.821855e+000	1.926397e+001	0	0	0	0	0	0	0	0	0	0	0	79.2208	54.6589	1	1	1	1	21.6755	26.4306	59.0556
DATA	275	2	111	0	0	Col_1_18371899	Col_1_18371899	8348	442.5	3.038046111e-002	7.318695957e-002	6.780631565e-001	6.166491e+002	6.613305e+002	6.553734e+001	8.538636e+001	204	151.5	26	58	7.745880e+000	1.953140e+001	0	0	0	0	0	0	0	0	0	0	0	160.451	86.4263	1	1	1	1	26.2212	26.4693	59.2189
DATA	276	2	112	0	0	Col_2_17124882	Col_2_17124882	8369.22	442.522	7.926095287e-002	7.471884200e-002	2.887856392e-001	2.853415e+003	3.424726e+003	3.084824e+002	4.414731e+002	484	339	26	58	7.719574e+000	1.949935e+001	0	0	1	1	0	0	0	0	0	0	0	741.477	447.276	1	1	1	1	27.0811	26.3572	59.5387
DATA	277	2	113	0	0	Col_3_6471900	Col_3_6471900	8390.4	442.586	9.218588471e-002	8.729088276e-002	2.909330860e-001	3.709795e+002	4.587075e+002	4.326061e+001	7.091607e+001	133	124	26	58	7.673216e+000	1.974717e+001	0	0	0	0	0	0	0	0	0	0	0	96.2708	59.8673	1	1	1	1	27.501	26.3756	60.0632
DATA	278	2	114	0	0	Col_3_7785681	Col_3_7785681	8412.27	442.525	5.350786393e-002	6.165371507e-002	3.854614716e-001	1.059368e+004	1.198271e+004	1.059603e+003	1.199492e+003	2776	1621	26	59	7.738660e+000	1.965330e+001	0	0	0	0	0	0	0	0	0	0	0	2745.08	1562.75	1	1	1	1	25.7804	26.3133	60.1037
DATA	279	2	115	0	0	Col_1_25679407	Col_1_25679407	8432.6	442.586	5.235955678e-002	9.010988369e-002	5.611977144e-001	3.640094e+002	4.106503e+002	4.269755e+001	6.796986e+001	126.5	110	26	59	7.753423e+000	2.010776e+001	0	0	0	0	0	0	0	0	0	0	0	94.1933	53.5166	1	1	1	1	27.501	26.1896	60.3417
DATA	280	2	116	0	0	NC_1_11485320	NC_1_11485320	8453.95	442.746	4.760223845e-002	8.037626061e-002	5.536882062e-001	4.663563e+002	5.203794e+002	5.171464e+001	7.514182e+001	156	130	26	59	7.787353e+000	1.984932e+001	0	0	0	0	0	0	0	0	0	0	0	120.499	67.7615	1	1	1	1	26.0017	26.1855	60.0661
DATA	281	2	117	0	0	Col_5_6820989	Col_5_6820989	8474.74	442.736	-7.654789435e-004	7.279654380e-002	9.916101432e-001	6.527969e+002	6.516473e+002	6.901059e+001	8.479165e+001	210	145	26	60	7.915696e+000	2.007854e+001	0	0	0	0	0	0	0	0	0	0	0	168.42	84.7848	1	1	1	1	24.4106	26.2157	60.7556
DATA	282	2	118	0	0	NC_2_3544138	NC_2_3544138	8496.5	443.318	1.012922110e-001	6.222516670e-002	1.035602005e-001	6.013813e+003	7.593503e+003	6.017990e+002	7.612894e+002	1547	1062.5	26	59	7.811597e+000	2.037857e+001	0	0	0	0	0	0	0	0	0	0	0	1549.22	987.051	1	1	1	1	22.9591	26.2094	60.3165
DATA	283	2	119	0	0	NC_1_27783753	NC_1_27783753	8517.33	442.609	-2.402752049e-002	9.427946847e-002	7.988356953e-001	3.671818e+002	3.474191e+002	4.304023e+001	6.450439e+001	136	106	26	58	7.571044e+000	2.017727e+001	0	0	0	0	0	0	0	0	1	0	0	94.4297	45.1207	1	1	1	1	27.2919	25.8951	59.6296
DATA	284	2	120	0	0	NC_4_2326680	NC_4_2326680	8539.5	442.269	-6.187984851e-002	6.212679286e-002	3.192379237e-001	3.679237e+003	3.190641e+003	3.686108e+002	3.236689e+002	945	472	25	58	7.520690e+000	2.011395e+001	0	0	0	0	0	0	0	0	1	0	0	944.54	413.972	1	1	1	1	24.4106	25.7169	59.1976
DATA	285	2	121	0	0	NC_1_26305348	NC_1_26305348	8559.5	442.676	1.652526723e-002	1.556910030e-001	9.154701326e-001	1.755244e+002	1.823320e+002	2.855891e+001	5.742723e+001	80.5	88.5	25	58	7.784248e+000	2.039881e+001	0	0	0	0	0	0	0	0	1	0	0	44.994	23.6338	1	1	1	0	27.0811	25.9672	58.9958
DATA	286	2	122	0	0	Col_3_607305	Col_3_607305	8581.31	442.315	5.287646068e-002	6.608935076e-002	4.236671403e-001	1.007244e+003	1.137657e+003	1.032219e+002	1.261521e+002	294	215	25	57	7.708567e+000	1.987424e+001	0	0	0	0	0	0	0	0	1	0	0	257.735	147.307	1	1	1	1	24.8756	25.6893	58.6269
DATA	287	2	123	0	0	Col_3_18609790	Col_3_18609790	8602	442.5	-7.208396633e-002	6.706330978e-002	2.824354314e-001	1.066136e+003	9.030850e+002	1.089838e+002	1.055166e+002	302.5	188	25	58	7.686970e+000	1.999975e+001	0	0	0	0	0	0	0	0	1	0	0	272.361	116.808	1	1	1	1	26.2212	25.6733	59.4832
DATA	288	2	124	0	0	Col_2_2441608	Col_2_2441608	8622.91	442.327	-3.746988799e-002	7.457594799e-002	6.153585326e-001	6.358307e+002	5.832726e+002	6.749501e+001	7.991741e+001	201	136	25	58	7.727567e+000	1.982335e+001	0	0	0	0	0	0	0	0	1	0	0	162.153	75.3588	1	1	1	1	25.3321	25.9987	59.6651
DATA	289	2	125	0	0	NC_3_2616994	NC_3_2616994	8644.33	442.609	0.000000000e+000	7.115704485e-001	1.000000000e+000	2.253867e+001	5.435148e+001	2.268300e+001	5.469870e+001	34	70	25	58	7.718448e+000	2.008944e+001	0	0	0	0	0	0	0	0	1	0	0	-4.9974	0.177961	0	0	0	0	27.2919	25.8166	59.6717
DATA	290	2	126	0	0	NC_1_4271217	NC_1_4271217	8665.5	442.676	1.118429576e-001	3.864186578e-001	7.722487653e-001	5.919895e+001	7.658734e+001	2.348084e+001	5.529832e+001	52	72	26	58	7.778843e+000	1.963102e+001	0	0	0	0	0	0	0	0	0	0	0	15.0455	9.87109	1	1	0	0	27.0811	26.1484	59.3397
DATA	291	2	127	0	0	Col_1_22523812	Col_1_22523812	8687.39	442.737	8.659600657e-002	7.980815968e-002	2.778986100e-001	4.628172e+002	5.649441e+002	5.157681e+001	7.873198e+001	158.5	138	26	58.5	7.661594e+000	1.945824e+001	0	0	0	0	0	0	0	0	1	0	0	117.413	72.7186	1	1	1	1	25.1049	26.1062	59.4797
DATA	292	2	128	0	0	NC_2_421707	NC_2_421707	8708.37	442.833	-7.996839194e-002	7.600337013e-002	2.927220094e-001	6.400566e+002	5.324146e+002	6.794622e+001	7.648259e+001	196	128	26	58	7.753078e+000	1.933751e+001	0	0	0	0	0	0	0	0	1	0	0	162.097	68.4424	1	1	1	1	24.8756	26.1201	59.1582
DATA	293	2	129	0	0	Col_5_8923386	Col_5_8923386	8729.5	442.5	8.939748413e-002	6.690274732e-002	1.814739922e-001	9.225849e+002	1.133454e+003	9.504469e+001	1.259767e+002	260	204	26	58	7.674058e+000	1.928998e+001	0	0	0	0	0	0	0	0	1	0	0	233.224	145.513	1	1	1	1	24.4106	25.9601	59.1636
DATA	294	2	130	0	0	Col_2_18304785	Col_2_18304785	8750.19	442.208	-4.348171973e-002	1.182499016e-001	7.130891780e-001	2.694991e+002	2.438235e+002	3.535564e+001	6.021283e+001	106	93	25	57.5	7.720969e+000	1.904076e+001	0	0	0	0	0	0	0	0	1	0	0	68.0066	31.2601	1	1	1	0	24.4106	25.7973	58.9541
DATA	295	2	131	0	0	NC_4_3557490	NC_4_3557490	8771.22	442.522	1.002261566e-001	7.872169400e-002	2.029574690e-001	4.764832e+002	6.001693e+002	5.287591e+001	8.149776e+001	155	141.5	25	56	7.735556e+000	1.893808e+001	0	0	0	0	0	0	0	0	1	0	0	120.035	76.8355	1	1	1	1	27.0811	25.6415	57.8183
DATA	296	2	132	0	0	NC_5_20922657	NC_5_20922657	8792.46	442.667	1.575058181e-002	7.059461933e-002	8.234475112e-001	7.333867e+002	7.604726e+002	7.684975e+001	9.397938e+001	226	156	25	56	7.664097e+000	1.908558e+001	0	0	0	0	0	0	0	0	1	0	0	184.433	97.2128	1	1	1	1	24.6442	25.5541	57.6158
DATA	297	2	133	0	0	Col_4_14184094	Col_4_14184094	8813.69	442.5	-8.042356283e-003	6.274156702e-002	8.980047334e-001	2.051749e+003	2.014104e+003	2.064605e+002	2.088645e+002	550.5	325	25	56	7.702536e+000	1.917500e+001	0	0	0	0	0	0	0	0	1	0	0	515.059	257.077	1	1	1	1	24.4106	25.6003	57.588
DATA	298	2	134	0	0	Col_3_18879086	Col_3_18879086	8834.8	443.018	1.436346329e-001	6.530859925e-002	2.785503756e-002	1.227187e+003	1.708226e+003	1.248631e+002	1.795781e+002	327	275.5	25	56	7.592966e+000	1.925249e+001	0	0	0	0	0	0	0	0	1	0	0	307.564	217.688	1	1	1	1	24.8756	25.3193	57.5493
DATA	299	2	135	0	0	NC_3_10257014	NC_3_10257014	8855.89	442.557	-2.760883317e-002	7.223370145e-002	7.023015992e-001	7.099874e+002	6.662570e+002	7.465692e+001	8.669861e+001	215	152	25	57	7.695777e+000	1.943550e+001	0	0	0	0	0	0	0	0	1	0	0	177.623	84.7706	1	1	1	1	26.2212	25.2283	58.0058
DATA	300	2	136	0	0	NC_1_11824678	NC_1_11824678	8876.58	441.778	2.087810674e-002	8.638214771e-002	8.090167414e-001	4.202503e+002	4.409467e+002	4.796726e+001	7.093467e+001	140	123.5	25	56	7.677724e+000	1.925107e+001	0	0	0	0	0	0	0	0	1	0	0	104.948	56.0151	1	1	1	1	20.0267	25.11	57.1671
DATA	301	2	137	0	0	Col_3_9637959	Col_3_9637959	8898	442.5	-1.829819726e-002	6.389467640e-002	7.745866138e-001	1.524780e+003	1.461871e+003	1.542270e+002	1.564254e+002	412	248	24	56	7.656765e+000	1.928898e+001	0	0	0	0	0	0	0	0	1	0	0	380.191	185.381	1	1	1	1	26.2212	25.0567	57.6146
DATA	302	2	138	0	0	NC_4_2992483	NC_4_2992483	8919.43	442.701	-1.205234700e-001	4.142946915e-001	7.711183046e-001	7.312888e+001	5.540711e+001	2.432339e+001	5.585127e+001	58	69	24	56	7.686255e+000	1.940367e+001	0	0	0	0	0	0	0	0	1	0	0	18.2046	4.02044	1	0	0	0	26.8687	25.0538	57.7613
DATA	303	2	139	0	0	Col_3_11427598	Col_3_11427598	8940.31	442.607	-1.270691885e-001	6.418391770e-002	4.772973463e-002	2.078081e+003	1.550934e+003	2.091030e+002	1.648460e+002	562	264	24	56	7.617140e+000	1.945725e+001	0	0	0	0	0	0	0	0	1	0	0	516.491	195.981	1	1	1	1	26.2212	24.8847	57.8841
DATA	304	2	140	0	0	Col_3_2167717	Col_3_2167717	8961.57	442.525	1.418968011e-001	6.309444451e-002	2.451512022e-002	3.488162e+003	4.836079e+003	3.495916e+002	4.868350e+002	904	666	24	57	7.564636e+000	1.930219e+001	0	0	0	0	0	0	0	0	1	0	0	865.585	609.982	1	1	1	1	26.2212	24.9114	58.0133
DATA	305	2	141	0	0	Col_4_7673035	Col_4_7673035	8982.62	442.196	-5.673644440e-002	6.520546254e-002	3.842359423e-001	1.322078e+003	1.160168e+003	1.342468e+002	1.288534e+002	360	210	25	56	7.856663e+000	1.906554e+001	0	0	0	0	0	0	0	0	1	0	0	327.557	146.063	1	1	1	1	25.1049	25.1728	57.5403
DATA	306	2	142	0	0	Col_4_15030031	Col_4_15030031	9003.66	442.283	-7.049002010e-002	7.631852164e-002	3.556793754e-001	6.382270e+002	5.426067e+002	6.795732e+001	7.809984e+001	203	132	25	57	7.790298e+000	1.961424e+001	0	0	0	0	0	0	0	0	1	0	0	157.898	68.1828	1	1	1	1	24.8756	25.3087	57.8643
DATA	307	2	143	0	0	NC_5_22578738	NC_5_22578738	9025	442.5	5.819559456e-002	1.900561544e-001	7.594507698e-001	1.375815e+002	1.573098e+002	2.712308e+001	5.844155e+001	70	85	25	56	7.858365e+000	1.995729e+001	0	0	0	0	0	0	0	0	1	0	0	33.9906	19.7279	1	1	1	0	26.2212	25.3446	57.9367
DATA	308	2	144	0	0	Col_2_3154250	Col_2_3154250	9046.67	442.653	1.518301860e-002	6.173289459e-002	8.057232807e-001	4.296022e+003	4.448868e+003	4.302394e+002	4.484477e+002	1076.5	562.5	25	56	7.774768e+000	1.975357e+001	0	0	0	0	0	0	0	0	1	0	0	1059.92	556.773	1	1	1	1	23.9365	25.3211	57.7917
DATA	309	2	145	0	0	NC_4_10636017	NC_4_10636017	9067.5	442.676	0.000000000e+000	7.115670091e-001	1.000000000e+000	2.328732e+001	5.615642e+001	2.343645e+001	5.651499e+001	30.5	57.5	25	56	7.650806e+000	1.959936e+001	0	0	0	0	0	0	0	0	1	0	0	-6.07928	-5.2872	0	0	0	0	30	25.3332	57.8554
DATA	310	2	146	0	0	NC_3_14352387	NC_3_14352387	9088.04	442.375	-2.281787162e-002	1.789302593e-001	8.985258151e-001	1.626172e+002	1.542939e+002	2.854988e+001	5.869368e+001	79	83	25	56	7.664292e+000	1.952410e+001	0	0	0	0	0	0	0	0	1	0	0	40.0196	19.2319	1	1	1	0	23.2073	25.4523	57.6235
DATA	311	2	147	0	0	Col_5_14632308	Col_5_14632308	9109.82	442.579	2.087794885e-001	6.530908555e-002	1.389656354e-003	1.829452e+003	2.958697e+003	1.844475e+002	3.012639e+002	484.5	427.5	24	56	7.457710e+000	1.964513e+001	0	0	0	0	0	0	0	0	1	0	0	449.7	367.97	1	1	1	1	25.7804	24.9601	57.6802
DATA	312	2	148	0	0	Col_1_4640897	Col_1_4640897	9131	442.5	-1.029350538e-001	7.007508519e-002	1.418531037e-001	9.265710e+002	7.310442e+002	9.559545e+001	9.262530e+001	253.5	157	24	56	7.611655e+000	1.935180e+001	0	0	0	0	0	0	0	0	1	0	0	227.51	90.721	1	1	1	1	26.2212	24.8985	57.409
DATA	313	2	149	0	0	NC_5_14149118	NC_5_14149118	9152	442.5	4.211691953e-001	1.762291000e-001	1.685314925e-002	9.878050e+001	2.605196e+002	2.553109e+001	6.267562e+001	61	93	24	55	7.623399e+000	1.931866e+001	0	0	0	0	0	0	0	0	1	0	0	24.2303	32.2585	1	1	0	0	26.2212	24.7927	56.778
DATA	314	2	150	0	0	NC_1_26267745	NC_1_26267745	9173.24	442.597	-3.980455888e-002	7.090212354e-002	5.745238609e-001	7.971577e+002	7.273437e+002	8.312564e+001	9.249161e+001	232	146	24	56	7.657085e+000	1.952395e+001	0	0	0	0	0	0	0	0	1	0	0	195.361	89.857	1	1	1	1	26.0017	24.6967	56.9955
DATA	315	2	151	0	0	Col_3_19582717	Col_3_19582717	9194.43	443.341	1.129545320e-001	7.509022280e-002	1.325167982e-001	5.613912e+002	7.281488e+002	6.089030e+001	9.263786e+001	178	157.5	24	56	7.665171e+000	1.942348e+001	0	0	0	0	0	0	0	0	1	0	0	137.487	89.7456	1	1	1	1	23.2073	24.7578	57.2064
DATA	316	2	152	0	0	NC_3_1744221	NC_3_1744221	9216.27	443.51	0.000000000e+000	7.156193220e-001	1.000000000e+000	2.344713e+001	5.704488e+001	2.363530e+001	5.760751e+001	42	68	25	56	7.547415e+000	1.944515e+001	0	0	0	0	0	0	0	0	1	0	0	3.27977	5.87316	0	0	0	0	23.9365	25.0244	57.0079
DATA	317	2	153	0	0	Col_5_25071448	Col_5_25071448	9237.05	443.5	-5.005856550e-002	6.346219900e-002	4.302327516e-001	1.868323e+003	1.664920e+003	1.883185e+002	1.761562e+002	494.5	270	24	55	7.458057e+000	1.917272e+001	0	0	0	0	0	0	0	0	1	1	0	456.946	204.222	1	1	1	1	22.4545	24.9228	56.5446
DATA	318	2	154	0	0	NC_4_6875499	NC_4_6875499	9257.87	444.037	5.669364034e-002	1.254721451e-001	6.513824926e-001	2.318841e+002	2.642193e+002	3.310109e+001	6.344758e+001	94	96	24	55	7.445837e+000	1.951286e+001	0	0	0	0	0	0	0	0	1	1	0	56.69	32.3312	1	1	1	0	24.4106	24.8461	56.5653
DATA	319	2	155	0	0	Col_2_14662026	Col_2_14662026	9279.16	443.245	2.000655650e-002	7.649987607e-002	7.936884147e-001	5.817518e+002	6.091781e+002	6.279313e+001	8.399387e+001	173	137	24	55	7.500684e+000	1.942938e+001	0	0	0	0	0	0	0	0	1	1	0	142.142	74.3577	1	1	1	1	23.9365	24.7408	56.44
DATA	320	2	156	0	0	NC_4_2294185	NC_4_2294185	9300.16	443.612	-1.314274609e-002	8.428319766e-002	8.760838297e-001	4.783528e+002	4.640936e+002	5.335806e+001	7.426122e+001	149	126	24	56	7.452622e+000	1.959449e+001	0	0	0	0	0	0	0	0	1	0	0	116.852	56.5057	1	1	1	1	23.696	24.7305	56.9749
DATA	321	2	157	0	0	Col_4_2440170	Col_4_2440170	9320.98	443.54	-2.551908743e-002	1.260636992e-001	8.395804978e-001	2.549257e+002	2.403779e+002	3.476992e+001	6.289472e+001	101.5	95	24	56	7.493228e+000	1.969519e+001	0	0	0	0	0	0	0	0	1	0	0	62.2619	29.1933	1	1	1	0	23.696	24.6682	57.3465
DATA	322	2	158	0	0	Col_5_23089709	Col_5_23089709	9342.52	443.241	3.191944496e-002	1.090473684e-001	7.697424956e-001	2.922660e+002	3.145558e+002	3.759509e+001	6.622193e+001	103.5	103	24	56	7.485449e+000	1.948880e+001	0	0	0	0	0	0	0	0	1	0	0	71.3741	38.1009	1	1	1	1	25.1049	24.6019	57.2051
DATA	323	2	159	0	0	Col_5_8762121	Col_5_8762121	9363.95	443.047	1.122099118e-002	6.635272293e-002	8.657091450e-001	1.077146e+003	1.105340e+003	1.102795e+002	1.250277e+002	310	191.5	24	56	7.482886e+000	1.982765e+001	0	0	0	0	0	0	0	0	1	0	0	263.063	133.526	1	1	1	1	27.7085	24.692	57.7368
DATA	324	2	160	0	0	Col_3_645720	Col_3_645720	9384.78	442.583	7.207920829e-002	1.122308580e-001	5.207170065e-001	2.691840e+002	3.177814e+002	3.582720e+001	6.664935e+001	101	102.5	24	56	7.459026e+000	1.937103e+001	0	0	0	0	0	0	0	0	1	0	0	65.7495	38.287	1	1	1	1	25.7804	24.7099	57.4498
DATA	325	2	161	0	0	NC_2_16896608	NC_2_16896608	9405.91	442.896	5.290817578e-002	1.105197145e-001	6.321366899e-001	7.675404e+002	8.669807e+002	1.242949e+002	1.664289e+002	152.5	126	24	56	7.499789e+000	1.921681e+001	0	0	1	0	0	0	0	0	1	0	0	187.559	104.169	1	1	1	1	28.1191	24.6854	57.208
DATA	326	2	162	66	1	DarkCorner	DarkCorner	9427	442.797	0.000000000e+000	7.183978639e-001	1.000000000e+000	2.347003e+001	5.853583e+001	2.362032e+001	5.890959e+001	36	57	24	56	7.517769e+000	1.936081e+001	0	0	0	0	0	0	0	0	1	0	0	-2.09397	-3.57996	0	0	0	0	30	24.5558	56.8536
DATA	327	2	163	66	1	DarkCorner	DarkCorner	9449.05	443.339	0.000000000e+000	7.212930393e-001	1.000000000e+000	2.345026e+001	5.870893e+001	2.360043e+001	5.928505e+001	34	69.5	24	56	7.574398e+000	1.916858e+001	0	0	0	0	0	0	0	0	1	1	0	-3.52665	5.83088	0	0	0	0	26.6546	24.4383	56.5701
DATA	328	2	164	66	1	DarkCorner	DarkCorner	9469.59	443.485	0.000000000e+000	7.199350100e-001	1.000000000e+000	2.342984e+001	5.887248e+001	2.357989e+001	5.924840e+001	30	67	24	56	7.605254e+000	1.928670e+001	0	0	0	0	0	0	0	0	1	1	0	-7.86879	-0.368905	0	0	0	0	27.501	24.3262	56.4867
DATA	329	3	1	66	1	DarkCorner	DarkCorner	6008.89	448.811	0.000000000e+000	7.117152420e-001	1.000000000e+000	2.261247e+001	5.456948e+001	2.275727e+001	5.491792e+001	40.5	68.5	32	65	9.042128e+000	2.158245e+001	0	0	0	0	0	0	0	0	0	0	0	-3.31261	-0.632857	0	0	0	0	30	32.2056	66.2518
DATA	330	3	2	66	1	DarkCorner	DarkCorner	6031.35	447.86	0.000000000e+000	7.110497115e-001	1.000000000e+000	2.271460e+001	5.463354e+001	2.286006e+001	5.498238e+001	39.5	68.5	32	65	9.096227e+000	2.150400e+001	0	0	0	0	0	0	0	0	0	0	0	-2.23251	-0.179568	0	0	0	0	30	32.391	66.3039
DATA	331	3	3	0	0	Col_4_6792843	Col_4_6792843	6051.87	448.571	3.585668023e-002	8.841004667e-002	6.850567667e-001	3.911750e+002	4.248424e+002	4.534796e+001	6.953079e+001	144.5	116.5	32	64	9.058631e+000	2.152571e+001	0	0	0	0	0	0	0	0	0	0	0	98.4728	54.4814	1	1	1	1	26.4388	32.585	66.0757
DATA	332	3	4	0	0	NC_1_5390149	NC_1_5390149	6073.62	448.414	5.192544327e-002	1.081549890e-001	6.311547566e-001	2.746382e+002	3.095183e+002	3.583815e+001	6.319703e+001	113	106	32	63	9.031691e+000	2.134277e+001	0	0	0	0	0	0	0	0	0	0	0	68.8845	39.6516	1	1	1	1	25.1049	32.2914	65.2004
DATA	333	3	5	0	0	NC_5_10643669	NC_5_10643669	6094.24	448.48	-1.575206586e-001	1.190190498e-001	1.856721083e-001	3.067547e+002	2.134374e+002	3.839872e+001	5.913523e+001	119	98	31	63	8.875701e+000	2.088542e+001	0	0	0	0	0	0	0	0	0	0	0	76.6969	27.3179	1	1	1	0	23.9365	31.8839	64.6157
DATA	334	3	6	0	0	Col_4_13331099	Col_4_13331099	6116	448.5	9.861876992e-003	6.937930929e-002	8.869659857e-001	7.968895e+002	8.151921e+002	8.298868e+001	9.844923e+001	231.5	174.5	31	63	9.105316e+000	2.097741e+001	0	0	0	0	0	0	0	0	0	0	0	198.628	104.243	1	1	1	1	26.2212	31.5869	65.0008
DATA	335	3	7	0	0	NC_5_1452901	NC_5_1452901	6137.47	447.383	-1.238398618e-001	6.254676048e-002	4.770841705e-002	8.650924e+003	6.504631e+003	8.654045e+002	6.528045e+002	2043	819	31	64	9.116164e+000	2.130045e+001	0	0	0	0	0	0	0	0	0	0	0	2149.69	831.154	1	1	1	1	22.7082	31.3548	65.3704
DATA	336	3	8	0	0	Col_4_7586796	Col_4_7586796	6157.67	448.383	-9.500778781e-002	6.695648940e-002	1.559141316e-001	1.150451e+003	9.244005e+002	1.173791e+002	1.077091e+002	329	182	31	63	8.774034e+000	2.144904e+001	0	0	0	0	0	0	0	0	0	0	0	285.247	118.03	1	1	1	1	25.7804	31.2354	64.9849
DATA	337	3	9	0	0	Col_1_27740394	Col_1_27740394	6179.5	448.324	8.715019675e-002	6.775570948e-002	1.983588417e-001	8.568493e+002	1.047260e+003	8.880881e+001	1.184393e+002	258	192	31	63	8.725878e+000	2.157756e+001	0	0	0	0	0	0	0	0	0	0	0	211.939	133.624	1	1	1	1	27.0811	31.1029	64.8672
DATA	338	3	10	0	0	NC_5_24456137	NC_5_24456137	6200.5	448.324	1.688062321e-001	4.181775072e-001	6.864544926e-001	5.166158e+001	7.620332e+001	2.395971e+001	5.587603e+001	56	80	31	63	8.738219e+000	2.129753e+001	0	0	0	0	0	0	0	0	0	0	0	12.7517	9.71716	1	1	0	0	27.0811	30.8952	64.8198
DATA	339	3	11	0	0	NC_3_16083971	NC_3_16083971	6220.79	448.448	0.000000000e+000	7.084499093e-001	1.000000000e+000	2.328899e+001	5.503234e+001	2.345096e+001	5.546148e+001	44	73	30	63	8.638275e+000	2.148188e+001	0	0	0	0	0	0	0	0	0	0	0	1.91138	3.74117	0	0	0	0	30	30.8499	64.4453
DATA	340	3	12	0	0	Col_5_7828815	Col_5_7828815	6243	448.5	-8.776120970e-002	6.204325582e-002	1.572103062e-001	8.030245e+003	6.560963e+003	8.033676e+002	6.584321e+002	2009	935	30	62	8.602259e+000	2.134703e+001	0	0	0	0	0	0	0	0	0	0	0	1975.07	835.742	1	1	1	1	26.2212	30.22	64.5303
DATA	341	3	13	0	0	NC_2_6893966	NC_2_6893966	6264	448.5	5.083494188e-002	4.189916367e-001	9.034321417e-001	5.948145e+001	6.686772e+001	2.425507e+001	5.583863e+001	56	74.5	30	62	8.542859e+000	2.111787e+001	0	0	0	0	0	0	0	0	0	0	0	14.608	8.51398	1	1	0	0	30	30.2474	63.8452
DATA	342	3	14	0	0	NC_5_23707859	NC_5_23707859	6285.33	448.391	-4.189164013e-002	9.053080382e-002	6.435553680e-001	4.133769e+002	3.753657e+002	4.757325e+001	6.696697e+001	141.5	118	30	62	8.736226e+000	2.131622e+001	0	0	0	0	0	0	0	0	0	0	0	101.385	47.7755	1	1	1	1	30	30.8058	63.909
DATA	343	3	15	0	0	NC_4_6351369	NC_4_6351369	6306.48	448.227	2.275733463e-001	1.877064566e-001	2.253633012e-001	1.130592e+002	1.909322e+002	2.614414e+001	5.866950e+001	68	92	30	62	8.681589e+000	2.102289e+001	0	0	0	0	0	0	0	0	0	0	0	27.697	24.2935	1	1	0	0	22.7082	30.7592	64.0849
DATA	344	3	16	0	0	NC_4_4914754	NC_4_4914754	6327.84	447.865	5.464550636e-001	4.325398406e-001	2.064585651e-001	3.076084e+001	1.082563e+002	2.379706e+001	5.653645e+001	47	82	30	63	8.760751e+000	2.134456e+001	0	0	0	0	0	0	0	0	0	0	0	7.52798	13.7705	1	1	0	0	21.1402	30.9772	64.5526
DATA	345	3	17	0	0	NC_4_8009104	NC_4_8009104	6348.57	448.589	5.389858980e-002	6.382925994e-002	3.984357477e-001	1.476366e+003	1.671447e+003	1.495128e+002	1.761195e+002	406	279	31	62	8.785812e+000	2.104399e+001	0	0	0	0	0	0	0	0	0	0	0	361.086	212.558	1	1	1	1	24.8756	31.1241	64.108
DATA	346	3	18	0	0	Col_3_18401779	Col_3_18401779	6369.61	448.368	-7.290629142e-003	7.255840513e-002	9.199636913e-001	6.840474e+002	6.726599e+002	7.237026e+001	8.721525e+001	197	154	30	62	8.956504e+000	2.142536e+001	0	0	0	0	0	0	0	0	0	0	0	167.193	85.528	1	1	1	1	24.8756	30.8719	63.9871
DATA	347	3	19	66	-1	(-)3xSLv1	NegativeControl	6391	448.5	0.000000000e+000	7.064066014e-001	1.000000000e+000	2.348707e+001	5.516927e+001	2.364036e+001	5.552299e+001	41.5	64	30	62	8.799932e+000	2.080715e+001	0	0	0	0	0	0	0	0	0	0	0	0.902406	0.510174	0	0	0	0	30	30.845	63.9482
DATA	348	3	20	0	0	NC_5_4425576	NC_5_4425576	6412.19	448.651	1.044952099e-001	1.266227339e-001	4.092305750e-001	2.101494e+002	2.673150e+002	3.163326e+001	6.162615e+001	92	100	30	63	8.814689e+000	2.055712e+001	0	0	0	0	0	0	0	0	0	0	0	51.3279	33.981	1	1	1	0	26.4388	30.7716	63.9424
DATA	349	3	21	0	0	NC_5_6302487	NC_5_6302487	6433.08	448.385	1.602309357e-002	7.012902423e-002	8.192729462e-001	7.608514e+002	7.894470e+002	7.967574e+001	9.651759e+001	220.5	160.5	30	62	8.868414e+000	2.087832e+001	0	0	0	0	0	0	0	0	0	0	0	185.794	100.351	1	1	1	1	24.4106	30.6621	64.2884
DATA	350	3	22	0	0	NC_2_18903954	NC_2_18903954	6454.5	448.324	-3.214440269e-002	9.866170327e-002	7.445724598e-001	3.524427e+002	3.272985e+002	4.244373e+001	6.445614e+001	123.5	104.5	30	62	8.688575e+000	2.040617e+001	0	0	0	0	0	0	0	0	0	0	0	86.0609	41.6051	1	1	1	1	27.0811	30.2211	64.0566
DATA	351	3	23	0	0	NC_4_3002968	NC_4_3002968	6475.6	448.414	-1.493052962e-002	1.523099611e-001	9.219106396e-001	1.913121e+002	1.848468e+002	3.041659e+001	5.852171e+001	89	93	30	62	8.477454e+000	2.034666e+001	0	0	0	0	0	0	0	0	0	0	0	46.7215	23.4981	1	1	1	0	27.501	30.0012	63.662
DATA	352	3	24	0	0	NC_5_10964726	NC_5_10964726	6496.98	448.211	-4.571714935e-002	9.157086268e-002	6.176002277e-001	4.072967e+002	3.666011e+002	4.709403e+001	6.653187e+001	132.5	114	29	62	8.466928e+000	1.990251e+001	0	0	0	0	0	0	0	0	0	0	0	99.4884	46.6074	1	1	1	1	25.3321	29.7073	62.8691
DATA	353	3	25	0	0	NC_3_1563859	NC_3_1563859	6517.31	448.558	-1.182363696e-002	4.721180155e-001	9.800200140e-001	5.668508e+001	5.516265e+001	2.430241e+001	5.572156e+001	53	73	29	62	8.161476e+000	1.991778e+001	0	0	0	0	0	0	0	0	0	0	0	13.852	6.09659	1	0	0	0	24.4106	29.4199	62.8646
DATA	354	3	26	66	-1	(-)3xSLv1	NegativeControl	6539.15	448.5	0.000000000e+000	7.065525150e-001	1.000000000e+000	2.347048e+001	5.515345e+001	2.363724e+001	5.550722e+001	42.5	69	29	62	8.118870e+000	2.022867e+001	0	0	0	0	0	0	1	0	0	0	0	2.15666	0.537271	0	0	0	0	26.6546	29.4011	63.1945
DATA	355	3	27	0	0	Col_1_24216823	Col_1_24216823	6559.82	448.368	-6.995993674e-002	6.637368324e-002	2.918686091e-001	1.165054e+003	9.917130e+002	1.188732e+002	1.136425e+002	327	187	29	63	8.656245e+000	2.050982e+001	0	0	0	0	0	0	0	0	0	0	0	284.992	126.139	1	1	1	1	25.7804	29.9576	63.8276
DATA	356	3	28	0	0	NC_1_6369009	NC_1_6369009	6581.5	448.324	1.750350652e-002	1.320116531e-001	8.945171535e-001	2.196030e+002	2.286345e+002	3.223057e+001	6.000783e+001	91	98	29	62	8.687494e+000	2.001416e+001	0	0	0	0	0	0	0	0	0	0	0	53.7562	29.0876	1	1	1	0	27.0811	29.7222	63.401
DATA	357	3	29	0	0	NC_1_12654759	NC_1_12654759	6602.6	448.414	1.031438818e-001	1.943472887e-001	5.956132227e-001	1.259268e+002	1.596842e+002	2.672514e+001	5.772007e+001	72.5	83	29	62	8.523920e+000	1.969113e+001	0	0	0	0	0	0	0	0	0	0	0	30.8503	20.3207	1	1	1	0	27.501	29.3059	62.7412
DATA	358	3	30	0	0	NC_4_2368089	NC_4_2368089	6623.78	448.478	0.000000000e+000	7.068437101e-001	1.000000000e+000	2.340138e+001	5.509926e+001	2.355123e+001	5.545108e+001	39	64	29	62	8.505497e+000	2.006356e+001	0	0	0	0	0	0	0	0	0	0	0	-1.05365	-3.5169	0	0	0	0	30	29.2803	63.0987
DATA	359	3	31	0	0	NC_1_22522	NC_1_22522	6644.75	448.523	-2.507473723e-002	1.197060265e-001	8.340819011e-001	2.620191e+002	2.473195e+002	3.521537e+001	6.070031e+001	102	99	28.5	62	8.518997e+000	2.064479e+001	0	0	0	0	0	0	0	0	0	0	0	64.3112	31.4921	1	1	1	0	27.0811	29.093	63.5797
DATA	360	3	32	0	0	NC_3_22002411	NC_3_22002411	6665.47	448.059	1.111876336e-001	2.906026456e-001	7.020085582e-001	8.080702e+001	1.043847e+002	2.485639e+001	5.638765e+001	61	75	28	61	8.423619e+000	2.060363e+001	0	0	0	0	0	0	0	0	0	0	0	19.8523	13.2965	1	1	0	0	24.4106	28.8548	62.8736
DATA	361	3	33	0	0	NC_1_13202988	NC_1_13202988	6687	448.5	-5.697979755e-002	8.143805212e-002	4.841331441e-001	5.238126e+002	4.594054e+002	5.740181e+001	7.196449e+001	166.5	123.5	28	61	8.404169e+000	2.090412e+001	0	0	0	0	0	0	0	0	0	0	0	128.848	58.5407	1	1	1	1	25.3321	28.8878	62.7313
DATA	362	3	34	0	0	Col_4_14725221	Col_4_14725221	6708.23	448.196	-1.791465885e-001	7.736703110e-002	2.058330272e-002	7.225348e+002	4.783130e+002	7.596360e+001	7.316829e+001	212.5	128	29	61	8.571644e+000	2.051491e+001	0	0	0	0	0	0	0	0	0	0	0	177.934	60.9757	1	1	1	1	24.8756	29.0634	62.3505
DATA	363	3	35	0	0	NC_3_16147323	NC_3_16147323	6729.5	448.333	-5.047484726e-002	9.775449779e-002	6.056148939e-001	3.641859e+002	3.242264e+002	4.329872e+001	6.414336e+001	130	111	29	62	8.535637e+000	2.071837e+001	0	0	0	0	0	0	0	0	0	0	0	89.8035	41.3503	1	1	1	1	25.3321	29.2185	62.8525
DATA	364	3	36	0	0	NC_1_17014755	NC_1_17014755	6750.71	448.5	0.000000000e+000	4.876079397e-001	1.000000000e+000	5.248594e+001	5.496985e+001	2.396883e+001	5.534545e+001	49.5	70.5	29	62	8.623890e+000	2.032305e+001	0	0	0	0	0	0	0	0	0	0	0	12.9602	2.10583	1	0	0	0	30	29.2484	63.375
DATA	365	3	37	0	0	NC_5_15392061	NC_5_15392061	6772	448.5	-1.066392346e-001	7.319159057e-002	1.451198284e-001	7.616434e+002	5.958164e+002	7.966446e+001	8.128607e+001	219	136	29	62	8.670834e+000	1.989197e+001	0	0	0	0	0	0	0	0	0	0	0	188.335	76.0583	1	1	1	1	26.2212	29.4004	63.3063
DATA	366	3	38	0	0	Col_1_16868905	Col_1_16868905	6792.74	448.323	-1.284610670e-001	6.542451355e-002	4.958803671e-002	1.563478e+003	1.163137e+003	1.580776e+002	1.287761e+002	428.5	221.5	29	61	8.861252e+000	2.051459e+001	0	0	0	0	0	0	0	0	0	0	0	387.146	148.553	1	1	1	1	26.2212	29.4286	62.9908
DATA	367	3	39	0	0	Col_1_21694732	Col_1_21694732	6814.07	448.729	-7.580861424e-003	6.580161672e-002	9.082803932e-001	1.112619e+003	1.093367e+003	1.136723e+002	1.224983e+002	319	206	29	61	8.571832e+000	2.030764e+001	0	0	0	0	0	0	0	0	0	0	0	275.945	139.712	1	1	1	1	26.0017	29.232	62.9209
DATA	368	3	40	0	0	Col_3_15304665	Col_3_15304665	6835.3	448.868	-3.069171569e-002	9.479481031e-002	7.461121710e-001	3.734638e+002	3.479820e+002	4.399104e+001	6.526107e+001	122	114	29	61	8.802547e+000	2.007527e+001	0	0	0	0	0	0	0	0	0	0	0	92.7708	44.4894	1	1	1	1	24.4106	29.7082	62.9045
DATA	369	3	41	0	0	Col_1_24983939	Col_1_24983939	6855.98	448.6	-3.476489343e-002	7.980899101e-002	6.631260894e-001	5.318579e+002	4.909426e+002	5.803075e+001	7.385772e+001	165	130	29	61	8.792719e+000	2.017547e+001	0	0	0	0	0	0	0	0	0	0	0	132.315	62.8017	1	1	1	1	25.3321	29.3464	62.5787
DATA	370	3	42	0	0	Col_3_21780540	Col_3_21780540	6877.5	448.731	-4.598365931e-002	6.210656741e-002	4.590577442e-001	3.335640e+003	3.000513e+003	3.343680e+002	3.050770e+002	874	442	28	61	8.625841e+000	1.981030e+001	0	0	0	0	0	0	0	0	0	0	0	831.234	384.048	1	1	1	1	24.4106	28.9865	62.0922
DATA	371	3	43	0	0	Col_2_11147130	Col_2_11147130	6898.39	448.439	-1.937400652e-001	9.641632113e-002	4.449350168e-002	4.457956e+002	2.853617e+002	5.022624e+001	6.206404e+001	159	105.5	28	60	8.705015e+000	2.033073e+001	0	0	0	0	0	0	0	0	0	0	0	111.267	36.5462	1	1	1	1	25.1049	28.8032	62.1018
DATA	372	3	44	0	0	Col_1_6490997	Col_1_6490997	6920	448.5	-7.401367842e-002	6.867862364e-002	2.811759444e-001	9.410177e+002	7.935680e+002	9.689493e+001	9.659937e+001	278	171	28	60	8.709162e+000	2.056712e+001	0	0	0	0	0	0	0	0	0	0	0	235.278	101.694	1	1	1	1	25.3321	28.8892	61.8446
DATA	373	3	45	0	0	NC_5_24109464	NC_5_24109464	6940.32	447.158	0.000000000e+000	6.268009221e-001	1.000000000e+000	3.052762e+001	5.469611e+001	2.326646e+001	5.510397e+001	48	72	28	61.5	8.654032e+000	2.116736e+001	0	0	0	0	0	0	0	0	0	0	0	7.64325	3.25818	1	0	0	0	20.3108	29.0215	63.0338
DATA	374	3	46	0	0	NC_3_10135984	NC_3_10135984	6961.91	448.444	8.459057269e-002	6.928737548e-002	2.221369160e-001	7.536643e+002	9.157323e+002	7.880334e+001	1.068278e+002	225	171	28	62	8.616269e+000	2.112452e+001	0	0	0	0	0	0	0	0	0	0	0	189.077	117.493	1	1	1	1	25.3321	28.9723	63.6576
DATA	375	3	47	0	0	Col_5_6713890	Col_5_6713890	6983.31	448.373	6.438678865e-002	7.874891827e-002	4.135734928e-001	4.906025e+002	5.690056e+002	5.417490e+001	7.912207e+001	162	134	28	62	8.603848e+000	2.077911e+001	0	0	0	0	0	0	0	0	0	0	0	123.297	73.0531	1	1	1	1	25.7804	28.9258	63.0854
DATA	376	3	48	0	0	Col_2_10351618	Col_2_10351618	7004.31	448.692	-6.384963306e-002	6.673439464e-002	3.386821067e-001	1.092908e+003	9.434831e+002	1.116718e+002	1.091809e+002	313.5	191.5	28	61	8.574895e+000	2.083867e+001	0	0	0	0	0	0	0	0	0	0	0	275.165	121.206	1	1	1	1	24.8756	28.7313	62.7439
DATA	377	3	49	0	0	NC_1_28145517	NC_1_28145517	7025.73	448.75	-7.885694348e-002	6.820338004e-002	2.475981983e-001	9.820797e+002	8.190111e+002	1.008415e+002	9.860384e+001	273	173	28	61	8.557209e+000	2.047400e+001	0	0	0	0	0	0	0	0	0	0	0	247.707	105.285	1	1	1	1	24.8756	28.601	62.8858
DATA	378	3	50	0	0	Col_5_4824682	Col_5_4824682	7047.04	448.449	6.101052842e-002	1.898752152e-001	7.479686031e-001	1.338902e+002	1.540847e+002	2.648892e+001	5.699366e+001	73.5	83.5	28	62	8.586932e+000	2.051566e+001	0	0	0	0	0	0	0	0	0	0	0	33.8293	19.8211	1	1	1	0	23.2073	28.49	63.5252
DATA	379	3	51	0	0	NC_2_8869485	NC_2_8869485	7068	448.5	-5.172585242e-002	6.510893105e-002	4.269329509e-001	1.297534e+003	1.151842e+003	1.317440e+002	1.275709e+002	358	212	28	62	8.707932e+000	2.100672e+001	0	0	0	0	0	0	0	0	0	0	0	328.422	148.267	1	1	1	1	26.2212	28.5016	63.8393
DATA	380	3	52	0	0	Col_5_24738542	Col_5_24738542	7088.92	449.288	-2.944561500e-003	6.599945913e-002	9.644142391e-001	1.070460e+003	1.063226e+003	1.094414e+002	1.196148e+002	314.5	204	28	62	8.733913e+000	2.105326e+001	0	0	0	0	0	0	0	0	0	0	0	271.464	136.945	1	1	1	1	23.4529	28.7458	63.8508
DATA	381	3	53	0	0	Col_5_9171730	Col_5_9171730	7110.23	448.468	-2.869355419e-003	1.286771164e-001	9.822095433e-001	2.284922e+002	2.269875e+002	3.223304e+001	5.928026e+001	97	102	28	62	8.639672e+000	2.095864e+001	0	0	0	0	0	0	0	0	0	0	0	58.039	29.2573	1	1	1	0	26.0017	28.9554	64.059
DATA	382	3	54	0	0	NC_3_757361	NC_3_757361	7131.5	448.5	0.000000000e+000	7.120595625e-001	1.000000000e+000	2.255020e+001	5.437826e+001	2.271818e+001	5.476030e+001	41	70.5	28	63	8.635953e+000	2.081514e+001	0	0	0	0	0	0	0	0	0	0	0	2.63306	2.51831	0	0	0	0	27.9146	29.0844	64.6234
DATA	383	3	55	0	0	NC_4_3505779	NC_4_3505779	7152.71	448.5	-8.300033094e-002	7.206756225e-002	2.494437005e-001	7.647023e+002	6.316727e+002	7.975547e+001	8.355205e+001	235	151	29	63	8.807206e+000	2.091691e+001	0	0	0	0	0	0	0	0	0	0	0	194.929	81.5285	1	1	1	1	30	29.7301	64.8643
DATA	384	3	56	0	0	NC_1_16080980	NC_1_16080980	7174	448.5	4.344503579e-002	1.299686990e-001	7.381735115e-001	2.133561e+002	2.358035e+002	3.109105e+001	5.952164e+001	92	98	29	64	8.858837e+000	2.124690e+001	0	0	0	0	0	0	0	0	0	0	0	54.4816	30.4552	1	1	1	0	26.2212	29.8484	65.1612
DATA	385	3	57	0	0	Col_1_12103833	Col_1_12103833	7195	448.5	-4.310313965e-003	6.317011511e-002	9.455998114e-001	1.746642e+003	1.729393e+003	1.761173e+002	1.813582e+002	490	301	29	65	8.847534e+000	2.158080e+001	0	0	0	0	0	0	0	0	0	0	0	446.777	223.509	1	1	1	1	26.2212	29.736	65.4002
DATA	386	3	58	0	0	NC_4_9558911	NC_4_9558911	7216.21	448.362	5.759663033e-002	1.439715896e-001	6.891156185e-001	1.843217e+002	2.104617e+002	2.911590e+001	5.849534e+001	87	95	29	63	8.899548e+000	2.138721e+001	0	0	0	0	0	0	0	0	0	0	0	47.2273	27.2188	1	1	1	0	25.7804	29.8205	64.8405
DATA	387	3	59	0	0	NC_1_27616924	NC_1_27616924	7237.28	448.772	-1.083429180e-001	7.911580626e-002	1.708674497e-001	5.923324e+002	4.615540e+002	6.336241e+001	7.145105e+001	191	119	29	63	9.024932e+000	2.164765e+001	0	0	0	0	0	0	0	0	0	0	0	152.034	59.7308	1	1	1	1	25.1049	29.4593	64.8976
DATA	388	3	60	0	0	NC_1_16566906	NC_1_16566906	7258.5	448.5	4.172288639e-001	6.866037595e-001	5.434060189e-001	2.232022e+001	5.833476e+001	2.253002e+001	5.481717e+001	45	76.5	28	63	8.635693e+000	2.109193e+001	0	0	0	0	0	0	0	0	0	0	0	4.45881	7.55437	0	1	0	0	27.9146	28.905	64.7916
DATA	389	3	61	0	0	Col_4_13461466	Col_4_13461466	7279.47	448.621	-4.988338588e-004	9.509438155e-002	9.958145791e-001	3.525854e+002	3.521807e+002	4.178653e+001	6.486423e+001	127.5	108	28	63	8.735343e+000	2.082567e+001	0	0	0	0	0	0	0	0	0	0	0	90.7919	45.637	1	1	1	1	25.3321	28.5935	64.8011
DATA	390	3	62	0	0	NC_2_15898149	NC_2_15898149	7300.85	448.458	-6.112217063e-002	8.800838752e-002	4.873662411e-001	4.364561e+002	3.791564e+002	4.905406e+001	6.633770e+001	145.5	119	28	63	8.613783e+000	2.045507e+001	0	0	0	0	0	0	0	0	0	0	0	112.567	49.1654	1	1	1	1	25.7804	28.3318	64.452
DATA	391	3	63	0	0	NC_1_24458883	NC_1_24458883	7321.79	448.509	-6.386558741e-002	6.887750848e-002	3.538049092e-001	8.968830e+002	7.742303e+002	9.243266e+001	9.462374e+001	272	157	28	63	8.320610e+000	2.049117e+001	0	0	0	0	0	0	0	0	0	0	0	231.675	100.459	1	1	1	1	25.7804	28.1561	64.3142
DATA	392	3	64	0	0	NC_4_8530177	NC_4_8530177	7344.11	448.053	0.000000000e+000	7.165243914e-001	1.000000000e+000	2.218025e+001	5.401689e+001	2.232229e+001	5.462683e+001	34	74	28	62.5	8.262545e+000	2.054305e+001	0	0	0	0	0	0	0	0	0	0	0	-4.75615	6.97846	0	0	0	0	20.591	28.0255	63.8341
DATA	393	3	65	0	0	NC_1_2228125	NC_1_2228125	7364.23	448.672	-3.060441841e-002	1.036810215e-001	7.678574516e-001	3.163825e+002	2.948547e+002	3.870071e+001	6.181632e+001	123	107	28	62	8.336234e+000	2.071035e+001	0	0	0	0	0	0	0	0	0	0	0	81.975	38.3066	1	1	1	1	26.0017	27.9723	63.3249
DATA	394	3	66	0	0	NC_5_19692464	NC_5_19692464	7385.52	448.043	0.000000000e+000	5.980601375e-001	1.000000000e+000	3.340207e+001	5.395090e+001	2.250760e+001	5.455965e+001	50	71.5	27	62	8.070785e+000	2.038600e+001	0	0	0	0	0	0	0	0	0	0	0	8.66612	6.97258	1	0	0	0	22.4545	27.6101	63.2911
DATA	395	3	67	0	0	Col_3_10166896	Col_3_10166896	7406.6	448.586	4.736036643e-002	9.917166352e-002	6.329637887e-001	3.100348e+002	3.457569e+002	3.814668e+001	6.434333e+001	119.5	112	28	62	8.643348e+000	2.047842e+001	0	0	0	0	0	0	0	0	0	0	0	80.5586	44.9752	1	1	1	1	27.501	28.1096	62.95
DATA	396	3	68	0	0	Col_4_7813348	Col_4_7813348	7427.71	448.5	1.350711402e+000	1.415592983e-001	1.405572685e-021	1.059427e+003	2.375649e+004	1.082427e+002	2.376268e+003	325	3166	28	61	8.801704e+000	2.065807e+001	0	0	0	0	0	0	0	0	0	0	0	275.648	3092.04	1	1	1	1	27.0811	28.3703	62.5774
DATA	397	3	69	0	0	Col_3_17395513	Col_3_17395513	7448.86	448.293	6.661524007e-004	6.281818794e-002	9.915390308e-001	1.927065e+003	1.930023e+003	1.939772e+002	2.004680e+002	549	325	28	61	8.761815e+000	2.073387e+001	0	0	0	0	0	0	0	0	0	0	0	502.036	251.353	1	1	1	1	25.7804	28.3811	62.4572
DATA	398	3	70	0	0	NC_5_12634917	NC_5_12634917	7469.19	447.81	1.319336376e-001	1.643168479e-001	4.220197304e-001	1.431530e+002	1.939698e+002	2.636653e+001	5.753615e+001	78.5	95.5	28	61	8.519682e+000	2.017519e+001	0	0	0	0	0	0	0	0	0	0	0	37.3361	25.2759	1	1	1	0	21.6755	28.3483	62.3538
DATA	399	3	71	0	0	Col_2_12958510	Col_2_12958510	7490.44	448.444	-5.958042980e-002	7.373584256e-002	4.190759911e-001	6.721561e+002	5.859893e+002	7.075941e+001	7.978042e+001	206	137	28	61	8.594013e+000	2.052206e+001	0	0	0	0	0	0	0	0	0	0	0	175.541	76.3994	1	1	1	1	24.4106	28.5138	62.7163
DATA	400	3	72	0	0	Col_1_23112784	Col_1_23112784	7511.82	448.533	5.076079388e-002	9.395899841e-002	5.890287099e-001	3.372204e+002	3.790309e+002	4.031088e+001	6.606466e+001	126	113	28	62	8.661805e+000	2.026828e+001	0	0	0	0	0	0	0	0	0	0	0	88.1742	49.4437	1	1	1	1	25.7804	28.5227	63.0823
DATA	401	3	73	0	0	NC_1_4415895	NC_1_4415895	7533.27	448.385	-8.609841862e-002	6.863977401e-002	2.097141960e-001	9.440521e+002	7.742791e+002	9.694876e+001	9.444470e+001	280	174.5	28	62	8.342742e+000	2.065237e+001	0	0	0	0	0	0	0	0	0	0	0	247.116	101.058	1	1	1	1	24.6442	28.1877	63.3904
DATA	402	3	74	0	0	Col_1_12276300	Col_1_12276300	7554.5	448.269	-2.272235517e-002	7.536380008e-002	7.630315360e-001	5.964430e+002	5.660393e+002	6.358577e+001	7.826681e+001	193	142.5	28	62	8.403115e+000	2.094511e+001	0	0	0	0	0	0	0	0	0	0	0	156.288	73.9169	1	1	1	1	24.4106	28.1823	63.3227
DATA	403	3	75	0	0	Col_3_2234435	Col_3_2234435	7575.92	448.451	1.674138894e-001	8.440357106e-002	4.731238696e-002	3.719039e+002	5.468203e+002	4.321827e+001	7.686976e+001	132	145	27	61	8.495708e+000	2.055711e+001	0	0	0	0	0	0	0	0	0	0	0	97.5532	71.4421	1	1	1	1	24.4106	27.9368	62.5617
DATA	404	3	76	0	0	Col_3_8583961	Col_3_8583961	7597.19	448.154	8.777669831e-002	9.343032421e-002	3.474800918e-001	3.266674e+002	3.998365e+002	3.938203e+001	6.719113e+001	125.5	118	27	61	8.539981e+000	1.982592e+001	0	0	0	0	0	0	0	0	0	0	0	85.7639	52.2644	1	1	1	1	24.4106	27.9404	62.0999
DATA	405	3	77	0	0	NC_1_12148448	NC_1_12148448	7618.15	447.576	3.412497185e-001	6.734242885e-001	6.123386216e-001	2.486215e+001	5.454920e+001	2.211930e+001	5.424844e+001	44	70.5	27	61	8.475683e+000	2.012907e+001	0	0	0	0	0	0	0	0	0	0	0	6.5324	7.13382	1	1	0	0	19.4461	27.937	61.8681
DATA	406	3	78	0	0	Col_4_13466224	Col_4_13466224	7639.59	448.611	-1.162946947e-001	6.747715424e-002	8.480400525e-002	1.115555e+003	8.534859e+002	1.136958e+002	1.009717e+002	349	170	27	62	8.411484e+000	2.083481e+001	0	0	0	0	0	0	0	0	0	0	0	293.405	111.66	1	1	1	1	24.4106	28.0602	62.7815
DATA	407	3	79	0	0	Col_2_10550775	Col_2_10550775	7660.35	449.413	-6.024755344e-002	6.642847913e-002	3.644312969e-001	1.096244e+003	9.542448e+002	1.117979e+002	1.096113e+002	330	185	28	62	8.367005e+000	2.080597e+001	0	0	0	0	0	0	0	0	0	0	0	288.582	124.887	1	1	1	1	22.9591	28.4461	62.5889
DATA	408	3	80	0	0	Col_4_13607293	Col_4_13607293	7680.66	449.114	1.671266291e-002	6.706769217e-002	8.032130681e-001	9.217126e+002	9.578736e+002	9.474274e+001	1.099169e+002	279	182	28	60	7.989694e+000	2.063209e+001	0	0	0	0	0	0	0	0	0	0	0	242.788	125.411	1	1	1	1	20.0267	28.283	62.1199
DATA	409	3	81	0	0	Col_5_1018176	Col_5_1018176	7702.84	448.613	-1.484798772e-002	7.126072532e-002	8.349467579e-001	7.116577e+002	6.877382e+002	7.446243e+001	8.737231e+001	214	143	28	61	8.193045e+000	2.098102e+001	0	0	0	0	0	0	0	0	0	0	0	187.567	90.0809	1	1	1	1	18.2295	28.1581	62.828
DATA	410	3	82	0	0	Col_5_1757431	Col_5_1757431	7724.28	448.649	-7.864394422e-002	7.349621255e-002	2.846009582e-001	6.950761e+002	5.799471e+002	7.287545e+001	7.915449e+001	213	140	28	60	8.191900e+000	2.087611e+001	0	0	0	0	0	0	0	0	0	0	0	183.304	75.9889	1	1	1	1	25.1049	28.1919	62.4039
DATA	411	3	83	0	0	Col_2_13722714	Col_2_13722714	7744.97	448.746	-2.335901466e-002	7.591289713e-002	7.583044426e-001	5.818817e+002	5.514114e+002	6.216828e+001	7.707648e+001	194	140	27.5	61	8.236513e+000	2.061048e+001	0	0	0	0	0	0	0	0	0	0	0	153.531	72.2725	1	1	1	1	26.0017	28.0032	62.7599
DATA	412	3	84	0	0	Col_2_13558412	Col_2_13558412	7766.23	448.768	8.752018404e-002	7.755172855e-002	2.590921785e-001	4.881063e+002	5.970829e+002	5.348905e+001	8.039636e+001	175	142	27	62	8.235078e+000	2.040430e+001	0	0	0	0	0	0	0	0	0	0	0	128.846	78.2821	1	1	1	1	24.8756	27.6006	63.055
DATA	413	3	85	0	0	NC_1_6715702	NC_1_6715702	7787.4	448.586	-1.642748799e-002	9.484894309e-002	8.624971155e-001	3.557985e+002	3.425915e+002	4.176356e+001	6.380067e+001	133	113	27	62	8.317480e+000	2.028684e+001	0	0	0	0	0	0	0	0	0	0	0	93.9534	44.9292	1	1	1	1	27.501	27.7814	62.6233
DATA	414	3	86	0	0	Col_5_5799300	Col_5_5799300	7808.54	449	-4.010301222e-002	7.120381427e-002	5.732889140e-001	7.368458e+002	6.718519e+002	7.685908e+001	8.607777e+001	231	148	27	61	8.414178e+000	2.028401e+001	0	0	0	0	0	0	0	0	0	0	0	194.649	88.13	1	1	1	1	25.3321	27.7309	62.3885
DATA	415	3	87	0	0	NC_2_12338870	NC_2_12338870	7829.17	448.586	0.000000000e+000	7.159410076e-001	1.000000000e+000	2.171822e+001	5.345577e+001	2.190544e+001	5.379908e+001	42	69	27	60	8.369120e+000	2.019132e+001	0	0	0	0	0	0	0	0	0	0	0	3.83499	0.605573	0	0	0	0	30	27.8515	61.5148
DATA	416	3	88	0	0	NC_5_26831865	NC_5_26831865	7851.65	447.977	6.516249768e-001	4.818696380e-001	1.762842460e-001	2.290333e+001	1.026889e+002	2.197518e+001	5.475547e+001	45	81	27	60	8.330979e+000	2.035370e+001	0	0	0	0	0	0	0	0	0	0	0	6.05177	13.4768	1	1	0	0	21.9382	27.9984	61.6506
DATA	417	3	89	0	0	Col_3_8435609	Col_3_8435609	7871.84	448.548	1.302587527e-001	8.053686160e-002	1.057961688e-001	4.262218e+002	5.753000e+002	4.789694e+001	7.875074e+001	154	136	28	60	8.358553e+000	2.054779e+001	0	0	0	0	0	0	0	0	0	0	0	112.644	75.5112	1	1	1	1	26.2212	28.2081	62.0824
DATA	418	3	90	0	0	Col_3_13576782	Col_3_13576782	7892.75	448.564	-3.374170512e-002	6.683686587e-002	6.136735131e-001	1.000655e+003	9.258546e+002	1.024233e+002	1.070665e+002	311.5	187	28	61	8.366950e+000	2.026654e+001	0	0	0	0	0	0	0	0	0	0	0	264.471	121.54	1	1	1	1	25.1049	28.0124	61.9042
DATA	419	3	91	0	0	Col_3_4144884	Col_3_4144884	7914.81	448.558	1.386490294e-001	6.739617269e-002	3.966467043e-002	8.664810e+002	1.192362e+003	8.936073e+001	1.307967e+002	271	218	28	61	8.360646e+000	2.000910e+001	0	0	0	0	0	0	0	0	0	0	0	229.003	156.544	1	1	1	1	24.1747	28.0598	61.7108
DATA	420	3	92	0	0	Col_4_17264221	Col_4_17264221	7935.5	448.731	-3.887864035e-002	6.239808721e-002	5.332357415e-001	2.527226e+003	2.310816e+003	2.536656e+002	2.372527e+002	683	356.5	27	60	8.335307e+000	1.972873e+001	0	0	0	0	0	0	0	0	0	0	0	667.884	303.405	1	1	1	1	24.4106	27.9268	61.4198
DATA	421	3	93	0	0	Col_2_700017	Col_2_700017	7956.65	448.731	-5.936056905e-002	6.424965572e-002	3.555358576e-001	1.492425e+003	1.301763e+003	1.508342e+002	1.408391e+002	431	243.5	27	61	8.113755e+000	1.952461e+001	0	0	0	0	0	0	0	0	0	0	0	394.349	170.928	1	1	1	1	24.6442	27.438	61.4196
DATA	422	3	94	0	0	NC_4_15878790	NC_4_15878790	7977.86	448.451	1.774813056e-001	7.015511562e-002	1.141141386e-002	6.852067e+002	1.031105e+003	7.192355e+001	1.162814e+002	218	197	27	61	8.005756e+000	1.988959e+001	0	0	0	0	0	0	0	0	0	0	0	181.005	135.394	1	1	1	1	24.1747	27.3612	62.0535
DATA	423	3	95	0	0	Col_1_25862962	Col_1_25862962	7998.82	448.579	2.451034875e-002	7.084639625e-002	7.293692812e-001	6.951715e+002	7.355332e+002	7.287526e+001	9.110307e+001	221	161.5	27	61	8.380121e+000	1.995288e+001	0	0	0	0	0	0	0	0	0	0	0	183.589	96.581	1	1	1	1	25.7804	27.5327	62.2865
DATA	424	3	96	0	0	NC_3_18029723	NC_3_18029723	8019.93	448.475	-7.763257432e-002	6.253555991e-002	2.144525294e-001	2.930518e+003	2.450822e+003	2.938671e+002	2.509087e+002	811	379	27	61	8.398680e+000	2.000797e+001	0	0	0	0	0	0	0	0	0	0	0	773.634	321.8	1	1	1	1	26.0017	27.561	61.9852
DATA	425	3	97	0	0	Col_1_19519098	Col_1_19519098	8040.91	448.444	4.866859072e-002	9.265296221e-002	5.993897396e-001	3.441140e+002	3.849204e+002	4.078085e+001	6.612056e+001	133.5	116.5	27	62	8.366465e+000	1.974379e+001	0	0	0	0	0	0	0	0	0	0	0	90.8049	50.5376	1	1	1	1	25.3321	27.8565	61.8764
DATA	426	3	98	0	0	NC_5_21021567	NC_5_21021567	8062.5	448.676	4.311098766e-001	6.811832366e-001	5.268094883e-001	2.175525e+001	5.870485e+001	2.197954e+001	5.408756e+001	44	73	27	60	8.431920e+000	1.994942e+001	0	0	0	0	0	0	0	0	0	0	0	5.09272	7.70662	0	1	0	0	27.0811	28.0567	61.1077
DATA	427	3	99	0	0	Col_4_16244940	Col_4_16244940	8083.5	448.676	-3.806842149e-002	8.996922735e-002	6.722025050e-001	4.011973e+002	3.675273e+002	4.571096e+001	6.513501e+001	143.5	113	27	60	8.257916e+000	1.993393e+001	0	0	0	0	0	0	0	0	0	0	0	105.762	48.2413	1	1	1	1	27.0811	27.8551	61.1123
DATA	428	3	100	0	0	NC_3_14257946	NC_3_14257946	8104.78	448.522	-1.262792192e-001	1.045271532e-001	2.270089285e-001	3.469218e+002	2.593895e+002	4.103739e+001	5.971259e+001	125	100	27	60	8.338748e+000	2.011184e+001	0	0	0	0	0	0	0	0	0	0	0	91.3946	34.0416	1	1	1	0	27.0811	27.9544	61.547
DATA	429	3	101	0	0	Col_5_180764	Col_5_180764	8125.74	448.279	1.394111280e-001	8.699496523e-002	1.090407835e-001	3.549601e+002	4.893174e+002	4.172739e+001	7.271993e+001	131	126	27	60	8.035362e+000	1.968813e+001	0	0	0	0	0	0	0	0	0	0	0	93.4453	64.2045	1	1	1	1	26.2212	27.5044	61.4972
DATA	430	3	102	0	0	Col_5_18414231	Col_5_18414231	8146.65	448.569	-1.645871026e-001	1.134004004e-001	1.466740086e-001	3.221160e+002	2.205084e+002	3.898015e+001	5.815156e+001	126	93	27	60	7.961895e+000	1.999961e+001	0	0	0	0	0	0	0	0	0	0	0	84.7411	28.926	1	1	1	0	24.4106	27.183	61.5182
DATA	431	3	103	0	0	Col_1_12164630	Col_1_12164630	8167.87	448.8	-4.956548621e-002	7.061027990e-002	4.827050458e-001	7.734448e+002	6.900234e+002	8.040380e+001	8.751220e+001	236	148.5	27	60	7.951014e+000	2.009075e+001	0	0	0	0	0	0	0	0	0	0	0	203.32	90.4897	1	1	1	1	26.2212	27.1034	60.8427
DATA	432	3	104	0	0	Col_1_16359715	Col_1_16359715	8189.49	448.597	4.055296319e-002	6.672893100e-002	5.433686507e-001	9.331628e+002	1.024496e+003	9.587188e+001	1.157358e+002	285	201	26	60	8.037039e+000	1.993834e+001	0	0	0	0	0	0	0	0	0	0	0	245.081	134.311	1	1	1	1	25.3321	26.9067	60.085
DATA	433	3	105	0	0	NC_2_18735639	NC_2_18735639	8210.83	448.619	-4.847634696e-002	7.019650872e-002	4.898291450e-001	7.924244e+002	7.087311e+002	8.224201e+001	8.901635e+001	248	163.5	26	59	8.073103e+000	2.002537e+001	0	0	0	0	0	0	0	0	0	0	0	207.925	92.8813	1	1	1	1	26.4388	27.0092	59.8598
DATA	434	3	106	0	0	NC_1_19106989	NC_1_19106989	8231.6	448.586	-2.246516815e-002	6.234736657e-002	7.186058663e-001	2.464833e+003	2.340574e+003	2.474658e+002	2.401790e+002	669.5	328	26	58	7.727548e+000	2.003991e+001	0	0	1	0	0	0	0	0	0	0	0	646.125	306.623	1	1	1	1	27.501	26.575	59.5028
DATA	435	3	107	0	0	Col_5_25347707	Col_5_25347707	8252.49	448.368	1.774909408e-001	8.705794599e-002	4.147319623e-002	3.439511e+002	5.175921e+002	4.085800e+001	7.472939e+001	129.5	138.5	26	59	7.757153e+000	1.978530e+001	0	0	0	0	0	0	0	0	0	0	0	90.067	67.7788	1	1	1	1	25.3321	26.5018	60.1545
DATA	436	3	108	0	0	Col_1_2051838	Col_1_2051838	8274.04	448.759	1.705995035e-001	7.083948350e-002	1.602900208e-002	6.523650e+002	9.662514e+002	6.887066e+001	1.106560e+002	203	186	26	59	7.799332e+000	1.971327e+001	0	0	0	0	0	0	0	0	0	0	0	170.65	126.468	1	1	1	1	24.8756	26.6432	60.2141
DATA	437	3	109	0	0	Col_1_10290940	Col_1_10290940	8295.63	448.889	2.330684924e-002	7.822580634e-002	7.657464944e-001	5.092920e+002	5.373704e+002	5.551819e+001	7.615134e+001	163	134	26	58	7.852233e+000	1.972162e+001	0	0	0	0	0	0	0	0	0	0	0	133.072	70.2976	1	1	1	1	24.8756	26.5888	60.041
DATA	438	3	110	0	0	NC_2_14471139	NC_2_14471139	8316.66	448.879	-1.332357530e-002	9.176656808e-002	8.845609705e-001	3.774220e+002	3.660190e+002	4.375070e+001	6.522402e+001	137.5	108	26	58	7.954141e+000	1.960321e+001	0	0	0	0	0	0	0	0	0	0	0	98.4983	47.8562	1	1	1	1	25.3321	26.4627	59.6215
DATA	439	3	111	0	0	NC_2_9438025	NC_2_9438025	8337.5	448.676	3.004677044e-001	6.729152359e-002	8.000735391e-006	8.687700e+004	1.735292e+005	8.687728e+003	1.735300e+004	22164	22641.5	26	57	7.775695e+000	1.949417e+001	0	0	0	0	0	0	0	0	0	0	0	22644.3	22675.9	1	1	1	1	27.0811	26.5452	58.9093
DATA	440	3	112	0	0	Col_1_7295841	Col_1_7295841	8359.51	448.627	-2.283310829e-002	6.276543054e-002	7.160187295e-001	2.040674e+003	1.936156e+003	2.052698e+002	2.010186e+002	562	308.5	26	58	7.671338e+000	1.952637e+001	0	0	0	0	0	0	0	0	0	0	0	531.175	252.846	1	1	1	1	24.4106	26.3833	59.4266
DATA	441	3	113	0	0	NC_2_10552929	NC_2_10552929	8380.5	448.731	-1.523617182e-001	6.317915946e-002	1.588348202e-002	5.940759e+003	4.182926e+003	5.944911e+002	4.217748e+002	1584	598.5	26	58	7.676422e+000	1.960047e+001	0	0	0	0	0	0	0	0	0	0	0	1544.32	545.896	1	1	1	1	24.4106	26.3812	59.968
DATA	442	3	114	0	0	Col_4_13587885	Col_4_13587885	8401.51	448.627	7.270306908e-003	6.261646179e-002	9.075665086e-001	2.070510e+003	2.105463e+003	2.082427e+002	2.173915e+002	576.5	341	26	58	7.676009e+000	1.968840e+001	0	0	0	0	0	0	0	0	0	0	0	537.484	274.587	1	1	1	1	24.4106	26.3674	59.9944
DATA	443	3	115	0	0	NC_3_2940259	NC_3_2940259	8422	448.5	3.349639563e-002	2.695890355e-001	9.011174581e-001	9.320923e+001	1.006828e+002	2.414884e+001	5.508908e+001	67.5	75	26	59	7.784460e+000	2.002729e+001	0	0	0	0	0	0	0	0	0	0	0	24.1622	13.1214	1	1	0	0	26.2212	26.2942	60.2762
DATA	444	3	116	0	0	Col_5_3908213	Col_5_3908213	8443.37	449.25	-1.125945706e-001	6.954599883e-002	1.054485103e-001	9.333573e+002	7.202004e+002	9.596451e+001	9.013982e+001	285	159	26	59	7.842681e+000	2.022915e+001	0	0	0	0	0	0	0	0	0	0	0	241.624	93.782	1	1	1	1	23.2073	26.4412	60.1101
DATA	445	3	117	0	0	Col_5_19498734	Col_5_19498734	8464.28	449.17	6.586970660e-002	7.498793758e-002	3.797244998e-001	5.539036e+002	6.446202e+002	5.972620e+001	8.425180e+001	187.5	144	26	59	7.911523e+000	1.985500e+001	0	0	0	0	0	0	0	0	0	0	0	143.177	83.873	1	1	1	1	23.696	26.3787	60.23
DATA	446	3	118	0	0	Col_4_9352980	Col_4_9352980	8485.73	448.765	-5.935589035e-003	6.312453666e-002	9.250854660e-001	1.762900e+003	1.738970e+003	1.777046e+002	1.821761e+002	499	303	26	60	7.805164e+000	2.006109e+001	0	0	0	0	0	0	0	0	0	0	0	454.944	226.07	1	1	1	1	24.4106	26.1497	60.7183
DATA	447	3	119	0	0	NC_5_492982	NC_5_492982	8506.67	448.609	1.171286071e-001	3.755119341e-001	7.551034992e-001	6.006306e+001	7.865676e+001	2.320402e+001	5.490946e+001	54.5	75	26	59	7.744105e+000	1.990522e+001	0	0	0	0	0	0	0	0	0	0	0	15.4756	10.2166	1	1	0	0	27.2919	26.4419	59.8228
DATA	448	3	120	0	0	Col_1_26486746	Col_1_26486746	8528	448.5	2.062169884e-001	8.765982327e-002	1.864925793e-002	3.347969e+002	5.382679e+002	4.030992e+001	7.652493e+001	124	138	26	58	7.684386e+000	2.020693e+001	0	0	0	0	0	0	0	0	1	0	0	86.1214	69.8488	1	1	1	1	26.2212	25.8888	59.4317
DATA	449	3	121	0	0	Col_1_25508650	Col_1_25508650	8549.68	449.293	1.286736891e-001	6.351277385e-002	4.276992524e-002	1.977644e+003	2.659634e+003	1.990385e+002	2.714802e+002	508	394	26	58	7.792300e+000	1.994139e+001	0	0	0	0	0	0	0	0	1	0	0	507.938	344.767	1	1	1	1	21.6755	26.0421	58.9228
DATA	450	3	122	0	0	NC_1_20713472	NC_1_20713472	8570.7	448.341	-1.821319643e-001	3.853196302e-001	6.364431987e-001	8.237519e+001	5.415823e+001	2.398434e+001	5.466592e+001	60.5	67.5	26	58	7.820911e+000	2.010503e+001	0	0	0	0	0	0	0	0	0	0	0	21.1188	5.44415	1	0	0	0	22.7082	26.1557	58.7816
DATA	451	3	123	0	0	Col_5_8736807	Col_5_8736807	8591.46	448.754	3.413505618e-001	6.895636629e-002	7.412202381e-007	6.951723e+003	1.525608e+004	6.955383e+002	1.526584e+003	1763	2024	25	58	7.720242e+000	1.963208e+001	0	0	0	0	0	0	0	0	1	0	0	1779.43	1973.62	1	1	1	1	25.3321	25.9565	59.0189
DATA	452	3	124	0	0	NC_1_24833719	NC_1_24833719	8612.5	448.676	1.179249057e-001	4.284027411e-001	7.831115310e-001	5.271911e+001	6.916606e+001	2.320626e+001	5.505844e+001	56.5	73	25	58	7.757920e+000	1.984975e+001	0	0	0	0	0	0	0	0	1	0	0	13.4714	8.93794	1	1	0	0	27.0811	26.0357	59.635
DATA	453	3	125	0	0	NC_3_8793953	NC_3_8793953	8633.38	448.708	-6.308151712e-002	9.759941332e-002	5.180650779e-001	3.651297e+002	3.157662e+002	4.296122e+001	6.314640e+001	131	106.5	26	58	7.846268e+000	2.005597e+001	0	0	0	0	0	0	0	0	0	0	0	93.1446	40.7583	1	1	1	1	26.6546	26.1408	59.8091
DATA	454	3	126	0	0	Col_4_5938166	Col_4_5938166	8654.61	448.607	-1.003857265e-001	7.369750095e-002	1.731562383e-001	7.263160e+002	5.764211e+002	7.608958e+001	7.949922e+001	217	142	26	58	7.708436e+000	1.972717e+001	0	0	0	0	0	0	0	0	1	0	0	184.958	74.3145	1	1	1	1	25.7804	25.9206	59.5151
DATA	455	3	127	0	0	NC_5_9417838	NC_5_9417838	8676.54	448.627	-1.185388322e-001	1.285555704e-001	3.564855870e-001	2.619613e+002	1.993877e+002	3.467527e+001	5.833325e+001	103	91	26	58	7.687356e+000	1.949999e+001	0	0	0	0	0	0	0	0	0	0	0	66.5885	25.6729	1	1	1	0	25.3321	26.1778	59.3684
DATA	456	3	128	0	0	Col_1_22287975	Col_1_22287975	8697.6	448.649	-4.399669594e-002	7.950544973e-002	5.800034902e-001	5.391865e+002	4.872393e+002	5.852486e+001	7.339556e+001	175	124	26	58	7.707949e+000	1.948705e+001	0	0	0	0	0	0	0	0	0	0	0	136.818	62.6563	1	1	1	1	25.1049	26.304	59.0784
DATA	457	3	129	0	0	NC_1_30300968	NC_1_30300968	8718.09	448.429	1.238423232e-001	1.016201311e-001	2.229660407e-001	2.785638e+002	3.704819e+002	3.599621e+001	6.628055e+001	107	115	26	58	7.711913e+000	1.934524e+001	0	0	0	0	0	0	0	0	1	0	0	70.5623	47.5816	1	1	1	1	25.7804	26.096	59.1027
DATA	458	3	130	0	0	Col_5_23817747	Col_5_23817747	8740	448.5	2.742780356e-002	6.236396841e-002	6.600804549e-001	2.382126e+003	2.537421e+003	2.393050e+002	2.596424e+002	634.5	365	26	58	7.770100e+000	1.928585e+001	0	0	0	0	0	0	0	0	0	0	0	602.318	325.423	1	1	1	1	26.2212	26.1359	59.331
DATA	459	3	131	66	-1	(-)3xSLv1	NegativeControl	8760.5	448.676	0.000000000e+000	7.127611539e-001	1.000000000e+000	2.273199e+001	5.476356e+001	2.287756e+001	5.523945e+001	36	67	25.5	57	7.773890e+000	1.907515e+001	0	0	0	0	0	0	0	0	1	0	0	-2.42101	4.77971	0	0	0	0	27.0811	25.8749	58.5268
DATA	460	3	132	0	0	Col_2_14794088	Col_2_14794088	8781.76	448.764	-1.264052153e-001	7.333383269e-002	8.476280461e-002	7.796149e+002	5.827402e+002	8.126013e+001	8.026356e+001	240	137	25	56	7.721201e+000	1.870111e+001	0	0	0	0	0	0	0	0	1	0	0	196.452	74.5242	1	1	1	1	24.8756	25.6221	57.53
DATA	461	3	133	0	0	Col_1_4508210	Col_1_4508210	8803.11	448.473	7.670821927e-003	7.822108201e-002	9.218799534e-001	5.319820e+002	5.414617e+002	5.794110e+001	7.737768e+001	169	140	25	56	7.690865e+000	1.914768e+001	0	0	0	0	0	0	0	0	1	0	0	133.809	69.1419	1	1	1	1	25.7804	25.6679	57.7101
DATA	462	3	134	0	0	Col_4_4786970	Col_4_4786970	8824	448.5	-6.981527685e-002	6.359599179e-002	2.722946029e-001	1.851996e+003	1.576975e+003	1.866221e+002	1.671326e+002	458.5	247.5	25	56	7.630906e+000	1.911017e+001	0	0	0	0	0	0	0	0	1	0	0	465.037	201.065	1	1	1	1	26.2212	25.5425	57.7453
DATA	463	3	135	0	0	Col_2_9759831	Col_2_9759831	8844.95	448.437	-6.699093890e-002	8.023207166e-002	4.037376461e-001	5.489549e+002	4.704850e+002	5.953363e+001	7.271854e+001	179.5	120.5	25	56	7.622449e+000	1.908577e+001	0	0	0	0	0	0	0	0	1	0	0	137.607	59.8933	1	1	1	1	26.2212	25.2544	57.6248
DATA	464	3	136	0	0	NC_1_13035032	NC_1_13035032	8866.5	448.676	0.000000000e+000	7.125702307e-001	1.000000000e+000	2.292972e+001	5.518779e+001	2.310873e+001	5.565385e+001	39	73	25	56	7.804341e+000	1.956384e+001	0	0	0	0	0	0	0	0	1	0	0	3.0507	4.51842	0	0	0	0	30	25.2217	57.6439
DATA	465	3	137	0	0	NC_3_2371961	NC_3_2371961	8887.2	448.309	-1.188486762e-001	6.302091005e-002	5.931367483e-002	3.310493e+003	2.517932e+003	3.318554e+002	2.578653e+002	845	370	25	56	7.693207e+000	1.953204e+001	0	0	0	0	0	0	0	0	1	0	0	827.04	319.484	1	1	1	1	25.1049	25.2489	57.9932
DATA	466	3	138	0	0	Col_1_4960684	Col_1_4960684	8909.32	448.66	-6.718617651e-002	6.373979181e-002	2.918510576e-001	1.778860e+003	1.523897e+003	1.793866e+002	1.622608e+002	476	261	25	56	7.689936e+000	1.944512e+001	0	0	0	0	0	0	0	0	1	0	0	443.667	193.007	1	1	1	1	23.9365	25.1522	57.7697
DATA	467	3	139	66	-1	(-)3xSLv1	NegativeControl	8930	448.797	0.000000000e+000	7.112329781e-001	1.000000000e+000	2.304248e+001	5.547311e+001	2.319004e+001	5.582732e+001	37	65	25	56	7.670943e+000	1.954790e+001	0	0	0	0	0	0	0	0	1	0	0	-0.892341	-2.56371	0	0	0	0	30	25.1538	57.8784
DATA	468	3	140	0	0	NC_3_5433066	NC_3_5433066	8950.82	448.118	-6.870564501e-002	1.018725242e-001	5.000394827e-001	3.509008e+002	2.995565e+002	4.208205e+001	6.344220e+001	121.5	98.5	25	57	7.673347e+000	1.928117e+001	0	0	0	0	0	0	0	0	1	0	0	87.2367	37.8085	1	1	1	1	23.9365	25.192	57.9776
DATA	469	3	141	0	0	NC_4_8787208	NC_4_8787208	8972.37	449	1.766186035e-001	1.155625748e-001	1.264288069e-001	2.211548e+002	3.321353e+002	3.209656e+001	6.513657e+001	90	104	25	57	7.856160e+000	1.922995e+001	0	0	0	0	0	0	0	0	1	0	0	54.9041	41.8398	1	1	1	1	29.1201	25.224	58.0097
DATA	470	3	142	0	0	Col_5_15015270	Col_5_15015270	8993.37	448.439	5.694993112e-002	7.904147066e-002	4.712129075e-001	4.992531e+002	5.692076e+002	5.509399e+001	7.994532e+001	172.5	131	25	57	7.810140e+000	1.966224e+001	0	0	0	0	0	0	0	0	1	0	0	123.749	71.5717	1	1	1	1	25.1049	25.3684	57.8957
DATA	471	3	143	0	0	Col_3_5263953	Col_3_5263953	9015.03	448.733	-9.916891419e-002	6.414604073e-002	1.221078427e-001	1.832817e+003	1.458647e+003	1.847608e+002	1.563343e+002	478	240	25	57	7.835410e+000	1.958464e+001	0	0	0	0	0	0	0	0	1	0	0	453.653	183.043	1	1	1	1	26.2212	25.4547	57.9984
DATA	472	3	144	0	0	NC_3_15309129	NC_3_15309129	9036.24	448.37	-9.292806651e-002	9.384469764e-002	3.220605071e-001	4.178038e+002	3.373217e+002	4.787003e+001	6.568286e+001	143	112	25	56	7.860054e+000	1.985770e+001	0	0	0	0	0	0	0	0	1	0	0	103.263	42.2467	1	1	1	1	24.8756	25.3356	57.7487
DATA	473	3	145	0	0	Col_3_21053491	Col_3_21053491	9056.7	448.227	-9.931625071e-002	8.958302995e-002	2.675810861e-001	4.598420e+002	3.658410e+002	5.159378e+001	6.728448e+001	157	111	25	56	7.757228e+000	1.974061e+001	0	0	0	0	0	0	0	0	1	0	0	113.504	45.7291	1	1	1	1	22.4545	25.431	57.7352
DATA	474	3	146	0	0	NC_2_17053097	NC_2_17053097	9078	448.797	-1.815426412e-001	1.412556735e-001	1.987203078e-001	2.580410e+002	1.698815e+002	3.484963e+001	5.908351e+001	103	77	25	56	7.696001e+000	1.957767e+001	0	0	0	0	0	0	0	0	1	0	0	63.6191	21.19	1	1	1	0	28.1191	25.3336	57.6266
DATA	475	3	147	0	0	NC_5_17836969	NC_5_17836969	9099.4	448.635	1.096563860e+000	1.492217097e-001	2.003618384e-013	6.561313e+001	8.195107e+002	2.435278e+001	9.965897e+001	55	164	25	56	7.692071e+000	1.982157e+001	0	0	0	0	0	0	0	0	1	0	0	16.1566	102.004	1	1	0	1	24.4106	25.3085	57.7947
DATA	476	3	148	0	0	Col_5_4458075	Col_5_4458075	9120.25	449.189	1.267388705e-001	7.125020855e-002	7.527483984e-002	6.722111e+002	9.000043e+002	7.120241e+001	1.064417e+002	197	177	24	56	7.629825e+000	1.954125e+001	0	0	0	0	0	0	0	0	1	0	0	165.361	111.782	1	1	1	1	24.4106	25.0004	57.6963
DATA	477	3	149	0	0	NC_4_9218177	NC_4_9218177	9141.4	449.433	-8.064212224e-003	8.412695514e-002	9.236336300e-001	4.698192e+002	4.611758e+002	5.253097e+001	7.328634e+001	153	126	24	56	7.679967e+000	1.957791e+001	0	0	0	0	0	0	0	0	1	0	0	115.459	57.1527	1	1	1	1	25.7804	24.924	57.0156
DATA	478	3	150	0	0	NC_1_11367500	NC_1_11367500	9162.6	448.8	-2.233475190e-001	6.579545448e-002	6.873553517e-004	2.898414e+003	1.733057e+003	2.907945e+002	1.824647e+002	755	275	24	55	7.609572e+000	1.948188e+001	0	0	0	0	0	0	0	0	1	0	0	711.515	214.298	1	1	1	1	27.0811	24.8332	56.7622
DATA	479	3	151	0	0	NC_5_15517177	NC_5_15517177	9183.38	449.984	-3.337406856e-002	7.110752861e-002	6.388219942e-001	7.818250e+002	7.239949e+002	8.164923e+001	9.227748e+001	227	145	24	55	7.597359e+000	1.953770e+001	0	0	0	0	0	0	0	0	1	1	0	191.806	89.3196	1	1	1	1	25.5572	24.7969	56.6699
DATA	480	3	152	0	0	NC_3_2051390	NC_3_2051390	9205.48	449.846	9.432966414e-002	8.712664779e-002	2.789536212e-001	3.939814e+002	4.895594e+002	4.590466e+001	7.540596e+001	128	118	25	55	7.519816e+000	1.925686e+001	0	0	0	0	0	0	0	0	1	1	0	96.5749	60.2508	1	1	1	1	24.4106	24.9655	56.451
DATA	481	3	153	0	0	NC_5_13007101	NC_5_13007101	9226.23	448.574	8.946905019e-002	3.250239102e-001	7.831094765e-001	7.615958e+001	9.358228e+001	2.477996e+001	5.824085e+001	54.5	76.5	25	56	7.433605e+000	1.930089e+001	0	0	0	0	0	0	0	0	1	0	0	18.6515	11.4911	1	1	0	0	26.0017	25.058	57.1109
DATA	482	3	154	0	0	Col_5_13951047	Col_5_13951047	9247.47	449.051	4.827964301e-002	6.491366394e-002	4.570267549e-001	1.244397e+003	1.390716e+003	1.266563e+002	1.505374e+002	322.5	244	24	55	7.477476e+000	1.938312e+001	0	0	0	0	0	0	0	0	1	1	0	304.607	170.351	1	1	1	1	26.2212	24.913	56.4846
DATA	483	3	155	0	0	NC_2_1599654	NC_2_1599654	9268.1	449.169	-2.339834636e-001	3.609503999e-001	5.168279855e-001	9.837143e+001	5.739652e+001	2.557003e+001	5.780639e+001	59	70	24	55	7.483263e+000	1.939403e+001	0	0	0	0	0	0	0	0	1	0	0	24.0693	2.73628	1	0	0	0	28.1191	24.8669	56.7214
DATA	484	3	156	0	0	Col_5_16685892	Col_5_16685892	9289.63	448.898	1.626378513e-001	7.186437578e-002	2.362816648e-002	6.541869e+002	9.513486e+002	6.954941e+001	1.113740e+002	200.5	180.5	25	55	7.394180e+000	1.929949e+001	0	0	0	0	0	0	0	0	1	1	0	159.999	115.959	1	1	1	1	23.9365	24.7951	56.319
DATA	485	3	157	1028	1	SM_04	SM_04	9311.62	449.241	1.312739144e-001	2.480149545e-001	5.965984785e-001	9.715074e+001	1.314377e+002	2.553590e+001	5.953259e+001	59.5	84.5	24	55.5	7.475262e+000	1.961220e+001	0	0	0	0	0	0	0	0	1	0	0	23.7569	15.9783	1	1	0	0	18.2295	24.7591	56.8411
DATA	486	3	158	0	0	Col_1_7206961	Col_1_7206961	9332	449.66	-1.414233636e-001	7.788955450e-002	6.941777066e-002	6.929493e+002	5.003548e+002	7.320858e+001	7.675825e+001	204.5	127.5	24	56	7.390050e+000	1.953050e+001	0	0	0	0	0	0	0	0	1	0	0	169.45	60.674	1	1	1	1	24.8756	24.8284	57.3288
DATA	487	3	159	0	0	NC_4_7000934	NC_4_7000934	9353.68	449.5	1.205021288e-002	9.628218378e-002	9.004007090e-001	3.637222e+002	3.739556e+002	4.336642e+001	6.931784e+001	124.5	115	24	56	7.483156e+000	1.987539e+001	0	0	0	0	0	0	0	0	1	0	0	88.9429	45.2249	1	1	1	1	25.3321	24.6951	57.5261
DATA	488	3	160	0	0	NC_4_9783394	NC_4_9783394	9374.17	449	0.000000000e+000	7.187455848e-001	1.000000000e+000	2.346409e+001	5.814456e+001	2.372591e+001	5.862943e+001	43	66	24	56	7.485264e+000	1.956247e+001	0	0	0	0	0	0	0	0	1	0	0	5.62009	4.40034	0	0	0	0	30	24.7313	57.6633
DATA	489	3	161	0	0	Col_2_11618182	Col_2_11618182	9395.86	449.321	-3.714402334e-002	7.618959622e-002	6.258892097e-001	6.375010e+002	5.852438e+002	6.797998e+001	8.287538e+001	193	135	24	56	7.430637e+000	1.927819e+001	0	0	0	0	0	0	0	0	1	0	0	155.962	70.3993	1	1	1	1	25.5572	24.7908	57.2637
DATA	490	3	162	0	0	Col_3_4772851	Col_3_4772851	9416.86	449.542	2.192304494e-002	6.200031066e-002	7.236418777e-001	3.259940e+003	3.428725e+003	3.268466e+002	3.478846e+002	822	468	24	56	7.528265e+000	1.927960e+001	0	0	0	0	0	0	0	0	1	0	0	797.939	411.316	1	1	1	1	25.7804	24.6245	57.0527
DATA	491	3	163	66	1	DarkCorner	DarkCorner	9437.34	448.919	0.000000000e+000	7.190420258e-001	1.000000000e+000	2.343192e+001	5.862382e+001	2.358198e+001	5.899815e+001	36	59.5	24	56	7.583899e+000	1.948422e+001	0	0	0	0	0	0	0	0	1	0	0	-0.248213	-2.55884	0	0	0	0	26.8687	24.5916	57.0121
DATA	492	3	164	66	1	DarkCorner	DarkCorner	9458.84	448.625	0.000000000e+000	7.222278285e-001	1.000000000e+000	2.341475e+001	5.879245e+001	2.356908e+001	5.939853e+001	35.5	70	24	56	7.628101e+000	1.922082e+001	0	0	0	0	0	0	0	0	1	1	0	1.11422	6.23899	0	0	0	0	25.7804	24.4345	56.5152
DATA	493	4	1	66	1	DarkCorner	DarkCorner	6018.79	454	0.000000000e+000	7.131094762e-001	1.000000000e+000	2.263038e+001	5.461420e+001	2.277530e+001	5.508857e+001	39	76	32	64.5	9.064862e+000	2.118532e+001	0	0	0	0	0	0	0	0	0	0	0	-5.11805	4.7754	0	0	0	0	30	32.3448	66.0328
DATA	494	4	2	0	0	Col_1_5622396	Col_1_5622396	6042.14	454.119	2.002197600e-003	8.347590295e-002	9.808643053e-001	4.567655e+002	4.588762e+002	5.108366e+001	7.165239e+001	158.5	131.5	32	64	9.084032e+000	2.150062e+001	0	0	0	0	0	0	0	0	0	0	0	115.321	58.8578	1	1	1	1	26.0017	32.329	66.1396
DATA	495	4	3	0	0	NC_3_6230384	NC_3_6230384	6063.07	454.19	3.808774748e-001	7.692281553e-002	7.367239182e-007	5.318710e+002	1.278450e+003	5.792952e+001	1.392084e+002	176	221.5	32	63	9.139835e+000	2.102414e+001	0	0	0	0	0	0	0	0	0	0	0	133.802	163.812	1	1	1	1	25.5572	32.5464	64.926
DATA	496	4	4	0	0	Col_2_11883333	Col_2_11883333	6084.29	454.5	-1.299975236e-001	7.157716036e-002	6.934164470e-002	8.632843e+002	6.399651e+002	8.934809e+001	8.447594e+001	256	144	31	63	9.123918e+000	2.124215e+001	0	0	0	0	0	0	0	0	0	0	0	216.452	81.9198	1	1	1	1	27.0811	32.22	64.5177
DATA	497	4	5	0	0	NC_5_1481090	NC_5_1481090	6105.4	454.414	2.448633647e-001	1.577625165e-001	1.206380717e-001	1.347266e+002	2.367645e+002	2.674598e+001	6.005529e+001	74.5	96	31	63	8.954167e+000	2.116072e+001	0	0	0	0	0	0	0	0	0	0	0	33.674	30.2804	1	1	1	0	27.501	31.7406	64.8902
DATA	498	4	6	0	0	NC_4_1837010	NC_4_1837010	6127.03	453.226	-9.462190771e-004	6.170110279e-002	9.877644974e-001	4.415704e+003	4.406094e+003	4.421783e+002	4.440580e+002	957	540.5	31	64	9.117523e+000	2.125391e+001	0	0	1	0	0	0	0	0	0	0	0	1100.13	563.06	1	1	1	1	19.1492	31.5999	65.568
DATA	499	4	7	0	0	NC_1_26982294	NC_1_26982294	6147.55	453.706	-9.503076561e-002	6.220171779e-002	1.265662851e-001	6.249214e+003	5.021051e+003	6.253533e+002	5.051387e+002	1530.5	693.5	31	64	9.083906e+000	2.176587e+001	0	0	0	0	0	0	0	0	0	0	0	1553.09	641.154	1	1	1	1	23.4529	31.5118	65.4708
DATA	500	4	8	0	0	NC_4_2534825	NC_4_2534825	6168.74	454.435	3.405088760e-002	9.133201006e-002	7.092784426e-001	3.710951e+002	4.013619e+002	4.381246e+001	6.834481e+001	135	114	31	63	8.694368e+000	2.143116e+001	0	0	0	0	0	0	0	0	0	0	0	92.0161	51.2133	1	1	1	1	23.4529	31.1076	64.5993
DATA	501	4	9	0	0	NC_2_18168947	NC_2_18168947	6190.13	454.21	2.707364287e-001	6.622297451e-002	4.346296087e-005	6.186564e+004	1.153947e+005	6.186608e+003	1.153961e+004	14750	15081	31	62	8.642764e+000	2.125549e+001	0	0	0	0	0	0	0	0	0	0	0	15305.1	14714.8	1	1	1	1	26.2212	31.2355	64.3029
DATA	502	4	10	0	-1	NC2_00119395	NC2_00119395	6211.22	454.478	-2.674692225e-002	1.809312524e-001	8.824775645e-001	1.582115e+002	1.487617e+002	2.823697e+001	5.734917e+001	78	84	30	63	8.626608e+000	2.117728e+001	0	0	0	0	0	0	0	0	0	0	0	39.0645	18.9585	1	1	1	0	27.0811	30.6614	64.4692
DATA	503	4	11	0	0	NC_2_4530188	NC_2_4530188	6232.4	454.414	-6.126984420e-002	4.364425584e-001	8.883560701e-001	6.484177e+001	5.630993e+001	2.431141e+001	5.570026e+001	54	72.5	30	62	8.916167e+000	2.148190e+001	0	0	0	0	0	0	0	0	0	0	0	15.9813	7.17254	1	1	0	0	30	30.7139	64.3525
DATA	504	4	12	0	0	Col_1_21432892	Col_1_21432892	6253.6	454.414	1.614751964e-001	9.524576139e-002	9.000847264e-002	3.027979e+002	4.391654e+002	3.830957e+001	7.072716e+001	114	128	30	63	8.560462e+000	2.127125e+001	0	0	0	0	0	0	0	0	0	0	0	74.5105	55.9131	1	1	1	1	27.501	30.252	64.6898
DATA	505	4	13	0	0	NC_3_15055975	NC_3_15055975	6273.89	454.4	-4.863806225e-002	6.261314915e-002	4.372752004e-001	2.439787e+003	2.181293e+003	2.451079e+002	2.250699e+002	642	345	30	62	8.278316e+000	2.163472e+001	0	0	0	0	0	0	0	0	0	0	0	599.556	277.606	1	1	1	1	25.5572	30.2431	63.7776
DATA	506	4	14	0	0	NC_3_20774325	NC_3_20774325	6295.11	454.359	-8.169251780e-002	6.769504167e-002	2.275197532e-001	1.045091e+003	8.658880e+002	1.071250e+002	1.028391e+002	304.5	175.5	30	62	8.804176e+000	2.117514e+001	0	0	0	0	0	0	0	0	0	0	0	256.505	110.16	1	1	1	1	24.6442	30.7395	63.8208
DATA	507	4	15	0	0	NC_3_18085934	NC_3_18085934	6316.5	454.731	3.591770119e-002	8.065674975e-002	6.560917651e-001	4.813544e+002	5.228566e+002	5.358837e+001	7.624990e+001	156	136	30	63	8.704116e+000	2.135359e+001	0	0	0	0	0	0	0	0	0	0	0	118.027	66.4972	1	1	1	1	24.4106	30.8745	64.5035
DATA	508	4	16	0	0	Col_2_12172337	Col_2_12172337	6337.7	454.536	-8.128029680e-002	7.952709518e-002	3.067594442e-001	5.747233e+002	4.766268e+002	6.211901e+001	7.316754e+001	190	132	30	63	8.713808e+000	2.112318e+001	0	0	0	0	0	0	0	0	0	0	0	140.793	60.6029	1	1	1	1	25.3321	31.0065	64.4323
DATA	509	4	17	0	0	Col_1_7315721	Col_1_7315721	6358.83	454.328	4.775153682e-002	8.132296979e-002	5.570802186e-001	4.665693e+002	5.207961e+002	5.228191e+001	7.612641e+001	156.5	132.5	31	62	8.872882e+000	2.117887e+001	0	0	0	0	0	0	0	0	0	0	0	114.213	66.2063	1	1	1	1	25.7804	31.1193	63.9269
DATA	510	4	18	0	0	Col_1_7890249	Col_1_7890249	6379.76	454.271	2.321441188e-002	7.172604544e-002	7.462001024e-001	6.897775e+002	7.276516e+002	7.290452e+001	9.153491e+001	213	151.5	30	63	8.917109e+000	2.114881e+001	0	0	0	0	0	0	0	0	0	0	0	168.761	92.4889	1	1	1	1	25.7804	30.9479	63.9544
DATA	511	4	19	0	0	Col_2_5526045	Col_2_5526045	6401.78	454.155	-8.414621001e-002	6.485204624e-002	1.944556060e-001	1.489755e+003	1.227351e+003	1.508354e+002	1.347161e+002	408	219	30	62	8.873453e+000	2.053905e+001	0	0	0	0	0	0	0	0	0	0	0	364.329	155.987	1	1	1	1	25.3321	30.8884	63.8223
DATA	512	4	20	0	0	NC_4_13868550	NC_4_13868550	6422.64	453.911	4.900531849e-002	8.108343921e-002	5.455901321e-001	4.694254e+002	5.254990e+002	5.255023e+001	7.646128e+001	155	132	30	63	8.950277e+000	2.060246e+001	0	0	0	0	0	0	0	0	0	0	0	114.769	66.7836	1	1	1	1	24.8756	30.7877	64.3353
DATA	513	4	21	0	0	NC_1_8649929	NC_1_8649929	6444	454.5	-1.227366572e-001	1.232580726e-001	3.193620432e-001	2.831399e+002	2.134344e+002	3.687244e+001	5.950338e+001	111	94	30	63	8.943605e+000	2.054276e+001	0	0	0	0	0	0	0	0	0	0	0	69.2261	27.1234	1	1	1	0	26.2212	30.4055	64.652
DATA	514	4	22	0	0	Col_5_16530847	Col_5_16530847	6465.07	454.036	8.659756869e-001	1.038236258e-001	7.376803491e-017	3.532780e+002	2.594731e+003	4.249713e+001	2.653509e+002	122.5	407.5	30	63	8.647246e+000	2.045747e+001	0	0	0	0	0	0	0	0	0	0	0	86.3699	329.754	1	1	1	1	24.6442	30.0952	64.4487
DATA	515	4	23	0	0	NC_4_2502291	NC_4_2502291	6486.29	454.5	-1.006134208e-001	8.993557857e-002	2.632563401e-001	4.513796e+002	3.580375e+002	5.094201e+001	6.607927e+001	150	111	29	62	8.463777e+000	2.027210e+001	0	0	0	0	0	0	0	0	0	0	0	110.384	45.5036	1	1	1	1	30	29.8099	63.3557
DATA	516	4	24	0	0	NC_2_11051445	NC_2_11051445	6507.4	454.414	8.907200900e-002	2.861470393e-001	7.555873491e-001	8.451788e+001	1.037578e+002	2.507537e+001	5.649385e+001	64	81	29	62	8.156302e+000	1.989247e+001	0	0	0	0	0	0	0	0	0	0	0	20.6744	13.1882	1	1	0	0	27.501	29.4943	63.0433
DATA	517	4	25	0	0	Col_1_19859496	Col_1_19859496	6528.16	454.274	2.313565522e-002	7.713226404e-002	7.642169501e-001	5.472835e+002	5.772289e+002	5.959960e+001	8.009331e+001	180	143	30	62	8.480305e+000	2.043270e+001	0	0	0	0	0	0	0	0	0	0	0	133.925	73.3796	1	1	1	1	26.2212	29.9159	63.0709
DATA	518	4	26	0	0	Col_1_1491468	Col_1_1491468	6549.42	454.491	-1.396925404e-002	6.270354730e-002	8.237047762e-001	2.118557e+003	2.051497e+003	2.131645e+002	2.125285e+002	552.5	328	29	62	8.215434e+000	2.033306e+001	0	0	0	0	0	0	0	0	0	0	0	518.725	260.838	1	1	1	1	24.4106	29.5443	63.1114
DATA	519	4	27	0	0	NC_1_3347760	NC_1_3347760	6571.34	453.4	0.000000000e+000	7.071974408e-001	1.000000000e+000	2.342526e+001	5.514842e+001	2.361589e+001	5.551840e+001	44	65	29	62	8.721919e+000	2.019974e+001	0	0	0	0	0	0	0	0	0	0	0	3.39144	1.79027	0	0	0	0	25.3321	29.8979	63.3489
DATA	520	4	28	0	0	Col_2_8185937	Col_2_8185937	6591.9	454.404	-1.524405828e-003	1.191665052e-001	9.897935523e-001	2.568163e+002	2.559165e+002	3.484707e+001	6.110679e+001	101	95	29	62	8.627507e+000	1.978112e+001	0	0	0	0	0	0	0	0	0	0	0	62.9666	32.5537	1	1	1	0	25.7804	29.5477	62.8819
DATA	521	4	29	0	0	NC_4_90048	NC_4_90048	6613.2	454.361	1.038394641e-001	8.949597608e-002	2.459390520e-001	3.597240e+002	4.568871e+002	4.298679e+001	7.186674e+001	133	124	29	62	8.444951e+000	1.984206e+001	0	0	0	0	0	0	0	0	0	0	0	88.2709	58.1344	1	1	1	1	26.0017	29.2101	63.2626
DATA	522	4	30	0	0	NC_5_23506813	NC_5_23506813	6634.15	454.424	-4.900006311e-002	6.416563458e-002	4.450760703e-001	1.534533e+003	1.370807e+003	1.552441e+002	1.478736e+002	419.5	232.5	29	62	8.495867e+000	2.033338e+001	0	0	0	0	0	0	0	0	0	0	0	376.902	174.475	1	1	1	1	25.7804	29.0776	63.2437
DATA	523	4	31	0	0	NC_1_13118740	NC_1_13118740	6655.64	454.36	3.930003676e-001	4.740384706e-001	4.070775796e-001	3.430564e+001	8.479416e+001	2.373754e+001	5.608271e+001	50	77	28	61	7.894255e+000	2.067933e+001	0	0	0	0	0	0	0	0	0	0	0	8.43447	10.7962	1	1	0	0	17.2609	28.4804	62.9924
DATA	524	4	32	0	0	Col_4_2353425	Col_4_2353425	6676.71	454.5	-4.787713975e-002	1.074975528e-001	6.560459719e-001	3.132577e+002	2.805592e+002	3.913791e+001	6.211519e+001	113	94.5	28	61	8.491659e+000	2.082581e+001	0	0	0	0	0	0	0	0	0	0	0	77.1043	35.7345	1	1	1	1	27.0811	28.863	62.7641
DATA	525	4	33	0	0	NC_5_26171577	NC_5_26171577	6697.85	454.5	-2.404896961e-001	8.520785509e-002	4.766734783e-003	6.206154e+002	3.567244e+002	6.633870e+001	6.588831e+001	186.5	111.5	29	62	8.617961e+000	2.102809e+001	0	0	0	0	0	0	0	0	0	0	0	152.935	45.4534	1	1	1	1	26.6546	29.0519	62.8891
DATA	526	4	34	0	0	Col_2_9547415	Col_2_9547415	6718.71	454.714	-2.093824774e-002	9.614551080e-002	8.276031346e-001	3.616534e+002	3.446310e+002	4.307823e+001	6.522250e+001	134	109	29	62	8.588676e+000	2.078479e+001	0	0	0	0	0	0	0	0	0	0	0	89.233	43.9302	1	1	1	1	26.4388	29.2534	62.9042
DATA	527	4	35	0	0	NC_1_18204290	NC_1_18204290	6740.34	454.18	-3.043309053e-003	1.848551139e-001	9.868648501e-001	1.501815e+002	1.491328e+002	2.778491e+001	5.732149e+001	74	89	29	62	8.918029e+000	2.046121e+001	0	0	0	0	0	0	0	0	0	0	0	37.1008	19.0191	1	1	1	0	25.7804	29.4018	63.2358
DATA	528	4	36	0	0	Col_3_20288385	Col_3_20288385	6761	454.3	-7.563307171e-002	6.505181092e-002	2.449679050e-001	1.400184e+003	1.176392e+003	1.419512e+002	1.299984e+002	388	223.5	28	62	8.590882e+000	1.999373e+001	0	0	0	0	0	0	0	0	0	0	0	346.371	150.094	1	1	1	1	26.2212	29.2252	63.2583
DATA	529	4	37	0	0	Col_4_8284086	Col_4_8284086	6782.4	454.586	1.013587156e-001	1.053964844e-001	3.362054954e-001	2.717357e+002	3.431669e+002	3.580153e+001	6.507909e+001	102	104	29	62	8.900793e+000	2.016294e+001	0	0	0	0	0	0	0	0	0	0	0	67.3213	43.8052	1	1	1	1	27.501	29.5376	63.6098
DATA	530	4	38	0	0	Col_5_17347019	Col_5_17347019	6803.21	454.387	-2.922842314e-002	8.148339834e-002	7.198165162e-001	5.035595e+002	4.707847e+002	5.547555e+001	7.260117e+001	163	130.5	29	62	8.938508e+000	2.047847e+001	0	0	0	0	0	0	0	0	0	0	0	124.931	60.1261	1	1	1	1	26.2212	29.5916	63.2102
DATA	531	4	39	0	0	NC_3_4278117	NC_3_4278117	6824.62	454.509	-3.705715289e-002	8.948764442e-002	6.787982595e-001	4.177683e+002	3.835997e+002	4.780613e+001	6.725186e+001	145.5	112.5	29	61	8.683465e+000	2.039821e+001	0	0	0	0	0	0	0	0	0	0	0	103.809	49.0172	1	1	1	1	24.4106	29.7235	63.2064
DATA	532	4	40	0	0	Col_2_5883989	Col_2_5883989	6846	454.5	-1.048951200e-001	8.271330381e-002	2.047347073e-001	5.365106e+002	4.213890e+002	5.845385e+001	6.945251e+001	168	121.5	29	61	8.840227e+000	2.035088e+001	0	0	0	0	0	0	0	0	0	0	0	133.525	53.8756	1	1	1	1	26.2212	29.4242	62.8026
DATA	533	4	41	0	0	Col_2_16837953	Col_2_16837953	6866.6	454.62	-1.136406806e-002	6.268980608e-002	8.561520603e-001	2.103499e+003	2.049172e+003	2.116219e+002	2.122162e+002	554.5	332	29	61	8.841762e+000	1.967417e+001	0	0	0	0	0	0	0	0	0	0	0	524.344	262.134	1	1	1	1	24.4106	29.4054	62.1071
DATA	534	4	42	0	0	Col_4_6752550	Col_4_6752550	6887.62	454.607	-3.529775879e-003	7.469792086e-002	9.623107863e-001	6.133715e+002	6.084065e+002	6.555316e+001	8.211433e+001	194	141	28	61	8.738959e+000	2.001638e+001	0	0	0	0	0	0	0	0	0	0	0	153.145	77.873	1	1	1	1	24.8756	28.8281	61.8057
DATA	535	4	43	0	0	Col_3_14809891	Col_3_14809891	6909.54	454.739	7.009422932e-002	1.703679016e-001	6.807582773e-001	1.506024e+002	1.769808e+002	2.756640e+001	5.788537e+001	76	90.5	28	60	8.777033e+000	2.037719e+001	0	0	0	0	0	0	0	0	0	0	0	37.6681	22.6664	1	1	1	0	23.4529	28.7685	61.5475
DATA	536	4	44	0	0	Col_2_17082242	Col_2_17082242	6930.34	454.424	5.466263806e-002	6.402983346e-002	3.932680393e-001	1.398668e+003	1.586270e+003	1.417536e+002	1.679176e+002	380.5	271	28	61	8.752309e+000	2.119700e+001	0	0	0	0	0	0	0	0	0	0	0	350.392	203.281	1	1	1	1	25.3321	29.0796	62.598
DATA	537	4	45	0	0	NC_3_706567	NC_3_706567	6951.97	454.288	-1.260287985e-001	1.679883327e-001	4.531200990e-001	1.914387e+002	1.432191e+002	2.993385e+001	5.687765e+001	85	83.5	28	62	8.663028e+000	2.122277e+001	0	0	0	0	0	0	0	0	0	0	0	48.0421	18.3653	1	1	1	0	26.0017	28.8753	63.5525
DATA	538	4	46	0	0	Col_4_2127707	Col_4_2127707	6973	454.5	7.869432808e-002	1.433239475e-001	5.829600563e-001	1.826442e+002	2.189274e+002	2.934736e+001	5.920751e+001	86	95.5	28	62	8.660298e+000	2.120972e+001	0	0	0	0	0	0	0	0	0	0	0	45.9162	28.0907	1	1	1	0	26.2212	29.0687	63.8018
DATA	539	4	47	0	0	NC_1_2135036	NC_1_2135036	6994.12	454.846	4.403704498e-002	7.417919420e-002	5.527411242e-001	5.936936e+002	6.570515e+002	6.364345e+001	8.567182e+001	189.5	150	28	62	8.557910e+000	2.077341e+001	0	0	0	0	0	0	0	0	0	0	0	149.524	84.3589	1	1	1	1	24.4106	28.8215	63.0235
DATA	540	4	48	0	0	NC_1_17785608	NC_1_17785608	7015.16	454.432	9.457473758e-002	1.883713811e-001	6.156215752e-001	1.300762e+002	1.617232e+002	2.632882e+001	5.727175e+001	69.5	89	28	61	8.557430e+000	2.041948e+001	0	0	0	0	0	0	0	0	0	0	0	32.815	20.7774	1	1	1	0	22.4545	29.0218	62.8289
DATA	541	4	49	0	0	Col_1_26565144	Col_1_26565144	7036.33	454.722	-6.395580963e-003	6.374068390e-002	9.200763859e-001	1.527064e+003	1.504741e+003	1.544064e+002	1.601783e+002	436	269	28	62	8.535418e+000	2.053928e+001	0	0	0	0	0	0	0	0	0	0	0	385.945	193.445	1	1	1	1	24.8756	28.5085	63.5945
DATA	542	4	50	0	0	NC_3_20382740	NC_3_20382740	7057.5	454.676	0.000000000e+000	5.877178994e-001	1.000000000e+000	3.516407e+001	5.452156e+001	2.307861e+001	5.509142e+001	47	76	28	62	8.398815e+000	2.080876e+001	0	0	0	0	0	0	0	0	0	0	0	8.90297	6.35199	1	0	0	0	30	28.3067	63.5157
DATA	543	4	51	0	0	NC_5_26831082	NC_5_26831082	7078.75	454.393	1.743984551e+000	1.778100169e-001	1.038710651e-022	2.374288e+002	1.316794e+004	3.289658e+001	1.317935e+003	101	1759	28	62	8.680467e+000	2.116597e+001	0	0	0	0	0	0	0	0	0	0	0	60.2171	1695.1	1	1	1	1	25.1049	28.8612	63.7692
DATA	544	4	52	0	0	Col_1_24833719	Col_1_24833719	7099.44	454.982	-8.474977336e-002	7.124791166e-002	2.342408775e-001	8.040222e+002	6.614824e+002	8.355281e+001	8.589786e+001	248.5	154.5	28	63	8.694986e+000	2.100275e+001	0	0	0	0	0	0	0	0	0	0	0	204.294	85.2051	1	1	1	1	24.8756	28.7806	64.4483
DATA	545	4	53	0	0	NC_5_17041994	NC_5_17041994	7120.66	454.642	-1.027448374e-001	8.379417572e-002	2.201395015e-001	5.141491e+002	4.058301e+002	5.619863e+001	6.815945e+001	164.5	117	29	63	8.910640e+000	2.092520e+001	0	0	0	0	0	0	0	0	0	0	0	130.863	52.3106	1	1	1	1	24.8756	29.4145	64.7752
DATA	546	4	54	0	0	Col_1_27688425	Col_1_27688425	7141.92	455.019	-4.698154897e-002	6.509434994e-002	4.704510136e-001	1.284086e+003	1.152424e+003	1.303904e+002	1.275759e+002	378	201	29	63	8.867526e+000	2.034449e+001	0	0	0	0	0	0	0	0	0	0	0	327.43	148.642	1	1	1	1	23.9365	29.5579	64.9757
DATA	547	4	55	0	0	NC_1_9558047	NC_1_9558047	7163.07	454.655	7.011969888e-003	9.388597400e-002	9.404645297e-001	3.590253e+002	3.648691e+002	4.242858e+001	6.574170e+001	134	119	29	64	8.745384e+000	2.115125e+001	0	0	0	0	0	0	0	0	0	0	0	91.7017	47.0941	1	1	1	1	25.3321	29.8658	65.3703
DATA	548	4	56	0	0	Col_3_18059995	Col_3_18059995	7184.5	454.676	3.661175338e-002	6.150993785e-002	5.516985076e-001	9.469474e+004	1.030238e+005	9.469501e+003	1.030253e+004	23629	12898	29	65	8.850317e+000	2.168165e+001	0	0	0	0	0	0	0	0	0	0	0	24229.2	13306.4	1	1	1	1	27.0811	29.7366	65.9444
DATA	549	4	57	0	0	Col_3_6684305	Col_3_6684305	7204.42	454.66	-2.591835448e-002	9.714789329e-002	7.896287298e-001	3.513394e+002	3.309852e+002	4.173923e+001	6.386209e+001	134	114	29	65	8.829974e+000	2.168443e+001	0	0	0	0	0	0	0	0	0	0	0	90.0406	42.7767	1	1	1	1	24.4106	29.9165	65.8467
DATA	550	4	58	0	0	NC_2_7707127	NC_2_7707127	7225.52	453.795	8.021572129e-002	2.500816881e-001	7.483937322e-001	9.633348e+001	1.158759e+002	2.447496e+001	5.579342e+001	60.5	84	29	64	9.155879e+000	2.187159e+001	0	0	0	0	0	0	0	0	0	0	0	24.7259	14.9864	1	1	0	0	22.7082	29.9854	65.8177
DATA	551	4	59	0	0	Col_3_290174	Col_3_290174	7248.28	454.69	6.444091100e-002	1.037711619e-001	5.346058404e-001	2.847944e+002	3.303485e+002	3.626745e+001	6.376478e+001	117	109	29	63	8.993255e+000	2.097454e+001	0	0	0	0	0	0	0	0	0	0	0	73.2409	42.7532	1	1	1	1	25.5572	29.4095	64.6442
DATA	552	4	60	0	0	NC_3_22983692	NC_3_22983692	7269	454.5	0.000000000e+000	5.368775590e-001	1.000000000e+000	4.202678e+001	5.415878e+001	2.281081e+001	5.455941e+001	50	67	28	64	8.760318e+000	2.114063e+001	0	0	0	0	0	0	0	0	0	0	0	10.825	3.16638	1	0	0	0	30	28.8757	65.2646
DATA	553	4	61	0	0	Col_5_1951800	Col_5_1951800	7289.93	454.978	-2.394546694e-002	9.423287404e-002	7.994109772e-001	3.679924e+002	3.482518e+002	4.307171e+001	6.465172e+001	132	116.5	28	63	8.683133e+000	2.069394e+001	0	0	0	0	0	0	0	0	0	0	0	94.9445	45.1279	1	1	1	1	22.7082	28.4795	64.7647
DATA	554	4	62	0	0	NC_1_16329998	NC_1_16329998	7311.74	454.605	-9.878038981e-003	1.720757040e-001	9.542224265e-001	1.607987e+002	1.571826e+002	2.753170e+001	5.665728e+001	81.5	88.5	28	63	8.373714e+000	2.047554e+001	0	0	0	0	0	0	0	0	0	0	0	41.5517	20.3823	1	1	1	0	22.4545	28.2626	64.2158
DATA	555	4	63	0	0	NC_4_10447031	NC_4_10447031	7332.5	454.676	0.000000000e+000	7.142668979e-001	1.000000000e+000	2.217197e+001	5.405418e+001	2.242354e+001	5.439933e+001	45	62	28	63	8.300061e+000	2.035282e+001	0	0	0	0	0	0	0	0	0	0	0	5.73027	-3.71258	0	0	0	0	27.0811	28.3822	64.352
DATA	556	4	64	0	0	Col_1_2509045	Col_1_2509045	7353.8	454.339	4.171611153e-002	8.764891345e-002	6.341131605e-001	3.894942e+002	4.287628e+002	4.487232e+001	6.923726e+001	142.5	123	28	63	8.349114e+000	2.072922e+001	0	0	0	0	0	0	0	0	0	0	0	100.949	55.67	1	1	1	1	25.3321	28.2056	64.1018
DATA	557	4	65	0	0	NC_1_24560027	NC_1_24560027	7373.98	454.196	2.243518953e-001	2.596978479e-001	3.876451034e-001	7.744234e+001	1.298166e+002	2.356017e+001	5.586050e+001	60	84	27	62	7.940496e+000	2.036635e+001	0	0	0	0	0	0	0	0	0	0	0	20.0989	16.8654	1	1	0	0	22.9591	27.6919	63.2221
DATA	558	4	66	0	0	Col_5_8754964	Col_5_8754964	7395.72	454.58	2.250068251e-003	7.889470391e-002	9.772475048e-001	5.132003e+002	5.158661e+002	5.592261e+001	7.489627e+001	167.5	139	28	62	8.568778e+000	2.034462e+001	0	0	0	0	0	0	0	0	0	0	0	133.397	67.0606	1	1	1	1	24.1747	28.1971	63.5755
DATA	559	4	67	0	0	NC_5_23714656	NC_5_23714656	7417.22	454.493	1.777302282e-001	6.352922577e-002	5.148165262e-003	8.628367e+004	1.299149e+005	8.628396e+003	1.299160e+004	22331	16915.5	28	61	8.675112e+000	2.018769e+001	0	0	0	0	0	0	0	0	0	0	0	22459	16898.8	1	1	1	1	27.0811	28.2068	62.1404
DATA	560	4	68	0	0	Col_1_11017892	Col_1_11017892	7438.16	454.431	-3.458798224e-002	6.243895554e-002	5.796139134e-001	2.453202e+003	2.265402e+003	2.463187e+002	2.329413e+002	671	367.5	28	62	8.845108e+000	2.076932e+001	0	0	0	0	0	0	0	0	0	0	0	639.387	294.848	1	1	1	1	25.7804	28.4649	62.9039
DATA	561	4	69	0	0	NC_5_13073866	NC_5_13073866	7459.5	454.676	2.484404824e-001	8.647752679e-002	4.067347990e-003	3.336126e+002	5.911299e+002	4.003244e+001	8.020096e+001	119	143	28	61	8.658082e+000	2.058127e+001	0	0	0	0	0	0	0	0	0	0	0	87.0675	76.9808	1	1	1	1	27.0811	28.257	62.422
DATA	562	4	70	0	0	Col_3_10966950	Col_3_10966950	7480.12	454.544	-5.073025057e-002	8.919000258e-002	5.694996587e-001	4.173508e+002	3.713394e+002	4.722586e+001	6.567735e+001	140	117	28	61	8.474968e+000	2.028785e+001	0	0	0	0	0	0	0	0	0	0	0	109.051	48.3851	1	1	1	1	25.7804	28.4382	62.7839
DATA	563	4	71	0	0	NC_4_2635362	NC_4_2635362	7501.13	454.566	2.444005983e-002	8.148028501e-002	7.642148423e-001	4.614411e+002	4.881534e+002	5.115260e+001	7.289948e+001	163	127	28	62	8.630730e+000	2.057139e+001	0	0	0	0	0	0	0	0	0	0	0	120.714	63.6405	1	1	1	1	24.6442	28.5321	63.5724
DATA	564	4	72	0	0	NC_3_11343813	NC_3_11343813	7522.29	454.375	-9.701585377e-002	8.154322507e-002	2.341456403e-001	5.352788e+002	4.281187e+002	5.789188e+001	6.900049e+001	181	129	28	62	8.525986e+000	2.036351e+001	0	0	0	0	0	0	0	0	0	0	0	140.185	55.8441	1	1	1	1	23.696	28.5977	63.8963
DATA	565	4	73	0	0	Col_3_2287270	Col_3_2287270	7543.4	454.62	9.180177676e-002	7.361664953e-002	2.123884616e-001	5.735539e+002	7.085590e+002	6.143928e+001	8.913936e+001	191	161	28	62	8.343730e+000	2.108566e+001	0	0	0	0	0	0	0	0	0	0	0	150.378	92.4714	1	1	1	1	24.4106	28.3406	63.7763
DATA	566	4	74	0	0	NC_5_19230403	NC_5_19230403	7565.33	454.609	-5.435680903e-002	1.166960502e-001	6.413599605e-001	2.721094e+002	2.400970e+002	3.499357e+001	5.914980e+001	103.5	97	28	62	8.409464e+000	2.033263e+001	0	0	0	0	0	0	0	0	0	0	0	71.4191	31.3504	1	1	1	0	27.2919	28.1519	62.9806
DATA	567	4	75	0	0	Col_3_12912741	Col_3_12912741	7586.69	454.689	-8.201319301e-002	6.378251188e-002	1.985039041e-001	1.794863e+003	1.485998e+003	1.808272e+002	1.581180e+002	506	262	27	61	8.385636e+000	1.990520e+001	0	0	0	0	0	0	0	0	0	0	0	471.555	194.126	1	1	1	1	26.2212	27.808	62.1117
DATA	568	4	76	0	0	NC_3_11479431	NC_3_11479431	7606.09	453.912	2.876967447e-001	5.498307351e-001	6.008030602e-001	3.271239e+001	6.344670e+001	2.220766e+001	5.437781e+001	49	73	27	61	8.561047e+000	1.988393e+001	0	0	0	0	0	0	0	0	0	0	0	8.60038	8.29236	1	1	0	0	20.591	28.0039	61.6197
DATA	569	4	77	0	0	Col_5_15050356	Col_5_15050356	7628.61	454.607	-9.639864605e-002	1.433409826e-001	5.012572928e-001	2.183912e+002	1.749188e+002	3.095857e+001	5.674611e+001	93	85	28	62	8.472379e+000	2.071893e+001	0	0	0	0	0	0	0	0	0	0	0	57.4762	22.8715	1	1	1	0	24.8756	28.0149	62.7567
DATA	570	4	78	0	0	Col_2_18735639	Col_2_18735639	7650.26	454.755	-2.590091494e-002	7.308731567e-002	7.230517431e-001	6.588896e+002	6.207429e+002	6.944089e+001	8.224899e+001	220.5	141.5	28	62	8.509442e+000	2.113189e+001	0	0	0	0	0	0	0	0	0	0	0	173.551	81.1997	1	1	1	1	24.4106	28.4446	63.1172
DATA	571	4	79	0	0	Col_5_6677044	Col_5_6677044	7671.08	454.816	6.222229652e-002	6.955972625e-002	3.710458106e-001	7.312919e+002	8.439429e+002	7.634043e+001	1.001588e+002	222	176	28	61	8.344695e+000	2.115609e+001	0	0	0	0	0	0	0	0	0	0	0	192.762	110.44	1	1	1	1	23.4529	28.6139	62.8282
DATA	572	4	80	0	0	NC_5_22894545	NC_5_22894545	7692.49	454.725	-2.347052028e-002	8.821600339e-002	7.901950046e-001	4.102293e+002	3.886478e+002	4.649981e+001	6.646501e+001	145	113	28	61	8.307502e+000	2.086069e+001	0	0	0	0	0	0	0	0	0	0	0	108.204	50.879	1	1	1	1	24.4106	28.6059	62.9131
DATA	573	4	81	0	0	NC_4_9064696	NC_4_9064696	7713.58	454.519	2.112977596e-002	1.374248969e-001	8.778028539e-001	2.005634e+002	2.105627e+002	2.968277e+001	5.786496e+001	91	97	28	61	8.391185e+000	2.080122e+001	0	0	0	0	0	0	0	0	0	0	0	52.9315	27.5755	1	1	1	0	24.4106	28.5931	62.9291
DATA	574	4	82	0	0	Col_1_3313453	Col_1_3313453	7734.42	454.932	-6.153917680e-002	6.361686014e-002	3.333737621e-001	1.736462e+003	1.507044e+003	1.750178e+002	1.600470e+002	486	260	28	61	8.514251e+000	2.055166e+001	0	0	0	0	0	0	0	0	0	0	0	458.554	197.425	1	1	1	1	25.3321	28.5476	62.753
DATA	575	4	83	0	0	NC_5_15643009	NC_5_15643009	7755.5	454.676	6.859870262e-002	7.975320094e-002	3.897133656e-001	4.615750e+002	5.405564e+002	5.107189e+001	7.631077e+001	163	141.5	27	62	8.261033e+000	2.067841e+001	0	0	0	0	0	0	0	0	0	0	0	121.942	70.8365	1	1	1	1	27.0811	27.9144	63.3385
DATA	576	4	84	0	0	NC_2_2516097	NC_2_2516097	7777.66	454.755	-1.336495789e-001	6.296248373e-002	3.378017499e-002	4.468742e+003	3.285003e+003	4.474080e+002	3.328844e+002	1230	501	27	62	8.376768e+000	2.046060e+001	0	0	0	0	0	0	0	0	0	0	0	1181.1	430.606	1	1	1	1	24.8756	27.779	63.033
DATA	577	4	85	0	0	NC_1_3622913	NC_1_3622913	7798	454.864	-1.708180892e-001	6.395043678e-002	7.560284187e-003	3.550156e+003	2.395683e+003	3.556869e+002	2.455426e+002	974	380.5	27	61	8.399611e+000	2.005555e+001	0	0	0	0	0	0	0	0	0	0	0	938.645	314.109	1	1	1	1	25.3321	27.7455	62.381
DATA	578	4	86	0	0	NC_2_17223122	NC_2_17223122	7819	454.5	-1.566271773e-001	9.884882856e-002	1.130772335e-001	3.947276e+002	2.752138e+002	4.511058e+001	6.044953e+001	141.5	102	27	61	8.478001e+000	1.956983e+001	0	0	0	0	0	0	0	0	0	0	0	104.386	36.0937	1	1	1	1	26.2212	27.8151	61.788
DATA	579	4	87	0	0	NC_5_7361139	NC_5_7361139	7840.54	453.652	2.281714819e-001	2.584698872e-001	3.773563320e-001	7.662566e+001	1.295823e+002	2.314122e+001	5.534548e+001	62	83	27	60	8.386807e+000	2.010801e+001	0	0	0	0	0	0	0	0	0	0	0	20.2652	16.9989	1	1	0	0	22.9591	28.0751	61.3746
DATA	580	4	88	0	0	NC_3_5494407	NC_3_5494407	7861.58	454.322	2.014779302e-001	1.949007822e-001	3.012548608e-001	1.076696e+002	1.712265e+002	2.434098e+001	5.645858e+001	70	86	28	60	8.316196e+000	2.062121e+001	0	0	0	0	0	0	0	0	0	0	0	28.4827	22.465	1	1	0	0	25.3321	28.21	61.8023
DATA	581	4	89	0	0	NC_5_22082747	NC_5_22082747	7882.65	454.632	4.900732444e-001	7.627673604e-002	1.319239067e-010	3.025862e+003	9.352385e+003	3.033725e+002	9.367843e+002	849	1278	28	62	8.268110e+000	2.056597e+001	0	0	0	0	0	0	0	0	0	0	0	800.558	1227.2	1	1	1	1	24.8756	28.0123	62.7035
DATA	582	4	90	0	0	NC_1_4061574	NC_1_4061574	7903.67	454.609	-1.370587334e-001	7.095929151e-002	5.341974008e-002	8.837893e+002	6.445996e+002	9.103440e+001	8.395215e+001	243	141	28	61	8.304228e+000	2.000077e+001	0	0	0	0	0	0	0	0	0	0	0	233.827	84.5939	1	1	1	1	27.2919	27.971	61.7059
DATA	583	4	91	0	0	Col_3_20164489	Col_3_20164489	7925	454.5	-2.475329562e-002	6.220706660e-002	6.906908198e-001	2.698063e+003	2.548583e+003	2.706879e+002	2.604708e+002	734.5	395.5	27	60	8.335759e+000	1.985600e+001	0	0	0	0	0	0	0	0	0	0	0	713.781	334.497	1	1	1	1	25.3321	27.9514	61.536
DATA	584	4	92	0	0	NC_5_4276520	NC_5_4276520	7946	454.5	3.571711191e-001	6.835232216e-001	6.012914568e-001	2.389222e+001	5.437854e+001	2.196195e+001	5.405065e+001	45.5	72	27	60	8.455933e+000	1.963128e+001	0	0	0	0	0	0	0	0	0	0	0	6.31997	7.13756	1	1	0	0	26.2212	27.9025	61.4707
DATA	585	4	93	0	0	Col_1_6369009	Col_1_6369009	7967.07	454.357	-3.632750431e-002	6.933004934e-002	6.002930029e-001	8.213157e+002	7.554098e+002	8.498481e+001	9.272586e+001	252	164	27	61	8.446935e+000	1.948235e+001	0	0	0	0	0	0	0	0	0	0	0	217.208	99.1572	1	1	1	1	25.5572	27.7221	61.907
DATA	586	4	94	0	0	Col_5_8187262	Col_5_8187262	7988.36	454.429	4.261323034e-002	7.630182288e-002	5.765149758e-001	5.318574e+002	5.866896e+002	5.749594e+001	7.958447e+001	177.5	139	27	61	8.480933e+000	1.986725e+001	0	0	0	0	0	0	0	0	0	0	0	140.622	77.0106	1	1	1	1	24.8756	28.0357	62.2104
DATA	587	4	95	0	0	Col_3_22810355	Col_3_22810355	8009.3	454.603	-3.340874539e-002	6.797504668e-002	6.230831516e-001	9.041591e+002	8.372133e+002	9.301814e+001	9.950432e+001	275.5	170.5	27	62	8.486154e+000	2.008630e+001	0	0	0	0	0	0	0	0	0	0	0	238.988	109.891	1	1	1	1	26.2212	27.7351	62.2344
DATA	588	4	96	0	0	Col_2_18900952	Col_2_18900952	8030.57	454.701	1.499345336e-001	7.676035280e-002	5.078630846e-002	4.802067e+002	6.782077e+002	5.276061e+001	8.655564e+001	161	157	27	62	8.335059e+000	1.992361e+001	0	0	0	0	0	0	0	0	0	0	0	126.881	89.0146	1	1	1	1	26.8687	27.8491	62.0957
DATA	589	4	97	0	0	NC_4_5811075	NC_4_5811075	8051.88	454.591	-1.268998094e-001	4.093537622e-001	7.565606907e-001	7.157944e+001	5.344271e+001	2.300849e+001	5.379130e+001	56.5	68.5	27	60	8.379611e+000	1.983376e+001	0	0	0	0	0	0	0	0	0	0	0	18.9038	1.16647	1	0	0	0	26.6546	27.994	61.2511
DATA	590	4	98	0	0	NC_3_1920371	NC_3_1920371	8073.23	454.484	-6.584852667e-002	2.684561366e-001	8.062350063e-001	1.040297e+002	8.939408e+001	2.422596e+001	5.452812e+001	66	73	28	60	8.370683e+000	2.021309e+001	0	0	0	0	0	0	0	0	0	0	0	27.4588	11.7306	1	1	0	0	25.7804	28.0773	61.1949
DATA	591	4	99	0	0	Col_1_4973956	Col_1_4973956	8094.2	454.6	1.223659288e-001	1.160682196e-001	2.917644996e-001	2.231757e+002	2.958100e+002	3.126158e+001	6.139530e+001	101	103	28	60	8.324793e+000	2.010352e+001	0	0	0	0	0	0	0	0	0	0	0	58.8745	38.8107	1	1	1	1	22.4545	28.0932	61.6283
DATA	592	4	100	0	0	NC_5_8468398	NC_5_8468398	8116	454.833	-3.110508303e-002	6.710898522e-002	6.430052849e-001	9.721676e+002	9.049739e+002	9.965398e+001	1.052870e+002	286	183.5	27	60	8.230456e+000	1.991941e+001	0	0	0	0	0	0	0	0	0	0	0	256.3	118.709	1	1	1	1	24.8756	27.8269	61.3905
DATA	593	4	101	0	0	NC_1_26991585	NC_1_26991585	8136.43	454.393	-4.105938779e-002	6.550591663e-002	5.307875491e-001	1.177332e+003	1.071124e+003	1.197566e+002	1.198739e+002	340	200	27	60	7.959144e+000	1.997546e+001	0	0	0	0	0	0	0	0	0	0	0	310.152	140.476	1	1	1	1	24.8756	27.4511	61.6114
DATA	594	4	102	0	0	Col_3_15563082	Col_3_15563082	8157.59	454.611	-7.043867641e-002	6.327977383e-002	2.656521871e-001	1.980329e+003	1.683832e+003	1.992443e+002	1.767800e+002	550	279	27	61	7.825825e+000	2.024515e+001	0	0	0	0	0	0	0	0	0	0	0	521.308	220.771	1	1	1	1	24.4106	27.2966	61.3588
DATA	595	4	103	0	0	Col_1_9055851	Col_1_9055851	8178.56	454.475	2.512252341e-002	8.302848871e-002	7.622121311e-001	4.394756e+002	4.656475e+002	4.912698e+001	7.119138e+001	154	128	27	61	7.977458e+000	2.021187e+001	0	0	0	0	0	0	0	0	0	0	0	115.591	61.0348	1	1	1	1	26.2212	27.1425	60.8028
DATA	596	4	104	0	0	NC_1_7508020	NC_1_7508020	8199.98	455.045	2.390815497e-001	2.367174149e-001	3.125014425e-001	8.326185e+001	1.443868e+002	2.349842e+001	5.577241e+001	60.5	85.5	27	60	8.072277e+000	1.991546e+001	0	0	0	0	0	0	0	0	0	0	0	21.8819	18.9185	1	1	0	0	28.1191	27.1488	59.9646
DATA	597	4	105	0	0	NC_2_8796449	NC_2_8796449	8221	454.797	-1.011352553e-002	2.866281584e-001	9.718528988e-001	9.134585e+001	8.924323e+001	2.381690e+001	5.462392e+001	60	75	26	59	8.014903e+000	2.022337e+001	0	0	0	0	0	0	0	0	0	0	0	23.9827	11.6891	1	1	0	0	28.1191	26.9921	59.9287
DATA	598	4	106	0	0	NC_1_18217660	NC_1_18217660	8242.59	454.54	-1.278814728e-001	6.543801465e-002	5.067303793e-002	1.510753e+003	1.125413e+003	1.526715e+002	1.247878e+002	446	212	26	59	7.724638e+000	1.982226e+001	0	0	0	0	0	0	0	0	0	0	0	396.221	147.348	1	1	1	1	26.6546	26.5782	60.1335
DATA	599	4	107	0	0	NC_3_11240862	NC_3_11240862	8263.04	454.878	0.000000000e+000	7.145230822e-001	1.000000000e+000	2.190025e+001	5.359345e+001	2.204049e+001	5.393565e+001	35	67	26	59	7.819389e+000	1.986329e+001	0	0	0	0	0	0	0	0	0	0	0	-1.92132	-2.12306	0	0	0	0	30	26.5438	60.5276
DATA	600	4	108	0	0	NC_3_10078157	NC_3_10078157	8285.02	455.424	-7.971776189e-003	6.361984127e-002	9.002834381e-001	1.541672e+003	1.513632e+003	1.557381e+002	1.606953e+002	434	247	26	59	8.136846e+000	1.985045e+001	0	0	0	0	0	0	0	0	0	0	0	403.508	197.983	1	1	1	1	26.2212	26.9995	60.123
DATA	601	4	109	0	0	Col_5_22508528	Col_5_22508528	8305.62	455	-6.124952668e-002	6.408277264e-002	3.391795045e-001	1.560216e+003	1.354987e+003	1.575777e+002	1.458590e+002	415	230	26	58	8.156013e+000	1.983670e+001	0	0	0	0	0	0	0	0	0	0	0	407.867	177.147	1	1	1	1	29.1201	26.9678	59.997
DATA	602	4	110	0	0	Col_3_7603858	Col_3_7603858	8327.22	455.13	-4.805150544e-003	6.151303809e-002	9.377358050e-001	7.540974e+003	7.457999e+003	7.544217e+002	7.477538e+002	2022.5	1035	26	58	7.887508e+000	1.971344e+001	0	0	0	0	0	0	0	0	0	0	0	1968.93	974.475	1	1	1	1	24.6442	26.4338	59.4983
DATA	603	4	111	0	0	Col_4_10816941	Col_4_10816941	8348	454.797	1.971607914e-003	6.477944355e-002	9.757195710e-001	1.229049e+003	1.234641e+003	1.248843e+002	1.347776e+002	364.5	220.5	26	58	7.758854e+000	1.971023e+001	0	0	0	0	0	0	0	0	0	0	0	320.483	161.229	1	1	1	1	30	26.4875	59.0501
DATA	604	4	112	0	0	NC_5_23801678	NC_5_23801678	8369.58	455.231	1.178887167e-001	8.439932913e-002	1.624746735e-001	3.885101e+002	5.096723e+002	4.473389e+001	7.431830e+001	145	135	26	58	7.704969e+000	1.949809e+001	0	0	0	0	0	0	0	0	0	0	0	101.178	66.5122	1	1	1	1	24.4106	26.5744	59.2499
DATA	605	4	113	0	0	NC_3_17497166	NC_3_17497166	8390.38	454.418	-1.555021978e-001	6.546794294e-002	1.753745302e-002	1.711059e+003	1.196087e+003	1.725410e+002	1.312836e+002	480	226	26	59	7.715861e+000	2.007436e+001	0	0	0	0	0	0	0	0	0	0	0	444.947	155.993	1	1	1	1	24.8756	26.4152	60.5844
DATA	606	4	114	0	0	Col_1_247065	Col_1_247065	8411.54	454.789	-1.249166446e-001	1.381673606e-001	3.659441702e-001	2.374199e+002	1.780740e+002	3.252973e+001	5.701380e+001	102	90	26	59	7.752542e+000	2.015388e+001	0	0	0	0	0	0	0	0	0	0	0	61.6564	23.2073	1	1	1	0	25.7804	26.2788	60.4385
DATA	607	4	115	0	0	NC_5_18565813	NC_5_18565813	8433.04	455.667	1.442192877e-001	2.113850196e-001	4.950753272e-001	1.063131e+002	1.481856e+002	2.467452e+001	5.619484e+001	66	85	26	59	7.856862e+000	2.003234e+001	0	0	0	0	0	0	0	0	0	0	0	27.5724	19.2963	1	1	0	0	23.2073	26.2677	60.2844
DATA	608	4	116	0	0	Col_4_12003073	Col_4_12003073	8453.29	455.821	-1.084965641e-002	7.594018545e-002	8.863919980e-001	5.776256e+002	5.633739e+002	6.191692e+001	7.820929e+001	180	129	26	59	7.851098e+000	2.005415e+001	0	0	0	0	0	0	0	0	0	0	0	149.599	73.3046	1	1	1	1	25.1049	26.5422	59.9948
DATA	609	4	117	0	0	NC_4_7631818	NC_4_7631818	8475.11	455.426	1.329514107e+000	1.397095432e-001	1.795020794e-021	8.439742e+002	1.802367e+004	8.730262e+001	1.803185e+003	257.5	2399	26	60	7.881062e+000	2.007211e+001	0	0	0	0	0	0	0	0	0	0	0	218.223	2343.22	1	1	1	1	25.1049	26.3192	60.7176
DATA	610	4	118	0	0	NC_5_18401303	NC_5_18401303	8495.7	455.435	3.188183033e-002	8.632097632e-002	7.118739608e-001	4.059578e+002	4.368806e+002	4.635032e+001	6.972376e+001	141.5	118.5	26	60	7.751949e+000	2.020553e+001	0	0	0	0	0	0	0	0	0	0	0	104.808	56.7497	1	1	1	1	23.4529	26.212	60.7635
DATA	611	4	119	0	0	Col_3_4895435	Col_3_4895435	8517.76	454.26	1.953399287e-002	6.288561277e-002	7.560839133e-001	1.865861e+003	1.951701e+003	1.879270e+002	2.026065e+002	516	323.5	26	59	7.701603e+000	2.007353e+001	0	0	0	0	0	0	0	0	0	0	0	480.824	253.296	1	1	1	1	24.4106	26.2376	59.9122
DATA	612	4	120	0	0	NC_3_10807618	NC_3_10807618	8538.54	454.18	1.010284261e-002	6.233999004e-002	8.712583042e-001	2.375854e+003	2.431771e+003	2.386433e+002	2.491960e+002	659	382	26	58	7.643130e+000	2.037480e+001	0	0	0	0	0	0	0	0	1	0	0	611.265	315.304	1	1	1	1	23.9365	25.8663	59.4891
DATA	613	4	121	0	0	NC_2_19016719	NC_2_19016719	8559.62	455	0.000000000e+000	7.130444020e-001	1.000000000e+000	2.233637e+001	5.414970e+001	2.256648e+001	5.449660e+001	43.5	64.5	26	58	7.794819e+000	2.041577e+001	0	0	0	0	0	0	0	0	0	0	0	5.08805	0.457168	0	0	0	0	29.1201	26.2119	59.4224
DATA	614	4	122	0	0	Col_5_16652922	Col_5_16652922	8580.62	455	-4.775848760e-002	1.231282136e-001	6.981077479e-001	2.538332e+002	2.273997e+002	3.393102e+001	5.910169e+001	109	93	25	58	7.872649e+000	1.975885e+001	0	0	0	0	0	0	0	0	1	0	0	65.1011	29.4235	1	1	1	0	29.1201	26.0719	59.0162
DATA	615	4	123	0	0	Col_2_7341223	Col_2_7341223	8601.83	455	1.792684109e-002	8.347253265e-002	8.299518253e-001	4.448243e+002	4.635700e+002	4.987393e+001	7.163342e+001	147	124	25	58	7.745197e+000	1.957624e+001	0	0	0	0	0	0	0	0	1	0	0	113.892	59.9168	1	1	1	1	28.1191	26.0359	59.3897
DATA	616	4	124	0	0	Col_1_12266842	Col_1_12266842	8623.09	454.643	1.613142202e-001	1.091133206e-001	1.392980879e-001	2.384393e+002	3.456941e+002	3.284921e+001	6.468432e+001	92	107	25	58	7.425938e+000	1.988482e+001	0	0	0	0	0	0	0	0	1	0	0	60.9409	44.6316	1	1	1	1	25.5572	25.8795	59.732
DATA	617	4	125	0	0	Col_1_12908256	Col_1_12908256	8644.83	455.085	-1.132187381e-001	6.602743395e-002	8.639610314e-002	1.333180e+003	1.027236e+003	1.352256e+002	1.163980e+002	370.5	192.5	26	58	7.525132e+000	2.014312e+001	0	0	0	0	0	0	0	0	1	0	0	340.16	132.461	1	1	1	1	26.6546	26.0095	60.0155
DATA	618	4	126	0	0	NC_1_9038164	NC_1_9038164	8665.22	454.593	9.876596578e-001	1.922087317e-001	2.769778359e-007	4.274572e+001	4.154821e+002	2.307276e+001	6.877106e+001	48	116.5	26	58	7.737550e+000	1.970171e+001	0	0	0	0	0	0	0	0	0	0	0	10.8873	53.5148	1	1	0	1	25.7804	26.1269	59.6154
DATA	619	4	127	0	0	Col_3_7729940	Col_3_7729940	8686.95	455.158	3.896003059e-002	7.082693923e-002	5.822688843e-001	7.024728e+002	7.684039e+002	7.382755e+001	9.442238e+001	218	171	26	58	7.769628e+000	1.946208e+001	0	0	0	0	0	0	0	0	0	0	0	178.617	98.8413	1	1	1	1	25.5572	26.2655	59.3358
DATA	620	4	128	0	0	Col_3_18338573	Col_3_18338573	8707.93	454.881	-8.880290038e-003	6.767898785e-002	8.956076655e-001	9.181575e+002	8.995740e+002	9.459285e+001	1.054094e+002	264.5	185.5	26	58	7.661479e+000	1.918048e+001	0	0	0	0	0	0	0	0	0	0	0	233.041	115.567	1	1	1	1	26.2212	26.1798	59.0258
DATA	621	4	129	0	0	Col_1_18691142	Col_1_18691142	8729.24	454.968	9.132481006e-002	7.706245596e-002	2.359877080e-001	5.075023e+002	6.262718e+002	5.563346e+001	8.336170e+001	161.5	135.5	26	58	7.696625e+000	1.963011e+001	0	0	0	0	0	0	0	0	0	0	0	128.585	80.3471	1	1	1	1	27.2919	26.2296	58.9995
DATA	622	4	130	0	0	Col_5_1192509	Col_5_1192509	8750.69	454.412	-6.839744993e-003	6.163279390e-002	9.116355835e-001	5.121892e+003	5.041859e+003	5.126980e+002	5.071871e+002	1251.5	720.5	26	57	7.968804e+000	1.909367e+001	0	0	0	0	0	0	0	0	0	0	0	1295.29	645.953	1	1	1	1	24.4106	26.3287	58.6481
DATA	623	4	131	0	0	NC_5_17967249	NC_5_17967249	8771.59	454.627	4.561957410e-001	1.818323483e-001	1.211142393e-002	8.832781e+001	2.525185e+002	2.452021e+001	6.067659e+001	61	93	25	56	7.725121e+000	1.872734e+001	0	0	0	0	0	0	0	0	1	0	0	22.2997	32.3062	1	1	0	0	25.5572	25.8458	57.6026
DATA	624	4	132	0	-1	NC2_00075021	NC2_00075021	8792.09	454.313	0.000000000e+000	7.126317058e-001	1.000000000e+000	2.276829e+001	5.489963e+001	2.292396e+001	5.534468e+001	41	71.5	25	56	7.699041e+000	1.896983e+001	0	0	0	0	0	0	0	0	1	0	0	1.69501	4.13004	0	0	0	0	30	25.7566	57.6406
DATA	625	4	133	0	0	Col_1_20179776	Col_1_20179776	8813.85	454.5	7.137127444e-002	7.714021835e-002	3.548541722e-001	5.179744e+002	6.104914e+002	5.665573e+001	8.239638e+001	164	138	25	56	7.619841e+000	1.893872e+001	0	0	0	0	0	0	0	0	1	0	0	130.314	77.8717	1	1	1	1	24.4106	25.6442	57.6249
DATA	626	4	134	0	0	NC_1_26696142	NC_1_26696142	8834.62	455	8.890749806e-003	1.315788279e-001	9.461281285e-001	2.216612e+002	2.262457e+002	3.193623e+001	5.986302e+001	91.5	93.5	25	56	7.597121e+000	1.843290e+001	0	0	0	0	0	0	0	0	1	0	0	55.6771	28.8141	1	1	1	0	30	25.4766	56.8693
DATA	627	4	135	0	0	NC_5_17147414	NC_5_17147414	8856.08	455.135	0.000000000e+000	7.114887077e-001	1.000000000e+000	2.288362e+001	5.516128e+001	2.303016e+001	5.551350e+001	35	66	25	57	7.731660e+000	1.920164e+001	0	0	0	0	0	0	0	0	1	0	0	-1.50223	-2.38119	0	0	0	0	30	25.4246	58.1241
DATA	628	4	136	0	0	Col_1_7851338	Col_1_7851338	8877.18	454.214	-7.985473799e-002	6.287830178e-002	2.040886298e-001	2.526947e+003	2.102526e+003	2.537458e+002	2.174805e+002	682	322.5	25	56	7.864786e+000	1.962641e+001	0	0	0	0	0	0	0	0	1	0	0	632.475	266.909	1	1	1	1	25.1049	25.2215	57.8638
DATA	629	4	137	0	0	Col_1_12902649	Col_1_12902649	8898.1	454.656	-2.949012010e-002	7.444535977e-002	6.920083379e-001	6.451825e+002	6.028266e+002	6.853181e+001	8.207365e+001	199	131	25	56	7.707433e+000	1.930394e+001	0	0	0	0	0	0	0	0	1	0	0	161.233	76.3976	1	1	1	1	26.2212	25.2446	57.5574
DATA	630	4	138	0	0	NC_1_25657376	NC_1_25657376	8919.37	455	9.736616295e-002	2.320297355e-001	6.747572647e-001	1.046731e+002	1.309788e+002	2.540173e+001	5.731121e+001	65	83	25	56	7.652871e+000	1.932333e+001	0	0	0	0	0	0	0	0	1	0	0	26.1171	16.5701	1	1	0	0	30	25.2844	58.0112
DATA	631	4	139	0	0	Col_5_6263014	Col_5_6263014	8940.06	454.577	-1.976443739e-002	2.002906183e-001	9.213933037e-001	1.410071e+002	1.347338e+002	2.713419e+001	5.749140e+001	74	83	25	57	7.682580e+000	1.970287e+001	0	0	0	0	0	0	0	0	1	0	0	35.1255	17.0159	1	1	1	0	24.4106	25.3863	57.9218
DATA	632	4	140	0	0	NC_2_16603684	NC_2_16603684	8961.51	454.51	1.588655928e-003	9.761999082e-002	9.870158962e-001	3.463137e+002	3.475829e+002	4.169499e+001	6.590449e+001	113	105.5	25	57	7.730266e+000	1.942061e+001	0	0	0	0	0	0	0	0	1	0	0	86.1318	43.8163	1	1	1	1	24.4106	25.2429	58.4243
DATA	633	4	141	0	0	Col_5_18424909	Col_5_18424909	8982.44	455	-6.984891096e-002	7.659027640e-002	3.617784885e-001	6.300908e+002	5.364808e+002	6.716247e+001	7.762158e+001	181	138	25	57	7.810893e+000	1.948476e+001	0	0	0	0	0	0	0	0	1	0	0	156.491	67.5026	1	1	1	1	26.4388	25.306	58.2038
DATA	634	4	142	0	0	Col_5_14091533	Col_5_14091533	9003.76	455.212	-2.511384657e-002	7.685210354e-002	7.438331442e-001	5.893855e+002	5.562699e+002	6.337157e+001	7.907930e+001	180	135.5	25	56	7.780013e+000	1.975719e+001	0	0	0	0	0	0	0	0	1	0	0	146.172	69.8575	1	1	1	1	27.501	25.4076	57.7786
DATA	635	4	143	0	0	Col_2_2838281	Col_2_2838281	9025.17	455	-2.237867945e-002	3.899095840e-001	9.542309159e-001	7.053872e+001	6.699600e+001	2.436289e+001	5.671427e+001	58	72	25	56	7.807770e+000	2.010063e+001	0	0	0	0	0	0	0	0	1	0	0	17.4685	8.39696	1	1	0	0	28.1191	25.3994	57.8477
DATA	636	4	144	0	0	NC_4_4651085	NC_4_4651085	9046.69	454.784	1.599333868e-002	1.554761109e-001	9.180686434e-001	1.823087e+002	1.891476e+002	2.962596e+001	5.951670e+001	80	91	25	56	7.834276e+000	1.981934e+001	0	0	0	0	0	0	0	0	1	0	0	45.0839	23.659	1	1	1	0	24.4106	25.3215	57.8331
DATA	637	4	145	0	0	NC_5_11675695	NC_5_11675695	9067.92	454.8	-4.035458322e-002	6.789792730e-002	5.522834587e-001	9.692624e+002	8.832564e+002	9.970676e+001	1.048760e+002	274.5	173.5	25	56	7.745221e+000	1.978774e+001	0	0	0	0	0	0	0	0	1	0	0	239.384	110.254	1	1	1	1	23.696	25.4492	57.5269
DATA	638	4	146	0	0	NC_1_16988558	NC_1_16988558	9088.41	455.109	-1.166366367e-001	1.122275412e-001	2.986712303e-001	3.253230e+002	2.487013e+002	4.007898e+001	6.187956e+001	118	94	25	56	7.804487e+000	1.961394e+001	0	0	0	0	0	0	0	0	1	0	0	80.2563	30.9815	1	1	1	0	26.8687	25.3851	57.5972
DATA	639	4	147	0	0	Col_5_10526004	Col_5_10526004	9109.61	454.821	5.656286052e-002	6.733385915e-002	4.008882461e-001	9.213815e+002	1.049548e+003	9.507230e+001	1.193302e+002	243	195	25	56	7.528245e+000	1.954216e+001	0	0	0	0	0	0	0	0	1	0	0	227.027	130.469	1	1	1	1	25.5572	25.0195	57.3035
DATA	640	4	148	0	0	NC_5_2057083	NC_5_2057083	9130.81	454.919	-1.034944567e-001	8.278622793e-002	2.112480525e-001	5.492499e+002	4.327883e+002	5.972624e+001	7.149357e+001	176	117	24	56	7.651094e+000	1.964727e+001	0	0	0	0	0	0	0	0	1	0	0	135.191	53.6825	1	1	1	1	27.0811	24.9183	57.2426
DATA	641	4	149	0	0	Col_3_21482638	Col_3_21482638	9152.13	455	-6.515743858e-004	6.347225331e-002	9.918094603e-001	1.673842e+003	1.671333e+003	1.690238e+002	1.765964e+002	439.5	261.5	24	55	7.681070e+000	1.972178e+001	0	0	0	0	0	0	0	0	1	1	0	411.588	206.847	1	1	1	1	27.2919	24.7343	56.6537
DATA	642	4	150	0	0	NC_2_10759982	NC_2_10759982	9173.27	455.1	-1.082202723e-001	6.243897702e-002	8.305715836e-002	5.657221e+003	4.409434e+003	5.662102e+002	4.446331e+002	1437	649	24	55	7.606723e+000	1.940427e+001	0	0	0	0	0	0	0	0	1	1	0	1389.84	544.489	1	1	1	1	26.6546	24.6316	56.2392
DATA	643	4	151	0	0	NC_2_11688186	NC_2_11688186	9194.62	455.64	-2.441439971e-002	6.758797941e-002	7.179320095e-001	9.835876e+002	9.298195e+002	1.011325e+002	1.092175e+002	275	190	25	55	7.607475e+000	1.944442e+001	0	0	0	0	0	0	0	0	1	1	0	241.469	114.548	1	1	1	1	24.4106	24.9218	56.3374
DATA	644	4	152	0	0	NC_5_21719787	NC_5_21719787	9215.67	455.246	-8.727474420e-002	8.240638941e-002	2.895645362e-001	5.473516e+002	4.477047e+002	5.958319e+001	7.281807e+001	172.5	119	25	56	7.659812e+000	1.903016e+001	0	0	0	0	0	0	0	0	1	0	0	134.267	55.027	1	1	1	1	25.3321	25.2282	56.8495
DATA	645	4	153	0	0	NC_4_5292677	NC_4_5292677	9236.78	455.5	-7.492283009e-002	9.455191308e-002	4.281281322e-001	4.109718e+002	3.458511e+002	4.736906e+001	6.715654e+001	139	111	25	56	7.308016e+000	1.929187e+001	0	0	0	0	0	0	0	0	1	1	0	100.756	42.4068	1	1	1	1	23.9365	24.9609	56.6377
DATA	646	4	154	0	0	Col_1_26819018	Col_1_26819018	9257.74	455.611	2.213581382e-003	7.659437986e-002	9.769443060e-001	5.900039e+002	5.930188e+002	6.353295e+001	8.274410e+001	185	141	24	55	7.395217e+000	1.922730e+001	0	0	0	0	0	0	0	0	1	1	0	144.577	72.5386	1	1	1	1	24.8756	24.8625	56.397
DATA	647	4	155	0	0	NC_1_24647141	NC_1_24647141	9279.41	455.75	3.621959520e-002	1.972517074e-001	8.543106308e-001	1.388089e+002	1.508818e+002	2.735859e+001	5.978663e+001	70	83	24	55	7.339763e+000	1.923263e+001	0	0	0	0	0	0	0	0	1	1	0	34.0014	18.4093	1	1	1	0	19.1492	24.7658	56.4095
DATA	648	4	156	0	0	NC_1_24375571	NC_1_24375571	9300.04	455.769	-6.303102748e-002	7.803550545e-002	4.192503933e-001	6.111660e+002	5.286012e+002	6.550842e+001	7.846924e+001	170.5	122	25	55	7.425425e+000	1.931110e+001	0	0	0	0	0	0	0	0	1	1	0	149.666	64.3375	1	1	1	1	24.4106	24.8409	56.5844
DATA	649	4	157	0	0	NC_5_8360992	NC_5_8360992	9321.33	454.69	0.000000000e+000	7.171340099e-001	1.000000000e+000	2.344084e+001	5.777205e+001	2.363584e+001	5.823338e+001	40	68	25	56	7.599231e+000	1.977351e+001	0	0	0	0	0	0	0	0	1	0	0	3.56421	3.98199	0	0	0	0	30	24.9135	57.0483
DATA	650	4	158	0	0	NC_3_23379946	NC_3_23379946	9342.25	455.423	-3.453012313e-001	2.225261805e-001	1.207261290e-001	1.871600e+002	8.451074e+001	3.011129e+001	5.890091e+001	83	73	25	56	7.437127e+000	1.947742e+001	0	0	0	0	0	0	0	0	1	0	0	45.8209	10.2334	1	1	1	0	24.6442	24.9274	57.1657
DATA	651	4	159	0	0	Col_5_8166684	Col_5_8166684	9364.28	455.561	7.508754237e-001	9.357601605e-002	1.021651881e-015	8.062651e+002	4.543110e+003	8.400522e+001	4.580558e+002	233	614	24	56	7.490161e+000	1.954653e+001	0	0	0	0	0	0	0	0	1	0	0	197.42	548.615	1	1	1	1	25.3321	24.8097	57.6002
DATA	652	4	160	0	0	Col_5_5864526	Col_5_5864526	9385.14	455.579	5.451796819e-002	1.530036113e-001	7.216022973e-001	1.838619e+002	2.084538e+002	2.990007e+001	6.220347e+001	85	86	24	57	7.448546e+000	1.966224e+001	0	0	0	0	0	0	0	0	1	0	0	45.0312	25.106	1	1	1	0	25.7804	24.8712	57.843
DATA	653	4	161	0	0	NC_4_8828273	NC_4_8828273	9406.51	455.197	2.851653602e-002	8.325844939e-002	7.319699713e-001	4.738256e+002	5.059820e+002	5.292171e+001	7.754864e+001	149	128	24	55	7.512303e+000	1.965254e+001	0	0	0	0	0	0	0	0	1	1	0	116.087	60.7732	1	1	1	1	25.7804	24.7017	56.7072
DATA	654	4	162	0	0	Col_1_3858758	Col_1_3858758	9427	455.203	-9.078362069e-003	1.017737750e-001	9.289218617e-001	3.431918e+002	3.360923e+002	4.162705e+001	6.783597e+001	125	101	24	56	7.582271e+000	1.977354e+001	0	0	0	0	0	0	0	0	1	0	0	84.1265	40.26	1	1	1	1	28.1191	24.6049	57.1966
DATA	655	4	163	66	1	DarkCorner	DarkCorner	9448.3	455.1	0.000000000e+000	7.197423130e-001	1.000000000e+000	2.339241e+001	5.871626e+001	2.354221e+001	5.909367e+001	37	67	24	56	7.692510e+000	1.916435e+001	0	0	0	0	0	0	0	0	1	1	0	-2.58151	0.648734	0	0	0	0	30	24.5068	56.6345
DATA	656	4	164	66	1	DarkCorner	DarkCorner	9470.45	455.919	0.000000000e+000	7.207860318e-001	1.000000000e+000	2.336680e+001	5.889205e+001	2.351644e+001	5.928938e+001	34	67	23	55	7.382283e+000	1.915737e+001	0	0	0	0	0	0	0	0	1	1	0	-3.99614	1.89222	0	0	0	0	25.3321	24	56.5092
DATA	657	5	1	66	1	DarkCorner	DarkCorner	6009.68	460.194	0.000000000e+000	7.123211249e-001	1.000000000e+000	2.255983e+001	5.460376e+001	2.270725e+001	5.495241e+001	43.5	66	31	65	8.925236e+000	2.130971e+001	0	0	0	0	0	0	0	0	0	0	0	0.931221	-2.06157	0	0	0	0	30	31.8124	66.0076
DATA	658	5	2	0	0	NC_1_4069419	NC_1_4069419	6031.4	460.414	-4.243289682e-001	2.876056576e-001	1.401091709e-001	1.452334e+002	5.466853e+001	2.703086e+001	5.511182e+001	77.5	70.5	32	64	9.068505e+000	2.131868e+001	0	0	0	0	0	0	0	0	0	0	0	36.789	4.13263	1	0	1	0	27.501	32.3096	66.4073
DATA	659	5	3	0	0	NC_3_17873654	NC_3_17873654	6052.28	459.594	-3.757086517e-001	1.690786946e-001	2.627699109e-002	2.517559e+002	1.059915e+002	3.402392e+001	5.608424e+001	106	81	32	64	9.047984e+000	2.162164e+001	0	0	0	0	0	0	0	0	0	0	0	63.5235	13.5844	1	1	1	0	19.1492	32.7464	66.3947
DATA	660	5	4	1028	1	SM_12	SM_12	6073.71	460.5	0.000000000e+000	7.115680230e-001	1.000000000e+000	2.281817e+001	5.478199e+001	2.302178e+001	5.518832e+001	46	70.5	31	63	9.095200e+000	2.104581e+001	0	0	0	0	0	0	1	0	0	0	0	4.08861	3.19716	0	0	0	0	30	32.2656	64.5735
DATA	661	5	5	0	0	Col_1_21372968	Col_1_21372968	6095.34	460.019	-1.086209145e-001	6.231086007e-002	8.129692380e-002	8.464290e+003	6.591278e+003	8.467426e+002	6.614337e+002	2146	865	31	63	8.843608e+000	2.101708e+001	0	0	0	0	0	0	0	0	0	0	0	2121.23	843.1	1	1	1	1	24.4106	31.8373	64.2158
DATA	662	5	6	0	0	Col_5_19364941	Col_5_19364941	6116	460.269	-1.853324811e-002	7.148514188e-002	7.954345295e-001	7.269141e+002	6.965461e+002	7.627660e+001	8.889388e+001	218	148	31	64	8.832280e+000	2.061411e+001	0	0	0	0	0	0	0	0	0	0	0	181.646	89.0202	1	1	1	1	24.8756	31.6342	65.5201
DATA	663	5	7	0	0	NC_3_4310999	NC_3_4310999	6136.41	459.882	-2.176200328e-002	6.202392451e-002	7.256898849e-001	3.171845e+003	3.016824e+003	3.180299e+002	3.067038e+002	745	369	31	65	9.216724e+000	2.109335e+001	0	0	0	0	0	0	0	0	0	0	0	790.408	385.267	1	1	1	1	19.7386	31.854	65.9009
DATA	664	5	8	0	0	Col_3_20860990	Col_3_20860990	6157.93	460.109	7.834467566e-002	9.808270446e-002	4.244287927e-001	3.122781e+002	3.740126e+002	3.892261e+001	6.677146e+001	117	111	31	64	8.761783e+000	2.146129e+001	0	0	0	0	0	0	0	0	0	0	0	77.6198	47.7276	1	1	1	1	24.8756	31.1926	65.1205
DATA	665	5	9	0	0	Col_1_11540721	Col_1_11540721	6179.5	460.5	1.866068217e-002	1.287983633e-001	8.848033169e-001	2.254766e+002	2.353759e+002	3.241404e+001	6.014884e+001	94	96	31	63	8.598756e+000	2.116942e+001	0	0	0	0	0	0	0	0	0	0	0	55.9161	30.0152	1	1	1	0	27.9146	31.3909	64.5738
DATA	666	5	10	0	0	Col_3_17106819	Col_3_17106819	6200.71	460.5	-9.854053904e-003	6.195098460e-002	8.736199454e-001	3.277376e+003	3.203850e+003	3.285674e+002	3.251372e+002	849	457	31	63	8.554652e+000	2.129698e+001	0	0	0	0	0	0	0	0	0	0	0	811.042	408.307	1	1	1	1	27.0811	31.1755	64.4377
DATA	667	5	11	0	0	Col_1_21178922	Col_1_21178922	6221.85	460.5	-6.797005564e-002	6.802229195e-002	3.176822842e-001	9.876768e+002	8.445878e+002	1.014973e+002	1.010161e+002	280	173.5	30	62	8.454915e+000	2.145147e+001	0	0	0	0	0	0	0	0	0	0	0	243.954	107.578	1	1	1	1	26.6546	30.3545	63.9574
DATA	668	5	12	0	0	NC_2_18395786	NC_2_18395786	6243	460.5	2.670981981e-001	1.861819788e-001	1.513987735e-001	1.087004e+002	2.010617e+002	2.581974e+001	5.897656e+001	65	99	30	63	8.758502e+000	2.128403e+001	0	0	0	0	0	0	0	0	0	0	0	26.8032	25.5972	1	1	0	0	26.2212	30.6256	64.5762
DATA	669	5	13	0	0	Col_4_18116062	Col_4_18116062	6263.19	460.389	5.028314963e-002	6.257916940e-002	4.216785311e-001	2.225719e+003	2.498927e+003	2.238043e+002	2.559743e+002	578	396	30	62	8.490198e+000	2.125896e+001	0	0	0	0	0	0	0	0	0	0	0	548.015	318.009	1	1	1	1	25.1049	30.2205	64.055
DATA	670	5	14	0	0	NC_2_2393980	NC_2_2393980	6284.85	460.109	-8.901521911e-002	6.840818655e-002	1.931775726e-001	9.977374e+002	8.128324e+002	1.025010e+002	9.841643e+001	276.5	166.5	30	61	8.551819e+000	2.164135e+001	0	0	0	0	0	0	0	0	0	0	0	245.317	103.4	1	1	1	1	24.6442	30.6623	63.2861
DATA	671	5	15	0	0	Col_5_8817021	Col_5_8817021	6306.4	460.586	7.058494681e-003	1.715755016e-001	9.671848505e-001	1.620904e+002	1.647464e+002	2.855787e+001	5.790009e+001	82.5	90	30	62	8.798631e+000	2.066316e+001	0	0	0	0	0	0	0	0	0	0	0	39.8117	20.95	1	1	1	0	27.501	31.0721	63.3761
DATA	672	5	16	0	0	NC_5_5431515	NC_5_5431515	6327.51	459.981	-2.206746384e-002	1.373544663e-001	8.723606491e-001	2.186612e+002	2.078281e+002	3.212689e+001	5.928287e+001	90	93.5	31	63.5	8.837626e+000	2.147505e+001	0	0	0	0	0	0	0	0	0	0	0	53.6485	26.4219	1	1	1	0	24.8756	31.2255	65
DATA	673	5	17	0	0	NC_2_17351522	NC_2_17351522	6348.71	460.5	4.676813426e-001	6.269811939e-001	4.557123450e-001	2.340351e+001	6.870087e+001	2.358891e+001	5.595764e+001	46	75	31	63	8.818922e+000	2.152056e+001	0	0	0	0	0	0	0	0	0	0	0	3.17351	8.73203	0	1	0	0	27.0811	31.1321	64.5906
DATA	674	5	18	0	0	Col_1_9669866	Col_1_9669866	6370	460.5	1.081730567e-002	1.122102410e-001	9.232012045e-001	2.755928e+002	2.825434e+002	3.626248e+001	6.231739e+001	105	112	30	63	8.948267e+000	2.166564e+001	0	0	0	0	0	0	0	0	0	0	0	67.5287	35.9055	1	1	1	1	26.2212	31.0412	64.0505
DATA	675	5	19	0	0	NC_3_6188683	NC_3_6188683	6391	460.5	1.710207921e-001	4.621435792e-001	7.113378831e-001	4.671764e+001	6.926306e+001	2.403725e+001	5.598134e+001	53	69	31	63	9.094050e+000	2.116786e+001	0	0	0	0	0	0	0	0	0	0	0	11.442	8.80081	1	1	0	0	26.2212	31.3533	64.2599
DATA	676	5	20	0	0	NC_1_11396812	NC_1_11396812	6412.15	460.5	2.845253026e-002	1.029029593e-001	7.821650896e-001	3.073412e+002	3.281507e+002	3.874142e+001	6.452346e+001	114	106	30	62	8.882610e+000	2.046752e+001	0	0	0	0	0	0	0	0	0	0	0	75.25	41.6925	1	1	1	1	26.6546	30.9399	63.7768
DATA	677	5	21	0	0	NC_2_13126249	NC_2_13126249	6433.82	460.145	1.390927378e+000	1.463007955e-001	1.956517961e-021	1.906813e+002	4.690677e+003	3.033436e+001	4.723464e+002	89	675	30	63	9.035350e+000	2.065880e+001	0	0	0	0	0	0	0	0	0	0	0	46.6755	595.95	1	1	1	1	26.4388	30.7901	64.8026
DATA	678	5	22	0	0	NC_1_23835070	NC_1_23835070	6454.47	460.137	1.512446535e-001	6.727576670e-002	2.456791434e-002	9.235890e+002	1.308348e+003	9.532459e+001	1.421419e+002	259	231.5	30	63	8.621385e+000	2.058097e+001	0	0	0	0	0	0	0	0	0	0	0	226.072	166.226	1	1	1	1	24.1747	30.3497	64.8993
DATA	679	5	23	0	0	NC_3_19771889	NC_3_19771889	6475.32	460.695	-4.249296266e-002	6.978910754e-002	5.426061585e-001	8.360155e+002	7.580911e+002	8.686536e+001	9.398651e+001	245	157	30	62	8.502318e+000	2.043951e+001	0	0	0	0	0	0	0	0	0	0	0	204.681	96.3178	1	1	1	1	25.5572	30.1002	63.8307
DATA	680	5	24	0	0	NC_5_1122251	NC_5_1122251	6497.03	460.086	5.867085203e-002	6.190576946e-002	3.432595510e-001	4.368441e+003	5.000314e+003	4.374803e+002	5.031075e+002	1066	581	30	61	8.496557e+000	2.038786e+001	0	0	0	0	0	0	0	0	0	0	0	1069.64	635.377	1	1	1	1	20.591	30.1102	62.8995
DATA	681	5	25	0	0	Col_3_3931595	Col_3_3931595	6517.18	460.622	1.522352432e-001	1.167732691e-001	1.923419365e-001	2.224993e+002	3.159104e+002	3.241622e+001	6.389961e+001	95.5	111.5	30	62	8.459065e+000	2.037010e+001	0	0	0	0	0	0	0	0	0	0	0	54.5046	40.1457	1	1	1	1	22.4545	30.1401	63.2039
DATA	682	5	26	0	0	NC_3_1898495	NC_3_1898495	6539.15	460.5	0.000000000e+000	7.071878022e-001	1.000000000e+000	2.341360e+001	5.518243e+001	2.356353e+001	5.554879e+001	33.5	71.5	29.5	61	8.437224e+000	2.005781e+001	0	0	0	0	0	0	0	0	0	0	0	-6.60629	1.58555	0	0	0	0	26.6546	29.9787	62.6312
DATA	683	5	27	0	0	NC_2_1591994	NC_2_1591994	6560	460.407	-1.303846326e-001	9.956169280e-002	1.903358207e-001	3.914971e+002	2.899639e+002	4.568729e+001	6.263937e+001	135.5	104.5	29	63	8.638715e+000	2.011824e+001	0	0	0	0	0	0	0	0	0	0	0	96.0002	36.862	1	1	1	1	26.2212	30.0047	63.5665
DATA	684	5	28	0	0	NC_4_8011714	NC_4_8011714	6581.17	460.593	6.168407770e-002	9.609319864e-002	5.209255901e-001	3.307144e+002	3.811862e+002	4.059004e+001	6.733915e+001	125	116	29	62	8.743997e+000	1.964522e+001	0	0	0	0	0	0	0	0	0	0	0	81.1538	48.4694	1	1	1	1	24.8756	29.8126	62.8294
DATA	685	5	29	0	0	Col_5_19587785	Col_5_19587785	6602.29	461.514	-4.061325438e-002	6.981783128e-002	5.607666302e-001	8.310685e+002	7.568739e+002	8.636848e+001	9.385488e+001	247.5	173	29	62	8.260105e+000	1.968624e+001	0	0	0	0	0	0	0	0	0	0	0	204.132	96.2612	1	1	1	1	19.7386	29.2612	62.8111
DATA	686	5	30	0	0	Col_1_17386958	Col_1_17386958	6623.78	460.522	-7.390364543e-002	6.616847682e-002	2.640366142e-001	1.201931e+003	1.013855e+003	1.224678e+002	1.155728e+002	335	183	28	61	8.599203e+000	1.996983e+001	0	0	0	0	0	0	0	0	0	0	0	295.43	128.989	1	1	1	1	27.0811	29.0808	63.0761
DATA	687	5	31	0	0	NC_5_7973203	NC_5_7973203	6644.82	460.842	-1.101079840e-002	1.289836666e-001	9.319705538e-001	2.335467e+002	2.276999e+002	3.311061e+001	5.995528e+001	91	92	28	61	8.447705e+000	2.040490e+001	0	0	0	0	0	0	0	0	0	0	0	57.4636	28.9783	1	1	1	0	25.5572	28.9073	62.73
DATA	688	5	32	0	0	NC_1_24411333	NC_1_24411333	6666	460.5	-6.674780397e-002	1.074717630e-001	5.345516321e-001	3.205631e+002	2.748943e+002	3.971647e+001	6.188355e+001	119	101.5	28	61	8.398403e+000	2.064493e+001	0	0	0	0	0	0	0	0	0	0	0	78.9513	34.9973	1	1	1	0	26.2212	28.8427	62.8655
DATA	689	5	33	0	0	Col_2_1689010	Col_2_1689010	6687.2	460.18	-1.439601291e-001	6.323787328e-002	2.281693970e-002	4.181559e+003	3.001775e+003	4.188114e+002	3.052507e+002	1070	451	29	62	8.609820e+000	2.125322e+001	0	0	0	0	0	0	0	0	0	0	0	1030.97	382.312	1	1	1	1	26.4388	29.2032	62.8951
DATA	690	5	34	0	0	Col_1_27374550	Col_1_27374550	6707.75	460.527	-4.232378917e-002	6.485545794e-002	5.140229626e-001	1.338973e+003	1.214641e+003	1.359256e+002	1.335016e+002	375	225.5	29	62	8.634713e+000	2.126686e+001	0	0	0	0	0	0	0	0	0	0	0	330.534	154.758	1	1	1	1	25.1049	29.0706	63.267
DATA	691	5	35	0	0	NC_2_9903557	NC_2_9903557	6729.6	460.586	0.000000000e+000	7.081510602e-001	1.000000000e+000	2.321423e+001	5.502410e+001	2.336289e+001	5.537544e+001	30	63	29	62	8.863953e+000	2.047736e+001	0	0	0	0	0	0	0	0	0	0	0	-9.51998	-2.42315	0	0	0	0	30	29.5173	62.7353
DATA	692	5	36	0	0	NC_2_17683812	NC_2_17683812	6750.28	460.475	-9.755419047e-002	6.749346624e-002	1.483491685e-001	1.097914e+003	8.770296e+002	1.122434e+002	1.037087e+002	314	187	29	63	8.801911e+000	2.022808e+001	0	0	0	0	0	0	0	0	0	0	0	271.733	111.842	1	1	1	1	25.7804	29.5919	64.0669
DATA	693	5	37	0	0	NC_3_16087568	NC_3_16087568	6772	460.5	1.467893474e-001	1.843170551e-001	4.258019597e-001	1.264678e+002	1.773248e+002	2.651058e+001	5.809599e+001	62	89	29	62	8.911745e+000	1.985236e+001	0	0	0	0	0	0	0	0	0	0	0	31.3456	22.6242	1	1	1	0	26.2212	29.5148	63.4158
DATA	694	5	38	0	0	NC_5_8795649	NC_5_8795649	6793	460.5	4.282644955e-001	6.647776750e-001	5.194313974e-001	2.311809e+001	6.197500e+001	2.327935e+001	5.564254e+001	42	74	29	63	8.895124e+000	2.034513e+001	0	0	0	0	0	0	0	0	0	0	0	1.94654	7.91106	0	1	0	0	26.2212	29.6597	63.8289
DATA	695	5	39	0	0	NC_3_22789305	NC_3_22789305	6813.92	460.981	-4.899440718e-002	6.610879448e-002	4.586219951e-001	1.145103e+003	1.022940e+003	1.168428e+002	1.162702e+002	323	191	30	62	9.128333e+000	2.032053e+001	0	0	0	0	0	0	0	0	0	0	0	284.674	130.642	1	1	1	1	24.1747	30.1889	63.1578
DATA	696	5	40	0	0	Col_4_13327071	Col_4_13327071	6835.59	460.509	-1.029583898e-001	7.122289275e-002	1.482950422e-001	8.394249e+002	6.622522e+002	8.708819e+001	8.623803e+001	246.5	154.5	30	61	8.903186e+000	2.032775e+001	0	0	0	0	0	0	0	0	0	0	0	208.993	84.6255	1	1	1	1	24.4106	29.9946	62.8118
DATA	697	5	41	0	0	NC_1_24038385	NC_1_24038385	6856.5	460.676	2.122818123e-002	1.953951323e-001	9.134861899e-001	1.367807e+002	1.436326e+002	2.689583e+001	5.704588e+001	73	84	29	61	8.832423e+000	1.996356e+001	0	0	0	0	0	0	0	0	0	0	0	34.1088	18.3639	1	1	1	0	27.0811	29.5047	62.6258
DATA	698	5	42	0	0	NC_5_15312045	NC_5_15312045	6877.6	460.586	-1.762179052e-001	2.770777976e-001	5.247848299e-001	1.171960e+002	7.810786e+001	2.592170e+001	5.572667e+001	69	78	29	61	8.931360e+000	1.961532e+001	0	0	0	0	0	0	0	0	0	0	0	29.2717	9.99204	1	1	1	0	27.501	29.4276	62.2108
DATA	699	5	43	0	0	Col_3_800538	Col_3_800538	6898.85	460.5	4.180550477e-003	6.796913743e-002	9.509557592e-001	8.875668e+002	8.961518e+002	9.170922e+001	1.052224e+002	246	173	28	60	8.735048e+000	2.023391e+001	0	0	0	0	0	0	0	0	0	0	0	222.05	114.709	1	1	1	1	26.6546	28.871	61.7199
DATA	700	5	44	0	0	NC_5_6809570	NC_5_6809570	6920.3	460.6	-5.373195916e-002	7.214447419e-002	4.564030745e-001	7.348797e+002	6.493582e+002	7.701611e+001	8.516971e+001	226	139	28	60	8.699355e+000	2.027541e+001	0	0	0	0	0	0	0	0	0	0	0	184.168	83.1688	1	1	1	1	26.0017	29.0208	61.2957
DATA	701	5	45	0	0	NC_2_9062152	NC_2_9062152	6941	460.5	0.000000000e+000	7.110123116e-001	1.000000000e+000	2.285907e+001	5.472846e+001	2.305613e+001	5.513678e+001	44	69	28	62	8.704099e+000	2.131089e+001	0	0	0	0	0	0	0	0	0	0	0	3.83515	3.26443	0	0	0	0	26.2212	28.7917	63.3274
DATA	702	5	46	0	0	NC_5_5935235	NC_5_5935235	6961.93	460.729	1.248964127e-001	6.852486617e-002	6.835736609e-002	7.937376e+002	1.058214e+003	8.262927e+001	1.192815e+002	234	201	28	62	8.723054e+000	2.155980e+001	0	0	0	0	0	0	0	0	0	0	0	199.595	135.698	1	1	1	1	26.0017	28.8894	63.6035
DATA	703	5	47	0	0	NC_5_18448479	NC_5_18448479	6983.42	460.583	1.216634261e-001	1.494981098e-001	4.157523904e-001	1.650816e+002	2.184551e+002	2.825046e+001	5.918813e+001	83.5	97.5	29	62	8.624368e+000	2.097458e+001	0	0	0	0	0	0	0	0	0	0	0	41.5842	28.0312	1	1	1	0	25.7804	29.1579	63.2298
DATA	704	5	48	0	0	NC_4_3355228	NC_4_3355228	7004.42	460.509	2.282589912e-003	6.796701736e-002	9.732090502e-001	8.861427e+002	8.908124e+002	9.152183e+001	1.046787e+002	250	181.5	28	62	8.486953e+000	1.992182e+001	0	0	0	0	0	0	0	0	0	0	0	223.606	114.378	1	1	1	1	24.4106	28.9636	63.062
DATA	705	5	49	0	0	Col_3_291089	Col_3_291089	7025.78	460.522	7.887646920e-003	7.035267787e-002	9.107315880e-001	7.464509e+002	7.601317e+002	7.806267e+001	9.378816e+001	235	162	29	62	8.518139e+000	2.007402e+001	0	0	0	0	0	0	0	0	0	0	0	188.693	97.6625	1	1	1	1	27.0811	28.9168	63.1937
DATA	706	5	50	0	0	NC_1_24607844	NC_1_24607844	7047	460.5	-4.169542457e-001	2.354166387e-001	7.653851734e-002	1.792933e+002	6.864515e+001	2.900875e+001	5.532974e+001	82.5	72.5	28	62	8.451108e+000	2.082186e+001	0	0	0	0	0	0	0	0	0	0	0	45.4033	8.82539	1	1	1	0	26.2212	28.7345	63.4822
DATA	707	5	51	0	0	Col_3_15773845	Col_3_15773845	7068.36	460.679	-5.745965233e-002	6.411593399e-002	3.701546841e-001	1.561490e+003	1.367980e+003	1.577995e+002	1.473906e+002	431.5	253	28	62	8.606232e+000	2.068541e+001	0	0	0	0	0	0	0	0	0	0	0	396.145	175.99	1	1	1	1	24.8756	28.5909	63.5077
DATA	708	5	52	0	0	NC_5_17508043	NC_5_17508043	7089.08	460.88	-5.721011602e-002	8.155538474e-002	4.829985814e-001	5.151822e+002	4.515967e+002	5.630676e+001	7.103412e+001	168.5	122	28	61	8.790078e+000	2.102971e+001	0	0	0	0	0	0	0	0	0	0	0	130.932	58.135	1	1	1	1	23.4529	28.7448	63.7461
DATA	709	5	53	0	0	Col_4_17361162	Col_4_17361162	7110.29	460.603	1.702326573e-002	8.635735320e-002	8.437290633e-001	4.161293e+002	4.327644e+002	4.739396e+001	6.982273e+001	144	122	28	62	8.727781e+000	2.120909e+001	0	0	0	0	0	0	0	0	0	0	0	105.94	55.7486	1	1	1	1	25.3321	29.0804	64.3142
DATA	710	5	54	0	0	NC_1_9074875	NC_1_9074875	7131.5	460.676	-1.086681779e-001	2.551950638e-001	6.702361117e-001	1.175278e+002	9.151080e+001	2.551188e+001	5.551672e+001	69	82	29	64	8.951852e+000	2.094137e+001	0	0	0	0	0	0	0	0	0	0	0	29.9738	11.7963	1	1	1	0	27.0811	29.7109	65.4488
DATA	711	5	55	0	0	NC_5_17811895	NC_5_17811895	7152.6	460.586	0.000000000e+000	4.784310906e-001	1.000000000e+000	5.390150e+001	5.437335e+001	2.323824e+001	5.492530e+001	53	74	29	64	8.660643e+000	2.069911e+001	0	0	0	0	0	0	0	0	0	0	0	13.7705	6.11193	1	0	0	0	27.501	29.8373	65.5558
DATA	712	5	56	0	0	NC_3_990303	NC_3_990303	7174	460.5	2.273306701e-002	6.479752184e-002	7.257141251e-001	1.217924e+003	1.283374e+003	1.238652e+002	1.395018e+002	350	242	29	65	8.813359e+000	2.157678e+001	0	0	0	0	0	0	0	0	0	0	0	311.691	165.658	1	1	1	1	30	29.7933	66.4062
DATA	713	5	57	0	0	Col_2_10299594	Col_2_10299594	7195	460.5	-9.444346936e-002	6.231194565e-002	1.296063915e-001	4.748579e+003	3.820500e+003	4.753919e+002	3.859384e+002	1210.5	555.5	29	65	8.885103e+000	2.123894e+001	0	0	0	0	0	0	0	0	0	0	0	1217.33	493.478	1	1	1	1	26.2212	29.7155	65.8333
DATA	714	5	58	0	0	NC_1_12520389	NC_1_12520389	7215.98	460.648	1.737089193e-001	1.151200067e-001	1.313147133e-001	2.171541e+002	3.239493e+002	3.126161e+001	6.349662e+001	92.5	107	29	64	9.265734e+000	2.186647e+001	0	0	0	0	0	0	0	0	0	0	0	55.764	41.8706	1	1	1	1	24.8756	30.1886	65.7061
DATA	715	5	59	0	0	Col_2_2937035	Col_2_2937035	7237	461.457	-1.032604384e-001	6.426690872e-002	1.081106495e-001	1.755456e+003	1.383979e+003	1.769750e+002	1.487705e+002	472	251	29	64	8.965534e+000	2.175543e+001	0	0	0	0	0	0	0	0	0	0	0	451.607	178.991	1	1	1	1	21.6755	29.8539	65.1637
DATA	716	5	60	0	0	NC_5_19729522	NC_5_19729522	7260.75	459.75	1.614785748e-001	7.228830979e-002	2.549536929e-002	1.762652e+004	2.556497e+004	1.741379e+003	3.097876e+003	4355	2781	29	64	8.938525e+000	2.120112e+001	0	0	1	1	0	0	0	0	0	0	0	4541.57	3309.05	1	1	1	1	16.5837	29.3383	65.3752
DATA	717	5	61	0	0	Col_1_13163339	Col_1_13163339	7279.5	460.731	-2.197138351e-002	6.251789734e-002	7.252571549e-001	2.281960e+003	2.169385e+003	2.292905e+002	2.236804e+002	599	338	28	63	8.679213e+000	2.048513e+001	0	0	0	0	0	0	0	0	0	0	0	588.907	280.949	1	1	1	1	24.4106	28.6779	64.9151
DATA	718	5	62	0	0	Col_1_27634939	Col_1_27634939	7300.78	460.522	4.059502961e-002	8.385567407e-002	6.283106890e-001	4.281282e+002	4.700768e+002	4.829200e+001	7.194731e+001	157.5	132.5	28	64	8.746868e+000	2.049682e+001	0	0	0	0	0	0	0	0	0	0	0	110.66	60.9182	1	1	1	1	27.0811	28.4513	64.8721
DATA	719	5	63	0	0	NC_5_12550249	NC_5_12550249	7321.78	460.32	3.772612544e-002	7.572040706e-002	6.183224334e-001	5.538553e+002	6.041189e+002	5.970958e+001	8.131698e+001	184	147	28	63	8.306423e+000	2.042166e+001	0	0	0	0	0	0	0	0	0	0	0	143.373	78.3396	1	1	1	1	23.9365	28.6497	64.9948
DATA	720	5	64	0	0	NC_3_10447175	NC_3_10447175	7343.6	460.048	4.010804111e-001	2.868016169e-001	1.619751651e-001	5.591547e+001	1.408031e+002	2.296595e+001	5.618860e+001	54	88.5	28	63	8.115913e+000	2.039282e+001	0	0	0	0	0	0	0	0	0	0	0	14.4964	18.271	1	1	0	0	21.9382	28.3667	63.7536
DATA	721	5	65	0	0	NC_5_17640918	NC_5_17640918	7364.21	460.453	1.407720654e-002	8.387933463e-002	8.667194799e-001	4.394497e+002	4.539274e+002	4.925271e+001	7.082315e+001	150	129	28	63	8.082528e+000	2.016506e+001	0	0	0	0	0	0	0	0	0	0	0	114.103	58.9374	1	1	1	1	25.1049	28.421	63.7958
DATA	722	5	66	0	0	NC_1_25500489	NC_1_25500489	7385.37	460.353	1.831783538e-002	8.163816794e-002	8.224629349e-001	4.642561e+002	4.842565e+002	5.146454e+001	7.277907e+001	164	133	28	62	8.382941e+000	2.042692e+001	0	0	0	0	0	0	0	0	0	0	0	120.716	62.9144	1	1	1	1	24.4106	28.2022	63.8069
DATA	723	5	67	0	0	Col_3_16675402	Col_3_16675402	7406.5	460.676	-7.772810053e-002	6.185873724e-002	2.089195369e-001	1.407599e+004	1.176930e+004	1.407773e+003	1.178182e+003	3659.5	1590	28	62	8.603046e+000	2.045563e+001	0	0	0	0	0	0	0	0	0	0	0	3665.36	1529.96	1	1	1	1	27.0811	28.2977	62.9488
DATA	724	5	68	0	0	Col_4_14753508	Col_4_14753508	7427.67	460.609	-5.908133312e-002	6.758364904e-002	3.820117072e-001	9.835426e+002	8.584438e+002	1.008170e+002	1.015579e+002	303	170	28	61	8.925627e+000	2.105428e+001	0	0	0	0	0	0	0	0	0	0	0	256.457	111.661	1	1	1	1	30	28.5868	62.9446
DATA	725	5	69	0	0	Col_2_18687518	Col_2_18687518	7448.69	460.569	1.442629097e-001	6.412870255e-002	2.447535633e-002	1.661345e+003	2.315916e+003	1.676005e+002	2.378572e+002	495	360	28	61	8.832775e+000	2.057046e+001	0	0	0	0	0	0	0	0	0	0	0	433.753	301.414	1	1	1	1	25.3321	28.3338	62.7339
DATA	726	5	70	0	0	NC_1_17936313	NC_1_17936313	7470	460.5	-9.232552135e-002	2.001778317e-001	6.446425597e-001	1.482519e+002	1.198602e+002	2.660450e+001	5.551241e+001	76	76	27.5	61	8.526453e+000	2.044371e+001	0	0	0	0	0	0	0	0	0	0	0	38.7551	15.6087	1	1	1	0	26.2212	28.2177	62.7958
DATA	727	5	71	0	0	Col_3_1568024	Col_3_1568024	7491.08	460.574	-3.880907849e-002	7.413230576e-002	6.006186902e-001	6.420306e+002	5.871467e+002	6.788856e+001	7.988840e+001	206	141	28	62	8.429162e+000	2.035121e+001	0	0	0	0	0	0	0	0	0	0	0	168.041	76.5025	1	1	1	1	26.2212	28.6997	63.1587
DATA	728	5	72	0	0	Col_3_12433747	Col_3_12433747	7512.09	460.509	-1.935343516e-001	7.555512765e-002	1.042216657e-002	7.808473e+002	5.000711e+002	8.113532e+001	7.370411e+001	240	127	28	63	8.429653e+000	2.096063e+001	0	0	0	0	0	0	0	0	0	0	0	204.607	65.1921	1	1	1	1	25.7804	28.5313	64.74
DATA	729	5	73	0	0	Col_3_8043292	Col_3_8043292	7533.31	460.274	1.388629163e-001	1.007789831e-001	1.682355478e-001	2.729412e+002	3.757786e+002	3.506633e+001	6.588273e+001	112.5	117.5	28	63	8.004065e+000	2.102729e+001	0	0	0	0	0	0	0	0	0	0	0	71.5957	49.0149	1	1	1	1	26.2212	28.3149	64.4717
DATA	730	5	74	0	0	Col_1_5740181	Col_1_5740181	7554.13	460.783	-1.126057241e-002	7.012584823e-002	8.724268624e-001	7.593716e+002	7.399353e+002	7.905720e+001	9.165542e+001	237	165	28	62	8.410668e+000	2.069130e+001	0	0	0	0	0	0	0	0	0	0	0	199.416	96.5595	1	1	1	1	26.2212	28.3495	63.2375
DATA	731	5	75	0	0	Col_5_26587636	Col_5_26587636	7575.78	460.522	1.491153650e-001	8.156515881e-002	6.752331493e-002	4.091517e+002	5.767661e+002	4.644028e+001	7.905224e+001	141.5	144	28	61	8.391090e+000	2.025727e+001	0	0	0	0	0	0	0	0	0	0	0	107.551	75.3051	1	1	1	1	27.0811	28.2788	62.9099
DATA	732	5	76	0	0	NC_4_1280285	NC_4_1280285	7597.04	460.873	3.771082262e-002	9.139874752e-002	6.799021114e-001	3.586730e+002	3.912096e+002	4.204932e+001	6.671176e+001	129.5	116	28	61	8.470768e+000	2.004100e+001	0	0	0	0	0	0	0	0	0	0	0	94.3763	51.1013	1	1	1	1	25.1049	28.2938	62.0094
DATA	733	5	77	0	0	Col_4_8296909	Col_4_8296909	7618.17	460.7	-6.192054986e-002	6.783958722e-002	3.613743027e-001	9.615996e+002	8.338228e+002	9.862862e+001	9.934751e+001	296	172	28	61	8.620350e+000	2.032932e+001	0	0	0	0	0	0	0	0	0	0	0	253.237	108.967	1	1	1	1	26.2212	28.3027	62.3449
DATA	734	5	78	0	0	NC_3_5568975	NC_3_5568975	7639.53	460.825	-7.859838375e-002	8.420361352e-002	3.505967466e-001	4.840165e+002	4.038888e+002	5.312975e+001	6.742464e+001	157	118	28	62	8.562585e+000	2.090577e+001	0	0	0	0	0	0	0	0	0	0	0	127.574	52.8044	1	1	1	1	25.3321	28.5895	63.3566
DATA	735	5	79	0	0	NC_1_24773008	NC_1_24773008	7659.92	461.163	-7.275851150e-002	6.899527683e-002	2.916342189e-001	8.941180e+002	7.561994e+002	9.205305e+001	9.290312e+001	281.5	170.5	28	62	8.495498e+000	2.087530e+001	0	0	0	0	0	0	0	0	0	0	0	235.852	98.9029	1	1	1	1	22.9591	28.7107	63.2275
DATA	736	5	80	0	0	NC_1_24461605	NC_1_24461605	7681.78	461.283	-1.532000840e-002	7.563875973e-002	8.394932060e-001	5.831280e+002	5.629164e+002	6.228135e+001	7.796829e+001	193.5	141.5	28	61	8.339811e+000	2.148791e+001	0	0	0	0	0	0	0	0	0	0	0	153.932	73.6527	1	1	1	1	22.4545	28.847	63.4414
DATA	737	5	81	0	0	NC_1_24190879	NC_1_24190879	7702.67	460.609	-5.312099307e-003	8.265453136e-002	9.487562754e-001	4.597005e+002	4.541119e+002	5.090522e+001	7.049935e+001	157	125.5	29	61	8.312221e+000	2.074850e+001	0	0	0	0	0	0	0	0	0	0	0	121.412	59.4403	1	1	1	1	27.2919	29.201	62.933
DATA	738	5	82	0	0	Col_1_11631076	Col_1_11631076	7724	460.5	-2.056651867e-001	7.434952687e-002	5.671484827e-003	8.468774e+002	5.274185e+002	8.746186e+001	7.541636e+001	265	145	28	61	8.594365e+000	2.086044e+001	0	0	0	0	0	0	0	0	0	0	0	223.794	69.0601	1	1	1	1	26.2212	28.6188	62.8274
DATA	739	5	83	0	0	Col_4_7130292	Col_4_7130292	7745.63	460.833	-5.032140769e-002	6.175092684e-002	4.151242010e-001	6.004584e+003	5.347632e+003	6.008555e+002	5.374717e+002	1567.5	800.5	28	62	8.256904e+000	2.069994e+001	0	0	0	0	0	0	0	0	0	0	0	1587.67	700.436	1	1	1	1	24.8756	28.1058	63.1688
DATA	740	5	84	0	0	Col_1_5273967	Col_1_5273967	7766.07	460.964	-6.303896931e-002	6.424004398e-002	3.264431903e-001	1.512800e+003	1.308406e+003	1.528471e+002	1.414983e+002	426	236	27	62	8.244552e+000	2.021547e+001	0	0	0	0	0	0	0	0	0	0	0	400.178	171.424	1	1	1	1	24.6442	27.9824	63.0392
DATA	741	5	85	0	0	NC_2_3809693	NC_2_3809693	7787.5	460.676	0.000000000e+000	6.967810372e-001	1.000000000e+000	2.317622e+001	5.351739e+001	2.194644e+001	5.386858e+001	44	66	27	62	8.456481e+000	2.041218e+001	0	0	0	0	0	0	0	0	0	0	0	6.13279	1.32369	1	0	0	0	27.0811	27.8005	62.8065
DATA	742	5	86	0	0	Col_5_17360586	Col_5_17360586	7808.5	460.676	2.376296895e-001	1.187156568e-001	4.532011564e-002	1.909963e+002	3.301069e+002	2.899618e+001	6.315923e+001	92	110	27	61	8.421310e+000	1.959139e+001	0	0	0	0	0	0	0	0	0	0	0	50.5561	43.2729	1	1	1	1	27.0811	27.7929	61.8609
DATA	743	5	87	0	0	NC_1_4143161	NC_1_4143161	7829.38	460.348	1.946662468e-001	1.825645116e-001	2.862937253e-001	1.169191e+002	1.830424e+002	2.474890e+001	5.685999e+001	66	91.5	27	61	8.442174e+000	2.037266e+001	0	0	0	0	0	0	0	0	0	0	0	30.9538	24.0002	1	1	1	0	26.8687	27.9869	62.1512
DATA	744	5	88	0	0	NC_4_15444954	NC_4_15444954	7850.85	460.463	-1.515284555e-002	1.157306594e-001	8.958291081e-001	2.616625e+002	2.526904e+002	3.406305e+001	5.945950e+001	108	95	28	60	8.200535e+000	2.031966e+001	0	0	0	0	0	0	0	0	0	0	0	69.2878	33.1387	1	1	1	0	25.1049	28.206	61.5362
DATA	745	5	89	0	0	Col_2_11675576	Col_2_11675576	7872.14	460.31	-7.284295162e-003	6.834119256e-002	9.151164876e-001	8.486493e+002	8.345339e+002	8.762189e+001	9.929934e+001	256	164	28	62	8.139834e+000	2.071428e+001	0	0	0	0	0	0	0	0	0	0	0	224.74	109.463	1	1	1	1	25.7804	28.3707	62.7922
DATA	746	5	90	0	0	NC_5_1761061	NC_5_1761061	7894.24	460.579	0.000000000e+000	7.166422233e-001	1.000000000e+000	2.166620e+001	5.346517e+001	2.182192e+001	5.383669e+001	44	69	28	61	8.324162e+000	2.015244e+001	0	0	0	0	0	0	0	0	0	0	0	2.27886	2.36257	0	0	0	0	20.591	28.0053	62.1839
DATA	747	5	91	0	0	Col_1_21980704	Col_1_21980704	7914.64	461.115	-7.669304688e-002	6.321544424e-002	2.250529431e-001	2.079500e+003	1.742874e+003	2.090900e+002	1.824029e+002	562	290	28	61	8.335383e+000	2.029718e+001	0	0	0	0	0	0	0	0	0	0	0	550.778	228.653	1	1	1	1	26.2212	28.0196	62.2133
DATA	748	5	92	0	0	NC_3_5963886	NC_3_5963886	7935.57	460.706	-1.698933927e-001	9.515929809e-002	7.420328413e-002	4.289936e+002	2.901065e+002	4.812383e+001	6.112072e+001	154	100	28	61	8.417058e+000	1.988536e+001	0	0	0	0	0	0	0	0	0	0	0	113.605	38.0639	1	1	1	1	24.4106	28.1598	62.1823
DATA	749	5	93	0	0	Col_1_27041088	Col_1_27041088	7956.39	461.167	9.051559601e-002	7.710695445e-002	2.404364356e-001	4.942088e+002	6.087320e+002	5.401895e+001	8.123752e+001	169	143.5	27	60	8.028767e+000	1.939912e+001	0	0	0	0	0	0	0	0	0	0	0	130.865	79.8715	1	1	1	1	24.8756	27.466	61.447
DATA	750	5	94	0	0	Col_2_14937131	Col_2_14937131	7977.93	460.814	6.095087669e-002	7.145147682e-002	3.936378306e-001	6.507597e+002	7.488098e+002	6.863513e+001	9.220043e+001	213	162	27	61	8.476584e+000	1.938288e+001	0	0	0	0	0	0	0	0	0	0	0	172.269	98.255	1	1	1	1	26.6546	28.0299	61.9071
DATA	751	5	95	0	0	NC_5_17733155	NC_5_17733155	7998.74	460.925	1.192768371e-002	6.858441102e-002	8.619342595e-001	8.152436e+002	8.379442e+002	8.439417e+001	9.957593e+001	251	179	28	62	8.737274e+000	2.006091e+001	0	0	0	0	0	0	0	0	0	0	0	215.754	109.949	1	1	1	1	24.4106	28.516	62.6871
DATA	752	5	96	0	0	Col_3_10805232	Col_3_10805232	8020.23	460.792	1.664383543e-001	1.589327887e-001	2.949959216e-001	1.419126e+002	2.081897e+002	2.603678e+001	5.768449e+001	74	90	27	62	8.541865e+000	2.044517e+001	0	0	0	0	0	0	0	0	0	0	0	37.5426	27.3161	1	1	1	0	24.4106	27.8333	62.6116
DATA	753	5	97	0	0	Col_1_11008010	Col_1_11008010	8041.35	460.312	2.166221465e-001	6.453331562e-002	7.886465100e-004	3.501115e+004	5.765388e+004	3.501183e+003	5.765639e+003	9181.5	7310.5	27	62	8.638419e+000	2.007774e+001	0	0	0	0	0	0	0	0	0	0	0	9257.43	7564.28	1	1	1	1	23.696	28.0537	61.9122
DATA	754	5	98	0	0	Col_5_19604346	Col_5_19604346	8062.21	460.929	-5.392885471e-003	6.756516301e-002	9.363823696e-001	9.014381e+002	8.903137e+002	9.275382e+001	1.040277e+002	273	172	28	60	8.451961e+000	1.978182e+001	0	0	0	0	0	0	0	0	0	0	0	238.262	116.794	1	1	1	1	25.3321	28.3773	61.0308
DATA	755	5	99	0	0	Col_1_4847244	Col_1_4847244	8083.7	460.949	-4.043719233e-002	6.490621075e-002	5.332782143e-001	1.278561e+003	1.164888e+003	1.297115e+002	1.283186e+002	378	205	28	60	8.581832e+000	1.951470e+001	0	0	0	0	0	0	0	0	0	0	0	337.752	152.791	1	1	1	1	26.2212	28.2055	61.3191
DATA	756	5	100	0	0	Col_3_16213145	Col_3_16213145	8104.42	461.019	1.725344004e-002	8.074740511e-002	8.308030362e-001	4.720545e+002	4.911855e+002	5.202710e+001	7.286737e+001	164	147	28	59	8.482591e+000	1.995630e+001	0	0	0	0	0	0	0	0	0	0	0	124.627	64.4145	1	1	1	1	25.1049	28.2444	61.5549
DATA	757	5	101	0	0	NC_5_7186123	NC_5_7186123	8126.4	460.78	6.383188486e-002	1.638981938e-001	6.969354693e-001	1.543021e+002	1.787325e+002	2.678191e+001	5.672440e+001	83	90	27	59	8.147967e+000	2.014432e+001	0	0	0	0	0	0	0	0	0	0	0	40.7068	23.4344	1	1	1	0	23.696	27.8937	61.4332
DATA	758	5	102	0	0	Col_1_23109972	Col_1_23109972	8146.94	460.656	-5.179808817e-002	7.662614907e-002	4.990504944e-001	5.876685e+002	5.215960e+002	6.271709e+001	7.496774e+001	191.5	130.5	27	61	7.902918e+000	2.016123e+001	0	0	0	0	0	0	0	0	0	0	0	154.919	68.3729	1	1	1	1	27.0811	27.5	61.9485
DATA	759	5	103	0	0	NC_5_2943184	NC_5_2943184	8168.37	461	-3.086135349e-002	7.119273891e-002	6.646586958e-001	7.289657e+002	6.789624e+002	7.612179e+001	8.666714e+001	226	150.5	27	60	7.797247e+000	2.011447e+001	0	0	0	0	0	0	0	0	0	0	0	192.023	88.9742	1	1	1	1	29.1201	27.5351	60.8771
DATA	760	5	104	0	0	Col_1_6989145	Col_1_6989145	8189.7	460.467	-6.717320464e-004	7.438286754e-002	9.927946130e-001	6.026155e+002	6.016841e+002	6.413263e+001	8.076631e+001	197	135	27	60	8.022097e+000	2.014666e+001	0	0	0	0	0	0	0	0	0	0	0	158.587	78.8247	1	1	1	1	25.7804	27.1425	60.2023
DATA	761	5	105	0	0	Col_1_7529332	Col_1_7529332	8210.11	461.169	3.116672693e-001	1.087119069e-001	4.145006646e-003	2.032184e+002	4.165146e+002	2.992089e+001	6.811757e+001	90	113	27	60	7.827629e+000	2.007547e+001	0	0	0	0	0	0	0	0	0	0	0	53.4388	54.5456	1	1	1	1	28.1191	27.1449	60.0948
DATA	762	5	106	0	0	NC_2_1094519	NC_2_1094519	8231.6	461.062	-3.726128528e-003	9.202295378e-002	9.677014473e-001	3.706213e+002	3.674550e+002	4.309130e+001	6.525059e+001	134	119	26	60	7.774363e+000	1.992298e+001	0	0	0	0	0	0	0	0	0	0	0	97.361	48.1023	1	1	1	1	27.0811	27.1283	60.5112
DATA	763	5	107	0	0	Col_2_10550212	Col_2_10550212	8252.86	461.49	2.520437061e-002	6.408288741e-002	6.940913380e-001	1.354675e+003	1.435620e+003	1.372430e+002	1.533626e+002	390	233.5	26	59	8.226098e+000	2.008899e+001	0	0	0	0	0	0	0	0	0	0	0	355.524	187.847	1	1	1	1	24.4106	27.1312	60.3984
DATA	764	5	108	0	0	NC_1_21462946	NC_1_21462946	8273.95	461.538	6.012852836e-002	3.572639883e-001	8.663450739e-001	6.707498e+001	7.703518e+001	2.302673e+001	5.451668e+001	55.5	72.5	26	59	7.845667e+000	2.005891e+001	0	0	0	0	0	0	0	0	0	0	0	17.5844	10.0752	1	1	0	0	21.1402	26.5745	60.6083
DATA	765	5	109	0	0	Col_2_11537823	Col_2_11537823	8295.46	461.246	-5.088285987e-002	6.196851493e-002	4.115846023e-001	3.945730e+003	3.509494e+003	3.951889e+002	3.550790e+002	1027	494	26	58	8.249716e+000	1.963666e+001	0	0	0	0	0	0	0	0	0	0	0	1033.16	458.771	1	1	1	1	25.7804	27.057	59.945
DATA	766	5	110	0	0	Col_3_10128175	Col_3_10128175	8316.25	461.092	-2.048060254e-001	7.137220988e-002	4.110581385e-003	1.019993e+003	6.364892e+002	1.043620e+002	8.348533e+001	295.5	144.5	26	58	8.224253e+000	1.980569e+001	0	0	0	0	0	0	0	0	0	0	0	266.758	83.1605	1	1	1	1	27.501	26.7725	59.8037
DATA	767	5	111	0	0	NC_5_7349436	NC_5_7349436	8337.5	461	-1.651586916e-002	1.196183910e-001	8.901840518e-001	2.518519e+002	2.424540e+002	3.351288e+001	5.924358e+001	103.5	94.5	26	58	7.999990e+000	2.006346e+001	0	0	0	0	0	0	0	0	0	0	0	65.7833	31.6597	1	1	1	0	30	26.8465	59.7489
DATA	768	5	112	0	0	NC_3_15251839	NC_3_15251839	8357.89	460.817	2.969547125e-002	2.800730921e-001	9.155604725e-001	8.974837e+001	9.609970e+001	2.388755e+001	5.493370e+001	60.5	79.5	26	58	7.758092e+000	1.943055e+001	0	0	0	0	0	0	0	0	0	0	0	23.4123	12.5414	1	1	0	0	30	26.6713	59.1581
DATA	769	5	113	0	0	NC_5_12105241	NC_5_12105241	8380.3	461.22	-5.825231132e-002	8.244533989e-002	4.798419766e-001	4.958322e+002	4.335931e+002	5.431286e+001	6.935112e+001	168	127	26	58	7.775222e+000	1.924516e+001	0	0	0	0	0	0	0	0	0	0	0	129.171	56.5453	1	1	1	1	24.1747	26.5359	59.3349
DATA	770	5	114	0	0	Col_2_2283403	Col_2_2283403	8401.27	461.273	7.260674853e-002	1.142737128e-001	5.251833658e-001	2.429404e+002	2.871484e+002	3.290793e+001	6.130367e+001	97	105	26	59	7.796310e+000	2.012324e+001	0	0	0	0	0	0	0	0	0	0	0	63.2032	37.4214	1	1	1	1	24.8756	26.4407	60.6356
DATA	771	5	115	0	0	Col_4_12698343	Col_4_12698343	8422.07	461.698	-9.285669450e-002	9.891615111e-002	3.478634942e-001	3.666541e+002	2.960737e+002	4.287650e+001	6.176217e+001	136	99	26	59	7.776631e+000	2.005484e+001	0	0	0	0	0	0	0	0	0	0	0	95.2618	38.5559	1	1	1	1	21.9382	26.1791	60.4157
DATA	772	5	116	0	0	NC_3_7505138	NC_3_7505138	8443.6	460.93	2.260037613e-001	6.543772016e-002	5.529048812e-004	2.129680e+003	3.583588e+003	2.141285e+002	3.624408e+002	583	539	26	59	7.888135e+000	1.998245e+001	0	0	0	0	0	0	0	0	0	0	0	552.425	466.322	1	1	1	1	25.7804	26.366	59.9796
DATA	773	5	117	0	0	NC_1_12963589	NC_1_12963589	8465.08	461.375	-6.842872898e-002	6.275642856e-002	2.755431649e-001	2.443588e+003	2.087369e+003	2.453738e+002	2.156814e+002	668	323	26	60	7.842752e+000	2.030524e+001	0	0	0	0	0	0	0	0	0	0	0	632.931	271.392	1	1	1	1	23.2073	26.7208	60.8314
DATA	774	5	118	0	0	NC_1_18330465	NC_1_18330465	8485.18	461.511	-1.180685601e-001	6.823277267e-002	8.356259772e-002	1.051902e+003	8.015057e+002	1.075337e+002	9.683132e+001	299	175	26	60	7.807860e+000	2.014149e+001	0	0	0	0	0	0	0	0	0	0	0	272.069	104.123	1	1	1	1	22.9591	26.3336	60.5856
DATA	775	5	119	0	0	Col_1_21435320	Col_1_21435320	8506.62	461	2.524743621e-001	1.217539193e-001	3.811232136e-002	1.835908e+002	3.283412e+002	2.893529e+001	6.352527e+001	75	105.5	26	60	7.641172e+000	1.995010e+001	0	0	0	0	0	0	0	0	0	0	0	47.4052	42.6173	1	1	1	1	29.1201	26.4668	60.1927
DATA	776	5	120	0	0	NC_3_21835456	NC_3_21835456	8527.83	461	5.790527777e-002	8.829014979e-002	5.119193084e-001	3.780841e+002	4.320098e+002	4.394632e+001	6.949286e+001	129.5	118.5	26	59	7.602117e+000	2.058261e+001	0	0	0	0	0	0	0	0	0	0	0	97.4689	56.0205	1	1	1	1	28.1191	26.3163	60.2664
DATA	777	5	121	0	0	Col_4_5658439	Col_4_5658439	8549.37	460.895	-1.298047771e-001	7.183517130e-002	7.076525393e-002	8.382151e+002	6.216568e+002	8.677289e+001	8.266424e+001	257	141	26	58	7.864535e+000	2.037652e+001	0	0	0	0	0	0	0	0	0	0	0	215.727	80.5331	1	1	1	1	25.7804	26.2916	59.3609
DATA	778	5	122	0	0	Col_5_22241888	Col_5_22241888	8571.49	460.581	1.621079717e-003	6.274720277e-002	9.793888723e-001	1.991135e+003	1.998581e+003	2.003783e+002	2.071673e+002	544	305	26	58	7.862814e+000	2.021015e+001	0	0	0	0	0	0	0	0	0	0	0	511.534	258.636	1	1	1	1	22.4545	26.3515	59.3927
DATA	779	5	123	0	0	NC_1_28006942	NC_1_28006942	8591.37	461	1.504582561e-002	8.510702579e-002	8.596756100e-001	4.279737e+002	4.430603e+002	4.835732e+001	7.031468e+001	143	114	26	58	7.782655e+000	1.916350e+001	0	0	0	0	0	0	0	0	0	0	0	109.783	57.2778	1	1	1	1	29.1201	26.2548	59.0651
DATA	780	5	124	0	0	Col_2_6733701	Col_2_6733701	8612.43	460.769	-1.155101173e-001	6.487155296e-002	7.497822807e-002	1.622696e+003	1.243732e+003	1.638291e+002	1.358540e+002	443	222.5	26	58	7.687916e+000	1.960548e+001	0	0	0	0	0	0	0	0	1	0	0	415.533	160.613	1	1	1	1	27.2919	26.1033	59.132
DATA	781	5	125	0	0	NC_3_16150225	NC_3_16150225	8633.82	460.564	-2.979464231e-001	6.883081102e-002	1.500070086e-005	2.383285e+003	1.200134e+003	2.393969e+002	1.319003e+002	635	228	26	58	7.724779e+000	2.015502e+001	0	0	0	0	0	0	0	0	0	0	0	609.222	154.805	1	1	1	1	25.3321	26.1617	60.1287
DATA	782	5	126	0	0	Col_5_18055254	Col_5_18055254	8654.69	460.244	9.027936708e-002	6.492741447e-002	1.643874189e-001	1.195358e+003	1.471558e+003	1.216593e+002	1.570230e+002	328	238	26	58	7.474765e+000	1.989717e+001	0	0	0	0	0	0	0	0	1	0	0	305.023	189.596	1	1	1	1	22.9591	25.9335	59.7661
DATA	783	5	127	0	0	Col_2_7505563	Col_2_7505563	8676.77	461.258	-1.436140960e-001	7.343597045e-002	5.050793201e-002	7.954691e+002	5.714908e+002	8.271380e+001	7.921780e+001	232	140	26	58	7.776628e+000	2.015246e+001	0	0	0	0	0	0	0	0	0	0	0	202.649	73.5327	1	1	1	1	27.0811	26.4598	59.9322
DATA	784	5	128	0	0	Col_1_27909008	Col_1_27909008	8697.3	461.281	-1.653088785e-001	7.156070200e-002	2.088532383e-002	9.271007e+002	6.336042e+002	9.545031e+001	8.385368e+001	271	149	26	57	7.682765e+000	1.911413e+001	0	0	0	0	0	0	0	0	0	0	0	235.783	81.4239	1	1	1	1	25.1049	26.3197	58.8736
DATA	785	5	129	0	0	NC_2_18597084	NC_2_18597084	8718.37	461	9.106426033e-002	8.640981355e-002	2.919448255e-001	3.858528e+002	4.758674e+002	4.479155e+001	7.272709e+001	130	124	26	57	7.625048e+000	1.945389e+001	0	0	0	0	0	0	0	0	0	0	0	97.9554	61.0741	1	1	1	1	29.1201	26.3685	58.9146
DATA	786	5	130	0	0	NC_2_10268074	NC_2_10268074	8738.84	460.4	-2.382233924e-001	3.597656193e-001	5.078669238e-001	9.470214e+001	5.471878e+001	2.467817e+001	5.510982e+001	64	68	26	58	7.863844e+000	1.964648e+001	0	0	0	0	0	0	0	0	0	0	0	23.9985	2.74573	1	0	0	0	30	26.4319	59.0065
DATA	787	5	131	0	0	NC_5_17685069	NC_5_17685069	8760.62	461	1.303444369e-001	9.377746665e-002	1.645491140e-001	3.140489e+002	4.239764e+002	3.762906e+001	6.956305e+001	104	114.5	26	56	7.913554e+000	1.903159e+001	0	0	0	0	0	0	0	0	0	0	0	79.448	54.2644	1	1	1	1	29.1201	26.2445	57.6481
DATA	788	5	132	0	0	NC_2_339420	NC_2_339420	8781.23	461.233	2.472572639e-002	1.086472576e-001	8.199743189e-001	2.815797e+002	2.980761e+002	3.627259e+001	6.275825e+001	108.5	97.5	26	56	7.894214e+000	1.904764e+001	0	0	0	0	0	0	0	0	0	0	0	71.1158	38.0964	1	1	1	1	26.2212	26.2881	57.3809
DATA	789	5	133	0	0	Col_1_1131272	Col_1_1131272	8803.06	461.087	1.861437522e-001	1.200099059e-001	1.208849551e-001	2.047902e+002	3.143786e+002	3.072660e+001	6.362216e+001	87	105	25	56	7.732207e+000	1.899632e+001	0	0	0	0	0	0	0	0	1	0	0	51.6279	40.1186	1	1	1	1	28.1191	25.7932	57.7177
DATA	790	5	134	0	0	Col_2_16872199	Col_2_16872199	8824.2	460.885	-7.990100700e-002	6.272380041e-002	2.027149251e-001	2.732970e+003	2.273704e+003	2.742587e+002	2.340215e+002	696.5	344.5	25	56	7.639313e+000	1.866837e+001	0	0	0	0	0	0	0	0	1	0	0	687.775	289.712	1	1	1	1	26.8687	25.7613	57.881
DATA	791	5	135	0	0	NC_5_17235421	NC_5_17235421	8845.71	461.305	1.972286709e-001	1.774679483e-001	2.664185391e-001	1.244986e+002	1.960618e+002	2.614069e+001	5.884851e+001	67	82	25	56	7.686236e+000	1.872753e+001	0	0	0	0	0	0	0	0	1	0	0	31.2791	24.9414	1	1	1	0	25.7804	25.6521	57.5429
DATA	792	5	136	0	0	NC_2_6460632	NC_2_6460632	8866.68	460.831	3.714424078e-002	6.534577440e-002	5.697457025e-001	1.134716e+003	1.236037e+003	1.157843e+002	1.355226e+002	326.5	209.5	25	57	7.842375e+000	1.938736e+001	0	0	0	0	0	0	0	0	1	0	0	284.586	156.99	1	1	1	1	27.2919	25.3611	58.4834
DATA	793	5	137	0	0	NC_5_2082892	NC_5_2082892	8887.54	460.838	1.975249949e-001	1.198964040e-001	9.946274234e-002	2.038630e+002	3.212650e+002	3.078210e+001	6.427107e+001	91.5	110.5	25	56	7.696464e+000	1.927494e+001	0	0	0	0	0	0	0	0	1	0	0	51.045	40.7372	1	1	1	1	28.1191	25.2815	57.8221
DATA	794	5	138	0	0	Col_3_22194176	Col_3_22194176	8908.25	460.912	3.220266169e-001	1.395609219e-001	2.103103510e-002	1.451830e+002	3.047491e+002	2.728385e+001	6.354341e+001	76	102	25	56	7.925266e+000	1.928881e+001	0	0	0	0	0	0	0	0	1	0	0	36.2945	38.5783	1	1	1	1	25.5572	25.6202	57.8471
DATA	795	5	139	0	0	NC_4_16881536	NC_4_16881536	8929.41	460.51	-1.707543071e-001	1.417420872e-001	2.283256366e-001	2.504654e+002	1.690415e+002	3.409910e+001	5.835737e+001	99	90	25	56	7.626287e+000	1.963698e+001	0	0	0	0	0	0	0	0	1	0	0	62.5094	21.362	1	1	1	0	24.4106	25.389	57.7641
DATA	796	5	140	0	0	NC_5_23869198	NC_5_23869198	8950.93	461.116	2.217666540e-001	3.408269245e-001	5.152580198e-001	6.023683e+001	1.003757e+002	2.394358e+001	5.685208e+001	54.5	78.5	25	58	7.790152e+000	1.900040e+001	0	0	0	0	0	0	0	0	1	0	0	15.0112	12.6612	1	1	0	0	28.1191	25.3376	58.9037
DATA	797	5	141	0	0	NC_5_18549151	NC_5_18549151	8972.68	460.636	6.971322659e-001	9.754683317e-002	8.892658738e-013	2.658988e+002	1.323880e+003	3.529606e+001	1.437697e+002	102	231	25	57.5	7.891951e+000	1.952818e+001	0	0	0	0	0	0	0	0	1	0	0	66.1533	166.679	1	1	1	1	27.501	25.3956	58.6744
DATA	798	5	142	0	0	NC_3_22939809	NC_3_22939809	8993.43	460.137	-2.723708545e-002	6.758100982e-002	6.869271232e-001	9.697648e+002	9.108132e+002	9.972407e+001	1.070067e+002	281.5	177.5	25	57	8.089958e+000	1.978723e+001	0	0	0	0	0	0	0	0	1	0	0	240.897	114.464	1	1	1	1	24.1747	25.7001	58.6284
DATA	799	5	143	0	0	Col_1_8848230	Col_1_8848230	9014.64	461.32	7.859023101e-002	8.816256556e-002	3.727017239e-001	3.839556e+002	4.601202e+002	4.489976e+001	7.269283e+001	131.5	127.5	25	56	7.945371e+000	2.040436e+001	0	0	0	0	0	0	0	0	1	0	0	95.2617	57.7101	1	1	1	1	23.9365	25.6362	58.0633
DATA	800	5	144	0	0	NC_1_27614739	NC_1_27614739	9035.62	461	2.221510232e-001	1.583590941e-001	1.606672867e-001	1.404158e+002	2.341893e+002	2.721173e+001	6.105650e+001	73.5	94.5	25	57	7.952552e+000	2.012397e+001	0	0	0	0	0	0	0	0	1	0	0	34.7885	29.316	1	1	1	0	29.1201	25.8839	58.1233
DATA	801	5	145	0	0	NC_4_12096145	NC_4_12096145	9056.62	461	-4.909597369e-002	1.953621704e-001	8.015763966e-001	1.514404e+002	1.352527e+002	2.782222e+001	5.809567e+001	75	84	25	57	7.789491e+000	1.994570e+001	0	0	0	0	0	0	0	0	1	0	0	37.4709	16.8973	1	1	1	0	29.1201	25.5424	58.1156
DATA	802	5	146	0	0	Col_1_22494197	Col_1_22494197	9078.28	460.947	1.047524215e-001	7.344906355e-002	1.538131101e-001	6.011474e+002	7.651267e+002	6.449747e+001	9.518304e+001	186.5	158	25	56	7.707188e+000	1.974968e+001	0	0	0	0	0	0	0	0	1	0	0	148.55	95.3875	1	1	1	1	25.7804	25.4415	57.8172
DATA	803	5	147	0	0	Col_5_3198697	Col_5_3198697	9098.73	461.569	-2.278420350e-002	8.092854952e-002	7.783002358e-001	5.195245e+002	4.929715e+002	5.697651e+001	7.515992e+001	164	127	25	56	7.690278e+000	1.970476e+001	0	0	0	0	0	0	0	0	1	0	0	128.248	61.3322	1	1	1	1	24.1747	25.2415	57.3024
DATA	804	5	148	0	0	NC_3_3279457	NC_3_3279457	9120.27	460.977	-2.959252269e-002	3.101346649e-001	9.239825806e-001	9.088142e+001	8.489509e+001	2.512411e+001	5.748742e+001	60	74	25	55	7.609818e+000	1.937101e+001	0	0	0	0	0	0	0	0	1	0	0	22.4069	10.5393	1	1	0	0	21.9382	25.1668	56.8454
DATA	805	5	149	0	0	Col_5_26142482	Col_5_26142482	9141.66	461.017	-2.654986000e-002	6.292841391e-002	6.730938091e-001	2.045561e+003	1.924255e+003	2.058956e+002	2.006854e+002	531	300	25	55	7.842253e+000	1.957953e+001	0	0	0	0	0	0	0	0	1	1	0	503.813	238.359	1	1	1	1	25.7804	25.1644	56.3861
DATA	806	5	150	0	0	Col_5_17064143	Col_5_17064143	9162.5	461.324	-5.642957003e-002	4.244697663e-001	8.942397902e-001	6.808610e+001	5.979005e+001	2.443529e+001	5.742091e+001	53.5	69	25	55	7.838760e+000	1.944026e+001	0	0	0	0	0	0	0	0	1	1	0	16.7546	7.38993	1	1	0	0	27.0811	25.0905	56.0349
DATA	807	5	151	0	0	Col_1_24304027	Col_1_24304027	9183.57	461.298	-1.825838967e-002	7.788615682e-002	8.146557761e-001	5.732240e+002	5.496244e+002	6.194783e+001	7.935401e+001	180.5	133.5	25	55	7.712137e+000	1.910377e+001	0	0	0	0	0	0	0	0	1	1	0	140.938	67.7791	1	1	1	1	26.8687	25.1206	56.0757
DATA	808	5	152	0	0	Col_2_17431021	Col_2_17431021	9205.23	461.477	5.856091636e-002	1.012631698e-001	5.630587596e-001	3.131036e+002	3.583018e+002	3.915151e+001	6.764309e+001	112	108	24	55	7.356892e+000	1.894819e+001	0	0	0	0	0	0	0	0	1	1	0	76.9247	44.0806	1	1	1	1	22.7082	24.8812	56.1925
DATA	809	5	153	0	0	NC_2_12703309	NC_2_12703309	9226.49	461.765	1.360433917e-001	1.168006700e-001	2.441208697e-001	2.331203e+002	3.188772e+002	3.311539e+001	6.575943e+001	97	92	24	56	7.232517e+000	1.921848e+001	0	0	0	0	0	0	0	0	1	0	0	57.239	39.1372	1	1	1	1	23.9365	24.9096	56.7446
DATA	810	5	154	0	0	NC_3_15881103	NC_3_15881103	9247.39	461.608	1.422180369e-001	1.098704486e-001	1.955218662e-001	2.534682e+002	3.516750e+002	3.458736e+001	6.752712e+001	94.5	106	25	55	7.326294e+000	1.961711e+001	0	0	0	0	0	0	0	0	1	0	0	62.1988	43.0606	1	1	1	1	24.4106	24.9966	56.8975
DATA	811	5	155	0	0	Col_5_16495415	Col_5_16495415	9268.2	461.487	-4.269773396e-002	6.477470876e-002	5.097847344e-001	1.408052e+003	1.276206e+003	1.427601e+002	1.400934e+002	356	210	24	55	7.313950e+000	1.911580e+001	0	0	0	0	0	0	0	0	1	1	0	345.362	155.89	1	1	1	1	20.8674	24.7761	56.5836
DATA	812	5	156	0	0	NC_5_23126916	NC_5_23126916	9289.55	461.511	-5.999932643e-002	1.368637434e-001	6.611055539e-001	2.379796e+002	2.072719e+002	3.348217e+001	6.152662e+001	96.5	87.5	24.5	54	7.250661e+000	1.897784e+001	0	0	0	0	0	0	0	0	1	1	0	58.3512	25.2551	1	1	1	0	24.4106	24.8038	55.7238
DATA	813	5	157	0	0	Col_2_8606488	Col_2_8606488	9310.86	461.569	-1.462161483e-002	6.471844350e-002	8.212585457e-001	1.359617e+003	1.314604e+003	1.379874e+002	1.437180e+002	379	227	25	55	7.500611e+000	1.930872e+001	0	0	0	0	0	0	0	0	1	1	0	333.303	159.771	1	1	1	1	24.1747	24.8643	56.2025
DATA	814	5	158	0	0	Col_1_23405545	Col_1_23405545	9332	461.789	-6.233857741e-004	6.890261533e-002	9.927813611e-001	8.741073e+002	8.728535e+002	9.052967e+001	1.049245e+002	250	173	25	56	7.750403e+000	1.968451e+001	0	0	0	0	0	0	0	0	1	0	0	214.274	105.811	1	1	1	1	25.3321	25.1531	57.1172
DATA	815	5	159	0	0	Col_2_9759081	Col_2_9759081	9353.5	461.327	1.313290699e-001	1.331244422e-001	3.238811670e-001	1.992808e+002	2.696463e+002	3.085712e+001	6.430746e+001	80.5	101	25	56	7.669732e+000	1.973090e+001	0	0	0	0	0	0	0	0	1	0	0	48.8484	32.6014	1	1	1	0	24.4106	25.2529	57.6078
DATA	816	5	160	0	0	NC_3_1646071	NC_3_1646071	9374.44	461.678	-6.926654333e-002	7.761060681e-002	3.721313685e-001	6.304433e+002	5.375013e+002	6.730035e+001	7.946957e+001	191	131	25	57	7.835820e+000	1.930719e+001	0	0	0	0	0	0	0	0	1	0	0	154.576	64.8155	1	1	1	1	25.3321	25.2175	57.8869
DATA	817	5	161	0	0	NC_1_4616112	NC_1_4616112	9395.43	461.298	7.317733709e-002	1.182889482e-001	5.361587691e-001	2.499695e+002	2.958450e+002	3.434119e+001	6.572569e+001	102	89	24	56	7.477172e+000	1.954610e+001	0	0	0	0	0	0	0	0	1	0	0	61.3045	35.5801	1	1	1	1	26.8687	24.7083	57.079
DATA	818	5	162	0	0	NC_2_11910217	NC_2_11910217	9417.35	461.745	-1.095826934e-001	1.278246701e-001	3.912851453e-001	2.789681e+002	2.167564e+002	3.649720e+001	6.272214e+001	102	84	24	55	7.603453e+000	1.951268e+001	0	0	0	0	0	0	0	0	1	1	0	68.4569	25.9946	1	1	1	0	24.1747	24.6926	56.4235
DATA	819	5	163	0	0	Col_2_8304497	Col_2_8304497	9437.5	461.324	-2.452551741e-002	6.788095508e-002	7.178737815e-001	9.846038e+002	9.305420e+002	1.012308e+002	1.101889e+002	278	178	24	55	7.639058e+000	1.913821e+001	0	0	0	0	0	0	0	0	1	0	0	241.742	111.302	1	1	1	1	27.0811	24.495	56.7289
DATA	820	5	164	66	1	DarkCorner	DarkCorner	9458.67	461.391	0.000000000e+000	7.203802429e-001	1.000000000e+000	2.335222e+001	5.880365e+001	2.350176e+001	5.917913e+001	37	65	24	56	7.657471e+000	1.930363e+001	0	0	0	0	0	0	0	0	1	0	0	-2.12652	-1.35962	0	0	0	0	30	24.326	56.9075
DATA	821	6	1	0	0	NC_2_16525467	NC_2_16525467	6020.95	466.14	3.505574224e-002	2.115129955e-001	8.683631348e-001	1.226276e+002	1.329364e+002	2.582266e+001	5.658592e+001	73	83.5	32	64.5	8.891088e+000	2.112196e+001	0	0	0	0	0	0	0	0	0	0	0	31.162	17.06	1	1	1	0	25.3321	32.0924	66.0216
DATA	822	6	2	0	0	Col_3_9995799	Col_3_9995799	6041.82	466.691	-8.565290008e-002	7.048504959e-002	2.242927013e-001	8.466676e+002	6.951204e+002	8.768568e+001	8.867873e+001	261	150	32	64	9.085549e+000	2.154309e+001	0	0	0	0	0	0	0	0	0	0	0	214.35	89.1067	1	1	1	1	25.1049	32.3278	66.2125
DATA	823	6	3	0	0	Col_1_12920374	Col_1_12920374	6063.27	466.525	-8.005308503e-002	9.355280422e-002	3.921640344e-001	4.043958e+002	3.363206e+002	4.647129e+001	6.457097e+001	147	115	32	63	8.870593e+000	2.203401e+001	0	0	0	0	0	0	0	0	0	0	0	101.999	43.0678	1	1	1	1	25.7804	32.7456	65.6954
DATA	824	6	4	0	0	NC_5_16277427	NC_5_16277427	6084.08	466.371	-1.367395176e-001	6.418889363e-002	3.314952762e-002	2.183429e+003	1.593674e+003	2.195482e+002	1.686475e+002	572.5	268	32	64	8.900023e+000	2.098094e+001	0	0	0	0	0	0	0	0	0	0	0	548.861	203.888	1	1	1	1	26.2212	32.6165	65.0466
DATA	825	6	5	0	0	Col_1_24607844	Col_1_24607844	6104.81	466.66	-5.486465514e-002	6.901219055e-002	4.266138089e-001	8.903250e+002	7.846643e+002	9.196606e+001	9.595000e+001	274	165	31	63	8.941725e+000	2.099291e+001	0	0	0	0	0	0	0	0	0	0	0	223.13	100.297	1	1	1	1	24.6442	31.6866	65.1512
DATA	826	6	6	0	0	NC_2_12759619	NC_2_12759619	6126.6	466.586	-2.689184665e-002	2.948713013e-001	9.273347960e-001	9.303549e+001	8.744939e+001	2.491451e+001	5.595601e+001	64	81	31	64.5	9.253450e+000	2.094679e+001	0	0	0	0	0	0	0	0	0	0	0	23.2461	11.1685	1	1	0	0	30	31.8383	65.9014
DATA	827	6	7	0	0	Col_2_15838068	Col_2_15838068	6146.87	466.469	4.648040063e-002	7.779074467e-002	5.501699118e-001	5.188957e+002	5.775113e+002	5.682847e+001	7.996393e+001	170	134.5	31	64	9.110054e+000	2.083801e+001	0	0	0	0	0	0	0	0	0	0	0	129.318	73.7025	1	1	1	1	26.4388	31.397	65.6325
DATA	828	6	8	0	0	NC_2_19017688	NC_2_19017688	6169	466.5	4.017390256e-001	3.175530350e-001	2.058324607e-001	5.121559e+001	1.291639e+002	2.378917e+001	5.683620e+001	55.5	81	31	64	8.718821e+000	2.032775e+001	0	0	0	0	0	0	0	0	0	0	0	12.7313	16.472	1	1	0	0	26.2212	31.576	64.8769
DATA	829	6	9	0	0	NC_1_28634252	NC_1_28634252	6190	466.5	-1.338143415e-001	1.052067492e-001	2.034023161e-001	3.586235e+002	2.635266e+002	4.275731e+001	6.133395e+001	126	94	31	64	8.461960e+000	2.135823e+001	0	0	0	0	0	0	0	0	0	0	0	88.9512	33.5857	1	1	1	0	26.2212	31.1355	64.8287
DATA	830	6	10	0	0	Col_3_6750615	Col_3_6750615	6210.93	466.78	4.140704004e-004	6.815756639e-002	9.951527268e-001	8.832393e+002	8.840818e+002	9.135258e+001	1.043406e+002	254	182	31	63	8.728053e+000	2.174816e+001	0	0	0	0	0	0	0	0	0	0	0	218.652	112.608	1	1	1	1	26.0017	31.1078	64.3001
DATA	831	6	11	0	0	Col_5_15747374	Col_5_15747374	6232.09	465.532	2.478131684e-001	6.546629553e-002	1.534893151e-004	4.382910e+004	7.754892e+004	4.382973e+003	7.755090e+003	10920	9777	30	63	8.398485e+000	2.120127e+001	0	0	0	0	0	0	0	0	0	0	0	10827.8	9873.04	1	1	1	1	22.1978	30.3439	63.9664
DATA	832	6	12	0	0	NC_4_9160843	NC_4_9160843	6253.5	466.676	0.000000000e+000	7.081076319e-001	1.000000000e+000	2.325925e+001	5.511865e+001	2.340820e+001	5.547059e+001	40	63	30	62	8.572816e+000	2.137276e+001	0	0	0	0	0	0	0	0	0	0	0	-0.470696	-5.47399	0	0	0	0	30	30.6887	63.7377
DATA	833	6	13	0	0	Col_2_15230018	Col_2_15230018	6274.2	466.6	3.096196293e-002	7.413791519e-002	6.762201703e-001	6.092747e+002	6.542973e+002	6.528119e+001	8.579311e+001	195	153	30	61	8.153826e+000	2.130212e+001	0	0	0	0	0	0	0	0	0	0	0	150.101	83.2254	1	1	1	1	25.7804	30.2945	62.8647
DATA	834	6	14	0	0	Col_5_5901094	Col_5_5901094	6295.45	466.145	8.713857280e-002	7.130485667e-002	2.216862146e-001	6.688510e+002	8.174627e+002	7.088408e+001	9.881257e+001	205.5	170.5	30	62	8.579980e+000	2.134583e+001	0	0	0	0	0	0	0	0	0	0	0	164.56	103.945	1	1	1	1	25.3321	30.9344	63.3812
DATA	835	6	15	0	0	Col_4_16028697	Col_4_16028697	6316.73	466.475	-3.324148972e-002	6.769045299e-002	6.233692184e-001	9.613505e+002	8.905130e+002	9.896449e+001	1.049454e+002	275	183	31	63	8.741329e+000	2.051701e+001	0	0	0	0	0	0	0	0	0	0	0	236.291	113.198	1	1	1	1	25.7804	31.167	63.5579
DATA	836	6	16	0	0	Col_1_24353942	Col_1_24353942	6338.15	466.5	1.938287262e-001	1.360600372e-001	1.542779713e-001	1.730300e+002	2.703648e+002	2.919568e+001	6.177329e+001	83	100.5	31	63	8.743332e+000	2.177163e+001	0	0	0	0	0	0	0	0	0	0	0	42.4919	34.3589	1	1	1	0	26.6546	31.1588	64.3696
DATA	837	6	17	0	0	NC_3_22560532	NC_3_22560532	6359.4	466.586	2.730769330e-001	6.630342385e-002	3.811898329e-005	7.321728e+004	1.373063e+005	7.321766e+003	1.373074e+004	16671	17223	31	63	8.806004e+000	2.151865e+001	0	0	0	0	0	0	0	0	0	0	0	17967.9	17445.8	1	1	1	1	27.501	31.0501	64.3422
DATA	838	6	18	0	0	Col_3_14773854	Col_3_14773854	6380.92	466.271	-1.479119089e-001	6.515418993e-002	2.319650385e-002	1.814911e+003	1.291051e+003	1.830122e+002	1.405532e+002	414	226	31	63	9.118716e+000	2.186572e+001	0	0	0	0	0	0	0	0	0	0	0	445.116	164.015	1	1	1	1	23.4529	31.4937	64.7726
DATA	839	6	19	0	0	Col_3_20243333	Col_3_20243333	6401.78	465.7	-1.285574686e-001	6.429137231e-002	4.554272337e-002	2.026453e+003	1.507229e+003	2.040101e+002	1.606392e+002	534	262	31	62	9.220954e+000	2.100530e+001	0	0	0	0	0	0	0	0	0	0	0	496.75	191.463	1	1	1	1	23.4529	31.4158	64.2474
DATA	840	6	20	0	0	Col_3_15676898	Col_3_15676898	6422.78	466.522	1.106862798e-001	1.539300436e-001	4.720985797e-001	1.634769e+002	2.109321e+002	2.867615e+001	5.943961e+001	82.5	88.5	30	62	9.276349e+000	2.011029e+001	0	0	0	0	0	0	0	0	0	0	0	40.0706	26.7922	1	1	1	0	27.0811	30.914	63.888
DATA	841	6	21	0	0	NC_3_20946122	NC_3_20946122	6444	466.5	1.238223351e-001	1.190308924e-001	2.982220156e-001	2.235683e+002	2.973258e+002	3.248106e+001	6.302591e+001	80	94	30	63	8.890778e+000	2.010689e+001	0	0	0	0	0	0	0	0	0	0	0	54.7941	37.7652	1	1	1	1	26.2212	30.8509	65.0918
DATA	842	6	22	0	0	NC_2_12106278	NC_2_12106278	6465.78	465.724	-1.883397854e-001	2.415072119e-001	4.354782308e-001	1.386975e+002	8.989360e+001	2.734392e+001	5.629111e+001	74	77	30	62	8.579105e+000	2.067497e+001	0	0	0	0	0	0	0	0	0	0	0	33.9892	11.4186	1	1	1	0	25.1049	30.2325	64.3081
DATA	843	6	23	0	0	Col_3_17492446	Col_3_17492446	6486.33	466.609	-5.416402533e-002	8.111145843e-002	5.042786353e-001	5.285485e+002	4.665743e+002	5.786691e+001	7.255768e+001	160.5	126.5	30	61	8.379042e+000	1.936169e+001	0	0	0	0	0	0	0	0	0	0	0	129.57	59.2676	1	1	1	1	27.2919	30.3515	62.6248
DATA	844	6	24	0	0	Col_1_8930659	Col_1_8930659	6507.24	466.302	-3.688319433e-002	6.479688729e-002	5.692119794e-001	1.341801e+003	1.232551e+003	1.362314e+002	1.351991e+002	364	224	30	61	8.254661e+000	2.037971e+001	0	0	0	0	0	0	0	0	0	0	0	329.008	156.586	1	1	1	1	26.4388	30.1821	62.7592
DATA	845	6	25	0	0	NC_3_10526420	NC_3_10526420	6528.29	466.559	7.167768351e-003	8.640425044e-002	9.338863662e-001	4.276383e+002	4.347548e+002	4.881531e+001	7.054287e+001	146	114	30	62	8.300774e+000	1.969938e+001	0	0	0	0	0	0	0	0	0	0	0	104.904	55.2393	1	1	1	1	25.7804	30.1476	62.9541
DATA	846	6	26	0	0	Col_1_7604416	Col_1_7604416	6549.57	466.5	-2.997368751e-001	1.773480204e-001	9.100777514e-002	2.210232e+002	1.108412e+002	3.228213e+001	5.663847e+001	92	81	29	62.5	8.476865e+000	1.999191e+001	0	0	0	0	0	0	0	0	0	0	0	54.247	14.0859	1	1	1	0	25.3321	29.9393	62.9354
DATA	847	6	27	0	0	Col_5_17287573	Col_5_17287573	6570.75	466.429	4.612531311e-002	7.023730603e-002	5.113694927e-001	7.341534e+002	8.164171e+002	7.708927e+001	9.873751e+001	229	175	29	63	8.919660e+000	2.019090e+001	0	0	0	0	0	0	0	0	0	0	0	180.298	103.774	1	1	1	1	25.3321	30.3019	63.4798
DATA	848	6	28	0	0	Col_4_10192403	Col_4_10192403	6591.93	466.712	-4.166371070e-002	9.270137493e-002	6.531142448e-001	3.960345e+002	3.598068e+002	4.604898e+001	6.615803e+001	137.5	111	29	62.5	8.845507e+000	1.974247e+001	0	0	0	0	0	0	0	0	0	0	0	97.3371	45.7454	1	1	1	1	26.0017	29.8207	62.9333
DATA	849	6	29	0	0	NC_1_12326949	NC_1_12326949	6613.63	465.966	-7.150620241e-002	6.239563247e-002	2.517898056e-001	3.206643e+003	2.719846e+003	3.215227e+002	2.775896e+002	787	396	29	62	8.720612e+000	1.996991e+001	0	0	0	0	0	0	0	0	0	0	0	788.681	345.907	1	1	1	1	25.1049	29.3267	63.2137
DATA	850	6	30	0	0	NC_4_7634401	NC_4_7634401	6634.03	466.426	-3.989710750e-002	6.688247809e-002	5.508241860e-001	1.044103e+003	9.524588e+002	1.070128e+002	1.102288e+002	290.5	195	28	61	8.417910e+000	1.962772e+001	0	0	0	0	0	0	0	0	0	0	0	257.05	121.167	1	1	1	1	26.2212	28.8236	62.7413
DATA	851	6	31	0	0	NC_4_6836913	NC_4_6836913	6655.5	466.676	2.582216469e-002	6.299525994e-002	6.818745584e-001	1.838335e+003	1.950953e+003	1.853208e+002	2.028269e+002	470	310	28	61	8.425260e+000	2.026215e+001	0	0	0	0	0	0	0	0	0	0	0	453.066	248.272	1	1	1	1	27.0811	28.7956	63.0357
DATA	852	6	32	0	0	NC_5_21028166	NC_5_21028166	6676.17	466.571	2.068360322e-001	8.104258472e-002	1.070482796e-002	4.132474e+002	6.653439e+002	4.749367e+001	8.660923e+001	144	145	29	62	8.464463e+000	2.130835e+001	0	0	0	0	0	0	0	0	0	0	0	101.953	84.7003	1	1	1	1	21.9382	29.0059	63.5802
DATA	853	6	33	0	0	NC_2_2350037	NC_2_2350037	6697.78	466.522	1.559129588e-001	1.436946155e-001	2.779084024e-001	1.681720e+002	2.408056e+002	2.880012e+001	6.042956e+001	79	100	29	62	8.596528e+000	2.119788e+001	0	0	0	0	0	0	0	0	0	0	0	41.5386	30.6676	1	1	1	0	27.0811	28.9138	62.6056
DATA	854	6	34	0	0	Col_3_10578994	Col_3_10578994	6719	466.5	1.092629168e-001	8.108472684e-002	1.778143155e-001	4.416893e+002	5.680411e+002	4.996177e+001	7.934723e+001	144	126	29	62	8.829612e+000	2.105500e+001	0	0	0	0	0	0	0	0	0	0	0	109.232	72.3729	1	1	1	1	26.2212	29.4074	63.4161
DATA	855	6	35	0	0	Col_5_1911246	Col_5_1911246	6740.43	466.667	-2.233292664e-002	1.363876641e-001	8.699311486e-001	2.198768e+002	2.088558e+002	3.205114e+001	5.918425e+001	93	96	29	62	9.033869e+000	2.113221e+001	0	0	0	0	0	0	0	0	0	0	0	54.4499	26.6216	1	1	1	0	24.4106	29.9284	63.9235
DATA	856	6	36	0	0	NC_4_701440	NC_4_701440	6761.44	466.578	-6.945357153e-002	8.610956936e-002	4.199130849e-001	4.701858e+002	4.006969e+002	5.247015e+001	6.833225e+001	163	122	29	64	8.876995e+000	2.021057e+001	0	0	0	0	0	0	0	0	0	0	0	116.591	51.0982	1	1	1	1	26.6546	29.6416	64.4086
DATA	857	6	37	0	0	Col_1_443677	Col_1_443677	6782.5	466.676	2.762799609e-001	6.641467445e-002	3.183542860e-005	8.091863e+004	1.528722e+005	8.091897e+003	1.528732e+004	19950	18833.5	29	63	9.061703e+000	2.024431e+001	0	0	0	0	0	0	0	0	0	0	0	20094	19504.1	1	1	1	1	27.0811	29.6032	63.9871
DATA	858	6	38	0	0	Col_5_17637196	Col_5_17637196	6803.35	466.655	-3.162771618e-002	1.009520110e-001	7.540568806e-001	3.373008e+002	3.136098e+002	4.095098e+001	6.357067e+001	125	112.5	30	63	9.097689e+000	2.009859e+001	0	0	0	0	0	0	0	0	0	0	0	83.8805	40.0318	1	1	1	1	24.8756	30.3164	64.3124
DATA	859	6	39	0	0	NC_4_8548200	NC_4_8548200	6824.25	466.75	-7.771547909e-002	6.890731460e-002	2.593933065e-001	9.343787e+002	7.812814e+002	9.627185e+001	9.570046e+001	264.5	172	30	61	9.224526e+000	2.065454e+001	0	0	0	0	0	0	0	0	0	0	0	232.715	99.7807	1	1	1	1	24.8756	30.3317	63.4945
DATA	860	6	40	0	0	Col_1_17879752	Col_1_17879752	6845.89	466.792	3.252933548e-002	6.324111231e-002	6.069932803e-001	1.695033e+003	1.826869e+003	1.710768e+002	1.908552e+002	460	294.5	30	61	8.893602e+000	1.992436e+001	0	0	0	0	0	0	0	0	0	0	0	422.839	233.446	1	1	1	1	24.4106	30.212	62.743
DATA	861	6	41	0	0	Col_5_26017637	Col_5_26017637	6866.65	466.449	6.903704804e-002	1.241404258e-001	5.781284161e-001	2.226729e+002	2.610384e+002	3.209575e+001	6.106693e+001	92	102	29	61	9.015774e+000	1.942846e+001	0	0	0	0	0	0	0	0	0	0	0	55.631	33.3755	1	1	1	0	24.1747	29.7397	62.6837
DATA	862	6	42	0	0	Col_4_12616647	Col_4_12616647	6888.14	466.696	-8.441929682e-002	8.613536366e-002	3.270480762e-001	4.771442e+002	3.928533e+002	5.300145e+001	6.773186e+001	153.5	117	29	60	9.033923e+000	2.020047e+001	0	0	0	0	0	0	0	0	0	0	0	119.41	50.2578	1	1	1	1	25.5572	29.543	61.751
DATA	863	6	43	0	0	NC_2_18076754	NC_2_18076754	6909.5	466.676	1.770379357e-001	4.965756062e-001	7.214529864e-001	4.268499e+001	6.416720e+001	2.342919e+001	5.551415e+001	50	77	28	60.5	8.707419e+000	2.080411e+001	0	0	0	0	0	0	0	0	0	0	0	10.7002	8.2138	1	1	0	0	27.0811	28.8845	61.9482
DATA	864	6	44	0	0	Col_1_22051947	Col_1_22051947	6930.19	466.651	-1.229849518e-002	6.500344038e-002	8.499379453e-001	1.237271e+003	1.202725e+003	1.258466e+002	1.322972e+002	339	220	28	60	8.712655e+000	2.024385e+001	0	0	0	0	0	0	0	0	0	0	0	310.669	154.047	1	1	1	1	26.4388	28.9072	61.617
DATA	865	6	45	0	0	NC_5_14708468	NC_5_14708468	6952.03	466.373	2.582171256e-002	8.517133735e-002	7.617574633e-001	4.265698e+002	4.527014e+002	4.844344e+001	7.129192e+001	148	123	28	63	8.825332e+000	2.129943e+001	0	0	0	0	0	0	0	0	0	0	0	107.292	58.0202	1	1	1	1	26.0017	28.7757	64.0757
DATA	866	6	46	0	0	Col_5_4858191	Col_5_4858191	6973.07	466.836	-6.079042559e-002	6.712862581e-002	3.651575341e-001	1.046371e+003	9.096935e+002	1.071175e+002	1.063247e+002	291	182	28	61	8.673586e+000	2.137192e+001	0	0	0	0	0	0	0	0	0	0	0	263.662	116.66	1	1	1	1	26.4388	28.988	62.897
DATA	867	6	47	0	0	NC_5_12974888	NC_5_12974888	6994.36	466.604	-1.124015162e-001	8.387379338e-002	1.802041445e-001	5.226087e+002	4.034364e+002	5.704954e+001	6.821439e+001	177	117	29	62	8.643559e+000	2.101936e+001	0	0	0	0	0	0	0	0	0	0	0	131.912	51.7707	1	1	1	1	24.4106	29.5572	63.408
DATA	868	6	48	0	0	NC_3_18658615	NC_3_18658615	7015.33	466.609	8.319981294e-002	1.142637386e-001	4.665288875e-001	2.441836e+002	2.957442e+002	3.343482e+001	6.242112e+001	94	102	29	61	8.610459e+000	1.992470e+001	0	0	0	0	0	0	0	0	0	0	0	61.7418	37.9753	1	1	1	1	27.2919	29.2792	63.1099
DATA	869	6	49	0	0	NC_2_14640270	NC_2_14640270	7036.43	466.701	1.722728036e-001	6.340325008e-002	6.585722757e-003	1.117672e+005	1.661832e+005	1.117674e+004	1.661841e+004	28367	21002	29	62	8.436083e+000	1.984228e+001	0	0	0	0	0	0	0	0	0	0	0	28310.5	21352.6	1	1	1	1	26.8687	28.9545	63.2643
DATA	870	6	50	0	0	NC_3_7440842	NC_3_7440842	7057.3	466.045	9.339031529e-002	1.482443047e-001	5.287104582e-001	1.718071e+002	2.130254e+002	2.851795e+001	5.888636e+001	84	93	28	62	8.412101e+000	2.047936e+001	0	0	0	0	0	0	0	0	0	0	0	43.5893	27.3897	1	1	1	0	22.1978	28.686	64.194
DATA	871	6	51	0	0	Col_4_12076037	Col_4_12076037	7078.57	466.701	-1.442181773e-001	6.851698002e-002	3.530409438e-002	1.107534e+003	7.945825e+002	1.130595e+002	9.655877e+001	314	161	28	61	8.612031e+000	2.094139e+001	0	0	0	0	0	0	0	0	0	0	0	281.527	102.228	1	1	1	1	26.8687	28.5699	63.3284
DATA	872	6	52	0	0	Col_1_19640176	Col_1_19640176	7099.67	466.609	9.220922458e-002	1.045302863e-001	3.777069104e-001	2.748101e+002	3.398145e+002	3.563067e+001	6.450365e+001	105	102.5	29	61	9.073736e+000	2.155708e+001	0	0	0	0	0	0	0	0	0	0	0	69.9766	43.7485	1	1	1	1	27.2919	29.3226	63.9383
DATA	873	6	53	0	0	Col_3_21838840	Col_3_21838840	7120.83	466.603	3.373418879e-002	7.233078033e-002	6.409379895e-001	6.502092e+002	7.027281e+002	6.884950e+001	8.910807e+001	200.5	157.5	29	63	9.042219e+000	2.110160e+001	0	0	0	0	0	0	0	0	0	0	0	165.858	90.5311	1	1	1	1	25.7804	29.477	65.1248
DATA	874	6	54	0	0	NC_1_22927968	NC_1_22927968	7141.67	466.917	-5.522052993e-004	7.422391492e-002	9.940640154e-001	6.176574e+002	6.168726e+002	6.577021e+001	8.248295e+001	188.5	139	29	64	8.598538e+000	2.085656e+001	0	0	0	0	0	0	0	0	0	0	0	157.835	79.5216	1	1	1	1	23.2073	29.3363	65.7087
DATA	875	6	55	0	0	NC_1_2829159	NC_1_2829159	7163.33	466.352	4.815997957e-002	8.656829509e-002	5.779897065e-001	3.994351e+002	4.462787e+002	4.587468e+001	7.060820e+001	146	128	29	65	8.705763e+000	2.137854e+001	0	0	0	0	0	0	0	0	0	0	0	102.242	57.571	1	1	1	1	24.8756	29.8392	66.8735
DATA	876	6	56	0	0	NC_3_1671716	NC_3_1671716	7184.61	466.898	-1.377796611e-001	7.001388262e-002	4.908062114e-002	9.616601e+002	7.002319e+002	9.876763e+001	8.884395e+001	291	148	29	65	8.775869e+000	2.116337e+001	0	0	0	0	0	0	0	0	0	0	0	246.604	90.39	1	1	1	1	23.9365	30.1639	65.9503
DATA	877	6	57	0	0	Col_1_2752247	Col_1_2752247	7204.94	467.127	-3.533475177e-002	6.583853446e-002	5.914831440e-001	1.137237e+003	1.048374e+003	1.159247e+002	1.182249e+002	324	208	29	63	9.063560e+000	2.099266e+001	0	0	0	0	0	0	0	0	0	0	0	292.118	135.415	1	1	1	1	27.501	30.0828	65.1957
DATA	878	6	58	0	0	NC_5_8981938	NC_5_8981938	7226.76	467.129	-1.706504344e-002	1.144500475e-001	8.814709936e-001	2.707937e+002	2.603596e+002	3.517086e+001	6.049814e+001	109.5	102	29	63	9.094054e+000	2.132372e+001	0	0	0	0	0	0	0	0	0	0	0	69.6784	33.6529	1	1	1	0	26.8687	29.9509	65.0837
DATA	879	6	59	0	0	NC_1_21676158	NC_1_21676158	7248.66	467.656	1.148193416e-001	2.582053161e-001	6.565493407e-001	8.932419e+001	1.163559e+002	2.411779e+001	5.579975e+001	63.5	79.5	29	64.5	9.031847e+000	2.211299e+001	0	0	0	0	0	0	0	0	0	0	0	23.0257	15.0496	1	1	0	0	19.1492	29.4716	66.1088
DATA	880	6	60	0	0	NC_1_29373177	NC_1_29373177	7269	466.797	1.795547732e-001	2.298182906e-001	4.346318456e-001	9.360046e+001	1.415249e+002	2.425019e+001	5.634301e+001	61.5	82	29	64	8.709821e+000	2.057295e+001	0	0	0	0	0	0	0	0	0	0	0	24.1622	18.3172	1	1	0	0	28.1191	28.9915	65.3484
DATA	881	6	61	0	0	NC_3_19546098	NC_3_19546098	7289.41	465.781	1.600405380e-001	7.454557894e-002	3.180269982e-002	7.029628e+002	1.016185e+003	7.376085e+001	1.258774e+002	191	165	28	64	8.732156e+000	2.067393e+001	0	0	0	0	0	0	0	0	0	0	0	181.713	131.611	1	1	1	1	21.6755	28.6322	65.309
DATA	882	6	62	0	0	Col_5_16529919	Col_5_16529919	7311.14	467.714	2.960278662e-003	6.706069622e-002	9.647901990e-001	9.461796e+002	9.526510e+002	9.720962e+001	1.097373e+002	277	187	28	63	8.378945e+000	2.002004e+001	0	0	0	0	0	0	0	0	0	0	0	245.061	123.453	1	1	1	1	24.1747	28.7365	64.8817
DATA	883	6	63	0	0	NC_4_10173746	NC_4_10173746	7332.06	466.298	-1.356685653e-001	1.055690621e-001	1.987515103e-001	3.499971e+002	2.560919e+002	4.148338e+001	6.015436e+001	120	100	28	64	8.066873e+000	2.064118e+001	0	0	0	0	0	0	0	0	0	0	0	90.7645	33.2097	1	1	1	0	23.2073	28.5299	65.2422
DATA	884	6	64	0	0	Col_4_2604509	Col_4_2604509	7353.76	466.352	-1.815569991e-001	6.891368509e-002	8.424726661e-003	1.178818e+003	7.760500e+002	1.199603e+002	9.477052e+001	348	169	28	63	7.953385e+000	1.966029e+001	0	0	0	0	0	0	0	0	0	0	0	306.175	100.702	1	1	1	1	24.8756	28.6794	63.9187
DATA	885	6	65	0	0	NC_3_21290330	NC_3_21290330	7374.64	466.849	-4.607894319e-002	6.791943968e-002	4.974957556e-001	9.368945e+002	8.425811e+002	9.628378e+001	1.002740e+002	280	164	28	63	8.463328e+000	2.014787e+001	0	0	0	0	0	0	0	0	0	0	0	243.712	109.399	1	1	1	1	24.6442	28.7904	64.065
DATA	886	6	66	0	0	NC_5_25307002	NC_5_25307002	7396	466.797	-4.478911354e-002	1.104024143e-001	6.849706698e-001	2.926428e+002	2.639665e+002	3.671311e+001	6.040349e+001	113	97	28	62	8.629549e+000	2.036286e+001	0	0	0	0	0	0	0	0	0	0	0	76.2327	34.2941	1	1	1	0	28.1191	28.4111	63.5713
DATA	887	6	67	0	0	NC_5_12092361	NC_5_12092361	7416.71	466.532	4.109539762e-001	7.635149157e-002	7.350077264e-008	6.054335e+002	1.559626e+003	6.446453e+001	1.651442e+002	201	280	28	62	8.980685e+000	2.100095e+001	0	0	0	0	0	0	0	0	0	0	0	157.919	202.745	1	1	1	1	26.0017	28.6902	63.5222
DATA	888	6	68	0	0	NC_5_18785158	NC_5_18785158	7438.37	467	2.367383454e-001	5.558374886e-001	6.701713295e-001	3.467223e+001	5.980261e+001	2.237828e+001	5.459517e+001	50	81	28	61	8.942938e+000	2.117402e+001	0	0	0	0	0	0	0	0	0	0	0	9.05682	7.7786	1	1	0	0	30	28.6232	62.5316
DATA	889	6	69	0	0	Col_3_12698157	Col_3_12698157	7459.61	466.406	-1.849854200e-001	6.385686654e-002	3.768987646e-003	7.020571e+003	4.585504e+003	7.024043e+002	4.617464e+002	1842	645	28	62	8.745231e+000	2.064597e+001	0	0	0	0	0	0	0	0	0	0	0	1836.03	596.802	1	1	1	1	26.6546	28.3789	63.3589
DATA	890	6	70	0	0	Col_1_4968880	Col_1_4968880	7480.05	466.766	3.351574584e-002	8.334607787e-002	6.875902312e-001	4.345508e+002	4.694143e+002	4.873123e+001	7.170593e+001	149	126	28	62	8.568962e+000	2.043906e+001	0	0	0	0	0	0	0	0	0	0	0	113.787	61.1261	1	1	1	1	27.2919	28.5635	63.1858
DATA	891	6	71	0	0	Col_2_10729409	Col_2_10729409	7501.51	466.763	-8.886849713e-002	7.331346433e-002	2.254467137e-001	7.164418e+002	5.838649e+002	7.495406e+001	7.964910e+001	236	141	28	63	8.594872e+000	2.016728e+001	0	0	0	0	0	0	0	0	0	0	0	187.826	76.0717	1	1	1	1	25.7804	28.601	64.5899
DATA	892	6	72	0	0	NC_2_17155762	NC_2_17155762	7522.82	466.393	-1.986371450e-002	7.898836766e-002	8.014457655e-001	5.231723e+002	4.997825e+002	5.675626e+001	7.368572e+001	175	137	28	63	7.988697e+000	2.152424e+001	0	0	0	0	0	0	0	0	0	0	0	137.305	65.1525	1	1	1	1	25.5572	28.2977	65.0789
DATA	893	6	73	0	0	Col_2_5001470	Col_2_5001470	7544.32	466.516	-7.929743885e-002	7.293452007e-002	2.769300869e-001	7.178504e+002	5.980486e+002	7.507458e+001	8.065582e+001	224	148	28	63	7.933002e+000	2.067364e+001	0	0	0	0	0	0	0	0	0	0	0	188.608	78.0028	1	1	1	1	26.4388	28.4604	64.4337
DATA	894	6	74	0	0	NC_4_10857102	NC_4_10857102	7565.94	466.731	0.000000000e+000	7.159350847e-001	1.000000000e+000	2.181615e+001	5.374783e+001	2.195586e+001	5.409515e+001	34	63	28	62	8.261836e+000	2.032310e+001	0	0	0	0	0	0	0	0	0	0	0	-2.82914	0.872514	0	0	0	0	30	28.5122	62.9912
DATA	895	6	75	0	0	NC_2_15023482	NC_2_15023482	7586.44	467.46	4.490327558e-002	7.307715970e-002	5.389088302e-001	6.106891e+002	6.772101e+002	6.488800e+001	8.665726e+001	205	154	28	61	8.335704e+000	2.037767e+001	0	0	0	0	0	0	0	0	0	0	0	160.795	88.4092	1	1	1	1	24.4106	28.6014	62.2887
DATA	896	6	76	0	0	Col_3_16636079	Col_3_16636079	7607.86	467.145	1.759422451e-001	6.798070696e-002	9.650127217e-003	8.451420e+002	1.267278e+003	8.730900e+001	1.377696e+002	259.5	219.5	28	61	8.642980e+000	1.980586e+001	0	0	0	0	0	0	0	0	0	0	0	222.719	165.522	1	1	1	1	28.1191	28.4899	61.9455
DATA	897	6	77	0	0	Col_5_16986597	Col_5_16986597	7628.58	466.789	-9.841953180e-002	1.607275479e-001	5.403143732e-001	1.908185e+002	1.521251e+002	2.904462e+001	5.611894e+001	87	86	29	61	8.691977e+000	2.054761e+001	0	0	0	0	0	0	0	0	0	0	0	50.3249	19.8783	1	1	1	0	25.7804	28.7667	62.1791
DATA	898	6	78	0	0	NC_4_16079742	NC_4_16079742	7649.94	467.031	5.076031130e-002	6.339483787e-002	4.233047527e-001	1.589438e+003	1.786504e+003	1.604425e+002	1.866319e+002	462	306	28	62	8.540955e+000	2.093881e+001	0	0	0	0	0	0	0	0	0	0	0	419.536	233.54	1	1	1	1	27.501	28.8312	63.737
DATA	899	6	79	0	0	Col_4_18112314	Col_4_18112314	7670.79	467.286	-2.783048277e-002	6.580871966e-002	6.723684976e-001	1.111211e+003	1.042236e+003	1.132512e+002	1.173706e+002	341.5	195.5	28	62	8.556816e+000	2.139681e+001	0	0	0	0	0	0	0	0	0	0	0	293.529	136.297	1	1	1	1	25.1049	28.9266	63.5178
DATA	900	6	80	0	0	NC_3_10288890	NC_3_10288890	7692.71	467.2	-2.200028787e-001	8.858675566e-002	1.301079302e-002	5.318022e+002	3.204404e+002	5.749296e+001	6.275203e+001	178	110	29	61	8.061605e+000	2.055801e+001	0	0	0	0	0	0	0	0	0	0	0	140.571	41.9219	1	1	1	1	24.8756	29.3049	63.2105
DATA	901	6	81	0	0	NC_1_25794166	NC_1_25794166	7713.37	467	9.728021437e-002	6.205768905e-002	1.169798771e-001	1.543390e+005	1.930883e+005	1.543392e+004	1.930890e+004	40685.5	24816	29	60	8.361637e+000	2.124250e+001	0	0	0	0	0	0	0	0	0	0	0	40819	25269.9	1	1	1	1	29.1201	29.154	62.9033
DATA	902	6	82	0	0	NC_1_6723944	NC_1_6723944	7734.58	467.263	-2.925723646e-002	6.879753374e-002	6.706429406e-001	8.458377e+002	7.907329e+002	8.735352e+001	9.570607e+001	253.5	174	28	61	8.324302e+000	2.082020e+001	0	0	0	0	0	0	0	0	0	0	0	223.834	103.518	1	1	1	1	25.3321	28.168	63.5161
DATA	903	6	83	0	0	NC_2_13895635	NC_2_13895635	7755.62	467	-1.990952579e-002	4.640496192e-001	9.657781616e-001	5.607042e+001	5.355799e+001	2.252240e+001	5.405509e+001	54	70	28	61	8.413644e+000	2.024642e+001	0	0	0	0	0	0	0	0	0	0	0	14.8442	5.35909	1	0	0	0	29.1201	28.0644	62.7586
DATA	904	6	84	0	0	Col_1_2297400	Col_1_2297400	7776.71	467.39	-2.934480892e-002	6.349713548e-002	6.439781861e-001	1.643092e+003	1.535737e+003	1.657494e+002	1.627531e+002	457.5	255.5	27	62	8.373820e+000	2.027992e+001	0	0	0	0	0	0	0	0	0	0	0	435.201	201.167	1	1	1	1	25.7804	27.879	62.9959
DATA	905	6	85	0	0	NC_5_25197332	NC_5_25197332	7798.03	467.051	1.597016970e-001	8.005818520e-002	4.606247240e-002	4.241081e+002	6.126017e+002	4.768413e+001	8.157744e+001	149	143	27	62	8.323418e+000	2.028140e+001	0	0	0	0	0	0	0	0	0	0	0	112.364	80.2673	1	1	1	1	26.4388	27.7023	62.7662
DATA	906	6	86	0	0	Col_2_14201988	Col_2_14201988	7819.3	467.87	-9.010043509e-002	7.837343518e-002	2.502963964e-001	5.822885e+002	4.731924e+002	6.217159e+001	7.169434e+001	190	122	27	62	8.492179e+000	1.973549e+001	0	0	0	0	0	0	0	0	0	0	0	154.337	62.0127	1	1	1	1	24.6442	28.1561	62.519
DATA	907	6	87	0	0	Col_5_8977879	Col_5_8977879	7840.24	466.412	-1.628707723e-002	9.041786198e-002	8.570495757e-001	3.874423e+002	3.731813e+002	4.445063e+001	6.551318e+001	141	114	28	61	8.409080e+000	1.987116e+001	0	0	0	0	0	0	0	0	0	0	0	102.689	48.9198	1	1	1	1	24.1747	28.2144	61.8335
DATA	908	6	88	0	0	NC_1_8522870	NC_1_8522870	7861.39	466.968	7.262877294e-002	1.040058934e-001	4.849808383e-001	2.769433e+002	3.273555e+002	3.523489e+001	6.300862e+001	111	105	28	60	8.635459e+000	1.997113e+001	0	0	0	0	0	0	0	0	0	0	0	73.4188	42.919	1	1	1	1	26.4388	28.55	61.2745
DATA	909	6	89	0	0	NC_1_19205946	NC_1_19205946	7882.68	466.544	-4.639941521e-002	8.733144669e-002	5.952091806e-001	4.292854e+002	3.857862e+002	4.813914e+001	6.622512e+001	156	111	28	61	8.284137e+000	2.037984e+001	0	0	0	0	0	0	0	0	0	0	0	113.806	50.5886	1	1	1	1	25.3321	28.2124	61.92
DATA	910	6	90	0	0	Col_4_12124873	Col_4_12124873	7902.83	466.985	3.717091846e-002	6.953312995e-002	5.929413341e-001	7.449807e+002	8.115512e+002	7.761702e+001	9.738105e+001	234.5	171	28	61	8.479775e+000	1.996404e+001	0	0	0	0	0	0	0	0	0	0	0	197.514	106.43	1	1	1	1	27.501	28.1649	62.307
DATA	911	6	91	0	0	Col_5_24635421	Col_5_24635421	7924.83	467	5.037023953e-002	1.328247238e-001	7.045219979e-001	2.020764e+002	2.269269e+002	2.971269e+001	5.840642e+001	90	94	28	62	8.461988e+000	2.058572e+001	0	0	0	0	0	0	0	0	0	0	0	53.5728	29.7628	1	1	1	0	28.1191	28.14	62.8777
DATA	912	6	92	0	0	NC_2_16144871	NC_2_16144871	7945.49	466.543	8.734613364e-003	1.097455254e-001	9.365635880e-001	2.744568e+002	2.800326e+002	3.504210e+001	6.066321e+001	108.5	99	28	61	8.366699e+000	1.999477e+001	0	0	0	0	0	0	0	0	0	0	0	72.7472	36.7312	1	1	1	1	19.1492	28.2156	61.8354
DATA	913	6	93	0	0	NC_5_967208	NC_5_967208	7967.17	467.2	4.766489428e-002	8.043855680e-002	5.534737991e-001	4.608786e+002	5.143413e+002	5.097900e+001	7.444002e+001	154.5	131.5	27.5	60.5	8.313709e+000	1.938514e+001	0	0	0	0	0	0	0	0	0	0	0	122.149	67.4649	1	1	1	1	20.0267	28.3825	61.3979
DATA	914	6	94	0	0	Col_1_16248122	Col_1_16248122	7988.18	466.954	-1.146352827e-001	7.307504403e-002	1.167100332e-001	7.512918e+002	5.769967e+002	7.822688e+001	7.889868e+001	225	140	27	61	8.669802e+000	1.952799e+001	0	0	0	0	0	0	0	0	0	0	0	199.06	75.6845	1	1	1	1	27.501	28.1841	62.1901
DATA	915	6	95	0	0	NC_2_1540582	NC_2_1540582	8007.76	466.659	8.694136212e-002	1.275412969e-001	4.954462228e-001	2.042760e+002	2.495507e+002	2.987756e+001	5.931741e+001	92.5	99	28	62	8.843771e+000	2.001875e+001	0	0	0	0	0	0	0	0	0	0	0	54.1054	32.7332	1	1	1	0	21.4095	28.3723	62.5373
DATA	916	6	96	0	0	NC_3_5670579	NC_3_5670579	8030.76	466.759	-5.720446166e-002	7.130947746e-002	4.224372862e-001	7.507110e+002	6.580643e+002	7.817569e+001	8.500992e+001	239.5	144.5	28	63	8.500269e+000	2.068417e+001	0	0	0	0	0	0	0	0	0	0	0	198.756	86.3114	1	1	1	1	25.7804	28.0362	63.3928
DATA	917	6	97	0	0	NC_1_7831018	NC_1_7831018	8050.89	466.914	6.603349200e-002	9.076082353e-002	4.668860313e-001	3.509147e+002	4.085405e+002	4.132273e+001	6.757077e+001	131	117	28	62	8.546559e+000	2.005254e+001	0	0	0	0	0	0	0	0	0	0	0	92.8691	53.5788	1	1	1	1	20.591	28.3569	62.0557
DATA	918	6	98	0	0	NC_1_7778705	NC_1_7778705	8073	467.203	-6.678388547e-002	4.403674269e-001	8.794591170e-001	6.237909e+001	5.348785e+001	2.270553e+001	5.405287e+001	58	77	28	60	8.459818e+000	1.943318e+001	0	0	0	0	0	0	0	0	0	0	0	16.5004	6.43866	1	0	0	0	28.1191	28.2404	61.0342
DATA	919	6	99	0	0	NC_2_14218414	NC_2_14218414	8094.44	466.763	3.437606844e-001	7.040084114e-002	1.045337495e-006	1.190502e+003	2.627186e+003	1.210381e+002	2.681780e+002	354	408	27	59.5	8.396229e+000	1.968729e+001	0	0	0	0	0	0	0	0	0	0	0	314.699	344.45	1	1	1	1	25.7804	28.0533	61.3235
DATA	920	6	100	0	0	Col_3_14095993	Col_3_14095993	8115.23	467.394	1.183398900e-001	1.024463307e-001	2.480329686e-001	2.701411e+002	3.547566e+002	3.474963e+001	6.448425e+001	112.5	104	27	60	8.123305e+000	2.042490e+001	0	0	0	0	0	0	0	0	0	0	0	71.3713	46.5017	1	1	1	1	27.501	28.0409	62.0511
DATA	921	6	101	0	0	Col_1_1237311	Col_1_1237311	8136.47	466.864	-3.273029052e-003	6.655019455e-002	9.607747661e-001	9.889782e+002	9.815528e+002	1.012883e+002	1.119612e+002	295	190	28	62	8.192599e+000	2.095693e+001	0	0	0	0	0	0	0	0	0	0	0	261.079	128.637	1	1	1	1	25.7804	28.0632	63.0613
DATA	922	6	102	0	0	NC_1_6527057	NC_1_6527057	8157.73	467.028	1.214831510e-001	1.419600717e-001	3.921328839e-001	1.716602e+002	2.270663e+002	2.781961e+001	5.846382e+001	85	96	28	62	8.199083e+000	1.997552e+001	0	0	0	0	0	0	0	0	0	0	0	45.2824	29.75	1	1	1	0	28.3221	27.8608	62.1598
DATA	923	6	103	0	0	NC_1_11220637	NC_1_11220637	8178.62	467	0.000000000e+000	7.163035269e-001	1.000000000e+000	2.177067e+001	5.354799e+001	2.194952e+001	5.393957e+001	41	70	27	61	7.654294e+000	2.089011e+001	0	0	0	0	0	0	0	0	0	0	0	3.46641	3.03117	0	0	0	0	29.1201	27.5648	61.1582
DATA	924	6	104	0	0	Col_2_6101052	Col_2_6101052	8200.07	466.733	-7.470150420e-002	6.379173819e-002	2.415901027e-001	1.737734e+003	1.463126e+003	1.751518e+002	1.559275e+002	492	266	27	60	7.885196e+000	2.101671e+001	0	0	0	0	0	0	0	0	0	0	0	457.586	191.579	1	1	1	1	26.4388	27.1354	60.4099
DATA	925	6	105	0	0	Col_3_16401601	Col_3_16401601	8221.16	466.967	9.551082639e-002	7.472469184e-002	2.011896519e-001	5.426827e+002	6.761714e+002	5.853958e+001	8.648867e+001	182	154.5	27	61	7.778085e+000	2.045727e+001	0	0	0	0	0	0	0	0	0	0	0	142.771	88.503	1	1	1	1	27.0811	27.262	61.2331
DATA	926	6	106	0	0	NC_2_10811853	NC_2_10811853	8242.37	467	4.392107045e-001	6.734965099e-001	5.143140322e-001	2.183302e+001	6.002395e+001	2.197718e+001	5.428276e+001	39	74	27	60	7.906583e+000	2.034971e+001	0	0	0	0	0	0	0	0	0	0	0	1.14825	7.85323	0	1	0	0	30	27.3651	61.2946
DATA	927	6	107	0	0	Col_1_9097278	Col_1_9097278	8263.79	467.69	2.143131389e-002	7.038087132e-002	7.607433285e-001	7.196470e+002	7.560505e+002	7.525060e+001	9.289536e+001	227	163	27	60	8.323404e+000	1.979693e+001	0	0	0	0	0	0	0	0	0	0	0	188.956	98.8697	1	1	1	1	25.5572	27.2697	61.2889
DATA	928	6	108	0	0	Col_1_17150144	Col_1_17150144	8285.3	467.537	1.067325140e-001	7.266702952e-002	1.418901083e-001	5.943210e+002	7.598950e+002	6.338007e+001	9.322354e+001	190.5	167	26	59	8.402740e+000	2.015033e+001	0	0	0	0	0	0	0	0	0	0	0	155.868	99.3247	1	1	1	1	24.6442	26.8999	60.5173
DATA	929	6	109	0	0	NC_1_17486688	NC_1_17486688	8305.62	467	-5.209337821e-002	1.446879508e-001	7.188175919e-001	2.054123e+002	1.821936e+002	3.013265e+001	5.701668e+001	91	86.5	26	58	8.372855e+000	2.008477e+001	0	0	0	0	0	0	0	0	0	0	0	53.8068	23.8031	1	1	1	0	30	27.0603	60.16
DATA	930	6	110	0	0	NC_5_12213611	NC_5_12213611	8326.46	466.703	8.862153830e-001	1.737949932e-001	3.410924855e-007	5.512952e+001	4.242282e+002	2.275175e+001	6.871500e+001	53.5	123	27	58	8.132463e+000	1.989171e+001	0	0	0	0	0	0	0	0	0	0	0	14.4229	55.3949	1	1	0	1	20.3108	27.0714	59.7727
DATA	931	6	111	0	0	Col_1_27288017	Col_1_27288017	8348.44	467.036	1.341109217e-002	6.341185161e-002	8.325034621e-001	1.588806e+003	1.638634e+003	1.604105e+002	1.725601e+002	457.5	282	27	58	8.138263e+000	1.894045e+001	0	0	0	0	0	0	0	0	0	0	0	415.138	213.834	1	1	1	1	25.3321	27.1634	58.8725
DATA	932	6	112	0	0	NC_5_22232354	NC_5_22232354	8369.61	467.119	0.000000000e+000	7.147089962e-001	1.000000000e+000	2.198956e+001	5.378161e+001	2.213498e+001	5.414969e+001	40	67.5	26	59	7.922576e+000	1.933778e+001	0	0	0	0	0	0	0	0	0	0	0	1.17744	2.13143	0	0	0	0	30	26.5789	59.9684
DATA	933	6	113	0	0	Col_3_10922312	Col_3_10922312	8390.76	467.537	-7.014479101e-002	6.703756344e-002	2.953992189e-001	1.054836e+003	8.975115e+002	1.077859e+002	1.048278e+002	305	185.5	26	59	7.748266e+000	1.963467e+001	0	0	0	0	0	0	0	0	0	0	0	274.904	116.964	1	1	1	1	25.1049	26.4491	60.4898
DATA	934	6	114	0	0	Col_3_10489785	Col_3_10489785	8411.5	467	-5.014768816e-002	7.252426986e-002	4.892760212e-001	7.032513e+002	6.265602e+002	7.374335e+001	8.284504e+001	222	136	26	59	8.020588e+000	1.983143e+001	0	0	0	0	0	0	0	0	0	0	0	183.008	81.5993	1	1	1	1	30	26.2955	60.5313
DATA	935	6	115	0	0	NC_5_22090344	NC_5_22090344	8432.62	467	-4.553391928e-002	6.419202226e-002	4.781139947e-001	1.473623e+003	1.326944e+003	1.490286e+002	1.433518e+002	404	218	26	59	7.984220e+000	1.992931e+001	0	0	0	0	0	0	0	0	0	0	0	382.931	172.683	1	1	1	1	29.1201	26.3347	60.0487
DATA	936	6	116	0	0	NC_4_14893352	NC_4_14893352	8453.67	467.391	1.684284260e-001	8.174327300e-002	3.935495234e-002	4.034207e+002	5.945475e+002	4.607337e+001	8.050818e+001	137	138	26	60	7.797021e+000	2.070886e+001	0	0	0	0	0	0	0	0	0	0	0	104.684	77.3095	1	1	1	1	27.2919	26.4597	61.0724
DATA	937	6	117	0	0	Col_2_10910967	Col_2_10910967	8475.18	467.418	-4.189523882e-002	7.102080578e-002	5.552570760e-001	7.545622e+002	6.851723e+002	7.867937e+001	8.744319e+001	229.5	151	26	60	7.694537e+000	2.104615e+001	0	0	0	0	0	0	0	0	0	0	0	195.501	89.018	1	1	1	1	25.1049	26.3418	61.6359
DATA	938	6	118	0	0	NC_1_17002162	NC_1_17002162	8496.12	467.409	-4.991966927e-002	2.067586601e-001	8.092146449e-001	1.369146e+002	1.220478e+002	2.618756e+001	5.572934e+001	70	83	26	60	7.620368e+000	2.041218e+001	0	0	0	0	0	0	0	0	0	0	0	35.4189	15.8428	1	1	1	0	26.6546	26.2402	61.0945
DATA	939	6	119	0	0	Col_1_27392912	Col_1_27392912	8517.95	467.095	3.369091555e-001	6.872916384e-002	9.487431043e-007	2.094307e+005	4.549353e+005	2.094309e+004	4.549356e+004	52485	58735	26	59	7.713164e+000	2.053416e+001	0	0	0	0	0	0	0	0	0	0	0	54086.9	58999.8	1	1	1	1	26.8687	26.5733	60.5162
DATA	940	6	120	0	0	NC_4_7948914	NC_4_7948914	8538.72	467.467	-1.798727174e-002	1.152511433e-001	8.759776686e-001	2.678174e+002	2.569518e+002	3.491138e+001	6.023463e+001	110	99	26	59	8.001702e+000	2.074234e+001	0	0	0	0	0	0	0	0	0	0	0	69.0605	33.2917	1	1	1	0	25.7804	26.7337	60.1512
DATA	941	6	121	0	0	Col_4_6643037	Col_4_6643037	8560.05	466.585	9.032380128e-002	6.426152658e-002	1.598531128e-001	1.354484e+003	1.667622e+003	1.372939e+002	1.754517e+002	381	278	26	58	8.115211e+000	2.040456e+001	0	0	0	0	0	0	0	0	0	0	0	348.643	215.857	1	1	1	1	21.6755	26.6533	59.3477
DATA	942	6	122	0	0	NC_1_25804732	NC_1_25804732	8580.57	467.298	0.000000000e+000	7.154642929e-001	1.000000000e+000	2.232616e+001	5.424196e+001	2.255062e+001	5.476969e+001	43	73	26	59	7.786277e+000	1.953152e+001	0	0	0	0	0	0	0	0	0	0	0	4.9227	5.75892	0	0	0	0	26.8687	26.3408	59.7213
DATA	943	6	123	0	0	NC_2_1945019	NC_2_1945019	8602.39	467.825	1.946860004e-001	3.581312239e-001	5.867054857e-001	5.773208e+001	9.038642e+001	2.323490e+001	5.539306e+001	56	74	25	57	7.646665e+000	1.931168e+001	0	0	0	0	0	0	0	0	1	0	0	14.8135	11.6741	1	1	0	0	25.3321	26.0978	58.6509
DATA	944	6	124	0	0	NC_4_10616165	NC_4_10616165	8623	467.5	-3.538629336e-002	8.130887173e-002	6.634112608e-001	5.031565e+002	4.637851e+002	5.513562e+001	7.172235e+001	153	125	25	58	7.413789e+000	1.994739e+001	0	0	0	0	0	0	0	0	1	0	0	128.884	59.8368	1	1	1	1	26.2212	25.7564	59.9712
DATA	945	6	125	0	0	NC_2_10866691	NC_2_10866691	8644.43	467.298	3.828004729e-001	3.421972803e-001	2.632876371e-001	4.789457e+001	1.156343e+002	2.308724e+001	5.598078e+001	51	84	26	57	7.607118e+000	1.913642e+001	0	0	0	0	0	0	0	0	0	0	0	12.2465	14.9015	1	1	0	0	26.8687	26.2795	59.2329
DATA	946	6	126	0	0	Col_1_4069419	Col_1_4069419	8665.08	467.295	-8.802413433e-002	7.437122635e-002	2.365802386e-001	6.914729e+002	5.646132e+002	7.275409e+001	7.870888e+001	222	130	26	57	7.541165e+000	1.926458e+001	0	0	0	0	0	0	0	0	0	0	0	176.508	72.6748	1	1	1	1	26.2212	26.1918	59.3996
DATA	947	6	127	0	0	Col_1_4275677	Col_1_4275677	8686.87	467.093	-1.430244180e-001	6.708871104e-002	3.301752302e-002	1.281782e+003	9.221250e+002	1.301666e+002	1.073221e+002	359.5	187	26	57	7.612259e+000	1.959212e+001	0	0	0	0	0	0	0	0	0	0	0	326.595	118.541	1	1	1	1	24.6442	26.4883	58.9677
DATA	948	6	128	0	0	Col_1_8471966	Col_1_8471966	8707.57	467.298	-5.786462962e-002	6.183166382e-002	3.493548675e-001	5.751564e+003	5.034094e+003	5.756043e+002	5.064027e+002	1504	679.5	26	56	7.561683e+000	1.902773e+001	0	0	0	0	0	0	0	0	0	0	0	1463.03	646.318	1	1	1	1	26.8687	26.2278	58.4852
DATA	949	6	129	0	0	NC_3_19880367	NC_3_19880367	8729.37	467.571	-4.240188944e-002	6.619282255e-002	5.217947025e-001	1.113846e+003	1.010237e+003	1.136827e+002	1.150512e+002	311	195	26	58	7.610819e+000	1.946482e+001	0	0	0	0	0	0	0	0	0	0	0	282.833	129.523	1	1	1	1	24.1747	26.5738	59.2033
DATA	950	6	130	0	0	NC_3_15653208	NC_3_15653208	8750	467.5	-1.219100259e-001	1.673326505e-001	4.662776216e-001	1.913729e+002	1.445341e+002	2.975301e+001	5.699146e+001	78	79.5	26	56	7.923001e+000	1.974643e+001	0	0	0	0	0	0	0	0	0	0	0	48.5108	18.5059	1	1	1	0	26.2212	26.7102	58.298
DATA	951	6	131	0	0	Col_2_3734180	Col_2_3734180	8771.46	467.25	-2.517616413e-001	8.929233299e-002	4.809532659e-003	5.642461e+002	3.160145e+002	6.086568e+001	6.361191e+001	183	111	26	56	7.920838e+000	1.911377e+001	0	0	0	0	0	0	0	0	0	0	0	142.771	40.4042	1	1	1	1	25.3321	26.5395	57.7417
DATA	952	6	132	0	0	Col_3_10179727	Col_3_10179727	8792.62	466.625	1.614358281e-001	9.426766615e-002	8.679979778e-002	3.065654e+002	4.445893e+002	3.824455e+001	7.094487e+001	118	124	26	56	8.153052e+000	1.903427e+001	0	0	0	0	0	0	0	0	0	0	0	77.4267	56.7617	1	1	1	1	23.2073	26.4261	57.4242
DATA	953	6	133	0	0	Col_1_2739245	Col_1_2739245	8813.87	467.311	2.175726814e-001	1.197229081e-001	6.917086911e-002	1.988267e+002	3.281310e+002	3.032877e+001	6.436419e+001	89	106	25	55	7.622150e+000	1.855737e+001	0	0	0	0	0	0	0	0	1	0	0	50.1349	41.8285	1	1	1	1	26.2212	25.8723	56.9642
DATA	954	6	134	0	0	NC_3_18609790	NC_3_18609790	8833.79	466.808	1.591969014e-002	9.492714722e-002	8.668159185e-001	3.535802e+002	3.667816e+002	4.214844e+001	6.648421e+001	134	106	26	56	7.951970e+000	1.872351e+001	0	0	0	0	0	0	0	0	1	0	0	89.0051	46.6884	1	1	1	1	23.696	26.1212	57.7488
DATA	955	6	135	0	0	Col_1_27114553	Col_1_27114553	8855.78	467.345	4.979080757e-002	7.340112529e-002	4.975571085e-001	6.169423e+002	6.918873e+002	6.583493e+001	8.872596e+001	194	160	26	57	7.916703e+000	1.887544e+001	0	0	0	0	0	0	0	0	1	0	0	155.041	87.9239	1	1	1	1	25.1049	25.9733	58.4687
DATA	956	6	136	0	0	Col_3_22034753	Col_3_22034753	8876.72	467.483	7.529493152e-003	1.099225401e-001	9.453890745e-001	2.843570e+002	2.893300e+002	3.658380e+001	6.270873e+001	105	101	25	58	8.009078e+000	1.947101e+001	0	0	0	0	0	0	0	0	1	0	0	71.3442	36.7078	1	1	1	1	25.3321	25.711	58.8472
DATA	957	6	137	0	0	Col_5_9539055	Col_5_9539055	8897.83	467.254	-5.212781549e-002	7.572915634e-002	4.912353072e-001	6.310524e+002	5.596772e+002	6.718513e+001	7.898088e+001	190	139	25	57	7.918161e+000	1.994850e+001	0	0	0	0	0	0	0	0	1	0	0	158.063	70.8891	1	1	1	1	26.0017	25.6622	58.4207
DATA	958	6	138	0	0	NC_2_14213311	NC_2_14213311	8919.02	467.288	3.816048950e-002	1.090316141e-001	7.263426592e-001	2.788377e+002	3.044472e+002	3.620485e+001	6.358632e+001	107	100	25	56	7.820593e+000	1.948075e+001	0	0	0	0	0	0	0	0	1	0	0	69.7294	38.495	1	1	1	1	25.7804	25.809	57.456
DATA	959	6	139	0	0	NC_4_12830927	NC_4_12830927	8939.98	467.441	3.843321893e-002	8.243519241e-002	6.410555736e-001	4.580816e+002	5.004677e+002	5.131586e+001	7.504658e+001	156	131.5	25	57	7.630952e+000	1.925803e+001	0	0	0	0	0	0	0	0	1	0	0	114.377	63.1691	1	1	1	1	26.2212	25.7518	58.1581
DATA	960	6	140	0	0	NC_4_2235365	NC_4_2235365	8961.5	467.324	0.000000000e+000	4.814351015e-001	1.000000000e+000	5.415120e+001	5.566965e+001	2.378982e+001	5.602512e+001	48	64	25	58	7.938889e+000	1.912807e+001	0	0	0	0	0	0	0	0	1	0	0	13.4994	-1.30825	1	0	0	0	27.0811	25.6822	58.997
DATA	961	6	141	0	0	Col_2_10339998	Col_2_10339998	8982.54	467.222	2.171374720e-002	7.290451279e-002	7.658266750e-001	6.557058e+002	6.893230e+002	6.955396e+001	8.889343e+001	204	157	25	58	8.200816e+000	1.960039e+001	0	0	0	0	0	0	0	0	1	0	0	163.215	86.6873	1	1	1	1	25.1049	25.626	58.795
DATA	962	6	142	0	0	NC_1_24127207	NC_1_24127207	9003.46	467.659	0.000000000e+000	4.794884696e-001	1.000000000e+000	5.516755e+001	5.587787e+001	2.387779e+001	5.645803e+001	50	76	25	57	8.222436e+000	1.958478e+001	0	0	0	0	0	0	0	0	1	0	0	13.7134	6.29747	1	0	0	0	21.4095	25.8108	58.3343
DATA	963	6	143	0	0	Col_3_14614783	Col_3_14614783	9025.95	466.595	2.035653512e-002	6.145159058e-002	7.404471047e-001	3.309166e+004	3.467968e+004	3.309247e+003	3.468425e+003	8120	4128.5	25	56	7.749449e+000	2.003815e+001	0	0	0	0	0	0	0	0	1	0	0	8212.07	4344.18	1	1	1	1	21.6755	25.4849	57.9821
DATA	964	6	144	0	0	NC_4_2124934	NC_4_2124934	9046.9	467.397	-6.853273717e-002	6.176995611e-002	2.672217330e-001	1.408529e+004	1.202910e+004	1.408722e+003	1.204234e+003	3420	1498	26	56	8.006982e+000	2.064436e+001	0	0	0	0	0	0	0	0	1	0	0	3491.31	1503.83	1	1	1	1	25.7804	26.003	57.914
DATA	965	6	145	0	0	Col_1_21429668	Col_1_21429668	9067.09	467.413	-2.451725497e-002	7.319842382e-002	7.376685455e-001	6.874480e+002	6.497146e+002	7.259460e+001	8.614821e+001	209	148	25	57	7.754646e+000	2.047554e+001	0	0	0	0	0	0	0	0	1	0	0	170.19	81.0675	1	1	1	1	22.7082	25.6042	58.6969
DATA	966	6	146	0	0	Col_5_17248665	Col_5_17248665	9088.75	467.255	-8.720632588e-002	6.318061364e-002	1.675034506e-001	2.351971e+003	1.924091e+003	2.363540e+002	2.005868e+002	598.5	309	24	56	7.485984e+000	1.976489e+001	0	0	0	0	0	0	0	0	1	0	0	581.532	239.57	1	1	1	1	24.8756	24.8969	57.9949
DATA	967	6	147	0	0	Col_2_16777645	Col_2_16777645	9109.74	467.224	1.967641637e-001	8.036938282e-002	1.435528832e-002	4.338108e+002	6.824401e+002	4.928159e+001	8.879490e+001	148	145	24	55	7.674646e+000	1.943188e+001	0	0	0	0	0	0	0	0	1	0	0	107.139	84.793	1	1	1	1	25.5572	25.1722	56.8759
DATA	968	6	148	0	0	NC_5_14213339	NC_5_14213339	9131	467.5	3.767250272e-001	2.375059294e-001	1.127005475e-001	7.404447e+001	1.762859e+002	2.454991e+001	5.959983e+001	52	86	25	55	7.663293e+000	1.945292e+001	0	0	0	0	0	0	0	0	1	1	0	18.2683	21.8558	1	1	0	0	26.2212	25.1073	56.0972
DATA	969	6	149	0	0	NC_3_7941369	NC_3_7941369	9152	467.5	-5.871972559e-002	7.124658755e-002	4.098395779e-001	8.020280e+002	7.005995e+002	8.355497e+001	9.035460e+001	227	148	25	55	7.850647e+000	1.960617e+001	0	0	0	0	0	0	0	0	1	1	0	197.684	86.6705	1	1	1	1	26.2212	25.1214	56.0796
DATA	970	6	150	0	0	Col_3_2557898	Col_3_2557898	9173.86	466.8	3.806640797e-001	1.098682142e-001	5.307571877e-004	1.993519e+002	4.789436e+002	3.078177e+001	7.459492e+001	81.5	122.5	25	55	7.672138e+000	1.867495e+001	0	0	0	0	0	0	0	0	1	1	0	49.0842	59.1139	1	1	1	1	20.0267	25.1519	56.0802
DATA	971	6	151	0	0	Col_2_15007064	Col_2_15007064	9194.83	467.679	-2.747399707e-002	6.730552443e-002	6.831281353e-001	1.012611e+003	9.505357e+002	1.039452e+002	1.109989e+002	298	183	25	55	7.654376e+000	1.884592e+001	0	0	0	0	0	0	0	0	1	1	0	249.167	117.051	1	1	1	1	24.4106	25.3106	55.5792
DATA	972	6	152	0	0	NC_3_7513304	NC_3_7513304	9215.93	467.87	-6.583349770e-002	1.073831450e-001	5.398293601e-001	3.305727e+002	2.840753e+002	4.055024e+001	6.409290e+001	118	100	25	56	7.185798e+000	1.912761e+001	0	0	0	0	0	0	0	0	1	0	0	81.2875	34.9004	1	1	1	0	22.7082	25.0103	56.9003
DATA	973	6	153	0	0	NC_5_20768857	NC_5_20768857	9237.33	467.722	-5.079905860e-002	7.790612896e-002	5.143658776e-001	6.000468e+002	5.338092e+002	6.444227e+001	7.852562e+001	182	131	24	56	7.127946e+000	1.971345e+001	0	0	0	0	0	0	0	0	1	0	0	147.456	65.425	1	1	1	1	24.8756	25.006	57.0573
DATA	974	6	154	0	0	Col_1_20799155	Col_1_20799155	9257.78	467.478	1.154727217e-001	6.756741149e-002	8.745092445e-002	9.048944e+002	1.180513e+003	9.349421e+001	1.314089e+002	261.5	193.5	24	55	7.239939e+000	1.985782e+001	0	0	0	0	0	0	0	0	1	0	0	222.253	144.351	1	1	1	1	27.0811	24.9751	57.1741
DATA	975	6	155	0	0	NC_3_5041056	NC_3_5041056	9279.38	468.149	-1.281896299e-001	8.235551199e-002	1.195798146e-001	5.844933e+002	4.351008e+002	6.300353e+001	7.240300e+001	176	121	25	53	7.309312e+000	1.874806e+001	0	0	0	0	0	0	0	0	1	1	0	143.52	53.0692	1	1	1	1	22.9591	24.8395	55.117
DATA	976	6	156	0	0	Col_1_5987156	Col_1_5987156	9300.16	467.347	-7.419489727e-002	6.232803672e-002	2.338917370e-001	3.622414e+003	3.053537e+003	3.630047e+002	3.108155e+002	927.5	428.5	25	54	7.370077e+000	1.864149e+001	0	0	0	0	0	0	0	0	1	1	0	889.101	371.535	1	1	1	1	23.9365	24.8845	55.2738
DATA	977	6	157	0	0	NC_5_20274716	NC_5_20274716	9321.5	467.596	1.713254474e-001	9.413363642e-002	6.875538560e-002	3.193444e+002	4.737888e+002	3.966735e+001	7.501638e+001	118	117	25	55	7.787310e+000	1.882384e+001	0	0	0	0	0	0	0	0	1	1	0	78.3738	57.4999	1	1	1	1	24.4106	25.113	56.2123
DATA	978	6	158	0	0	NC_3_8175699	NC_3_8175699	9342.69	467.727	2.198547245e-001	1.510115160e-001	1.454256569e-001	1.536933e+002	2.549821e+002	2.810500e+001	6.364274e+001	75	95.5	25	56	7.789344e+000	1.996347e+001	0	0	0	0	0	0	0	0	1	0	0	37.72	30.8652	1	1	1	0	24.8756	25.4961	57.9567
DATA	979	6	159	0	0	Col_1_21493068	Col_1_21493068	9363.65	468.019	-1.404130135e-004	7.834439209e-002	9.985699893e-001	5.628043e+002	5.626223e+002	6.099969e+001	8.113822e+001	171	134	25	56	7.761698e+000	1.993144e+001	0	0	0	0	0	0	0	0	1	0	0	138.151	67.9277	1	1	1	1	24.4106	25.4518	58.3277
DATA	980	6	160	0	0	Col_2_7788831	Col_2_7788831	9385.18	467.636	-6.330930669e-002	6.597406991e-002	3.372520802e-001	1.260545e+003	1.089555e+003	1.282303e+002	1.237246e+002	346	194	25	56	7.843805e+000	1.936743e+001	0	0	0	0	0	0	0	0	1	0	0	309.484	131.192	1	1	1	1	25.1049	25.1896	56.9529
DATA	981	6	161	0	0	Col_5_16213876	Col_5_16213876	9406.57	467.566	1.113944164e-001	9.203957321e-002	2.261682965e-001	3.557924e+002	4.598235e+002	4.264613e+001	7.463021e+001	117	122	25	56	8.004188e+000	1.934568e+001	0	0	0	0	0	0	0	0	1	0	0	87.3883	55.2157	1	1	1	1	24.4106	25.1082	56.7443
DATA	982	6	162	0	0	Col_3_22094329	Col_3_22094329	9427.71	467.5	5.887705291e-003	6.157212551e-002	9.238200758e-001	6.345977e+003	6.432595e+003	6.350326e+002	6.459544e+002	1597	829	24	54	7.608944e+000	1.882735e+001	0	0	0	0	0	0	0	0	1	1	0	1559.54	770.314	1	1	1	1	25.3321	24.7919	55.5289
DATA	983	6	163	0	0	Col_4_4745961	Col_4_4745961	9448.59	467.611	-3.504685448e-002	6.381399644e-002	5.828659738e-001	1.688970e+003	1.558028e+003	1.705215e+002	1.666371e+002	448.5	255	24	55	7.581033e+000	1.881518e+001	0	0	0	0	0	0	0	0	1	1	0	415.379	186.065	1	1	1	1	24.4106	24.2685	56.6254
DATA	984	6	164	66	1	DarkCorner	DarkCorner	9469.24	467.44	0.000000000e+000	7.220142091e-001	1.000000000e+000	2.331236e+001	5.889196e+001	2.346165e+001	5.935998e+001	32	69	23	55	7.324456e+000	1.928306e+001	0	0	0	0	0	0	0	0	1	0	0	-4.8818	3.9341	0	0	0	0	30	23.9995	56.8652
DATA	985	7	1	0	0	NC_1_16779823	NC_1_16779823	6009.93	472.19	-7.322095180e-003	7.715484916e-002	9.243932271e-001	5.577794e+002	5.484542e+002	6.020040e+001	7.766161e+001	191	138	31	64	8.916624e+000	2.100208e+001	0	0	0	0	0	0	0	0	0	0	0	142.228	70.4066	1	1	1	1	25.5572	31.7403	65.6822
DATA	986	7	2	0	0	NC_3_16026703	NC_3_16026703	6031.34	472.39	4.370468479e-002	1.088346546e-001	6.880008331e-001	2.739194e+002	3.029197e+002	3.560073e+001	6.283254e+001	111	101	32	64	9.140509e+000	2.115108e+001	0	0	0	0	0	0	0	0	0	0	0	69.5637	38.8416	1	1	1	1	25.5572	32.3198	65.6036
DATA	987	7	3	0	0	NC_4_13834056	NC_4_13834056	6052.03	472.776	1.007390423e-002	7.138784484e-002	8.877789998e-001	7.039029e+002	7.204215e+002	7.399763e+001	9.070180e+001	217	164	32	63	8.752172e+000	2.181835e+001	0	0	0	0	0	0	0	0	0	0	0	178.114	92.2777	1	1	1	1	25.7804	33.0613	65.9258
DATA	988	7	4	0	0	Col_3_17247072	Col_3_17247072	6073.5	472.964	-5.301792317e-002	7.049811697e-002	4.520225791e-001	8.041020e+002	7.116938e+002	8.360837e+001	9.004448e+001	244	168.5	32	64	8.924424e+000	2.201143e+001	0	0	0	0	0	0	0	0	0	0	0	202.749	91.0671	1	1	1	1	24.8756	33.0327	65.8103
DATA	989	7	5	0	0	NC_5_25356316	NC_5_25356316	6094.63	472.294	3.052622718e-002	1.969577216e-001	8.768302019e-001	1.339836e+002	1.437401e+002	2.660199e+001	5.705248e+001	74	79	32	65	8.917703e+000	2.034471e+001	0	0	0	0	0	0	0	0	0	0	0	33.668	18.3763	1	1	1	0	24.1747	32.3769	65.5961
DATA	990	7	6	0	0	NC_5_18897267	NC_5_18897267	6116	472.5	5.891357566e-002	1.163023951e-001	6.124669944e-001	2.462044e+002	2.819742e+002	3.372703e+001	6.203873e+001	99	102	31	65	9.247566e+000	2.068565e+001	0	0	0	0	0	0	0	0	0	0	0	61.681	36.0172	1	1	1	1	26.2212	31.7188	66.1125
DATA	991	7	7	0	0	Col_3_13200445	Col_3_13200445	6136.77	472.4	-4.760197675e-002	6.212266323e-002	4.435229138e-001	3.330323e+003	2.984588e+003	3.338335e+002	3.035392e+002	869	451	31	65	9.390551e+000	2.059417e+001	0	0	0	0	0	0	0	0	0	0	0	832.038	380.934	1	1	1	1	25.7804	32.0075	65.8524
DATA	992	7	8	0	0	NC_2_9503613	NC_2_9503613	6158.4	472.586	3.600622329e-001	2.913458093e-001	2.165111193e-001	5.914738e+001	1.355182e+002	2.391726e+001	5.697968e+001	55	84.5	31	66	9.130059e+000	2.095795e+001	0	0	0	0	0	0	0	0	0	0	0	14.7391	17.2837	1	1	0	0	27.501	31.5465	66.0601
DATA	993	7	9	0	0	Col_4_1115257	Col_4_1115257	6179.29	472.308	-1.215183609e-001	6.288206316e-002	5.330021778e-002	3.900363e+003	2.948402e+003	3.907274e+002	2.999962e+002	955	442	31	64	8.711042e+000	2.107605e+001	0	0	0	0	0	0	0	0	0	0	0	969.651	375.79	1	1	1	1	26.4388	31.3293	65.0777
DATA	994	7	10	0	0	NC_5_26729673	NC_5_26729673	6200.48	472.293	-7.166120120e-002	1.024051632e-001	4.840640003e-001	3.466655e+002	2.939337e+002	4.175720e+001	6.272688e+001	125	107.5	31	64	8.644321e+000	2.198071e+001	0	0	0	0	0	0	0	0	0	0	0	85.9999	37.4408	1	1	1	1	25.3321	31	65.4301
DATA	995	7	11	0	0	Col_1_16895094	Col_1_16895094	6221.78	472.522	1.353197159e-001	7.123448844e-002	5.748067632e-002	6.567122e+002	8.967984e+002	6.968959e+001	1.054352e+002	202	176	31	63	8.846954e+000	2.075356e+001	0	0	0	0	0	0	0	0	0	0	0	162.61	114.169	1	1	1	1	27.0811	31.3873	63.8611
DATA	996	7	12	0	0	Col_2_18796279	Col_2_18796279	6241.96	472.74	3.339879119e-002	7.208647195e-002	6.431381242e-001	6.685383e+002	7.219798e+002	7.081732e+001	9.104714e+001	203.5	150.5	31	61	8.954872e+000	2.070235e+001	0	0	0	0	0	0	0	0	0	0	0	165.276	91.8699	1	1	1	1	23.696	31.4032	62.7104
DATA	997	7	13	0	0	Col_5_17221993	Col_5_17221993	6263.46	472.28	2.219240765e-002	9.978320237e-002	8.239976485e-001	3.242742e+002	3.412752e+002	3.998729e+001	6.514840e+001	123	111	30	61	8.622611e+000	2.030206e+001	0	0	0	0	0	0	0	0	0	0	0	80.0362	43.408	1	1	1	1	23.9365	30.7299	62.475
DATA	998	7	14	0	0	Col_1_4735503	Col_1_4735503	6285.13	472.367	1.018805878e-001	8.168433813e-002	2.123067581e-001	4.377545e+002	5.534918e+002	4.965080e+001	7.839361e+001	150.5	140	30	62	8.508532e+000	2.014936e+001	0	0	0	0	0	0	0	0	0	0	0	107.901	70.3732	1	1	1	1	26.0017	30.8155	62.3765
DATA	999	7	15	0	0	Col_1_15735214	Col_1_15735214	6306.5	472.676	-3.930274473e-002	7.334995962e-002	5.920794794e-001	6.856428e+002	6.263184e+002	7.246493e+001	8.370700e+001	197	148	31	63	9.124899e+000	2.087432e+001	0	0	0	0	0	0	0	0	0	0	0	168.818	79.6057	1	1	1	1	27.0811	31.75	63.5179
DATA	1000	7	16	0	0	Col_3_16537924	Col_3_16537924	6326.75	472.594	1.221732469e-001	8.396040451e-002	1.456334669e-001	4.039171e+002	5.351376e+002	4.671863e+001	7.713252e+001	138.5	137.5	31	63	8.698794e+000	2.075388e+001	0	0	0	0	0	0	0	0	0	0	0	99.3587	67.999	1	1	1	1	26.4388	31.5528	63.7537
DATA	1001	7	17	0	0	NC_4_8410886	NC_4_8410886	6348.67	472.609	2.004624542e-002	6.639847394e-002	7.627220256e-001	1.017331e+003	1.065390e+003	1.044111e+002	1.201569e+002	283	210	31	64	9.107186e+000	2.203291e+001	0	0	0	0	0	0	0	0	0	0	0	250.046	135.346	1	1	1	1	27.2919	31.4545	64.7466
DATA	1002	7	18	0	0	Col_3_19764430	Col_3_19764430	6370	472.5	-3.560183128e-002	7.671188945e-002	6.425775646e-001	5.953375e+002	5.484808e+002	6.400809e+001	7.808005e+001	189.5	133.5	32	62	8.657850e+000	2.115373e+001	0	0	0	0	0	0	0	0	0	0	0	146.23	69.6665	1	1	1	1	26.2212	31.9081	63.7349
DATA	1003	7	19	0	0	NC_5_1484823	NC_5_1484823	6391.11	472.393	-7.820961281e-002	6.303464116e-002	2.147017440e-001	2.337410e+003	1.952204e+003	2.349216e+002	2.029777e+002	590	311	31	62	9.429229e+000	2.170133e+001	0	0	0	0	0	0	0	0	0	0	0	573.846	247.934	1	1	1	1	25.7804	31.6646	64.6187
DATA	1004	7	20	0	0	NC_5_5882936	NC_5_5882936	6412.33	472.609	4.855234841e-001	3.060495285e-001	1.126437800e-001	4.801346e+001	1.468542e+002	2.401396e+001	5.749042e+001	52	89	31	63	9.513697e+000	2.146993e+001	0	0	0	0	0	0	0	0	0	0	0	11.7843	18.6491	1	1	0	0	27.2919	31.8251	65.3437
DATA	1005	7	21	0	0	Col_1_27915877	Col_1_27915877	6433	472.3	-5.561644328e-002	6.214939236e-002	3.708495637e-001	3.476703e+003	3.058800e+003	3.484659e+002	3.108894e+002	892	465	31	63	9.394263e+000	2.073604e+001	0	0	0	0	0	0	0	0	0	0	0	853.113	388.429	1	1	1	1	26.2212	31.7343	64.9806
DATA	1006	7	22	0	0	Col_1_430076	Col_1_430076	6454	472.31	-2.241767634e-002	7.564674193e-002	7.669651841e-001	6.097245e+002	5.790499e+002	6.535713e+001	8.026581e+001	187.5	132.5	30	63	9.139837e+000	2.022075e+001	0	0	0	0	0	0	0	0	0	0	0	149.609	73.5323	1	1	1	1	25.7804	30.904	64.4564
DATA	1007	7	23	0	0	NC_3_7513783	NC_3_7513783	6475.57	472.05	-1.264619488e-001	8.851443313e-002	1.530860043e-001	4.820230e+002	3.602515e+002	5.364071e+001	6.623499e+001	155	113	30	62	9.058668e+000	2.055309e+001	0	0	0	0	0	0	0	0	0	0	0	118.28	45.7502	1	1	1	1	25.3321	30.6773	64.2706
DATA	1008	7	24	0	0	NC_5_14952566	NC_5_14952566	6496.3	472.604	4.576195661e-002	1.365344275e-001	7.374984395e-001	2.039403e+002	2.266027e+002	3.113549e+001	6.001970e+001	90.5	94.5	30	61	8.344344e+000	1.932170e+001	0	0	0	0	0	0	0	0	0	0	0	50.0597	28.7792	1	1	1	0	24.8756	30.1219	62.2824
DATA	1009	7	25	0	0	Col_3_15292889	Col_3_15292889	6517.31	472.5	-8.620991238e-002	6.813698236e-002	2.057838556e-001	1.016186e+003	8.332273e+002	1.043048e+002	1.001538e+002	286.5	170	29	63	8.392204e+000	2.107467e+001	0	0	0	0	0	0	0	0	0	0	0	249.515	105.836	1	1	1	1	24.4106	29.8942	64.2474
DATA	1010	7	26	0	0	NC_3_20249915	NC_3_20249915	6539.17	472.571	1.765889885e-002	8.955537336e-002	8.436834451e-001	3.940051e+002	4.103560e+002	4.588038e+001	6.907251e+001	143	121	29.5	64	8.445609e+000	1.957598e+001	0	0	0	0	0	0	0	0	0	0	0	96.7916	52.1315	1	1	1	1	26.4388	29.9694	63.9052
DATA	1011	7	27	0	0	Col_4_9480280	Col_4_9480280	6560.43	472.701	1.462003432e-001	7.690568342e-002	5.729750619e-002	2.319371e+003	3.247660e+003	2.331239e+002	4.290656e+002	503.5	351	29	62	8.512601e+000	1.994528e+001	0	0	1	1	0	0	0	0	0	0	0	570.12	412.661	1	1	1	1	26.8687	30.1865	63.2691
DATA	1012	7	28	0	0	Col_4_4845253	Col_4_4845253	6580.8	472.35	-6.744788122e-003	8.492258904e-002	9.366963499e-001	4.500070e+002	4.430722e+002	5.075793e+001	7.104637e+001	152	124	29	63	8.979359e+000	2.015103e+001	0	0	0	0	0	0	0	0	0	0	0	110.68	56.3118	1	1	1	1	26.0017	30.067	63.9583
DATA	1013	7	29	0	0	NC_4_2364764	NC_4_2364764	6602.78	472.172	-1.032376534e-001	6.540044627e-002	1.144401159e-001	1.441841e+003	1.136788e+003	1.460804e+002	1.265133e+002	403	214.5	29	61	8.871603e+000	1.962929e+001	0	0	0	0	0	0	0	0	0	0	0	354.895	144.519	1	1	1	1	25.5572	29.841	62.4681
DATA	1014	7	30	0	0	NC_4_13256410	NC_4_13256410	6623.67	472.609	-8.826337889e-002	3.585817517e-001	8.055693988e-001	8.187305e+001	6.681556e+001	2.482846e+001	5.590790e+001	61	74	28.5	61	8.556792e+000	1.956835e+001	0	0	0	0	0	0	0	0	0	0	0	20.1713	8.49655	1	1	0	0	30	29.1037	62.4474
DATA	1015	7	31	0	0	Col_3_6820571	Col_3_6820571	6644.51	472.695	9.218371811e-002	1.008868948e-001	3.608569905e-001	2.949875e+002	3.647433e+002	3.766357e+001	6.640395e+001	116	109	28	61	8.186910e+000	1.960892e+001	0	0	0	0	0	0	0	0	0	0	0	72.7465	46.3969	1	1	1	1	25.3321	28.8056	62.9552
DATA	1016	7	32	0	0	Col_4_14681656	Col_4_14681656	6665.74	472.565	-1.181408321e-001	7.890283108e-002	1.343164670e-001	6.177150e+002	4.705950e+002	6.605279e+001	7.274271e+001	188	130	29	62	8.383200e+000	1.971561e+001	0	0	0	0	0	0	0	0	0	0	0	152.489	59.8831	1	1	1	1	26.0017	28.9565	63.2065
DATA	1017	7	33	0	0	Col_1_11020685	Col_1_11020685	6686.85	472.871	2.840697208e-003	7.963351709e-002	9.715437931e-001	5.138733e+002	5.172456e+002	5.645022e+001	7.582929e+001	166	129	29	62	8.370324e+000	2.057718e+001	0	0	0	0	0	0	0	0	0	0	0	127.004	65.8435	1	1	1	1	26.6546	28.9147	63.4724
DATA	1018	7	34	0	-1	NC2_00122731	NC2_00122731	6708.5	472.676	0.000000000e+000	7.085382241e-001	1.000000000e+000	2.318985e+001	5.507449e+001	2.333836e+001	5.542615e+001	33	55	29	62	8.649284e+000	2.096943e+001	0	0	0	0	0	0	0	0	0	0	0	-6.18279	-7.71777	0	0	0	0	27.0811	29.5772	62.7515
DATA	1019	7	35	0	0	Col_5_6794712	Col_5_6794712	6729.43	472.318	4.541150707e-002	1.707210526e-001	7.902405304e-001	1.555097e+002	1.726510e+002	2.802190e+001	5.802971e+001	80	88.5	29	63	8.794117e+000	2.162484e+001	0	0	0	0	0	0	0	0	0	0	0	38.5252	21.9968	1	1	1	0	23.2073	29.7662	64.5189
DATA	1020	7	36	0	0	NC_2_13650530	NC_2_13650530	6750.52	472.636	-1.965207028e-002	2.708283781e-001	9.421540157e-001	1.011630e+002	9.668733e+001	2.538181e+001	5.621525e+001	63	74	29	64	9.447235e+000	2.104674e+001	0	0	0	0	0	0	0	0	0	0	0	25.0962	12.324	1	1	0	0	30	30.1549	64.6119
DATA	1021	7	37	0	0	Col_5_1794491	Col_5_1794491	6772	472.5	-5.305231656e-002	6.598097148e-002	4.213653300e-001	1.172735e+003	1.037881e+003	1.195554e+002	1.176251e+002	311	189	29	64	9.405380e+000	2.079838e+001	0	0	0	0	0	0	0	0	0	0	0	291.33	132.355	1	1	1	1	26.2212	30.2752	65.7154
DATA	1022	7	38	0	0	Col_1_10430357	Col_1_10430357	6793	472.5	4.681624337e-002	7.707363625e-002	5.435707107e-001	5.322127e+002	5.927908e+002	5.806345e+001	8.108438e+001	175	136	29	64	9.172689e+000	2.058575e+001	0	0	0	0	0	0	0	0	0	0	0	132.401	75.6324	1	1	1	1	26.2212	30.1991	65.8484
DATA	1023	7	39	0	0	NC_4_1581054	NC_4_1581054	6814.12	472.754	-1.554234999e-001	6.511078409e-002	1.698360973e-002	1.900587e+003	1.328814e+003	1.914667e+002	1.439272e+002	513.5	223	30	62	9.259382e+000	2.140436e+001	0	0	0	0	0	0	0	0	0	0	0	473.543	169.625	1	1	1	1	26.2212	30.7572	65.2444
DATA	1024	7	40	0	0	Col_5_4244399	Col_5_4244399	6834.49	473.043	5.159069121e-002	9.950399839e-002	6.041244063e-001	3.136066e+002	3.531636e+002	3.897515e+001	6.558780e+001	110.5	112	30	61	8.877148e+000	2.014325e+001	0	0	0	0	0	0	0	0	0	0	0	78.2567	45.1044	1	1	1	1	22.7082	30.1218	62.8429
DATA	1025	7	41	0	0	NC_3_23202656	NC_3_23202656	6856.13	472.788	-3.717042762e-002	9.025011671e-002	6.804419225e-001	4.108345e+002	3.771347e+002	4.713543e+001	6.688292e+001	140	116.5	30	61	8.984110e+000	1.998212e+001	0	0	0	0	0	0	0	0	0	0	0	102.679	48.1935	1	1	1	1	24.4106	30.1636	62.9844
DATA	1026	7	42	0	0	Col_1_24483717	Col_1_24483717	6877.59	472.736	4.053533622e-001	8.022730569e-002	4.359248862e-007	4.387303e+002	1.115709e+003	4.956824e+001	1.244812e+002	155	205.5	29	61	9.269591e+000	1.968314e+001	0	0	0	0	0	0	0	0	0	0	0	109.829	142.657	1	1	1	1	24.8756	29.9753	62.1032
DATA	1027	7	43	0	0	NC_4_9469051	NC_4_9469051	6898.86	472.847	4.855071825e-003	7.948643058e-002	9.512950899e-001	5.117450e+002	5.174980e+002	5.611789e+001	7.564402e+001	170	136	29	61	9.354039e+000	2.025370e+001	0	0	0	0	0	0	0	0	0	0	0	128.322	66.2067	1	1	1	1	26.6546	29.7722	61.7098
DATA	1028	7	44	0	0	NC_4_9090884	NC_4_9090884	6920	472.797	0.000000000e+000	7.110625680e-001	1.000000000e+000	2.284562e+001	5.478956e+001	2.299192e+001	5.519318e+001	33	75	29	61	9.121788e+000	2.157847e+001	0	0	0	0	0	0	0	0	0	0	0	-7.18879	3.11815	0	0	0	0	28.1191	29.6117	62.0632
DATA	1029	7	45	0	0	NC_3_1407634	NC_3_1407634	6940.94	473.194	-1.347026259e-001	7.950922402e-002	9.023184196e-002	6.157482e+002	4.515445e+002	6.571330e+001	7.124415e+001	188	123	28	61	8.929305e+000	2.095430e+001	0	0	0	0	0	0	0	0	0	0	0	154.929	57.8371	1	1	1	1	27.7085	28.7787	62.1325
DATA	1030	7	46	0	0	NC_5_23383576	NC_5_23383576	6962.06	473.031	1.400467720e+000	1.461266856e-001	9.342220002e-022	4.989302e+002	1.254606e+004	5.490282e+001	1.255815e+003	162.5	1638	28	63	8.799925e+000	2.170195e+001	0	0	0	0	0	0	0	0	0	0	0	125.748	1607.99	1	1	1	1	27.501	28.6688	63.4378
DATA	1031	7	47	0	0	NC_1_10770519	NC_1_10770519	6983.13	473.145	-8.268133993e-002	6.198254276e-002	1.822216980e-001	8.004407e+003	6.616797e+003	8.007675e+002	6.639649e+002	2067	900	29	62	8.802082e+000	2.201140e+001	0	0	0	0	0	0	0	0	0	0	0	2020.93	848.581	1	1	1	1	27.2919	29.3752	64.0049
DATA	1032	7	48	0	0	NC_5_22920189	NC_5_22920189	7004.64	472.75	-6.336526905e-002	6.282754528e-002	3.131863108e-001	2.335930e+003	2.018806e+003	2.347064e+002	2.092392e+002	620.5	318.5	30	63	8.669066e+000	2.060290e+001	0	0	0	0	0	0	0	0	0	0	0	590.774	259.076	1	1	1	1	25.1049	30.0127	65.3307
DATA	1033	7	49	0	0	NC_2_3556342	NC_2_3556342	7025.62	473	-7.578273831e-002	1.905854803e-001	6.909020390e-001	1.562167e+002	1.312033e+002	2.763277e+001	5.651198e+001	70	80	29	62	8.655659e+000	2.136283e+001	0	0	0	0	0	0	0	0	0	0	0	39.5791	16.8481	1	1	1	0	29.1201	29.6009	64.3552
DATA	1034	7	50	0	0	Col_1_13157951	Col_1_13157951	7047	472.797	-6.902685752e-002	7.610919845e-002	3.644358822e-001	6.275391e+002	5.353206e+002	6.675161e+001	7.670154e+001	195	140	29	62	8.784095e+000	2.032500e+001	0	0	0	0	0	0	0	0	0	0	0	159.271	68.7873	1	1	1	1	28.1191	29.289	63.7564
DATA	1035	7	51	0	0	NC_1_28607852	NC_1_28607852	7068.35	473.177	5.300064881e-001	3.198449247e-001	9.750466311e-002	4.251285e+001	1.440545e+002	2.310598e+001	5.675445e+001	49.5	82.5	28	61	8.544662e+000	2.083340e+001	0	0	0	0	0	0	0	0	0	0	0	10.8098	18.5226	1	1	0	0	26.6546	28.6912	63.6129
DATA	1036	7	52	0	0	NC_2_5717111	NC_2_5717111	7089.95	472.742	4.300463603e-001	6.732444611e-001	5.229745044e-001	2.252817e+001	6.064182e+001	2.267277e+001	5.519203e+001	40	76	29	61	8.914005e+000	2.034453e+001	0	0	0	0	0	0	0	0	0	0	0	0.314663	7.80275	0	1	0	0	30	29.2664	62.7158
DATA	1037	7	53	0	0	Col_2_8362209	Col_2_8362209	7110.55	472.875	1.041025629e-001	7.324352507e-002	1.552234542e-001	5.881547e+002	7.474706e+002	6.301997e+001	9.269660e+001	189	162	29	62	9.060884e+000	2.094459e+001	0	0	0	0	0	0	0	0	0	0	0	150.069	96.2382	1	1	1	1	25.7804	29.3851	64.0925
DATA	1038	7	54	0	0	Col_5_2466265	Col_5_2466265	7131.72	472.75	-5.246866719e-002	1.070757935e-001	6.241237989e-001	3.119843e+002	2.764802e+002	3.852053e+001	6.136711e+001	118.5	106.5	29	64	8.880173e+000	2.061530e+001	0	0	0	0	0	0	0	0	0	0	0	79.7414	35.6212	1	1	1	1	26.4388	29.7748	65.9309
DATA	1039	7	55	0	0	Col_5_16297923	Col_5_16297923	7152.58	473.538	1.394914283e-001	6.579699207e-002	3.400372860e-002	1.097669e+003	1.513432e+003	1.120597e+002	1.609426e+002	317.5	256.5	29	65	8.814573e+000	2.130543e+001	0	0	0	0	0	0	0	0	0	0	0	281.079	195.109	1	1	1	1	24.4106	29.6717	66.9067
DATA	1040	7	56	0	0	NC_4_1121477	NC_4_1121477	7173.97	473.104	1.090767979e-001	8.934594467e-002	2.221479010e-001	3.525208e+002	4.531704e+002	4.182839e+001	7.104406e+001	129	131	30	65	8.694468e+000	2.076979e+001	0	0	0	0	0	0	0	0	0	0	0	90.4203	58.4625	1	1	1	1	28.1191	30.2391	66.7219
DATA	1041	7	57	0	0	Col_5_8947649	Col_5_8947649	7195.03	473.368	6.398224558e-001	8.605645141e-002	1.046347241e-013	9.064664e+002	3.955252e+003	9.339138e+001	3.992868e+002	278	578	29	62	8.698898e+000	2.121274e+001	0	0	0	0	0	0	0	0	0	0	0	232.912	510.59	1	1	1	1	25.5572	30.1097	64.2257
DATA	1042	7	58	0	0	NC_4_15742570	NC_4_15742570	7215.98	473.565	-4.175949272e-002	2.021427297e-001	8.363346060e-001	1.397411e+002	1.269302e+002	2.643277e+001	5.609788e+001	73	84	29	63	9.024332e+000	2.067408e+001	0	0	0	0	0	0	0	0	0	0	0	35.9671	16.3962	1	1	1	0	22.4545	29.6167	65.1288
DATA	1043	7	59	0	0	Col_4_15232584	Col_4_15232584	7237.02	473.654	-1.607984223e-002	7.039305374e-002	8.193124445e-001	7.598587e+002	7.322393e+002	7.921861e+001	9.134391e+001	222	169	29	64	8.830818e+000	2.145863e+001	0	0	0	0	0	0	0	0	0	0	0	195.903	94.649	1	1	1	1	24.6442	29.6275	66.4733
DATA	1044	7	60	0	0	Col_5_2272146	Col_5_2272146	7259.04	473.214	-1.583446825e-002	1.032894778e-001	8.781602402e-001	3.141139e+002	3.028675e+002	3.855874e+001	6.241050e+001	122	108.5	29	64	9.068447e+000	2.107588e+001	0	0	0	0	0	0	0	0	0	0	0	81.1153	39.176	1	1	1	1	25.5572	29.7813	65.6994
DATA	1045	7	61	0	0	NC_3_483956	NC_3_483956	7279.95	472.81	2.831872714e-002	1.027624779e-001	7.828748327e-001	3.007537e+002	3.210183e+002	3.745808e+001	6.328013e+001	117	113.5	29	64	8.822055e+000	2.081656e+001	0	0	0	0	0	0	0	0	0	0	0	77.7836	41.5513	1	1	1	1	27.2919	29.3863	65.6662
DATA	1046	7	62	0	0	NC_3_19880653	NC_3_19880653	7300.38	472.951	-1.034539288e-001	7.696379246e-002	1.788870992e-001	6.329017e+002	4.987493e+002	6.710202e+001	7.387619e+001	208	129	28	64	8.745363e+000	2.182757e+001	0	0	0	0	0	0	0	0	0	0	0	163.941	64.5959	1	1	1	1	26.4388	29.1018	66.2275
DATA	1047	7	63	0	0	NC_5_19157683	NC_5_19157683	7322	472.797	1.285017581e-001	8.015298617e-002	1.088891586e-001	7.368686e+002	9.905851e+002	8.098454e+001	1.359646e+002	191	155.5	29	64	8.357182e+000	2.133806e+001	0	0	1	0	0	0	0	0	0	0	0	191.169	128.381	1	1	1	1	28.1191	29.0765	65.5802
DATA	1048	7	64	0	0	Col_3_10727799	Col_3_10727799	7342.59	473.109	4.622961240e-002	1.484014358e-001	7.554074046e-001	1.792118e+002	1.993408e+002	2.855079e+001	5.796621e+001	83	92	28	64	8.079998e+000	2.061092e+001	0	0	0	0	0	0	0	0	0	0	0	46.5647	25.8503	1	1	1	0	26.8687	29.0526	65.1053
DATA	1049	7	65	0	0	Col_1_9394737	Col_1_9394737	7364.06	472.812	3.229043245e-002	7.781371062e-002	6.781631409e-001	5.153946e+002	5.551755e+002	5.611476e+001	7.772449e+001	173	135	28	63	8.213088e+000	1.997736e+001	0	0	0	0	0	0	0	0	0	0	0	134.109	72.041	1	1	1	1	27.501	28.8711	64.1334
DATA	1050	7	66	0	0	Col_5_2394034	Col_5_2394034	7385.07	472.787	-5.709934745e-002	7.140869369e-002	4.239348290e-001	7.546927e+002	6.617147e+002	7.865598e+001	8.563855e+001	232	148	29	63	8.944630e+000	1.974417e+001	0	0	0	0	0	0	0	0	0	0	0	196.656	85.918	1	1	1	1	26.8687	28.7961	64.2249
DATA	1051	7	67	0	0	NC_5_22741423	NC_5_22741423	7405.96	471.75	5.222120475e-001	3.695754865e-001	1.576542272e-001	3.642280e+001	1.212231e+002	2.243306e+001	5.566378e+001	49.5	85	28	62	8.937334e+000	2.094120e+001	0	0	0	0	0	0	0	0	0	0	0	9.50234	15.7499	1	1	0	0	22.7082	28.7643	63.9679
DATA	1052	7	68	0	0	NC_4_8547234	NC_4_8547234	7427.02	473.077	2.630090755e-001	1.010316878e-001	9.234902125e-003	2.420577e+002	4.435351e+002	3.277740e+001	7.011160e+001	102	118	28	62	9.198535e+000	2.133417e+001	0	0	0	0	0	0	0	0	0	0	0	63.2497	57.6566	1	1	1	1	28.1191	28.9691	63.2878
DATA	1053	7	69	0	-1	NC2_00083254	NC2_00083254	7448.83	473	0.000000000e+000	7.154813040e-001	1.000000000e+000	2.193081e+001	5.392236e+001	2.207125e+001	5.426667e+001	39	64	28	61	8.745641e+000	2.086017e+001	0	0	0	0	0	0	0	0	0	0	0	-1.24106	-2.28258	0	0	0	0	30	28.6119	62.5217
DATA	1054	7	70	0	0	NC_4_7461525	NC_4_7461525	7470.17	473	-1.529497102e-001	1.424130848e-001	2.828287987e-001	2.361675e+002	1.660621e+002	3.230571e+001	5.672114e+001	104	88.5	28	62	8.903081e+000	2.071203e+001	0	0	0	0	0	0	0	0	0	0	0	61.8711	21.6122	1	1	1	0	28.1191	28.7697	63.2303
DATA	1055	7	71	0	0	Col_4_6584842	Col_4_6584842	7491.16	472.952	3.757551455e-002	8.551212108e-002	6.603591157e-001	4.095283e+002	4.465391e+002	4.649612e+001	7.023013e+001	147	113	28	63	8.267008e+000	2.019770e+001	0	0	0	0	0	0	0	0	0	0	0	107.416	58.1468	1	1	1	1	27.2919	28.2822	64.1778
DATA	1056	7	72	0	0	Col_5_26954978	Col_5_26954978	7512	473	-5.799293367e-002	6.300546663e-002	3.573413690e-001	2.084070e+003	1.823557e+003	2.095641e+002	1.902336e+002	547	287	28	64	8.423708e+000	2.074736e+001	0	0	0	0	0	0	0	0	0	0	0	547.259	237.582	1	1	1	1	28.1191	29.0756	64.5209
DATA	1057	7	73	0	-1	NC2_00089003	NC2_00089003	7533.5	473	0.000000000e+000	7.160099336e-001	1.000000000e+000	2.182756e+001	5.380549e+001	2.196949e+001	5.414905e+001	41	59	29	65.5	8.444223e+000	2.146638e+001	0	0	0	0	0	0	0	0	0	0	0	0.808045	-8.91123	0	0	0	0	29.1201	29.2548	65.9145
DATA	1058	7	74	0	0	NC_4_5113847	NC_4_5113847	7554.62	473	-6.225186248e-002	6.986489295e-002	3.729119503e-001	8.297391e+002	7.189351e+002	8.582673e+001	8.998808e+001	260	160	29	63	8.519006e+000	2.077841e+001	0	0	0	0	0	0	0	0	0	0	0	218.355	93.7629	1	1	1	1	29.1201	29.2679	64.6699
DATA	1059	7	75	0	0	Col_5_17089471	Col_5_17089471	7575.27	473.291	1.924094011e-002	1.002270042e-001	8.477628748e-001	3.130978e+002	3.272812e+002	3.822147e+001	6.322669e+001	122	106.5	28	62.5	8.516001e+000	2.030152e+001	0	0	0	0	0	0	0	0	0	0	0	82.4788	42.7034	1	1	1	1	24.8756	28.8003	63.3711
DATA	1060	7	76	0	0	Col_5_23908540	Col_5_23908540	7597.12	473.442	1.661634261e-002	6.238671174e-002	7.899740887e-001	2.292236e+003	2.381638e+003	2.302674e+002	2.442247e+002	655.5	370.5	29	62	8.632212e+000	2.007508e+001	0	0	0	0	0	0	0	0	0	0	0	604.438	310.902	1	1	1	1	24.6442	29.1669	62.717
DATA	1061	7	77	0	0	NC_3_18179568	NC_3_18179568	7618.17	473	-1.301797799e-003	8.156170892e-002	9.872655897e-001	4.725667e+002	4.711523e+002	5.207742e+001	7.169951e+001	151	118	30	62	8.823941e+000	2.053326e+001	0	0	0	0	0	0	0	0	0	0	0	124.71	61.5335	1	1	1	1	28.1191	29.5213	62.5417
DATA	1062	7	78	0	0	Col_4_10872615	Col_4_10872615	7639.76	473.679	-1.317681369e-001	6.481465094e-002	4.205259124e-002	1.741630e+003	1.285843e+003	1.755298e+002	1.394723e+002	506	239.5	30	61	8.556581e+000	2.034326e+001	0	0	0	0	0	0	0	0	0	0	0	460.049	168.002	1	1	1	1	24.6442	29.6651	62.9247
DATA	1063	7	79	0	0	Col_1_3480566	Col_1_3480566	7659.57	473.686	1.238800568e-001	6.974904069e-002	7.571928446e-002	7.038999e+002	9.362481e+002	7.370234e+001	1.080833e+002	227	189	30	62	8.575821e+000	2.064901e+001	0	0	0	0	0	0	0	0	0	0	0	186.066	122.372	1	1	1	1	24.4106	29.4156	64.0669
DATA	1064	7	80	0	0	NC_1_27903186	NC_1_27903186	7681.49	472.422	-1.823796640e-001	1.878912493e-001	3.317145933e-001	1.751747e+002	1.151043e+002	2.799394e+001	5.519220e+001	85	81	29	62	8.553155e+000	2.093536e+001	0	0	0	0	0	0	0	0	0	0	0	46.3285	15.0517	1	1	1	0	23.2073	29.4658	63.8476
DATA	1065	7	81	0	0	NC_5_13908400	NC_5_13908400	7702.62	473	2.516249933e-001	4.723090458e-001	5.942032075e-001	3.989126e+001	7.120372e+001	2.218153e+001	5.442825e+001	47	73	29.5	61	8.524207e+000	2.100858e+001	0	0	0	0	0	0	0	0	0	0	0	10.5577	9.3141	1	1	0	0	29.1201	29.6742	63.3664
DATA	1066	7	82	0	0	Col_4_5918254	Col_4_5918254	7723.83	473	1.856055488e-002	6.554133346e-002	7.770323088e-001	1.084012e+003	1.131343e+003	1.105729e+002	1.253360e+002	326.5	205.5	28	61	8.429650e+000	2.091287e+001	0	0	0	0	0	0	0	0	0	0	0	287.06	148.041	1	1	1	1	28.1191	28.7954	63.487
DATA	1067	7	83	0	0	Col_5_4173728	Col_5_4173728	7745.11	473.411	-3.238407258e-002	6.379606591e-002	6.117208126e-001	1.542077e+003	1.431271e+003	1.557402e+002	1.529489e+002	446	250	28	63	8.693083e+000	2.026959e+001	0	0	0	0	0	0	0	0	0	0	0	408.596	187.344	1	1	1	1	25.7804	28.4984	63.6149
DATA	1068	7	84	0	0	Col_2_9770486	Col_2_9770486	7766.4	473.033	7.872908726e-002	7.082253747e-002	2.662934476e-001	6.671318e+002	7.997251e+002	7.018056e+001	9.644567e+001	217	159	28	61	8.613950e+000	1.946870e+001	0	0	0	0	0	0	0	0	0	0	0	176.833	104.712	1	1	1	1	26.2212	28.3509	61.9068
DATA	1069	7	85	0	0	NC_3_1831563	NC_3_1831563	7787.44	473.027	1.433021466e-001	9.336320312e-002	1.248111305e-001	3.084265e+002	4.289966e+002	3.775688e+001	6.888387e+001	119	125.5	28	63	8.528604e+000	2.017010e+001	0	0	0	0	0	0	0	0	0	0	0	81.7831	56.1855	1	1	1	1	30	28.5062	64.0389
DATA	1070	7	86	0	0	Col_5_26409568	Col_5_26409568	7808.56	473.027	-5.402367434e-002	6.335150284e-002	3.937920017e-001	1.822686e+003	1.609490e+003	1.835644e+002	1.697285e+002	504	256	28	64	8.660607e+000	2.047728e+001	0	0	0	0	0	0	0	0	0	0	0	483.456	210.846	1	1	1	1	29.1201	28.3395	64.3456
DATA	1071	7	87	0	0	Col_3_15322203	Col_3_15322203	7829.15	472.685	-6.257177884e-002	6.922852560e-002	3.660781960e-001	8.621048e+002	7.464287e+002	8.891626e+001	9.205115e+001	250.5	159.5	28	60	8.369601e+000	2.040214e+001	0	0	0	0	0	0	0	0	0	0	0	228.709	97.8058	1	1	1	1	24.8756	28.5442	62.1904
DATA	1072	7	88	66	-1	(-)3xSLv1	NegativeControl	7850.83	473	0.000000000e+000	7.177247872e-001	1.000000000e+000	2.162470e+001	5.351747e+001	2.176433e+001	5.393867e+001	40	75	28	62	8.765824e+000	2.024501e+001	0	0	0	0	0	0	0	0	0	0	0	0.593248	3.83606	0	0	0	0	30	28.4606	62.5662
DATA	1073	7	89	0	0	NC_4_1371031	NC_4_1371031	7872	473.203	-3.469681488e-002	1.236517436e-001	7.790163747e-001	2.446598e+002	2.258738e+002	3.274275e+001	5.839617e+001	107	93	28	62	8.436725e+000	1.956556e+001	0	0	0	0	0	0	0	0	0	0	0	64.93	29.6065	1	1	1	0	28.1191	28.6369	62.3052
DATA	1074	7	90	0	0	Col_5_16282429	Col_5_16282429	7893	472.314	1.421110166e-001	6.361545638e-002	2.548918686e-002	2.068573e+003	2.869339e+003	2.079989e+002	2.919417e+002	584	433	28	62	8.357283e+000	1.998204e+001	0	0	0	0	0	0	0	0	0	0	0	548.919	376.168	1	1	1	1	24.4106	28.3126	63.3676
DATA	1075	7	91	0	0	NC_1_27345181	NC_1_27345181	7914.43	473.027	-6.407184855e-002	6.434127799e-002	3.193412589e-001	1.485660e+003	1.281881e+003	1.501512e+002	1.390347e+002	401	239	28	63	8.653160e+000	1.995331e+001	0	0	0	0	0	0	0	0	0	0	0	394.271	168.065	1	1	1	1	20.8674	28.2905	63.6208
DATA	1076	7	92	0	0	NC_1_13658095	NC_1_13658095	7935.92	472.846	-2.005073129e-001	7.527593561e-002	7.730230954e-003	7.975387e+002	5.026254e+002	8.266994e+001	7.364966e+001	238	133	28	62	8.502597e+000	2.022305e+001	0	0	0	0	0	0	0	0	0	0	0	211.628	65.9042	1	1	1	1	23.9365	28.5336	62.8984
DATA	1077	7	93	0	0	NC_5_8877028	NC_5_8877028	7956.47	473.069	4.270137780e-002	6.176689546e-002	4.893574726e-001	4.558084e+003	5.029024e+003	4.563278e+002	5.057752e+002	1233.5	710.5	28	62	8.056647e+000	1.964804e+001	0	0	0	0	0	0	0	0	0	0	0	1209.35	659.428	1	1	1	1	25.7804	28.5008	62.5746
DATA	1078	7	94	0	0	Col_3_14303111	Col_3_14303111	7977.77	472.372	-9.902711265e-003	6.162902378e-002	8.723434011e-001	5.092459e+003	4.977655e+003	5.097112e+002	5.006675e+002	1307.5	638.5	28	62	8.688080e+000	1.972827e+001	0	0	0	0	0	0	0	0	0	0	0	1350.67	652.728	1	1	1	1	22.1978	28.9522	63.0897
DATA	1079	7	95	0	0	NC_4_14263080	NC_4_14263080	7999.32	473.4	-1.967464162e-001	8.456915794e-002	1.999424151e-002	5.672641e+002	3.606109e+002	6.076255e+001	6.479374e+001	185	116	28	62	8.885164e+000	1.985580e+001	0	0	0	0	0	0	0	0	0	0	0	150.435	47.2843	1	1	1	1	24.1747	28.7414	63.527
DATA	1080	7	96	0	0	Col_1_23196735	Col_1_23196735	8020	473.203	-2.715320786e-003	8.049284266e-002	9.730895117e-001	4.862893e+002	4.832584e+002	5.328545e+001	7.234230e+001	167	123	28	63	9.098679e+000	2.031258e+001	0	0	0	0	0	0	0	0	0	0	0	128.911	63.364	1	1	1	1	28.1191	28.7874	63.578
DATA	1081	7	97	0	0	NC_1_16716022	NC_1_16716022	8041.02	472.891	-5.792343054e-002	1.244191800e-001	6.415371719e-001	2.493083e+002	2.181792e+002	3.311438e+001	5.808949e+001	107.5	96.5	29	63	8.533615e+000	2.033929e+001	0	0	0	0	0	0	0	0	0	0	0	66.0583	28.6056	1	1	1	0	25.5572	28.8211	63.7537
DATA	1082	7	98	0	0	NC_2_5623064	NC_2_5623064	8062.85	473.677	6.797521014e-001	4.893501514e-001	1.648049735e-001	2.166436e+001	1.036330e+002	2.180310e+001	5.483305e+001	34	79	28	62	8.380184e+000	1.928368e+001	0	0	0	0	0	0	0	0	0	0	0	-4.00034	13.5853	0	1	0	0	30	28.4169	62.8339
DATA	1083	7	99	0	0	NC_1_25786572	NC_1_25786572	8083.88	472.797	-5.425216219e-002	1.020269539e-001	5.949037107e-001	3.300877e+002	2.913246e+002	3.956785e+001	6.122514e+001	122.5	103	28	59	8.215096e+000	1.981917e+001	0	0	0	0	0	0	0	0	0	0	0	87.3683	38.1862	1	1	1	1	26.4388	28.6667	60.7397
DATA	1084	7	100	0	0	NC_5_10037273	NC_5_10037273	8103.86	473	-1.662593296e-002	9.016747613e-002	8.537079314e-001	3.897951e+002	3.751548e+002	4.467619e+001	6.563730e+001	143	115	28	59.5	7.981846e+000	2.074540e+001	0	0	0	0	0	0	0	0	0	0	0	103.115	49.1657	1	1	1	1	26.0017	28.0985	61.4554
DATA	1085	7	101	0	0	Col_1_29590256	Col_1_29590256	8125.96	472.825	3.794501466e-002	8.726245839e-002	6.636801719e-001	3.903557e+002	4.259960e+002	4.473297e+001	6.867885e+001	144.5	120.5	28	62	8.218630e+000	2.100663e+001	0	0	0	0	0	0	0	0	0	0	0	103.187	55.817	1	1	1	1	25.5572	28.2639	63.4543
DATA	1086	7	102	0	0	Col_5_1980770	Col_5_1980770	8146.42	472.915	-1.004128915e-001	7.965453102e-002	2.074512388e-001	5.670209e+002	4.499727e+002	6.077055e+001	7.020123e+001	183.5	121.5	28	62	8.195132e+000	2.039190e+001	0	0	0	0	0	0	0	0	0	0	0	149.782	58.9444	1	1	1	1	26.0017	28.4072	63.3424
DATA	1087	7	103	0	-1	NC2_00091486	NC2_00091486	8168.43	473.298	0.000000000e+000	6.705848376e-001	1.000000000e+000	2.534636e+001	5.355853e+001	2.202490e+001	5.390052e+001	46	57	28	62	7.744215e+000	2.031230e+001	0	0	0	0	0	0	0	0	0	0	0	6.69023	-5.53372	1	0	0	0	30	27.8932	61.9199
DATA	1088	7	104	0	0	Col_5_18634552	Col_5_18634552	8189.5	473.324	-5.747127147e-002	6.517658905e-002	3.778969631e-001	1.274491e+003	1.116517e+003	1.293165e+002	1.239887e+002	376.5	218	27	60	7.687972e+000	2.101901e+001	0	0	0	0	0	0	0	0	0	0	0	336.117	146.167	1	1	1	1	27.0811	27.3214	61.4752
DATA	1089	7	105	0	0	NC_5_14158060	NC_5_14158060	8210.5	473.324	-1.443095489e-001	6.817683576e-002	3.428576127e-002	1.121520e+003	8.044471e+002	1.142735e+002	9.685286e+001	339.5	172.5	27	62	7.845111e+000	2.077960e+001	0	0	0	0	0	0	0	0	0	0	0	295.505	105.276	1	1	1	1	27.0811	27.6146	61.7415
DATA	1090	7	106	0	0	NC_3_10961767	NC_3_10961767	8231.55	472.983	-7.673170240e-002	1.187033890e-001	5.180103498e-001	2.723234e+002	2.282198e+002	3.497081e+001	5.858416e+001	109	95	27	62	7.921199e+000	2.072325e+001	0	0	0	0	0	0	0	0	0	0	0	71.6797	29.8557	1	1	1	0	25.1049	27.3945	61.9168
DATA	1091	7	107	0	0	Col_3_11295598	Col_3_11295598	8252.84	473.623	-3.089264867e-002	6.530703859e-002	6.361867490e-001	1.190816e+003	1.109053e+003	1.210896e+002	1.233447e+002	340.5	192.5	28	61	7.971858e+000	2.068246e+001	0	0	0	0	0	0	0	0	0	0	0	313.148	145.019	1	1	1	1	26.0017	27.6295	62.2131
DATA	1092	7	108	0	0	Col_1_1884303	Col_1_1884303	8274	473.5	6.074053016e-002	1.069303385e-001	5.700089461e-001	2.700853e+002	3.106286e+002	3.482513e+001	6.230166e+001	110	103.5	26	60	8.059645e+000	2.030829e+001	0	0	0	0	0	0	0	0	0	0	0	70.9454	40.5992	1	1	1	1	26.2212	27.1356	61.0032
DATA	1093	7	109	0	0	Col_4_12876674	Col_4_12876674	8295.34	473.5	1.480588723e-002	6.608695453e-002	8.227289346e-001	1.022517e+003	1.057978e+003	1.045938e+002	1.187969e+002	314.5	199.5	26	60	8.073821e+000	2.073262e+001	0	0	0	0	0	0	0	0	0	0	0	268.283	138.208	1	1	1	1	25.3321	26.2569	60.9083
DATA	1094	7	110	0	0	Col_5_21909903	Col_5_21909903	8316.43	473.298	4.709678732e-002	6.903827992e-002	4.951228188e-001	7.685272e+002	8.565565e+002	7.994979e+001	1.012891e+002	229	183	26	59	8.585690e+000	2.038518e+001	0	0	0	0	0	0	0	0	0	0	0	201.397	111.837	1	1	1	1	26.8687	27.1551	60.4077
DATA	1095	7	111	0	0	NC_2_4514543	NC_2_4514543	8338.1	473.49	-1.166021121e-001	9.819116258e-002	2.350300458e-001	3.813199e+002	2.915328e+002	4.405547e+001	6.144927e+001	139	102	27	58	8.268584e+000	1.992889e+001	0	0	0	0	0	0	0	0	0	0	0	99.8029	38.0415	1	1	1	1	24.4106	27.3353	59.4829
DATA	1096	7	112	0	0	Col_4_12795702	Col_4_12795702	8359.15	473.5	2.284845961e-002	6.477658102e-002	7.242929947e-001	1.207414e+003	1.272637e+003	1.227459e+002	1.382958e+002	343	225.5	26	59	8.422585e+000	1.914532e+001	0	0	0	0	0	0	0	0	0	0	0	315.611	165.962	1	1	1	1	25.3321	27.1634	59.7927
DATA	1097	7	113	0	0	NC_5_26060131	NC_5_26060131	8380.5	473.269	5.345247691e-002	6.400958752e-002	4.036783797e-001	1.375843e+003	1.556043e+003	1.393517e+002	1.647609e+002	395	262	26	59	8.354838e+000	2.011700e+001	0	0	0	0	0	0	0	0	0	0	0	359.139	202.789	1	1	1	1	24.4106	26.9301	60.2508
DATA	1098	7	114	0	0	NC_5_10939977	NC_5_10939977	8400.92	473.41	1.354078922e-001	1.042523151e-001	1.939961662e-001	2.600569e+002	3.552027e+002	3.416169e+001	6.480068e+001	101.5	100	26	58	8.500459e+000	1.955870e+001	0	0	0	0	0	0	0	0	0	0	0	67.7944	46.26	1	1	1	1	21.1402	26.7077	59.6445
DATA	1099	7	115	0	0	Col_3_3993580	Col_3_3993580	8422.22	473.312	1.210674285e-001	6.240581314e-002	5.237938780e-002	1.966402e+005	2.598602e+005	1.966404e+004	2.598608e+004	50543.5	34119	26	58	8.260256e+000	2.026401e+001	0	0	0	0	0	0	0	0	0	0	0	51188.1	33818.3	1	1	1	1	26.4388	26.7391	59.9066
DATA	1100	7	116	0	0	NC_2_11769533	NC_2_11769533	8443.8	473.156	-6.882391251e-002	7.963563243e-002	3.874587296e-001	5.475809e+002	4.673308e+002	5.909392e+001	7.162610e+001	179	124	26	60	8.091957e+000	2.034413e+001	0	0	0	0	0	0	0	0	0	0	0	142.327	60.7713	1	1	1	1	22.1978	26.9872	60.5849
DATA	1101	7	117	0	0	NC_2_18171946	NC_2_18171946	8464.14	473.864	2.147255219e-001	3.789473479e-001	5.709609540e-001	5.278016e+001	8.653588e+001	2.286505e+001	5.500926e+001	54	74	26	60	7.659472e+000	2.074942e+001	0	0	0	0	0	0	0	0	0	0	0	13.7004	11.2439	1	1	0	0	22.1978	26.4893	60.557
DATA	1102	7	118	0	0	Col_1_25776152	Col_1_25776152	8486.03	473.632	-3.992776479e-003	6.326115690e-002	9.496743186e-001	1.691898e+003	1.676415e+003	1.706510e+002	1.762383e+002	471	275.5	26	60	7.568176e+000	2.090397e+001	0	0	0	0	0	0	0	0	0	0	0	438.461	217.633	1	1	1	1	25.5572	26.8104	61.59
DATA	1103	7	119	0	0	Col_5_22082060	Col_5_22082060	8506.98	472.556	-1.212927996e-001	7.811433089e-002	1.204805300e-001	6.232041e+002	4.713435e+002	6.619758e+001	7.199174e+001	191	133	26	59.5	7.649025e+000	1.961706e+001	0	0	0	0	0	0	0	0	0	0	0	161.226	61.1393	1	1	1	1	21.6755	26.3772	61.386
DATA	1104	7	120	0	0	Col_1_30275866	Col_1_30275866	8528	473.5	-1.206502257e-001	8.868026205e-002	1.736691686e-001	4.647764e+002	3.520415e+002	5.157408e+001	6.485586e+001	162	120	26	59	7.747668e+000	2.053862e+001	0	0	0	0	0	0	0	0	0	0	0	120.068	45.6197	1	1	1	1	26.2212	26.9011	60.6138
DATA	1105	7	121	0	0	NC_4_16274034	NC_4_16274034	8549.09	473.219	2.138657593e-001	2.919079747e-001	4.637732222e-001	6.958179e+001	1.138574e+002	2.344784e+001	5.569801e+001	57.5	75	26	58	8.420801e+000	2.123261e+001	0	0	0	0	0	0	0	0	0	0	0	17.9455	14.7403	1	1	0	0	19.4461	26.7079	59.6445
DATA	1106	7	122	0	0	NC_2_14763240	NC_2_14763240	8570.63	472.694	-5.226558297e-002	6.637906791e-002	4.310591649e-001	1.100201e+003	9.754529e+002	1.122835e+002	1.117753e+002	332.5	186.5	26	58	8.236969e+000	1.955438e+001	0	0	0	0	0	0	0	0	0	0	0	283.245	126.157	1	1	1	1	23.2073	26.4069	59.3308
DATA	1107	7	123	0	0	Col_4_14802367	Col_4_14802367	8591.11	473.435	8.182322311e-002	9.201222754e-002	3.738608567e-001	3.423301e+002	4.133027e+002	4.094593e+001	6.850655e+001	132.5	115	26	59	7.651647e+000	2.012764e+001	0	0	0	0	0	0	0	0	0	0	0	88.0006	53.3966	1	1	1	1	26.2212	26.6281	59.876
DATA	1108	7	124	0	0	NC_4_1409108	NC_4_1409108	8612.24	473.314	-2.322070630e-001	3.631457459e-001	5.225418437e-001	9.276525e+001	5.434734e+001	2.434039e+001	5.493003e+001	63	70	26	59	7.727217e+000	2.029312e+001	0	0	0	0	0	0	0	0	0	0	0	23.8058	6.55965	1	0	0	0	27.2919	26.593	60.4404
DATA	1109	7	125	0	0	NC_2_2835228	NC_2_2835228	8633.75	473.322	-1.178612882e-001	7.631605270e-002	1.224953603e-001	6.673682e+002	5.087498e+002	7.044122e+001	7.474410e+001	212.5	131.5	26	58	7.644205e+000	1.907860e+001	0	0	0	0	0	0	0	0	0	0	0	170.966	65.5801	1	1	1	1	26.0017	26.1567	59.5469
DATA	1110	7	126	0	0	Col_1_7508020	Col_1_7508020	8654.78	473.478	6.743034107e-002	2.914389608e-001	8.170270797e-001	8.356783e+001	9.760442e+001	2.407732e+001	5.568473e+001	59.5	76	26	57	7.529100e+000	1.920532e+001	0	0	0	0	0	0	0	0	0	0	0	21.3722	12.5668	1	1	0	0	27.0811	26.7012	59.0604
DATA	1111	7	127	0	0	NC_3_14750528	NC_3_14750528	8676.59	473.278	-7.495202809e-002	6.671912538e-002	2.612691664e-001	1.116351e+003	9.393963e+002	1.139041e+002	1.088013e+002	320	180	26	56	8.126507e+000	1.991682e+001	0	0	0	0	0	0	0	0	0	0	0	284.983	120.798	1	1	1	1	24.8756	26.9122	58.2342
DATA	1112	7	128	0	0	Col_3_19226555	Col_3_19226555	8697.59	473.389	1.016309358e-002	7.051228519e-002	8.853960471e-001	7.369686e+002	7.544181e+002	7.710205e+001	9.333898e+001	228	171	26	56	7.442553e+000	1.888034e+001	0	0	0	0	0	0	0	0	0	0	0	187.812	96.8886	1	1	1	1	24.4106	26.6451	57.9645
DATA	1113	7	129	0	0	NC_1_19769894	NC_1_19769894	8718.33	473.391	-7.174487992e-002	6.878944157e-002	2.969651782e-001	9.262856e+002	7.852357e+002	9.536933e+001	9.588755e+001	273	158	26	57	7.413812e+000	1.916124e+001	0	0	0	0	0	0	0	0	0	0	0	235.655	100.717	1	1	1	1	27.2919	26.5459	58.5253
DATA	1114	7	130	0	0	NC_2_11136978	NC_2_11136978	8740.97	472.629	2.363580734e-001	6.838164301e-002	5.473305224e-004	1.659257e+004	2.859378e+004	1.659412e+003	3.049910e+003	4178	3522	26	56	7.680639e+000	1.953022e+001	0	0	1	1	0	0	0	0	0	0	0	4212.86	3662.36	1	1	1	1	20.3108	26.7046	57.8771
DATA	1115	7	131	0	0	Col_1_7724864	Col_1_7724864	8760.48	473.35	3.399459946e-003	7.422641463e-002	9.634708383e-001	6.196133e+002	6.244823e+002	6.601569e+001	8.333588e+001	188	145	26	55.5	8.213468e+000	1.949841e+001	0	0	0	0	0	0	0	0	0	0	0	157.086	79.8794	1	1	1	1	25.3321	27.2107	57.3538
DATA	1116	7	132	0	0	NC_1_5255154	NC_1_5255154	8782.05	473.561	-2.341725758e-001	8.918676781e-002	8.648556952e-003	5.504972e+002	3.210573e+002	5.959148e+001	6.391299e+001	175	107	26	56	7.912713e+000	1.871661e+001	0	0	0	0	0	0	0	0	0	1	0	139.321	41.0068	1	1	1	1	25.7804	26.9244	56.5161
DATA	1117	7	133	0	0	Col_1_17595157	Col_1_17595157	8802.75	473.527	-7.929742662e-003	8.390087153e-002	9.247014707e-001	4.591594e+002	4.508517e+002	5.129052e+001	7.138361e+001	154	120	26	56	7.883091e+000	1.813020e+001	0	0	0	0	0	0	0	0	0	0	0	116.008	57.5014	1	1	1	1	25.1049	26.3016	56.9806
DATA	1118	7	134	0	0	Col_2_5105804	Col_2_5105804	8824.14	473.158	-1.668790777e-001	6.714103842e-002	1.293694349e-002	1.398304e+003	9.521874e+002	1.416928e+002	1.101767e+002	391	169	26	56	8.152142e+000	1.795111e+001	0	0	0	0	0	0	0	0	0	0	0	352.651	121.256	1	1	1	1	25.1049	26.3046	57.1303
DATA	1119	7	135	0	-1	NC2_00147876	NC2_00147876	8845.22	473.478	0.000000000e+000	7.126247342e-001	1.000000000e+000	2.278984e+001	5.516358e+001	2.293578e+001	5.554372e+001	36	69	26	56	7.748903e+000	1.822111e+001	0	0	0	0	0	0	0	0	1	0	0	-4.11678	2.23812	0	0	0	0	27.0811	25.9064	57.8686
DATA	1120	7	136	0	0	Col_4_17031622	Col_4_17031622	8866.52	473	3.237006302e-002	7.709983051e-002	6.745978864e-001	5.410921e+002	5.829633e+002	5.878541e+001	8.056270e+001	170.5	136.5	26	58	7.557531e+000	1.965396e+001	0	0	0	0	0	0	0	0	0	0	0	135.998	74.002	1	1	1	1	25.3321	26.1256	59.3611
DATA	1121	7	137	0	0	Col_5_12658744	Col_5_12658744	8887.67	473.077	-7.506738551e-002	6.403480299e-002	2.410804936e-001	1.699393e+003	1.429639e+003	1.714906e+002	1.534302e+002	452	243	25	58	7.989496e+000	1.941943e+001	0	0	0	0	0	0	0	0	1	0	0	426.424	181.179	1	1	1	1	24.1747	25.6123	59.4335
DATA	1122	7	138	0	0	NC_3_19656109	NC_3_19656109	8908.6	473.414	-9.029289545e-002	6.621030882e-002	1.726529985e-001	1.245365e+003	1.011588e+003	1.266516e+002	1.155240e+002	335.5	190.5	25.5	56	8.011710e+000	1.909771e+001	0	0	0	0	0	0	0	0	1	0	0	312.012	127.982	1	1	1	1	27.501	26.0593	57.726
DATA	1123	7	139	0	0	Col_1_22726664	Col_1_22726664	8929.93	473.483	1.984076277e-002	6.858186925e-002	7.723515000e-001	8.425644e+002	8.819498e+002	8.736215e+001	1.044126e+002	250	181	26	57	7.845321e+000	1.857559e+001	0	0	0	0	0	0	0	0	1	0	0	210.759	111.385	1	1	1	1	25.7804	26.0983	57.9033
DATA	1124	7	140	0	0	NC_2_232004	NC_2_232004	8950.7	473.557	5.478481104e-002	7.998063465e-002	4.933590997e-001	4.840992e+002	5.491857e+002	5.364825e+001	7.842624e+001	158.5	136	25	58	7.890199e+000	1.846525e+001	0	0	0	0	0	0	0	0	1	0	0	120.909	69.2374	1	1	1	1	26.0017	25.7856	58.2176
DATA	1125	7	141	0	0	Col_1_11379524	Col_1_11379524	8972.24	473.153	5.209572957e-002	7.330762040e-002	4.773039503e-001	6.242203e+002	7.037746e+002	6.657966e+001	8.999550e+001	190.5	150.5	25	58	8.200044e+000	1.898808e+001	0	0	0	0	0	0	0	0	1	0	0	155.655	88.5634	1	1	1	1	25.7804	25.7577	58.7239
DATA	1126	7	142	0	0	NC_5_13917609	NC_5_13917609	8993.56	473.219	-1.055415560e-001	7.002513798e-002	1.317606262e-001	9.229346e+002	7.238180e+002	9.516304e+001	9.163642e+001	257	152	25	58	8.382083e+000	1.917275e+001	0	0	0	0	0	0	0	0	1	0	0	229.804	90.9139	1	1	1	1	26.2212	25.6902	58.5504
DATA	1127	7	143	0	0	NC_1_6251158	NC_1_6251158	9014.5	473.324	-4.290544751e-002	9.409549428e-002	6.484060109e-001	3.902753e+002	3.535620e+002	4.541542e+001	6.648446e+001	133	112	25	56	8.061297e+000	1.981977e+001	0	0	0	0	0	0	0	0	1	0	0	97.041	44.3243	1	1	1	1	27.0811	25.9034	57.6518
DATA	1128	7	144	0	0	NC_2_6769255	NC_2_6769255	9035.6	473.414	8.596906502e-003	7.044954443e-002	9.028758371e-001	7.605416e+002	7.757466e+002	7.953050e+001	9.591857e+001	231	163	25	55	8.052217e+000	2.058697e+001	0	0	0	0	0	0	0	0	1	0	0	188.853	97.0615	1	1	1	1	27.501	25.8739	57.2102
DATA	1129	7	145	0	0	NC_3_8299053	NC_3_8299053	9056.78	473.478	-4.585664914e-002	8.487547326e-002	5.890029072e-001	4.788171e+002	4.308370e+002	5.324402e+001	7.107412e+001	158	117	25	56	7.799183e+000	2.066289e+001	0	0	0	0	0	0	0	0	1	0	0	118.743	53.7984	1	1	1	1	27.0811	25.7488	58.6333
DATA	1130	7	146	0	0	NC_3_12338622	NC_3_12338622	9078	473.5	1.465835911e-001	8.480087937e-002	8.388750942e-002	1.968653e+003	2.759006e+003	2.264033e+002	3.972437e+002	412	337	25	56	7.760795e+000	2.005608e+001	0	0	1	1	0	0	0	0	1	0	0	487.605	343.81	1	1	1	1	26.2212	25.462	58.9509
DATA	1131	7	147	0	0	Col_4_16553387	Col_4_16553387	9099.1	473.397	3.302609219e-002	6.517715060e-002	6.123563950e-001	1.187441e+003	1.281263e+003	1.210169e+002	1.401362e+002	324	212.5	24	56	7.457366e+000	1.936892e+001	0	0	0	0	0	0	0	0	1	0	0	293.762	159.332	1	1	1	1	25.7804	24.9306	57.6387
DATA	1132	7	148	0	0	NC_2_14370926	NC_2_14370926	9119.66	473.574	0.000000000e+000	7.154396680e-001	1.000000000e+000	2.321877e+001	5.651798e+001	2.340668e+001	5.704847e+001	42	68	24	55	7.700603e+000	1.865575e+001	0	0	0	0	0	0	0	0	1	1	0	3.34723	5.45512	0	0	0	0	23.696	25.1753	56.1412
DATA	1133	7	149	0	0	Col_5_5036770	Col_5_5036770	9141.41	474.204	7.502658516e-002	1.269505870e-001	5.545268166e-001	2.210747e+002	2.627639e+002	3.218384e+001	6.277147e+001	94	98	24	54	7.395357e+000	1.920987e+001	0	0	0	0	0	0	0	0	1	1	0	54.5841	32.535	1	1	1	0	23.2073	24.5119	55.8259
DATA	1134	7	150	0	0	Col_5_7991482	Col_5_7991482	9162.28	473.63	1.735997572e-001	7.548927955e-002	2.146742797e-002	5.329542e+002	7.948582e+002	5.821158e+001	9.788722e+001	169	168	25	54	7.784072e+000	1.926528e+001	0	0	0	0	0	0	0	0	1	1	0	131.453	98.2053	1	1	1	1	24.8756	25.3823	55.7339
DATA	1135	7	151	0	0	Col_1_30204978	Col_1_30204978	9184.25	474.02	9.738514683e-002	7.233003305e-002	1.781736071e-001	6.452073e+002	8.073920e+002	6.864398e+001	9.898555e+001	192	163	26	55	7.601836e+000	1.837131e+001	0	0	0	0	0	0	0	0	1	1	0	159.012	99.5192	1	1	1	1	23.4529	25.8398	55.1942
DATA	1136	7	152	0	0	NC_4_9389223	NC_4_9389223	9205.55	473.736	9.719433441e-002	1.314147128e-001	4.595426857e-001	2.074153e+002	2.594389e+002	3.130765e+001	6.298868e+001	86	91.5	25	56	7.148438e+000	1.904350e+001	0	0	0	0	0	0	0	0	1	1	0	51.0764	31.9048	1	1	1	0	24.6442	25.1825	56.3651
DATA	1137	7	153	0	0	Col_2_5167828	Col_2_5167828	9226.29	473.917	-1.286718094e-001	7.059179382e-002	6.833992600e-002	9.518513e+002	7.077784e+002	9.803485e+001	9.120958e+001	274.5	151.5	25	57	7.027611e+000	2.032184e+001	0	0	0	0	0	0	0	0	1	0	0	234.254	86.8397	1	1	1	1	23.4529	25.0439	57.3203
DATA	1138	7	154	0	0	Col_4_11431960	Col_4_11431960	9247.46	473.646	7.296663719e-002	7.378479958e-002	3.227064417e-001	6.155342e+002	7.281466e+002	6.587947e+001	9.288397e+001	187	157	24	56	7.110519e+000	2.043569e+001	0	0	0	0	0	0	0	0	1	0	0	151.394	89.1266	1	1	1	1	23.9365	25.2227	57.8325
DATA	1139	7	155	0	0	Col_3_10190924	Col_3_10190924	9268.69	473.962	1.106907367e-001	6.640304396e-002	9.552381067e-002	1.028656e+003	1.327274e+003	1.055131e+002	1.447699e+002	290	226.5	25	55	7.427447e+000	1.981209e+001	0	0	0	0	0	0	0	0	1	1	0	252.909	162.065	1	1	1	1	24.4106	25.3942	56.5353
DATA	1140	7	156	0	0	Col_2_17084458	Col_2_17084458	9289.55	473.918	-1.121544547e-001	6.953961324e-002	1.067849504e-001	9.952275e+002	7.687195e+002	1.022587e+002	9.626694e+001	274	159.5	25	54	7.826937e+000	1.897760e+001	0	0	0	0	0	0	0	0	1	1	0	244.611	93.6354	1	1	1	1	23.696	25.2113	56.0767
DATA	1141	7	157	0	0	NC_1_10301346	NC_1_10301346	9310.33	472.792	-1.169770061e-001	8.256605822e-002	1.565505699e-001	5.734490e+002	4.380440e+002	6.197540e+001	7.275481e+001	165	122	25	55	7.443747e+000	1.862315e+001	0	0	0	0	0	0	0	0	1	1	0	140.886	53.2269	1	1	1	1	16.2346	25.0463	55.9986
DATA	1142	7	158	0	0	NC_3_22636698	NC_3_22636698	9331.79	473.906	8.560250357e-002	1.115581272e-001	4.428821139e-001	2.659038e+002	3.238374e+002	3.548813e+001	6.663935e+001	107.5	99.5	25	57	7.837327e+000	1.930018e+001	0	0	0	0	0	0	0	0	1	0	0	65.3369	39.2471	1	1	1	1	24.4106	25.5203	57.9
DATA	1143	7	159	0	0	NC_4_12514103	NC_4_12514103	9353.33	473.618	7.255612770e-002	6.763579450e-002	2.833844365e-001	9.120190e+002	1.077854e+003	9.418141e+001	1.225875e+002	255	195	26	57	8.110293e+000	1.990440e+001	0	0	0	0	0	0	0	0	0	0	0	224.099	130.286	1	1	1	1	24.8756	26.152	58.2891
DATA	1144	7	160	0	0	Col_1_1157177	Col_1_1157177	9373.78	473.444	-3.370899756e-002	7.478370860e-002	6.521674196e-001	6.691117e+002	6.191411e+002	7.091742e+001	8.520982e+001	194	130	25	55	7.989062e+000	1.892991e+001	0	0	0	0	0	0	0	0	1	0	0	164.439	74.649	1	1	1	1	25.1049	25.4592	56.7326
DATA	1145	7	161	66	-1	(-)3xSLv1	NegativeControl	9395.29	473.5	0.000000000e+000	7.189527478e-001	1.000000000e+000	2.334048e+001	5.833048e+001	2.348995e+001	5.871609e+001	35	65	25	55	8.095776e+000	1.856514e+001	0	0	0	0	0	0	0	0	1	1	0	-3.20181	1.49411	0	0	0	0	27.0811	25.0368	55.4426
DATA	1146	7	162	0	0	Col_3_6704617	Col_3_6704617	9416.4	473.414	6.835964994e-002	7.337115816e-002	3.514934098e-001	6.409228e+002	7.501798e+002	6.825739e+001	9.535417e+001	194	161	25	54	8.086206e+000	1.889619e+001	0	0	0	0	0	0	0	0	1	1	0	157.643	89.9592	1	1	1	1	27.501	25.3431	55.1777
DATA	1147	7	163	0	0	Col_1_16493594	Col_1_16493594	9437.6	473.414	-9.867435080e-002	1.082433035e-001	3.619805162e-001	3.477587e+002	2.770791e+002	4.195105e+001	6.520435e+001	123	93.5	24	54	7.706170e+000	1.837856e+001	0	0	0	0	0	0	0	0	1	1	0	85.5919	33.135	1	1	1	0	30	24.6361	55.5265
DATA	1148	7	164	0	0	NC_5_11476187	NC_5_11476187	9457.96	473.8	-1.181272720e-001	1.068870234e-001	2.690902332e-001	3.637318e+002	2.771112e+002	4.327344e+001	6.534967e+001	119	98	24	55	7.486270e+000	1.902523e+001	0	0	0	0	0	0	0	0	1	1	0	89.6003	33.0498	1	1	1	0	23.696	24.1492	56.6103
DATA	1149	8	1	0	0	Col_3_9987998	Col_3_9987998	6020.35	478.923	1.633785410e-002	1.617147336e-001	9.195275557e-001	1.695581e+002	1.760582e+002	2.830291e+001	5.777999e+001	86.5	90.5	31	64	9.053438e+000	2.089856e+001	0	0	0	0	0	0	0	0	0	0	0	43.2085	22.5815	1	1	1	0	17.2609	31.7338	65.1718
DATA	1150	8	2	0	0	NC_1_4326096	NC_1_4326096	6041.98	477.961	2.579376196e-001	2.877032736e-001	3.699641944e-001	6.768117e+001	1.225760e+002	2.374253e+001	5.643899e+001	54	87.5	31	64	9.031455e+000	2.096747e+001	0	0	0	0	0	0	0	0	0	0	0	17.1747	15.7048	1	1	0	0	23.2073	31.6333	65.3406
DATA	1151	8	3	0	0	NC_1_17666204	NC_1_17666204	6063.02	478.286	1.131036319e-001	1.340983734e-001	3.989836612e-001	1.910957e+002	2.479446e+002	2.977899e+001	6.046615e+001	88	95.5	32	64	9.100586e+000	2.242907e+001	0	0	0	0	0	0	0	0	0	0	0	48.3194	31.7346	1	1	1	0	25.5572	32.8711	65.7947
DATA	1152	8	4	0	0	Col_2_11431397	Col_2_11431397	6084.1	478.603	-4.502324839e-002	6.290367244e-002	4.741462747e-001	2.109872e+003	1.902098e+003	2.122279e+002	1.980581e+002	560	314	32	66	9.061265e+000	2.145446e+001	0	0	0	0	0	0	0	0	0	0	0	531.719	243.216	1	1	1	1	25.7804	33.1795	66.5897
DATA	1153	8	5	0	0	Col_3_14934827	Col_3_14934827	6105.06	479	-1.003453712e-001	9.545908584e-002	2.931726128e-001	4.014744e+002	3.186490e+002	4.626143e+001	6.378171e+001	143	106	32	65	9.508596e+000	2.023687e+001	0	0	0	0	0	0	0	0	0	0	0	100.87	40.7082	1	1	1	1	22.7082	32.6011	66.3181
DATA	1154	8	6	0	0	NC_3_17290102	NC_3_17290102	6126.5	478.676	5.165434936e-001	5.277758286e-001	3.277195427e-001	2.594236e+001	8.522226e+001	2.319982e+001	5.594967e+001	48.5	74	32	67	9.354008e+000	2.086350e+001	0	0	0	0	0	0	0	0	0	0	0	6.49833	10.8785	1	1	0	0	30	32.1806	66.8534
DATA	1155	8	7	0	0	Col_5_9122375	Col_5_9122375	6147.57	478.701	1.359412742e-001	1.128947888e-001	2.285349832e-001	2.362043e+002	3.230197e+002	3.304940e+001	6.407628e+001	104	107	32	66	9.569733e+000	2.039410e+001	0	0	0	0	0	0	0	0	0	0	0	59.0098	41.2018	1	1	1	1	26.8687	32.2031	66.4627
DATA	1156	8	8	0	0	NC_1_23209995	NC_1_23209995	6168.22	478.745	-2.894775855e-002	6.267690513e-002	6.441839730e-001	2.206396e+003	2.064124e+003	2.218530e+002	2.137115e+002	579	316	32	66	9.060193e+000	2.044073e+001	0	0	0	0	0	0	0	0	0	0	0	549.9	263.104	1	1	1	1	24.8756	31.9039	66.5013
DATA	1157	8	9	0	0	NC_1_27909008	NC_1_27909008	6190	478.5	4.443662429e-001	6.529241923e-001	4.961381627e-001	2.307769e+001	6.420348e+001	2.323434e+001	5.578235e+001	44	75	32	66	9.133945e+000	2.018724e+001	0	0	0	0	0	0	0	0	0	0	0	1.59619	8.17847	0	1	0	0	30	31.8598	65.5391
DATA	1158	8	10	0	0	NC_4_1562000	NC_4_1562000	6211.37	479	4.028274967e-001	3.215926072e-001	2.103506422e-001	5.055433e+001	1.278162e+002	2.381328e+001	5.689891e+001	54	86	32	66	8.792302e+000	2.262376e+001	0	0	0	0	0	0	0	0	0	0	0	12.5458	16.272	1	1	0	0	29.1201	32.2829	66.423
DATA	1159	8	11	0	0	Col_2_1583000	Col_2_1583000	6232.1	479.078	-2.269546990e-002	8.345889810e-002	7.856713130e-001	4.749610e+002	4.507778e+002	5.290842e+001	7.147889e+001	155.5	122	33	63	9.229972e+000	2.049710e+001	0	0	0	0	0	0	0	0	0	0	0	117.661	57.3584	1	1	1	1	23.696	32.9674	64.7893
DATA	1160	8	12	0	0	NC_2_1694733	NC_2_1694733	6253.56	478.973	4.190950224e-001	6.727903710e-001	5.333366606e-001	2.320147e+001	6.089905e+001	2.335005e+001	5.583135e+001	43	81	31	62	8.746359e+000	2.052466e+001	0	0	0	0	0	0	0	0	0	0	0	-0.151409	7.74543	0	1	0	0	29.1201	31.8892	63.5042
DATA	1161	8	13	0	0	NC_2_4655863	NC_2_4655863	6274.22	478.941	1.800870015e-001	4.306933442e-001	6.758500460e-001	4.956289e+001	7.503150e+001	2.390210e+001	5.602463e+001	55	79	31	60	8.653342e+000	1.955988e+001	0	0	0	0	0	0	0	0	0	0	0	12.2408	9.53914	1	1	0	0	30	31.8153	61.1335
DATA	1162	8	14	0	0	Col_5_14954078	Col_5_14954078	6295.44	478.5	8.284211237e-002	6.846463397e-002	2.262794254e-001	8.111230e+002	9.815870e+002	8.442395e+001	1.127814e+002	249.5	185.5	30	62	8.403366e+000	2.109269e+001	0	0	0	0	0	0	0	0	0	0	0	200.061	124.753	1	1	1	1	24.4106	31.2005	63.0196
DATA	1163	8	15	0	0	Col_2_6442423	Col_2_6442423	6316.97	478.621	-1.475646358e-003	8.605782287e-002	9.863192245e-001	4.351556e+002	4.336795e+002	4.942623e+001	7.047822e+001	146	115.5	32	63	9.039679e+000	2.047355e+001	0	0	0	0	0	0	0	0	0	0	0	107.217	55.1007	1	1	1	1	26.0017	32.0809	63.777
DATA	1164	8	16	0	0	NC_3_20220404	NC_3_20220404	6338.53	478.818	1.796328030e-002	8.944735910e-002	8.408352880e-001	3.946931e+002	4.113607e+002	4.591422e+001	6.913871e+001	132	120	32	64	8.914916e+000	2.035737e+001	0	0	0	0	0	0	0	0	0	0	0	97.1647	52.2516	1	1	1	1	27.7085	32.031	63.8656
DATA	1165	8	17	0	0	Col_4_14303187	Col_4_14303187	6359.58	478.433	-1.728365873e-001	8.120199991e-002	3.329755398e-002	6.262581e+002	4.206460e+002	6.688156e+001	6.970313e+001	197	127	31	64	9.131996e+000	2.165040e+001	0	0	0	0	0	0	0	0	0	0	0	154.05	53.4214	1	1	1	1	27.501	32.0207	64.7339
DATA	1166	8	18	0	0	NC_1_29245885	NC_1_29245885	6380.23	478.5	-7.384596822e-002	6.719205059e-002	2.717557063e-001	1.079436e+003	9.106489e+002	1.104697e+002	1.066903e+002	304	182.5	31	63.5	8.843838e+000	1.971877e+001	0	0	0	0	0	0	0	0	0	0	0	265.386	115.634	1	1	1	1	25.3321	31.7302	64.4021
DATA	1167	8	19	0	0	Col_4_7141716	Col_4_7141716	6401.08	478.407	2.841940720e-001	1.647100074e-001	8.445168766e-002	1.232679e+002	2.371615e+002	2.653558e+001	6.044064e+001	73	92	32	64	9.703831e+000	2.173983e+001	0	0	0	0	0	0	0	0	0	0	0	30.2936	30.1117	1	1	1	0	26.0017	32.418	66.164
DATA	1168	8	20	0	0	NC_1_18645117	NC_1_18645117	6423.02	478.908	-5.907113170e-002	7.323704382e-002	4.199116728e-001	7.093392e+002	6.191314e+002	7.472609e+001	8.321261e+001	205	137	31	63	9.385105e+000	2.053420e+001	0	0	0	0	0	0	0	0	0	0	0	174.295	78.6032	1	1	1	1	27.9146	32.1848	64.1196
DATA	1169	8	21	0	0	Col_5_17693071	Col_5_17693071	6444	478.797	-5.909882626e-002	6.833204711e-002	3.871062209e-001	9.517606e+002	8.306707e+002	9.803566e+001	9.995651e+001	275.5	179	31	62	9.241780e+000	2.023433e+001	0	0	0	0	0	0	0	0	0	0	0	233.831	105.459	1	1	1	1	28.1191	31.4919	63.8432
DATA	1170	8	22	0	0	Col_3_1210390	Col_3_1210390	6464.72	479.172	-2.664020180e-002	9.793630899e-002	7.856100406e-001	3.544713e+002	3.333810e+002	4.253116e+001	6.482684e+001	128	112	30	63	9.348039e+000	2.054945e+001	0	0	0	0	0	0	0	0	0	0	0	87.0961	42.3252	1	1	1	1	25.7804	30.8029	64.9206
DATA	1171	8	23	0	0	Col_1_9004147	Col_1_9004147	6485.79	478.362	-5.816557562e-002	7.728248906e-002	4.516687435e-001	6.009265e+002	5.256005e+002	6.452542e+001	7.650529e+001	176	138	31	62	8.960184e+000	1.998804e+001	0	0	0	0	0	0	0	0	0	0	0	147.652	66.7353	1	1	1	1	25.7804	31.206	64.1206
DATA	1172	8	24	0	0	NC_5_20995844	NC_5_20995844	6508.23	478.786	0.000000000e+000	5.739411557e-001	1.000000000e+000	3.742320e+001	5.523419e+001	2.379048e+001	5.558687e+001	49.5	68	29	64.5	8.015620e+000	2.024371e+001	0	0	0	0	0	0	0	0	0	0	0	9.19863	-0.0262566	1	0	0	0	30	29.5782	64.6508
DATA	1173	8	25	0	0	Col_5_17176006	Col_5_17176006	6527.46	479.108	-3.058700740e-002	7.153057340e-002	6.689369278e-001	7.423010e+002	6.918199e+002	7.785642e+001	8.874299e+001	225	141	30	65	8.424019e+000	1.975469e+001	0	0	0	0	0	0	0	0	0	0	0	182.535	87.859	1	1	1	1	26.8687	30.3624	64.9831
DATA	1174	8	26	0	0	Col_4_14570188	Col_4_14570188	6549.17	478.362	-1.881370909e-001	7.045119576e-002	7.574742087e-003	1.078670e+003	6.994418e+002	1.103920e+002	8.933122e+001	314	151	30	64	8.745158e+000	1.905201e+001	0	0	0	0	0	0	0	0	0	0	0	265.351	88.8456	1	1	1	1	25.7804	30.8512	63.7154
DATA	1175	8	27	0	0	NC_4_18298466	NC_4_18298466	6570.88	478.652	-5.871146771e-002	6.506550719e-002	3.668741807e-001	1.346343e+003	1.176100e+003	1.366628e+002	1.300719e+002	361	220	29	62.5	8.674593e+000	1.958436e+001	0	0	0	0	0	0	0	0	0	0	0	331.426	149.423	1	1	1	1	27.501	30.2605	63.5842
DATA	1176	8	28	0	0	Col_5_10483806	Col_5_10483806	6591.91	478.913	6.762394052e-002	9.616350746e-002	4.819197033e-001	3.281568e+002	3.834470e+002	4.032815e+001	6.749412e+001	121	114	30	61	9.580425e+000	1.904226e+001	0	0	0	0	0	0	0	0	0	0	0	80.8436	48.7284	1	1	1	1	28.1191	30.9354	63.2444
DATA	1177	8	29	0	0	NC_5_18260853	NC_5_18260853	6613.37	479	2.723955166e-001	1.438672614e-001	5.830722839e-002	1.473684e+002	2.759306e+002	2.767193e+001	6.200640e+001	73.5	98.5	29	61	8.545992e+000	1.913828e+001	0	0	0	0	0	0	0	0	0	0	0	36.336	35.075	1	1	1	0	29.1201	29.6686	63.2962
DATA	1178	8	30	0	0	NC_3_6810841	NC_3_6810841	6634	479.393	3.627491644e-002	7.301069944e-002	6.192991762e-001	6.377164e+002	6.932701e+002	6.792886e+001	8.881376e+001	191	158.5	29	62	8.321510e+000	1.895999e+001	0	0	0	0	0	0	0	0	0	0	0	157.39	88.1506	1	1	1	1	26.4388	29.4827	63.9913
DATA	1179	8	31	0	0	Col_4_17281034	Col_4_17281034	6655.62	478.859	8.979863243e-002	8.508017725e-002	2.912154876e-001	4.037693e+002	4.965145e+002	4.665620e+001	7.446254e+001	139.5	128	29	64	8.045389e+000	2.000053e+001	0	0	0	0	0	0	0	0	0	0	0	99.7426	63.1557	1	1	1	1	26.8687	29.7611	64.8889
DATA	1180	8	32	0	0	NC_5_9457189	NC_5_9457189	6677	478.569	-1.551690721e-001	6.810749063e-002	2.270890359e-002	1.205006e+003	8.429853e+002	1.227427e+002	1.009124e+002	335	174	29	65	8.717088e+000	2.042393e+001	0	0	0	0	0	0	0	0	0	0	0	297.979	107.267	1	1	1	1	26.8687	29.6795	65.2164
DATA	1181	8	33	0	0	NC_1_13881867	NC_1_13881867	6697.86	479.042	-1.183632556e-001	7.176018774e-002	9.906001101e-002	8.407039e+002	6.401471e+002	8.724604e+001	8.469164e+001	252	143.5	29	64	8.763475e+000	1.959775e+001	0	0	0	0	0	0	0	0	0	0	0	208.148	81.4866	1	1	1	1	28.1191	29.5155	64.9606
DATA	1182	8	34	0	0	NC_1_29318716	NC_1_29318716	6719	478.797	0.000000000e+000	5.201628356e-001	1.000000000e+000	4.596152e+001	5.507552e+001	2.374627e+001	5.547374e+001	51	73.5	30	63	8.700053e+000	2.126042e+001	0	0	0	0	0	0	0	0	0	0	0	11.3929	2.89337	1	0	0	0	30	30.2795	63.7041
DATA	1183	8	35	0	-1	NC2_00147876	NC2_00147876	6740.12	479	0.000000000e+000	7.093260069e-001	1.000000000e+000	2.311832e+001	5.505170e+001	2.326637e+001	5.542709e+001	39.5	65	30	64	9.908313e+000	2.168237e+001	0	0	0	0	0	0	0	0	0	0	0	-1.72291	2.0725	0	0	0	0	30	31.2351	66.238
DATA	1184	8	36	0	0	NC_4_4163087	NC_4_4163087	6762.05	478.375	2.859704531e-002	1.194127407e-001	8.107328696e-001	2.464642e+002	2.632394e+002	3.387298e+001	6.131375e+001	96	99	31	66	1.011199e+001	2.177668e+001	0	0	0	0	0	0	0	0	0	0	0	61.2532	33.5544	1	1	1	0	26.4388	31.8151	67.3361
DATA	1185	8	37	0	0	NC_3_15285536	NC_3_15285536	6782.5	479	3.569165975e-001	2.085449716e-001	8.699605201e-002	8.548109e+001	1.944405e+002	2.472670e+001	5.866654e+001	62	93	31	66	9.680915e+000	2.169560e+001	0	0	0	0	0	0	0	0	0	0	0	21.2758	24.7958	1	1	0	0	30	32.2024	68.2827
DATA	1186	8	38	0	0	Col_3_20740722	Col_3_20740722	6803.62	479	1.784874353e-001	1.965609635e-001	3.638511302e-001	1.132285e+002	1.707824e+002	2.578718e+001	5.789881e+001	66	90	31	64.5	9.437133e+000	2.151946e+001	0	0	0	0	0	0	0	0	0	0	0	28.2231	21.7898	1	1	0	0	29.1201	31.4265	67.1
DATA	1187	8	39	0	0	NC_2_18978930	NC_2_18978930	6824.92	479.18	-1.010802884e-001	6.265077382e-002	1.066592671e-001	3.546203e+003	2.809851e+003	3.553740e+002	2.863740e+002	936	407	29	64	8.660816e+000	2.137112e+001	0	0	0	0	0	0	0	0	0	0	0	885.293	358.69	1	1	1	1	26.8687	29.7768	66.375
DATA	1188	8	40	0	0	Col_3_978513	Col_3_978513	6846.16	479.597	1.739535664e-001	9.773939167e-002	7.511370758e-002	2.844569e+002	4.245903e+002	3.664044e+001	6.969194e+001	113.5	120.5	30.5	62	8.678054e+000	2.132038e+001	0	0	0	0	0	0	0	0	0	0	0	71.1294	54.2295	1	1	1	1	26.2212	30.6135	64.1871
DATA	1189	8	41	0	0	Col_5_19352954	Col_5_19352954	6867.09	478.892	-1.575086435e-001	9.711346094e-002	1.048240586e-001	4.197442e+002	2.920627e+002	4.789235e+001	6.247941e+001	149	99	30	60	8.882682e+000	1.999116e+001	0	0	0	0	0	0	0	0	0	0	0	105.11	37.3244	1	1	1	1	27.7085	30.2584	62.2725
DATA	1190	8	42	0	0	NC_3_6676088	NC_3_6676088	6888.07	479.425	5.882187161e-001	3.767948932e-001	1.184975465e-001	3.327765e+001	1.289352e+002	2.326124e+001	5.668839e+001	46.5	75	29	63	9.297921e+000	2.061908e+001	0	0	0	0	0	0	0	0	0	0	0	8.34747	16.4864	1	1	0	0	30	30.0289	63.2312
DATA	1191	8	43	0	0	Col_5_8224502	Col_5_8224502	6909.35	479.175	-4.314546982e-002	6.433901478e-002	5.024780920e-001	1.453816e+003	1.316328e+003	1.471873e+002	1.427265e+002	404.5	237.5	30	62	9.493837e+000	2.088217e+001	0	0	0	0	0	0	0	0	0	0	0	365.271	168.414	1	1	1	1	26.6546	30.1261	62.0896
DATA	1192	8	44	0	0	NC_2_6770075	NC_2_6770075	6930.5	479	-6.262346810e-002	9.123536767e-002	4.924642795e-001	4.143093e+002	3.586751e+002	4.736116e+001	6.577597e+001	145	111	29	62	9.341124e+000	2.171022e+001	0	0	0	0	0	0	0	0	0	0	0	104.267	45.9175	1	1	1	1	29.1201	29.9584	62.1274
DATA	1193	8	45	0	0	NC_1_11089576	NC_1_11089576	6951.62	479	1.008414264e-001	1.372103189e-001	4.623757078e-001	1.881796e+002	2.373635e+002	2.964597e+001	5.999758e+001	85	100.5	29	63	9.143783e+000	2.222320e+001	0	0	0	0	0	0	0	0	0	0	0	47.4388	30.4058	1	1	1	0	29.1201	29.5442	63.6923
DATA	1194	8	46	0	0	NC_4_5662040	NC_4_5662040	6972.83	479	5.525516377e-002	1.114345961e-001	6.199982238e-001	2.615529e+002	2.970398e+002	3.474274e+001	6.256873e+001	106.5	109.5	30	65	8.904328e+000	2.188676e+001	0	0	0	0	0	0	0	0	0	0	0	66.0496	38.0739	1	1	1	1	30	30.0476	64.9748
DATA	1195	8	47	0	0	NC_1_13142438	NC_1_13142438	6994	479.203	-6.085154840e-002	1.529421925e-001	6.907239026e-001	1.981355e+002	1.722308e+002	3.022718e+001	5.766610e+001	89	87	30	67	9.112391e+000	2.113790e+001	0	0	0	0	0	0	0	0	0	0	0	50.1238	22.0899	1	1	1	0	28.1191	30.5813	67.4548
DATA	1196	8	48	0	0	Col_1_22706432	Col_1_22706432	7015.12	479.22	-5.295238800e-002	6.600716567e-002	4.224246621e-001	1.159139e+003	1.026084e+003	1.181326e+002	1.164190e+002	332.5	183.5	30	65	8.861379e+000	2.102990e+001	0	0	0	0	0	0	0	0	0	0	0	293.749	131.687	1	1	1	1	23.9365	30.4606	66.6706
DATA	1197	8	49	0	0	NC_1_9626955	NC_1_9626955	7036.27	478.885	-1.151577801e-001	6.278964092e-002	6.665025067e-002	3.805834e+003	2.919390e+003	3.812627e+002	2.970678e+002	970	423.5	30	63	9.111061e+000	2.081530e+001	0	0	0	0	0	0	0	0	0	0	0	966.113	374.919	1	1	1	1	24.1747	30.8052	65.0442
DATA	1198	8	50	0	0	Col_2_14141517	Col_2_14141517	7057.43	480.078	1.761535702e-002	7.025018655e-002	8.020060500e-001	7.425473e+002	7.732848e+002	7.764828e+001	9.485228e+001	226	161	29	61	8.703688e+000	2.042609e+001	0	0	0	0	0	0	0	0	0	0	0	188.868	99.3682	1	1	1	1	23.9365	29.8369	63.3846
DATA	1199	8	51	0	0	NC_3_17433516	NC_3_17433516	7079.07	479.414	4.821223161e-002	1.674933830e-001	7.734649380e-001	1.565595e+002	1.749411e+002	2.754753e+001	5.761166e+001	70	88.5	29	62.5	8.881054e+000	2.181095e+001	0	0	0	0	0	0	0	0	0	0	0	39.8883	22.4958	1	1	1	0	17.9125	29.7845	65.826
DATA	1200	8	52	0	0	Col_5_22027492	Col_5_22027492	7099.74	479	2.531246909e-001	7.697568450e-002	1.007685685e-003	4.721058e+002	8.455981e+002	5.235369e+001	1.007941e+002	151	173.5	29	63	8.789640e+000	2.121367e+001	0	0	0	0	0	0	0	0	0	0	0	120.481	108.808	1	1	1	1	26.8687	29.4097	64.6285
DATA	1201	8	53	0	0	NC_1_7645684	NC_1_7645684	7120.62	479.64	7.270074896e-002	7.312088652e-002	3.200991249e-001	6.046740e+002	7.148617e+002	6.454839e+001	9.008648e+001	194	162.5	29	63.5	8.690569e+000	2.025177e+001	0	0	0	0	0	0	0	0	0	0	0	154.597	92.0433	1	1	1	1	24.4106	29.663	65.6823
DATA	1202	8	54	0	0	NC_3_6640408	NC_3_6640408	7141.72	479.263	-8.388502987e-002	8.233364631e-002	3.082776781e-001	5.211098e+002	4.295801e+002	5.678062e+001	6.961771e+001	168	123.5	30	63.5	8.978181e+000	2.067753e+001	0	0	0	0	0	0	0	0	0	0	0	133.455	55.3488	1	1	1	1	25.1049	30.3552	65.5738
DATA	1203	8	55	0	0	NC_4_9013063	NC_4_9013063	7162.82	479.088	1.635363690e-001	1.272912216e-001	1.988824880e-001	1.916100e+002	2.792252e+002	2.956193e+001	6.145635e+001	87.5	105.5	30	64	9.044741e+000	2.110098e+001	0	0	0	0	0	0	0	0	0	0	0	49.1541	36.0006	1	1	1	1	27.9146	30.7709	65.905
DATA	1204	8	56	0	0	Col_4_4192341	Col_4_4192341	7183.96	479.538	-6.741850528e-003	6.917985989e-002	9.223659036e-001	8.132488e+002	8.007217e+002	8.437232e+001	9.697889e+001	242.5	162	30	65	8.911709e+000	1.987694e+001	0	0	0	0	0	0	0	0	0	0	0	208.998	103.304	1	1	1	1	24.8756	30.5891	67.0718
DATA	1205	8	57	0	0	NC_5_10921629	NC_5_10921629	7205.4	479.558	-6.046925651e-002	8.698594340e-002	4.869542594e-001	4.481507e+002	3.899015e+002	5.011593e+001	6.715335e+001	154	119.5	29	63	8.744642e+000	2.036219e+001	0	0	0	0	0	0	0	0	0	0	0	115.37	50.3363	1	1	1	1	24.4106	29.7739	65.0505
DATA	1206	8	58	0	0	NC_1_29256027	NC_1_29256027	7226.2	479.797	-6.625771728e-002	1.274712139e-001	6.032129311e-001	2.479186e+002	2.128391e+002	3.340892e+001	5.863897e+001	104.5	93.5	29	64	9.211467e+000	2.075201e+001	0	0	0	0	0	0	0	0	0	0	0	63.9307	27.4951	1	1	1	0	25.7804	30.1189	66.6563
DATA	1207	8	59	0	0	Col_2_8862824	Col_2_8862824	7248	479.456	1.116533077e-002	7.695047880e-002	8.846338032e-001	5.457976e+002	5.600116e+002	5.898157e+001	7.821468e+001	184	145	29	63	8.741645e+000	2.119713e+001	0	0	0	0	0	0	0	0	0	0	0	140.976	72.3937	1	1	1	1	25.7804	29.4774	65.8015
DATA	1208	8	60	0	0	Col_1_16271383	Col_1_16271383	7268.96	479.768	4.077036957e-002	6.818087082e-002	5.498574626e-001	8.315333e+002	9.133769e+002	8.609699e+001	1.063965e+002	259	183	29	65	8.597566e+000	2.104892e+001	0	0	0	0	0	0	0	0	0	0	0	215.137	118.149	1	1	1	1	25.3321	29.5079	66.0289
DATA	1209	8	61	0	0	NC_1_10701219	NC_1_10701219	7290.47	479.745	-1.119477923e-001	6.948859355e-002	1.071744951e-001	9.406766e+002	7.269299e+002	9.667126e+001	9.087350e+001	282	156	29	65	9.056481e+000	2.168538e+001	0	0	0	0	0	0	0	0	0	0	0	243.769	94.0929	1	1	1	1	24.1747	29.7839	67.5789
DATA	1210	8	62	0	0	NC_3_2937666	NC_3_2937666	7311.41	479.686	-5.291839946e-002	7.388488576e-002	4.738507833e-001	6.657781e+002	5.894014e+002	7.019751e+001	8.027380e+001	214	151.5	29	63	8.274803e+000	2.181034e+001	0	0	0	0	0	0	0	0	0	0	0	172.796	76.3399	1	1	1	1	24.4106	29.7019	65.7604
DATA	1211	8	63	0	0	Col_5_9508153	Col_5_9508153	7332.84	479.241	-2.676668623e-002	9.091121411e-002	7.684318883e-001	3.932372e+002	3.697327e+002	4.516618e+001	6.582591e+001	140	111	29	64	8.120249e+000	2.125326e+001	0	0	0	0	0	0	0	0	0	0	0	102.211	47.9198	1	1	1	1	25.7804	29.85	65.1611
DATA	1212	8	64	0	0	NC_1_8329521	NC_1_8329521	7353.17	478.831	-1.893056788e-002	1.060150706e-001	8.582793764e-001	3.019480e+002	2.890691e+002	3.747013e+001	6.162772e+001	117	103	29	64	8.093142e+000	1.978549e+001	0	0	0	0	0	0	0	0	0	0	0	78.5903	37.4884	1	1	1	1	27.2919	29.8466	65.2381
DATA	1213	8	65	0	0	NC_1_3372978	NC_1_3372978	7375.35	478.212	-9.363296053e-002	6.758555142e-002	1.659304960e-001	1.054900e+003	8.503122e+002	1.077916e+002	1.009391e+002	309.5	175.5	29	62	8.623088e+000	1.903003e+001	0	0	0	0	0	0	0	0	0	0	0	274.957	110.348	1	1	1	1	24.6442	29.9558	63.4889
DATA	1214	8	66	0	0	NC_4_6047408	NC_4_6047408	7394.95	479.214	-9.511287936e-002	2.334687546e-001	6.837214339e-001	1.261017e+002	1.012997e+002	2.546481e+001	5.529873e+001	68	89	30	63	9.738288e+000	1.949841e+001	0	0	0	0	0	0	0	0	0	0	0	32.9167	13.1528	1	1	1	0	21.6755	30.4392	64.1409
DATA	1215	8	67	0	0	NC_5_12090751	NC_5_12090751	7417.3	478.65	1.948642120e-001	1.021730894e-001	5.649506757e-002	2.532683e+002	3.966844e+002	3.360903e+001	6.726860e+001	103	120	29	64	9.503916e+000	2.174715e+001	0	0	0	0	0	0	0	0	0	0	0	66.2007	51.5394	1	1	1	1	26.2212	29.8225	64.9661
DATA	1216	8	68	0	0	Col_2_2766002	Col_2_2766002	7438.26	479.046	-6.036699220e-002	1.071366690e-001	5.731231885e-001	3.111869e+002	2.708035e+002	3.814640e+001	6.067561e+001	121.5	102	28	61.5	9.261552e+000	2.204639e+001	0	0	0	0	0	0	0	0	0	0	0	81.452	35.2039	1	1	1	0	21.6755	28.9347	63.2045
DATA	1217	8	69	0	0	NC_2_17867801	NC_2_17867801	7459.25	479.151	-1.225803339e-001	7.004546455e-002	8.011640046e-002	9.191801e+002	6.931389e+002	9.452220e+001	8.803011e+001	279	152.5	28	62	8.668175e+000	2.206458e+001	0	0	0	0	0	0	0	0	0	0	0	240.901	90.1572	1	1	1	1	24.4106	28.7027	63.7928
DATA	1218	8	70	0	0	Col_5_16696916	Col_5_16696916	7480.27	479.2	1.432257529e-001	7.910037124e-002	7.018981289e-002	4.461312e+002	6.204237e+002	4.974600e+001	8.240694e+001	157	148	28	64	8.729190e+000	1.990414e+001	0	0	0	0	0	0	0	0	0	0	0	117.067	80.7434	1	1	1	1	24.8756	29.4384	64.5616
DATA	1219	8	71	0	0	NC_1_19312031	NC_1_19312031	7501.57	479.298	0.000000000e+000	7.161065709e-001	1.000000000e+000	2.184128e+001	5.386375e+001	2.198132e+001	5.420885e+001	41	68	29	64	9.018295e+000	2.036715e+001	0	0	0	0	0	0	0	0	0	0	0	0.233899	0.462348	0	0	0	0	30	29.9733	65.638
DATA	1220	8	72	0	0	Col_2_14047850	Col_2_14047850	7522.77	479.212	-1.078878928e-001	8.016731238e-002	1.783721741e-001	5.669633e+002	4.422492e+002	6.079942e+001	6.993711e+001	188	126	29	65	8.184515e+000	2.073163e+001	0	0	0	0	0	0	0	0	0	0	0	149.119	57.617	1	1	1	1	24.4106	29.4687	65.3612
DATA	1221	8	73	0	0	NC_3_13455538	NC_3_13455538	7544.39	478.964	3.565064733e-002	6.153462511e-002	5.623468702e-001	1.268422e+004	1.376938e+004	1.268612e+003	1.378003e+003	3152	1802	29	67	8.484583e+000	2.108977e+001	0	0	0	0	0	0	0	0	0	0	0	3339.64	1794.85	1	1	1	1	24.8756	29.6893	66.6017
DATA	1222	8	74	0	0	NC_5_8777236	NC_5_8777236	7564.93	479.125	3.211547678e-002	6.845030334e-002	6.389413618e-001	8.123563e+002	8.747059e+002	8.413877e+001	1.028620e+002	255.5	180.5	30	65	8.633054e+000	2.061967e+001	0	0	0	0	0	0	0	0	0	0	0	214.103	114.073	1	1	1	1	25.1049	29.9725	65.6171
DATA	1223	8	75	0	0	Col_2_4652064	Col_2_4652064	7586.25	479.643	1.379094407e-002	6.541358189e-002	8.330223307e-001	1.109919e+003	1.145729e+003	1.131295e+002	1.267035e+002	329	215	30	64	8.652308e+000	2.085343e+001	0	0	0	0	0	0	0	0	0	0	0	292.836	149.485	1	1	1	1	25.1049	29.9653	64.5147
DATA	1224	8	76	0	0	Col_5_14751314	Col_5_14751314	7608	479.7	-2.675027645e-002	6.255452961e-002	6.689195552e-001	2.249137e+003	2.114783e+003	2.259743e+002	2.182823e+002	627	337	30	64	8.708215e+000	2.145969e+001	0	0	0	0	0	0	0	0	0	0	0	593.959	276.048	1	1	1	1	26.2212	30.1229	64.0571
DATA	1225	8	77	0	0	Col_4_4594032	Col_4_4594032	7628.9	479.397	-7.006523343e-002	6.346202170e-002	2.695715330e-001	1.872980e+003	1.593925e+003	1.885683e+002	1.683077e+002	530	272	30	63	8.498182e+000	2.121828e+001	0	0	0	0	0	0	0	0	0	0	0	495.009	208.152	1	1	1	1	25.7804	30.0936	64.2861
DATA	1226	8	78	0	0	Col_4_10485736	Col_4_10485736	7650.14	479.158	-6.241152562e-002	6.274966235e-002	3.199253317e-001	2.357500e+003	2.041927e+003	2.367590e+002	2.112194e+002	643.5	334	30	62	8.028606e+000	2.005380e+001	0	0	0	0	0	0	0	0	0	0	0	623.528	266.771	1	1	1	1	25.1049	30.0704	63.9196
DATA	1227	8	79	0	0	Col_2_8113336	Col_2_8113336	7670.91	479.652	-1.031387495e-001	1.458609107e-001	4.795022096e-001	2.153577e+002	1.698328e+002	3.065578e+001	5.661528e+001	102	86	31	64	9.020700e+000	2.037079e+001	0	0	0	0	0	0	0	0	0	0	0	57.0043	22.1962	1	1	1	0	22.7082	30.3029	65.5442
DATA	1228	8	80	0	0	Col_5_10087582	Col_5_10087582	7692.59	479.611	2.173452958e-001	7.733643323e-002	4.948198136e-003	4.574685e+002	7.545822e+002	5.067668e+001	9.278230e+001	161	167	31	63	9.090773e+000	2.052453e+001	0	0	0	0	0	0	0	0	0	0	0	121.171	98.6575	1	1	1	1	24.4106	30.3874	64.9058
DATA	1229	8	81	0	0	Col_3_14669038	Col_3_14669038	7712.61	479.512	-8.295877878e-002	6.408375368e-002	1.954800654e-001	1.668041e+003	1.377996e+003	1.682214e+002	1.479912e+002	480	238	30	61	8.797556e+000	1.974069e+001	0	0	0	0	0	0	0	0	0	0	0	442.061	180.226	1	1	1	1	21.6755	29.7219	63.9305
DATA	1230	8	82	0	0	NC_5_26681810	NC_5_26681810	7734.58	479.618	5.119942010e-002	7.360694427e-002	4.866927319e-001	5.907874e+002	6.647075e+002	6.296494e+001	8.560987e+001	192	154	28	61	8.791306e+000	1.858614e+001	0	0	0	0	0	0	0	0	0	0	0	156.659	86.9655	1	1	1	1	24.8756	28.7564	62.8357
DATA	1231	8	83	0	0	NC_4_18134567	NC_4_18134567	7755.89	479.579	2.304669712e-002	1.132153033e-001	8.386932814e-001	2.586633e+002	2.727606e+002	3.380701e+001	6.043902e+001	107	99	28	60	8.619294e+000	1.848117e+001	0	0	0	0	0	0	0	0	0	0	0	68.6216	35.697	1	1	1	1	25.7804	28.8152	62.2082
DATA	1232	8	84	0	0	NC_5_18424369	NC_5_18424369	7776.67	479.391	2.126939324e-001	1.372277521e-001	1.211574242e-001	1.615209e+002	2.635862e+002	2.709964e+001	6.001678e+001	86	102.5	28	64	8.848323e+000	2.075286e+001	0	0	0	0	0	0	0	0	0	0	0	42.866	34.5062	1	1	1	0	27.2919	29.1301	64.3225
DATA	1233	8	85	0	0	NC_1_5625329	NC_1_5625329	7798.27	479.475	-4.702655995e-002	6.157525196e-002	4.450311384e-001	2.895233e+004	2.598107e+004	2.895315e+003	2.598666e+003	7801	3447	28	65	8.262628e+000	2.047279e+001	0	0	0	0	0	0	0	0	0	0	0	7686.41	3402.06	1	1	1	1	25.7804	28.3874	64.5907
DATA	1234	8	86	0	0	NC_5_22710624	NC_5_22710624	7819	479.5	-3.524705633e-001	2.957776942e-001	2.333891474e-001	1.281677e+002	5.692566e+001	2.524234e+001	5.419274e+001	75	71	28	64	8.387115e+000	2.099877e+001	0	0	0	0	0	0	0	0	0	0	0	34.0358	7.45574	1	1	1	0	26.2212	29.1481	64.3162
DATA	1235	8	87	0	0	Col_5_22239852	Col_5_22239852	7840.43	479.298	1.315809379e-001	8.301647753e-002	1.129668560e-001	3.960782e+002	5.362433e+002	4.518318e+001	7.601818e+001	138.5	142.5	28	63	8.647855e+000	2.003919e+001	0	0	0	0	0	0	0	0	0	0	0	105.2	70.2487	1	1	1	1	26.8687	29.2889	63.3639
DATA	1236	8	88	0	0	Col_4_7194966	Col_4_7194966	7861.61	479.561	-5.023890376e-002	6.650781100e-002	4.500189087e-001	1.064412e+003	9.481368e+002	1.086384e+002	1.090499e+002	321	190	29	63	8.913611e+000	2.067475e+001	0	0	0	0	0	0	0	0	0	0	0	282.762	124.228	1	1	1	1	25.1049	29.3801	63.9407
DATA	1237	8	89	0	0	Col_1_8215705	Col_1_8215705	7881.74	479.615	1.004616810e-001	1.338618910e-001	4.529611310e-001	1.890693e+002	2.382773e+002	2.880915e+001	5.889994e+001	87	96	29	62	8.967792e+000	1.960543e+001	0	0	0	0	0	0	0	0	0	0	0	50.2304	31.2241	1	1	1	0	20.8674	29.3288	62.9892
DATA	1238	8	90	0	0	NC_5_5480220	NC_5_5480220	7902.64	479.127	8.717568161e-003	7.898569624e-002	9.121167790e-001	5.028654e+002	5.130613e+002	5.478410e+001	7.438362e+001	171	137	29	63	9.251497e+000	2.008960e+001	0	0	0	0	0	0	0	0	0	0	0	133.588	67.2418	1	1	1	1	24.8756	29.3757	64.273
DATA	1239	8	91	0	0	NC_1_27339927	NC_1_27339927	7925	479.5	9.276255752e-002	1.183015141e-001	4.329698287e-001	2.245470e+002	2.780160e+002	3.125346e+001	6.060593e+001	100	106	29	62	8.574046e+000	1.937607e+001	0	0	0	0	0	0	0	0	0	0	0	59.6514	36.4396	1	1	1	1	26.2212	28.5503	62.8436
DATA	1240	8	92	0	0	Col_5_10641137	Col_5_10641137	7946.27	479.451	8.737650157e-002	6.206242472e-002	1.591663462e-001	5.716734e+003	6.990762e+003	5.720867e+002	7.011471e+002	1522	1002	29	62	8.407433e+000	1.944784e+001	0	0	0	0	0	0	0	0	0	0	0	1518.45	916.34	1	1	1	1	24.1747	29.0599	63.861
DATA	1241	8	93	0	0	NC_4_9599791	NC_4_9599791	7967.33	479.391	1.604879762e-001	9.615867447e-002	9.511914490e-002	2.874621e+002	4.159763e+002	3.604488e+001	6.804365e+001	114	114	28	64	8.598605e+000	1.982523e+001	0	0	0	0	0	0	0	0	0	0	0	76.3389	54.5275	1	1	1	1	27.2919	29.136	65.7394
DATA	1242	8	94	0	0	NC_4_8007074	NC_4_8007074	7988.5	479.324	-2.431712501e-003	8.342239746e-002	9.767454402e-001	4.480189e+002	4.455173e+002	4.980317e+001	6.988853e+001	158.5	120	29	64	8.645351e+000	1.982950e+001	0	0	0	0	0	0	0	0	0	0	0	118.944	58.4001	1	1	1	1	27.0811	29.5847	64.904
DATA	1243	8	95	0	0	Col_1_9113459	Col_1_9113459	8009.29	479.375	2.232428287e-002	8.074106716e-002	7.821699777e-001	4.693559e+002	4.941133e+002	5.173387e+001	7.308362e+001	160	125	29	63	8.908105e+000	1.934931e+001	0	0	0	0	0	0	0	0	0	0	0	124.57	64.7682	1	1	1	1	25.1049	29.6997	63.6612
DATA	1244	8	96	0	0	Col_5_26678742	Col_5_26678742	8030.2	479.089	9.876983442e-002	6.671277439e-002	1.387335850e-001	9.194573e+002	1.154254e+003	9.448741e+001	1.273696e+002	277	213	29	63	8.502712e+000	2.084519e+001	0	0	0	0	0	0	0	0	0	0	0	243.924	151.292	1	1	1	1	24.8756	29.4495	63.5293
DATA	1245	8	97	0	0	Col_1_27545223	Col_1_27545223	8051.71	479.02	-7.753274944e-003	7.246966438e-002	9.147996985e-001	6.618814e+002	6.501700e+002	6.967908e+001	8.442595e+001	218.5	148.5	29	63	8.392550e+000	2.004560e+001	0	0	0	0	0	0	0	0	0	0	0	175.508	85.2123	1	1	1	1	23.4529	28.8026	64.1429
DATA	1246	8	98	0	0	Col_2_13926531	Col_2_13926531	8073	479.214	4.395879293e-003	7.158560578e-002	9.510348330e-001	6.827901e+002	6.897363e+002	7.167145e+001	8.751394e+001	220.5	152	29	60	8.349827e+000	1.988466e+001	0	0	0	0	0	0	0	0	0	0	0	180.962	90.3855	1	1	1	1	25.3321	29.1779	61.2022
DATA	1247	8	99	0	0	Col_2_12998246	Col_2_12998246	8094.93	479.361	3.826427887e-001	7.197758338e-002	1.059925940e-007	1.175218e+003	2.836359e+003	1.195270e+002	2.887069e+002	313.5	437	28	61	8.069639e+000	2.068682e+001	0	0	0	0	0	0	0	0	0	0	0	311.29	371.622	1	1	1	1	26.2212	28.451	61.7535
DATA	1248	8	100	0	0	NC_2_10068129	NC_2_10068129	8115.52	479.083	5.942940967e-002	7.547972333e-002	4.310735227e-001	5.411056e+002	6.204566e+002	5.834318e+001	8.217673e+001	183	145.5	28	62	7.706990e+000	2.144250e+001	0	0	0	0	0	0	0	0	0	0	0	143.23	81.2785	1	1	1	1	25.3321	28.448	62.6773
DATA	1249	8	101	0	0	NC_2_12474892	NC_2_12474892	8136.44	478.98	2.877371239e-002	6.774470585e-002	6.710280933e-001	8.581437e+002	9.169248e+002	8.854810e+001	1.063585e+002	270.5	177.5	28	62	7.676261e+000	2.072491e+001	0	0	0	0	0	0	0	0	0	0	0	226.987	120.089	1	1	1	1	23.9365	28.1536	63.2695
DATA	1250	8	102	0	0	NC_1_8681324	NC_1_8681324	8156.77	480	-1.283391325e-001	2.567675489e-001	6.171975045e-001	1.171654e+002	8.718868e+001	2.478889e+001	5.461151e+001	72	78	28	62	7.869037e+000	2.076936e+001	0	0	0	0	0	0	0	0	0	0	0	30.9733	11.4155	1	1	1	0	19.1492	28.6345	63.3977
DATA	1251	8	103	0	0	Col_5_19501292	Col_5_19501292	8178.75	479.322	3.579777641e-002	6.497708514e-002	5.816821815e-001	1.156987e+003	1.256395e+003	1.177469e+002	1.367233e+002	329	224.5	28	62	7.988266e+000	2.030430e+001	0	0	0	0	0	0	0	0	0	0	0	305.559	164.454	1	1	1	1	26.0017	28.3245	62.5435
DATA	1252	8	104	0	0	Col_3_21845531	Col_3_21845531	8199.96	479.286	8.999950755e-003	6.155230406e-002	8.837506306e-001	6.299300e+003	6.431203e+003	6.303100e+002	6.453787e+002	1693	902	28	60	7.728195e+000	2.069799e+001	0	0	0	0	0	0	0	0	0	0	0	1662.14	841.523	1	1	1	1	25.3321	28.9079	61.2658
DATA	1253	8	105	0	0	NC_3_18515173	NC_3_18515173	8221	479.5	-6.788949674e-003	1.219081944e-001	9.555895349e-001	3.023813e+002	2.976912e+002	5.739886e+001	6.163051e+001	85	95	28	62.5	8.139336e+000	2.062173e+001	0	0	1	0	0	0	0	0	0	0	0	79.7143	38.9382	1	1	1	1	26.2212	28.1585	62.6585
DATA	1254	8	106	0	0	NC_5_26751557	NC_5_26751557	8242.33	479.391	-4.216990086e-002	7.266152619e-002	5.616713400e-001	6.873246e+002	6.237233e+002	7.214579e+001	8.249107e+001	217	148	28	62	7.976395e+000	2.060231e+001	0	0	0	0	0	0	0	0	0	0	0	181.007	81.5505	1	1	1	1	27.2919	28.2732	63.1042
DATA	1255	8	107	0	0	NC_1_2163519	NC_1_2163519	8264.08	480.471	-5.870048338e-003	6.205841057e-002	9.246412190e-001	2.873077e+003	2.834505e+003	2.881449e+002	2.885509e+002	733.5	413.5	27	62	8.030487e+000	2.077615e+001	0	0	0	0	0	0	0	0	0	0	0	755.931	370.416	1	1	1	1	23.4529	27.3392	62.6257
DATA	1256	8	108	0	0	NC_1_6749136	NC_1_6749136	8284.67	479.133	0.000000000e+000	7.182743305e-001	1.000000000e+000	2.183744e+001	5.369209e+001	2.197728e+001	5.428090e+001	36	70	26	61	8.638374e+000	2.137644e+001	0	0	0	0	0	0	0	0	0	0	0	-2.63276	6.74276	0	0	0	0	30	27.0177	61.7114
DATA	1257	8	109	0	0	Col_1_13730619	Col_1_13730619	8305.35	480.062	1.095602578e-001	8.425129161e-002	1.934644120e-001	3.923810e+002	5.049731e+002	4.498431e+001	7.397963e+001	145	131	26	60.5	8.430756e+000	2.095791e+001	0	0	0	0	0	0	0	0	0	0	0	103.003	65.9276	1	1	1	1	23.2073	27.1223	61.3614
DATA	1258	8	110	0	0	NC_3_4880932	NC_3_4880932	8327.23	479.868	9.977425050e-003	7.458040622e-002	8.935759245e-001	5.928342e+002	6.066115e+002	6.324343e+001	8.127779e+001	188.5	141	27	59	8.309524e+000	2.088978e+001	0	0	0	0	0	0	0	0	0	0	0	155.422	79.1526	1	1	1	1	24.4106	27.9377	60.3299
DATA	1259	8	111	0	0	NC_5_702758	NC_5_702758	8348.49	479.957	7.995046000e-002	7.755918096e-002	3.026197655e-001	4.940357e+002	5.938938e+002	5.410308e+001	8.035499e+001	175.5	148.5	27	61	8.291136e+000	2.084868e+001	0	0	0	0	0	0	0	0	0	0	0	129.358	77.4466	1	1	1	1	22.7082	27.5038	61.6982
DATA	1260	8	112	0	0	NC_5_802226	NC_5_802226	8369.18	479.137	-6.294051065e-002	1.283329358e-001	6.238175856e-001	2.424738e+002	2.097608e+002	3.279853e+001	5.807924e+001	104	90	26	59	9.131469e+000	1.935735e+001	0	0	0	0	0	0	0	0	0	0	0	63.3993	27.338	1	1	1	0	24.1747	27.4051	59.5747
DATA	1261	8	113	0	0	Col_1_12381317	Col_1_12381317	8390.77	479.536	-2.430839229e-002	8.361767022e-002	7.712740434e-001	4.610303e+002	4.359344e+002	5.113305e+001	6.955380e+001	163	124	26	59	8.561836e+000	1.978705e+001	0	0	0	0	0	0	0	0	0	0	0	120.386	56.7751	1	1	1	1	25.3321	27.2582	59.9588
DATA	1262	8	114	0	0	Col_1_22760390	Col_1_22760390	8411.5	479.324	-8.909413504e-002	7.436850935e-002	2.309135590e-001	6.840690e+002	5.571931e+002	7.190257e+001	7.775612e+001	216	133	27	58	9.010646e+000	1.951324e+001	0	0	0	0	0	0	0	0	0	0	0	178.376	72.5179	1	1	1	1	27.0811	28.1708	58.9174
DATA	1263	8	115	0	0	Col_5_1903375	Col_5_1903375	8432.6	479.414	4.661180730e-002	6.800135706e-002	4.930574323e-001	8.353340e+002	9.299764e+002	8.642743e+001	1.076771e+002	258	189	27	60	8.287017e+000	2.100654e+001	0	0	0	0	0	0	0	0	0	0	0	217.509	120.944	1	1	1	1	27.501	27.7972	61.1111
DATA	1264	8	116	0	0	Col_2_6706130	Col_2_6706130	8454.45	479.686	1.224073951e-001	1.053161682e-001	2.451197578e-001	2.601256e+002	3.448185e+002	3.420510e+001	6.434043e+001	103.5	114	27	61	7.647844e+000	1.967891e+001	0	0	0	0	0	0	0	0	0	0	0	67.6327	44.8067	1	1	1	1	24.4106	27.9312	60.851
DATA	1265	8	117	0	0	Col_3_7125921	Col_3_7125921	8475	479.462	1.238897365e-002	6.633387394e-002	8.518433807e-001	1.004567e+003	1.033636e+003	1.028901e+002	1.167879e+002	278	199.5	27	60.5	7.811608e+000	2.136902e+001	0	0	0	0	0	0	0	0	0	0	0	260.794	134.207	1	1	1	1	25.3321	27.5056	62.2853
DATA	1266	8	118	0	0	NC_4_5995762	NC_4_5995762	8496.17	480.383	-8.702417344e-002	1.207294602e-001	4.710204547e-001	2.719034e+002	2.225310e+002	3.515011e+001	5.878787e+001	111.5	95	27	60	7.743097e+000	2.091732e+001	0	0	0	0	0	0	0	0	0	0	0	70.4894	28.8668	1	1	1	0	22.7082	27.1881	62.806
DATA	1267	8	119	0	0	NC_3_21407097	NC_3_21407097	8517.29	479.5	4.647796417e-001	1.359016802e-001	6.262808637e-004	1.258155e+002	3.668714e+002	2.561683e+001	6.566494e+001	73.5	114	26	60	8.185354e+000	2.115678e+001	0	0	0	0	0	0	0	0	0	0	0	32.5609	47.5496	1	1	1	1	27.0811	27.0523	62.4215
DATA	1268	8	120	0	0	NC_5_12022708	NC_5_12022708	8539.18	479.333	-1.073448155e-001	7.855411963e-002	1.717796587e-001	6.018768e+002	4.700703e+002	6.420415e+001	7.198193e+001	189	122	27	60	8.003583e+000	2.164986e+001	0	0	0	0	0	0	0	0	0	0	0	155.501	60.8656	1	1	1	1	22.4545	27.3132	62.0368
DATA	1269	8	121	0	0	NC_2_17287029	NC_2_17287029	8559.6	479.414	2.310965431e-001	9.096927445e-002	1.107320191e-002	1.032788e+003	1.758359e+003	1.491390e+002	2.435851e+002	214	206	26	59	8.677421e+000	2.030341e+001	0	0	1	1	0	0	0	0	0	0	0	266.414	227.457	1	1	1	1	27.501	27.0136	60.7956
DATA	1270	8	122	0	0	NC_5_18403208	NC_5_18403208	8581.58	479.269	5.822557828e-003	7.988575782e-002	9.418967900e-001	4.986850e+002	5.054159e+002	5.467914e+001	7.441964e+001	165	128.5	26	59	7.675973e+000	1.995755e+001	0	0	0	0	0	0	0	0	0	0	0	128.414	65.3095	1	1	1	1	24.4106	26.5485	60.8366
DATA	1271	8	123	0	0	Col_1_21906580	Col_1_21906580	8601.93	479.143	-5.015918279e-003	7.758548301e-002	9.484525013e-001	5.447272e+002	5.384721e+002	5.892257e+001	7.674308e+001	178.5	128.5	27	60	8.481842e+000	2.096238e+001	0	0	0	0	0	0	0	0	0	0	0	140.04	69.5094	1	1	1	1	25.1049	27.2181	61.7473
DATA	1272	8	124	0	0	Col_3_10546378	Col_3_10546378	8623	479.456	-1.647342725e-003	7.171703946e-002	9.816741773e-001	6.954979e+002	6.928647e+002	7.309873e+001	8.830259e+001	212	150.5	26	59.5	7.559115e+000	1.940876e+001	0	0	0	0	0	0	0	0	0	0	0	178.508	89.3385	1	1	1	1	25.7804	26.5601	61.0383
DATA	1273	8	125	0	0	NC_3_2306644	NC_3_2306644	8644.23	479.34	-7.046457494e-002	8.438023281e-002	4.036704648e-001	4.848649e+002	4.122457e+002	5.346920e+001	6.857945e+001	155	124	26	58	8.096167e+000	1.933874e+001	0	0	0	0	0	0	0	0	0	0	0	124.23	53.0938	1	1	1	1	24.6442	27.159	59.7513
DATA	1274	8	126	0	0	NC_1_17010114	NC_1_17010114	8665.39	479.359	-4.021722913e-002	6.290571661e-002	5.226111992e-001	2.060753e+003	1.878489e+003	2.073085e+002	1.956991e+002	555	304.5	26	58	7.641391e+000	2.063723e+001	0	0	0	0	0	0	0	0	0	0	0	527.088	241.643	1	1	1	1	26.6546	27.1624	60.4036
DATA	1275	8	127	0	0	NC_5_17768039	NC_5_17768039	8686.6	479.414	1.948902718e-001	8.061526291e-002	1.562600193e-002	4.165141e+002	6.524091e+002	4.739600e+001	8.529254e+001	139.5	142.5	27	57	7.507532e+000	2.042265e+001	0	0	0	0	0	0	0	0	0	0	0	106.349	83.8191	1	1	1	1	27.501	27.126	60.1339
DATA	1276	8	128	0	0	NC_5_2215921	NC_5_2215921	8708.58	479.422	5.165209275e-001	6.021694150e-001	3.910212513e-001	2.251403e+001	7.395611e+001	2.270321e+001	5.550873e+001	42	83	27	57	8.203081e+000	1.897404e+001	0	0	0	0	0	0	0	0	0	0	0	3.64159	9.48891	0	1	0	0	23.4529	27.6173	58.5791
DATA	1277	8	129	0	0	NC_1_4968366	NC_1_4968366	8729	479.5	0.000000000e+000	7.129537717e-001	1.000000000e+000	2.255169e+001	5.473519e+001	2.269611e+001	5.509292e+001	35.5	65	26	55.5	7.474536e+000	1.962190e+001	0	0	0	0	0	0	0	0	0	0	0	-2.61364	1.22054	0	0	0	0	30	27.0486	57.8114
DATA	1278	8	130	0	0	Col_3_19733864	Col_3_19733864	8750	479.5	2.079579351e-001	8.897470226e-002	1.942512741e-002	3.284254e+002	5.301450e+002	3.994411e+001	7.650575e+001	121	138	26	55	7.775417e+000	1.958065e+001	0	0	0	0	0	0	0	0	0	0	0	83.4215	67.8402	1	1	1	1	26.2212	26.8074	57.136
DATA	1279	8	131	0	0	NC_1_20740890	NC_1_20740890	8771.15	479.5	-2.364833285e-001	1.386557454e-001	8.809322641e-002	2.748922e+002	1.594700e+002	3.569816e+001	5.749358e+001	107	85	26	55	7.961596e+000	1.905232e+001	0	0	0	0	0	0	0	0	0	0	0	69.7025	20.3778	1	1	1	0	26.6546	27.1882	56.8483
DATA	1280	8	132	0	0	NC_1_22715949	NC_1_22715949	8792.23	479.151	-1.531856762e-001	1.149574412e-001	1.826819962e-001	3.206985e+002	2.253779e+002	3.935773e+001	5.973212e+001	120	90	26	56	8.319100e+000	1.817995e+001	0	0	0	0	0	0	0	0	0	0	0	81.1723	28.7585	1	1	1	0	24.4106	26.8798	57.3607
DATA	1281	8	133	0	0	NC_3_9311948	NC_3_9311948	8813.47	479.488	7.785052709e-003	1.698244386e-001	9.634363668e-001	1.629195e+002	1.658662e+002	2.806645e+001	5.783086e+001	77.5	86	26	56	8.130835e+000	1.851536e+001	0	0	0	0	0	0	0	0	0	0	0	41.1679	21.1326	1	1	1	0	22.4545	26.6638	57.9915
DATA	1282	8	134	0	0	Col_1_25300901	Col_1_25300901	8834.74	479.019	6.077741192e-004	6.233682464e-002	9.922208758e-001	2.443624e+003	2.447046e+003	2.454326e+002	2.509164e+002	637	380.5	26	57	7.991814e+000	1.947146e+001	0	0	0	0	0	0	0	0	0	0	0	616.369	311.295	1	1	1	1	24.4106	26.4661	58.4363
DATA	1283	8	135	0	0	Col_4_16853732	Col_4_16853732	8855.95	479.541	-1.790990907e-002	1.162935757e-001	8.776050004e-001	2.699270e+002	2.590219e+002	3.541842e+001	6.131532e+001	103.5	100.5	26	58	7.436019e+000	1.901196e+001	0	0	0	0	0	0	0	0	0	0	0	67.9761	32.8978	1	1	1	0	26.2212	26.3771	59.8268
DATA	1284	8	136	0	0	NC_5_15889260	NC_5_15889260	8877	479.5	5.128123742e-002	8.078976379e-002	5.255920043e-001	4.713188e+002	5.303908e+002	5.243113e+001	7.688825e+001	158	125	26	60	7.866338e+000	1.982566e+001	0	0	0	0	0	0	0	0	0	0	0	118.496	67.2548	1	1	1	1	26.2212	26.9402	61.0171
DATA	1285	8	137	0	0	NC_1_24418496	NC_1_24418496	8896.83	479.917	-2.418503211e-001	2.195385421e-001	2.706224122e-001	1.629715e+002	9.338163e+001	2.819138e+001	5.653040e+001	71.5	73.5	26	59	8.001756e+000	2.011783e+001	0	0	0	0	0	0	0	0	0	0	0	40.9133	11.8223	1	1	1	0	15.8777	26.6041	60.4223
DATA	1286	8	138	0	0	Col_5_2201264	Col_5_2201264	8919.15	479.267	-3.786181370e-002	6.170274809e-002	5.394688916e-001	5.707462e+003	5.230958e+003	5.712113e+002	5.260692e+002	1432.5	687.5	26	56.5	8.168442e+000	1.820426e+001	0	0	0	0	0	0	0	0	0	0	0	1430.25	661.071	1	1	1	1	26.2212	26.377	58.2406
DATA	1287	8	139	0	0	Col_4_13588707	Col_4_13588707	8940.39	479.119	-2.144024219e-001	7.134627849e-002	2.654969546e-003	1.089770e+003	6.651697e+002	1.113946e+002	8.691991e+001	314.5	151.5	26	56	7.893317e+000	1.759856e+001	0	0	0	0	0	0	0	0	1	0	0	272.651	83.9142	1	1	1	1	25.3321	25.9363	57.4032
DATA	1288	8	140	0	0	Col_1_28550041	Col_1_28550041	8961.62	479.31	-1.023311505e-002	6.860660167e-002	8.814302076e-001	8.719281e+002	8.516233e+002	9.020514e+001	1.019538e+002	253.5	171	26	56	8.096315e+000	1.773711e+001	0	0	0	0	0	0	0	0	0	0	0	217.821	107.241	1	1	1	1	25.3321	26.2425	57.1853
DATA	1289	8	141	0	0	NC_5_8028366	NC_5_8028366	8982.71	479.5	5.915939179e-001	2.659371629e-001	2.611059981e-002	4.890620e+001	1.909668e+002	2.366121e+001	5.931481e+001	50.5	89	25	57	8.257545e+000	1.885745e+001	0	0	0	0	0	0	0	0	1	0	0	12.1998	24.0033	1	1	0	0	27.0811	26.0617	58.2225
DATA	1290	8	142	0	0	NC_1_932929	NC_1_932929	9004.37	479.812	1.274936829e-001	2.234043477e-001	5.682126643e-001	1.060199e+002	1.421939e+002	2.549236e+001	5.803485e+001	62.5	84	25	57	8.216745e+000	1.905887e+001	0	0	0	0	0	0	0	0	1	0	0	26.4095	17.8382	1	1	0	0	23.696	25.9973	57.9432
DATA	1291	8	143	0	0	NC_5_18126979	NC_5_18126979	9025.06	479.87	1.366067660e-001	2.219297625e-001	5.381978050e-001	1.058290e+002	1.449477e+002	2.551282e+001	5.820595e+001	67	83	25	56	8.150057e+000	1.995990e+001	0	0	0	0	0	0	0	0	1	0	0	26.3265	18.1493	1	1	0	0	24.6442	26.0082	58.0817
DATA	1292	8	144	0	0	NC_5_23159716	NC_5_23159716	9046.65	479.45	2.771149019e-001	5.719299391e-001	6.280126467e-001	3.337378e+001	6.317138e+001	2.348593e+001	5.683722e+001	46	71	25	54	8.357637e+000	2.031605e+001	0	0	0	0	0	0	0	0	1	0	0	8.29033	7.89407	1	1	0	0	21.1402	26.0574	57.9034
DATA	1293	8	145	0	0	Col_3_7029751	Col_3_7029751	9067.73	479.484	-7.252185901e-002	7.469572213e-002	3.315995382e-001	6.872382e+002	5.815478e+002	7.255876e+001	8.115044e+001	202	143	25	56	7.928978e+000	1.987482e+001	0	0	0	0	0	0	0	0	1	0	0	170.501	72.5259	1	1	1	1	26.0017	25.674	59.137
DATA	1294	8	146	0	0	NC_5_17562005	NC_5_17562005	9088.26	479.263	-1.476441805e-001	7.657631233e-002	5.384691422e-002	7.187433e+002	5.115990e+002	7.555818e+001	7.637756e+001	206	127	24	57	7.820702e+000	1.959566e+001	0	0	0	0	0	0	0	0	1	0	0	178.103	63.6755	1	1	1	1	25.3321	25.0572	59.4033
DATA	1295	8	147	0	0	NC_1_27311590	NC_1_27311590	9109.16	480	7.444757644e-002	1.475219071e-001	6.138016093e-001	1.825837e+002	2.167252e+002	2.962362e+001	6.082287e+001	83	97	24	55	7.554183e+000	1.922552e+001	0	0	0	0	0	0	0	0	1	0	0	45.1992	26.9179	1	1	1	0	23.696	25.24	57.48
DATA	1296	8	148	0	0	Col_4_10138710	Col_4_10138710	9131.08	479.765	-3.694806380e-002	9.794471643e-002	7.059998166e-001	3.658858e+002	3.360451e+002	4.340681e+001	6.613103e+001	127	104	24	55	7.409411e+000	1.852731e+001	0	0	0	0	0	0	0	0	1	1	0	90.4736	41.6455	1	1	1	1	24.1747	24.6108	56.2784
DATA	1297	8	149	0	0	Col_2_12967589	Col_2_12967589	9152	479.3	6.836767116e-002	6.729130582e-002	3.096314791e-001	9.237806e+002	1.081276e+003	9.529047e+001	1.222685e+002	264	200	25	54	7.137535e+000	1.873515e+001	0	0	0	0	0	0	0	0	1	1	0	228.187	133.713	1	1	1	1	26.2212	25.1202	56.5301
DATA	1298	8	150	0	0	Col_1_26280966	Col_1_26280966	9173.16	479.098	1.541575738e-001	1.031591209e-001	1.350797624e-001	2.737545e+002	3.904081e+002	3.601379e+001	6.925834e+001	103	113	26	54	7.447892e+000	1.844619e+001	0	0	0	0	0	0	0	0	1	1	0	67.5589	48.1716	1	1	1	1	23.9365	25.3586	54.7222
DATA	1299	8	151	0	0	Col_2_12978279	Col_2_12978279	9194.44	479.974	1.675076285e-001	1.015407990e-001	9.901283812e-002	2.776299e+002	4.082948e+002	3.631889e+001	7.038983e+001	107	113	26	55.5	7.628352e+000	1.913937e+001	0	0	0	0	0	0	0	0	0	1	0	68.4716	50.2624	1	1	1	1	21.1402	26.1892	55.5162
DATA	1300	8	152	0	0	NC_1_2656873	NC_1_2656873	9216.31	480.333	-6.819650680e-002	8.643855770e-002	4.301357760e-001	4.814268e+002	4.114658e+002	5.354168e+001	7.068627e+001	158	113.5	25	56	6.951319e+000	1.947181e+001	0	0	0	0	0	0	0	0	1	1	0	118.656	50.5313	1	1	1	1	20.591	25.3723	56.0031
DATA	1301	8	153	0	0	Col_1_11468192	Col_1_11468192	9237.6	480.333	1.347885805e-001	6.374018553e-002	3.445925411e-002	1.953806e+003	2.664833e+003	1.967821e+002	2.726399e+002	517.5	331.5	24	57	7.037723e+000	2.005413e+001	0	0	0	0	0	0	0	0	1	1	0	481.265	326.488	1	1	1	1	21.6755	25.0493	56.5826
DATA	1302	8	154	0	0	NC_1_10779368	NC_1_10779368	9258.37	479.898	-9.309408194e-002	6.468514128e-002	1.500972563e-001	1.631788e+003	1.316951e+003	1.648562e+002	1.437998e+002	418	221.5	24	56	7.169489e+000	2.072901e+001	0	0	0	0	0	0	0	0	1	0	0	401.723	160.972	1	1	1	1	23.9365	24.7408	57.4282
DATA	1303	8	155	0	0	Col_1_177232	Col_1_177232	9279.49	479.837	2.858353288e-001	7.396115762e-002	1.112403427e-004	6.020162e+002	1.162635e+003	6.461354e+001	1.298779e+002	187	202	25	55	7.618894e+000	2.003203e+001	0	0	0	0	0	0	0	0	1	1	0	148.151	141.764	1	1	1	1	23.696	25.2091	56.1046
DATA	1304	8	156	0	0	NC_1_8701817	NC_1_8701817	9300.42	480.15	0.000000000e+000	7.171568035e-001	1.000000000e+000	2.332159e+001	5.766277e+001	2.352970e+001	5.805794e+001	41	66	26	55	7.964114e+000	1.843439e+001	0	0	0	0	0	0	0	0	0	1	0	4.08906	2.15254	0	0	0	0	21.4095	26.1699	56.4685
DATA	1305	8	157	1028	1	SM_06	SM_06	9321.29	479.5	-7.298226551e-003	4.694141954e-001	9.875953737e-001	5.878513e+001	5.780552e+001	2.420159e+001	5.817462e+001	49.5	61.5	26	56	7.986059e+000	1.841973e+001	0	0	0	0	0	0	0	0	1	1	0	14.4602	-1.34813	1	0	0	0	27.0811	26.0252	56.5668
DATA	1306	8	158	0	0	Col_3_3837470	Col_3_3837470	9342.54	480.077	1.220039018e-001	1.117776278e-001	2.750583613e-001	2.550440e+002	3.377684e+002	3.466284e+001	6.739947e+001	100	93	26	56	8.024750e+000	1.891168e+001	0	0	0	0	0	0	0	0	0	0	0	62.7435	40.8769	1	1	1	1	24.1747	26.2849	58.2329
DATA	1307	8	159	0	0	Col_3_19639423	Col_3_19639423	9363.68	479.679	5.445584337e-002	7.510522910e-002	4.684148494e-001	5.981780e+002	6.780884e+002	6.425838e+001	8.954069e+001	184	144	25.5	56	8.129228e+000	1.996327e+001	0	0	0	0	0	0	0	0	1	0	0	147.167	81.8501	1	1	1	1	24.8756	26.051	57.6888
DATA	1308	8	160	0	0	NC_3_14689623	NC_3_14689623	9385.37	479.792	-4.085213191e-002	7.769443646e-002	5.990236231e-001	6.058269e+002	5.514376e+002	6.496837e+001	8.049179e+001	183	134	25	53	8.028813e+000	1.800317e+001	0	0	0	0	0	0	0	0	1	1	0	149.095	66.3822	1	1	1	1	23.696	25.2997	54.4986
DATA	1309	8	161	0	0	NC_5_19287447	NC_5_19287447	9406.32	479.597	7.878391437e-002	6.200872023e-002	2.038960510e-001	5.457314e+003	6.542788e+003	5.462352e+002	6.569148e+002	1354	869	25	53	8.161143e+000	1.802554e+001	0	0	0	0	0	0	0	0	1	1	0	1343.58	785.535	1	1	1	1	26.2212	25.4388	54.8457
DATA	1310	8	162	0	0	NC_5_17651910	NC_5_17651910	9427	479.5	3.741403102e-001	3.138115464e-001	2.331651327e-001	5.678595e+001	1.343944e+002	2.412133e+001	6.046023e+001	51.5	83.5	25	53	8.302884e+000	1.814147e+001	0	0	0	0	0	0	0	0	1	1	0	13.9883	16.0927	1	1	0	0	26.2212	25.2952	54.238
DATA	1311	8	163	0	0	Col_5_9276766	Col_5_9276766	9449.04	480.288	-9.522434067e-002	6.907674138e-002	1.680398203e-001	1.011873e+003	8.126461e+002	1.038625e+002	1.004932e+002	280	159	23	55	7.437485e+000	1.921485e+001	0	0	0	0	0	0	0	0	1	0	0	249.491	97.0278	1	1	1	1	23.696	23.8691	57.0742
DATA	1312	8	164	0	0	Col_1_29388506	Col_1_29388506	9469.4	479.586	5.947939530e-001	1.122206965e-001	1.156656324e-007	1.693491e+002	6.661573e+002	2.888853e+001	8.917082e+001	80	141	23	56	7.339598e+000	1.903231e+001	0	0	0	0	0	0	0	0	1	0	0	41.7863	79.3238	1	1	1	1	27.501	23.9327	57.1916
DATA	1313	9	1	0	0	Col_5_17204735	Col_5_17204735	6010.07	484.881	-1.651315415e-002	6.299492796e-002	7.932176245e-001	1.890568e+003	1.820032e+003	1.904015e+002	1.901365e+002	531.5	288.5	31	64	9.125323e+000	2.098236e+001	0	0	0	0	0	0	0	0	0	0	0	483.333	233.511	1	1	1	1	26.2212	31.6444	65.3892
DATA	1314	9	2	0	0	NC_3_15325594	NC_3_15325594	6031.19	484.54	5.054929353e-002	1.353446027e-001	7.087868773e-001	2.023953e+002	2.273786e+002	3.039924e+001	5.958590e+001	93	98	31	63	9.218345e+000	2.050517e+001	0	0	0	0	0	0	0	0	0	0	0	51.5303	29.1403	1	1	1	0	26.6546	31.7692	64.6268
DATA	1315	9	3	0	0	NC_2_14006497	NC_2_14006497	6052.5	484.812	6.694158224e-001	9.244873407e-002	4.455824583e-013	3.512132e+002	1.640539e+003	4.185537e+001	1.730714e+002	126	277	32	62.5	9.135555e+000	2.146665e+001	0	0	0	0	0	0	0	0	0	0	0	89.0835	210.022	1	1	1	1	27.0811	32.7925	64.9969
DATA	1316	9	4	0	0	NC_1_7923060	NC_1_7923060	6073.57	484.614	0.000000000e+000	6.573394781e-001	1.000000000e+000	2.741795e+001	5.483982e+001	2.301274e+001	5.527395e+001	49	69.5	33	63	8.985121e+000	2.235143e+001	0	0	0	0	0	0	0	0	0	0	0	6.92972	3.89513	1	0	0	0	30	33.6929	65.3184
DATA	1317	9	5	0	0	NC_1_20847520	NC_1_20847520	6095	485.127	-1.343800608e-001	7.479432417e-002	7.238940400e-002	7.387233e+002	5.421278e+002	7.734702e+001	7.739996e+001	233	134	32	64	9.214998e+000	2.092087e+001	0	0	0	0	0	0	0	0	0	0	0	186.108	69.2697	1	1	1	1	27.2919	32.6067	65.2322
DATA	1318	9	6	0	0	Col_4_11150276	Col_4_11150276	6116.04	485.745	1.636895885e-001	6.840485670e-002	1.671339252e-002	8.190574e+002	1.193999e+003	8.507079e+001	1.315803e+002	238	213	32	64	9.317433e+000	2.024174e+001	0	0	0	0	0	0	0	0	0	0	0	205.751	152.429	1	1	1	1	25.1049	32.7473	65.4725
DATA	1319	9	7	0	0	Col_5_17937039	Col_5_17937039	6137.37	485	6.560127406e-002	9.668388659e-002	4.974464842e-001	3.240247e+002	3.768594e+002	3.976880e+001	6.694724e+001	120	111	31	66	9.412613e+000	2.046232e+001	0	0	0	0	0	0	0	0	0	0	0	81.155	48.0742	1	1	1	1	29.1201	31.9088	66.6737
DATA	1320	9	8	0	0	NC_3_12809083	NC_3_12809083	6158.37	485	-8.723378240e-002	4.317421532e-001	8.398771282e-001	6.726077e+001	5.502095e+001	2.407469e+001	5.558869e+001	58	71	32	66	8.788011e+000	1.978410e+001	0	0	0	0	0	0	0	0	0	0	0	16.8032	6.24689	1	0	0	0	29.1201	31.4946	66.6462
DATA	1321	9	9	0	0	Col_5_12739298	Col_5_12739298	6178.88	484.339	-5.411399447e-002	7.084859175e-002	4.449877874e-001	7.932831e+002	7.003485e+002	8.264326e+001	8.930139e+001	237	156.5	31.5	66	9.022361e+000	1.910538e+001	0	0	0	0	0	0	0	0	0	0	0	197.704	89.2214	1	1	1	1	26.0017	31.4815	65.8667
DATA	1322	9	10	0	0	NC_3_5396103	NC_3_5396103	6200.48	484.367	2.104509445e-002	8.365182619e-002	8.013660147e-001	4.488527e+002	4.711388e+002	5.053660e+001	7.275539e+001	148	131	32	68	8.677705e+000	1.901794e+001	0	0	0	0	0	0	0	0	0	0	0	111.622	59.9843	1	1	1	1	25.5572	31.7885	68.0385
DATA	1323	9	11	0	0	Col_3_11607384	Col_3_11607384	6221.29	485	-1.176480192e-001	6.374998642e-002	6.497071209e-002	2.245320e+003	1.712499e+003	2.257339e+002	1.800099e+002	604	269	33	66	9.189610e+000	2.141695e+001	0	0	0	0	0	0	0	0	0	0	0	557.389	217.91	1	1	1	1	27.2919	32.749	66.3563
DATA	1324	9	12	0	0	Col_4_5307182	Col_4_5307182	6242.83	485.051	3.359349701e-002	9.298712165e-002	7.178973008e-001	3.604803e+002	3.894709e+002	4.292444e+001	6.780089e+001	135	115	33	63	9.009724e+000	2.012700e+001	0	0	0	0	0	0	0	0	0	0	0	89.332	49.5345	1	1	1	1	26.4388	32.5391	63.8601
DATA	1325	9	13	0	0	Col_2_10218921	Col_2_10218921	6263.56	484.544	4.166270491e-003	7.234020347e-002	9.540730331e-001	6.810962e+002	6.876615e+002	7.199790e+001	8.838176e+001	210.5	149	32	62.5	8.959876e+000	1.995141e+001	0	0	0	0	0	0	0	0	0	0	0	168.517	87.4246	1	1	1	1	24.8756	32.0354	63.2953
DATA	1326	9	14	0	0	Col_1_29340825	Col_1_29340825	6284.74	484.463	5.474483400e-002	7.978164960e-002	4.925975411e-001	4.845671e+002	5.496659e+002	5.379871e+001	7.814196e+001	161	134.5	31	60	7.903075e+000	1.996618e+001	0	0	0	0	0	0	0	0	0	0	0	119.73	69.8549	1	1	1	1	25.1049	30.9925	61.5318
DATA	1327	9	15	0	0	Col_5_15441801	Col_5_15441801	6306.5	485	6.995673316e-002	8.255995300e-002	3.968030560e-001	4.403193e+002	5.172785e+002	4.986215e+001	7.591287e+001	151	131	31	59.5	8.673482e+000	1.921490e+001	0	0	0	0	0	0	0	0	0	0	0	108.68	65.7159	1	1	1	1	30	31.831	60.3556
DATA	1328	9	16	0	0	Col_1_22218513	Col_1_22218513	6327.56	484.973	-1.308626113e-002	1.287853861e-001	9.190639115e-001	2.348991e+002	2.279266e+002	3.317019e+001	6.006782e+001	101	96.5	31	61	8.901979e+000	1.936911e+001	0	0	0	0	0	0	0	0	0	0	0	57.9219	28.9485	1	1	1	0	30	31.8901	61.5165
DATA	1329	9	17	0	0	Col_3_8301926	Col_3_8301926	6348.16	484.714	6.174945589e-003	8.735641426e-002	9.436470248e-001	4.187817e+002	4.247786e+002	4.799144e+001	6.995906e+001	145	117	32	61	8.922274e+000	1.911284e+001	0	0	0	0	0	0	0	0	0	0	0	103.178	53.9392	1	1	1	1	24.1747	32.0992	61.5
DATA	1330	9	18	0	0	NC_2_6810166	NC_2_6810166	6369.83	485	1.665881625e-002	8.942812518e-002	8.522239184e-001	3.955873e+002	4.110562e+002	4.598857e+001	6.914276e+001	135	122	32	63	9.396409e+000	1.906375e+001	0	0	0	0	0	0	0	0	0	0	0	97.4056	52.187	1	1	1	1	28.1191	32.5742	62.832
DATA	1331	9	19	0	0	NC_1_28924100	NC_1_28924100	6391.17	485	3.766202078e-001	5.575393624e-001	4.993554542e-001	2.977581e+001	7.087349e+001	2.365274e+001	5.605402e+001	49.5	81.5	32	63	9.658063e+000	2.137341e+001	0	0	0	0	0	0	0	0	0	0	0	7.32817	8.99686	1	1	0	0	30	32.7344	64.9688
DATA	1332	9	20	0	0	NC_4_17030495	NC_4_17030495	6411.93	484.146	3.058772900e-001	9.928747874e-002	2.064981574e-003	2.479806e+002	5.015278e+002	3.414771e+001	7.488270e+001	90	130	31	62	9.317806e+000	1.881711e+001	0	0	0	0	0	0	0	0	0	0	0	61.0012	63.6622	1	1	1	1	21.6755	32.1328	62.3984
DATA	1333	9	21	0	0	Col_1_3314589	Col_1_3314589	6432.89	484.723	6.067066971e-002	7.755882841e-002	4.340655730e-001	5.193112e+002	5.971705e+002	5.699160e+001	8.160018e+001	159	130	31	63	9.485646e+000	2.062525e+001	0	0	0	0	0	0	0	0	0	0	0	127.737	75.7984	1	1	1	1	27.501	31.8165	63.4831
DATA	1334	9	22	0	0	Col_4_6204359	Col_4_6204359	6454.03	485.086	-1.984556275e-002	6.542341905e-002	7.616305001e-001	1.193767e+003	1.140444e+003	1.216634e+002	1.268804e+002	342.5	207	30	64	9.007952e+000	2.052214e+001	0	0	0	0	0	0	0	0	0	0	0	293.642	144.755	1	1	1	1	26.2212	30.6752	64.6934
DATA	1335	9	23	0	0	NC_4_18143069	NC_4_18143069	6475.05	484.732	-4.600248530e-002	7.948129232e-002	5.627350558e-001	5.495315e+002	4.942994e+002	5.975789e+001	7.440068e+001	177	124	30	61	9.155219e+000	1.969690e+001	0	0	0	0	0	0	0	0	0	0	0	135.176	62.7443	1	1	1	1	25.3321	30.7479	63.105
DATA	1336	9	24	0	0	NC_2_17601078	NC_2_17601078	6496.83	485	-6.821700323e-002	3.947743219e-001	8.628086364e-001	7.263966e+001	6.208073e+001	2.456875e+001	5.594810e+001	58.5	77.5	30	65.5	8.416290e+000	2.018859e+001	0	0	0	0	0	0	0	0	0	0	0	17.873	7.8809	1	1	0	0	30	30.0528	64.9065
DATA	1337	9	25	0	0	NC_5_4228314	NC_5_4228314	6518.17	485	1.288717225e-002	6.976897469e-002	8.534548728e-001	7.806011e+002	8.041116e+002	8.150990e+001	9.775901e+001	233	156.5	30	65.5	8.719181e+000	2.003382e+001	0	0	0	0	0	0	0	0	0	0	0	192.133	102.092	1	1	1	1	28.1191	30.772	64.672
DATA	1338	9	26	0	0	Col_3_14040655	Col_3_14040655	6539.37	485	8.992805559e-002	2.257221256e-001	6.903341800e-001	1.086491e+002	1.336454e+002	2.584623e+001	5.717060e+001	71	89	30	65	9.109441e+000	1.954095e+001	0	0	0	0	0	0	0	0	0	0	0	26.7545	16.9706	1	1	0	0	29.1201	30.496	64.216
DATA	1339	9	27	0	0	NC_1_1758748	NC_1_1758748	6560.64	484.213	1.040529554e-001	1.832126924e-001	5.700789014e-001	1.345056e+002	1.709202e+002	2.702662e+001	5.814303e+001	72	88.5	30	64	9.293724e+000	1.927955e+001	0	0	0	0	0	0	0	0	0	0	0	33.1355	21.7088	1	1	1	0	23.696	30.7654	64.7
DATA	1340	9	28	0	0	NC_1_13584191	NC_1_13584191	6581.42	484.581	0.000000000e+000	5.747452901e-001	1.000000000e+000	3.728285e+001	5.520965e+001	2.371967e+001	5.557814e+001	50	67.5	31	63.5	9.344685e+000	1.895794e+001	0	0	0	0	0	0	0	0	0	0	0	9.19131	1.69232	1	0	0	0	30	31.1071	64.6865
DATA	1341	9	29	0	0	NC_3_5150951	NC_3_5150951	6601.57	485.568	2.037072258e-001	8.188508638e-002	1.285646420e-002	4.034377e+002	6.448872e+002	4.664056e+001	8.511534e+001	137	148	30	61	9.144200e+000	1.890365e+001	0	0	0	0	0	0	0	0	0	0	0	99.5499	81.9431	1	1	1	1	19.1492	30.6118	63.1608
DATA	1342	9	30	0	0	NC_4_6132040	NC_4_6132040	6623.13	484.782	-1.747700230e-002	7.642634676e-002	8.191194172e-001	5.873603e+002	5.641928e+002	6.322062e+001	7.916411e+001	184	136	29	62.5	8.330502e+000	1.898654e+001	0	0	0	0	0	0	0	0	0	0	0	145.039	71.7129	1	1	1	1	24.6442	29.7381	63.7024
DATA	1343	9	31	0	0	Col_5_4233682	Col_5_4233682	6644.94	485.152	2.453179181e-002	1.293893074e-001	8.496251363e-001	2.233042e+002	2.362809e+002	3.231765e+001	6.033352e+001	94	94	30	63	8.427934e+000	1.937322e+001	0	0	0	0	0	0	0	0	0	0	0	55.199	30.0426	1	1	1	0	27.7085	30.1849	64.0189
DATA	1344	9	32	0	0	Col_2_13784732	Col_2_13784732	6665.85	485.061	-8.305394416e-002	9.942958954e-002	4.035465083e-001	3.691095e+002	3.048606e+002	4.367043e+001	6.331736e+001	129	104	30	64	8.809695e+000	2.028373e+001	0	0	0	0	0	0	0	0	0	0	0	91.3326	38.7759	1	1	1	1	27.7085	30.6535	64.8858
DATA	1345	9	33	0	0	NC_3_9801317	NC_3_9801317	6687.14	484.81	1.197892377e-001	2.618675687e-001	6.473533454e-001	8.923244e+001	1.175742e+002	2.496290e+001	5.670562e+001	61	81.5	30	64	8.274613e+000	1.936769e+001	0	0	0	0	0	0	0	0	0	0	0	22.1034	14.9604	1	1	0	0	30	30.1036	64.9084
DATA	1346	9	34	0	0	Col_1_1407440	Col_1_1407440	6708.23	484.788	-7.999769446e-002	6.227124364e-002	1.989093385e-001	3.961152e+003	3.294760e+003	3.967991e+002	3.341097e+002	993.5	493	30	64	8.741541e+000	2.037969e+001	0	0	0	0	0	0	0	0	0	0	0	982.356	419.401	1	1	1	1	27.501	30.7115	64.7154
DATA	1347	9	35	0	0	Col_5_22710624	Col_5_22710624	6729.27	485.113	1.464115946e-001	8.320712349e-002	7.847494537e-002	4.026362e+002	5.640589e+002	4.649719e+001	7.908149e+001	143	143	30	65	8.619418e+000	2.056877e+001	0	0	0	0	0	0	0	0	0	0	0	99.9833	71.8307	1	1	1	1	26.8687	31.2727	65.7984
DATA	1348	9	36	0	0	NC_3_13086089	NC_3_13086089	6750.51	484.936	0.000000000e+000	7.096395761e-001	1.000000000e+000	2.307798e+001	5.505099e+001	2.322577e+001	5.542367e+001	36.5	69	31	65	9.267509e+000	2.017275e+001	0	0	0	0	0	0	0	0	0	0	0	-3.60615	1.9515	0	0	0	0	30	31.2822	66.0415
DATA	1349	9	37	0	0	NC_3_16530689	NC_3_16530689	6771.9	484.672	9.217989125e-004	8.339616678e-002	9.911809598e-001	4.616845e+002	4.626655e+002	5.166735e+001	7.215980e+001	157	125	31	66	8.976453e+000	2.196298e+001	0	0	0	0	0	0	0	0	0	0	0	114.948	58.9744	1	1	1	1	26.2212	31.5689	66.9156
DATA	1350	9	38	0	0	NC_4_7861305	NC_4_7861305	6792.84	484.855	-2.515453158e-002	6.156297150e-002	6.828344059e-001	7.587939e+003	7.160927e+003	7.591473e+002	7.182286e+002	1880	988	31	65	9.199917e+000	2.300270e+001	0	0	0	0	0	0	0	0	0	0	0	1891.96	913.22	1	1	1	1	27.0811	31.7927	67.4919
DATA	1351	9	39	0	0	NC_4_1822080	NC_4_1822080	6814.3	485.509	-3.391423714e-002	7.004673143e-002	6.282681522e-001	8.071706e+002	7.465366e+002	8.396392e+001	9.291720e+001	249	163	31	67	8.278086e+000	2.241269e+001	0	0	0	0	0	0	0	0	0	0	0	201.584	95.2519	1	1	1	1	24.4106	30.9911	67.4489
DATA	1352	9	40	0	0	NC_3_18571271	NC_3_18571271	6835.37	485	0.000000000e+000	5.155443667e-001	1.000000000e+000	4.656985e+001	5.494014e+001	2.355542e+001	5.530639e+001	52.5	68	31	64	8.519859e+000	2.241469e+001	0	0	0	0	0	0	0	0	0	0	0	11.6471	1.66828	1	0	0	0	30	30.2363	66.1181
DATA	1353	9	41	0	0	NC_3_6027300	NC_3_6027300	6856.35	485.706	2.465879127e-002	7.768227417e-002	7.509163021e-001	5.319503e+002	5.630278e+002	5.797492e+001	7.889184e+001	174.5	141	31	63	8.656979e+000	2.210034e+001	0	0	0	0	0	0	0	0	0	0	0	133.264	71.9143	1	1	1	1	24.1747	30.417	65.9555
DATA	1354	9	42	0	0	NC_2_17346966	NC_2_17346966	6877.6	485.231	-1.134995911e-001	4.172497994e-001	7.856079301e-001	7.127068e+001	5.487965e+001	2.409475e+001	5.523007e+001	54	64	29	62	9.270975e+000	2.015575e+001	0	0	0	0	0	0	0	0	0	0	0	17.882	-0.0517392	1	0	0	0	27.2919	30.0319	63.4303
DATA	1355	9	43	0	0	Col_3_5620213	Col_3_5620213	6898.82	485.561	-4.704591920e-002	6.655455587e-002	4.796425987e-001	1.084007e+003	9.727165e+002	1.108092e+002	1.118422e+002	307	193	29	62	9.526077e+000	1.985888e+001	0	0	0	0	0	0	0	0	0	0	0	272.443	124.386	1	1	1	1	25.7804	29.9582	62.8452
DATA	1356	9	44	0	0	Col_2_16394806	Col_2_16394806	6919.57	485.279	-3.340872819e-002	7.159656618e-002	6.407683926e-001	7.351998e+002	6.807641e+002	7.701611e+001	8.762248e+001	218	159	30	64	9.471395e+000	2.084703e+001	0	0	0	0	0	0	0	0	0	0	0	185.07	87.1041	1	1	1	1	26.0017	30	63.1984
DATA	1357	9	45	0	0	NC_5_13995683	NC_5_13995683	6940.93	485.267	-9.242915987e-002	7.487868553e-002	2.170593109e-001	6.854629e+002	5.540574e+002	7.227099e+001	7.816258e+001	205	138.5	29.5	64	8.929107e+000	2.138241e+001	0	0	0	0	0	0	0	0	0	0	0	172.844	70.9351	1	1	1	1	26.4388	29.4132	63.7686
DATA	1358	9	46	0	0	NC_2_11957648	NC_2_11957648	6962.43	484.97	-8.804948200e-002	6.199149796e-002	1.555064818e-001	1.160821e+004	9.477983e+003	1.161047e+003	9.493984e+002	2841	1276	30	67	8.827982e+000	2.160730e+001	0	0	0	0	0	0	0	0	0	0	0	2932.03	1214.22	1	1	1	1	27.501	30.25	66.0952
DATA	1359	9	47	0	0	Col_5_12372901	Col_5_12372901	6983.33	485.638	-1.799537380e-001	6.839798406e-002	8.513900290e-003	1.254061e+003	8.286383e+002	1.274658e+002	9.949148e+001	353	173.5	30	69	8.467967e+000	2.118659e+001	0	0	0	0	0	0	0	0	0	0	0	317.332	106.22	1	1	1	1	25.3321	30.6058	68.0871
DATA	1360	9	48	0	0	NC_3_14797851	NC_3_14797851	7004.37	485.558	-6.193008066e-002	8.792524891e-002	4.812153217e-001	4.429176e+002	3.840545e+002	4.980773e+001	6.710653e+001	149	115	30	68	8.541419e+000	2.071967e+001	0	0	0	0	0	0	0	0	0	0	0	112.27	49.2614	1	1	1	1	24.4106	31.0422	67.9831
DATA	1361	9	49	0	0	Col_5_26442186	Col_5_26442186	7025.62	485	-4.308003697e-002	1.330566025e-001	7.461104591e-001	2.301358e+002	2.084031e+002	3.235667e+001	5.880992e+001	95.5	98	30	65	8.820392e+000	2.089261e+001	0	0	0	0	0	0	0	0	0	0	0	58.4313	26.749	1	1	1	0	29.1201	30.6567	66.3918
DATA	1362	9	50	0	0	NC_2_11171207	NC_2_11171207	7046.59	484.741	3.654204902e-002	9.328177484e-002	6.952515473e-001	3.529696e+002	3.839541e+002	4.196968e+001	6.704149e+001	130	113	30	62	9.284756e+000	2.161046e+001	0	0	0	0	0	0	0	0	0	0	0	89.7707	49.3134	1	1	1	1	24.8756	30.8113	65.3358
DATA	1363	9	51	0	0	Col_5_10576176	Col_5_10576176	7067.78	485.963	-1.323087753e-001	6.510413042e-002	4.212693774e-002	1.672572e+003	1.233321e+003	1.687854e+002	1.350092e+002	436	221	29	61	8.841081e+000	2.009096e+001	0	0	0	0	0	0	0	0	0	0	0	426.224	158.498	1	1	1	1	24.4106	30.25	63.7656
DATA	1364	9	52	0	0	Col_1_5139161	Col_1_5139161	7088.93	485.518	2.135438755e-002	6.924616289e-002	7.577903878e-001	7.879945e+002	8.277088e+002	8.198281e+001	9.931592e+001	239	173	29	62	8.897162e+000	2.175586e+001	0	0	0	0	0	0	0	0	0	0	0	201.143	106.443	1	1	1	1	25.7804	30.3034	65.4644
DATA	1365	9	53	0	0	NC_2_6098966	NC_2_6098966	7110.23	485.393	-2.317129345e-002	6.640956442e-002	7.271531212e-001	1.051056e+003	9.964477e+002	1.075046e+002	1.137440e+002	292.5	201	29	64	8.770220e+000	2.101158e+001	0	0	0	0	0	0	0	0	0	0	0	268.76	128.229	1	1	1	1	25.1049	29.8303	65.7329
DATA	1366	9	54	0	0	NC_3_15547849	NC_3_15547849	7130.57	485.333	-2.715260028e-002	2.572170542e-001	9.159290935e-001	1.063177e+002	9.987416e+001	2.492758e+001	5.571819e+001	64	80	30	64	8.997583e+000	2.098785e+001	0	0	0	0	0	0	0	0	0	0	0	27.2313	12.8606	1	1	0	0	26.6546	30.3577	66.4769
DATA	1367	9	55	0	0	Col_1_21496660	Col_1_21496660	7152.42	485.83	1.088552872e-001	1.097428258e-001	3.212401824e-001	2.503375e+002	3.216483e+002	3.366208e+001	6.352441e+001	102	107	30	64	9.404898e+000	2.098269e+001	0	0	0	0	0	0	0	0	0	0	0	64.2397	41.4456	1	1	1	1	24.8756	31	65.8817
DATA	1368	9	56	0	0	NC_1_20247334	NC_1_20247334	7173.74	485.491	-2.612362360e-002	4.477580869e-001	9.534752860e-001	5.970240e+001	5.621707e+001	2.324644e+001	5.502995e+001	53	77	30	64	8.967259e+000	2.173868e+001	0	0	0	0	0	0	0	0	0	0	0	15.3461	7.24872	1	1	0	0	25.3321	30.6132	66.1111
DATA	1369	9	57	0	0	Col_3_5931764	Col_3_5931764	7194.76	485.471	-4.330239663e-002	6.564736723e-002	5.094969323e-001	1.181169e+003	1.069079e+003	1.202275e+002	1.200918e+002	343	218	29	64	9.492213e+000	1.963310e+001	0	0	0	0	0	0	0	0	0	0	0	304.124	137.94	1	1	1	1	23.9365	30.749	65.2902
DATA	1370	9	58	0	0	Col_5_15274523	Col_5_15274523	7216.33	485.391	3.891493557e-002	6.820545812e-002	5.683016239e-001	3.713536e+003	4.061650e+003	3.720280e+002	4.835893e+002	766	446	29	64	9.518273e+000	1.943084e+001	0	0	1	1	0	0	0	0	0	0	0	957.778	524.415	1	1	1	1	27.2919	30.4027	65.5904
DATA	1371	9	59	0	0	NC_4_6728804	NC_4_6728804	7237.43	485.298	5.986622676e-002	8.415432457e-002	4.768449384e-001	4.174935e+002	4.791990e+002	4.735725e+001	7.267114e+001	135	120	29	64	8.970684e+000	1.993341e+001	0	0	0	0	0	0	0	0	0	0	0	107.855	61.9119	1	1	1	1	26.8687	29.8581	66.1914
DATA	1372	9	60	0	0	NC_1_18408382	NC_1_18408382	7258.34	485.5	-5.972878065e-002	6.238886450e-002	3.383841538e-001	2.883687e+003	2.513155e+003	2.892310e+002	2.571779e+002	765.5	378	29	63	8.999421e+000	2.071633e+001	0	0	0	0	0	0	0	0	0	0	0	746.198	324.903	1	1	1	1	25.3321	30.0069	65.869
DATA	1373	9	61	0	0	NC_4_1964684	NC_4_1964684	7279.9	485.345	-7.701021025e-002	6.774687060e-002	2.556492681e-001	1.007931e+003	8.441518e+002	1.032265e+002	1.005134e+002	295.5	174.5	29	65	8.852880e+000	2.142370e+001	0	0	0	0	0	0	0	0	0	0	0	261.238	109.205	1	1	1	1	25.7804	30.0712	67.5658
DATA	1374	9	62	0	0	NC_4_16548695	NC_4_16548695	7300.67	485.391	5.613662519e-002	6.851533675e-002	4.125985416e-001	8.004737e+002	9.109272e+002	8.308125e+001	1.061657e+002	249	185.5	30	65	8.281773e+000	2.141863e+001	0	0	0	0	0	0	0	0	0	0	0	207.791	117.918	1	1	1	1	27.2919	30.1976	66.8103
DATA	1375	9	63	0	0	Col_1_63915	Col_1_63915	7322	485.5	1.110806514e-001	7.500092786e-002	1.385913849e-001	5.361145e+002	6.923699e+002	5.803055e+001	8.810939e+001	173	156	30	64	8.128917e+000	2.130851e+001	0	0	0	0	0	0	0	0	0	0	0	139.387	89.6831	1	1	1	1	26.2212	30.3059	65.5373
DATA	1376	9	64	0	0	Col_5_3645071	Col_5_3645071	7343	485.5	1.007542311e+000	1.125552843e-001	3.505801402e-019	8.115513e+002	8.257685e+003	8.413108e+001	8.275623e+002	248.5	1129.5	30	63	8.576678e+000	2.029107e+001	0	0	0	0	0	0	0	0	0	0	0	211.315	1070.29	1	1	1	1	26.2212	30.8651	64.2698
DATA	1377	9	65	0	0	NC_5_19533449	NC_5_19533449	7364.43	485.298	-1.975606847e-001	2.870470077e-001	4.912940877e-001	1.135060e+002	7.202084e+001	2.488552e+001	5.489921e+001	70	77	30	62.5	8.836957e+000	1.912270e+001	0	0	0	0	0	0	0	0	0	0	0	29.5982	9.34063	1	1	1	0	26.8687	30.9416	63.7993
DATA	1378	9	66	0	0	Col_4_11434676	Col_4_11434676	7385.16	485.377	-4.125113869e-002	6.394476250e-002	5.188586105e-001	1.536848e+003	1.397590e+003	1.552678e+002	1.499704e+002	443.5	251.5	30	63	9.275729e+000	1.845596e+001	0	0	0	0	0	0	0	0	0	0	0	401.32	181.366	1	1	1	1	26.0017	30.6846	64.0538
DATA	1379	9	67	0	0	Col_5_20562209	Col_5_20562209	7406.5	485.324	2.125451706e-001	1.391110383e-001	1.265419971e-001	1.602064e+002	2.613515e+002	2.728314e+001	6.031595e+001	77	99	30	65	9.940709e+000	1.956096e+001	0	0	0	0	0	0	0	0	0	0	0	41.8932	33.9362	1	1	1	0	27.0811	30.7077	65.6462
DATA	1380	9	68	0	0	Col_2_12313241	Col_2_12313241	7427.43	485.082	2.631145080e-002	7.602618376e-002	7.292795385e-001	5.520539e+002	5.865337e+002	5.944819e+001	7.994812e+001	179	141	30	63	9.343230e+000	2.132492e+001	0	0	0	0	0	0	0	0	0	0	0	144.546	76.2056	1	1	1	1	25.3321	29.9667	64.4708
DATA	1381	9	69	0	0	Col_5_14139994	Col_5_14139994	7449	485	-7.848186636e-002	6.534374690e-002	2.297273018e-001	1.316758e+003	1.099067e+003	1.335054e+002	1.225867e+002	380	212	28	62	9.230743e+000	2.164161e+001	0	0	0	0	0	0	0	0	0	0	0	345.223	142.881	1	1	1	1	24.8756	29.1134	63.4251
DATA	1382	9	70	0	0	Col_4_4864805	Col_4_4864805	7470	485.071	-5.747315130e-002	7.139212918e-002	4.207995756e-001	7.538553e+002	6.604118e+002	7.852989e+001	8.547625e+001	239.5	148.5	29	64	8.980721e+000	2.249581e+001	0	0	0	0	0	0	0	0	0	0	0	197.891	85.9023	1	1	1	1	25.3321	29.7071	65.569
DATA	1383	9	71	0	0	NC_3_765985	NC_3_765985	7491.06	485.192	7.045037948e-002	1.482847291e-001	6.347142344e-001	1.736358e+002	2.042159e+002	2.800508e+001	5.795363e+001	71	93	29	64	8.793482e+000	2.223467e+001	0	0	0	0	0	0	0	0	0	0	0	45.6357	26.5775	1	1	1	0	24.4106	30.2258	66.7379
DATA	1384	9	72	0	0	Col_1_9478442	Col_1_9478442	7512.07	485.397	8.243355076e-002	7.685371499e-002	2.834491320e-001	5.060094e+002	6.117756e+002	5.515534e+001	8.173876e+001	172	141.5	30	68	8.786501e+000	2.035072e+001	0	0	0	0	0	0	0	0	0	0	0	133.148	79.6602	1	1	1	1	25.7804	30.8811	67.6035
DATA	1385	9	73	0	0	NC_5_19687590	NC_5_19687590	7533.5	485.324	2.631886036e-001	7.110486164e-002	2.144004529e-004	6.957196e+002	1.275331e+003	7.294421e+001	1.385645e+002	220	228	30	67	8.410020e+000	2.094557e+001	0	0	0	0	0	0	0	0	0	0	0	183.268	166.15	1	1	1	1	27.0811	30.7815	66.8277
DATA	1386	9	74	0	0	NC_3_18099153	NC_3_18099153	7554.57	485.298	-7.060545213e-002	4.373989647e-001	8.717616950e-001	6.330847e+001	5.380918e+001	2.279663e+001	5.425298e+001	52.5	74	31	66.5	9.049675e+000	2.190511e+001	0	0	0	0	0	0	0	0	0	0	0	16.6941	4.29608	1	0	0	0	26.8687	31.0366	66.2967
DATA	1387	9	75	0	0	NC_5_17588534	NC_5_17588534	7575.82	485.691	8.846278637e-003	8.723871524e-002	9.192304532e-001	4.051278e+002	4.134646e+002	4.604217e+001	6.811254e+001	151	122	30	67	9.218044e+000	2.137067e+001	0	0	0	0	0	0	0	0	0	0	0	106.943	53.9181	1	1	1	1	25.1049	30.834	66.6943
DATA	1388	9	76	0	0	NC_2_4817710	NC_2_4817710	7596.94	485.385	-1.279626662e-001	8.644121753e-002	1.387816948e-001	4.901329e+002	3.650490e+002	5.366618e+001	6.526566e+001	166	103.5	30	64	8.677161e+000	2.130625e+001	0	0	0	0	0	0	0	0	0	0	0	129.496	47.6271	1	1	1	1	24.4106	30.6875	63.8419
DATA	1389	9	77	0	0	Col_5_3654411	Col_5_3654411	7618.14	485.333	-4.460298398e-003	6.940564713e-002	9.487598586e-001	7.876454e+002	7.795975e+002	8.173606e+001	9.487941e+001	246.5	173	30	63	8.968967e+000	2.129117e+001	0	0	0	0	0	0	0	0	0	0	0	208.28	101.758	1	1	1	1	25.7804	30.5963	63.8222
DATA	1390	9	78	0	0	NC_5_21413714	NC_5_21413714	7639.43	485.298	-4.913700189e-002	7.843209279e-002	5.309929248e-001	5.512506e+002	4.922799e+002	5.928685e+001	7.311132e+001	171.5	129.5	31	62	8.688172e+000	2.056021e+001	0	0	0	0	0	0	0	0	0	0	0	145.887	64.2829	1	1	1	1	26.8687	30.8042	64.1888
DATA	1391	9	79	0	0	NC_5_2201264	NC_5_2201264	7660.17	485.83	1.247458984e-002	7.874751590e-002	8.741317749e-001	5.062495e+002	5.210018e+002	5.512044e+001	7.506082e+001	169	124.5	31	63	8.743308e+000	2.102697e+001	0	0	0	0	0	0	0	0	0	0	0	134.088	68.0588	1	1	1	1	24.4106	30.771	65.2328
DATA	1392	9	80	0	0	NC_4_6798140	NC_4_6798140	7681.5	485.324	1.695624428e-001	7.612553891e-002	2.592018349e-002	4.896868e+002	7.235704e+002	5.359781e+001	9.029312e+001	165	166.5	31	63.5	9.046640e+000	2.037827e+001	0	0	0	0	0	0	0	0	0	0	0	129.781	94.5592	1	1	1	1	30	30.6028	65.5426
DATA	1393	9	81	0	0	NC_5_13067132	NC_5_13067132	7702.67	485.391	0.000000000e+000	7.177502557e-001	1.000000000e+000	2.163731e+001	5.365018e+001	2.177587e+001	5.404113e+001	38	71	31	63	9.053948e+000	1.970623e+001	0	0	0	0	0	0	0	0	0	0	0	-2.22516	2.98892	0	0	0	0	30	30.6526	65.5825
[truncated: 17,530,208 more chars]
